# Supplementary material for: Surface Microbiome Profiling of Dental Elevators Using Third‐Generation Sequencing: Implications for Infection Control in Dental Practice
Source: Microbiologyopen. 2025 Dec 8;14(6):e70178. doi: 10.1002/mbo3.70178 (PMC12685768; doi:10.1002/mbo3.70178)
Supplement: Supplementary file 1 — customer_backup. [file MBO3-14-e70178-s001.zip]

Archive with 2,099 entries (1,911 files):
- customer_backup/
- customer_backup/customer_backup/
- customer_backup/customer_backup/.DS_Store
- customer_backup/customer_backup/Abundance_dir/
- customer_backup/customer_backup/Abundance_dir/allsample/
- customer_backup/customer_backup/Abundance_dir/allsample/allsample.all.abundance
- customer_backup/customer_backup/Abundance_dir/allsample/allsample.all.abundance.xls
- customer_backup/customer_backup/Abundance_dir/allsample/allsample.all.reabundance
- customer_backup/customer_backup/Abundance_dir/allsample/allsample.all.reabundance.xls
- customer_backup/customer_backup/Abundance_dir/allsample/allsample.biom
- customer_backup/customer_backup/Abundance_dir/allsample/allsample.class.abundance
- customer_backup/customer_backup/Abundance_dir/allsample/allsample.class.abundance.xls
- customer_backup/customer_backup/Abundance_dir/allsample/allsample.class.reabundance
- customer_backup/customer_backup/Abundance_dir/allsample/allsample.class.reabundance.xls
- customer_backup/customer_backup/Abundance_dir/allsample/allsample.family.abundance
- customer_backup/customer_backup/Abundance_dir/allsample/allsample.family.abundance.xls
- customer_backup/customer_backup/Abundance_dir/allsample/allsample.family.reabundance
- customer_backup/customer_backup/Abundance_dir/allsample/allsample.family.reabundance.xls
- customer_backup/customer_backup/Abundance_dir/allsample/allsample.genus.abundance
- customer_backup/customer_backup/Abundance_dir/allsample/allsample.genus.abundance.xls
- customer_backup/customer_backup/Abundance_dir/allsample/allsample.genus.reabundance
- customer_backup/customer_backup/Abundance_dir/allsample/allsample.genus.reabundance.xls
- customer_backup/customer_backup/Abundance_dir/allsample/allsample.group
- customer_backup/customer_backup/Abundance_dir/allsample/allsample.order.abundance
- customer_backup/customer_backup/Abundance_dir/allsample/allsample.order.abundance.xls
- customer_backup/customer_backup/Abundance_dir/allsample/allsample.order.reabundance
- customer_backup/customer_backup/Abundance_dir/allsample/allsample.order.reabundance.xls
- customer_backup/customer_backup/Abundance_dir/allsample/allsample.otu
- customer_backup/customer_backup/Abundance_dir/allsample/allsample.phylum.abundance
- customer_backup/customer_backup/Abundance_dir/allsample/allsample.phylum.abundance.xls
- customer_backup/customer_backup/Abundance_dir/allsample/allsample.phylum.reabundance
- customer_backup/customer_backup/Abundance_dir/allsample/allsample.phylum.reabundance.xls
- customer_backup/customer_backup/Abundance_dir/allsample/allsample.species.abundance
- customer_backup/customer_backup/Abundance_dir/allsample/allsample.species.abundance.xls
- customer_backup/customer_backup/Abundance_dir/allsample/allsample.species.reabundance
- customer_backup/customer_backup/Abundance_dir/allsample/allsample.species.reabundance.xls
- customer_backup/customer_backup/Abundance_dir/allsample/allsample.txt
- customer_backup/customer_backup/Abundance_dir/treat/
- customer_backup/customer_backup/Abundance_dir/treat/treat.all.abundance
- customer_backup/customer_backup/Abundance_dir/treat/treat.all.abundance.xls
- customer_backup/customer_backup/Abundance_dir/treat/treat.all.reabundance
- customer_backup/customer_backup/Abundance_dir/treat/treat.all.reabundance.xls
- customer_backup/customer_backup/Abundance_dir/treat/treat.biom
- customer_backup/customer_backup/Abundance_dir/treat/treat.class.abundance
- customer_backup/customer_backup/Abundance_dir/treat/treat.class.abundance.xls
- customer_backup/customer_backup/Abundance_dir/treat/treat.class.reabundance
- customer_backup/customer_backup/Abundance_dir/treat/treat.class.reabundance.xls
- customer_backup/customer_backup/Abundance_dir/treat/treat.family.abundance
- customer_backup/customer_backup/Abundance_dir/treat/treat.family.abundance.xls
- customer_backup/customer_backup/Abundance_dir/treat/treat.family.reabundance
- customer_backup/customer_backup/Abundance_dir/treat/treat.family.reabundance.xls
- customer_backup/customer_backup/Abundance_dir/treat/treat.genus.abundance
- customer_backup/customer_backup/Abundance_dir/treat/treat.genus.abundance.xls
- customer_backup/customer_backup/Abundance_dir/treat/treat.genus.reabundance
- customer_backup/customer_backup/Abundance_dir/treat/treat.genus.reabundance.xls
- customer_backup/customer_backup/Abundance_dir/treat/treat.group
- customer_backup/customer_backup/Abundance_dir/treat/treat.order.abundance
- customer_backup/customer_backup/Abundance_dir/treat/treat.order.abundance.xls
- customer_backup/customer_backup/Abundance_dir/treat/treat.order.reabundance
- customer_backup/customer_backup/Abundance_dir/treat/treat.order.reabundance.xls
- customer_backup/customer_backup/Abundance_dir/treat/treat.otu
- customer_backup/customer_backup/Abundance_dir/treat/treat.phylum.abundance
- customer_backup/customer_backup/Abundance_dir/treat/treat.phylum.abundance.xls
- customer_backup/customer_backup/Abundance_dir/treat/treat.phylum.reabundance
- customer_backup/customer_backup/Abundance_dir/treat/treat.phylum.reabundance.xls
- customer_backup/customer_backup/Abundance_dir/treat/treat.species.abundance
- customer_backup/customer_backup/Abundance_dir/treat/treat.species.abundance.xls
- customer_backup/customer_backup/Abundance_dir/treat/treat.species.reabundance
- customer_backup/customer_backup/Abundance_dir/treat/treat.species.reabundance.xls
- customer_backup/customer_backup/Abundance_dir/treat/treat.txt
- customer_backup/customer_backup/alpha_diversity/
- customer_backup/customer_backup/alpha_diversity/alpha_diversity.xls
- customer_backup/customer_backup/alpha_diversity/rank_abund_curve/
- customer_backup/customer_backup/alpha_diversity/rank_abund_curve/allsample/
- customer_backup/customer_backup/alpha_diversity/rank_abund_curve/allsample/allsample.rank.abund.curve.pdf
- customer_backup/customer_backup/alpha_diversity/rank_abund_curve/allsample/allsample.rank.abund.curve.png
- customer_backup/customer_backup/alpha_diversity/rank_abund_curve/allsample/allsample.rank.abund.curve.svg
- customer_backup/customer_backup/alpha_diversity/rank_abund_curve/allsample/allsample.rank.abund.curve_small.png
- customer_backup/customer_backup/alpha_diversity/rank_abund_curve/treat/
- customer_backup/customer_backup/alpha_diversity/rank_abund_curve/treat/treat.rank.abund.curve.pdf
- customer_backup/customer_backup/alpha_diversity/rank_abund_curve/treat/treat.rank.abund.curve.png
- customer_backup/customer_backup/alpha_diversity/rank_abund_curve/treat/treat.rank.abund.curve.svg
- customer_backup/customer_backup/alpha_diversity/rank_abund_curve/treat/treat.rank.abund.curve_small.png
- customer_backup/customer_backup/alpha_diversity/rarefaction_curve/
- customer_backup/customer_backup/alpha_diversity/rarefaction_curve/allsample/
- customer_backup/customer_backup/alpha_diversity/rarefaction_curve/allsample/allsample.Rarefaction.curve_group.pdf
- customer_backup/customer_backup/alpha_diversity/rarefaction_curve/allsample/allsample.Rarefaction.curve_group.png
- customer_backup/customer_backup/alpha_diversity/rarefaction_curve/allsample/allsample.Rarefaction.curve_group.svg
- customer_backup/customer_backup/alpha_diversity/rarefaction_curve/allsample/allsample.Rarefaction.curve_group_small.png
- customer_backup/customer_backup/alpha_diversity/rarefaction_curve/allsample/allsample.rarefaction_curve_data.xls
- customer_backup/customer_backup/alpha_diversity/rarefaction_curve/treat/
- customer_backup/customer_backup/alpha_diversity/rarefaction_curve/treat/treat.Rarefaction.curve_group.pdf
- customer_backup/customer_backup/alpha_diversity/rarefaction_curve/treat/treat.Rarefaction.curve_group.png
- customer_backup/customer_backup/alpha_diversity/rarefaction_curve/treat/treat.Rarefaction.curve_group.svg
- customer_backup/customer_backup/alpha_diversity/rarefaction_curve/treat/treat.Rarefaction.curve_group_small.png
- customer_backup/customer_backup/alpha_diversity/rarefaction_curve/treat/treat.rarefaction_curve_data.xls
- customer_backup/customer_backup/alpha_diversity/shannon_index_curve/
- customer_backup/customer_backup/alpha_diversity/shannon_index_curve/allsample/
- customer_backup/customer_backup/alpha_diversity/shannon_index_curve/allsample/allsample.shannon.curve_group.pdf
- customer_backup/customer_backup/alpha_diversity/shannon_index_curve/allsample/allsample.shannon.curve_group.png
- customer_backup/customer_backup/alpha_diversity/shannon_index_curve/allsample/allsample.shannon.curve_group.svg
- customer_backup/customer_backup/alpha_diversity/shannon_index_curve/allsample/allsample.shannon.curve_group_small.png
- customer_backup/customer_backup/alpha_diversity/shannon_index_curve/allsample/allsample.shannon_curve_data.xls
- customer_backup/customer_backup/alpha_diversity/shannon_index_curve/treat/
- customer_backup/customer_backup/alpha_diversity/shannon_index_curve/treat/treat.shannon.curve_group.pdf
- customer_backup/customer_backup/alpha_diversity/shannon_index_curve/treat/treat.shannon.curve_group.png
- customer_backup/customer_backup/alpha_diversity/shannon_index_curve/treat/treat.shannon.curve_group.svg
- customer_backup/customer_backup/alpha_diversity/shannon_index_curve/treat/treat.shannon.curve_group_small.png
- customer_backup/customer_backup/alpha_diversity/shannon_index_curve/treat/treat.shannon_curve_data.xls
- customer_backup/customer_backup/alpha_diversity/specaccum/
- customer_backup/customer_backup/alpha_diversity/specaccum/treat/
- customer_backup/customer_backup/alpha_diversity/specaccum/treat/treat.class.specaccum.png
- customer_backup/customer_backup/alpha_diversity/specaccum/treat/treat.class.specaccum.svg
- customer_backup/customer_backup/alpha_diversity/specaccum/treat/treat.family.specaccum.png
- customer_backup/customer_backup/alpha_diversity/specaccum/treat/treat.family.specaccum.svg
- customer_backup/customer_backup/alpha_diversity/specaccum/treat/treat.genus.specaccum.png
- customer_backup/customer_backup/alpha_diversity/specaccum/treat/treat.genus.specaccum.svg
- customer_backup/customer_backup/alpha_diversity/specaccum/treat/treat.genus.specaccum_small.png
- customer_backup/customer_backup/alpha_diversity/specaccum/treat/treat.order.specaccum.png
- customer_backup/customer_backup/alpha_diversity/specaccum/treat/treat.order.specaccum.svg
- customer_backup/customer_backup/alpha_diversity/specaccum/treat/treat.phylum.specaccum.png
- customer_backup/customer_backup/alpha_diversity/specaccum/treat/treat.phylum.specaccum.svg
- customer_backup/customer_backup/alpha_diversity/specaccum/treat/treat.species.specaccum.png
- customer_backup/customer_backup/alpha_diversity/specaccum/treat/treat.species.specaccum.svg
- customer_backup/customer_backup/association_analysis/
- customer_backup/customer_backup/association_analysis/Network/
- customer_backup/customer_backup/association_analysis/Network/allsample/
- customer_backup/customer_backup/association_analysis/Network/allsample/allsample.genus.network.nicely.png
- customer_backup/customer_backup/association_analysis/Network/allsample/allsample.genus.network.nicely.svg
- customer_backup/customer_backup/association_analysis/Network/allsample/allsample.genus.network.nicely_small.png
- customer_backup/customer_backup/association_analysis/Network/allsample/allsample.genus.network.png
- customer_backup/customer_backup/association_analysis/Network/allsample/allsample.genus.network.sphere.png
- customer_backup/customer_backup/association_analysis/Network/allsample/allsample.genus.network.sphere.svg
- customer_backup/customer_backup/association_analysis/Network/allsample/allsample.genus.network.sphere_small.png
- customer_backup/customer_backup/association_analysis/Network/allsample/allsample.genus.network.svg
- customer_backup/customer_backup/association_analysis/Network/allsample/allsample.genus.network_small.png
- customer_backup/customer_backup/association_analysis/Network/allsample/allsample.network.tableindex.txt
- customer_backup/customer_backup/association_analysis/Network/allsample/allsample.network.zipitable.txt
- customer_backup/customer_backup/association_analysis/Network/allsample/allsample.ZiPi.pdf
- customer_backup/customer_backup/association_analysis/Network/allsample/allsample.ZiPi.png
- customer_backup/customer_backup/association_analysis/Network/allsample/allsample.ZiPi_small.png
- customer_backup/customer_backup/association_analysis/Network/allsample/correlation.matrix.txt
- customer_backup/customer_backup/association_analysis/Network/allsample/edge.txt
- customer_backup/customer_backup/association_analysis/Network/allsample/node.txt
- customer_backup/customer_backup/association_analysis/Network/allsample/pvals_two_sided.matrix.txt
- customer_backup/customer_backup/beta_diversity/
- customer_backup/customer_backup/beta_diversity/.DS_Store
- customer_backup/customer_backup/beta_diversity/Beta_distance_table/
- customer_backup/customer_backup/beta_diversity/Beta_distance_table/allsample/
- customer_backup/customer_backup/beta_diversity/Beta_distance_table/allsample/allsample.binary_jaccard_dm.txt
- customer_backup/customer_backup/beta_diversity/Beta_distance_table/allsample/allsample.bray_curtis_dm.txt
- customer_backup/customer_backup/beta_diversity/Beta_distance_table/allsample/allsample.unweighted_unifrac_dm.txt
- customer_backup/customer_backup/beta_diversity/Beta_distance_table/allsample/allsample.weighted_unifrac_dm.txt
- customer_backup/customer_backup/beta_diversity/Beta_distance_table/treat/
- customer_backup/customer_backup/beta_diversity/Beta_distance_table/treat/treat.binary_jaccard_dm.txt
- customer_backup/customer_backup/beta_diversity/Beta_distance_table/treat/treat.bray_curtis_dm.txt
- customer_backup/customer_backup/beta_diversity/Beta_distance_table/treat/treat.unweighted_unifrac_dm.txt
- customer_backup/customer_backup/beta_diversity/Beta_distance_table/treat/treat.weighted_unifrac_dm.txt
- customer_backup/customer_backup/beta_diversity/ClusterTree_bar/
- customer_backup/customer_backup/beta_diversity/ClusterTree_bar/treat/
- customer_backup/customer_backup/beta_diversity/ClusterTree_bar/treat/treat.binary_jaccard.png
- customer_backup/customer_backup/beta_diversity/ClusterTree_bar/treat/treat.binary_jaccard.svg
- customer_backup/customer_backup/beta_diversity/ClusterTree_bar/treat/treat.binary_jaccard_small.png
- customer_backup/customer_backup/beta_diversity/ClusterTree_bar/treat/treat.bray_curtis.png
- customer_backup/customer_backup/beta_diversity/ClusterTree_bar/treat/treat.bray_curtis.svg
- customer_backup/customer_backup/beta_diversity/ClusterTree_bar/treat/treat.bray_curtis_small.png
- customer_backup/customer_backup/beta_diversity/ClusterTree_bar/treat/treat.unweighted_unifrac.png
- customer_backup/customer_backup/beta_diversity/ClusterTree_bar/treat/treat.unweighted_unifrac.svg
- customer_backup/customer_backup/beta_diversity/ClusterTree_bar/treat/treat.unweighted_unifrac_small.png
- customer_backup/customer_backup/beta_diversity/ClusterTree_bar/treat/treat.weighted_unifrac.png
- customer_backup/customer_backup/beta_diversity/ClusterTree_bar/treat/treat.weighted_unifrac.svg
- customer_backup/customer_backup/beta_diversity/ClusterTree_bar/treat/treat.weighted_unifrac_small.png
- customer_backup/customer_backup/beta_diversity/nmds/
- customer_backup/customer_backup/beta_diversity/nmds/treat/
- customer_backup/customer_backup/beta_diversity/nmds/treat/treat.binary_jaccard.Draw.NMDS1_NMDS2.txt
- customer_backup/customer_backup/beta_diversity/nmds/treat/treat.binary_jaccard.NMDS1_NMDS2.png
- customer_backup/customer_backup/beta_diversity/nmds/treat/treat.binary_jaccard.NMDS1_NMDS2.svg
- customer_backup/customer_backup/beta_diversity/nmds/treat/treat.binary_jaccard.NMDS1_NMDS2_small.png
- customer_backup/customer_backup/beta_diversity/nmds/treat/treat.bray_curtis.Draw.NMDS1_NMDS2.txt
- customer_backup/customer_backup/beta_diversity/nmds/treat/treat.bray_curtis.NMDS1_NMDS2.png
- customer_backup/customer_backup/beta_diversity/nmds/treat/treat.bray_curtis.NMDS1_NMDS2.svg
- customer_backup/customer_backup/beta_diversity/nmds/treat/treat.bray_curtis.NMDS1_NMDS2_small.png
- customer_backup/customer_backup/beta_diversity/nmds/treat/treat.unweighted_unifrac.Draw.NMDS1_NMDS2.txt
- customer_backup/customer_backup/beta_diversity/nmds/treat/treat.unweighted_unifrac.NMDS1_NMDS2.png
- customer_backup/customer_backup/beta_diversity/nmds/treat/treat.unweighted_unifrac.NMDS1_NMDS2.svg
- customer_backup/customer_backup/beta_diversity/nmds/treat/treat.unweighted_unifrac.NMDS1_NMDS2_small.png
- customer_backup/customer_backup/beta_diversity/nmds/treat/treat.weighted_unifrac.Draw.NMDS1_NMDS2.txt
- customer_backup/customer_backup/beta_diversity/nmds/treat/treat.weighted_unifrac.NMDS1_NMDS2.png
- customer_backup/customer_backup/beta_diversity/nmds/treat/treat.weighted_unifrac.NMDS1_NMDS2.svg
- customer_backup/customer_backup/beta_diversity/nmds/treat/treat.weighted_unifrac.NMDS1_NMDS2_small.png
- customer_backup/customer_backup/beta_diversity/pca/
- customer_backup/customer_backup/beta_diversity/pca/treat/
- customer_backup/customer_backup/beta_diversity/pca/treat/PCA.treat.PC1_PC2.pdf
- customer_backup/customer_backup/beta_diversity/pca/treat/PCA.treat.PC1_PC2.png
- customer_backup/customer_backup/beta_diversity/pca/treat/PCA.treat.PC1_PC2_small.png
- customer_backup/customer_backup/beta_diversity/pca/treat/PCA.treat.PC1_PC3.pdf
- customer_backup/customer_backup/beta_diversity/pca/treat/PCA.treat.PC1_PC3.png
- customer_backup/customer_backup/beta_diversity/pca/treat/PCA.treat.PC2_PC3.pdf
- customer_backup/customer_backup/beta_diversity/pca/treat/PCA.treat.PC2_PC3.png
- customer_backup/customer_backup/beta_diversity/pca/treat/treat.userLabel.pca.axes
- customer_backup/customer_backup/beta_diversity/pca/treat/treat.userLabel.pca.loadings
- customer_backup/customer_backup/beta_diversity/pcoa/
- customer_backup/customer_backup/beta_diversity/pcoa/treat/
- customer_backup/customer_backup/beta_diversity/pcoa/treat/treat.binary_jaccard.axes
- customer_backup/customer_backup/beta_diversity/pcoa/treat/treat.binary_jaccard.loadings
- customer_backup/customer_backup/beta_diversity/pcoa/treat/treat.binary_jaccard.PC1_PC2.png
- customer_backup/customer_backup/beta_diversity/pcoa/treat/treat.binary_jaccard.PC1_PC2.svg
- customer_backup/customer_backup/beta_diversity/pcoa/treat/treat.binary_jaccard.PC1_PC2_small.png
- customer_backup/customer_backup/beta_diversity/pcoa/treat/treat.binary_jaccard.PC1_PC3.png
- customer_backup/customer_backup/beta_diversity/pcoa/treat/treat.binary_jaccard.PC1_PC3.svg
- customer_backup/customer_backup/beta_diversity/pcoa/treat/treat.binary_jaccard.PC2_PC3.png
- customer_backup/customer_backup/beta_diversity/pcoa/treat/treat.binary_jaccard.PC2_PC3.svg
- customer_backup/customer_backup/beta_diversity/pcoa/treat/treat.bray_curtis.axes
- customer_backup/customer_backup/beta_diversity/pcoa/treat/treat.bray_curtis.loadings
- customer_backup/customer_backup/beta_diversity/pcoa/treat/treat.bray_curtis.PC1_PC2.png
- customer_backup/customer_backup/beta_diversity/pcoa/treat/treat.bray_curtis.PC1_PC2.svg
- customer_backup/customer_backup/beta_diversity/pcoa/treat/treat.bray_curtis.PC1_PC2_small.png
- customer_backup/customer_backup/beta_diversity/pcoa/treat/treat.bray_curtis.PC1_PC3.png
- customer_backup/customer_backup/beta_diversity/pcoa/treat/treat.bray_curtis.PC1_PC3.svg
- customer_backup/customer_backup/beta_diversity/pcoa/treat/treat.bray_curtis.PC2_PC3.png
- customer_backup/customer_backup/beta_diversity/pcoa/treat/treat.bray_curtis.PC2_PC3.svg
- customer_backup/customer_backup/beta_diversity/pcoa/treat/treat.unweighted_unifrac.axes
- customer_backup/customer_backup/beta_diversity/pcoa/treat/treat.unweighted_unifrac.loadings
- customer_backup/customer_backup/beta_diversity/pcoa/treat/treat.unweighted_unifrac.PC1_PC2.png
- customer_backup/customer_backup/beta_diversity/pcoa/treat/treat.unweighted_unifrac.PC1_PC2.svg
- customer_backup/customer_backup/beta_diversity/pcoa/treat/treat.unweighted_unifrac.PC1_PC2_small.png
- customer_backup/customer_backup/beta_diversity/pcoa/treat/treat.unweighted_unifrac.PC1_PC3.png
- customer_backup/customer_backup/beta_diversity/pcoa/treat/treat.unweighted_unifrac.PC1_PC3.svg
- customer_backup/customer_backup/beta_diversity/pcoa/treat/treat.unweighted_unifrac.PC2_PC3.png
- customer_backup/customer_backup/beta_diversity/pcoa/treat/treat.unweighted_unifrac.PC2_PC3.svg
- customer_backup/customer_backup/beta_diversity/pcoa/treat/treat.weighted_unifrac.axes
- customer_backup/customer_backup/beta_diversity/pcoa/treat/treat.weighted_unifrac.loadings
- customer_backup/customer_backup/beta_diversity/pcoa/treat/treat.weighted_unifrac.PC1_PC2.png
- customer_backup/customer_backup/beta_diversity/pcoa/treat/treat.weighted_unifrac.PC1_PC2.svg
- customer_backup/customer_backup/beta_diversity/pcoa/treat/treat.weighted_unifrac.PC1_PC2_small.png
- customer_backup/customer_backup/beta_diversity/pcoa/treat/treat.weighted_unifrac.PC1_PC3.png
- customer_backup/customer_backup/beta_diversity/pcoa/treat/treat.weighted_unifrac.PC1_PC3.svg
- customer_backup/customer_backup/beta_diversity/pcoa/treat/treat.weighted_unifrac.PC2_PC3.png
- customer_backup/customer_backup/beta_diversity/pcoa/treat/treat.weighted_unifrac.PC2_PC3.svg
- customer_backup/customer_backup/beta_diversity/sample_heatmap/
- customer_backup/customer_backup/beta_diversity/sample_heatmap/treat/
- customer_backup/customer_backup/beta_diversity/sample_heatmap/treat/treat.binary_jaccard_dm.heatmap.pdf
- customer_backup/customer_backup/beta_diversity/sample_heatmap/treat/treat.binary_jaccard_dm.heatmap.png
- customer_backup/customer_backup/beta_diversity/sample_heatmap/treat/treat.binary_jaccard_dm.heatmap_small.png
- customer_backup/customer_backup/beta_diversity/sample_heatmap/treat/treat.bray_curtis_dm.heatmap.pdf
- customer_backup/customer_backup/beta_diversity/sample_heatmap/treat/treat.bray_curtis_dm.heatmap.png
- customer_backup/customer_backup/beta_diversity/sample_heatmap/treat/treat.bray_curtis_dm.heatmap_small.png
- customer_backup/customer_backup/beta_diversity/sample_heatmap/treat/treat.unweighted_unifrac_dm.heatmap.pdf
- customer_backup/customer_backup/beta_diversity/sample_heatmap/treat/treat.unweighted_unifrac_dm.heatmap.png
- customer_backup/customer_backup/beta_diversity/sample_heatmap/treat/treat.unweighted_unifrac_dm.heatmap_small.png
- customer_backup/customer_backup/beta_diversity/sample_heatmap/treat/treat.weighted_unifrac_dm.heatmap.pdf
- customer_backup/customer_backup/beta_diversity/sample_heatmap/treat/treat.weighted_unifrac_dm.heatmap.png
- customer_backup/customer_backup/beta_diversity/sample_heatmap/treat/treat.weighted_unifrac_dm.heatmap_small.png
- customer_backup/customer_backup/beta_diversity/upgma_tree/
- customer_backup/customer_backup/beta_diversity/upgma_tree/allsample/
- customer_backup/customer_backup/beta_diversity/upgma_tree/allsample/allsample.binary_jaccard_cluster.tre
- customer_backup/customer_backup/beta_diversity/upgma_tree/allsample/allsample.bray_curtis_cluster.tre
- customer_backup/customer_backup/beta_diversity/upgma_tree/allsample/allsample.unweighted_unifrac_cluster.tre
- customer_backup/customer_backup/beta_diversity/upgma_tree/allsample/allsample.weighted_unifrac_cluster.tre
- customer_backup/customer_backup/beta_diversity/upgma_tree/treat/
- customer_backup/customer_backup/beta_diversity/upgma_tree/treat/treat.binary_jaccard.png
- customer_backup/customer_backup/beta_diversity/upgma_tree/treat/treat.binary_jaccard.svg
- customer_backup/customer_backup/beta_diversity/upgma_tree/treat/treat.binary_jaccard_cluster.tre
- customer_backup/customer_backup/beta_diversity/upgma_tree/treat/treat.binary_jaccard_small.png
- customer_backup/customer_backup/beta_diversity/upgma_tree/treat/treat.bray_curtis.png
- customer_backup/customer_backup/beta_diversity/upgma_tree/treat/treat.bray_curtis.svg
- customer_backup/customer_backup/beta_diversity/upgma_tree/treat/treat.bray_curtis_cluster.tre
- customer_backup/customer_backup/beta_diversity/upgma_tree/treat/treat.bray_curtis_small.png
- customer_backup/customer_backup/beta_diversity/upgma_tree/treat/treat.unweighted_unifrac.png
- customer_backup/customer_backup/beta_diversity/upgma_tree/treat/treat.unweighted_unifrac.svg
- customer_backup/customer_backup/beta_diversity/upgma_tree/treat/treat.unweighted_unifrac_cluster.tre
- customer_backup/customer_backup/beta_diversity/upgma_tree/treat/treat.unweighted_unifrac_small.png
- customer_backup/customer_backup/beta_diversity/upgma_tree/treat/treat.weighted_unifrac.png
- customer_backup/customer_backup/beta_diversity/upgma_tree/treat/treat.weighted_unifrac.svg
- customer_backup/customer_backup/beta_diversity/upgma_tree/treat/treat.weighted_unifrac_cluster.tre
- customer_backup/customer_backup/beta_diversity/upgma_tree/treat/treat.weighted_unifrac_small.png
- customer_backup/customer_backup/data_assement/
- customer_backup/customer_backup/data_assement/AllSample_GC_Q.stat.xls
- customer_backup/customer_backup/data_assement/M01_reads_length.pdf
- customer_backup/customer_backup/data_assement/M01_reads_length.png
- customer_backup/customer_backup/data_assement/M01_reads_length_small.png
- customer_backup/customer_backup/data_assement/M02_reads_length.pdf
- customer_backup/customer_backup/data_assement/M02_reads_length.png
- customer_backup/customer_backup/data_assement/M02_reads_length_small.png
- customer_backup/customer_backup/data_assement/M04_reads_length.pdf
- customer_backup/customer_backup/data_assement/M04_reads_length.png
- customer_backup/customer_backup/data_assement/M04_reads_length_small.png
- customer_backup/customer_backup/data_assement/M05_reads_length.pdf
- customer_backup/customer_backup/data_assement/M05_reads_length.png
- customer_backup/customer_backup/data_assement/M05_reads_length_small.png
- customer_backup/customer_backup/data_assement/M06_reads_length.pdf
- customer_backup/customer_backup/data_assement/M06_reads_length.png
- customer_backup/customer_backup/data_assement/M06_reads_length_small.png
- customer_backup/customer_backup/data_assement/M07_reads_length.pdf
- customer_backup/customer_backup/data_assement/M07_reads_length.png
- customer_backup/customer_backup/data_assement/M07_reads_length_small.png
- customer_backup/customer_backup/data_assement/M08_reads_length.pdf
- customer_backup/customer_backup/data_assement/M08_reads_length.png
- customer_backup/customer_backup/data_assement/M08_reads_length_small.png
- customer_backup/customer_backup/data_assement/M09_reads_length.pdf
[truncated: 1,799 more entries]
