# Supplementary material for: Surface Microbiome Profiling of Dental Elevators Using Third‐Generation Sequencing: Implications for Infection Control in Dental Practice
Source: Microbiologyopen. 2025 Dec 8;14(6):e70178. doi: 10.1002/mbo3.70178 (PMC12685768; doi:10.1002/mbo3.70178)
Supplement: Supplementary file 1 — customer_backup. [file MBO3-14-e70178-s001.zip › customer_backup/customer_backup/Abundance_dir/allsample/allsample.all.abundance]

Phylum	Class	Order	Family	Genus	Species	M10	M16	M13	M14	M06	M07	M04	M05	M02	M17	M01	M15	M12	M08	M09
Unassigned	Unassigned	Unassigned	Unassigned	Unassigned	Unassigned	0.0	0.0	0.0	1.0	2.0	0.0	0.0	0.0	0.0	8.0	0.0	0.0	0.0	4.0	24.0
Aenigmarchaeota	Deep_Sea_Euryarchaeotic_Group_DSEG	uncultured_archaeon	uncultured_archaeon	uncultured_archaeon	uncultured_archaeon	0.0	0.0	0.0	0.0	1.0	0.0	0.0	0.0	0.0	0.0	0.0	0.0	2.0	2.0	4.0
Crenarchaeota	Nitrososphaeria	Nitrososphaerales	Nitrososphaeraceae	Candidatus_Nitrocosmicus	Candidatus_Nitrocosmicus_oleophilus	0.0	0.0	0.0	0.0	0.0	1.0	7.0	0.0	0.0	1.0	1.0	0.0	0.0	0.0	0.0
Crenarchaeota	Nitrososphaeria	Nitrososphaerales	Nitrososphaeraceae	Candidatus_Nitrososphaera	Nitrososphaera_sp._JG1	0.0	0.0	0.0	0.0	0.0	0.0	0.0	0.0	1.0	1.0	3.0	0.0	0.0	0.0	0.0
Nanoarchaeota	Nanoarchaeia	Woesearchaeales	unclassified_Woesearchaeales	unclassified_Woesearchaeales	unclassified_Woesearchaeales	0.0	0.0	0.0	0.0	1.0	0.0	4.0	0.0	0.0	0.0	0.0	0.0	1.0	7.0	69.0
Nanoarchaeota	Nanoarchaeia	Woesearchaeales	uncultured_archaeon	uncultured_archaeon	uncultured_archaeon	0.0	0.0	0.0	0.0	0.0	0.0	0.0	0.0	0.0	0.0	0.0	0.0	0.0	0.0	10.0
unclassified_Archaea	unclassified_Archaea	unclassified_Archaea	unclassified_Archaea	unclassified_Archaea	unclassified_Archaea	0.0	0.0	0.0	0.0	3.0	1.0	1.0	0.0	0.0	1.0	0.0	127.0	5.0	7.0	195.0
Abditibacteriota	Abditibacteria	Abditibacteriales	Abditibacteriaceae	Abditibacterium	Abditibacterium_utsteinense	0.0	0.0	0.0	53.0	0.0	10.0	6.0	2.0	12.0	49.0	1.0	3.0	19.0	0.0	0.0
Abditibacteriota	Abditibacteria	Abditibacteriales	Abditibacteriaceae	Abditibacterium	unclassified_Abditibacterium	0.0	0.0	0.0	64.0	0.0	8.0	33.0	1.0	9.0	32.0	1.0	3.0	3.0	0.0	0.0
Abditibacteriota	Abditibacteria	Abditibacteriales	Abditibacteriaceae	Abditibacterium	uncultured_endolithic_bacterium	0.0	0.0	0.0	0.0	0.0	5.0	0.0	0.0	5.0	0.0	0.0	0.0	0.0	0.0	0.0
Abditibacteriota	Abditibacteria	Abditibacteriales	Abditibacteriaceae	Abditibacterium	uncultured_soil_bacterium	0.0	0.0	0.0	32.0	0.0	0.0	8.0	0.0	1.0	3.0	2.0	0.0	4.0	0.0	0.0
Acidobacteriota	Acidobacteriae	Acidobacteriales	unclassified_Acidobacteriales	unclassified_Acidobacteriales	unclassified_Acidobacteriales	0.0	0.0	0.0	0.0	0.0	0.0	0.0	0.0	0.0	4.0	0.0	0.0	0.0	0.0	0.0
Acidobacteriota	Acidobacteriae	Bryobacterales	Bryobacteraceae	Bryobacter	unclassified_Bryobacter	13.0	0.0	0.0	17.0	0.0	5.0	15.0	1.0	7.0	22.0	14.0	0.0	11.0	0.0	0.0
Acidobacteriota	Acidobacteriae	Solibacterales	Solibacteraceae	Candidatus_Solibacter	unclassified_Candidatus_Solibacter	0.0	0.0	0.0	0.0	0.0	1.0	0.0	0.0	1.0	0.0	3.0	0.0	0.0	0.0	0.0
Acidobacteriota	Aminicenantia	Aminicenantales	uncultured_Aminicenantes_bacterium	uncultured_Aminicenantes_bacterium	uncultured_Aminicenantes_bacterium	0.0	0.0	2.0	0.0	0.0	0.0	0.0	0.0	0.0	8.0	0.0	61.0	0.0	0.0	1.0
Acidobacteriota	Blastocatellia	Blastocatellales	Blastocatellaceae	Aridibacter	Aridibacter_famidurans	0.0	0.0	0.0	0.0	0.0	1.0	0.0	0.0	5.0	5.0	3.0	0.0	0.0	0.0	0.0
Acidobacteriota	Blastocatellia	Blastocatellales	Blastocatellaceae	Aridibacter	Aridibacter_nitratireducens	0.0	0.0	0.0	20.0	0.0	5.0	15.0	0.0	3.0	13.0	0.0	0.0	3.0	0.0	0.0
Acidobacteriota	Blastocatellia	Blastocatellales	Blastocatellaceae	Aridibacter	unclassified_Aridibacter	0.0	0.0	0.0	0.0	0.0	0.0	0.0	0.0	2.0	0.0	1.0	0.0	0.0	0.0	0.0
Acidobacteriota	Blastocatellia	Blastocatellales	Blastocatellaceae	Blastocatella	Blastocatella_fastidiosa	0.0	0.0	0.0	0.0	0.0	12.0	0.0	0.0	2.0	0.0	1.0	0.0	0.0	0.0	0.0
Acidobacteriota	Blastocatellia	Blastocatellales	Blastocatellaceae	Blastocatella	unclassified_Blastocatella	0.0	0.0	0.0	6.0	1.0	27.0	19.0	1.0	12.0	22.0	6.0	1.0	19.0	0.0	0.0
Acidobacteriota	Blastocatellia	Blastocatellales	Blastocatellaceae	Blastocatella	uncultured_Acidobacteria_bacterium	0.0	0.0	0.0	11.0	0.0	2.0	17.0	0.0	0.0	16.0	1.0	0.0	12.0	0.0	0.0
Acidobacteriota	Blastocatellia	Blastocatellales	Blastocatellaceae	JGI_0001001_H03	unclassified_JGI_0001001_H03	0.0	0.0	0.0	0.0	0.0	0.0	0.0	0.0	2.0	0.0	9.0	0.0	1.0	2.0	0.0
Acidobacteriota	Blastocatellia	Blastocatellales	Blastocatellaceae	Stenotrophobacter	Acidobacteria_bacterium_IGE_018	0.0	0.0	0.0	0.0	0.0	0.0	15.0	0.0	0.0	0.0	0.0	0.0	1.0	0.0	0.0
Acidobacteriota	Blastocatellia	Blastocatellales	Blastocatellaceae	Stenotrophobacter	Stenotrophobacter_roseus	0.0	0.0	0.0	32.0	0.0	0.0	9.0	1.0	0.0	17.0	2.0	0.0	15.0	0.0	0.0
Acidobacteriota	Blastocatellia	Blastocatellales	Blastocatellaceae	Stenotrophobacter	Stenotrophobacter_terrae	0.0	0.0	0.0	19.0	0.0	0.0	3.0	0.0	0.0	10.0	2.0	0.0	8.0	0.0	0.0
Acidobacteriota	Blastocatellia	Blastocatellales	Blastocatellaceae	unclassified_Blastocatellaceae	unclassified_Blastocatellaceae	0.0	0.0	0.0	0.0	0.0	3.0	0.0	0.0	6.0	0.0	0.0	0.0	4.0	0.0	0.0
Acidobacteriota	Blastocatellia	Blastocatellales	Blastocatellaceae	unclassified_Blastocatellaceae	uncultured_Acidobacteria_bacterium	0.0	0.0	0.0	28.0	0.0	0.0	13.0	0.0	2.0	25.0	8.0	0.0	23.0	0.0	0.0
Acidobacteriota	Blastocatellia	DS_100	unclassified_DS_100	unclassified_DS_100	unclassified_DS_100	0.0	0.0	0.0	0.0	0.0	2.0	0.0	0.0	3.0	0.0	8.0	0.0	1.0	0.0	0.0
Acidobacteriota	Blastocatellia	DS_100	uncultured_Acidobacteria_bacterium	uncultured_Acidobacteria_bacterium	uncultured_Acidobacteria_bacterium	0.0	0.0	0.0	0.0	0.0	0.0	3.0	0.0	0.0	3.0	0.0	0.0	3.0	0.0	0.0
Acidobacteriota	Blastocatellia	Pyrinomonadales	Pyrinomonadaceae	RB41	Acidobacteria_bacterium_WWH8	0.0	0.0	0.0	15.0	0.0	34.0	5.0	6.0	35.0	20.0	199.0	1.0	38.0	0.0	1.0
Acidobacteriota	Blastocatellia	Pyrinomonadales	Pyrinomonadaceae	RB41	Arenimicrobium_luteum	0.0	0.0	0.0	0.0	0.0	5.0	0.0	0.0	3.0	0.0	7.0	0.0	1.0	0.0	0.0
Acidobacteriota	Blastocatellia	Pyrinomonadales	Pyrinomonadaceae	RB41	unclassified_RB41	0.0	0.0	0.0	6.0	0.0	12.0	10.0	2.0	32.0	1.0	56.0	0.0	10.0	0.0	0.0
Acidobacteriota	Blastocatellia	Pyrinomonadales	Pyrinomonadaceae	RB41	uncultured_Acidobacteria_bacterium	0.0	0.0	0.0	0.0	0.0	9.0	0.0	2.0	13.0	4.0	40.0	0.0	6.0	0.0	1.0
Acidobacteriota	Holophagae	Acanthopleuribacterales	Acanthopleuribacteraceae	Acanthopleuribacter	unclassified_Acanthopleuribacter	0.0	0.0	0.0	0.0	0.0	0.0	0.0	0.0	0.0	0.0	0.0	7.0	0.0	0.0	0.0
Acidobacteriota	Holophagae	Subgroup_7	unclassified_Subgroup_7	unclassified_Subgroup_7	unclassified_Subgroup_7	0.0	0.0	0.0	16.0	0.0	6.0	21.0	1.0	5.0	17.0	13.0	1.0	6.0	0.0	9.0
Acidobacteriota	Holophagae	Subgroup_7	uncultured_Acidobacteria_bacterium	uncultured_Acidobacteria_bacterium	uncultured_Acidobacteria_bacterium	0.0	0.0	1.0	129.0	0.0	50.0	117.0	1.0	77.0	167.0	5.0	3.0	55.0	0.0	0.0
Acidobacteriota	Holophagae	Subgroup_7	uncultured_Desulfovirga_sp.	uncultured_Desulfovirga_sp.	uncultured_Desulfovirga_sp.	0.0	1.0	0.0	0.0	0.0	11.0	6.0	4.0	21.0	1.0	66.0	1.0	12.0	0.0	1.0
Acidobacteriota	Thermoanaerobaculia	Thermoanaerobaculales	Thermoanaerobaculaceae	Subgroup_10	Acidobacteria_bacterium_LX3	0.0	0.0	0.0	1.0	0.0	0.0	6.0	0.0	0.0	0.0	1.0	0.0	7.0	0.0	0.0
Acidobacteriota	Thermoanaerobaculia	Thermoanaerobaculales	Thermoanaerobaculaceae	Subgroup_10	Acidobacteria_bacterium_WX184	0.0	0.0	0.0	18.0	0.0	1.0	0.0	0.0	1.0	0.0	0.0	0.0	19.0	0.0	0.0
Acidobacteriota	Thermoanaerobaculia	Thermoanaerobaculales	Thermoanaerobaculaceae	Subgroup_10	Acidobacteria_bacterium_WY11	0.0	0.0	0.0	0.0	0.0	4.0	0.0	0.0	5.0	0.0	7.0	0.0	1.0	0.0	0.0
Acidobacteriota	Thermoanaerobaculia	Thermoanaerobaculales	Thermoanaerobaculaceae	Subgroup_10	Acidobacteria_bacterium_WY67	0.0	0.0	0.0	21.0	1.0	2.0	6.0	0.0	0.0	0.0	2.0	1.0	3.0	0.0	0.0
Acidobacteriota	Thermoanaerobaculia	Thermoanaerobaculales	Thermoanaerobaculaceae	Subgroup_10	unclassified_Subgroup_10	3.0	0.0	79.0	24.0	0.0	4.0	9.0	0.0	8.0	30.0	73.0	414.0	20.0	0.0	6.0
Acidobacteriota	Thermoanaerobaculia	Thermoanaerobaculales	Thermoanaerobaculaceae	Subgroup_10	uncultured_Acidobacteria_bacterium	0.0	0.0	8.0	1.0	0.0	0.0	0.0	1.0	0.0	3.0	12.0	255.0	0.0	0.0	2.0
Acidobacteriota	Thermoanaerobaculia	Thermoanaerobaculales	Thermoanaerobaculaceae	Subgroup_10	uncultured_sediment_bacterium	0.0	0.0	0.0	0.0	0.0	0.0	0.0	0.0	0.0	0.0	0.0	3.0	0.0	0.0	0.0
Acidobacteriota	Thermoanaerobaculia	Thermoanaerobaculales	Thermoanaerobaculaceae	Subgroup_10	uncultured_soil_bacterium	0.0	0.0	0.0	20.0	0.0	0.0	37.0	0.0	3.0	43.0	3.0	0.0	26.0	0.0	0.0
Acidobacteriota	Thermoanaerobaculia	Thermoanaerobaculales	Thermoanaerobaculaceae	Subgroup_23	unclassified_Subgroup_23	0.0	0.0	9.0	0.0	0.0	0.0	0.0	0.0	0.0	4.0	0.0	391.0	0.0	0.0	3.0
Acidobacteriota	Vicinamibacteria	Subgroup_17	uncultured_Acidobacteria_bacterium	uncultured_Acidobacteria_bacterium	uncultured_Acidobacteria_bacterium	0.0	0.0	3.0	13.0	0.0	17.0	7.0	5.0	14.0	5.0	57.0	56.0	21.0	1.0	0.0
Acidobacteriota	Vicinamibacteria	Vicinamibacterales	Vicinamibacteraceae	Luteitalea	Luteitalea_pratensis	0.0	0.0	0.0	9.0	0.0	0.0	1.0	0.0	2.0	6.0	2.0	0.0	2.0	0.0	0.0
Acidobacteriota	Vicinamibacteria	Vicinamibacterales	Vicinamibacteraceae	Vicinamibacter	Vicinamibacter_silvestris	0.0	0.0	0.0	0.0	0.0	2.0	18.0	0.0	12.0	18.0	10.0	0.0	8.0	0.0	0.0
Acidobacteriota	Vicinamibacteria	Vicinamibacterales	Vicinamibacteraceae	unclassified_Vicinamibacteraceae	unclassified_Vicinamibacteraceae	0.0	0.0	1.0	70.0	1.0	28.0	77.0	1.0	52.0	56.0	96.0	0.0	74.0	0.0	1.0
Acidobacteriota	Vicinamibacteria	Vicinamibacterales	Vicinamibacteraceae	unclassified_Vicinamibacteraceae	uncultured_Acidobacteria_bacterium	0.0	0.0	0.0	0.0	0.0	3.0	7.0	1.0	5.0	0.0	34.0	0.0	7.0	0.0	0.0
Acidobacteriota	Vicinamibacteria	Vicinamibacterales	Vicinamibacteraceae	uncultured_Acidobacteria_bacterium	uncultured_Acidobacteria_bacterium	0.0	0.0	0.0	0.0	0.0	4.0	0.0	0.0	3.0	0.0	28.0	0.0	1.0	0.0	0.0
Acidobacteriota	Vicinamibacteria	Vicinamibacterales	unclassified_Vicinamibacterales	unclassified_Vicinamibacterales	unclassified_Vicinamibacterales	0.0	0.0	3.0	89.0	0.0	63.0	66.0	12.0	76.0	76.0	329.0	2.0	138.0	0.0	4.0
Acidobacteriota	Vicinamibacteria	Vicinamibacterales	unclassified_Vicinamibacterales	uncultured_Acidobacteria_bacterium	unclassified_Vicinamibacterales	0.0	0.0	0.0	0.0	0.0	5.0	0.0	0.0	6.0	0.0	12.0	0.0	7.0	0.0	0.0
Acidobacteriota	Vicinamibacteria	Vicinamibacterales	unclassified_Vicinamibacterales	uncultured_Acidobacteriaceae_bacterium	unclassified_Vicinamibacterales	0.0	0.0	0.0	44.0	0.0	6.0	39.0	2.0	3.0	44.0	10.0	0.0	32.0	0.0	0.0
Acidobacteriota	Vicinamibacteria	Vicinamibacterales	unclassified_Vicinamibacterales	uncultured_Acidobacterium_sp.	unclassified_Vicinamibacterales	0.0	0.0	0.0	1.0	0.0	22.0	1.0	4.0	36.0	1.0	109.0	1.0	20.0	0.0	0.0
Actinobacteriota	Acidimicrobiia	Acidimicrobiales	Acidimicrobiales_Incertae_Sedis	Aciditerrimonas	Aciditerrimonas_ferrireducens	0.0	0.0	0.0	7.0	0.0	0.0	1.0	0.0	0.0	2.0	0.0	0.0	2.0	0.0	0.0
Actinobacteriota	Acidimicrobiia	Actinomarinales	Actinomarinaceae	Candidatus_Actinomarina	Candidatus_Actinomarina_minuta	18.0	0.0	0.0	24.0	0.0	0.0	0.0	0.0	1.0	3.0	153.0	2.0	0.0	0.0	18.0
Actinobacteriota	Acidimicrobiia	Actinomarinales	Actinomarinaceae	Candidatus_Actinomarina	actinobacterium_SCGC_AAA015_M09	0.0	0.0	0.0	0.0	0.0	0.0	0.0	34.0	0.0	0.0	0.0	0.0	0.0	0.0	0.0
Actinobacteriota	Acidimicrobiia	Actinomarinales	unclassified_Actinomarinales	bacterium_YC_ZSS_LKJ173	unclassified_Actinomarinales	0.0	0.0	0.0	2.0	0.0	1.0	0.0	1.0	0.0	8.0	0.0	2.0	12.0	0.0	2.0
Actinobacteriota	Acidimicrobiia	Actinomarinales	unclassified_Actinomarinales	unclassified_Actinomarinales	unclassified_Actinomarinales	0.0	0.0	11.0	9.0	0.0	18.0	0.0	2.0	10.0	12.0	25.0	471.0	4.0	0.0	8.0
Actinobacteriota	Acidimicrobiia	Actinomarinales	unclassified_Actinomarinales	uncultured_Acidimicrobiales_bacterium	unclassified_Actinomarinales	0.0	0.0	1.0	0.0	0.0	0.0	0.0	0.0	0.0	0.0	0.0	57.0	0.0	0.0	0.0
Actinobacteriota	Acidimicrobiia	Actinomarinales	unclassified_Actinomarinales	uncultured_Actinomycetales_bacterium	unclassified_Actinomarinales	0.0	0.0	3.0	34.0	6.0	0.0	56.0	0.0	0.0	67.0	0.0	36.0	48.0	2.0	3.0
Actinobacteriota	Acidimicrobiia	Actinomarinales	unclassified_Actinomarinales	uncultured_High_GC_Gram_positive_bacterium_Sva0389	unclassified_Actinomarinales	0.0	0.0	2.0	0.0	0.0	1.0	0.0	0.0	0.0	12.0	2.0	65.0	0.0	0.0	2.0
Actinobacteriota	Acidimicrobiia	Actinomarinales	unclassified_Actinomarinales	uncultured_actinobacterium	unclassified_Actinomarinales	0.0	0.0	6.0	0.0	0.0	0.0	0.0	0.0	0.0	3.0	0.0	150.0	0.0	0.0	2.0
Actinobacteriota	Acidimicrobiia	Actinomarinales	unclassified_Actinomarinales	uncultured_soil_bacterium	unclassified_Actinomarinales	0.0	0.0	0.0	0.0	0.0	21.0	0.0	0.0	16.0	1.0	35.0	0.0	5.0	0.0	0.0
Actinobacteriota	Acidimicrobiia	IMCC26256	unclassified_IMCC26256	unclassified_IMCC26256	unclassified_IMCC26256	0.0	0.0	0.0	158.0	0.0	4.0	91.0	1.0	4.0	146.0	34.0	0.0	103.0	1.0	1.0
Actinobacteriota	Acidimicrobiia	IMCC26256	uncultured_Acidimicrobiia_bacterium	uncultured_Acidimicrobiia_bacterium	uncultured_Acidimicrobiia_bacterium	0.0	0.0	1.0	4.0	2.0	3.0	1.0	32.0	2.0	0.0	9.0	1.0	5.0	0.0	0.0
Actinobacteriota	Acidimicrobiia	IMCC26256	uncultured_Aciditerrimonas_sp.	uncultured_Aciditerrimonas_sp.	uncultured_Aciditerrimonas_sp.	0.0	0.0	0.0	0.0	0.0	4.0	0.0	3.0	8.0	0.0	21.0	1.0	7.0	0.0	0.0
Actinobacteriota	Acidimicrobiia	IMCC26256	uncultured_Actinomycetales_bacterium	uncultured_Actinomycetales_bacterium	uncultured_Actinomycetales_bacterium	0.0	0.0	0.0	4.0	0.0	9.0	22.0	1.0	9.0	25.0	10.0	1.0	21.0	0.0	5.0
Actinobacteriota	Acidimicrobiia	IMCC26256	uncultured_Ferrimicrobium_sp.	uncultured_Ferrimicrobium_sp.	uncultured_Ferrimicrobium_sp.	0.0	0.0	0.0	0.0	0.0	12.0	0.0	2.0	17.0	0.0	87.0	0.0	7.0	1.0	0.0
Actinobacteriota	Acidimicrobiia	IMCC26256	uncultured_actinobacterium	uncultured_actinobacterium	uncultured_actinobacterium	0.0	0.0	0.0	49.0	0.0	18.0	29.0	2.0	22.0	44.0	33.0	0.0	25.0	0.0	0.0
Actinobacteriota	Acidimicrobiia	Microtrichales	Iamiaceae	Iamia	Aquihabitans_daechungensis	0.0	0.0	0.0	1.0	0.0	3.0	2.0	1.0	0.0	0.0	1.0	3.0	1.0	0.0	0.0
Actinobacteriota	Acidimicrobiia	Microtrichales	Iamiaceae	Iamia	Iamia_majanohamensis	1.0	0.0	0.0	15.0	0.0	3.0	13.0	2.0	3.0	8.0	11.0	1.0	7.0	0.0	0.0
Actinobacteriota	Acidimicrobiia	Microtrichales	Iamiaceae	Iamia	unclassified_Iamia	0.0	0.0	2.0	226.0	0.0	31.0	143.0	4.0	53.0	316.0	133.0	43.0	138.0	0.0	0.0
Actinobacteriota	Acidimicrobiia	Microtrichales	Ilumatobacteraceae	CL500_29_marine_group	Hevea_brasiliensis_phytoplasma	0.0	0.0	0.0	35.0	0.0	12.0	18.0	1.0	14.0	27.0	13.0	1.0	14.0	0.0	0.0
Actinobacteriota	Acidimicrobiia	Microtrichales	Ilumatobacteraceae	CL500_29_marine_group	unclassified_CL500_29_marine_group	0.0	0.0	0.0	0.0	0.0	2.0	1.0	0.0	6.0	0.0	21.0	0.0	1.0	0.0	0.0
Actinobacteriota	Acidimicrobiia	Microtrichales	Ilumatobacteraceae	Ilumatobacter	Ilumatobacter_fluminis	1.0	0.0	1.0	30.0	1.0	2.0	15.0	0.0	2.0	17.0	2.0	16.0	5.0	0.0	2.0
Actinobacteriota	Acidimicrobiia	Microtrichales	Ilumatobacteraceae	Ilumatobacter	unclassified_Ilumatobacter	1.0	0.0	0.0	0.0	1.0	3.0	19.0	1.0	4.0	0.0	13.0	13.0	3.0	0.0	1.0
Actinobacteriota	Acidimicrobiia	Microtrichales	Ilumatobacteraceae	unclassified_Ilumatobacteraceae	unclassified_Ilumatobacteraceae	0.0	0.0	15.0	197.0	0.0	133.0	148.0	18.0	161.0	313.0	420.0	5.0	195.0	0.0	28.0
Actinobacteriota	Acidimicrobiia	Microtrichales	Ilumatobacteraceae	unclassified_Ilumatobacteraceae	uncultured_Acidimicrobiaceae_bacterium	0.0	0.0	0.0	0.0	0.0	4.0	0.0	0.0	3.0	0.0	25.0	0.0	2.0	0.0	0.0
Actinobacteriota	Acidimicrobiia	Microtrichales	Microtrichaceae	IMCC26207	actinobacterium_CH9	2.0	0.0	0.0	2.0	0.0	1.0	0.0	1.0	0.0	0.0	1.0	1.0	0.0	0.0	0.0
Actinobacteriota	Acidimicrobiia	Microtrichales	Microtrichaceae	IMCC26207	unclassified_IMCC26207	0.0	0.0	0.0	2.0	0.0	0.0	0.0	69.0	0.0	0.0	1.0	3.0	3.0	0.0	0.0
Actinobacteriota	Acidimicrobiia	Microtrichales	Microtrichaceae	Sva0996_marine_group	unclassified_Sva0996_marine_group	0.0	0.0	2.0	0.0	0.0	0.0	5.0	0.0	0.0	4.0	0.0	41.0	0.0	0.0	0.0
Actinobacteriota	Acidimicrobiia	Microtrichales	Microtrichaceae	Sva0996_marine_group	uncultured_High_GC_Gram_positive_bacterium_Sva0996	0.0	0.0	0.0	0.0	0.0	0.0	0.0	0.0	0.0	4.0	0.0	7.0	0.0	0.0	0.0
Actinobacteriota	Acidimicrobiia	Microtrichales	Microtrichaceae	Sva0996_marine_group	uncultured_Verrucomicrobiales_bacterium_HF0070_30L02	0.0	0.0	0.0	0.0	0.0	0.0	0.0	0.0	0.0	0.0	0.0	2.0	0.0	0.0	10.0
Actinobacteriota	Acidimicrobiia	Microtrichales	Microtrichaceae	unclassified_Microtrichaceae	unclassified_Microtrichaceae	0.0	0.0	1.0	0.0	0.0	0.0	0.0	0.0	0.0	0.0	0.0	14.0	0.0	0.0	0.0
Actinobacteriota	Acidimicrobiia	Microtrichales	Microtrichaceae	unclassified_Microtrichaceae	uncultured_Actinomycetales_bacterium	1.0	0.0	0.0	42.0	0.0	6.0	43.0	3.0	6.0	111.0	0.0	5.0	43.0	0.0	0.0
Actinobacteriota	Acidimicrobiia	Microtrichales	unclassified_Microtrichales	unclassified_Microtrichales	unclassified_Microtrichales	1.0	0.0	0.0	316.0	2.0	62.0	327.0	35.0	58.0	384.0	137.0	16.0	241.0	3.0	3.0
Actinobacteriota	Acidimicrobiia	Microtrichales	unclassified_Microtrichales	uncultured_Iamiaceae_bacterium	unclassified_Microtrichales	0.0	0.0	0.0	0.0	0.0	1.0	0.0	0.0	5.0	0.0	14.0	0.0	5.0	0.0	0.0
Actinobacteriota	Acidimicrobiia	Microtrichales	unclassified_Microtrichales	uncultured_actinobacterium	unclassified_Microtrichales	0.0	0.0	1.0	0.0	0.0	0.0	0.0	0.0	0.0	0.0	0.0	8.0	0.0	0.0	0.0
Actinobacteriota	Acidimicrobiia	unclassified_Acidimicrobiia	unclassified_Acidimicrobiia	unclassified_Acidimicrobiia	unclassified_Acidimicrobiia	1.0	0.0	0.0	195.0	0.0	19.0	231.0	5.0	19.0	303.0	37.0	0.0	173.0	0.0	2.0
Actinobacteriota	Acidimicrobiia	unclassified_Acidimicrobiia	uncultured_Acidimicrobiales_bacterium	unclassified_Acidimicrobiia	unclassified_Acidimicrobiia	0.0	0.0	0.0	12.0	0.0	0.0	11.0	0.0	0.0	22.0	0.0	0.0	7.0	0.0	0.0
Actinobacteriota	Acidimicrobiia	unclassified_Acidimicrobiia	uncultured_Aciditerrimonas_sp.	unclassified_Acidimicrobiia	unclassified_Acidimicrobiia	0.0	0.0	0.0	7.0	0.0	0.0	6.0	0.0	0.0	14.0	0.0	0.0	2.0	0.0	0.0
Actinobacteriota	Acidimicrobiia	unclassified_Acidimicrobiia	uncultured_Iamia_sp.	unclassified_Acidimicrobiia	unclassified_Acidimicrobiia	0.0	0.0	0.0	14.0	0.0	5.0	36.0	0.0	2.0	42.0	0.0	0.0	26.0	0.0	0.0
Actinobacteriota	Acidimicrobiia	unclassified_Acidimicrobiia	uncultured_actinobacterium	unclassified_Acidimicrobiia	unclassified_Acidimicrobiia	0.0	0.0	0.0	0.0	0.0	0.0	6.0	0.0	0.0	24.0	0.0	0.0	3.0	0.0	0.0
Actinobacteriota	Acidimicrobiia	unclassified_Acidimicrobiia	uncultured_soil_bacterium	unclassified_Acidimicrobiia	unclassified_Acidimicrobiia	0.0	0.0	0.0	81.0	0.0	0.0	30.0	0.0	2.0	60.0	0.0	0.0	40.0	0.0	0.0
Actinobacteriota	Actinobacteria	0319_7L14	uncultured_Actinomycetales_bacterium	uncultured_Actinomycetales_bacterium	uncultured_Actinomycetales_bacterium	0.0	0.0	0.0	10.0	0.0	0.0	0.0	0.0	0.0	0.0	0.0	0.0	0.0	0.0	0.0
Actinobacteriota	Actinobacteria	0319_7L14	uncultured_actinobacterium	uncultured_actinobacterium	uncultured_actinobacterium	0.0	0.0	0.0	7.0	0.0	10.0	15.0	1.0	12.0	53.0	19.0	0.0	9.0	0.0	3.0
Actinobacteriota	Actinobacteria	Actinomycetales	Actinomycetaceae	Actinomyces	Actinomyces_genomosp._C1	0.0	0.0	0.0	0.0	0.0	0.0	0.0	0.0	19.0	0.0	0.0	0.0	0.0	0.0	0.0
Actinobacteriota	Actinobacteria	Actinomycetales	Actinomycetaceae	Actinomyces	Actinomyces_gerencseriae	0.0	11.0	0.0	2.0	19.0	16.0	9.0	0.0	389.0	1.0	0.0	12.0	0.0	5.0	0.0
Actinobacteriota	Actinobacteria	Actinomycetales	Actinomycetaceae	Actinomyces	Actinomyces_israelii	7.0	8.0	0.0	0.0	67.0	2.0	0.0	0.0	4.0	1.0	0.0	0.0	0.0	31.0	1.0
Actinobacteriota	Actinobacteria	Actinomycetales	Actinomycetaceae	Actinomyces	Actinomyces_massiliensis	2.0	181.0	98.0	2.0	1.0	0.0	0.0	0.0	0.0	7.0	0.0	0.0	0.0	2.0	0.0
Actinobacteriota	Actinobacteria	Actinomycetales	Actinomycetaceae	Actinomyces	Actinomyces_naeslundii	1.0	9.0	229.0	2.0	1.0	13.0	2.0	23.0	18.0	93.0	0.0	1.0	0.0	0.0	1.0
Actinobacteriota	Actinobacteria	Actinomycetales	Actinomycetaceae	Actinomyces	Actinomyces_oricola	0.0	0.0	0.0	20.0	0.0	0.0	0.0	0.0	0.0	0.0	0.0	0.0	0.0	0.0	0.0
Actinobacteriota	Actinobacteria	Actinomycetales	Actinomycetaceae	Actinomyces	Actinomyces_oris	13.0	99.0	101.0	30.0	0.0	0.0	0.0	101.0	7.0	11.0	0.0	20.0	0.0	0.0	2.0
Actinobacteriota	Actinobacteria	Actinomycetales	Actinomycetaceae	Actinomyces	Actinomyces_pacaensis	0.0	11.0	44.0	0.0	6.0	0.0	0.0	0.0	1.0	0.0	0.0	0.0	0.0	5.0	0.0
Actinobacteriota	Actinobacteria	Actinomycetales	Actinomycetaceae	Actinomyces	Actinomyces_sp._oral_taxon_414	8.0	30.0	198.0	21.0	55.0	143.0	0.0	8.0	404.0	2.0	0.0	42.0	0.0	38.0	3.0
Actinobacteriota	Actinobacteria	Actinomycetales	Actinomycetaceae	Actinomyces	Actinomyces_sp._oral_taxon_448_str._F0400	0.0	35.0	6870.0	0.0	0.0	9.0	0.0	0.0	804.0	6.0	0.0	3.0	0.0	0.0	8.0
Actinobacteriota	Actinobacteria	Actinomycetales	Actinomycetaceae	Actinomyces	Actinomyces_timonensis	0.0	74.0	0.0	14.0	0.0	0.0	0.0	0.0	0.0	0.0	0.0	0.0	0.0	0.0	0.0
Actinobacteriota	Actinobacteria	Actinomycetales	Actinomycetaceae	Actinomyces	Kytococcus_sedentarius	20.0	5.0	30.0	0.0	15.0	0.0	0.0	15.0	1.0	0.0	0.0	1.0	0.0	5.0	3.0
Actinobacteriota	Actinobacteria	Actinomycetales	Actinomycetaceae	Actinomyces	Schaalia_cardiffensis	7.0	0.0	16.0	1.0	11.0	0.0	0.0	0.0	0.0	2.0	0.0	0.0	0.0	10.0	0.0
Actinobacteriota	Actinobacteria	Actinomycetales	Actinomycetaceae	F0332	Actinobaculum_sp._oral_taxon_183_str._F0552	0.0	44.0	1370.0	1.0	4.0	21.0	0.0	0.0	106.0	0.0	0.0	2.0	1.0	1.0	9.0
Actinobacteriota	Actinobacteria	Actinomycetales	Actinomycetaceae	F0332	Peptidiphaga_gingivicola	0.0	5.0	0.0	0.0	0.0	0.0	3.0	0.0	11.0	17.0	0.0	0.0	0.0	0.0	0.0
Actinobacteriota	Actinobacteria	Actinomycetales	Actinomycetaceae	F0332	unclassified_F0332	0.0	0.0	7.0	0.0	0.0	0.0	0.0	0.0	0.0	0.0	0.0	0.0	0.0	0.0	0.0
Actinobacteriota	Actinobacteria	Bifidobacteriales	Bifidobacteriaceae	Bifidobacterium	Bifidobacterium_adolescentis	1.0	0.0	0.0	13.0	3.0	22.0	13.0	19.0	6.0	8.0	19.0	3.0	11.0	28.0	9.0
Actinobacteriota	Actinobacteria	Bifidobacteriales	Bifidobacteriaceae	Bifidobacterium	Bifidobacterium_animalis	3.0	0.0	0.0	1.0	0.0	12.0	1.0	0.0	0.0	0.0	0.0	80.0	0.0	0.0	33.0
Actinobacteriota	Actinobacteria	Bifidobacteriales	Bifidobacteriaceae	Bifidobacterium	Bifidobacterium_bifidum	0.0	0.0	0.0	1.0	0.0	2.0	0.0	2.0	0.0	0.0	0.0	1.0	0.0	0.0	0.0
Actinobacteriota	Actinobacteria	Bifidobacteriales	Bifidobacteriaceae	Bifidobacterium	Bifidobacterium_crudilactis	0.0	0.0	0.0	0.0	0.0	0.0	0.0	1.0	0.0	0.0	0.0	0.0	0.0	2.0	0.0
Actinobacteriota	Actinobacteria	Bifidobacteriales	Bifidobacteriaceae	Bifidobacterium	Bifidobacterium_dentium	0.0	0.0	0.0	0.0	46.0	0.0	0.0	0.0	10.0	0.0	0.0	0.0	0.0	22.0	0.0
Actinobacteriota	Actinobacteria	Bifidobacteriales	Bifidobacteriaceae	Bifidobacterium	Bifidobacterium_longum	2.0	0.0	5.0	2.0	1.0	10.0	1.0	17.0	11.0	3.0	19.0	0.0	2.0	11.0	13.0
Actinobacteriota	Actinobacteria	Bifidobacteriales	Bifidobacteriaceae	Bifidobacterium	Bifidobacterium_pseudocatenulatum	5.0	3.0	18.0	21.0	7.0	77.0	3.0	71.0	12.0	17.0	70.0	14.0	18.0	14.0	71.0
Actinobacteriota	Actinobacteria	Bifidobacteriales	Bifidobacteriaceae	Bifidobacterium	Bifidobacterium_pseudolongum	0.0	0.0	1.0	2.0	11.0	65.0	1.0	1.0	6.0	0.0	1.0	90.0	8.0	1.0	31.0
Actinobacteriota	Actinobacteria	Bifidobacteriales	Bifidobacteriaceae	Parascardovia	Parascardovia_denticolens	0.0	0.0	0.0	0.0	19.0	0.0	0.0	0.0	11.0	0.0	0.0	0.0	0.0	14.0	0.0
Actinobacteriota	Actinobacteria	Bifidobacteriales	Bifidobacteriaceae	Scardovia	Scardovia_inopinata	0.0	0.0	0.0	0.0	580.0	0.0	0.0	0.0	0.0	0.0	0.0	0.0	0.0	459.0	0.0
Actinobacteriota	Actinobacteria	Bifidobacteriales	Bifidobacteriaceae	Scardovia	Scardovia_wiggsiae	0.0	9.0	0.0	0.0	0.0	0.0	8.0	0.0	33.0	0.0	0.0	0.0	0.0	0.0	17.0
Actinobacteriota	Actinobacteria	Corynebacteriales	Corynebacteriaceae	Corynebacterium	Corynebacterium_coyleae	0.0	3.0	0.0	0.0	0.0	0.0	0.0	1.0	0.0	0.0	0.0	0.0	0.0	0.0	7.0
Actinobacteriota	Actinobacteria	Corynebacteriales	Corynebacteriaceae	Corynebacterium	Corynebacterium_matruchotii	1.0	55.0	368.0	0.0	17.0	26.0	1.0	0.0	61.0	0.0	0.0	2.0	0.0	8.0	17.0
Actinobacteriota	Actinobacteria	Corynebacteriales	Corynebacteriaceae	Corynebacterium	Corynebacterium_stationis	3.0	0.0	0.0	0.0	0.0	3.0	0.0	0.0	0.0	0.0	0.0	0.0	0.0	0.0	0.0
Actinobacteriota	Actinobacteria	Corynebacteriales	Corynebacteriaceae	Corynebacterium	Corynebacterium_tuberculostearicum	3.0	15.0	16.0	0.0	0.0	0.0	0.0	0.0	2.0	1.0	1.0	0.0	0.0	0.0	3.0
Actinobacteriota	Actinobacteria	Corynebacteriales	Corynebacteriaceae	Lawsonella	Lawsonella_clevelandensis	0.0	0.0	0.0	0.0	0.0	0.0	0.0	18.0	0.0	7.0	0.0	0.0	1.0	0.0	10.0
Actinobacteriota	Actinobacteria	Corynebacteriales	Mycobacteriaceae	Mycobacterium	Mycolicibacterium_arabiense	0.0	0.0	0.0	1.0	0.0	8.0	0.0	0.0	15.0	0.0	34.0	1.0	6.0	0.0	0.0
Actinobacteriota	Actinobacteria	Corynebacteriales	Mycobacteriaceae	Mycobacterium	Mycolicibacterium_komossense	0.0	0.0	0.0	2.0	0.0	8.0	0.0	0.0	18.0	0.0	34.0	0.0	29.0	0.0	0.0
Actinobacteriota	Actinobacteria	Corynebacteriales	Mycobacteriaceae	Mycobacterium	Mycolicibacterium_moriokaense	0.0	0.0	0.0	6.0	0.0	10.0	6.0	3.0	12.0	3.0	48.0	1.0	7.0	0.0	0.0
Actinobacteriota	Actinobacteria	Corynebacteriales	Mycobacteriaceae	Mycobacterium	Mycolicibacterium_phocaicum	0.0	0.0	0.0	4.0	0.0	7.0	0.0	0.0	11.0	1.0	19.0	0.0	19.0	0.0	0.0
Actinobacteriota	Actinobacteria	Corynebacteriales	Nocardiaceae	Gordonia	Gordonia_terrae	4.0	0.0	0.0	0.0	0.0	3.0	1.0	10.0	3.0	2.0	2.0	0.0	7.0	0.0	17.0
Actinobacteriota	Actinobacteria	Corynebacteriales	Nocardiaceae	Nocardia	Nocardia_salmonicida	0.0	0.0	0.0	3.0	0.0	0.0	0.0	0.0	0.0	4.0	1.0	0.0	0.0	0.0	0.0
Actinobacteriota	Actinobacteria	Corynebacteriales	Nocardiaceae	Rhodococcus	Rhodococcus_erythropolis	6.0	0.0	0.0	2.0	0.0	12.0	0.0	30.0	0.0	53.0	17.0	2.0	76.0	1.0	185.0
Actinobacteriota	Actinobacteria	Corynebacteriales	Nocardiaceae	Rhodococcus	Rhodococcus_fascians	3.0	0.0	0.0	1.0	0.0	0.0	1.0	4.0	1.0	2.0	3.0	0.0	2.0	0.0	19.0
Actinobacteriota	Actinobacteria	Corynebacteriales	Nocardiaceae	Smaragdicoccus	Smaragdicoccus_niigatensis	0.0	0.0	0.0	2.0	0.0	0.0	0.0	0.0	0.0	0.0	0.0	0.0	3.0	0.0	0.0
Actinobacteriota	Actinobacteria	Euzebyales	Euzebyaceae	unclassified_Euzebyaceae	unclassified_Euzebyaceae	0.0	0.0	0.0	0.0	0.0	0.0	0.0	0.0	3.0	6.0	1.0	0.0	1.0	0.0	0.0
Actinobacteriota	Actinobacteria	Frankiales	Acidothermaceae	Acidothermus	unclassified_Acidothermus	0.0	0.0	0.0	0.0	0.0	4.0	0.0	1.0	7.0	0.0	20.0	0.0	3.0	0.0	0.0
Actinobacteriota	Actinobacteria	Frankiales	Frankiaceae	Jatrophihabitans	Frankiales_bacterium	0.0	0.0	0.0	0.0	0.0	7.0	0.0	1.0	10.0	0.0	19.0	0.0	4.0	0.0	0.0
Actinobacteriota	Actinobacteria	Frankiales	Frankiaceae	Jatrophihabitans	Jatrophihabitans_sp.	0.0	0.0	0.0	0.0	0.0	1.0	0.0	0.0	2.0	0.0	3.0	0.0	0.0	0.0	0.0
Actinobacteriota	Actinobacteria	Frankiales	Geodermatophilaceae	Blastococcus	Blastococcus_aggregatus	2.0	0.0	0.0	84.0	0.0	23.0	93.0	1.0	45.0	94.0	59.0	5.0	77.0	0.0	14.0
Actinobacteriota	Actinobacteria	Frankiales	Geodermatophilaceae	Geodermatophilus	Geodermatophilus_obscurus	3.0	0.0	1.0	19.0	0.0	20.0	13.0	0.0	21.0	25.0	1.0	2.0	17.0	0.0	1.0
Actinobacteriota	Actinobacteria	Frankiales	Geodermatophilaceae	Modestobacter	Modestobacter_multiseptatus	0.0	0.0	0.0	14.0	0.0	23.0	5.0	0.0	12.0	2.0	6.0	3.0	3.0	0.0	0.0
Actinobacteriota	Actinobacteria	Frankiales	Nakamurellaceae	Nakamurella	Nakamurella_deserti	0.0	0.0	0.0	0.0	0.0	4.0	0.0	0.0	8.0	0.0	0.0	0.0	0.0	0.0	0.0
Actinobacteriota	Actinobacteria	Frankiales	Nakamurellaceae	Nakamurella	Nakamurella_panacisegetis	0.0	0.0	0.0	0.0	0.0	4.0	1.0	0.0	6.0	0.0	13.0	0.0	2.0	0.0	0.0
Actinobacteriota	Actinobacteria	Frankiales	Sporichthyaceae	Sporichthya	Sporichthya_polymorpha	0.0	0.0	0.0	5.0	0.0	1.0	2.0	0.0	1.0	2.0	0.0	0.0	0.0	0.0	0.0
Actinobacteriota	Actinobacteria	Frankiales	Sporichthyaceae	unclassified_Sporichthyaceae	unclassified_Sporichthyaceae	0.0	0.0	0.0	25.0	0.0	3.0	13.0	3.0	8.0	17.0	13.0	0.0	20.0	0.0	1.0
Actinobacteriota	Actinobacteria	Frankiales	unclassified_Frankiales	Actinomycetales_bacterium	unclassified_Frankiales	0.0	0.0	0.0	2.0	0.0	6.0	2.0	0.0	8.0	0.0	2.0	3.0	1.0	0.0	0.0
Actinobacteriota	Actinobacteria	Frankiales	unclassified_Frankiales	unclassified_Frankiales	unclassified_Frankiales	0.0	0.0	1.0	83.0	0.0	32.0	94.0	2.0	30.0	108.0	16.0	2.0	77.0	0.0	0.0
Actinobacteriota	Actinobacteria	Frankiales	unclassified_Frankiales	uncultured_actinobacterium	unclassified_Frankiales	0.0	0.0	0.0	38.0	0.0	2.0	23.0	0.0	6.0	29.0	0.0	0.0	19.0	0.0	0.0
Actinobacteriota	Actinobacteria	Glycomycetales	Glycomycetaceae	Glycomyces	Glycomyces_sediminimaris	0.0	0.0	20.0	0.0	0.0	0.0	0.0	0.0	0.0	0.0	0.0	0.0	0.0	0.0	0.0
Actinobacteriota	Actinobacteria	Kineosporiales	Kineosporiaceae	Kineococcus	Kineococcus_radiotolerans	0.0	0.0	0.0	0.0	0.0	0.0	0.0	0.0	6.0	0.0	0.0	1.0	0.0	0.0	0.0
Actinobacteriota	Actinobacteria	Kineosporiales	Kineosporiaceae	Kineosporia	Kineosporia_sp.	0.0	0.0	0.0	4.0	0.0	1.0	0.0	0.0	4.0	0.0	3.0	0.0	2.0	0.0	0.0
Actinobacteriota	Actinobacteria	Kineosporiales	Kineosporiaceae	Quadrisphaera	Angustibacter_sp._RKEM_1664	0.0	0.0	0.0	1.0	0.0	0.0	1.0	0.0	0.0	5.0	0.0	0.0	0.0	0.0	0.0
Actinobacteriota	Actinobacteria	Kineosporiales	Kineosporiaceae	Quadrisphaera	Thalassiella_azotivora	0.0	0.0	0.0	7.0	0.0	0.0	0.0	0.0	0.0	0.0	0.0	0.0	1.0	0.0	0.0
Actinobacteriota	Actinobacteria	Kineosporiales	Kineosporiaceae	Quadrisphaera	unclassified_Quadrisphaera	0.0	0.0	0.0	20.0	0.0	0.0	11.0	0.0	0.0	6.0	0.0	0.0	12.0	0.0	1.0
Actinobacteriota	Actinobacteria	Micrococcales	Bogoriellaceae	Georgenia	Georgenia_daeguensis	0.0	0.0	0.0	7.0	0.0	0.0	0.0	0.0	1.0	0.0	1.0	0.0	4.0	0.0	0.0
Actinobacteriota	Actinobacteria	Micrococcales	Brevibacteriaceae	Brevibacterium	Brevibacterium_pityocampae	0.0	0.0	0.0	8.0	0.0	0.0	0.0	0.0	0.0	0.0	0.0	0.0	0.0	0.0	0.0
Actinobacteriota	Actinobacteria	Micrococcales	Cellulomonadaceae	Actinotalea	Actinotalea_ferrariae	0.0	0.0	0.0	55.0	0.0	6.0	21.0	0.0	4.0	29.0	1.0	2.0	17.0	0.0	0.0
Actinobacteriota	Actinobacteria	Micrococcales	Cellulomonadaceae	Cellulomonas	Cellulomonas_aerilata	3.0	0.0	1.0	258.0	1.0	103.0	236.0	2.0	72.0	342.0	26.0	12.0	152.0	1.0	2.0
Actinobacteriota	Actinobacteria	Micrococcales	Cellulomonadaceae	Cellulomonas	Cellulomonas_cellasea	0.0	0.0	1.0	0.0	0.0	3.0	0.0	0.0	6.0	0.0	1.0	0.0	2.0	0.0	0.0
Actinobacteriota	Actinobacteria	Micrococcales	Cellulomonadaceae	Cellulomonas	Cellulomonas_marina	0.0	0.0	0.0	0.0	0.0	0.0	0.0	0.0	0.0	4.0	0.0	0.0	1.0	0.0	0.0
Actinobacteriota	Actinobacteria	Micrococcales	Intrasporangiaceae	Fodinibacter	marine_actinobacterium_YM25_85	0.0	0.0	0.0	0.0	0.0	0.0	4.0	0.0	1.0	6.0	1.0	0.0	3.0	0.0	0.0
Actinobacteriota	Actinobacteria	Micrococcales	Intrasporangiaceae	Knoellia	Knoellia_locipacati	1.0	0.0	0.0	25.0	0.0	2.0	5.0	2.0	3.0	4.0	6.0	1.0	1.0	0.0	0.0
Actinobacteriota	Actinobacteria	Micrococcales	Intrasporangiaceae	Ornithinicoccus	Ornithinicoccus_hortensis	0.0	0.0	0.0	0.0	0.0	0.0	12.0	0.0	0.0	0.0	0.0	0.0	0.0	0.0	0.0
Actinobacteriota	Actinobacteria	Micrococcales	Intrasporangiaceae	Ornithinimicrobium	Ornithinimicrobium_flavum	0.0	0.0	0.0	0.0	0.0	0.0	9.0	1.0	0.0	0.0	0.0	0.0	0.0	0.0	0.0
Actinobacteriota	Actinobacteria	Micrococcales	Intrasporangiaceae	Ornithinimicrobium	Ornithinimicrobium_pekingense	2.0	0.0	0.0	4.0	0.0	0.0	0.0	3.0	3.0	3.0	0.0	8.0	5.0	0.0	0.0
Actinobacteriota	Actinobacteria	Micrococcales	Intrasporangiaceae	Oryzihumus	Intrasporangiaceae_bacterium_URHA0051	0.0	0.0	0.0	1.0	0.0	4.0	0.0	2.0	17.0	0.0	173.0	0.0	22.0	0.0	0.0
Actinobacteriota	Actinobacteria	Micrococcales	Intrasporangiaceae	Oryzihumus	Oryzihumus_terrae	0.0	0.0	0.0	0.0	0.0	0.0	0.0	0.0	1.0	0.0	13.0	0.0	3.0	0.0	0.0
Actinobacteriota	Actinobacteria	Micrococcales	Intrasporangiaceae	Pedococcus_Phycicoccus	Pedococcus_dokdonensis	0.0	0.0	0.0	0.0	0.0	2.0	0.0	0.0	3.0	0.0	9.0	0.0	4.0	0.0	0.0
Actinobacteriota	Actinobacteria	Micrococcales	Intrasporangiaceae	Tetrasphaera	Knoellia_remsis	0.0	0.0	0.0	0.0	0.0	1.0	5.0	0.0	3.0	1.0	0.0	0.0	4.0	1.0	1.0
Actinobacteriota	Actinobacteria	Micrococcales	Microbacteriaceae	Agrococcus	Agrococcus_citreus	2.0	0.0	0.0	2.0	0.0	6.0	4.0	0.0	8.0	4.0	4.0	4.0	1.0	45.0	1.0
Actinobacteriota	Actinobacteria	Micrococcales	Microbacteriaceae	Agromyces	Agromyces_mediolanus	4.0	0.0	1.0	5.0	0.0	0.0	6.0	1.0	0.0	9.0	1.0	1.0	2.0	0.0	0.0
Actinobacteriota	Actinobacteria	Micrococcales	Microbacteriaceae	Agromyces	Agromyces_ramosus	1.0	0.0	0.0	0.0	1.0	16.0	0.0	2.0	12.0	1.0	46.0	2.0	10.0	0.0	0.0
Actinobacteriota	Actinobacteria	Micrococcales	Microbacteriaceae	Aurantimicrobium	actinobacterium_MWH_Mo1	0.0	0.0	0.0	0.0	0.0	1.0	0.0	0.0	6.0	0.0	0.0	0.0	1.0	0.0	0.0
Actinobacteriota	Actinobacteria	Micrococcales	Microbacteriaceae	Clavibacter	Planctomonas_psychrotolerans	0.0	0.0	0.0	0.0	0.0	0.0	0.0	0.0	0.0	0.0	19.0	0.0	3.0	0.0	0.0
Actinobacteriota	Actinobacteria	Micrococcales	Microbacteriaceae	Curtobacterium	Bacillus_subtilis	0.0	0.0	24.0	0.0	0.0	1.0	0.0	0.0	0.0	0.0	1.0	0.0	1.0	0.0	0.0
Actinobacteriota	Actinobacteria	Micrococcales	Microbacteriaceae	Diaminobutyricimonas	Diaminobutyricimonas_aerilata	25.0	0.0	1.0	10.0	1.0	8.0	6.0	0.0	15.0	8.0	4.0	3.0	11.0	3.0	0.0
Actinobacteriota	Actinobacteria	Micrococcales	Microbacteriaceae	Frigoribacterium	Frigoribacterium_endophyticum	0.0	0.0	0.0	0.0	0.0	1.0	4.0	0.0	1.0	0.0	0.0	0.0	0.0	0.0	0.0
Actinobacteriota	Actinobacteria	Micrococcales	Microbacteriaceae	Galbitalea	Galbitalea_soli	0.0	0.0	0.0	0.0	0.0	1.0	0.0	0.0	1.0	0.0	0.0	0.0	0.0	24.0	0.0
Actinobacteriota	Actinobacteria	Micrococcales	Microbacteriaceae	Leifsonia	Leifsonia_shinshuensis	0.0	0.0	0.0	0.0	0.0	0.0	4.0	0.0	0.0	0.0	0.0	0.0	0.0	0.0	0.0
Actinobacteriota	Actinobacteria	Micrococcales	Microbacteriaceae	Lysinimonas	Lysinimonas_soli	0.0	0.0	0.0	17.0	0.0	0.0	9.0	0.0	0.0	4.0	0.0	0.0	3.0	0.0	0.0
Actinobacteriota	Actinobacteria	Micrococcales	Microbacteriaceae	Marisediminicola	Microbacteriaceae_bacterium	0.0	0.0	0.0	23.0	0.0	11.0	8.0	0.0	10.0	4.0	2.0	1.0	10.0	0.0	0.0
Actinobacteriota	Actinobacteria	Micrococcales	Microbacteriaceae	Microbacterium	Microbacterium_ginsengisoli	0.0	0.0	0.0	1.0	0.0	3.0	1.0	0.0	3.0	0.0	4.0	0.0	0.0	0.0	0.0
Actinobacteriota	Actinobacteria	Micrococcales	Microbacteriaceae	Microbacterium	Microbacterium_schleiferi	7.0	0.0	0.0	1.0	0.0	35.0	27.0	41.0	20.0	2.0	23.0	0.0	50.0	0.0	43.0
Actinobacteriota	Actinobacteria	Micrococcales	Microbacteriaceae	Microbacterium	Microbacterium_trichothecenolyticum	21.0	0.0	2.0	47.0	5.0	610.0	113.0	354.0	166.0	36.0	110.0	1.0	431.0	3.0	8.0
Actinobacteriota	Actinobacteria	Micrococcales	Microbacteriaceae	Microcella	Microcella_alkaliphila	0.0	0.0	1.0	0.0	0.0	0.0	0.0	0.0	0.0	0.0	32.0	79.0	0.0	0.0	0.0
Actinobacteriota	Actinobacteria	Micrococcales	Microbacteriaceae	Mycetocola	Mycetocola_miduiensis	0.0	0.0	0.0	12.0	0.0	4.0	9.0	0.0	7.0	16.0	4.0	0.0	9.0	1.0	0.0
Actinobacteriota	Actinobacteria	Micrococcales	Microbacteriaceae	Parafrigoribacterium	Glaciihabitans_tibetensis	0.0	0.0	0.0	0.0	0.0	1.0	1.0	0.0	2.0	0.0	9.0	0.0	3.0	0.0	0.0
Actinobacteriota	Actinobacteria	Micrococcales	Microbacteriaceae	Rhodoluna	Rhodoluna_lacicola	0.0	0.0	0.0	0.0	0.0	0.0	0.0	2.0	16.0	0.0	1.0	0.0	0.0	0.0	0.0
Actinobacteriota	Actinobacteria	Micrococcales	Microbacteriaceae	Salinibacterium	Salinibacterium_xinjiangense	0.0	0.0	0.0	0.0	0.0	2.0	0.0	1.0	4.0	0.0	5.0	0.0	13.0	0.0	0.0
Actinobacteriota	Actinobacteria	Micrococcales	Micrococcaceae	Arthrobacter	Arthrobacter_agilis	1.0	0.0	0.0	10.0	0.0	23.0	42.0	2.0	35.0	46.0	6.0	3.0	19.0	1.0	0.0
Actinobacteriota	Actinobacteria	Micrococcales	Micrococcaceae	Arthrobacter	Arthrobacter_citreus	0.0	0.0	0.0	0.0	0.0	0.0	2.0	0.0	0.0	4.0	9.0	0.0	4.0	0.0	0.0
Actinobacteriota	Actinobacteria	Micrococcales	Micrococcaceae	Arthrobacter	Arthrobacter_globiformis	3.0	0.0	1.0	1642.0	1.0	16.0	1160.0	21.0	46.0	1960.0	55.0	4.0	1025.0	0.0	2.0
Actinobacteriota	Actinobacteria	Micrococcales	Micrococcaceae	Arthrobacter	Arthrobacter_oryzae	0.0	0.0	0.0	559.0	1.0	27.0	350.0	6.0	21.0	826.0	19.0	2.0	366.0	0.0	0.0
Actinobacteriota	Actinobacteria	Micrococcales	Micrococcaceae	Arthrobacter	Arthrobacter_subterraneus	5.0	0.0	0.0	251.0	0.0	2.0	127.0	3.0	3.0	163.0	0.0	12.0	102.0	0.0	2.0
Actinobacteriota	Actinobacteria	Micrococcales	Micrococcaceae	Citricoccus	Citricoccus_nitrophenolicus	1.0	0.0	0.0	0.0	0.0	4.0	3.0	0.0	4.0	0.0	4.0	0.0	1.0	0.0	0.0
Actinobacteriota	Actinobacteria	Micrococcales	Micrococcaceae	Glutamicibacter	Glutamicibacter_creatinolyticus	0.0	0.0	0.0	0.0	0.0	0.0	0.0	0.0	2.0	0.0	3.0	1.0	0.0	0.0	0.0
Actinobacteriota	Actinobacteria	Micrococcales	Micrococcaceae	Glutamicibacter	Glutamicibacter_nicotianae	0.0	0.0	0.0	1.0	1.0	0.0	0.0	0.0	0.0	4.0	0.0	1.0	25.0	0.0	141.0
Actinobacteriota	Actinobacteria	Micrococcales	Micrococcaceae	Kocuria	Kocuria_carniphila	2.0	0.0	0.0	0.0	0.0	0.0	0.0	0.0	3.0	0.0	0.0	0.0	0.0	0.0	0.0
Actinobacteriota	Actinobacteria	Micrococcales	Micrococcaceae	Kocuria	Kocuria_himachalensis	12.0	0.0	0.0	403.0	1.0	37.0	282.0	10.0	47.0	491.0	9.0	24.0	270.0	3.0	1.0
Actinobacteriota	Actinobacteria	Micrococcales	Micrococcaceae	Micrococcus	Micrococcus_aloeverae	0.0	0.0	0.0	0.0	0.0	89.0	0.0	1.0	0.0	0.0	1.0	0.0	0.0	0.0	0.0
Actinobacteriota	Actinobacteria	Micrococcales	Micrococcaceae	Nesterenkonia	Nesterenkonia_xinjiangensis	0.0	1.0	0.0	0.0	1.0	0.0	1.0	0.0	0.0	1.0	1.0	0.0	4.0	0.0	14.0
Actinobacteriota	Actinobacteria	Micrococcales	Micrococcaceae	Paenarthrobacter	Paenarthrobacter_nitroguajacolicus	0.0	0.0	0.0	7.0	0.0	4.0	0.0	2.0	2.0	0.0	15.0	0.0	2.0	0.0	0.0
Actinobacteriota	Actinobacteria	Micrococcales	Micrococcaceae	Pseudarthrobacter	Pseudarthrobacter_phenanthrenivorans	1.0	0.0	1.0	445.0	0.0	47.0	343.0	9.0	49.0	642.0	50.0	13.0	326.0	0.0	1.0
Actinobacteriota	Actinobacteria	Micrococcales	Micrococcaceae	Rothia	Rothia_dentocariosa	47.0	16.0	955.0	0.0	48.0	0.0	11.0	1205.0	173.0	0.0	0.0	3.0	1.0	25.0	1.0
Actinobacteriota	Actinobacteria	Micrococcales	Promicromonosporaceae	Isoptericola	Isoptericola_variabilis	0.0	0.0	0.0	2.0	1.0	0.0	24.0	0.0	0.0	27.0	0.0	0.0	23.0	1.0	1.0
Actinobacteriota	Actinobacteria	Micrococcales	Promicromonosporaceae	Promicromonospora	Promicromonospora_iranensis	11.0	0.0	1.0	24.0	0.0	27.0	6.0	2.0	34.0	1.0	15.0	0.0	9.0	0.0	0.0
Actinobacteriota	Actinobacteria	Micromonosporales	Micromonosporaceae	Actinoplanes	Actinoplanes_auranticolor	0.0	0.0	0.0	0.0	0.0	5.0	0.0	0.0	4.0	0.0	9.0	0.0	2.0	0.0	0.0
Actinobacteriota	Actinobacteria	Micromonosporales	Micromonosporaceae	Actinoplanes	Actinoplanes_globisporus	0.0	0.0	0.0	0.0	0.0	1.0	0.0	0.0	3.0	0.0	2.0	0.0	1.0	0.0	0.0
Actinobacteriota	Actinobacteria	Micromonosporales	Micromonosporaceae	Actinoplanes	Actinoplanes_sediminis	0.0	0.0	0.0	0.0	0.0	3.0	0.0	1.0	13.0	0.0	29.0	0.0	2.0	0.0	0.0
Actinobacteriota	Actinobacteria	Micromonosporales	Micromonosporaceae	Actinoplanes	Actinoplanes_subtropicus	0.0	0.0	0.0	0.0	0.0	1.0	0.0	0.0	3.0	0.0	3.0	0.0	0.0	0.0	0.0
Actinobacteriota	Actinobacteria	Micromonosporales	Micromonosporaceae	Asanoa	Asanoa_endophytica	0.0	0.0	0.0	0.0	0.0	5.0	0.0	0.0	4.0	0.0	16.0	0.0	2.0	0.0	0.0
Actinobacteriota	Actinobacteria	Micromonosporales	Micromonosporaceae	Catelliglobosispora	Catelliglobosispora_koreensis	0.0	0.0	0.0	0.0	0.0	0.0	5.0	0.0	0.0	7.0	0.0	0.0	9.0	0.0	0.0
Actinobacteriota	Actinobacteria	Micromonosporales	Micromonosporaceae	Catenuloplanes	Catenuloplanes_nepalensis	0.0	0.0	0.0	0.0	0.0	0.0	0.0	0.0	0.0	2.0	3.0	0.0	1.0	0.0	0.0
Actinobacteriota	Actinobacteria	Micromonosporales	Micromonosporaceae	Dactylosporangium	Dactylosporangium_aurantiacum	0.0	0.0	0.0	0.0	0.0	1.0	0.0	1.0	1.0	0.0	11.0	0.0	3.0	0.0	0.0
Actinobacteriota	Actinobacteria	Micromonosporales	Micromonosporaceae	Krasilnikovia	Krasilnikovia_cinnamomea	0.0	0.0	0.0	0.0	0.0	5.0	1.0	0.0	8.0	1.0	10.0	0.0	1.0	0.0	1.0
Actinobacteriota	Actinobacteria	Micromonosporales	Micromonosporaceae	Longispora	unclassified_Longispora	0.0	0.0	7.0	0.0	0.0	0.0	3.0	0.0	0.0	0.0	0.0	0.0	2.0	0.0	0.0
Actinobacteriota	Actinobacteria	Micromonosporales	Micromonosporaceae	Micromonospora	Micromonospora_cremea	1.0	0.0	0.0	3.0	0.0	5.0	2.0	2.0	9.0	1.0	25.0	1.0	8.0	0.0	1.0
Actinobacteriota	Actinobacteria	Micromonosporales	Micromonosporaceae	Micromonospora	Plantactinospora_soyae	0.0	0.0	0.0	0.0	0.0	3.0	1.0	0.0	8.0	0.0	4.0	0.0	2.0	0.0	0.0
Actinobacteriota	Actinobacteria	Micromonosporales	Micromonosporaceae	Micromonospora	uncultured_actinobacterium	0.0	0.0	0.0	6.0	0.0	1.0	0.0	0.0	0.0	0.0	0.0	0.0	0.0	0.0	0.0
Actinobacteriota	Actinobacteria	Micromonosporales	Micromonosporaceae	Phytohabitans	Phytohabitans_houttuyneae	0.0	0.0	0.0	0.0	0.0	8.0	3.0	0.0	4.0	5.0	18.0	1.0	3.0	0.0	0.0
Actinobacteriota	Actinobacteria	Micromonosporales	Micromonosporaceae	Pilimelia	Pilimelia_columellifera	0.0	0.0	0.0	50.0	0.0	0.0	0.0	0.0	0.0	0.0	1.0	0.0	0.0	0.0	0.0
Actinobacteriota	Actinobacteria	Micromonosporales	Micromonosporaceae	Polymorphospora	Polymorphospora_rubra	0.0	0.0	17.0	2.0	0.0	1.0	1.0	0.0	1.0	2.0	5.0	0.0	3.0	0.0	0.0
Actinobacteriota	Actinobacteria	Micromonosporales	Micromonosporaceae	Virgisporangium	Virgisporangium_myanmarense	0.0	0.0	0.0	0.0	0.0	6.0	0.0	0.0	3.0	0.0	9.0	0.0	2.0	0.0	0.0
Actinobacteriota	Actinobacteria	Micromonosporales	Micromonosporaceae	Virgisporangium	Virgisporangium_ochraceum	0.0	0.0	0.0	0.0	0.0	1.0	2.0	0.0	6.0	0.0	6.0	0.0	2.0	0.0	0.0
Actinobacteriota	Actinobacteria	Nitriliruptorales	Nitriliruptoraceae	unclassified_Nitriliruptoraceae	unclassified_Nitriliruptoraceae	0.0	0.0	0.0	8.0	0.0	0.0	0.0	0.0	0.0	0.0	0.0	0.0	0.0	0.0	0.0
Actinobacteriota	Actinobacteria	PeM15	bacterium_rJ7	unclassified_bacterium_rJ7	unclassified_bacterium_rJ7	0.0	0.0	0.0	0.0	0.0	1.0	0.0	0.0	0.0	0.0	0.0	0.0	4.0	0.0	1.0
Actinobacteriota	Actinobacteria	Propionibacteriales	Nocardioidaceae	Actinopolymorpha	Actinopolymorpha_pittospori	0.0	0.0	0.0	0.0	0.0	6.0	0.0	0.0	6.0	0.0	14.0	0.0	2.0	0.0	0.0
Actinobacteriota	Actinobacteria	Propionibacteriales	Nocardioidaceae	Aeromicrobium	Aeromicrobium_panacisoli	0.0	0.0	0.0	25.0	0.0	0.0	14.0	0.0	0.0	31.0	0.0	1.0	24.0	0.0	0.0
Actinobacteriota	Actinobacteria	Propionibacteriales	Nocardioidaceae	Aeromicrobium	Aeromicrobium_sp._Root495	0.0	0.0	0.0	0.0	0.0	0.0	3.0	0.0	0.0	2.0	0.0	0.0	0.0	0.0	0.0
Actinobacteriota	Actinobacteria	Propionibacteriales	Nocardioidaceae	Flindersiella	Flindersiella_endophytica	0.0	0.0	0.0	0.0	0.0	0.0	5.0	0.0	0.0	0.0	0.0	0.0	4.0	0.0	0.0
Actinobacteriota	Actinobacteria	Propionibacteriales	Nocardioidaceae	Kribbella	Kribbella_albertanoniae	0.0	0.0	0.0	0.0	0.0	16.0	0.0	3.0	9.0	5.0	39.0	0.0	16.0	0.0	0.0
Actinobacteriota	Actinobacteria	Propionibacteriales	Nocardioidaceae	Marmoricola	Marmoricola_aequoreus	0.0	0.0	0.0	0.0	0.0	3.0	0.0	1.0	5.0	0.0	23.0	1.0	8.0	0.0	0.0
Actinobacteriota	Actinobacteria	Propionibacteriales	Nocardioidaceae	Marmoricola	Marmoricola_bigeumensis	1.0	0.0	0.0	17.0	0.0	8.0	7.0	1.0	9.0	19.0	6.0	6.0	13.0	0.0	0.0
Actinobacteriota	Actinobacteria	Propionibacteriales	Nocardioidaceae	Marmoricola	Marmoricola_solisilvae	0.0	1.0	0.0	11.0	0.0	1.0	3.0	0.0	0.0	10.0	0.0	0.0	7.0	1.0	0.0
Actinobacteriota	Actinobacteria	Propionibacteriales	Nocardioidaceae	Nocardioides	Nocardioides_aestuarii	0.0	0.0	0.0	7.0	0.0	0.0	0.0	0.0	1.0	2.0	1.0	0.0	1.0	0.0	0.0
Actinobacteriota	Actinobacteria	Propionibacteriales	Nocardioidaceae	Nocardioides	Nocardioides_allogilvus	0.0	0.0	0.0	2.0	0.0	2.0	2.0	1.0	4.0	2.0	11.0	0.0	1.0	0.0	0.0
Actinobacteriota	Actinobacteria	Propionibacteriales	Nocardioidaceae	Nocardioides	Nocardioides_astragali	1.0	0.0	6.0	62.0	0.0	4.0	47.0	5.0	3.0	83.0	10.0	3.0	59.0	0.0	0.0
Actinobacteriota	Actinobacteria	Propionibacteriales	Nocardioidaceae	Nocardioides	Nocardioides_deserti	1.0	0.0	0.0	0.0	0.0	0.0	1.0	0.0	0.0	9.0	0.0	0.0	1.0	0.0	0.0
Actinobacteriota	Actinobacteria	Propionibacteriales	Nocardioidaceae	Nocardioides	Nocardioides_gansuensis	0.0	0.0	0.0	15.0	0.0	0.0	19.0	0.0	0.0	23.0	0.0	0.0	23.0	0.0	0.0
Actinobacteriota	Actinobacteria	Propionibacteriales	Nocardioidaceae	Nocardioides	Nocardioides_halotolerans	0.0	0.0	0.0	3.0	0.0	5.0	1.0	0.0	9.0	0.0	24.0	0.0	7.0	0.0	0.0
Actinobacteriota	Actinobacteria	Propionibacteriales	Nocardioidaceae	Nocardioides	Nocardioides_intraradicalis	0.0	0.0	0.0	9.0	0.0	7.0	0.0	0.0	8.0	10.0	29.0	2.0	10.0	0.0	0.0
Actinobacteriota	Actinobacteria	Propionibacteriales	Nocardioidaceae	Nocardioides	Nocardioides_iriomotensis	0.0	0.0	0.0	15.0	0.0	8.0	9.0	2.0	4.0	29.0	8.0	3.0	11.0	0.0	1.0
Actinobacteriota	Actinobacteria	Propionibacteriales	Nocardioidaceae	Nocardioides	Nocardioides_jensenii	3.0	0.0	0.0	48.0	0.0	1.0	42.0	0.0	0.0	50.0	0.0	3.0	49.0	1.0	0.0
Actinobacteriota	Actinobacteria	Propionibacteriales	Nocardioidaceae	Nocardioides	Nocardioides_kandeliae	0.0	0.0	0.0	0.0	0.0	3.0	0.0	0.0	4.0	0.0	2.0	0.0	0.0	0.0	0.0
Actinobacteriota	Actinobacteria	Propionibacteriales	Nocardioidaceae	Nocardioides	Nocardioides_kongjuensis	0.0	1.0	0.0	132.0	1.0	0.0	100.0	2.0	2.0	155.0	0.0	0.0	107.0	0.0	0.0
Actinobacteriota	Actinobacteria	Propionibacteriales	Nocardioidaceae	Nocardioides	Nocardioides_marinquilinus	0.0	0.0	0.0	5.0	0.0	2.0	10.0	0.0	3.0	9.0	9.0	0.0	6.0	0.0	0.0
Actinobacteriota	Actinobacteria	Propionibacteriales	Nocardioidaceae	Nocardioides	Nocardioides_nanhaiensis	0.0	0.0	0.0	1.0	0.0	1.0	0.0	0.0	4.0	0.0	15.0	1.0	1.0	0.0	0.0
Actinobacteriota	Actinobacteria	Propionibacteriales	Nocardioidaceae	Nocardioides	Nocardioides_pakistanensis	0.0	0.0	0.0	19.0	0.0	0.0	10.0	0.0	0.0	25.0	0.0	0.0	20.0	0.0	0.0
Actinobacteriota	Actinobacteria	Propionibacteriales	Nocardioidaceae	Nocardioides	Nocardioides_pyridinolyticus	0.0	0.0	0.0	0.0	0.0	3.0	0.0	0.0	13.0	0.0	11.0	0.0	2.0	0.0	0.0
Actinobacteriota	Actinobacteria	Propionibacteriales	Nocardioidaceae	Nocardioides	Nocardioides_silvaticus	0.0	0.0	0.0	14.0	0.0	3.0	15.0	0.0	1.0	6.0	1.0	0.0	7.0	0.0	0.0
Actinobacteriota	Actinobacteria	Propionibacteriales	Nocardioidaceae	Nocardioides	Nocardioides_solisilvae	0.0	0.0	0.0	1.0	0.0	0.0	0.0	0.0	0.0	2.0	2.0	0.0	1.0	0.0	0.0
Actinobacteriota	Actinobacteria	Propionibacteriales	Nocardioidaceae	Nocardioides	Nocardioides_sp.	0.0	0.0	0.0	3.0	0.0	5.0	5.0	0.0	9.0	0.0	43.0	0.0	9.0	0.0	0.0
Actinobacteriota	Actinobacteria	Propionibacteriales	Nocardioidaceae	Nocardioides	Nocardioides_sp._JS614	0.0	0.0	0.0	0.0	0.0	0.0	0.0	0.0	1.0	6.0	0.0	0.0	1.0	0.0	0.0
Actinobacteriota	Actinobacteria	Propionibacteriales	Nocardioidaceae	Nocardioides	Nocardioides_sp._kmb27	0.0	0.0	0.0	0.0	0.0	0.0	0.0	0.0	0.0	0.0	0.0	18.0	0.0	0.0	0.0
Actinobacteriota	Actinobacteria	Propionibacteriales	Nocardioidaceae	Nocardioides	Nocardioides_thalensis	0.0	0.0	0.0	2.0	0.0	0.0	5.0	0.0	1.0	16.0	0.0	0.0	3.0	0.0	0.0
Actinobacteriota	Actinobacteria	Propionibacteriales	Nocardioidaceae	Nocardioides	actinobacterium_C04	0.0	0.0	0.0	13.0	0.0	0.0	2.0	0.0	0.0	10.0	0.0	1.0	10.0	0.0	0.0
Actinobacteriota	Actinobacteria	Propionibacteriales	Nocardioidaceae	Nocardioides	unclassified_Nocardioides	0.0	0.0	0.0	15.0	0.0	0.0	0.0	0.0	0.0	8.0	0.0	0.0	0.0	0.0	0.0
Actinobacteriota	Actinobacteria	Propionibacteriales	Propionibacteriaceae	Cutibacterium	Cutibacterium_avidum	0.0	0.0	0.0	0.0	0.0	0.0	0.0	18.0	0.0	0.0	0.0	0.0	0.0	0.0	0.0
Actinobacteriota	Actinobacteria	Propionibacteriales	Propionibacteriaceae	Cutibacterium	Cutibacterium_granulosum	0.0	0.0	0.0	0.0	0.0	0.0	0.0	0.0	7.0	0.0	0.0	0.0	0.0	0.0	0.0
Actinobacteriota	Actinobacteria	Propionibacteriales	Propionibacteriaceae	Cutibacterium	Propionibacterium_acnes_HL005PA4	156.0	4.0	151.0	72.0	20.0	27.0	12.0	387.0	387.0	160.0	1.0	1.0	8.0	70.0	91.0
Actinobacteriota	Actinobacteria	Propionibacteriales	Propionibacteriaceae	Friedmanniella	Friedmanniella_luteola	0.0	0.0	1.0	3.0	0.0	49.0	7.0	5.0	86.0	3.0	45.0	7.0	19.0	0.0	1.0
Actinobacteriota	Actinobacteria	Propionibacteriales	Propionibacteriaceae	Jiangella	Jiangella_mangrovi	0.0	0.0	0.0	0.0	0.0	2.0	0.0	0.0	2.0	2.0	0.0	0.0	0.0	0.0	0.0
Actinobacteriota	Actinobacteria	Propionibacteriales	Propionibacteriaceae	Microlunatus	Microlunatus_panaciterrae	0.0	0.0	0.0	2.0	0.0	99.0	0.0	8.0	163.0	2.0	233.0	2.0	52.0	0.0	0.0
Actinobacteriota	Actinobacteria	Propionibacteriales	Propionibacteriaceae	Propionibacterium	Propionibacterium_acidifaciens	0.0	0.0	0.0	0.0	20.0	0.0	0.0	0.0	28.0	0.0	0.0	0.0	0.0	12.0	0.0
Actinobacteriota	Actinobacteria	Propionibacteriales	Propionibacteriaceae	Propioniciclava	unclassified_Propioniciclava	0.0	0.0	0.0	0.0	0.0	0.0	0.0	57.0	0.0	0.0	0.0	0.0	0.0	0.0	0.0
Actinobacteriota	Actinobacteria	Propionibacteriales	Propionibacteriaceae	Pseudopropionibacterium	[Pseudopropionibacterium]_massiliense	15.0	1.0	0.0	2.0	123.0	120.0	2.0	0.0	0.0	1.0	0.0	0.0	0.0	63.0	0.0
Actinobacteriota	Actinobacteria	Propionibacteriales	Propionibacteriaceae	Tessaracoccus	Tessaracoccus_flavescens	0.0	0.0	0.0	0.0	0.0	0.0	0.0	42.0	0.0	0.0	0.0	0.0	0.0	0.0	0.0
Actinobacteriota	Actinobacteria	Propionibacteriales	Propionibacteriaceae	Tessaracoccus	Tessaracoccus_lapidicaptus	0.0	0.0	0.0	0.0	4.0	0.0	0.0	0.0	1.0	0.0	0.0	0.0	0.0	6.0	4.0
Actinobacteriota	Actinobacteria	Propionibacteriales	Propionibacteriaceae	unclassified_Propionibacteriaceae	unclassified_Propionibacteriaceae	0.0	0.0	0.0	0.0	0.0	2.0	0.0	2.0	1.0	0.0	12.0	0.0	1.0	0.0	1.0
Actinobacteriota	Actinobacteria	Propionibacteriales	Propionibacteriaceae	unclassified_Propionibacteriaceae	uncultured_Actinomycetales_bacterium	0.0	0.0	0.0	1.0	0.0	0.0	0.0	0.0	0.0	0.0	2.0	0.0	1.0	0.0	0.0
Actinobacteriota	Actinobacteria	Pseudonocardiales	Pseudonocardiaceae	Actinokineospora	Alloactinosynnema_sp._YIM_75687	0.0	0.0	0.0	0.0	0.0	0.0	1.0	0.0	0.0	2.0	0.0	0.0	0.0	0.0	0.0
Actinobacteriota	Actinobacteria	Pseudonocardiales	Pseudonocardiaceae	Actinomycetospora	Actinomycetospora_chlora	0.0	0.0	5.0	0.0	0.0	6.0	0.0	0.0	8.0	0.0	3.0	0.0	1.0	0.0	0.0
Actinobacteriota	Actinobacteria	Pseudonocardiales	Pseudonocardiaceae	Amycolatopsis	Amycolatopsis_halophila_YIM_93223	0.0	0.0	0.0	2.0	0.0	0.0	0.0	0.0	0.0	0.0	0.0	0.0	2.0	0.0	0.0
Actinobacteriota	Actinobacteria	Pseudonocardiales	Pseudonocardiaceae	Amycolatopsis	Amycolatopsis_orientalis	0.0	0.0	0.0	6.0	0.0	0.0	3.0	0.0	0.0	1.0	0.0	0.0	1.0	0.0	0.0
Actinobacteriota	Actinobacteria	Pseudonocardiales	Pseudonocardiaceae	Amycolatopsis	Amycolatopsis_thermoflava	0.0	0.0	0.0	8.0	0.0	0.0	3.0	0.0	0.0	15.0	0.0	0.0	9.0	0.0	0.0
Actinobacteriota	Actinobacteria	Pseudonocardiales	Pseudonocardiaceae	Amycolatopsis	unclassified_Amycolatopsis	0.0	0.0	0.0	0.0	0.0	0.0	1.0	0.0	0.0	3.0	0.0	0.0	0.0	0.0	0.0
Actinobacteriota	Actinobacteria	Pseudonocardiales	Pseudonocardiaceae	Kibdelosporangium	Kibdelosporangium_banguiense	0.0	0.0	0.0	0.0	0.0	1.0	0.0	0.0	2.0	0.0	12.0	0.0	4.0	0.0	0.0
Actinobacteriota	Actinobacteria	Pseudonocardiales	Pseudonocardiaceae	Lechevalieria	Lentzea_californiensis	0.0	0.0	0.0	0.0	0.0	1.0	3.0	0.0	0.0	2.0	10.0	0.0	6.0	0.0	0.0
Actinobacteriota	Actinobacteria	Pseudonocardiales	Pseudonocardiaceae	Pseudonocardia	Pseudonocardia_alaniniphila	0.0	0.0	0.0	4.0	0.0	43.0	5.0	5.0	39.0	3.0	166.0	1.0	19.0	0.0	0.0
Actinobacteriota	Actinobacteria	Pseudonocardiales	Pseudonocardiaceae	Pseudonocardia	Pseudonocardia_chloroethenivorans	0.0	0.0	0.0	9.0	0.0	3.0	1.0	1.0	8.0	3.0	39.0	0.0	8.0	0.0	0.0
Actinobacteriota	Actinobacteria	Pseudonocardiales	Pseudonocardiaceae	Pseudonocardia	Pseudonocardia_petroleophila	0.0	0.0	0.0	0.0	0.0	6.0	0.0	1.0	15.0	0.0	21.0	0.0	6.0	0.0	0.0
Actinobacteriota	Actinobacteria	Pseudonocardiales	Pseudonocardiaceae	Pseudonocardia	Pseudonocardia_profundimaris	0.0	0.0	0.0	0.0	0.0	22.0	0.0	1.0	13.0	0.0	80.0	0.0	10.0	0.0	0.0
Actinobacteriota	Actinobacteria	Pseudonocardiales	Pseudonocardiaceae	Pseudonocardia	Pseudonocardia_sp._CNS139_PL04	0.0	0.0	0.0	1.0	0.0	9.0	0.0	0.0	9.0	0.0	54.0	0.0	6.0	0.0	0.0
Actinobacteriota	Actinobacteria	Pseudonocardiales	Pseudonocardiaceae	Pseudonocardia	unclassified_Pseudonocardia	0.0	0.0	0.0	0.0	0.0	2.0	0.0	1.0	2.0	0.0	3.0	0.0	0.0	0.0	0.0
Actinobacteriota	Actinobacteria	Pseudonocardiales	Pseudonocardiaceae	Saccharopolyspora	Saccharopolyspora_gregorii	0.0	0.0	0.0	0.0	0.0	0.0	1.0	1.0	1.0	0.0	3.0	0.0	0.0	1.0	0.0
Actinobacteriota	Actinobacteria	Pseudonocardiales	Pseudonocardiaceae	Saccharopolyspora	Saccharopolyspora_hordei	0.0	0.0	0.0	0.0	1.0	1.0	0.0	0.0	1.0	1.0	7.0	0.0	0.0	2.0	0.0
Actinobacteriota	Actinobacteria	Pseudonocardiales	Pseudonocardiaceae	Saccharopolyspora	Saccharopolyspora_rectivirgula	1.0	0.0	0.0	0.0	2.0	0.0	0.0	0.0	0.0	0.0	4.0	0.0	0.0	0.0	0.0
Actinobacteriota	Actinobacteria	Pseudonocardiales	Pseudonocardiaceae	Saccharopolyspora	Saccharopolyspora_rosea	2.0	0.0	0.0	0.0	1.0	1.0	0.0	0.0	3.0	2.0	13.0	2.0	0.0	4.0	3.0
Actinobacteriota	Actinobacteria	Pseudonocardiales	Pseudonocardiaceae	Saccharothrix	Saccharothrix_yanglingensis	0.0	0.0	0.0	4.0	0.0	1.0	4.0	0.0	1.0	5.0	1.0	0.0	5.0	0.0	0.0
Actinobacteriota	Actinobacteria	Pseudonocardiales	Pseudonocardiaceae	unclassified_Pseudonocardiaceae	unclassified_Pseudonocardiaceae	0.0	0.0	0.0	6.0	0.0	0.0	0.0	0.0	0.0	1.0	0.0	0.0	1.0	0.0	0.0
Actinobacteriota	Actinobacteria	Streptomycetales	Streptomycetaceae	E1B_B3_114	uncultured_actinobacterium	0.0	0.0	0.0	9.0	0.0	2.0	1.0	0.0	2.0	0.0	1.0	0.0	0.0	0.0	0.0
Actinobacteriota	Actinobacteria	Streptomycetales	Streptomycetaceae	Streptomyces	Streptomyces_atratus	0.0	0.0	0.0	7.0	0.0	5.0	6.0	0.0	8.0	11.0	24.0	0.0	9.0	0.0	0.0
Actinobacteriota	Actinobacteria	Streptomycetales	Streptomycetaceae	Streptomyces	Streptomyces_flavofungini	0.0	0.0	0.0	31.0	0.0	1.0	19.0	1.0	1.0	23.0	1.0	0.0	13.0	0.0	0.0
Actinobacteriota	Actinobacteria	Streptomycetales	Streptomycetaceae	Streptomyces	Streptomyces_pini	0.0	0.0	0.0	0.0	0.0	0.0	1.0	0.0	0.0	3.0	0.0	0.0	0.0	1.0	0.0
Actinobacteriota	Actinobacteria	Streptomycetales	Streptomycetaceae	Streptomyces	Streptomyces_roseoviolascens	0.0	0.0	0.0	9.0	0.0	2.0	1.0	0.0	1.0	5.0	2.0	0.0	15.0	0.0	0.0
Actinobacteriota	Actinobacteria	Streptomycetales	Streptomycetaceae	Streptomyces	Streptomyces_sp._CNS_730_SD06_MAR2	0.0	0.0	0.0	0.0	0.0	0.0	5.0	0.0	0.0	0.0	0.0	0.0	1.0	0.0	0.0
Actinobacteriota	Actinobacteria	Streptomycetales	Streptomycetaceae	Streptomyces	Streptomyces_sp._CNS_740_SD06_MAR2	0.0	0.0	0.0	4.0	0.0	0.0	0.0	0.0	0.0	0.0	0.0	0.0	0.0	0.0	0.0
Actinobacteriota	Actinobacteria	Streptomycetales	Streptomycetaceae	Streptomyces	Streptomyces_specialis	0.0	0.0	0.0	0.0	0.0	0.0	3.0	0.0	0.0	7.0	0.0	0.0	5.0	0.0	0.0
Actinobacteriota	Actinobacteria	Streptosporangiales	Streptosporangiaceae	Nonomuraea	Nonomuraea_bangladeshensis	0.0	0.0	0.0	0.0	0.0	0.0	3.0	0.0	0.0	5.0	1.0	0.0	0.0	0.0	0.0
Actinobacteriota	Actinobacteria	Streptosporangiales	Streptosporangiaceae	Streptosporangium	Streptosporangium_corydalis	0.0	0.0	0.0	0.0	0.0	11.0	0.0	1.0	11.0	0.0	56.0	1.0	13.0	0.0	0.0
Actinobacteriota	Actinobacteria	Streptosporangiales	Streptosporangiaceae	Streptosporangium	Streptosporangium_saharense	0.0	0.0	0.0	8.0	0.0	0.0	0.0	0.0	0.0	3.0	0.0	0.0	2.0	0.0	0.0
Actinobacteriota	Actinobacteria	Streptosporangiales	Thermomonosporaceae	Actinocorallia	Actinocorallia_lasiicapitis	0.0	0.0	0.0	6.0	0.0	0.0	0.0	0.0	0.0	2.0	1.0	0.0	1.0	0.0	0.0
Actinobacteriota	Actinobacteria	Streptosporangiales	Thermomonosporaceae	Actinomadura	Actinomadura_alba	0.0	0.0	0.0	0.0	0.0	1.0	0.0	0.0	4.0	0.0	4.0	0.0	0.0	0.0	0.0
Actinobacteriota	Actinobacteria	Streptosporangiales	Thermomonosporaceae	Actinomadura	Actinomadura_hallensis	0.0	0.0	0.0	0.0	0.0	0.0	4.0	0.0	0.0	0.0	0.0	0.0	0.0	0.0	0.0
Actinobacteriota	Actinobacteria	unclassified_Actinobacteria	unclassified_Actinobacteria	unclassified_Actinobacteria	unclassified_Actinobacteria	0.0	0.0	0.0	10.0	0.0	0.0	1.0	0.0	0.0	1.0	0.0	3.0	3.0	0.0	0.0
Actinobacteriota	Coriobacteriia	Coriobacteriales	Atopobiaceae	Atopobium	Atopobium_vaginae_DSM_15829	0.0	0.0	0.0	0.0	0.0	0.0	0.0	0.0	0.0	0.0	0.0	0.0	3.0	0.0	0.0
Actinobacteriota	Coriobacteriia	Coriobacteriales	Atopobiaceae	Atopobium	Lancefieldella_parvula	0.0	0.0	234.0	15.0	34.0	19.0	0.0	0.0	0.0	7.0	0.0	2.0	0.0	32.0	0.0
Actinobacteriota	Coriobacteriia	Coriobacteriales	Atopobiaceae	Atopobium	Lancefieldella_rimae	22.0	14.0	66.0	63.0	228.0	0.0	0.0	0.0	27.0	1.0	0.0	99.0	0.0	146.0	19.0
Actinobacteriota	Coriobacteriia	Coriobacteriales	Atopobiaceae	Atopobium	Olegusella_massiliensis	0.0	0.0	0.0	1.0	0.0	0.0	0.0	0.0	0.0	0.0	0.0	562.0	0.0	0.0	0.0
Actinobacteriota	Coriobacteriia	Coriobacteriales	Atopobiaceae	Olsenella	Olsenella_genomosp._C1	0.0	71.0	0.0	0.0	2296.0	0.0	0.0	0.0	0.0	0.0	0.0	0.0	0.0	1939.0	18.0
Actinobacteriota	Coriobacteriia	Coriobacteriales	Atopobiaceae	Olsenella	Olsenella_profusa	0.0	0.0	0.0	0.0	276.0	0.0	0.0	0.0	0.0	0.0	0.0	256.0	0.0	221.0	0.0
Actinobacteriota	Coriobacteriia	Coriobacteriales	Atopobiaceae	Olsenella	Olsenella_scatoligenes	0.0	0.0	0.0	0.0	10.0	0.0	0.0	67.0	0.0	0.0	0.0	0.0	0.0	6.0	0.0
Actinobacteriota	Coriobacteriia	Coriobacteriales	Atopobiaceae	Olsenella	Olsenella_uli	104.0	0.0	42.0	53.0	251.0	0.0	1.0	0.0	271.0	0.0	0.0	209.0	0.0	188.0	21.0
Actinobacteriota	Coriobacteriia	Coriobacteriales	Coriobacteriaceae	Collinsella	Collinsella_aerofaciens	0.0	0.0	0.0	2.0	0.0	3.0	0.0	7.0	2.0	1.0	1.0	0.0	1.0	13.0	2.0
Actinobacteriota	Coriobacteriia	Coriobacteriales	Eggerthellaceae	Adlercreutzia	Adlercreutzia_equolifaciens	0.0	0.0	0.0	1.0	2.0	3.0	0.0	0.0	0.0	0.0	0.0	1.0	2.0	0.0	0.0
Actinobacteriota	Coriobacteriia	Coriobacteriales	Eggerthellaceae	Cryptobacterium	Cryptobacterium_curtum	0.0	0.0	0.0	0.0	20.0	0.0	0.0	0.0	0.0	0.0	0.0	0.0	0.0	8.0	0.0
Actinobacteriota	Coriobacteriia	Coriobacteriales	Eggerthellaceae	DNF00809	unclassified_DNF00809	0.0	0.0	0.0	4.0	4.0	0.0	0.0	0.0	0.0	0.0	0.0	0.0	0.0	9.0	0.0
Actinobacteriota	Coriobacteriia	Coriobacteriales	Eggerthellaceae	Eggerthella	Eggerthella_lenta	0.0	0.0	0.0	0.0	3.0	0.0	1.0	0.0	0.0	0.0	1.0	1.0	2.0	1.0	1.0
Actinobacteriota	Coriobacteriia	Coriobacteriales	Eggerthellaceae	Eggerthella	Eggerthella_timonensis	0.0	0.0	0.0	0.0	0.0	4.0	0.0	2.0	3.0	0.0	13.0	0.0	0.0	0.0	0.0
Actinobacteriota	Coriobacteriia	Coriobacteriales	Eggerthellaceae	Eggerthella	unclassified_Eggerthella	0.0	0.0	5.0	1.0	0.0	26.0	0.0	20.0	81.0	0.0	160.0	29.0	42.0	143.0	0.0
Actinobacteriota	Coriobacteriia	Coriobacteriales	Eggerthellaceae	Enterorhabdus	Adlercreutzia_mucosicola	10.0	0.0	0.0	0.0	0.0	3.0	0.0	0.0	0.0	0.0	0.0	0.0	0.0	0.0	18.0
Actinobacteriota	Coriobacteriia	Coriobacteriales	Eggerthellaceae	Enterorhabdus	Adlercreutzia_muris	7.0	1.0	0.0	1.0	0.0	17.0	0.0	0.0	3.0	0.0	48.0	1.0	4.0	0.0	25.0
Actinobacteriota	Coriobacteriia	Coriobacteriales	Eggerthellaceae	Enterorhabdus	Enterorhabdus_caecimuris_B7	25.0	0.0	0.0	1.0	0.0	21.0	0.0	0.0	5.0	0.0	2.0	0.0	2.0	0.0	12.0
Actinobacteriota	Coriobacteriia	Coriobacteriales	Eggerthellaceae	Enterorhabdus	unclassified_Enterorhabdus	166.0	0.0	0.0	14.0	1.0	13.0	2.0	1.0	18.0	0.0	0.0	1.0	1.0	1.0	96.0
Actinobacteriota	Coriobacteriia	Coriobacteriales	Eggerthellaceae	Enteroscipio	Arabia_massiliensis	0.0	0.0	2.0	1.0	0.0	14.0	0.0	6.0	25.0	0.0	69.0	2.0	19.0	0.0	0.0
Actinobacteriota	Coriobacteriia	Coriobacteriales	Eggerthellaceae	Gordonibacter	Gordonibacter_massiliensis	0.0	0.0	3.0	1.0	0.0	14.0	0.0	16.0	42.0	0.0	123.0	12.0	20.0	1.0	0.0
Actinobacteriota	Coriobacteriia	Coriobacteriales	Eggerthellaceae	Gordonibacter	Gordonibacter_pamelaeae	0.0	0.0	0.0	0.0	0.0	1.0	0.0	1.0	1.0	0.0	3.0	0.0	1.0	0.0	0.0
Actinobacteriota	Coriobacteriia	Coriobacteriales	Eggerthellaceae	Gordonibacter	unclassified_Gordonibacter	45.0	0.0	1.0	1.0	0.0	26.0	0.0	0.0	3.0	0.0	1.0	0.0	2.0	0.0	5.0
Actinobacteriota	Coriobacteriia	Coriobacteriales	Eggerthellaceae	Parvibacter	Parvibacter_caecicola	31.0	0.0	0.0	1.0	0.0	10.0	0.0	0.0	0.0	0.0	0.0	74.0	1.0	0.0	1.0
Actinobacteriota	Coriobacteriia	Coriobacteriales	Eggerthellaceae	Parvibacter	unclassified_Parvibacter	6.0	0.0	0.0	0.0	0.0	4.0	0.0	0.0	0.0	0.0	0.0	0.0	0.0	0.0	5.0
Actinobacteriota	Coriobacteriia	Coriobacteriales	Eggerthellaceae	Slackia	Slackia_exigua	4.0	0.0	0.0	0.0	12.0	0.0	0.0	6.0	0.0	2.0	0.0	0.0	0.0	4.0	0.0
Actinobacteriota	Coriobacteriia	Coriobacteriales	Eggerthellaceae	unclassified_Eggerthellaceae	unclassified_Eggerthellaceae	0.0	0.0	0.0	1.0	8.0	0.0	0.0	0.0	3.0	0.0	9.0	3.0	5.0	1.0	0.0
Actinobacteriota	Coriobacteriia	Coriobacteriales	Eggerthellaceae	unclassified_Eggerthellaceae	uncultured_Coriobacteriales_bacterium	7.0	0.0	17.0	0.0	0.0	4.0	0.0	0.0	0.0	0.0	0.0	0.0	1.0	0.0	0.0
Actinobacteriota	Rubrobacteria	Rubrobacterales	Rubrobacteriaceae	Rubrobacter	unclassified_Rubrobacter	0.0	0.0	0.0	48.0	0.0	32.0	20.0	3.0	44.0	44.0	99.0	1.0	26.0	0.0	0.0
Actinobacteriota	Rubrobacteria	Rubrobacterales	Rubrobacteriaceae	Rubrobacter	uncultured_Actinomycetales_bacterium	2.0	0.0	0.0	5.0	0.0	43.0	0.0	2.0	53.0	0.0	134.0	2.0	30.0	2.0	1.0
Actinobacteriota	Rubrobacteria	Rubrobacterales	Rubrobacteriaceae	Rubrobacter	uncultured_Rubrobacter_sp.	0.0	0.0	0.0	0.0	0.0	1.0	2.0	1.0	1.0	3.0	4.0	0.0	6.0	0.0	0.0
Actinobacteriota	Rubrobacteria	Rubrobacterales	Rubrobacteriaceae	Rubrobacter	uncultured_actinobacterium	0.0	0.0	0.0	0.0	0.0	1.0	6.0	0.0	1.0	8.0	5.0	1.0	4.0	0.0	0.0
Actinobacteriota	Thermoleophilia	Gaiellales	Gaiellaceae	Gaiella	Gaiella_occulta	0.0	0.0	1.0	319.0	0.0	346.0	250.0	39.0	508.0	576.0	885.0	8.0	396.0	0.0	1.0
Actinobacteriota	Thermoleophilia	Gaiellales	Gaiellaceae	Gaiella	actinobacterium_WWH12	0.0	0.0	0.0	1.0	1.0	12.0	0.0	2.0	23.0	0.0	45.0	2.0	7.0	0.0	0.0
Actinobacteriota	Thermoleophilia	Gaiellales	Gaiellaceae	Gaiella	unclassified_Gaiella	7.0	0.0	1.0	23.0	1.0	56.0	13.0	10.0	109.0	24.0	183.0	2.0	50.0	1.0	1.0
Actinobacteriota	Thermoleophilia	Gaiellales	unclassified_Gaiellales	Gaiella_sp._EBR4_RS1	unclassified_Gaiellales	0.0	0.0	0.0	1.0	0.0	4.0	1.0	2.0	11.0	0.0	24.0	1.0	4.0	0.0	0.0
Actinobacteriota	Thermoleophilia	Gaiellales	unclassified_Gaiellales	unclassified_Gaiellales	unclassified_Gaiellales	0.0	1.0	0.0	641.0	1.0	239.0	413.0	25.0	295.0	728.0	563.0	11.0	491.0	0.0	0.0
Actinobacteriota	Thermoleophilia	Gaiellales	unclassified_Gaiellales	uncultured_Solirubrobacter_sp.	unclassified_Gaiellales	0.0	0.0	1.0	0.0	0.0	5.0	0.0	0.0	1.0	0.0	16.0	0.0	0.0	0.0	0.0
Actinobacteriota	Thermoleophilia	Solirubrobacterales	67_14	Solirubrobacterales_bacterium_67_14	unclassified_Solirubrobacterales_bacterium_67_14	1.0	0.0	0.0	0.0	0.0	0.0	0.0	31.0	0.0	5.0	0.0	7.0	3.0	0.0	0.0
Actinobacteriota	Thermoleophilia	Solirubrobacterales	67_14	unclassified_67_14	unclassified_67_14	1.0	2.0	8.0	443.0	2.0	934.0	389.0	80.0	1171.0	624.0	2593.0	27.0	739.0	133.0	23.0
Actinobacteriota	Thermoleophilia	Solirubrobacterales	67_14	uncultured_Conexibacteraceae_bacterium	uncultured_Conexibacteraceae_bacterium	0.0	0.0	0.0	0.0	0.0	0.0	13.0	0.0	0.0	0.0	7.0	0.0	0.0	0.0	0.0
Actinobacteriota	Thermoleophilia	Solirubrobacterales	67_14	uncultured_Rubrobacteria_bacterium	uncultured_Rubrobacteria_bacterium	0.0	0.0	0.0	0.0	0.0	4.0	0.0	1.0	3.0	0.0	18.0	0.0	4.0	0.0	0.0
Actinobacteriota	Thermoleophilia	Solirubrobacterales	67_14	uncultured_actinobacterium	uncultured_actinobacterium	0.0	0.0	1.0	82.0	0.0	19.0	49.0	2.0	21.0	88.0	68.0	1.0	55.0	0.0	1.0
Actinobacteriota	Thermoleophilia	Solirubrobacterales	Solirubrobacteraceae	Conexibacter	Baekduia_soli	0.0	0.0	0.0	11.0	0.0	1.0	0.0	1.0	1.0	0.0	18.0	0.0	2.0	0.0	1.0
Actinobacteriota	Thermoleophilia	Solirubrobacterales	Solirubrobacteraceae	Conexibacter	Conexibacter_woesei	0.0	0.0	0.0	0.0	0.0	3.0	0.0	0.0	10.0	0.0	30.0	0.0	4.0	0.0	0.0
Actinobacteriota	Thermoleophilia	Solirubrobacterales	Solirubrobacteraceae	Conexibacter	unclassified_Conexibacter	0.0	0.0	0.0	80.0	0.0	67.0	40.0	9.0	82.0	71.0	207.0	4.0	76.0	0.0	1.0
Actinobacteriota	Thermoleophilia	Solirubrobacterales	Solirubrobacteraceae	JCM_18997	Conexibacter_sp._JCM_18997	0.0	0.0	0.0	0.0	0.0	0.0	4.0	0.0	1.0	0.0	0.0	0.0	1.0	0.0	0.0
Actinobacteriota	Thermoleophilia	Solirubrobacterales	Solirubrobacteraceae	Parviterribacter	Parviterribacter_kavangonensis	0.0	0.0	0.0	9.0	0.0	5.0	9.0	1.0	4.0	15.0	3.0	0.0	17.0	0.0	0.0
Actinobacteriota	Thermoleophilia	Solirubrobacterales	Solirubrobacteraceae	Parviterribacter	Parviterribacter_multiflagellatus	0.0	0.0	0.0	36.0	0.0	13.0	30.0	0.0	12.0	62.0	10.0	0.0	21.0	0.0	0.0
Actinobacteriota	Thermoleophilia	Solirubrobacterales	Solirubrobacteraceae	Parviterribacter	unclassified_Parviterribacter	0.0	0.0	0.0	15.0	0.0	0.0	9.0	0.0	17.0	15.0	0.0	1.0	12.0	0.0	0.0
Actinobacteriota	Thermoleophilia	Solirubrobacterales	Solirubrobacteraceae	Patulibacter	Patulibacter_americanus	0.0	0.0	0.0	0.0	0.0	2.0	0.0	0.0	2.0	0.0	22.0	0.0	5.0	0.0	0.0
Actinobacteriota	Thermoleophilia	Solirubrobacterales	Solirubrobacteraceae	Patulibacter	unclassified_Patulibacter	0.0	0.0	0.0	0.0	0.0	0.0	5.0	0.0	0.0	20.0	2.0	0.0	11.0	0.0	0.0
Actinobacteriota	Thermoleophilia	Solirubrobacterales	Solirubrobacteraceae	Solirubrobacter	Solirubrobacter_bacterium_Ellin5082	0.0	0.0	0.0	89.0	0.0	178.0	48.0	13.0	300.0	101.0	586.0	3.0	169.0	0.0	5.0
Actinobacteriota	Thermoleophilia	Solirubrobacterales	Solirubrobacteraceae	Solirubrobacter	Solirubrobacter_ginsenosidimutans	0.0	0.0	0.0	1.0	0.0	49.0	10.0	7.0	59.0	13.0	204.0	2.0	47.0	0.0	1.0
Actinobacteriota	Thermoleophilia	Solirubrobacterales	Solirubrobacteraceae	Solirubrobacter	Solirubrobacter_soli	0.0	0.0	0.0	0.0	0.0	0.0	0.0	0.0	0.0	0.0	5.0	0.0	1.0	0.0	10.0
Actinobacteriota	Thermoleophilia	Solirubrobacterales	Solirubrobacteraceae	Solirubrobacter	Solirubrobacter_sp._Gsoil_917	0.0	0.0	0.0	109.0	0.0	23.0	35.0	3.0	35.0	53.0	78.0	0.0	42.0	0.0	0.0
Actinobacteriota	Thermoleophilia	Solirubrobacterales	Solirubrobacteraceae	Solirubrobacter	Solirubrobacter_sp._URHD0082	0.0	0.0	1.0	157.0	0.0	126.0	57.0	8.0	183.0	129.0	389.0	5.0	131.0	2.0	5.0
Actinobacteriota	Thermoleophilia	Solirubrobacterales	Solirubrobacteraceae	Solirubrobacter	unclassified_Solirubrobacter	0.0	0.0	0.0	212.0	0.0	24.0	86.0	3.0	38.0	137.0	41.0	3.0	85.0	0.0	1.0
Actinobacteriota	Thermoleophilia	Solirubrobacterales	Solirubrobacteraceae	Solirubrobacter	uncultured_actinobacterium	0.0	0.0	0.0	1.0	0.0	0.0	15.0	0.0	3.0	6.0	0.0	0.0	5.0	0.0	0.0
Actinobacteriota	Thermoleophilia	Solirubrobacterales	Solirubrobacteraceae	unclassified_Solirubrobacteraceae	unclassified_Solirubrobacteraceae	0.0	0.0	0.0	22.0	4.0	20.0	30.0	1.0	25.0	30.0	47.0	2.0	32.0	0.0	0.0
Actinobacteriota	Thermoleophilia	Solirubrobacterales	unclassified_Solirubrobacterales	unclassified_Solirubrobacterales	unclassified_Solirubrobacterales	0.0	0.0	0.0	0.0	0.0	2.0	6.0	0.0	5.0	12.0	4.0	1.0	3.0	0.0	0.0
Actinobacteriota	unclassified_Actinobacteriota	unclassified_Actinobacteriota	unclassified_Actinobacteriota	unclassified_Actinobacteriota	unclassified_Actinobacteriota	0.0	0.0	0.0	70.0	1.0	38.0	109.0	6.0	60.0	111.0	156.0	86.0	76.0	0.0	2.0
Armatimonadota	Armatimonadia	Armatimonadales	Armatimonadaceae	Armatimonas	Armatimonas_rosea	1.0	0.0	0.0	23.0	0.0	7.0	14.0	1.0	5.0	56.0	4.0	0.0	23.0	0.0	0.0
Armatimonadota	Armatimonadia	Armatimonadales	unclassified_Armatimonadales	unclassified_Armatimonadales	unclassified_Armatimonadales	0.0	0.0	0.0	0.0	0.0	11.0	0.0	0.0	5.0	0.0	1.0	3.0	0.0	1.0	0.0
Armatimonadota	Armatimonadia	Armatimonadales	uncultured_Armatimonadetes_bacterium	uncultured_Armatimonadetes_bacterium	uncultured_Armatimonadetes_bacterium	0.0	0.0	0.0	1.0	0.0	0.0	7.0	0.0	2.0	0.0	0.0	0.0	5.0	0.0	0.0
Armatimonadota	Chthonomonadetes	Chthonomonadales	uncultured_Armatimonadetes_bacterium	uncultured_Armatimonadetes_bacterium	uncultured_Armatimonadetes_bacterium	0.0	0.0	0.0	0.0	0.0	0.0	0.0	0.0	0.0	4.0	0.0	0.0	0.0	0.0	0.0
Armatimonadota	Fimbriimonadia	Fimbriimonadales	Fimbriimonadaceae	Fimbriimonas	Fimbriimonas_ginsengisoli	0.0	0.0	0.0	9.0	1.0	0.0	0.0	0.0	0.0	15.0	0.0	0.0	2.0	0.0	0.0
Armatimonadota	Fimbriimonadia	Fimbriimonadales	Fimbriimonadaceae	unclassified_Fimbriimonadaceae	unclassified_Fimbriimonadaceae	0.0	0.0	0.0	0.0	0.0	0.0	3.0	0.0	0.0	0.0	0.0	0.0	0.0	0.0	0.0
Armatimonadota	Fimbriimonadia	Fimbriimonadales	uncultured_soil_bacterium	uncultured_soil_bacterium	uncultured_soil_bacterium	0.0	0.0	0.0	8.0	0.0	0.0	21.0	0.0	0.0	6.0	0.0	0.0	4.0	0.0	0.0
Bacteroidota	Bacteroidia	Bacteroidales	Bacteroidaceae	Bacteroides	Bacteroides_acidifaciens	2097.0	0.0	2.0	7.0	0.0	739.0	12.0	1.0	110.0	4.0	22.0	180.0	54.0	3.0	679.0
Bacteroidota	Bacteroidia	Bacteroidales	Bacteroidaceae	Bacteroides	Bacteroides_caccae	0.0	0.0	0.0	0.0	0.0	0.0	0.0	1.0	0.0	0.0	0.0	2.0	0.0	0.0	1.0
Bacteroidota	Bacteroidia	Bacteroidales	Bacteroidaceae	Bacteroides	Bacteroides_caecicola	0.0	0.0	0.0	0.0	0.0	0.0	0.0	0.0	6.0	0.0	0.0	0.0	0.0	0.0	0.0
Bacteroidota	Bacteroidia	Bacteroidales	Bacteroidaceae	Bacteroides	Bacteroides_caecimuris	96.0	18.0	0.0	0.0	0.0	3.0	0.0	2.0	0.0	1.0	0.0	0.0	2.0	0.0	135.0
Bacteroidota	Bacteroidia	Bacteroidales	Bacteroidaceae	Bacteroides	Bacteroides_fragilis	1.0	90.0	0.0	0.0	1.0	0.0	0.0	1.0	1.0	0.0	0.0	0.0	4.0	0.0	0.0
Bacteroidota	Bacteroidia	Bacteroidales	Bacteroidaceae	Bacteroides	Bacteroides_intestinalis	23.0	69.0	0.0	0.0	0.0	0.0	0.0	0.0	0.0	0.0	2.0	0.0	1.0	0.0	1.0
Bacteroidota	Bacteroidia	Bacteroidales	Bacteroidaceae	Bacteroides	Bacteroides_ovatus	1.0	0.0	3.0	3.0	0.0	24.0	3.0	16.0	72.0	2.0	112.0	8.0	20.0	59.0	3.0
Bacteroidota	Bacteroidia	Bacteroidales	Bacteroidaceae	Bacteroides	Bacteroides_sartorii	0.0	0.0	0.0	1.0	0.0	50.0	0.0	0.0	13.0	2.0	0.0	1.0	1.0	0.0	0.0
Bacteroidota	Bacteroidia	Bacteroidales	Bacteroidaceae	Bacteroides	Bacteroides_sp._SLC1_38	0.0	0.0	0.0	0.0	0.0	7.0	0.0	0.0	0.0	0.0	0.0	0.0	1.0	0.0	0.0
Bacteroidota	Bacteroidia	Bacteroidales	Bacteroidaceae	Bacteroides	Bacteroides_stercorirosoris	1.0	0.0	22.0	11.0	0.0	809.0	4.0	1.0	113.0	8.0	53.0	22.0	75.0	1.0	2.0
Bacteroidota	Bacteroidia	Bacteroidales	Bacteroidaceae	Bacteroides	Bacteroides_thetaiotaomicron	147.0	6.0	0.0	0.0	2.0	0.0	0.0	2.0	0.0	0.0	0.0	1.0	5.0	1.0	107.0
Bacteroidota	Bacteroidia	Bacteroidales	Bacteroidaceae	Bacteroides	Bacteroides_vulgatus	0.0	28.0	2.0	1.0	4.0	12.0	0.0	13.0	3.0	3.0	4.0	10.0	48.0	5.0	1.0
Bacteroidota	Bacteroidia	Bacteroidales	Bacteroidaceae	Bacteroides	Phocaeicola_barnesiae	0.0	0.0	12.0	0.0	0.0	0.0	0.0	0.0	0.0	0.0	0.0	0.0	0.0	0.0	0.0
Bacteroidota	Bacteroidia	Bacteroidales	Bacteroidaceae	Bacteroides	Phocaeicola_coprocola	0.0	2.0	0.0	0.0	1.0	0.0	0.0	4.0	0.0	6.0	1.0	12.0	0.0	0.0	1.0
Bacteroidota	Bacteroidia	Bacteroidales	Bacteroidaceae	Bacteroides	Phocaeicola_dorei	0.0	0.0	0.0	0.0	0.0	0.0	0.0	0.0	0.0	0.0	1.0	1.0	1.0	0.0	1.0
Bacteroidota	Bacteroidia	Bacteroidales	Bacteroidaceae	Bacteroides	Phocaeicola_plebeius	0.0	0.0	0.0	0.0	1.0	0.0	0.0	1.0	0.0	18.0	6.0	18.0	0.0	1.0	6.0
Bacteroidota	Bacteroidia	Bacteroidales	Bacteroidaceae	Bacteroides	unclassified_Bacteroides	2.0	31.0	25.0	17.0	0.0	144.0	8.0	135.0	450.0	2.0	788.0	84.0	169.0	2.0	8.0
Bacteroidota	Bacteroidia	Bacteroidales	Bacteroidales_Incertae_Sedis	Phocaeicola	Phocaeicola_abscessus	30.0	259.0	0.0	69.0	237.0	0.0	0.0	292.0	16.0	12.0	0.0	0.0	0.0	258.0	0.0
Bacteroidota	Bacteroidia	Bacteroidales	Bacteroidales_RF16_group	unclassified_Bacteroidales_RF16_group	unclassified_Bacteroidales_RF16_group	0.0	0.0	0.0	0.0	7.0	0.0	0.0	0.0	0.0	0.0	0.0	0.0	0.0	10.0	0.0
Bacteroidota	Bacteroidia	Bacteroidales	Bacteroidetes_BD2_2	unclassified_Bacteroidetes_BD2_2	unclassified_Bacteroidetes_BD2_2	1.0	0.0	1.0	0.0	0.0	0.0	0.0	7.0	0.0	1.0	0.0	81.0	0.0	0.0	3.0
Bacteroidota	Bacteroidia	Bacteroidales	Bacteroidetes_BD2_2	uncultured_Bacteroidetes_bacterium	uncultured_Bacteroidetes_bacterium	0.0	0.0	1.0	0.0	0.0	0.0	0.0	0.0	0.0	4.0	0.0	48.0	0.0	0.0	1.0
Bacteroidota	Bacteroidia	Bacteroidales	Barnesiellaceae	Barnesiella	unclassified_Barnesiella	0.0	0.0	0.0	0.0	5.0	0.0	0.0	0.0	0.0	12.0	11.0	0.0	0.0	8.0	60.0
Bacteroidota	Bacteroidia	Bacteroidales	Marinifilaceae	Butyricimonas	Butyricimonas_virosa	0.0	4.0	0.0	0.0	0.0	0.0	0.0	0.0	0.0	0.0	0.0	0.0	0.0	0.0	0.0
Bacteroidota	Bacteroidia	Bacteroidales	Marinifilaceae	Odoribacter	Odoribacter_laneus	0.0	0.0	0.0	1.0	0.0	5.0	0.0	7.0	22.0	0.0	34.0	1.0	2.0	0.0	0.0
Bacteroidota	Bacteroidia	Bacteroidales	Marinifilaceae	Odoribacter	Odoribacter_splanchnicus	0.0	0.0	2.0	0.0	0.0	1.0	0.0	0.0	8.0	0.0	17.0	0.0	3.0	0.0	0.0
Bacteroidota	Bacteroidia	Bacteroidales	Marinifilaceae	Odoribacter	unclassified_Odoribacter	0.0	0.0	4.0	2.0	0.0	34.0	1.0	29.0	103.0	0.0	196.0	19.0	34.0	72.0	4.0
Bacteroidota	Bacteroidia	Bacteroidales	Marinifilaceae	Sanguibacteroides	Gabonibacter_timonensis	0.0	0.0	0.0	0.0	0.0	2.0	0.0	0.0	3.0	0.0	6.0	1.0	1.0	0.0	0.0
Bacteroidota	Bacteroidia	Bacteroidales	Marinilabiliaceae	Labilibacter	Labilibacter_marinus	0.0	0.0	2.0	0.0	0.0	0.0	0.0	0.0	0.0	1.0	0.0	43.0	0.0	0.0	0.0
Bacteroidota	Bacteroidia	Bacteroidales	Marinilabiliaceae	unclassified_Marinilabiliaceae	uncultured_Bacteroidetes_bacterium	0.0	0.0	0.0	0.0	12.0	0.0	0.0	0.0	0.0	0.0	0.0	0.0	0.0	4.0	1.0
Bacteroidota	Bacteroidia	Bacteroidales	Muribaculaceae	Muribaculum	Muribaculum_intestinale	30.0	0.0	3.0	3.0	2.0	241.0	5.0	1.0	38.0	6.0	44.0	3.0	30.0	0.0	27.0
Bacteroidota	Bacteroidia	Bacteroidales	Muribaculaceae	unclassified_Muribaculaceae	unclassified_Muribaculaceae	9781.0	292.0	108.0	73.0	45.0	3533.0	10.0	146.0	730.0	98.0	706.0	1245.0	386.0	51.0	5411.0
Bacteroidota	Bacteroidia	Bacteroidales	Muribaculaceae	uncultured_Bacteroidales_bacterium	uncultured_Bacteroidales_bacterium	515.0	4.0	26.0	4.0	28.0	71.0	3.0	48.0	126.0	41.0	356.0	413.0	12.0	26.0	787.0
Bacteroidota	Bacteroidia	Bacteroidales	Muribaculaceae	uncultured_Barnesiella_sp.	uncultured_Barnesiella_sp.	20.0	0.0	0.0	3.0	0.0	152.0	0.0	0.0	34.0	1.0	8.0	2.0	12.0	0.0	0.0
Bacteroidota	Bacteroidia	Bacteroidales	Paludibacteraceae	F0058	Bacteroidetes_oral_taxon_274_str._F0058	0.0	333.0	0.0	52.0	1005.0	18.0	0.0	31.0	58.0	0.0	0.0	0.0	0.0	1078.0	31.0
Bacteroidota	Bacteroidia	Bacteroidales	Porphyromonadaceae	Porphyromonas	Porphyromonas_catoniae	0.0	2.0	0.0	0.0	0.0	0.0	0.0	0.0	21.0	0.0	0.0	0.0	0.0	0.0	0.0
Bacteroidota	Bacteroidia	Bacteroidales	Porphyromonadaceae	Porphyromonas	Porphyromonas_endodontalis	11.0	0.0	1.0	692.0	610.0	53.0	0.0	57.0	184.0	1.0	0.0	55.0	0.0	573.0	0.0
Bacteroidota	Bacteroidia	Bacteroidales	Porphyromonadaceae	Porphyromonas	Porphyromonas_gingivalis	35.0	5563.0	0.0	2273.0	990.0	0.0	0.0	451.0	6.0	1.0	0.0	350.0	0.0	1135.0	0.0
Bacteroidota	Bacteroidia	Bacteroidales	Porphyromonadaceae	Porphyromonas	Porphyromonas_pasteri	25.0	21.0	0.0	0.0	0.0	0.0	0.0	81.0	0.0	0.0	0.0	0.0	0.0	0.0	0.0
Bacteroidota	Bacteroidia	Bacteroidales	Porphyromonadaceae	Porphyromonas	Porphyromonas_uenonis	0.0	0.0	0.0	0.0	31.0	0.0	0.0	0.0	6.0	0.0	0.0	0.0	0.0	32.0	0.0
Bacteroidota	Bacteroidia	Bacteroidales	Porphyromonadaceae	Porphyromonas	unclassified_Porphyromonas	0.0	0.0	12.0	0.0	0.0	0.0	0.0	0.0	0.0	0.0	1.0	10.0	0.0	0.0	0.0
Bacteroidota	Bacteroidia	Bacteroidales	Prevotellaceae	Alloprevotella	Alloprevotella_rava	0.0	0.0	0.0	0.0	56.0	0.0	0.0	0.0	0.0	0.0	0.0	29.0	0.0	41.0	0.0
Bacteroidota	Bacteroidia	Bacteroidales	Prevotellaceae	Alloprevotella	Alloprevotella_tannerae	0.0	113.0	0.0	310.0	444.0	0.0	0.0	0.0	0.0	0.0	0.0	0.0	0.0	461.0	0.0
Bacteroidota	Bacteroidia	Bacteroidales	Prevotellaceae	Alloprevotella	Prevotellaceae_bacterium_Marseille_P2826	0.0	0.0	0.0	0.0	3.0	0.0	32.0	0.0	0.0	0.0	0.0	0.0	0.0	1.0	0.0
Bacteroidota	Bacteroidia	Bacteroidales	Prevotellaceae	Alloprevotella	unclassified_Alloprevotella	0.0	0.0	8.0	56.0	16.0	2878.0	5.0	6.0	489.0	3.0	86.0	52.0	241.0	23.0	13.0
Bacteroidota	Bacteroidia	Bacteroidales	Prevotellaceae	Alloprevotella	uncultured_Bacteroidales_bacterium	121.0	0.0	0.0	1.0	0.0	0.0	0.0	1.0	0.0	0.0	0.0	1.0	0.0	0.0	37.0
Bacteroidota	Bacteroidia	Bacteroidales	Prevotellaceae	Prevotella	Unclassified	0.0	0.0	0.0	0.0	0.0	0.0	6.0	0.0	0.0	0.0	0.0	0.0	0.0	0.0	0.0
Bacteroidota	Bacteroidia	Bacteroidales	Prevotellaceae	Prevotella	Prevotella_conceptionensis	0.0	460.0	0.0	0.0	451.0	0.0	0.0	47.0	12.0	1.0	1.0	0.0	0.0	434.0	0.0
Bacteroidota	Bacteroidia	Bacteroidales	Prevotellaceae	Prevotella	Prevotella_intermedia	0.0	92.0	0.0	205.0	10.0	0.0	0.0	171.0	39.0	0.0	0.0	55.0	0.0	5.0	0.0
Bacteroidota	Bacteroidia	Bacteroidales	Prevotellaceae	Prevotella	Prevotella_maculosa	0.0	105.0	0.0	0.0	60.0	0.0	0.0	0.0	0.0	0.0	0.0	0.0	0.0	44.0	0.0
Bacteroidota	Bacteroidia	Bacteroidales	Prevotellaceae	Prevotella	Prevotella_marshii	0.0	3.0	0.0	0.0	18.0	0.0	0.0	0.0	0.0	0.0	0.0	0.0	0.0	26.0	0.0
Bacteroidota	Bacteroidia	Bacteroidales	Prevotellaceae	Prevotella	Prevotella_micans	0.0	25.0	0.0	0.0	177.0	0.0	0.0	0.0	0.0	0.0	0.0	0.0	0.0	160.0	0.0
Bacteroidota	Bacteroidia	Bacteroidales	Prevotellaceae	Prevotella	Prevotella_nigrescens	7.0	2.0	0.0	29.0	85.0	12.0	0.0	0.0	12.0	0.0	0.0	41.0	0.0	106.0	0.0
Bacteroidota	Bacteroidia	Bacteroidales	Prevotellaceae	Prevotella	Prevotella_oralis	0.0	0.0	0.0	0.0	17.0	0.0	0.0	0.0	0.0	0.0	0.0	0.0	0.0	12.0	0.0
Bacteroidota	Bacteroidia	Bacteroidales	Prevotellaceae	Prevotella	Prevotella_oris	52.0	228.0	137.0	154.0	1006.0	0.0	0.0	22.0	17.0	0.0	0.0	0.0	0.0	1092.0	15.0
Bacteroidota	Bacteroidia	Bacteroidales	Prevotellaceae	Prevotella	Prevotella_oulorum	0.0	11.0	0.0	36.0	80.0	0.0	0.0	0.0	69.0	0.0	0.0	0.0	0.0	80.0	0.0
Bacteroidota	Bacteroidia	Bacteroidales	Prevotellaceae	Prevotella	Prevotella_pallens	0.0	19.0	0.0	0.0	185.0	0.0	13.0	0.0	0.0	0.0	0.0	0.0	0.0	196.0	0.0
Bacteroidota	Bacteroidia	Bacteroidales	Prevotellaceae	Prevotella	Prevotella_ruminicola	0.0	0.0	0.0	0.0	0.0	0.0	6.0	0.0	0.0	0.0	0.0	0.0	0.0	0.0	0.0
Bacteroidota	Bacteroidia	Bacteroidales	Prevotellaceae	Prevotella	Prevotella_saccharolytica	0.0	36.0	0.0	0.0	39.0	0.0	0.0	0.0	0.0	0.0	0.0	0.0	0.0	44.0	0.0
Bacteroidota	Bacteroidia	Bacteroidales	Prevotellaceae	Prevotella	Prevotella_salivae	0.0	0.0	0.0	0.0	12.0	0.0	0.0	0.0	0.0	0.0	0.0	0.0	0.0	13.0	0.0
Bacteroidota	Bacteroidia	Bacteroidales	Prevotellaceae	Prevotella	Prevotella_sp._6021087986	0.0	0.0	0.0	0.0	4.0	0.0	0.0	0.0	0.0	0.0	0.0	0.0	0.0	5.0	0.0
Bacteroidota	Bacteroidia	Bacteroidales	Prevotellaceae	Prevotella	unclassified_Prevotella	49.0	27.0	24.0	269.0	6.0	0.0	0.0	79.0	0.0	0.0	0.0	34.0	0.0	8.0	1.0
Bacteroidota	Bacteroidia	Bacteroidales	Prevotellaceae	Prevotella	uncultured_Prevotella_sp.	0.0	259.0	0.0	0.0	0.0	0.0	0.0	0.0	0.0	0.0	0.0	0.0	0.0	0.0	0.0
Bacteroidota	Bacteroidia	Bacteroidales	Prevotellaceae	Prevotella_7	Hallella_seregens	0.0	0.0	0.0	53.0	62.0	3.0	0.0	0.0	25.0	0.0	0.0	0.0	0.0	64.0	0.0
Bacteroidota	Bacteroidia	Bacteroidales	Prevotellaceae	Prevotella_7	Prevotella_baroniae	0.0	5.0	0.0	11.0	190.0	0.0	0.0	0.0	28.0	0.0	0.0	10.0	0.0	208.0	0.0
Bacteroidota	Bacteroidia	Bacteroidales	Prevotellaceae	Prevotella_7	Prevotella_denticola	0.0	54.0	0.0	56.0	351.0	56.0	0.0	0.0	8.0	0.0	0.0	52.0	0.0	366.0	4.0
Bacteroidota	Bacteroidia	Bacteroidales	Prevotellaceae	Prevotella_7	Prevotella_enoeca	0.0	17.0	0.0	0.0	0.0	0.0	0.0	0.0	0.0	0.0	0.0	0.0	0.0	0.0	0.0
Bacteroidota	Bacteroidia	Bacteroidales	Prevotellaceae	Prevotella_7	Prevotella_genomosp._C2	0.0	145.0	0.0	4.0	56.0	13.0	0.0	0.0	41.0	0.0	0.0	0.0	0.0	49.0	0.0
Bacteroidota	Bacteroidia	Bacteroidales	Prevotellaceae	Prevotella_7	Prevotella_genomosp._P4	10.0	0.0	0.0	0.0	0.0	0.0	0.0	0.0	0.0	0.0	0.0	208.0	0.0	0.0	0.0
Bacteroidota	Bacteroidia	Bacteroidales	Prevotellaceae	Prevotella_7	Prevotella_genomosp._P6	0.0	0.0	0.0	3.0	0.0	0.0	0.0	13.0	0.0	0.0	0.0	0.0	0.0	0.0	0.0
Bacteroidota	Bacteroidia	Bacteroidales	Prevotellaceae	Prevotella_7	Prevotella_melaninogenica	0.0	19.0	267.0	0.0	208.0	0.0	0.0	13.0	5.0	0.0	0.0	1.0	0.0	208.0	0.0
Bacteroidota	Bacteroidia	Bacteroidales	Prevotellaceae	Prevotella_7	Prevotella_multiformis	0.0	0.0	0.0	0.0	0.0	0.0	0.0	0.0	0.0	0.0	0.0	223.0	0.0	0.0	0.0
Bacteroidota	Bacteroidia	Bacteroidales	Prevotellaceae	Prevotella_7	Prevotella_multisaccharivorax	0.0	65.0	0.0	0.0	576.0	0.0	0.0	0.0	0.0	0.0	0.0	0.0	0.0	663.0	0.0
Bacteroidota	Bacteroidia	Bacteroidales	Prevotellaceae	Prevotella_7	Prevotella_pleuritidis	64.0	50.0	0.0	0.0	0.0	6.0	0.0	81.0	19.0	0.0	0.0	0.0	0.0	0.0	1.0
Bacteroidota	Bacteroidia	Bacteroidales	Prevotellaceae	Prevotella_7	Prevotella_ruminicola	0.0	5.0	0.0	0.0	0.0	0.0	0.0	133.0	0.0	0.0	0.0	0.0	0.0	0.0	0.0
Bacteroidota	Bacteroidia	Bacteroidales	Prevotellaceae	Prevotella_7	Prevotella_sp.	6.0	0.0	0.0	0.0	25.0	0.0	0.0	0.0	0.0	0.0	0.0	0.0	0.0	28.0	0.0
Bacteroidota	Bacteroidia	Bacteroidales	Prevotellaceae	Prevotella_7	Prevotella_sp._E7_34	0.0	1.0	0.0	0.0	52.0	0.0	0.0	0.0	10.0	0.0	0.0	23.0	0.0	56.0	0.0
Bacteroidota	Bacteroidia	Bacteroidales	Prevotellaceae	Prevotella_7	Prevotella_veroralis	0.0	35.0	69.0	0.0	408.0	0.0	0.0	19.0	0.0	1.0	0.0	0.0	0.0	431.0	10.0
Bacteroidota	Bacteroidia	Bacteroidales	Prevotellaceae	Prevotella_7	unclassified_Prevotella_7	0.0	2.0	0.0	30.0	209.0	0.0	0.0	0.0	0.0	0.0	0.0	0.0	0.0	255.0	0.0
Bacteroidota	Bacteroidia	Bacteroidales	Prevotellaceae	Prevotella_9	Prevotella_copri	1.0	262.0	0.0	0.0	0.0	0.0	0.0	0.0	0.0	2.0	1.0	0.0	0.0	1.0	20.0
Bacteroidota	Bacteroidia	Bacteroidales	Prevotellaceae	Prevotellaceae_NK3B31_group	Prevotella_marseillensis	0.0	0.0	0.0	1.0	0.0	0.0	0.0	0.0	0.0	0.0	0.0	0.0	0.0	0.0	2.0
Bacteroidota	Bacteroidia	Bacteroidales	Prevotellaceae	Prevotellaceae_NK3B31_group	unclassified_Prevotellaceae_NK3B31_group	0.0	66.0	0.0	0.0	0.0	0.0	0.0	0.0	1.0	0.0	0.0	0.0	0.0	0.0	6.0
Bacteroidota	Bacteroidia	Bacteroidales	Prevotellaceae	Prevotellaceae_UCG_001	unclassified_Prevotellaceae_UCG_001	315.0	72.0	0.0	8.0	2.0	549.0	1.0	2.0	77.0	3.0	55.0	111.0	50.0	0.0	107.0
Bacteroidota	Bacteroidia	Bacteroidales	Prevotellaceae	Prevotellaceae_UCG_004	uncultured_Bacteroidetes_bacterium	0.0	30.0	0.0	0.0	0.0	0.0	0.0	0.0	0.0	0.0	0.0	0.0	0.0	0.0	0.0
Bacteroidota	Bacteroidia	Bacteroidales	Prevotellaceae	unclassified_Prevotellaceae	unclassified_Prevotellaceae	15.0	0.0	0.0	22.0	0.0	180.0	1.0	1.0	31.0	17.0	50.0	111.0	16.0	2.0	189.0
Bacteroidota	Bacteroidia	Bacteroidales	Prevotellaceae	unclassified_Prevotellaceae	uncultured_Prevotella_sp.	0.0	0.0	0.0	8.0	0.0	0.0	0.0	0.0	0.0	0.0	0.0	0.0	0.0	0.0	0.0
Bacteroidota	Bacteroidia	Bacteroidales	Prolixibacteraceae	unclassified_Prolixibacteraceae	unclassified_Prolixibacteraceae	0.0	0.0	3.0	0.0	0.0	0.0	0.0	0.0	0.0	0.0	0.0	62.0	0.0	0.0	0.0
Bacteroidota	Bacteroidia	Bacteroidales	Rikenellaceae	Alistipes	Alistipes_massiliensis	0.0	0.0	2.0	0.0	0.0	7.0	16.0	13.0	40.0	6.0	70.0	8.0	11.0	4.0	0.0
Bacteroidota	Bacteroidia	Bacteroidales	Rikenellaceae	Alistipes	Alistipes_obesi	1.0	3.0	0.0	0.0	0.0	0.0	0.0	0.0	0.0	0.0	3.0	0.0	2.0	0.0	7.0
Bacteroidota	Bacteroidia	Bacteroidales	Rikenellaceae	Alistipes	Alistipes_putredinis	62.0	0.0	0.0	0.0	0.0	49.0	0.0	29.0	6.0	0.0	0.0	0.0	4.0	0.0	49.0
Bacteroidota	Bacteroidia	Bacteroidales	Rikenellaceae	Alistipes	Alistipes_shahii	0.0	0.0	2.0	2.0	0.0	13.0	0.0	12.0	44.0	0.0	83.0	7.0	14.0	0.0	5.0
Bacteroidota	Bacteroidia	Bacteroidales	Rikenellaceae	Alistipes	Alistipes_sp._CHKCI003	0.0	0.0	0.0	0.0	0.0	1.0	0.0	1.0	2.0	0.0	3.0	0.0	2.0	0.0	0.0
Bacteroidota	Bacteroidia	Bacteroidales	Rikenellaceae	Alistipes	Alistipes_timonensis	0.0	0.0	0.0	0.0	0.0	2.0	0.0	3.0	6.0	0.0	19.0	2.0	1.0	0.0	0.0
Bacteroidota	Bacteroidia	Bacteroidales	Rikenellaceae	Alistipes	Bacteroides_sp._N54.MGS_20	0.0	0.0	0.0	0.0	0.0	7.0	0.0	0.0	0.0	0.0	0.0	0.0	0.0	0.0	22.0
Bacteroidota	Bacteroidia	Bacteroidales	Rikenellaceae	Alistipes	Tidjanibacter_massiliensis	15.0	0.0	0.0	0.0	0.0	3.0	0.0	3.0	3.0	2.0	2.0	320.0	3.0	0.0	0.0
Bacteroidota	Bacteroidia	Bacteroidales	Rikenellaceae	Alistipes	unclassified_Alistipes	729.0	0.0	1.0	3.0	1.0	5.0	0.0	5.0	15.0	3.0	27.0	275.0	4.0	2.0	317.0
Bacteroidota	Bacteroidia	Bacteroidales	Rikenellaceae	Alistipes	uncultured_Bacteroidales_bacterium	0.0	0.0	0.0	0.0	0.0	0.0	0.0	0.0	0.0	0.0	0.0	60.0	0.0	0.0	0.0
Bacteroidota	Bacteroidia	Bacteroidales	Rikenellaceae	Mucinivorans	Mucinivorans_hirudinis	1.0	0.0	0.0	2.0	0.0	0.0	2.0	0.0	0.0	0.0	0.0	0.0	0.0	1.0	0.0
Bacteroidota	Bacteroidia	Bacteroidales	Rikenellaceae	Rikenella	Rikenella_microfusus	0.0	0.0	0.0	1.0	0.0	0.0	0.0	0.0	0.0	0.0	0.0	21.0	0.0	0.0	0.0
Bacteroidota	Bacteroidia	Bacteroidales	Rikenellaceae	Rikenella	unclassified_Rikenella	0.0	15.0	0.0	0.0	0.0	0.0	0.0	0.0	0.0	2.0	0.0	0.0	0.0	0.0	0.0
Bacteroidota	Bacteroidia	Bacteroidales	Rikenellaceae	Rikenellaceae_RC9_gut_group	Bacteroidales_genomosp._P1	0.0	10.0	0.0	0.0	31.0	0.0	0.0	0.0	0.0	0.0	0.0	0.0	0.0	33.0	0.0
Bacteroidota	Bacteroidia	Bacteroidales	Rikenellaceae	Rikenellaceae_RC9_gut_group	Bacteroidetes_bacterium_SP18_29	0.0	0.0	0.0	0.0	2.0	0.0	0.0	0.0	0.0	0.0	0.0	0.0	0.0	0.0	0.0
Bacteroidota	Bacteroidia	Bacteroidales	Rikenellaceae	Rikenellaceae_RC9_gut_group	Bacteroidia_bacterium_canine_oral_taxon_041	0.0	106.0	0.0	0.0	0.0	0.0	0.0	137.0	26.0	0.0	0.0	0.0	0.0	0.0	0.0
Bacteroidota	Bacteroidia	Bacteroidales	Rikenellaceae	Rikenellaceae_RC9_gut_group	rumen_bacterium_R_23	0.0	0.0	0.0	0.0	0.0	0.0	0.0	0.0	0.0	0.0	0.0	61.0	0.0	0.0	0.0
Bacteroidota	Bacteroidia	Bacteroidales	Rikenellaceae	Rikenellaceae_RC9_gut_group	unclassified_Rikenellaceae_RC9_gut_group	0.0	0.0	0.0	0.0	0.0	0.0	0.0	0.0	0.0	0.0	59.0	114.0	0.0	0.0	0.0
Bacteroidota	Bacteroidia	Bacteroidales	Rikenellaceae	dgA_11_gut_group	unclassified_dgA_11_gut_group	0.0	0.0	0.0	0.0	0.0	2.0	0.0	0.0	10.0	0.0	5.0	0.0	0.0	0.0	0.0
Bacteroidota	Bacteroidia	Bacteroidales	Rs_E47_termite_group	unclassified_Rs_E47_termite_group	unclassified_Rs_E47_termite_group	0.0	0.0	0.0	0.0	0.0	1.0	0.0	0.0	0.0	0.0	0.0	0.0	0.0	0.0	21.0
Bacteroidota	Bacteroidia	Bacteroidales	SB_5	unclassified_SB_5	unclassified_SB_5	0.0	0.0	0.0	0.0	0.0	0.0	0.0	0.0	0.0	0.0	0.0	76.0	0.0	0.0	0.0
Bacteroidota	Bacteroidia	Bacteroidales	Tannerellaceae	Parabacteroides	Parabacteroides_distasonis	1.0	58.0	3.0	6.0	1.0	448.0	2.0	1.0	79.0	3.0	13.0	55.0	50.0	0.0	13.0
Bacteroidota	Bacteroidia	Bacteroidales	Tannerellaceae	Parabacteroides	Parabacteroides_goldsteinii	0.0	0.0	4.0	1.0	0.0	12.0	1.0	16.0	46.0	0.0	94.0	9.0	25.0	0.0	3.0
Bacteroidota	Bacteroidia	Bacteroidales	Tannerellaceae	Parabacteroides	Parabacteroides_gordonii	0.0	0.0	0.0	0.0	0.0	0.0	0.0	0.0	0.0	0.0	2.0	1.0	0.0	0.0	0.0
Bacteroidota	Bacteroidia	Bacteroidales	Tannerellaceae	Parabacteroides	Parabacteroides_merdae	0.0	20.0	1.0	1.0	0.0	224.0	0.0	5.0	50.0	9.0	97.0	66.0	24.0	1.0	21.0
Bacteroidota	Bacteroidia	Bacteroidales	Tannerellaceae	Parabacteroides	Parabacteroides_sp._S448	0.0	0.0	3.0	3.0	0.0	20.0	0.0	6.0	43.0	0.0	90.0	7.0	22.0	31.0	1.0
Bacteroidota	Bacteroidia	Bacteroidales	Tannerellaceae	Parabacteroides	unclassified_Parabacteroides	0.0	0.0	2.0	3.0	0.0	24.0	2.0	23.0	60.0	1.0	127.0	13.0	31.0	0.0	0.0
Bacteroidota	Bacteroidia	Bacteroidales	Tannerellaceae	Parabacteroides_sp._Marseille_P4001	unclassified_Parabacteroides_sp._Marseille_P4001	0.0	0.0	5.0	3.0	0.0	17.0	1.0	13.0	56.0	1.0	95.0	13.0	28.0	1.0	0.0
Bacteroidota	Bacteroidia	Bacteroidales	Tannerellaceae	Tannerella	Tannerella_forsythia	0.0	1183.0	0.0	275.0	596.0	16.0	0.0	716.0	101.0	1.0	0.0	0.0	0.0	638.0	9.0
Bacteroidota	Bacteroidia	Bacteroidales	Tannerellaceae	Tannerella	Tannerella_sp._oral_taxon_BU063_isolate_Cell_5	19.0	398.0	125.0	0.0	55.0	0.0	1.0	17.0	36.0	0.0	0.0	0.0	0.0	64.0	49.0
Bacteroidota	Bacteroidia	Bacteroidales	unclassified_Bacteroidales	unclassified_Bacteroidales	unclassified_Bacteroidales	0.0	0.0	1.0	0.0	0.0	0.0	0.0	0.0	0.0	0.0	0.0	11.0	0.0	0.0	0.0
Bacteroidota	Bacteroidia	Bacteroidetes_VC2.1_Bac22	unclassified_Bacteroidetes_VC2.1_Bac22	unclassified_Bacteroidetes_VC2.1_Bac22	unclassified_Bacteroidetes_VC2.1_Bac22	0.0	0.0	0.0	0.0	0.0	0.0	0.0	0.0	0.0	0.0	0.0	3.0	0.0	0.0	0.0
Bacteroidota	Bacteroidia	Chitinophagales	Chitinophagaceae	Aurantisolimonas	uncultured_soil_bacterium	0.0	0.0	0.0	0.0	0.0	8.0	0.0	0.0	3.0	0.0	3.0	0.0	0.0	0.0	0.0
Bacteroidota	Bacteroidia	Chitinophagales	Chitinophagaceae	Chitinophaga	Chitinophaga_aurantiaca	0.0	0.0	0.0	48.0	0.0	0.0	0.0	0.0	1.0	10.0	0.0	0.0	10.0	0.0	0.0
Bacteroidota	Bacteroidia	Chitinophagales	Chitinophagaceae	Chitinophaga	Chitinophaga_soli	0.0	0.0	0.0	0.0	0.0	1.0	0.0	0.0	1.0	0.0	2.0	0.0	1.0	0.0	0.0
Bacteroidota	Bacteroidia	Chitinophagales	Chitinophagaceae	Cnuella	Flavisolibacter_ginsengisoli	0.0	0.0	0.0	0.0	0.0	0.0	0.0	0.0	0.0	0.0	0.0	0.0	3.0	0.0	0.0
Bacteroidota	Bacteroidia	Chitinophagales	Chitinophagaceae	Cnuella	Paracnuella_aquatica	0.0	0.0	0.0	7.0	0.0	0.0	34.0	1.0	0.0	22.0	0.0	1.0	11.0	0.0	0.0
Bacteroidota	Bacteroidia	Chitinophagales	Chitinophagaceae	Cnuella	unclassified_Cnuella	0.0	0.0	0.0	14.0	0.0	3.0	15.0	0.0	1.0	12.0	0.0	0.0	12.0	0.0	0.0
Bacteroidota	Bacteroidia	Chitinophagales	Chitinophagaceae	Ferruginibacter	Ferruginibacter_lapsinanis	0.0	0.0	0.0	0.0	0.0	0.0	0.0	0.0	0.0	0.0	5.0	0.0	4.0	0.0	0.0
Bacteroidota	Bacteroidia	Chitinophagales	Chitinophagaceae	Ferruginibacter	Ferruginibacter_sp.	0.0	0.0	0.0	9.0	0.0	0.0	0.0	0.0	0.0	0.0	4.0	0.0	2.0	0.0	0.0
Bacteroidota	Bacteroidia	Chitinophagales	Chitinophagaceae	Ferruginibacter	uncultured_Chitinophagaceae_bacterium	0.0	0.0	0.0	1.0	0.0	27.0	13.0	5.0	54.0	6.0	106.0	1.0	21.0	0.0	0.0
Bacteroidota	Bacteroidia	Chitinophagales	Chitinophagaceae	Flaviaesturariibacter	unclassified_Flaviaesturariibacter	11.0	0.0	0.0	154.0	0.0	11.0	96.0	3.0	8.0	139.0	4.0	12.0	67.0	0.0	0.0
Bacteroidota	Bacteroidia	Chitinophagales	Chitinophagaceae	Flavihumibacter	Flavihumibacter_profundi	0.0	0.0	0.0	0.0	0.0	1.0	0.0	0.0	4.0	0.0	3.0	0.0	0.0	0.0	0.0
Bacteroidota	Bacteroidia	Chitinophagales	Chitinophagaceae	Flavisolibacter	Flavisolibacter_carri	0.0	0.0	0.0	0.0	0.0	7.0	0.0	1.0	10.0	13.0	11.0	1.0	10.0	0.0	0.0
Bacteroidota	Bacteroidia	Chitinophagales	Chitinophagaceae	Flavisolibacter	Flavisolibacter_ginsengisoli	3.0	0.0	0.0	252.0	0.0	17.0	457.0	7.0	22.0	476.0	14.0	3.0	328.0	0.0	0.0
Bacteroidota	Bacteroidia	Chitinophagales	Chitinophagaceae	Flavisolibacter	Flavisolibacter_ginsengiterrae	4.0	0.0	0.0	21.0	0.0	4.0	17.0	0.0	4.0	23.0	5.0	1.0	13.0	1.0	0.0
Bacteroidota	Bacteroidia	Chitinophagales	Chitinophagaceae	Flavisolibacter	Flavisolibacter_ginsenosidimutans	0.0	0.0	0.0	0.0	0.0	3.0	0.0	48.0	10.0	0.0	5.0	1.0	5.0	0.0	0.0
Bacteroidota	Bacteroidia	Chitinophagales	Chitinophagaceae	Flavisolibacter	Flavisolibacter_sp._BS3_3_4	0.0	0.0	0.0	16.0	0.0	1.0	3.0	0.0	1.0	25.0	0.0	0.0	11.0	0.0	0.0
Bacteroidota	Bacteroidia	Chitinophagales	Chitinophagaceae	Flavisolibacter	Flavisolibacter_sp._MDT2_37	0.0	0.0	0.0	0.0	0.0	6.0	16.0	0.0	10.0	12.0	7.0	1.0	25.0	0.0	0.0
Bacteroidota	Bacteroidia	Chitinophagales	Chitinophagaceae	Flavisolibacter	Flavisolibacter_sp._TX0655	0.0	0.0	0.0	6.0	0.0	4.0	0.0	0.0	8.0	23.0	1.0	2.0	16.0	0.0	0.0
Bacteroidota	Bacteroidia	Chitinophagales	Chitinophagaceae	Flavisolibacter	Flavisolibacter_sp._TX0705	0.0	0.0	0.0	0.0	0.0	3.0	1.0	0.0	3.0	0.0	0.0	0.0	5.0	0.0	0.0
Bacteroidota	Bacteroidia	Chitinophagales	Chitinophagaceae	Flavisolibacter	unclassified_Flavisolibacter	0.0	0.0	0.0	0.0	0.0	14.0	30.0	0.0	11.0	1.0	1.0	0.0	4.0	0.0	0.0
Bacteroidota	Bacteroidia	Chitinophagales	Chitinophagaceae	Flavitalea	Flavitalea_populi	0.0	0.0	0.0	72.0	0.0	4.0	22.0	2.0	5.0	128.0	39.0	2.0	90.0	0.0	0.0
Bacteroidota	Bacteroidia	Chitinophagales	Chitinophagaceae	Niabella	Niabella_yanshanensis	0.0	0.0	0.0	0.0	0.0	0.0	0.0	0.0	0.0	8.0	1.0	0.0	2.0	0.0	0.0
Bacteroidota	Bacteroidia	Chitinophagales	Chitinophagaceae	Niastella	Niastella_gongjuensis	0.0	0.0	0.0	43.0	0.0	0.0	3.0	0.0	0.0	29.0	1.0	0.0	11.0	0.0	0.0
Bacteroidota	Bacteroidia	Chitinophagales	Chitinophagaceae	Niastella	Niastella_koreensis	0.0	0.0	0.0	0.0	0.0	2.0	0.0	0.0	2.0	0.0	5.0	0.0	2.0	0.0	0.0
Bacteroidota	Bacteroidia	Chitinophagales	Chitinophagaceae	Niastella	Niastella_sp.	0.0	0.0	0.0	0.0	0.0	2.0	0.0	0.0	2.0	0.0	24.0	0.0	6.0	0.0	0.0
Bacteroidota	Bacteroidia	Chitinophagales	Chitinophagaceae	Niastella	unclassified_Niastella	0.0	0.0	0.0	0.0	0.0	9.0	0.0	1.0	2.0	0.0	33.0	0.0	6.0	0.0	0.0
Bacteroidota	Bacteroidia	Chitinophagales	Chitinophagaceae	Puia	unclassified_Puia	0.0	0.0	0.0	0.0	0.0	9.0	0.0	1.0	6.0	0.0	47.0	0.0	5.0	0.0	1.0
Bacteroidota	Bacteroidia	Chitinophagales	Chitinophagaceae	Segetibacter	Segetibacter_aerophilus	0.0	0.0	0.0	1.0	0.0	37.0	1.0	2.0	39.0	0.0	21.0	3.0	4.0	0.0	0.0
Bacteroidota	Bacteroidia	Chitinophagales	Chitinophagaceae	Segetibacter	Segetibacter_koreensis	0.0	0.0	0.0	0.0	0.0	5.0	1.0	0.0	11.0	0.0	0.0	1.0	3.0	0.0	0.0
Bacteroidota	Bacteroidia	Chitinophagales	Chitinophagaceae	Segetibacter	unclassified_Segetibacter	1.0	0.0	1.0	0.0	0.0	21.0	29.0	1.0	15.0	0.0	10.0	3.0	5.0	0.0	0.0
Bacteroidota	Bacteroidia	Chitinophagales	Chitinophagaceae	Terrimonas	Hypsibius_dujardini	0.0	0.0	0.0	113.0	0.0	2.0	96.0	0.0	1.0	145.0	13.0	0.0	79.0	0.0	0.0
Bacteroidota	Bacteroidia	Chitinophagales	Chitinophagaceae	Terrimonas	Terrimonas_crocea	0.0	0.0	0.0	0.0	0.0	4.0	0.0	1.0	5.0	0.0	18.0	0.0	4.0	0.0	0.0
Bacteroidota	Bacteroidia	Chitinophagales	Chitinophagaceae	Terrimonas	Terrimonas_sp._UBH14	0.0	0.0	0.0	0.0	0.0	0.0	0.0	0.0	3.0	0.0	9.0	0.0	1.0	0.0	0.0
Bacteroidota	Bacteroidia	Chitinophagales	Chitinophagaceae	Terrimonas	Terrimonas_sp._WWH135	0.0	0.0	0.0	69.0	1.0	8.0	64.0	1.0	8.0	79.0	32.0	0.0	60.0	0.0	0.0
Bacteroidota	Bacteroidia	Chitinophagales	Chitinophagaceae	Terrimonas	Trachelomonas_volvocinopsis_var._spiralis	0.0	0.0	0.0	15.0	0.0	0.0	0.0	0.0	1.0	33.0	0.0	0.0	5.0	0.0	0.0
Bacteroidota	Bacteroidia	Chitinophagales	Chitinophagaceae	UTBCD1	unclassified_UTBCD1	0.0	0.0	0.0	15.0	0.0	0.0	1.0	0.0	0.0	0.0	0.0	0.0	3.0	0.0	0.0
Bacteroidota	Bacteroidia	Chitinophagales	Chitinophagaceae	unclassified_Chitinophagaceae	Sediminibacterium_sp.	0.0	0.0	0.0	0.0	0.0	0.0	0.0	0.0	0.0	3.0	0.0	0.0	0.0	0.0	0.0
Bacteroidota	Bacteroidia	Chitinophagales	Chitinophagaceae	unclassified_Chitinophagaceae	unclassified_Chitinophagaceae	0.0	0.0	0.0	103.0	0.0	12.0	22.0	2.0	18.0	114.0	69.0	0.0	67.0	0.0	0.0
Bacteroidota	Bacteroidia	Chitinophagales	Chitinophagaceae	unclassified_Chitinophagaceae	uncultured_microorganism	0.0	0.0	0.0	61.0	0.0	0.0	84.0	0.0	0.0	68.0	2.0	0.0	35.0	0.0	0.0
Bacteroidota	Bacteroidia	Chitinophagales	Saprospiraceae	Lewinella	uncultured_Bacteroidales_bacterium	0.0	0.0	0.0	0.0	0.0	0.0	0.0	0.0	0.0	0.0	0.0	3.0	0.0	0.0	0.0
Bacteroidota	Bacteroidia	Chitinophagales	Saprospiraceae	unclassified_Saprospiraceae	unclassified_Saprospiraceae	0.0	0.0	125.0	0.0	0.0	0.0	0.0	0.0	1.0	4.0	0.0	63.0	1.0	0.0	18.0
Bacteroidota	Bacteroidia	Chitinophagales	Saprospiraceae	unclassified_Saprospiraceae	uncultured_Alphaproteobacteria_bacterium	0.0	0.0	0.0	0.0	0.0	0.0	0.0	0.0	0.0	0.0	0.0	10.0	0.0	0.0	0.0
Bacteroidota	Bacteroidia	Chitinophagales	Saprospiraceae	unclassified_Saprospiraceae	uncultured_Haliscomenobacter_sp.	0.0	0.0	0.0	55.0	0.0	0.0	11.0	0.0	2.0	72.0	0.0	0.0	11.0	0.0	0.0
Bacteroidota	Bacteroidia	Chitinophagales	Saprospiraceae	unclassified_Saprospiraceae	uncultured_soil_bacterium	0.0	0.0	0.0	0.0	0.0	0.0	9.0	0.0	0.0	12.0	0.0	0.0	14.0	0.0	0.0
Bacteroidota	Bacteroidia	Chitinophagales	unclassified_Chitinophagales	unclassified_Chitinophagales	unclassified_Chitinophagales	0.0	0.0	0.0	3.0	0.0	3.0	9.0	0.0	4.0	1.0	11.0	0.0	4.0	0.0	0.0
Bacteroidota	Bacteroidia	Cytophagales	Cyclobacteriaceae	Cesiribacter	unclassified_Cesiribacter	0.0	0.0	0.0	0.0	0.0	0.0	2.0	0.0	0.0	0.0	0.0	0.0	2.0	0.0	0.0
Bacteroidota	Bacteroidia	Cytophagales	Cyclobacteriaceae	Marinoscillum	uncultured_marine_microorganism	0.0	0.0	0.0	0.0	0.0	0.0	0.0	56.0	0.0	0.0	0.0	0.0	0.0	0.0	0.0
Bacteroidota	Bacteroidia	Cytophagales	Cyclobacteriaceae	Tunicatimonas	unclassified_Tunicatimonas	0.0	0.0	0.0	0.0	0.0	0.0	0.0	0.0	0.0	10.0	0.0	0.0	1.0	0.0	0.0
Bacteroidota	Bacteroidia	Cytophagales	Cyclobacteriaceae	unclassified_Cyclobacteriaceae	unclassified_Cyclobacteriaceae	0.0	0.0	0.0	0.0	0.0	6.0	0.0	1.0	9.0	0.0	0.0	13.0	3.0	0.0	2.0
Bacteroidota	Bacteroidia	Cytophagales	Cyclobacteriaceae	unclassified_Cyclobacteriaceae	uncultured_Bacteroidetes_bacterium	0.0	0.0	0.0	0.0	0.0	5.0	12.0	0.0	7.0	0.0	0.0	4.0	0.0	0.0	0.0
Bacteroidota	Bacteroidia	Cytophagales	Cyclobacteriaceae	unclassified_Cyclobacteriaceae	uncultured_Sphingobacteriia_bacterium	0.0	0.0	1.0	0.0	0.0	0.0	0.0	0.0	0.0	0.0	16.0	39.0	0.0	0.0	0.0
Bacteroidota	Bacteroidia	Cytophagales	Cytophagaceae	Cytophaga	unclassified_Cytophaga	0.0	0.0	0.0	12.0	0.0	2.0	0.0	0.0	2.0	6.0	0.0	0.0	2.0	0.0	0.0
Bacteroidota	Bacteroidia	Cytophagales	Cytophagaceae	Rhodocytophaga	Rhodocytophaga_aerolata	1.0	0.0	0.0	48.0	0.0	12.0	0.0	3.0	15.0	17.0	5.0	3.0	9.0	0.0	0.0
Bacteroidota	Bacteroidia	Cytophagales	Cytophagaceae	Rhodocytophaga	unclassified_Rhodocytophaga	2.0	0.0	0.0	35.0	0.0	2.0	0.0	0.0	2.0	0.0	18.0	0.0	4.0	0.0	0.0
Bacteroidota	Bacteroidia	Cytophagales	Cytophagaceae	Rhodocytophaga	uncultured_Bacteroidetes_bacterium	0.0	0.0	0.0	32.0	0.0	6.0	4.0	0.0	3.0	5.0	0.0	0.0	1.0	0.0	0.0
Bacteroidota	Bacteroidia	Cytophagales	Cytophagaceae	Sporocytophaga	unclassified_Sporocytophaga	0.0	0.0	0.0	0.0	0.0	0.0	10.0	0.0	0.0	3.0	0.0	0.0	0.0	0.0	0.0
Bacteroidota	Bacteroidia	Cytophagales	Cytophagaceae	unclassified_Cytophagaceae	unclassified_Cytophagaceae	0.0	0.0	0.0	0.0	0.0	3.0	0.0	0.0	4.0	0.0	1.0	1.0	0.0	0.0	0.0
Bacteroidota	Bacteroidia	Cytophagales	Hymenobacteraceae	Adhaeribacter	Adhaeribacter_aerolatus	0.0	0.0	0.0	33.0	0.0	4.0	16.0	1.0	1.0	17.0	0.0	0.0	10.0	0.0	0.0
Bacteroidota	Bacteroidia	Cytophagales	Hymenobacteraceae	Adhaeribacter	Adhaeribacter_aerophilus	0.0	0.0	0.0	0.0	0.0	7.0	0.0	0.0	8.0	0.0	1.0	1.0	2.0	0.0	0.0
Bacteroidota	Bacteroidia	Cytophagales	Hymenobacteraceae	Adhaeribacter	Adhaeribacter_pallidiroseus	0.0	0.0	0.0	0.0	0.0	6.0	0.0	0.0	13.0	24.0	3.0	1.0	4.0	0.0	0.0
Bacteroidota	Bacteroidia	Cytophagales	Hymenobacteraceae	Adhaeribacter	Adhaeribacter_rhizoryzae	0.0	0.0	0.0	7.0	0.0	1.0	0.0	0.0	1.0	4.0	0.0	2.0	0.0	0.0	0.0
Bacteroidota	Bacteroidia	Cytophagales	Hymenobacteraceae	Adhaeribacter	Adhaeribacter_sp.	0.0	0.0	0.0	20.0	0.0	5.0	0.0	0.0	8.0	20.0	0.0	0.0	7.0	0.0	0.0
Bacteroidota	Bacteroidia	Cytophagales	Hymenobacteraceae	Adhaeribacter	unclassified_Adhaeribacter	0.0	0.0	0.0	94.0	0.0	20.0	37.0	0.0	17.0	88.0	2.0	2.0	37.0	0.0	0.0
Bacteroidota	Bacteroidia	Cytophagales	Hymenobacteraceae	Hymenobacter	Hymenobacter_edaphi	0.0	0.0	0.0	0.0	0.0	3.0	0.0	0.0	1.0	0.0	0.0	0.0	0.0	0.0	0.0
Bacteroidota	Bacteroidia	Cytophagales	Hymenobacteraceae	Hymenobacter	Hymenobacter_radiodurans	0.0	0.0	0.0	0.0	0.0	3.0	0.0	0.0	0.0	4.0	11.0	0.0	4.0	0.0	1.0
Bacteroidota	Bacteroidia	Cytophagales	Hymenobacteraceae	Hymenobacter	Hymenobacter_roseosalivarius	0.0	0.0	0.0	0.0	0.0	0.0	10.0	0.0	1.0	0.0	0.0	0.0	0.0	0.0	0.0
Bacteroidota	Bacteroidia	Cytophagales	Hymenobacteraceae	Hymenobacter	Hymenobacter_xinjiangensis	0.0	0.0	0.0	0.0	0.0	0.0	5.0	0.0	0.0	0.0	0.0	0.0	0.0	0.0	0.0
Bacteroidota	Bacteroidia	Cytophagales	Hymenobacteraceae	Nibribacter	Nibribacter_flagellatus	0.0	0.0	0.0	1.0	0.0	0.0	0.0	0.0	0.0	2.0	0.0	4.0	7.0	0.0	0.0
Bacteroidota	Bacteroidia	Cytophagales	Hymenobacteraceae	Pontibacter	Botryobacter_ruber	0.0	0.0	0.0	12.0	0.0	0.0	0.0	0.0	0.0	0.0	0.0	0.0	0.0	0.0	0.0
Bacteroidota	Bacteroidia	Cytophagales	Hymenobacteraceae	Pontibacter	Edaphorhabdus_rosea	0.0	0.0	0.0	0.0	0.0	0.0	0.0	0.0	0.0	6.0	0.0	0.0	0.0	0.0	0.0
Bacteroidota	Bacteroidia	Cytophagales	Hymenobacteraceae	Pontibacter	Pontibacter_akesuensis	0.0	0.0	0.0	1.0	0.0	0.0	0.0	0.0	0.0	7.0	0.0	1.0	0.0	0.0	0.0
Bacteroidota	Bacteroidia	Cytophagales	Hymenobacteraceae	Pontibacter	Pontibacter_amylolyticus	0.0	0.0	0.0	0.0	0.0	0.0	3.0	0.0	0.0	0.0	1.0	1.0	0.0	0.0	0.0
Bacteroidota	Bacteroidia	Cytophagales	Hymenobacteraceae	Pontibacter	Pontibacter_brevis	0.0	0.0	0.0	23.0	0.0	0.0	22.0	0.0	0.0	19.0	0.0	0.0	12.0	0.0	0.0
Bacteroidota	Bacteroidia	Cytophagales	Hymenobacteraceae	Pontibacter	Pontibacter_diazotrophicus	0.0	0.0	0.0	8.0	0.0	1.0	2.0	0.0	0.0	4.0	1.0	1.0	2.0	0.0	1.0
Bacteroidota	Bacteroidia	Cytophagales	Hymenobacteraceae	Pontibacter	Pontibacter_jeungdoensis	0.0	0.0	0.0	12.0	0.0	0.0	0.0	1.0	0.0	0.0	0.0	0.0	1.0	0.0	0.0
Bacteroidota	Bacteroidia	Cytophagales	Hymenobacteraceae	Pontibacter	Pontibacter_korlensis	1.0	0.0	0.0	17.0	0.0	0.0	5.0	1.0	0.0	5.0	0.0	4.0	5.0	0.0	1.0
Bacteroidota	Bacteroidia	Cytophagales	Hymenobacteraceae	Pontibacter	Pontibacter_populi	3.0	0.0	0.0	3.0	0.0	0.0	0.0	0.0	0.0	0.0	1.0	10.0	2.0	0.0	2.0
Bacteroidota	Bacteroidia	Cytophagales	Hymenobacteraceae	Pontibacter	Pontibacter_sp._MDT2_9	1.0	0.0	0.0	31.0	0.0	0.0	27.0	1.0	0.0	82.0	0.0	1.0	32.0	0.0	0.0
Bacteroidota	Bacteroidia	Cytophagales	Hymenobacteraceae	Pontibacter	Pontibacter_terrae	2.0	0.0	0.0	1.0	0.0	1.0	0.0	1.0	0.0	12.0	0.0	0.0	2.0	0.0	0.0
Bacteroidota	Bacteroidia	Cytophagales	Hymenobacteraceae	Pontibacter	Pontibacter_toksunensis	0.0	0.0	0.0	0.0	0.0	0.0	0.0	0.0	0.0	11.0	0.0	0.0	1.0	0.0	0.0
Bacteroidota	Bacteroidia	Cytophagales	Hymenobacteraceae	Pontibacter	Pontibacter_ummariensis	0.0	0.0	0.0	0.0	0.0	0.0	8.0	0.0	0.0	12.0	0.0	0.0	3.0	0.0	0.0
Bacteroidota	Bacteroidia	Cytophagales	Hymenobacteraceae	Pontibacter	Pontibacter_virosus	5.0	0.0	63.0	4.0	0.0	0.0	3.0	2.0	0.0	0.0	1.0	12.0	1.0	0.0	3.0
Bacteroidota	Bacteroidia	Cytophagales	Hymenobacteraceae	Rufibacter	Rufibacter_sediminis	0.0	0.0	0.0	1.0	0.0	0.0	0.0	0.0	5.0	0.0	1.0	2.0	5.0	0.0	0.0
Bacteroidota	Bacteroidia	Cytophagales	Hymenobacteraceae	Rufibacter	Rufibacter_tibetensis	0.0	0.0	0.0	0.0	0.0	1.0	9.0	0.0	0.0	3.0	0.0	4.0	6.0	0.0	0.0
Bacteroidota	Bacteroidia	Cytophagales	Microscillaceae	Chryseolinea	Cytophagaceae_bacterium_JGI_0001001_B3	0.0	0.0	0.0	0.0	1.0	8.0	3.0	1.0	7.0	0.0	27.0	0.0	8.0	0.0	0.0
Bacteroidota	Bacteroidia	Cytophagales	Microscillaceae	Ohtaekwangia	Ohtaekwangia_koreensis	0.0	0.0	0.0	0.0	0.0	0.0	0.0	0.0	0.0	0.0	2.0	0.0	1.0	0.0	0.0
Bacteroidota	Bacteroidia	Cytophagales	Microscillaceae	Ohtaekwangia	unclassified_Ohtaekwangia	0.0	0.0	0.0	3.0	0.0	0.0	0.0	0.0	15.0	0.0	10.0	62.0	3.0	0.0	0.0
Bacteroidota	Bacteroidia	Cytophagales	Microscillaceae	Ohtaekwangia	uncultured_Bacteroidetes_bacterium	0.0	0.0	0.0	0.0	0.0	0.0	0.0	0.0	0.0	4.0	0.0	0.0	2.0	0.0	0.0
Bacteroidota	Bacteroidia	Cytophagales	Microscillaceae	unclassified_Microscillaceae	unclassified_Microscillaceae	0.0	0.0	11.0	23.0	1.0	4.0	29.0	2.0	6.0	58.0	14.0	0.0	41.0	0.0	0.0
Bacteroidota	Bacteroidia	Cytophagales	Spirosomaceae	Dyadobacter	Dyadobacter_fermentans	0.0	0.0	0.0	2.0	0.0	0.0	0.0	0.0	0.0	14.0	0.0	0.0	2.0	0.0	0.0
Bacteroidota	Bacteroidia	Cytophagales	Spirosomaceae	Nibrella	unclassified_Nibrella	0.0	0.0	0.0	0.0	0.0	6.0	0.0	0.0	2.0	0.0	0.0	1.0	0.0	0.0	0.0
Bacteroidota	Bacteroidia	Cytophagales	Spirosomaceae	Rhabdobacter	Telluribacter_humicola	0.0	0.0	1.0	0.0	0.0	12.0	0.0	1.0	12.0	15.0	0.0	1.0	2.0	0.0	0.0
Bacteroidota	Bacteroidia	Cytophagales	Spirosomaceae	Rhabdobacter	unclassified_Rhabdobacter	0.0	0.0	0.0	0.0	0.0	3.0	9.0	0.0	3.0	11.0	0.0	0.0	3.0	0.0	0.0
Bacteroidota	Bacteroidia	Cytophagales	Spirosomaceae	Spirosoma	Spirosoma_rigui	0.0	0.0	0.0	0.0	0.0	6.0	0.0	0.0	7.0	0.0	1.0	1.0	2.0	0.0	0.0
Bacteroidota	Bacteroidia	Cytophagales	Spirosomaceae	Spirosoma	Spirosoma_sp.	10.0	0.0	0.0	0.0	0.0	0.0	0.0	0.0	0.0	0.0	0.0	0.0	0.0	0.0	0.0
Bacteroidota	Bacteroidia	Cytophagales	Spirosomaceae	unclassified_Spirosomaceae	unclassified_Spirosomaceae	0.0	0.0	0.0	0.0	0.0	1.0	0.0	0.0	2.0	0.0	0.0	1.0	0.0	0.0	0.0
Bacteroidota	Bacteroidia	Cytophagales	unclassified_Cytophagales	unclassified_Cytophagales	unclassified_Cytophagales	0.0	0.0	0.0	0.0	0.0	0.0	1.0	0.0	4.0	0.0	42.0	0.0	3.0	0.0	0.0
Bacteroidota	Bacteroidia	Flavobacteriales	Crocinitomicaceae	Crocinitomix	Crocinitomix_sp._0182	0.0	0.0	0.0	0.0	0.0	0.0	0.0	0.0	0.0	8.0	0.0	0.0	0.0	0.0	0.0
Bacteroidota	Bacteroidia	Flavobacteriales	Crocinitomicaceae	Fluviicola	unclassified_Fluviicola	0.0	0.0	0.0	0.0	0.0	0.0	0.0	0.0	0.0	0.0	0.0	0.0	0.0	0.0	7.0
Bacteroidota	Bacteroidia	Flavobacteriales	Cryomorphaceae	unclassified_Cryomorphaceae	unclassified_Cryomorphaceae	0.0	0.0	0.0	0.0	6.0	0.0	0.0	0.0	0.0	0.0	8.0	0.0	0.0	4.0	0.0
Bacteroidota	Bacteroidia	Flavobacteriales	Cryomorphaceae	unclassified_Cryomorphaceae	uncultured_marine_microorganism	0.0	0.0	0.0	0.0	0.0	0.0	0.0	14.0	0.0	0.0	0.0	0.0	0.0	0.0	5.0
Bacteroidota	Bacteroidia	Flavobacteriales	Flavobacteriaceae	Actibacter	Actibacter_haliotis	0.0	0.0	89.0	0.0	0.0	0.0	0.0	0.0	0.0	0.0	0.0	31.0	0.0	0.0	4.0
Bacteroidota	Bacteroidia	Flavobacteriales	Flavobacteriaceae	Aquibacter	unclassified_Aquibacter	0.0	0.0	0.0	0.0	0.0	0.0	0.0	0.0	0.0	2.0	0.0	4.0	0.0	0.0	1.0
Bacteroidota	Bacteroidia	Flavobacteriales	Flavobacteriaceae	Capnocytophaga	Capnocytophaga_genosp._AHN8471	0.0	0.0	0.0	0.0	50.0	0.0	0.0	0.0	0.0	0.0	0.0	0.0	0.0	50.0	0.0
Bacteroidota	Bacteroidia	Flavobacteriales	Flavobacteriaceae	Capnocytophaga	Capnocytophaga_gingivalis	7.0	227.0	0.0	0.0	2.0	1.0	1.0	0.0	12.0	0.0	0.0	0.0	0.0	2.0	0.0
Bacteroidota	Bacteroidia	Flavobacteriales	Flavobacteriaceae	Capnocytophaga	Capnocytophaga_leadbetteri	0.0	0.0	0.0	0.0	0.0	18.0	0.0	0.0	0.0	0.0	0.0	0.0	0.0	0.0	0.0
Bacteroidota	Bacteroidia	Flavobacteriales	Flavobacteriaceae	Capnocytophaga	Capnocytophaga_ochracea	0.0	433.0	0.0	0.0	636.0	22.0	0.0	0.0	6.0	0.0	0.0	0.0	0.0	555.0	2.0
Bacteroidota	Bacteroidia	Flavobacteriales	Flavobacteriaceae	Capnocytophaga	Capnocytophaga_sp._oral_taxon_338	0.0	23.0	0.0	0.0	56.0	0.0	0.0	0.0	0.0	0.0	0.0	0.0	0.0	57.0	0.0
Bacteroidota	Bacteroidia	Flavobacteriales	Flavobacteriaceae	Capnocytophaga	Capnocytophaga_sputigena	11.0	11.0	0.0	0.0	0.0	0.0	0.0	0.0	0.0	0.0	0.0	0.0	0.0	0.0	0.0
Bacteroidota	Bacteroidia	Flavobacteriales	Flavobacteriaceae	Capnocytophaga	uncultured_Capnocytophaga_sp.	6.0	0.0	0.0	0.0	0.0	0.0	0.0	0.0	0.0	0.0	0.0	0.0	0.0	0.0	0.0
Bacteroidota	Bacteroidia	Flavobacteriales	Flavobacteriaceae	Changchengzhania	marine_bacterium_J20_17	0.0	0.0	0.0	0.0	0.0	0.0	0.0	0.0	0.0	0.0	0.0	5.0	0.0	0.0	0.0
Bacteroidota	Bacteroidia	Flavobacteriales	Flavobacteriaceae	Eudoraea	Eudoraea_adriatica	0.0	0.0	1.0	0.0	0.0	0.0	0.0	0.0	0.0	0.0	0.0	8.0	0.0	0.0	1.0
Bacteroidota	Bacteroidia	Flavobacteriales	Flavobacteriaceae	Flavobacterium	Flavobacterium_chilense	0.0	0.0	0.0	0.0	0.0	0.0	1.0	2.0	0.0	0.0	12.0	0.0	2.0	0.0	0.0
Bacteroidota	Bacteroidia	Flavobacteriales	Flavobacteriaceae	Flavobacterium	Flavobacterium_hauense	0.0	0.0	0.0	14.0	0.0	0.0	0.0	0.0	0.0	0.0	1.0	0.0	0.0	0.0	0.0
Bacteroidota	Bacteroidia	Flavobacteriales	Flavobacteriaceae	Formosa	Formosa_sp._Hel3_A1_48	0.0	0.0	0.0	0.0	0.0	0.0	0.0	3.0	0.0	0.0	0.0	0.0	0.0	0.0	0.0
Bacteroidota	Bacteroidia	Flavobacteriales	Flavobacteriaceae	Lutimonas	Lutimonas_saemankumensis	0.0	0.0	0.0	0.0	0.0	0.0	0.0	0.0	0.0	7.0	0.0	43.0	0.0	0.0	2.0
Bacteroidota	Bacteroidia	Flavobacteriales	Flavobacteriaceae	Maribacter	Maribacter_polysiphoniae	0.0	0.0	1.0	0.0	0.0	0.0	0.0	0.0	0.0	0.0	0.0	7.0	0.0	0.0	0.0
Bacteroidota	Bacteroidia	Flavobacteriales	Flavobacteriaceae	Maritimimonas	uncultured_Bacteroidetes_bacterium	0.0	0.0	0.0	0.0	0.0	0.0	0.0	0.0	0.0	0.0	12.0	12.0	0.0	0.0	1.0
Bacteroidota	Bacteroidia	Flavobacteriales	Flavobacteriaceae	Meridianimaribacter	Meridianimaribacter_sp._xn35	0.0	0.0	0.0	0.0	0.0	0.0	0.0	5.0	0.0	0.0	0.0	0.0	0.0	0.0	0.0
Bacteroidota	Bacteroidia	Flavobacteriales	Flavobacteriaceae	Muriicola	Muriicola_soli	1.0	0.0	0.0	0.0	0.0	0.0	0.0	0.0	0.0	0.0	0.0	5.0	0.0	0.0	0.0
Bacteroidota	Bacteroidia	Flavobacteriales	Flavobacteriaceae	NS4_marine_group	unclassified_NS4_marine_group	0.0	0.0	0.0	0.0	0.0	0.0	0.0	1.0	0.0	0.0	0.0	70.0	0.0	0.0	0.0
Bacteroidota	Bacteroidia	Flavobacteriales	Flavobacteriaceae	NS5_marine_group	NS5_marine_group_bacterium_WHC3_2	0.0	0.0	0.0	1.0	0.0	30.0	0.0	0.0	0.0	2.0	0.0	1.0	0.0	0.0	1.0
Bacteroidota	Bacteroidia	Flavobacteriales	Flavobacteriaceae	NS5_marine_group	Rhodobacteraceae_bacterium_REDSEA_S34_B6	0.0	0.0	0.0	0.0	0.0	0.0	0.0	21.0	0.0	0.0	21.0	0.0	0.0	0.0	14.0
Bacteroidota	Bacteroidia	Flavobacteriales	Flavobacteriaceae	NS5_marine_group	unclassified_NS5_marine_group	0.0	0.0	0.0	0.0	0.0	0.0	0.0	40.0	0.0	0.0	0.0	0.0	0.0	0.0	21.0
Bacteroidota	Bacteroidia	Flavobacteriales	Flavobacteriaceae	Polaribacter	Polaribacter_sp._KYW_601	0.0	0.0	0.0	0.0	0.0	0.0	0.0	0.0	0.0	0.0	0.0	0.0	0.0	0.0	4.0
Bacteroidota	Bacteroidia	Flavobacteriales	Flavobacteriaceae	Robiginitalea	Robiginitalea_bacterium_WH1_4	0.0	0.0	0.0	0.0	0.0	0.0	0.0	0.0	0.0	0.0	0.0	21.0	0.0	0.0	1.0
Bacteroidota	Bacteroidia	Flavobacteriales	Flavobacteriaceae	Ulvibacter	unclassified_Ulvibacter	0.0	0.0	0.0	0.0	0.0	0.0	0.0	0.0	0.0	0.0	0.0	7.0	0.0	0.0	1.0
Bacteroidota	Bacteroidia	Flavobacteriales	Flavobacteriaceae	unclassified_Flavobacteriaceae	uncultured_Bacteroidetes_bacterium	0.0	0.0	0.0	0.0	0.0	0.0	0.0	0.0	0.0	0.0	0.0	0.0	0.0	0.0	6.0
Bacteroidota	Bacteroidia	Flavobacteriales	NS9_marine_group	unclassified_NS9_marine_group	unclassified_NS9_marine_group	0.0	0.0	0.0	0.0	0.0	0.0	0.0	0.0	4.0	0.0	0.0	0.0	0.0	0.0	0.0
Bacteroidota	Bacteroidia	Flavobacteriales	Weeksellaceae	Bergeyella	Bergeyella_sp._AF14	6.0	0.0	0.0	0.0	0.0	0.0	0.0	0.0	0.0	0.0	0.0	0.0	0.0	0.0	0.0
Bacteroidota	Bacteroidia	Flavobacteriales	Weeksellaceae	Cloacibacterium	Cloacibacterium_normanense	0.0	0.0	31.0	0.0	0.0	0.0	0.0	0.0	0.0	0.0	0.0	0.0	0.0	0.0	0.0
Bacteroidota	Bacteroidia	Flavobacteriales	Weeksellaceae	Elizabethkingia	Elizabethkingia_miricola	0.0	0.0	0.0	0.0	0.0	0.0	0.0	0.0	0.0	0.0	0.0	0.0	0.0	0.0	125.0
Bacteroidota	Bacteroidia	Flavobacteriales	Weeksellaceae	Empedobacter	Empedobacter_brevis	0.0	0.0	0.0	9.0	5.0	11.0	3.0	15.0	2.0	142.0	13.0	2.0	686.0	1.0	1530.0
Bacteroidota	Bacteroidia	Sphingobacteriales	AKYH767	unclassified_AKYH767	unclassified_AKYH767	0.0	0.0	0.0	0.0	0.0	0.0	0.0	0.0	0.0	6.0	0.0	0.0	0.0	0.0	0.0
Bacteroidota	Bacteroidia	Sphingobacteriales	FFCH9454	uncultured_Bacteroidetes_bacterium	uncultured_Bacteroidetes_bacterium	0.0	0.0	0.0	0.0	0.0	0.0	0.0	0.0	0.0	0.0	0.0	2.0	0.0	0.0	1.0
Bacteroidota	Bacteroidia	Sphingobacteriales	Lentimicrobiaceae	Lentimicrobium	Bacteroidia_bacterium_feline_oral_taxon_312	0.0	0.0	0.0	10.0	24.0	0.0	0.0	0.0	0.0	0.0	0.0	0.0	0.0	22.0	0.0
Bacteroidota	Bacteroidia	Sphingobacteriales	Lentimicrobiaceae	Lentimicrobium	unclassified_Lentimicrobium	0.0	27.0	0.0	28.0	139.0	0.0	1.0	0.0	9.0	0.0	0.0	0.0	0.0	88.0	0.0
Bacteroidota	Bacteroidia	Sphingobacteriales	Lentimicrobiaceae	unclassified_Lentimicrobiaceae	unclassified_Lentimicrobiaceae	0.0	0.0	0.0	0.0	0.0	0.0	0.0	0.0	0.0	0.0	0.0	6.0	0.0	0.0	0.0
Bacteroidota	Bacteroidia	Sphingobacteriales	Lentimicrobiaceae	uncultured_Bacteroidetes_bacterium	uncultured_Bacteroidetes_bacterium	0.0	0.0	0.0	0.0	0.0	0.0	0.0	0.0	0.0	0.0	0.0	8.0	0.0	0.0	0.0
Bacteroidota	Bacteroidia	Sphingobacteriales	Lentimicrobiaceae	uncultured_Cytophagales_bacterium	uncultured_Cytophagales_bacterium	0.0	0.0	0.0	14.0	0.0	0.0	0.0	0.0	0.0	0.0	0.0	12.0	0.0	0.0	0.0
Bacteroidota	Bacteroidia	Sphingobacteriales	Sphingobacteriaceae	Arcticibacter	Bacteroidetes_bacterium_OS_21A	1.0	0.0	0.0	33.0	0.0	2.0	17.0	0.0	2.0	14.0	2.0	0.0	4.0	0.0	0.0
Bacteroidota	Bacteroidia	Sphingobacteriales	Sphingobacteriaceae	Pedobacter	Daejeonella_huanghensis	0.0	0.0	0.0	0.0	0.0	2.0	3.0	0.0	0.0	6.0	0.0	0.0	6.0	0.0	0.0
Bacteroidota	Bacteroidia	Sphingobacteriales	Sphingobacteriaceae	Pedobacter	Pedobacter_ginsengisoli	0.0	0.0	0.0	0.0	0.0	3.0	0.0	0.0	6.0	0.0	1.0	0.0	0.0	0.0	0.0
Bacteroidota	Bacteroidia	Sphingobacteriales	Sphingobacteriaceae	Pedobacter	Pedobacter_jejuensis	0.0	0.0	0.0	0.0	0.0	0.0	0.0	1.0	0.0	0.0	3.0	0.0	1.0	0.0	0.0
Bacteroidota	Bacteroidia	Sphingobacteriales	Sphingobacteriaceae	Sphingobacterium	Sphingobacterium_composti_Yoo_et_al._2007_non_Ten_et_al._2007	0.0	0.0	0.0	0.0	0.0	0.0	6.0	0.0	0.0	0.0	0.0	0.0	0.0	0.0	0.0
Bacteroidota	Ignavibacteria	Ignavibacteriales	Melioribacteraceae	IheB3_7	unclassified_IheB3_7	0.0	0.0	0.0	0.0	0.0	0.0	0.0	0.0	0.0	0.0	0.0	7.0	0.0	0.0	0.0
Bacteroidota	Ignavibacteria	Ignavibacteriales	Melioribacteraceae	IheB3_7	uncultured_Chlorobi_bacterium	0.0	0.0	2.0	13.0	0.0	0.0	0.0	0.0	0.0	0.0	0.0	26.0	0.0	0.0	0.0
Bacteroidota	Ignavibacteria	Ignavibacteriales	PHOS_HE36	unclassified_PHOS_HE36	unclassified_PHOS_HE36	0.0	0.0	2.0	0.0	0.0	0.0	0.0	0.0	0.0	1.0	0.0	67.0	0.0	0.0	0.0
Bacteroidota	Ignavibacteria	Ignavibacteriales	PHOS_HE36	uncultured_Chlorobi_bacterium	uncultured_Chlorobi_bacterium	0.0	0.0	1.0	0.0	0.0	0.0	0.0	0.0	0.0	0.0	0.0	14.0	0.0	0.0	1.0
Bacteroidota	Ignavibacteria	SJA_28	uncultured_Chlorobi_bacterium	uncultured_Chlorobi_bacterium	uncultured_Chlorobi_bacterium	0.0	0.0	0.0	0.0	0.0	0.0	0.0	0.0	2.0	0.0	5.0	0.0	0.0	0.0	0.0
Bacteroidota	Kapabacteria	Kapabacteriales	uncultured_Chlorobi_bacterium	uncultured_Chlorobi_bacterium	uncultured_Chlorobi_bacterium	0.0	0.0	0.0	0.0	0.0	2.0	0.0	0.0	0.0	7.0	0.0	1.0	0.0	0.0	0.0
Bacteroidota	Kapabacteria	Kapabacteriales	uncultured_Chlorobiales_bacterium	uncultured_Chlorobiales_bacterium	uncultured_Chlorobiales_bacterium	0.0	0.0	0.0	3.0	0.0	0.0	0.0	1.0	1.0	4.0	1.0	0.0	8.0	0.0	0.0
Bacteroidota	Kryptonia	Kryptoniales	BSV26	unclassified_BSV26	unclassified_BSV26	0.0	0.0	1.0	0.0	0.0	0.0	0.0	0.0	0.0	0.0	0.0	7.0	0.0	0.0	0.0
Bacteroidota	Rhodothermia	Rhodothermales	Rhodothermaceae	unclassified_Rhodothermaceae	unclassified_Rhodothermaceae	0.0	0.0	3.0	16.0	0.0	0.0	0.0	0.0	0.0	0.0	0.0	65.0	0.0	0.0	1.0
Bacteroidota	Rhodothermia	Rhodothermales	Rhodothermaceae	uncultured_Bacteroidetes_bacterium	uncultured_Bacteroidetes_bacterium	0.0	0.0	0.0	0.0	0.0	1.0	0.0	0.0	0.0	1.0	0.0	0.0	4.0	0.0	0.0
Bdellovibrionota	Bdellovibrionia	Bacteriovoracales	Bacteriovoracaceae	Peredibacter	Bacteriovorax_sp._EPC3	0.0	0.0	0.0	26.0	0.0	0.0	8.0	0.0	1.0	20.0	0.0	0.0	7.0	0.0	0.0
Bdellovibrionota	Bdellovibrionia	Bacteriovoracales	Bacteriovoracaceae	Peredibacter	unclassified_Peredibacter	0.0	0.0	0.0	0.0	0.0	0.0	0.0	0.0	0.0	4.0	0.0	0.0	1.0	0.0	0.0
Bdellovibrionota	Bdellovibrionia	Bdellovibrionales	Bdellovibrionaceae	Bdellovibrio	unclassified_Bdellovibrio	0.0	0.0	0.0	9.0	0.0	2.0	12.0	0.0	1.0	9.0	0.0	0.0	7.0	0.0	0.0
Bdellovibrionota	Bdellovibrionia	Bdellovibrionales	Bdellovibrionaceae	OM27_clade	unclassified_OM27_clade	0.0	0.0	0.0	5.0	0.0	1.0	23.0	0.0	0.0	23.0	0.0	3.0	6.0	0.0	0.0
Bdellovibrionota	Bdellovibrionia	Bdellovibrionales	Bdellovibrionaceae	OM27_clade	uncultured_marine_bacterium	0.0	0.0	0.0	0.0	0.0	0.0	0.0	0.0	0.0	0.0	26.0	0.0	0.0	0.0	0.0
Bdellovibrionota	Oligoflexia	0319_6G20	unclassified_0319_6G20	unclassified_0319_6G20	unclassified_0319_6G20	0.0	0.0	0.0	40.0	0.0	14.0	51.0	2.0	12.0	40.0	32.0	25.0	21.0	62.0	0.0
Bdellovibrionota	Oligoflexia	0319_6G20	uncultured_Bacteriovorax_sp.	uncultured_Bacteriovorax_sp.	uncultured_Bacteriovorax_sp.	0.0	0.0	0.0	0.0	0.0	1.0	0.0	1.0	0.0	11.0	1.0	0.0	1.0	0.0	0.0
Bdellovibrionota	Oligoflexia	0319_6G20	uncultured_Roseobacter_sp.	uncultured_Roseobacter_sp.	uncultured_Roseobacter_sp.	0.0	0.0	0.0	13.0	0.0	0.0	0.0	0.0	0.0	0.0	1.0	1.0	3.0	0.0	0.0
Bdellovibrionota	Oligoflexia	0319_6G20	uncultured_Syntrophobacteraceae_bacterium	uncultured_Syntrophobacteraceae_bacterium	uncultured_Syntrophobacteraceae_bacterium	0.0	0.0	0.0	16.0	0.0	3.0	8.0	1.0	0.0	11.0	3.0	0.0	7.0	0.0	0.0
Bdellovibrionota	Oligoflexia	0319_6G20	uncultured_delta_proteobacterium	uncultured_delta_proteobacterium	uncultured_delta_proteobacterium	0.0	0.0	0.0	69.0	0.0	0.0	18.0	0.0	1.0	34.0	3.0	0.0	18.0	0.0	0.0
Bdellovibrionota	Oligoflexia	0319_6G20	uncultured_soil_bacterium	uncultured_soil_bacterium	uncultured_soil_bacterium	0.0	0.0	0.0	0.0	0.0	0.0	0.0	0.0	0.0	9.0	0.0	0.0	0.0	0.0	0.0
Bdellovibrionota	Oligoflexia	Oligoflexales	Oligoflexaceae	Oligoflexus	Thymallus_thymallus__grayling	0.0	0.0	0.0	0.0	0.0	4.0	4.0	0.0	2.0	3.0	1.0	0.0	2.0	0.0	0.0
Bdellovibrionota	Oligoflexia	Oligoflexales	Oligoflexaceae	Oligoflexus	unclassified_Oligoflexus	0.0	0.0	0.0	12.0	0.0	9.0	0.0	0.0	5.0	5.0	0.0	1.0	6.0	0.0	0.0
Bdellovibrionota	Oligoflexia	Oligoflexales	Oligoflexaceae	unclassified_Oligoflexaceae	unclassified_Oligoflexaceae	0.0	0.0	0.0	19.0	0.0	3.0	9.0	0.0	4.0	9.0	1.0	0.0	4.0	0.0	0.0
Bdellovibrionota	Oligoflexia	unclassified_Oligoflexia	unclassified_Oligoflexia	unclassified_Oligoflexia	unclassified_Oligoflexia	0.0	0.0	0.0	0.0	0.0	0.0	0.0	0.0	0.0	5.0	0.0	0.0	0.0	0.0	0.0
Bdellovibrionota	unclassified_Bdellovibrionota	unclassified_Bdellovibrionota	unclassified_Bdellovibrionota	unclassified_Bdellovibrionota	unclassified_Bdellovibrionota	0.0	0.0	0.0	0.0	0.0	15.0	0.0	2.0	11.0	0.0	58.0	7.0	18.0	0.0	0.0
Calditrichota	Calditrichia	Calditrichales	Calditrichaceae	Caldithrix	unclassified_Caldithrix	0.0	0.0	0.0	0.0	0.0	0.0	0.0	0.0	0.0	0.0	0.0	12.0	0.0	0.0	0.0
Calditrichota	Calditrichia	Calditrichales	Calditrichaceae	Calorithrix	Calorithrix_insularis	0.0	0.0	0.0	0.0	0.0	0.0	0.0	0.0	0.0	0.0	0.0	24.0	0.0	0.0	0.0
Calditrichota	Calditrichia	Calditrichales	Calditrichaceae	JdFR_76	unclassified_JdFR_76	0.0	0.0	0.0	0.0	0.0	0.0	0.0	0.0	0.0	0.0	0.0	8.0	0.0	0.0	0.0
Calditrichota	Calditrichia	Calditrichales	Calditrichaceae	SM23_31	unclassified_SM23_31	0.0	0.0	0.0	0.0	0.0	0.0	0.0	0.0	0.0	0.0	0.0	6.0	0.0	0.0	0.0
Calditrichota	Calditrichia	Calditrichales	Calditrichaceae	uncultured_Deferribacteres_bacterium	uncultured_Deferribacteres_bacterium	0.0	0.0	1.0	0.0	0.0	0.0	0.0	0.0	0.0	0.0	0.0	109.0	0.0	0.0	1.0
Campylobacterota	Campylobacteria	Campylobacterales	Arcobacteraceae	Halarcobacter	Arcobacter_sp._CAB	0.0	0.0	0.0	0.0	0.0	0.0	0.0	0.0	0.0	4.0	0.0	0.0	0.0	0.0	0.0
Campylobacterota	Campylobacteria	Campylobacterales	Campylobacteraceae	Campylobacter	Campylobacter_concisus	0.0	0.0	0.0	0.0	17.0	0.0	0.0	0.0	0.0	0.0	0.0	0.0	0.0	9.0	0.0
Campylobacterota	Campylobacteria	Campylobacterales	Campylobacteraceae	Campylobacter	Campylobacter_gracilis	28.0	3514.0	697.0	300.0	3728.0	61.0	14.0	0.0	523.0	3.0	1.0	0.0	0.0	3616.0	82.0
Campylobacterota	Campylobacteria	Campylobacterales	Campylobacteraceae	Campylobacter	Campylobacter_rectus	0.0	458.0	0.0	268.0	192.0	42.0	0.0	0.0	42.0	0.0	0.0	0.0	0.0	180.0	0.0
Campylobacterota	Campylobacteria	Campylobacterales	Helicobacteraceae	Helicobacter	Helicobacter_brantae	0.0	0.0	0.0	0.0	0.0	0.0	0.0	5.0	0.0	0.0	0.0	1.0	0.0	0.0	0.0
Campylobacterota	Campylobacteria	Campylobacterales	Helicobacteraceae	Helicobacter	Helicobacter_rodentium	0.0	0.0	0.0	7.0	0.0	632.0	34.0	4.0	93.0	8.0	26.0	152.0	55.0	0.0	39.0
Campylobacterota	Campylobacteria	Campylobacterales	Helicobacteraceae	Helicobacter	Helicobacter_sp._13S00482_2	0.0	0.0	1.0	0.0	0.0	16.0	1.0	11.0	46.0	0.0	63.0	12.0	15.0	0.0	0.0
Campylobacterota	Campylobacteria	Campylobacterales	Helicobacteraceae	Wolinella	Wolinella_succinogenes	0.0	0.0	0.0	0.0	0.0	0.0	0.0	42.0	0.0	0.0	0.0	0.0	0.0	0.0	0.0
Campylobacterota	Campylobacteria	Campylobacterales	Sulfurimonadaceae	Sulfurimonas	Sulfurimonas_sp._MA01	0.0	0.0	0.0	0.0	0.0	0.0	0.0	0.0	0.0	0.0	0.0	4.0	0.0	0.0	1.0
Campylobacterota	Campylobacteria	Campylobacterales	Sulfurovaceae	Sulfurovum	Sulfurovum_bacterium_episymbiont_of_Kiwa_sp.	1.0	0.0	2.0	0.0	0.0	0.0	0.0	0.0	13.0	12.0	0.0	109.0	1.0	0.0	17.0
Chloroflexi	Anaerolineae	Anaerolineales	Anaerolineaceae	Flexilinea	Chloroflexi_bacterium_canine_oral_taxon_405	2.0	5.0	0.0	15.0	8.0	0.0	0.0	23.0	7.0	2.0	0.0	0.0	0.0	4.0	1.0
Chloroflexi	Anaerolineae	Anaerolineales	Anaerolineaceae	UTCFX1	Anaerolineae_bacterium_UTCFX1	0.0	0.0	0.0	0.0	0.0	3.0	0.0	0.0	1.0	0.0	4.0	0.0	0.0	0.0	0.0
Chloroflexi	Anaerolineae	Anaerolineales	Anaerolineaceae	UTCFX1	unclassified_UTCFX1	0.0	0.0	0.0	0.0	0.0	1.0	1.0	0.0	0.0	3.0	0.0	0.0	2.0	0.0	0.0
Chloroflexi	Anaerolineae	Anaerolineales	Anaerolineaceae	unclassified_Anaerolineaceae	uncultured_Chloroflexi_bacterium	0.0	0.0	0.0	0.0	0.0	5.0	0.0	0.0	0.0	1.0	0.0	2.0	0.0	0.0	0.0
Chloroflexi	Anaerolineae	Anaerolineales	Anaerolineaceae	unclassified_Anaerolineaceae	uncultured_hydrocarbon_seep_bacterium_BPC110	0.0	0.0	2.0	0.0	0.0	0.0	0.0	0.0	0.0	0.0	0.0	12.0	0.0	0.0	1.0
Chloroflexi	Anaerolineae	Ardenticatenales	unclassified_Ardenticatenales	bacterium_YC_LK_LKJ38	unclassified_Ardenticatenales	0.0	0.0	0.0	0.0	0.0	0.0	0.0	0.0	0.0	0.0	0.0	15.0	0.0	0.0	0.0
Chloroflexi	Anaerolineae	Ardenticatenales	unclassified_Ardenticatenales	unclassified_Ardenticatenales	unclassified_Ardenticatenales	0.0	0.0	0.0	0.0	0.0	8.0	0.0	10.0	4.0	0.0	12.0	27.0	1.0	0.0	0.0
Chloroflexi	Anaerolineae	Ardenticatenales	unclassified_Ardenticatenales	uncultured_Litorilinea_sp.	unclassified_Ardenticatenales	0.0	0.0	0.0	1.0	0.0	0.0	0.0	0.0	0.0	16.0	0.0	0.0	4.0	0.0	0.0
Chloroflexi	Anaerolineae	Caldilineales	Caldilineaceae	unclassified_Caldilineaceae	unclassified_Caldilineaceae	0.0	0.0	0.0	5.0	0.0	3.0	20.0	5.0	1.0	11.0	1.0	17.0	19.0	0.0	0.0
Chloroflexi	Anaerolineae	SBR1031	A4b	unclassified_A4b	unclassified_A4b	0.0	0.0	0.0	3.0	0.0	0.0	2.0	0.0	0.0	8.0	1.0	0.0	0.0	0.0	0.0
Chloroflexi	Anaerolineae	SBR1031	unclassified_SBR1031	unclassified_SBR1031	unclassified_SBR1031	0.0	0.0	0.0	0.0	0.0	4.0	0.0	0.0	5.0	0.0	24.0	0.0	3.0	0.0	0.0
Chloroflexi	Anaerolineae	SBR1031	uncultured_soil_bacterium	uncultured_soil_bacterium	uncultured_soil_bacterium	0.0	0.0	0.0	3.0	0.0	0.0	0.0	0.0	0.0	0.0	0.0	0.0	1.0	0.0	0.0
Chloroflexi	Anaerolineae	unclassified_Anaerolineae	unclassified_Anaerolineae	unclassified_Anaerolineae	unclassified_Anaerolineae	0.0	0.0	0.0	7.0	0.0	1.0	6.0	0.0	0.0	6.0	3.0	0.0	6.0	0.0	0.0
Chloroflexi	Anaerolineae	unclassified_Anaerolineae	uncultured_Chloroflexi_bacterium	unclassified_Anaerolineae	unclassified_Anaerolineae	0.0	0.0	0.0	0.0	0.0	0.0	0.0	0.0	0.0	0.0	0.0	4.0	0.0	0.0	0.0
Chloroflexi	Chloroflexia	Chloroflexales	Chloroflexaceae	unclassified_Chloroflexaceae	unclassified_Chloroflexaceae	0.0	0.0	0.0	0.0	0.0	0.0	0.0	0.0	0.0	0.0	0.0	5.0	2.0	0.0	0.0
Chloroflexi	Chloroflexia	Chloroflexales	Herpetosiphonaceae	Herpetosiphon	unclassified_Herpetosiphon	0.0	0.0	0.0	2.0	0.0	1.0	0.0	0.0	1.0	8.0	1.0	0.0	5.0	0.0	0.0
Chloroflexi	Chloroflexia	Chloroflexales	Roseiflexaceae	unclassified_Roseiflexaceae	unclassified_Roseiflexaceae	0.0	0.0	0.0	2.0	0.0	1.0	0.0	0.0	0.0	10.0	0.0	0.0	0.0	0.0	0.0
Chloroflexi	Chloroflexia	Kallotenuales	Kallotenuaceae	Kallotenue	Kallotenue_bacterium_JKG1	0.0	0.0	0.0	17.0	0.0	2.0	7.0	0.0	2.0	21.0	0.0	0.0	6.0	0.0	0.0
Chloroflexi	Chloroflexia	Thermomicrobiales	JG30_KF_CM45	unclassified_JG30_KF_CM45	unclassified_JG30_KF_CM45	0.0	0.0	0.0	18.0	0.0	0.0	11.0	0.0	3.0	2.0	13.0	0.0	1.0	0.0	0.0
Chloroflexi	Chloroflexia	Thermomicrobiales	Thermomicrobiaceae	Nitrolancea	unclassified_Nitrolancea	0.0	0.0	0.0	4.0	0.0	0.0	0.0	0.0	0.0	0.0	0.0	0.0	0.0	0.0	0.0
Chloroflexi	Chloroflexia	Thermomicrobiales	Thermomicrobiaceae	Sphaerobacter	Sphaerobacter_thermophilus	0.0	0.0	0.0	0.0	0.0	0.0	0.0	0.0	0.0	0.0	0.0	19.0	0.0	0.0	0.0
Chloroflexi	Dehalococcoidia	S085	uncultured_Chloroflexi_bacterium	uncultured_Chloroflexi_bacterium	uncultured_Chloroflexi_bacterium	0.0	0.0	0.0	0.0	0.0	0.0	8.0	0.0	0.0	7.0	1.0	0.0	1.0	0.0	0.0
Chloroflexi	Dehalococcoidia	S085	uncultured_soil_bacterium	uncultured_soil_bacterium	uncultured_soil_bacterium	0.0	0.0	0.0	0.0	0.0	0.0	5.0	0.0	0.0	0.0	0.0	0.0	0.0	0.0	0.0
Chloroflexi	Dehalococcoidia	SAR202_clade	uncultured_Chloroflexi_bacterium	uncultured_Chloroflexi_bacterium	uncultured_Chloroflexi_bacterium	0.0	0.0	0.0	1.0	0.0	0.0	0.0	0.0	2.0	0.0	10.0	0.0	2.0	0.0	0.0
Chloroflexi	Dehalococcoidia	unclassified_Dehalococcoidia	unclassified_Dehalococcoidia	unclassified_Dehalococcoidia	unclassified_Dehalococcoidia	0.0	0.0	0.0	0.0	0.0	0.0	0.0	0.0	0.0	0.0	0.0	1.0	0.0	0.0	4.0
Chloroflexi	unclassified_Chloroflexi	unclassified_Chloroflexi	unclassified_Chloroflexi	unclassified_Chloroflexi	unclassified_Chloroflexi	0.0	0.0	0.0	56.0	0.0	19.0	69.0	1.0	27.0	82.0	81.0	5.0	69.0	0.0	1.0
Cloacimonadota	Cloacimonadia	Cloacimonadales	MSBL8	unclassified_MSBL8	unclassified_MSBL8	0.0	0.0	0.0	0.0	0.0	0.0	0.0	0.0	0.0	0.0	0.0	3.0	0.0	0.0	0.0
Cyanobacteria	Cyanobacteriia	Cyanobacteriales	Chroococcidiopsaceae	Chlorogloea_SAG_10.99	uncultured_cyanobacterium	0.0	0.0	0.0	0.0	0.0	4.0	0.0	1.0	5.0	0.0	0.0	0.0	0.0	0.0	0.0
Cyanobacteria	Cyanobacteriia	Cyanobacteriales	Chroococcidiopsaceae	Chroococcidiopsis_PCC_7203	Chroococcidiopsis_sp._MMG_6	4.0	0.0	0.0	0.0	0.0	0.0	0.0	0.0	0.0	0.0	0.0	5.0	2.0	0.0	0.0
Cyanobacteria	Cyanobacteriia	Cyanobacteriales	Chroococcidiopsaceae	Chroococcidiopsis_PCC_7203	Chroococcidiopsis_thermalis	2.0	0.0	0.0	1.0	0.0	0.0	0.0	0.0	0.0	0.0	1.0	0.0	0.0	0.0	1.0
Cyanobacteria	Cyanobacteriia	Cyanobacteriales	Chroococcidiopsaceae	Chroococcidiopsis_SAG_2023	Larimichthys_crocea__large_yellow_croaker	0.0	0.0	0.0	0.0	0.0	3.0	0.0	0.0	1.0	0.0	0.0	1.0	0.0	0.0	0.0
Cyanobacteria	Cyanobacteriia	Cyanobacteriales	Chroococcidiopsaceae	Gloeocapsa_PCC_7428	Gloeocapsopsis_crepidinum_LEGE_06123	1.0	0.0	1.0	2.0	0.0	0.0	0.0	2.0	0.0	0.0	1.0	4.0	0.0	0.0	1.0
Cyanobacteria	Cyanobacteriia	Cyanobacteriales	Coleofasciculaceae	Microcoleus_PCC_7113	Microcoleus_steenstrupii_ATA12_3_DP02	0.0	0.0	0.0	0.0	0.0	4.0	0.0	0.0	3.0	0.0	0.0	0.0	1.0	1.0	2.0
Cyanobacteria	Cyanobacteriia	Cyanobacteriales	Coleofasciculaceae	unclassified_Coleofasciculaceae	uncultured_Oscillatoriales_cyanobacterium	0.0	0.0	1.0	0.0	0.0	25.0	0.0	0.0	35.0	0.0	0.0	2.0	0.0	0.0	0.0
Cyanobacteria	Cyanobacteriia	Cyanobacteriales	Microcystaceae	Chalicogloea_CCALA_975	Chroococcus_sp._FPU101	10.0	0.0	0.0	3.0	0.0	1.0	1.0	3.0	0.0	0.0	0.0	11.0	4.0	1.0	1.0
Cyanobacteria	Cyanobacteriia	Cyanobacteriales	Nostocaceae	Calothrix_PCC_6303	Calothrix_desertica_PCC_7102	6.0	0.0	0.0	1.0	0.0	0.0	0.0	1.0	1.0	0.0	0.0	1.0	0.0	0.0	0.0
Cyanobacteria	Cyanobacteriia	Cyanobacteriales	Nostocaceae	unclassified_Nostocaceae	unclassified_Nostocaceae	1.0	0.0	0.0	0.0	0.0	0.0	0.0	0.0	0.0	0.0	0.0	2.0	1.0	0.0	1.0
Cyanobacteria	Cyanobacteriia	Cyanobacteriales	Phormidiaceae	Tychonema_CCAP_1459_11B	Microcoleus_cf._vaginatus_Ru_6_12	0.0	0.0	0.0	0.0	1.0	22.0	0.0	3.0	17.0	0.0	1784.0	6.0	292.0	1.0	0.0
Cyanobacteria	Cyanobacteriia	Cyanobacteriales	Phormidiaceae	unclassified_Phormidiaceae	unclassified_Phormidiaceae	0.0	0.0	0.0	0.0	0.0	2.0	0.0	0.0	5.0	0.0	1.0	0.0	0.0	0.0	0.0
Cyanobacteria	Cyanobacteriia	Cyanobacteriales	unclassified_Cyanobacteriales	unclassified_Cyanobacteriales	unclassified_Cyanobacteriales	0.0	0.0	5.0	0.0	0.0	2.0	0.0	1.0	3.0	12.0	0.0	180.0	0.0	1.0	14.0
Cyanobacteria	Cyanobacteriia	Leptolyngbyales	Leptolyngbyaceae	CENA359	Leptolyngbyaceae_cyanobacterium_LD4_4600_EK	1.0	0.0	0.0	1.0	0.0	0.0	0.0	1.0	0.0	0.0	0.0	0.0	1.0	0.0	0.0
Cyanobacteria	Cyanobacteriia	Leptolyngbyales	Leptolyngbyaceae	Leptolyngbya_PCC_6306	unclassified_Leptolyngbya_PCC_6306	8.0	0.0	0.0	2.0	0.0	0.0	0.0	2.0	0.0	0.0	2.0	4.0	0.0	0.0	1.0
Cyanobacteria	Cyanobacteriia	Leptolyngbyales	Leptolyngbyaceae	Phormidesmis_ANT.L52.6	Pseudanabaenaceae_cyanobacterium_HTJ2_KK1	0.0	0.0	0.0	0.0	0.0	0.0	0.0	0.0	0.0	0.0	10.0	0.0	0.0	0.0	0.0
Cyanobacteria	Cyanobacteriia	Leptolyngbyales	Leptolyngbyaceae	TG_45	unclassified_TG_45	1.0	0.0	0.0	0.0	0.0	0.0	0.0	0.0	0.0	0.0	0.0	2.0	0.0	0.0	0.0
Cyanobacteria	Cyanobacteriia	Leptolyngbyales	Leptolyngbyaceae	unclassified_Leptolyngbyaceae	unclassified_Leptolyngbyaceae	1.0	0.0	0.0	1.0	0.0	0.0	1.0	1.0	0.0	0.0	0.0	1.0	2.0	0.0	0.0
Cyanobacteria	Cyanobacteriia	Leptolyngbyales	Leptolyngbyaceae	unclassified_Leptolyngbyaceae	uncultured_cyanobacterium	1.0	0.0	0.0	1.0	0.0	0.0	0.0	0.0	0.0	1.0	0.0	0.0	0.0	0.0	0.0
Cyanobacteria	Cyanobacteriia	Phormidesmiales	Nodosilineaceae	Nodosilinea_PCC_7104	Nodosilinea_epilithica_ACSSI_169	0.0	0.0	0.0	0.0	0.0	0.0	0.0	0.0	0.0	0.0	3.0	0.0	1.0	0.0	0.0
Cyanobacteria	Vampirivibrionia	Gastranaerophilales	Acinetobacter_sp._CAG_196	unclassified_Acinetobacter_sp._CAG_196	unclassified_Acinetobacter_sp._CAG_196	0.0	0.0	0.0	0.0	1.0	129.0	1.0	1.0	15.0	0.0	5.0	1.0	10.0	0.0	0.0
Cyanobacteria	Vampirivibrionia	Gastranaerophilales	Clostridium_sp._CAG_306	unclassified_Clostridium_sp._CAG_306	unclassified_Clostridium_sp._CAG_306	0.0	0.0	1.0	0.0	0.0	1.0	0.0	3.0	16.0	0.0	22.0	1.0	4.0	0.0	1.0
Cyanobacteria	Vampirivibrionia	Gastranaerophilales	unclassified_Gastranaerophilales	unclassified_Gastranaerophilales	unclassified_Gastranaerophilales	0.0	0.0	0.0	0.0	0.0	7.0	0.0	2.0	4.0	1.0	5.0	2.0	2.0	0.0	0.0
Cyanobacteria	Vampirivibrionia	Gastranaerophilales	uncultured_cyanobacterium	uncultured_cyanobacterium	uncultured_cyanobacterium	0.0	0.0	1.0	0.0	0.0	3.0	0.0	6.0	10.0	0.0	16.0	2.0	5.0	0.0	0.0
Cyanobacteria	Vampirivibrionia	Gastranaerophilales	uncultured_rumen_bacterium	uncultured_rumen_bacterium	uncultured_rumen_bacterium	18.0	0.0	2.0	2.0	0.0	100.0	1.0	6.0	45.0	1.0	68.0	4.0	14.0	0.0	3.0
Cyanobacteria	Vampirivibrionia	Vampirovibrionales	Vampirovibrionaceae	Vampirovibrio	Vampirovibrio_chlorellavorus	0.0	0.0	0.0	30.0	0.0	0.0	0.0	0.0	0.0	125.0	0.0	0.0	17.0	0.0	0.0
Cyanobacteria	Vampirivibrionia	Vampirovibrionales	unclassified_Vampirovibrionales	unclassified_Vampirovibrionales	unclassified_Vampirovibrionales	0.0	0.0	0.0	0.0	0.0	0.0	4.0	0.0	0.0	0.0	0.0	0.0	0.0	0.0	0.0
Dadabacteria	Dadabacteriia	Dadabacteriales	unclassified_Dadabacteriales	unclassified_Dadabacteriales	unclassified_Dadabacteriales	0.0	0.0	1.0	16.0	0.0	0.0	31.0	0.0	0.0	35.0	0.0	13.0	18.0	0.0	0.0
Dadabacteria	Dadabacteriia	Dadabacteriales	uncultured_deep_sea_bacterium	uncultured_deep_sea_bacterium	uncultured_deep_sea_bacterium	0.0	0.0	0.0	0.0	0.0	0.0	0.0	0.0	0.0	0.0	0.0	8.0	0.0	0.0	0.0
Deferribacterota	Deferribacteres	Deferribacterales	Deferribacteraceae	Mucispirillum	Mucispirillum_bacterium_Lincoln_Park_3	0.0	0.0	0.0	0.0	0.0	9.0	1.0	7.0	25.0	0.0	35.0	8.0	3.0	0.0	0.0
Deferribacterota	Deferribacteres	Deferribacterales	Deferribacteraceae	Mucispirillum	Mucispirillum_schaedleri	661.0	0.0	185.0	0.0	17.0	99.0	26.0	0.0	13.0	16.0	3.0	3.0	4.0	11.0	285.0
Deferrisomatota	Defferrisomatia	Defferrisomatales	Defferrisomataceae	Deferrisoma	unclassified_Deferrisoma	0.0	0.0	0.0	0.0	0.0	0.0	0.0	0.0	0.0	0.0	0.0	3.0	0.0	0.0	0.0
Deinococcota	Deinococci	Deinococcales	Deinococcaceae	Deinococcus	Deinococcus_koreensis	0.0	0.0	0.0	5.0	0.0	0.0	0.0	0.0	0.0	0.0	0.0	0.0	0.0	0.0	0.0
Deinococcota	Deinococci	Deinococcales	Deinococcaceae	Deinococcus	Deinococcus_malanensis	0.0	0.0	0.0	51.0	1.0	0.0	14.0	0.0	2.0	18.0	0.0	2.0	9.0	0.0	0.0
Deinococcota	Deinococci	Deinococcales	Deinococcaceae	Deinococcus	Deinococcus_pimensis	0.0	0.0	0.0	0.0	0.0	0.0	0.0	0.0	0.0	5.0	0.0	0.0	0.0	0.0	0.0
Deinococcota	Deinococci	Deinococcales	Deinococcaceae	Deinococcus	Deinococcus_sp._2A5	0.0	0.0	0.0	0.0	0.0	1.0	0.0	0.0	0.0	5.0	0.0	0.0	0.0	0.0	0.0
Deinococcota	Deinococci	Deinococcales	Deinococcaceae	Deinococcus	Deinococcus_sp._RCML_5	0.0	0.0	0.0	3.0	0.0	1.0	0.0	0.0	1.0	4.0	0.0	1.0	2.0	0.0	0.0
Deinococcota	Deinococci	Deinococcales	Deinococcaceae	Deinococcus	Deinococcus_taklimakanensis	0.0	0.0	17.0	0.0	0.0	0.0	0.0	0.0	0.0	0.0	0.0	0.0	0.0	0.0	0.0
Deinococcota	Deinococci	Deinococcales	Deinococcaceae	Deinococcus	unclassified_Deinococcus	0.0	0.0	0.0	0.0	0.0	1.0	2.0	0.0	2.0	15.0	0.0	0.0	1.0	0.0	0.0
Deinococcota	Deinococci	Deinococcales	Deinococcaceae	unclassified_Deinococcaceae	unclassified_Deinococcaceae	0.0	0.0	0.0	16.0	0.0	0.0	0.0	0.0	0.0	7.0	0.0	0.0	4.0	0.0	0.0
Deinococcota	Deinococci	Deinococcales	Deinococcaceae	unclassified_Deinococcaceae	uncultured_Thermus_Deinococcus_group_bacterium	0.0	0.0	0.0	0.0	0.0	0.0	7.0	0.0	0.0	33.0	0.0	0.0	7.0	0.0	0.0
Deinococcota	Deinococci	Deinococcales	Trueperaceae	Truepera	Truepera_radiovictrix	0.0	0.0	0.0	0.0	0.0	3.0	16.0	0.0	9.0	24.0	1.0	0.0	15.0	0.0	8.0
Deinococcota	Deinococci	Deinococcales	Trueperaceae	Truepera	unclassified_Truepera	0.0	0.0	0.0	0.0	0.0	0.0	0.0	0.0	0.0	0.0	0.0	21.0	0.0	0.0	1.0
Deinococcota	Deinococci	Deinococcales	Trueperaceae	Truepera	uncultured_Truepera_sp.	0.0	0.0	0.0	10.0	0.0	0.0	0.0	0.0	0.0	0.0	0.0	0.0	0.0	0.0	0.0
Dependentiae	Babeliae	Babeliales	Babeliaceae	Candidatus_Babela	Candidatus_Babela_massiliensis	0.0	0.0	0.0	0.0	0.0	0.0	0.0	0.0	0.0	0.0	0.0	0.0	3.0	0.0	0.0
Dependentiae	Babeliae	Babeliales	UBA12411	unclassified_UBA12411	unclassified_UBA12411	0.0	0.0	2.0	0.0	0.0	0.0	0.0	0.0	0.0	0.0	0.0	6.0	4.0	0.0	0.0
Dependentiae	Babeliae	Babeliales	Vermiphilaceae	unclassified_Vermiphilaceae	unclassified_Vermiphilaceae	0.0	0.0	0.0	8.0	0.0	0.0	3.0	1.0	0.0	4.0	3.0	11.0	1.0	0.0	0.0
Dependentiae	Babeliae	Babeliales	unclassified_Babeliales	unclassified_Babeliales	unclassified_Babeliales	0.0	0.0	0.0	0.0	0.0	0.0	0.0	0.0	0.0	0.0	0.0	10.0	0.0	0.0	0.0
Dependentiae	Babeliae	Babeliales	uncultured_delta_proteobacterium	uncultured_delta_proteobacterium	uncultured_delta_proteobacterium	0.0	0.0	0.0	0.0	0.0	0.0	0.0	0.0	0.0	17.0	0.0	6.0	0.0	0.0	0.0
Desulfobacterota	Desulfobacteria	Desulfatiglandales	Desulfatiglandaceae	Desulfatiglans	Desulfatiglans_bacterium_enrichment_culture	0.0	0.0	0.0	0.0	0.0	0.0	0.0	0.0	0.0	0.0	0.0	12.0	0.0	0.0	0.0
Desulfobacterota	Desulfobacteria	Desulfatiglandales	Desulfatiglandaceae	Desulfatiglans	unclassified_Desulfatiglans	0.0	0.0	3.0	0.0	0.0	0.0	0.0	21.0	0.0	0.0	0.0	57.0	0.0	0.0	0.0
Desulfobacterota	Desulfobacteria	Desulfobacterales	Desulfobacteraceae	Desulfobacter	unclassified_Desulfobacter	0.0	0.0	0.0	0.0	0.0	0.0	0.0	0.0	0.0	0.0	0.0	11.0	0.0	0.0	0.0
Desulfobacterota	Desulfobacteria	Desulfobacterales	Desulfobacteraceae	Desulfoconvexum	unclassified_Desulfoconvexum	0.0	0.0	0.0	0.0	0.0	0.0	0.0	0.0	0.0	0.0	0.0	3.0	0.0	0.0	0.0
Desulfobacterota	Desulfobacteria	Desulfobacterales	Desulfobacteraceae	unclassified_Desulfobacteraceae	unclassified_Desulfobacteraceae	0.0	0.0	1.0	0.0	0.0	0.0	0.0	0.0	0.0	0.0	0.0	16.0	0.0	0.0	0.0
Desulfobacterota	Desulfobacteria	Desulfobacterales	Desulfolunaceae	Desulfofrigus	Desulfofrigus_fragile	0.0	0.0	0.0	0.0	0.0	0.0	0.0	0.0	0.0	0.0	0.0	0.0	0.0	0.0	22.0
Desulfobacterota	Desulfobacteria	Desulfobacterales	Desulfosarcinaceae	Desulfatitalea	unclassified_Desulfatitalea	0.0	0.0	3.0	0.0	0.0	0.0	0.0	0.0	0.0	1.0	0.0	181.0	0.0	0.0	0.0
Desulfobacterota	Desulfobacteria	Desulfobacterales	Desulfosarcinaceae	Desulfatitalea	uncultured_delta_proteobacterium	0.0	0.0	0.0	0.0	0.0	0.0	0.0	0.0	0.0	0.0	0.0	20.0	0.0	0.0	0.0
Desulfobacterota	Desulfobacteria	Desulfobacterales	Desulfosarcinaceae	Desulfosarcina	Desulfosarcina_alkanivorans	0.0	0.0	1.0	0.0	0.0	0.0	0.0	0.0	0.0	0.0	0.0	40.0	0.0	0.0	0.0
Desulfobacterota	Desulfobacteria	Desulfobacterales	Desulfosarcinaceae	LCP_80	unclassified_LCP_80	0.0	0.0	1.0	0.0	0.0	0.0	0.0	0.0	0.0	0.0	0.0	7.0	0.0	0.0	1.0
Desulfobacterota	Desulfobacteria	Desulfobacterales	Desulfosarcinaceae	LCP_80	uncultured_delta_proteobacterium	0.0	0.0	2.0	0.0	0.0	0.0	0.0	0.0	0.0	0.0	0.0	46.0	0.0	0.0	0.0
Desulfobacterota	Desulfobacteria	Desulfobacterales	Desulfosarcinaceae	SEEP_SRB1	unclassified_SEEP_SRB1	1.0	0.0	5.0	0.0	0.0	0.0	0.0	0.0	0.0	0.0	0.0	161.0	0.0	0.0	0.0
Desulfobacterota	Desulfobacteria	Desulfobacterales	Desulfosarcinaceae	SEEP_SRB1	uncultured_delta_proteobacterium	0.0	0.0	1.0	0.0	0.0	0.0	0.0	0.0	0.0	4.0	0.0	87.0	0.0	0.0	0.0
Desulfobacterota	Desulfobacteria	Desulfobacterales	Desulfosarcinaceae	Sva0081_sediment_group	Desulfococcus_sp.	0.0	0.0	3.0	0.0	0.0	0.0	0.0	0.0	0.0	23.0	0.0	140.0	0.0	0.0	2.0
Desulfobacterota	Desulfobacteria	Desulfobacterales	Desulfosarcinaceae	Sva0081_sediment_group	delta_proteobacterium_PSCGC_5451	0.0	0.0	2.0	0.0	0.0	0.0	0.0	0.0	0.0	8.0	0.0	120.0	0.0	0.0	2.0
Desulfobacterota	Desulfobacteria	Desulfobacterales	Desulfosarcinaceae	Sva0081_sediment_group	unclassified_Sva0081_sediment_group	0.0	0.0	9.0	0.0	0.0	0.0	0.0	0.0	0.0	2.0	0.0	268.0	0.0	0.0	0.0
Desulfobacterota	Desulfobacteria	Desulfobacterales	Desulfosarcinaceae	Sva0081_sediment_group	uncultured_delta_proteobacterium	0.0	0.0	2.0	0.0	0.0	0.0	0.0	0.0	0.0	0.0	0.0	77.0	0.0	0.0	1.0
Desulfobacterota	Desulfobacteria	Desulfobacterales	Desulfosarcinaceae	unclassified_Desulfosarcinaceae	unclassified_Desulfosarcinaceae	0.0	0.0	2.0	1.0	0.0	0.0	2.0	0.0	0.0	5.0	0.0	151.0	0.0	0.0	1.0
Desulfobacterota	Desulfobacteria	Desulfobacterales	unclassified_Desulfobacterales	unclassified_Desulfobacterales	unclassified_Desulfobacterales	0.0	0.0	1.0	0.0	0.0	0.0	0.0	0.0	0.0	0.0	0.0	89.0	0.0	0.0	0.0
Desulfobacterota	Desulfobacteria	unclassified_Desulfobacteria	unclassified_Desulfobacteria	unclassified_Desulfobacteria	unclassified_Desulfobacteria	0.0	0.0	1.0	0.0	0.0	0.0	0.0	0.0	0.0	0.0	0.0	72.0	0.0	0.0	1.0
Desulfobacterota	Desulfobulbia	Desulfobulbales	Desulfobulbaceae	Desulfobulbus	Desulfobulbus_oralis	20.0	156.0	0.0	68.0	64.0	0.0	0.0	843.0	23.0	0.0	0.0	0.0	2.0	40.0	12.0
Desulfobacterota	Desulfobulbia	Desulfobulbales	Desulfobulbaceae	unclassified_Desulfobulbaceae	unclassified_Desulfobulbaceae	0.0	0.0	24.0	0.0	0.0	0.0	0.0	0.0	0.0	42.0	0.0	881.0	0.0	0.0	13.0
Desulfobacterota	Desulfobulbia	Desulfobulbales	Desulfobulbaceae	unclassified_Desulfobulbaceae	uncultured_Aminicenantes_bacterium	0.0	0.0	0.0	0.0	0.0	0.0	0.0	0.0	0.0	0.0	0.0	34.0	0.0	0.0	0.0
Desulfobacterota	Desulfobulbia	Desulfobulbales	Desulfobulbaceae	unclassified_Desulfobulbaceae	uncultured_Desulfobulbaceae_bacterium	0.0	0.0	6.0	0.0	0.0	0.0	0.0	0.0	0.0	14.0	0.0	120.0	0.0	0.0	1.0
Desulfobacterota	Desulfobulbia	Desulfobulbales	Desulfobulbaceae	unclassified_Desulfobulbaceae	uncultured_delta_proteobacterium	0.0	0.0	1.0	0.0	0.0	0.0	0.0	0.0	0.0	4.0	0.0	17.0	0.0	0.0	1.0
Desulfobacterota	Desulfobulbia	Desulfobulbales	Desulfocapsaceae	Desulfopila	Desulfopila_aestuarii	0.0	0.0	1.0	0.0	0.0	0.0	0.0	0.0	0.0	0.0	0.0	3.0	0.0	0.0	0.0
Desulfobacterota	Desulfobulbia	Desulfobulbales	Desulfocapsaceae	Desulfoprunum	Desulfoprunum_benzoelyticum	0.0	0.0	1.0	1.0	0.0	0.0	1.0	0.0	0.0	0.0	0.0	1.0	0.0	0.0	1.0
Desulfobacterota	Desulfobulbia	Desulfobulbales	Desulfocapsaceae	Desulforhopalus	unclassified_Desulforhopalus	0.0	0.0	1.0	0.0	0.0	0.0	0.0	0.0	0.0	0.0	0.0	53.0	0.0	0.0	3.0
Desulfobacterota	Desulfobulbia	Desulfobulbales	Desulfocapsaceae	Desulfotalea	Desulfotalea_sp._SFA4	0.0	0.0	0.0	0.0	0.0	0.0	0.0	0.0	0.0	0.0	0.0	4.0	0.0	0.0	0.0
Desulfobacterota	Desulfobulbia	Desulfobulbales	Desulfocapsaceae	SEEP_SRB4	Desulfobulbaceae_bacterium_C00003063	1.0	0.0	4.0	40.0	0.0	0.0	0.0	0.0	0.0	0.0	0.0	82.0	0.0	0.0	6.0
Desulfobacterota	Desulfobulbia	Desulfobulbales	Desulfocapsaceae	[Desulfobacterium]_catecholicum_group	delta_proteobacterium_LacK4	0.0	0.0	1.0	1.0	0.0	0.0	0.0	1.0	0.0	0.0	0.0	17.0	1.0	0.0	0.0
Desulfobacterota	Desulfobulbia	Desulfobulbales	Desulfocapsaceae	unclassified_Desulfocapsaceae	unclassified_Desulfocapsaceae	0.0	0.0	0.0	0.0	0.0	0.0	0.0	0.0	0.0	0.0	0.0	10.0	0.0	0.0	0.0
Desulfobacterota	Desulfobulbia	Desulfobulbales	Desulfocapsaceae	unclassified_Desulfocapsaceae	uncultured_delta_proteobacterium	0.0	0.0	105.0	0.0	0.0	0.0	0.0	59.0	1.0	6.0	0.0	393.0	0.0	0.0	12.0
Desulfobacterota	Desulfobulbia	Desulfobulbales	Desulfurivibrionaceae	Desulfurivibrio	uncultured_delta_proteobacterium	0.0	0.0	0.0	0.0	0.0	0.0	0.0	0.0	0.0	0.0	0.0	14.0	0.0	0.0	0.0
Desulfobacterota	Desulfobulbia	Desulfobulbales	Desulfurivibrionaceae	MSBL7	uncultured_Desulfobacterales_bacterium	0.0	0.0	1.0	0.0	0.0	0.0	0.0	0.0	0.0	0.0	0.0	26.0	0.0	0.0	2.0
Desulfobacterota	Desulfobulbia	Desulfobulbales	unclassified_Desulfobulbales	unclassified_Desulfobulbales	unclassified_Desulfobulbales	0.0	0.0	0.0	0.0	0.0	0.0	0.0	0.0	0.0	0.0	0.0	170.0	0.0	0.0	2.0
Desulfobacterota	Desulfomonilia	Desulfomonilales	Desulfomonilaceae	Desulfomonile	unclassified_Desulfomonile	0.0	0.0	0.0	0.0	0.0	0.0	0.0	0.0	0.0	29.0	0.0	1.0	0.0	0.0	0.0
Desulfobacterota	Desulfovibrionia	Desulfovibrionales	Desulfomicrobiaceae	Desulfomicrobium	Desulfomicrobium_orale	0.0	1422.0	0.0	311.0	0.0	0.0	0.0	0.0	1.0	0.0	0.0	0.0	0.0	0.0	0.0
Desulfobacterota	Desulfovibrionia	Desulfovibrionales	Desulfovibrionaceae	Bilophila	Bilophila_wadsworthia	5.0	0.0	3.0	8.0	1.0	119.0	2.0	29.0	113.0	0.0	164.0	15.0	40.0	12.0	9.0
Desulfobacterota	Desulfovibrionia	Desulfovibrionales	Desulfovibrionaceae	Bilophila	unclassified_Bilophila	0.0	0.0	0.0	0.0	0.0	0.0	0.0	0.0	2.0	0.0	2.0	0.0	0.0	0.0	0.0
Desulfobacterota	Desulfovibrionia	Desulfovibrionales	Desulfovibrionaceae	Desulfovibrio	Desulfovibrio_sp._Marseille_P2429	0.0	17.0	0.0	0.0	0.0	0.0	5.0	0.0	0.0	0.0	0.0	0.0	0.0	0.0	0.0
Desulfobacterota	Desulfovibrionia	Desulfovibrionales	Desulfovibrionaceae	Desulfovibrio	Desulfovibrio_sp._Marseille_P6017	2.0	0.0	3.0	1.0	0.0	12.0	1.0	12.0	30.0	1.0	51.0	8.0	14.0	0.0	0.0
Desulfobacterota	Desulfovibrionia	Desulfovibrionales	Desulfovibrionaceae	Desulfovibrio	Desulfovibrio_sp._UNSW3caefatS	0.0	0.0	0.0	0.0	0.0	1.0	0.0	0.0	1.0	0.0	4.0	0.0	0.0	0.0	0.0
Desulfobacterota	Desulfovibrionia	Desulfovibrionales	Desulfovibrionaceae	Desulfovibrio	unclassified_Desulfovibrio	72.0	1.0	0.0	3.0	2.0	1.0	23.0	8.0	3.0	1.0	26.0	1.0	4.0	4.0	26.0
Desulfobacterota	Desulfovibrionia	Desulfovibrionales	Desulfovibrionaceae	unclassified_Desulfovibrionaceae	uncultured_Desulfovibrionaceae_bacterium	0.0	0.0	1.0	0.0	0.0	7.0	0.0	5.0	15.0	0.0	20.0	2.0	7.0	0.0	0.0
Desulfobacterota	Desulfuromonadia	Bradymonadales	uncultured_delta_proteobacterium	uncultured_delta_proteobacterium	uncultured_delta_proteobacterium	0.0	0.0	0.0	0.0	0.0	0.0	0.0	0.0	0.0	0.0	0.0	3.0	0.0	0.0	0.0
Desulfobacterota	Desulfuromonadia	Desulfuromonadales	Desulfuromonadaceae	unclassified_Desulfuromonadaceae	unclassified_Desulfuromonadaceae	0.0	0.0	0.0	0.0	0.0	0.0	0.0	0.0	0.0	0.0	0.0	19.0	0.0	0.0	0.0
Desulfobacterota	Desulfuromonadia	Desulfuromonadales	Geopsychrobacteraceae	Desulfuromusa	Desulfuromusa_ferrireducens	0.0	0.0	0.0	0.0	0.0	0.0	0.0	0.0	0.0	0.0	0.0	12.0	0.0	0.0	0.0
Desulfobacterota	Desulfuromonadia	Desulfuromonadales	Sva1033	unclassified_Sva1033	unclassified_Sva1033	0.0	0.0	12.0	1.0	0.0	0.0	0.0	0.0	0.0	20.0	26.0	427.0	1.0	0.0	6.0
Desulfobacterota	Desulfuromonadia	Desulfuromonadales	Sva1033	uncultured_delta_proteobacterium	uncultured_delta_proteobacterium	0.0	0.0	0.0	0.0	0.0	0.0	0.0	0.0	0.0	0.0	0.0	59.0	0.0	0.0	2.0
Desulfobacterota	Desulfuromonadia	Desulfuromonadales	Syntrophotaleaceae	Syntrophotalea	Syntrophotalea_acetylenivorans	0.0	0.0	0.0	0.0	0.0	0.0	0.0	0.0	0.0	0.0	0.0	4.0	0.0	0.0	1.0
Desulfobacterota	Desulfuromonadia	Geobacterales	Geobacteraceae	Geobacter	Coxiella_burnetii	0.0	0.0	0.0	0.0	0.0	5.0	0.0	0.0	7.0	0.0	12.0	0.0	3.0	0.0	0.0
Desulfobacterota	Desulfuromonadia	PB19	uncultured_deep_sea_bacterium	uncultured_deep_sea_bacterium	uncultured_deep_sea_bacterium	0.0	0.0	0.0	0.0	0.0	0.0	0.0	0.0	0.0	0.0	0.0	3.0	0.0	0.0	0.0
Desulfobacterota	Syntrophobacteria	Syntrophobacterales	unclassified_Syntrophobacterales	unclassified_Syntrophobacterales	unclassified_Syntrophobacterales	0.0	0.0	2.0	0.0	0.0	0.0	0.0	0.0	0.0	0.0	0.0	48.0	0.0	1.0	0.0
Desulfobacterota	Syntrophobacteria	Syntrophobacterales	unclassified_Syntrophobacterales	uncultured_delta_proteobacterium	unclassified_Syntrophobacterales	0.0	0.0	9.0	0.0	0.0	0.0	0.0	0.0	0.0	2.0	0.0	417.0	0.0	0.0	5.0
Elusimicrobiota	Elusimicrobia	Elusimicrobiales	Elusimicrobiaceae	Elusimicrobium	Elusimicrobium_minutum	0.0	0.0	0.0	0.0	0.0	1.0	0.0	2.0	1.0	0.0	3.0	0.0	1.0	0.0	0.0
Elusimicrobiota	Elusimicrobia	Lineage_IV	uncultured_Termite_group_1_bacterium	uncultured_Termite_group_1_bacterium	uncultured_Termite_group_1_bacterium	0.0	0.0	0.0	0.0	0.0	0.0	0.0	0.0	0.0	4.0	0.0	0.0	1.0	0.0	0.0
Elusimicrobiota	Elusimicrobia	MVP_88	uncultured_Termite_group_1_bacterium	uncultured_Termite_group_1_bacterium	uncultured_Termite_group_1_bacterium	0.0	0.0	0.0	0.0	0.0	0.0	0.0	0.0	0.0	6.0	0.0	0.0	0.0	0.0	0.0
Entotheonellaeota	Entotheonellia	Entotheonellales	Entotheonellaceae	Candidatus_Entotheonella	Candidatus_Entotheonella_sp._TSY1	1.0	0.0	0.0	19.0	1.0	0.0	4.0	2.0	2.0	14.0	1.0	1.0	5.0	0.0	1.0
Entotheonellaeota	Entotheonellia	Entotheonellales	Entotheonellaceae	Candidatus_Entotheonella	unclassified_Candidatus_Entotheonella	0.0	0.0	0.0	7.0	0.0	3.0	9.0	1.0	3.0	5.0	0.0	0.0	3.0	0.0	0.0
Entotheonellaeota	Entotheonellia	Entotheonellales	Entotheonellaceae	unclassified_Entotheonellaceae	unclassified_Entotheonellaceae	0.0	0.0	0.0	0.0	0.0	5.0	0.0	0.0	7.0	0.0	37.0	0.0	1.0	0.0	0.0
Fibrobacterota	Fibrobacteria	Fibrobacterales	Fibrobacteraceae	possible_genus_04	Juncus_effusus	0.0	0.0	0.0	0.0	0.0	1.0	0.0	1.0	1.0	17.0	0.0	0.0	4.0	0.0	0.0
Fibrobacterota	Fibrobacteria	Fibrobacterales	Fibrobacteraceae	unclassified_Fibrobacteraceae	unclassified_Fibrobacteraceae	0.0	0.0	1.0	0.0	0.0	0.0	0.0	1.0	0.0	0.0	0.0	51.0	0.0	0.0	0.0
Firmicutes	Bacilli	Acholeplasmatales	Acholeplasmataceae	Acholeplasma	unclassified_Acholeplasma	0.0	0.0	0.0	5.0	14.0	1.0	0.0	0.0	5.0	0.0	0.0	0.0	0.0	13.0	0.0
Firmicutes	Bacilli	Acholeplasmatales	Acholeplasmataceae	Anaeroplasma	unclassified_Anaeroplasma	72.0	0.0	0.0	0.0	0.0	3.0	0.0	1.0	0.0	1.0	0.0	0.0	0.0	1.0	21.0
Firmicutes	Bacilli	Acholeplasmatales	Acholeplasmataceae	EMP_G18	uncultured_Mollicutes_bacterium	0.0	0.0	0.0	0.0	0.0	0.0	7.0	0.0	0.0	0.0	0.0	0.0	0.0	0.0	0.0
Firmicutes	Bacilli	Bacillales	Bacillaceae	Anoxybacillus	Anoxybacillus_flavithermus	0.0	0.0	1.0	0.0	0.0	0.0	0.0	7.0	0.0	0.0	0.0	0.0	0.0	0.0	0.0
Firmicutes	Bacilli	Bacillales	Bacillaceae	Anoxybacillus	Anoxybacillus_tepidamans	0.0	32.0	0.0	0.0	0.0	0.0	0.0	0.0	0.0	0.0	0.0	0.0	0.0	0.0	0.0
Firmicutes	Bacilli	Bacillales	Bacillaceae	Bacillus	Bacillus_horneckiae	0.0	0.0	0.0	0.0	0.0	0.0	0.0	1.0	0.0	0.0	2.0	0.0	0.0	0.0	0.0
Firmicutes	Bacilli	Bacillales	Bacillaceae	Bacillus	Bacillus_licheniformis	0.0	0.0	323.0	4.0	18.0	7.0	10.0	6.0	2.0	6.0	3.0	666.0	5.0	17.0	30.0
Firmicutes	Bacilli	Bacillales	Bacillaceae	Bacillus	Bacillus_longiquaesitum	13.0	22.0	0.0	48.0	1.0	469.0	18.0	36.0	667.0	11.0	1703.0	15.0	278.0	2.0	1.0
Firmicutes	Bacilli	Bacillales	Bacillaceae	Bacillus	Bacillus_mesophilus	0.0	0.0	0.0	45.0	0.0	0.0	83.0	1.0	0.0	140.0	0.0	1.0	56.0	0.0	0.0
Firmicutes	Bacilli	Bacillales	Bacillaceae	Bacillus	Bacillus_pumilus	6.0	1.0	207.0	7.0	1.0	1.0	2.0	3.0	1.0	0.0	33.0	34.0	1.0	0.0	60.0
Firmicutes	Bacilli	Bacillales	Bacillaceae	Bacillus	Brevundimonas_bullata	0.0	0.0	0.0	0.0	0.0	0.0	0.0	0.0	0.0	9.0	0.0	1.0	0.0	0.0	1.0
Firmicutes	Bacilli	Bacillales	Bacillaceae	Bacillus	Cytobacillus_firmus	1.0	0.0	0.0	1.0	0.0	1.0	7.0	0.0	4.0	0.0	45.0	2.0	7.0	0.0	2.0
Firmicutes	Bacilli	Bacillales	Bacillaceae	Bacillus	Ectobacillus_funiculus	0.0	0.0	0.0	2.0	0.0	0.0	0.0	0.0	0.0	0.0	0.0	3.0	6.0	1.0	1.0
Firmicutes	Bacilli	Bacillales	Bacillaceae	Bacillus	Litchfieldia_alkalitelluris	0.0	0.0	0.0	0.0	0.0	0.0	7.0	1.0	0.0	0.0	0.0	0.0	0.0	0.0	0.0
Firmicutes	Bacilli	Bacillales	Bacillaceae	Bacillus	Metabacillus_herbersteinensis	0.0	0.0	0.0	134.0	0.0	0.0	33.0	0.0	0.0	161.0	0.0	0.0	54.0	0.0	1.0
Firmicutes	Bacilli	Bacillales	Bacillaceae	Bacillus	Metabacillus_litoralis	1.0	0.0	0.0	385.0	0.0	15.0	277.0	9.0	23.0	536.0	110.0	3.0	370.0	0.0	21.0
Firmicutes	Bacilli	Bacillales	Bacillaceae	Bacillus	Microbacterium_oxydans	1.0	0.0	236.0	18.0	1.0	15.0	7.0	15.0	17.0	9.0	75.0	0.0	18.0	101.0	73.0
Firmicutes	Bacilli	Bacillales	Bacillaceae	Bacillus	Neobacillus_niacini	1.0	0.0	0.0	16.0	2.0	8.0	13.0	2.0	11.0	9.0	26.0	4.0	17.0	7.0	4.0
Firmicutes	Bacilli	Bacillales	Bacillaceae	Bacillus	Priestia_aryabhattai	1.0	0.0	1.0	2.0	0.0	1.0	0.0	0.0	0.0	0.0	0.0	0.0	10.0	2.0	0.0
Firmicutes	Bacilli	Bacillales	Bacillaceae	Bacillus	Tuberibacillus_sp._Marseille_P3662	0.0	0.0	0.0	0.0	0.0	0.0	18.0	0.0	0.0	0.0	0.0	0.0	0.0	0.0	0.0
Firmicutes	Bacilli	Bacillales	Bacillaceae	Bacillus	[Brevibacterium]_frigoritolerans	1.0	1.0	2.0	1.0	0.0	17.0	23.0	5.0	18.0	0.0	48.0	3.0	19.0	2.0	2.0
Firmicutes	Bacilli	Bacillales	Bacillaceae	Bacillus	unclassified_Bacillus	1.0	0.0	0.0	3.0	0.0	18.0	0.0	2.0	24.0	0.0	28.0	2.0	5.0	0.0	0.0
Firmicutes	Bacilli	Bacillales	Bacillaceae	Oceanobacillus	Oceanobacillus_senegalensis	0.0	0.0	0.0	0.0	0.0	0.0	0.0	0.0	0.0	9.0	1.0	0.0	0.0	0.0	0.0
Firmicutes	Bacilli	Bacillales	Bacillaceae	Paraliobacillus	Paraliobacillus_zengyii	0.0	0.0	0.0	0.0	0.0	0.0	0.0	0.0	0.0	13.0	0.0	0.0	0.0	0.0	0.0
Firmicutes	Bacilli	Bacillales	Planococcaceae	Chungangia	uncultured_Sporosarcina_sp.	0.0	0.0	0.0	0.0	0.0	9.0	0.0	0.0	9.0	0.0	14.0	0.0	0.0	0.0	0.0
Firmicutes	Bacilli	Bacillales	Planococcaceae	Domibacillus	Domibacillus_aminovorans	0.0	0.0	0.0	0.0	0.0	7.0	0.0	0.0	8.0	0.0	18.0	0.0	2.0	0.0	0.0
Firmicutes	Bacilli	Bacillales	Planococcaceae	Jeotgalibacillus	Jeotgalibacillus_marinus	0.0	0.0	0.0	30.0	0.0	0.0	0.0	0.0	0.0	6.0	0.0	0.0	0.0	0.0	0.0
Firmicutes	Bacilli	Bacillales	Planococcaceae	Lysinibacillus	Lysinibacillus_alkaliphilus	0.0	0.0	0.0	0.0	0.0	0.0	0.0	0.0	0.0	1.0	9.0	132.0	1.0	0.0	0.0
Firmicutes	Bacilli	Bacillales	Planococcaceae	Lysinibacillus	Lysinibacillus_macroides	0.0	0.0	0.0	0.0	1.0	1.0	21.0	1.0	0.0	0.0	2.0	0.0	0.0	0.0	1.0
Firmicutes	Bacilli	Bacillales	Planococcaceae	Lysinibacillus	Lysinibacillus_odysseyi	0.0	0.0	0.0	0.0	0.0	6.0	0.0	0.0	5.0	0.0	6.0	0.0	1.0	0.0	0.0
Firmicutes	Bacilli	Bacillales	Planococcaceae	Lysinibacillus	Metalysinibacillus_saudimassiliensis	2.0	0.0	1.0	2.0	0.0	0.0	1.0	0.0	1.0	5.0	2.0	1.0	1.0	0.0	3.0
Firmicutes	Bacilli	Bacillales	Planococcaceae	Lysinibacillus	Ureibacillus_acetophenoni	0.0	0.0	0.0	0.0	0.0	25.0	0.0	5.0	27.0	0.0	80.0	3.0	27.0	0.0	0.0
Firmicutes	Bacilli	Bacillales	Planococcaceae	Paenisporosarcina	Paenisporosarcina_macmurdoensis	0.0	0.0	0.0	58.0	1.0	1.0	73.0	1.0	4.0	24.0	86.0	0.0	21.0	0.0	0.0
Firmicutes	Bacilli	Bacillales	Planococcaceae	Planomicrobium	Planomicrobium_okeanokoites	33.0	1.0	2.0	178.0	4.0	15.0	85.0	16.0	17.0	233.0	11.0	95.0	161.0	91.0	12.0
Firmicutes	Bacilli	Bacillales	Planococcaceae	Psychrobacillus	Psychrobacillus_psychrodurans	0.0	0.0	0.0	0.0	0.0	55.0	21.0	9.0	68.0	45.0	113.0	2.0	37.0	0.0	1.0
Firmicutes	Bacilli	Bacillales	Planococcaceae	Solibacillus	Solibacillus_silvestris	0.0	18.0	0.0	0.0	0.0	4.0	1.0	0.0	22.0	0.0	7.0	0.0	5.0	1.0	0.0
Firmicutes	Bacilli	Bacillales	Planococcaceae	Sporosarcina	Sporosarcina_soli	1.0	0.0	0.0	13.0	0.0	70.0	0.0	4.0	130.0	27.0	253.0	1.0	56.0	1.0	1.0
Firmicutes	Bacilli	Bacillales	Planococcaceae	Sporosarcina	Sporosarcina_ureilytica	0.0	0.0	0.0	0.0	0.0	4.0	0.0	1.0	9.0	5.0	9.0	0.0	2.0	1.0	0.0
Firmicutes	Bacilli	Brevibacillales	Brevibacillaceae	Brevibacillus	Brevibacillus_brevis	1.0	0.0	1.0	2.0	0.0	0.0	0.0	0.0	0.0	0.0	0.0	89.0	5.0	0.0	0.0
Firmicutes	Bacilli	Brevibacillales	Brevibacillaceae	Brevibacillus	Brevibacillus_panacihumi	0.0	0.0	0.0	5.0	0.0	2.0	0.0	1.0	0.0	0.0	0.0	0.0	0.0	0.0	1.0
Firmicutes	Bacilli	Entomoplasmatales	type_III	uncultured_Mollicutes_bacterium	uncultured_Mollicutes_bacterium	0.0	0.0	0.0	0.0	0.0	0.0	0.0	0.0	0.0	0.0	6.0	0.0	1.0	0.0	0.0
Firmicutes	Bacilli	Erysipelotrichales	Erysipelatoclostridiaceae	Asteroleplasma	Asteroleplasma_anaerobium	0.0	0.0	0.0	0.0	0.0	0.0	0.0	0.0	0.0	0.0	0.0	8.0	0.0	0.0	0.0
Firmicutes	Bacilli	Erysipelotrichales	Erysipelatoclostridiaceae	Candidatus_Stoquefichus	Candidatus_Stoquefichus_massiliensis	0.0	0.0	1.0	4.0	0.0	15.0	0.0	6.0	35.0	1.0	52.0	3.0	16.0	0.0	0.0
Firmicutes	Bacilli	Erysipelotrichales	Erysipelatoclostridiaceae	Candidatus_Stoquefichus	unclassified_Candidatus_Stoquefichus	1.0	0.0	2.0	2.0	0.0	48.0	0.0	2.0	22.0	0.0	28.0	5.0	10.0	0.0	1.0
Firmicutes	Bacilli	Erysipelotrichales	Erysipelatoclostridiaceae	Catenibacterium	Catenibacterium_mitsuokai	0.0	0.0	2.0	3.0	2.0	3.0	1.0	9.0	7.0	1.0	0.0	0.0	10.0	5.0	7.0
Firmicutes	Bacilli	Erysipelotrichales	Erysipelatoclostridiaceae	Coprobacillus	Coprobacillus_cateniformis	0.0	0.0	3.0	0.0	0.0	0.0	0.0	0.0	2.0	0.0	0.0	2.0	1.0	2.0	1.0
Firmicutes	Bacilli	Erysipelotrichales	Erysipelatoclostridiaceae	Eggerthia	Eggerthia_catenaformis	0.0	68.0	0.0	46.0	723.0	0.0	0.0	0.0	0.0	0.0	0.0	112.0	0.0	504.0	0.0
Firmicutes	Bacilli	Erysipelotrichales	Erysipelatoclostridiaceae	Erysipelatoclostridium	Beduini_massiliensis	0.0	0.0	0.0	1.0	0.0	76.0	0.0	0.0	8.0	0.0	3.0	4.0	9.0	0.0	0.0
Firmicutes	Bacilli	Erysipelotrichales	Erysipelatoclostridiaceae	Erysipelatoclostridium	Erysipelatoclostridium_ramosum	2.0	0.0	5.0	9.0	0.0	486.0	0.0	13.0	87.0	1.0	74.0	11.0	57.0	3.0	1.0
Firmicutes	Bacilli	Erysipelotrichales	Erysipelatoclostridiaceae	Erysipelatoclostridium	[Clostridium]_cocleatum	1.0	0.0	7.0	4.0	1.0	39.0	1.0	37.0	98.0	0.0	131.0	16.0	30.0	2.0	5.0
Firmicutes	Bacilli	Erysipelotrichales	Erysipelatoclostridiaceae	Erysipelatoclostridium	[Clostridium]_saccharogumia	350.0	0.0	0.0	0.0	1.0	0.0	0.0	0.0	0.0	0.0	0.0	0.0	0.0	0.0	157.0
Firmicutes	Bacilli	Erysipelotrichales	Erysipelatoclostridiaceae	Erysipelatoclostridium	[Clostridium]_spiroforme	0.0	24.0	0.0	0.0	0.0	0.0	0.0	0.0	0.0	0.0	0.0	0.0	0.0	1.0	0.0
Firmicutes	Bacilli	Erysipelotrichales	Erysipelatoclostridiaceae	Erysipelatoclostridium	unclassified_Erysipelatoclostridium	9.0	0.0	0.0	0.0	0.0	0.0	0.0	0.0	0.0	0.0	0.0	0.0	0.0	0.0	1.0
Firmicutes	Bacilli	Erysipelotrichales	Erysipelatoclostridiaceae	Erysipelotrichaceae_UCG_003	Faecalibacillus_intestinalis	1.0	6.0	9.0	43.0	44.0	26.0	62.0	181.0	97.0	34.0	119.0	49.0	22.0	94.0	35.0
Firmicutes	Bacilli	Erysipelotrichales	Erysipelatoclostridiaceae	unclassified_Erysipelatoclostridiaceae	unclassified_Erysipelatoclostridiaceae	33.0	0.0	1.0	0.0	0.0	0.0	0.0	0.0	0.0	0.0	0.0	0.0	0.0	0.0	0.0
Firmicutes	Bacilli	Erysipelotrichales	Erysipelotrichaceae	Allobaculum	Allobaculum_stercoricanis	0.0	27.0	0.0	1.0	0.0	154.0	0.0	0.0	20.0	0.0	7.0	3.0	15.0	0.0	0.0
Firmicutes	Bacilli	Erysipelotrichales	Erysipelotrichaceae	Allobaculum	unclassified_Allobaculum	0.0	907.0	5.0	13.0	18.0	624.0	13.0	5.0	100.0	3.0	121.0	14.0	69.0	10.0	59.0
Firmicutes	Bacilli	Erysipelotrichales	Erysipelotrichaceae	Breznakia	unclassified_Breznakia	0.0	0.0	2.0	0.0	0.0	3.0	0.0	6.0	8.0	0.0	23.0	3.0	2.0	0.0	0.0
Firmicutes	Bacilli	Erysipelotrichales	Erysipelotrichaceae	Bulleidia	Bulleidia_extructa	0.0	0.0	0.0	0.0	188.0	0.0	0.0	0.0	0.0	0.0	0.0	0.0	0.0	100.0	0.0
Firmicutes	Bacilli	Erysipelotrichales	Erysipelotrichaceae	Catenisphaera	Chlamydia_trachomatis	0.0	0.0	0.0	2.0	0.0	4.0	0.0	2.0	0.0	0.0	0.0	0.0	0.0	2.0	1.0
Firmicutes	Bacilli	Erysipelotrichales	Erysipelotrichaceae	Dielma	Dielma_fastidiosa	0.0	0.0	2.0	0.0	0.0	10.0	1.0	4.0	23.0	1.0	50.0	4.0	4.0	39.0	0.0
Firmicutes	Bacilli	Erysipelotrichales	Erysipelotrichaceae	Dubosiella	Firmicutes_bacterium_M10_2	0.0	0.0	0.0	5.0	0.0	323.0	0.0	1.0	45.0	2.0	19.0	8.0	25.0	0.0	3.0
Firmicutes	Bacilli	Erysipelotrichales	Erysipelotrichaceae	Dubosiella	unclassified_Dubosiella	671.0	1.0	638.0	47.0	32.0	703.0	19.0	8.0	198.0	23.0	598.0	2232.0	53.0	16.0	1406.0
Firmicutes	Bacilli	Erysipelotrichales	Erysipelotrichaceae	Erysipelotrichaceae_UCG_006	uncultured_Erysipelotrichaceae_bacterium	9.0	79.0	0.0	0.0	221.0	0.0	0.0	0.0	13.0	0.0	0.0	31.0	0.0	122.0	0.0
Firmicutes	Bacilli	Erysipelotrichales	Erysipelotrichaceae	Faecalibaculum	Faecalibaculum_rodentium	15.0	0.0	59.0	11.0	2.0	90.0	10.0	9.0	31.0	11.0	37.0	381.0	8.0	3.0	259.0
Firmicutes	Bacilli	Erysipelotrichales	Erysipelotrichaceae	Faecalitalea	Longicatena_caecimuris	0.0	0.0	0.0	0.0	0.0	0.0	0.0	0.0	0.0	0.0	1.0	0.0	3.0	0.0	0.0
Firmicutes	Bacilli	Erysipelotrichales	Erysipelotrichaceae	Faecalitalea	unclassified_Faecalitalea	0.0	0.0	3.0	1.0	0.0	11.0	0.0	7.0	26.0	1.0	27.0	5.0	10.0	0.0	0.0
Firmicutes	Bacilli	Erysipelotrichales	Erysipelotrichaceae	Holdemanella	Holdemanella_biformis	0.0	1.0	0.0	3.0	1.0	0.0	28.0	16.0	10.0	5.0	1.0	27.0	1.0	12.0	29.0
Firmicutes	Bacilli	Erysipelotrichales	Erysipelotrichaceae	Holdemania	Holdemania_massiliensis	0.0	0.0	0.0	0.0	0.0	17.0	0.0	3.0	3.0	0.0	6.0	3.0	4.0	0.0	1.0
Firmicutes	Bacilli	Erysipelotrichales	Erysipelotrichaceae	Ileibacterium	Ileibacterium_valens	65.0	0.0	362.0	19.0	85.0	89.0	25.0	24.0	66.0	58.0	245.0	285.0	7.0	40.0	629.0
Firmicutes	Bacilli	Erysipelotrichales	Erysipelotrichaceae	Solobacterium	Solobacterium_moorei	0.0	22.0	0.0	0.0	80.0	0.0	0.0	0.0	0.0	0.0	0.0	0.0	0.0	34.0	0.0
Firmicutes	Bacilli	Erysipelotrichales	Erysipelotrichaceae	Turicibacter	Turicibacter_sanguinis	140.0	3.0	151.0	27.0	3.0	26.0	3.0	15.0	6.0	12.0	10.0	14.0	13.0	21.0	52.0
Firmicutes	Bacilli	Erysipelotrichales	Erysipelotrichaceae	[Clostridium]_innocuum_group	Erysipelotrichaceae_bacterium_I46	0.0	0.0	4.0	6.0	0.0	31.0	2.0	23.0	85.0	2.0	111.0	15.0	26.0	0.0	0.0
Firmicutes	Bacilli	Erysipelotrichales	Erysipelotrichaceae	[Clostridium]_innocuum_group	[Clostridium]_innocuum	0.0	14.0	1.0	3.0	0.0	236.0	1.0	5.0	46.0	2.0	27.0	5.0	27.0	0.0	2.0
Firmicutes	Bacilli	Erysipelotrichales	Erysipelotrichaceae	unclassified_Erysipelotrichaceae	unclassified_Erysipelotrichaceae	40.0	8.0	7.0	6.0	1.0	65.0	0.0	55.0	151.0	1.0	241.0	35.0	61.0	1.0	13.0
Firmicutes	Bacilli	Exiguobacterales	Exiguobacteraceae	Exiguobacterium	Exiguobacterium_acetylicum	1.0	3.0	0.0	0.0	0.0	5.0	1.0	1.0	0.0	0.0	4.0	2.0	19.0	0.0	0.0
Firmicutes	Bacilli	Exiguobacterales	Exiguobacteraceae	Exiguobacterium	Exiguobacterium_aurantiacum	5.0	0.0	1.0	0.0	1.0	1993.0	558.0	1729.0	367.0	1.0	775.0	6.0	2091.0	1.0	1.0
Firmicutes	Bacilli	Lactobacillales	Aerococcaceae	Abiotrophia	Abiotrophia_defectiva	0.0	0.0	0.0	0.0	0.0	0.0	0.0	72.0	56.0	0.0	0.0	0.0	0.0	0.0	14.0
Firmicutes	Bacilli	Lactobacillales	Aerococcaceae	Aerococcus	Aerococcus_urinaeequi	0.0	0.0	0.0	2.0	1.0	3.0	0.0	1.0	0.0	0.0	1.0	2.0	0.0	0.0	1.0
Firmicutes	Bacilli	Lactobacillales	Aerococcaceae	Globicatella	unclassified_Globicatella	0.0	0.0	9.0	0.0	0.0	0.0	0.0	0.0	0.0	0.0	0.0	18.0	0.0	0.0	0.0
Firmicutes	Bacilli	Lactobacillales	Carnobacteriaceae	Alkalibacterium	Alkalibacterium_putridalgicola	0.0	0.0	0.0	0.0	0.0	0.0	15.0	0.0	0.0	0.0	0.0	0.0	0.0	0.0	0.0
Firmicutes	Bacilli	Lactobacillales	Carnobacteriaceae	Atopostipes	Atopostipes_sp.	0.0	0.0	0.0	0.0	0.0	5.0	0.0	0.0	0.0	0.0	0.0	0.0	0.0	0.0	0.0
Firmicutes	Bacilli	Lactobacillales	Carnobacteriaceae	Atopostipes	Atopostipes_suicloacalis	0.0	0.0	0.0	0.0	0.0	48.0	0.0	0.0	5.0	0.0	2.0	2.0	1.0	0.0	0.0
Firmicutes	Bacilli	Lactobacillales	Carnobacteriaceae	Atopostipes	unclassified_Atopostipes	0.0	0.0	0.0	0.0	0.0	1.0	15.0	0.0	0.0	0.0	0.0	0.0	0.0	0.0	0.0
Firmicutes	Bacilli	Lactobacillales	Carnobacteriaceae	Dolosigranulum	Dolosigranulum_pigrum	2.0	20.0	0.0	0.0	0.0	0.0	1.0	0.0	1.0	0.0	1.0	1.0	0.0	3.0	0.0
Firmicutes	Bacilli	Lactobacillales	Carnobacteriaceae	Granulicatella	Granulicatella_adiacens	319.0	0.0	244.0	1.0	14.0	4.0	0.0	553.0	162.0	0.0	68.0	0.0	1.0	7.0	10.0
Firmicutes	Bacilli	Lactobacillales	Enterococcaceae	Enterococcus	Enterococcus_faecalis	0.0	0.0	0.0	0.0	1.0	4.0	0.0	0.0	0.0	2.0	1.0	1.0	0.0	1.0	1.0
Firmicutes	Bacilli	Lactobacillales	Enterococcaceae	Enterococcus	Enterococcus_faecium	3.0	8.0	2.0	2.0	2.0	8.0	1.0	6.0	13.0	1.0	29.0	9.0	15.0	5.0	4.0
Firmicutes	Bacilli	Lactobacillales	Lactobacillaceae	Companilactobacillus	Companilactobacillus_farciminis	0.0	3.0	0.0	4.0	11.0	18.0	18.0	21.0	2.0	16.0	7.0	14.0	1.0	9.0	8.0
Firmicutes	Bacilli	Lactobacillales	Lactobacillaceae	Lacticaseibacillus	Lacticaseibacillus_casei	0.0	0.0	37.0	1.0	2.0	4.0	0.0	52.0	10.0	156.0	0.0	0.0	0.0	1.0	0.0
Firmicutes	Bacilli	Lactobacillales	Lactobacillaceae	Lactiplantibacillus	Lactiplantibacillus_pentosus	0.0	2.0	0.0	1.0	1.0	3.0	2.0	0.0	3.0	66.0	1.0	0.0	0.0	1.0	4.0
Firmicutes	Bacilli	Lactobacillales	Lactobacillaceae	Lactobacillus	Lactobacillus_acetotolerans	0.0	1.0	0.0	0.0	0.0	0.0	2.0	0.0	0.0	1.0	1.0	0.0	0.0	0.0	4.0
Firmicutes	Bacilli	Lactobacillales	Lactobacillaceae	Lactobacillus	Lactobacillus_crispatus	51.0	0.0	822.0	101.0	34.0	72.0	19.0	170.0	215.0	20.0	114.0	950.0	7.0	29.0	435.0
Firmicutes	Bacilli	Lactobacillales	Lactobacillaceae	Lactobacillus	Lactobacillus_delbrueckii	0.0	0.0	0.0	0.0	0.0	0.0	0.0	98.0	0.0	0.0	0.0	0.0	0.0	0.0	0.0
Firmicutes	Bacilli	Lactobacillales	Lactobacillaceae	Lactobacillus	Lactobacillus_iners	0.0	0.0	0.0	1.0	0.0	0.0	0.0	0.0	0.0	0.0	0.0	0.0	11.0	0.0	0.0
Firmicutes	Bacilli	Lactobacillales	Lactobacillaceae	Lactobacillus	Lactobacillus_intestinalis	1.0	1575.0	90.0	96.0	4.0	4.0	123.0	6.0	1.0	5.0	0.0	126.0	3.0	2.0	9.0
Firmicutes	Bacilli	Lactobacillales	Lactobacillaceae	Lactobacillus	Lactobacillus_johnsonii	32.0	645.0	328.0	91.0	170.0	93.0	86.0	250.0	51.0	62.0	197.0	1074.0	22.0	103.0	270.0
Firmicutes	Bacilli	Lactobacillales	Lactobacillaceae	Latilactobacillus	Latilactobacillus_sakei	1.0	3.0	9.0	12.0	3.0	5.0	14.0	5.0	2.0	2.0	4.0	7.0	1.0	4.0	2.0
Firmicutes	Bacilli	Lactobacillales	Lactobacillaceae	Lentilactobacillus	Lactobacillus_senioris_DSM_24302_JCM_17472	0.0	0.0	0.0	0.0	0.0	0.0	0.0	0.0	0.0	1.0	0.0	60.0	0.0	0.0	0.0
Firmicutes	Bacilli	Lactobacillales	Lactobacillaceae	Lentilactobacillus	Lentilactobacillus_buchneri	0.0	0.0	0.0	1.0	6.0	0.0	1.0	0.0	0.0	313.0	3.0	0.0	3.0	8.0	3.0
Firmicutes	Bacilli	Lactobacillales	Lactobacillaceae	Lentilactobacillus	Lentilactobacillus_hilgardii	0.0	2.0	31.0	2.0	3.0	1.0	1.0	0.0	1.0	702.0	2.0	0.0	0.0	3.0	8.0
Firmicutes	Bacilli	Lactobacillales	Lactobacillaceae	Leuconostoc	Leuconostoc_mesenteroides	8.0	5.0	2.0	13.0	7.0	8.0	5.0	16.0	6.0	9.0	21.0	9.0	11.0	20.0	21.0
Firmicutes	Bacilli	Lactobacillales	Lactobacillaceae	Levilactobacillus	Lactobacillus_namurensis_str._Chizuka_01	0.0	0.0	0.0	10.0	2.0	0.0	7.0	1.0	0.0	5.0	2.0	0.0	0.0	3.0	0.0
Firmicutes	Bacilli	Lactobacillales	Lactobacillaceae	Levilactobacillus	Levilactobacillus_brevis	1.0	1.0	0.0	2.0	1.0	3.0	2.0	0.0	1.0	55.0	6.0	1.0	9.0	0.0	3.0
Firmicutes	Bacilli	Lactobacillales	Lactobacillaceae	Ligilactobacillus	Ligilactobacillus_murinus	279.0	738.0	472.0	108.0	23.0	117.0	106.0	89.0	69.0	53.0	245.0	1022.0	39.0	33.0	370.0
Firmicutes	Bacilli	Lactobacillales	Lactobacillaceae	Ligilactobacillus	Ligilactobacillus_ruminis	0.0	0.0	0.0	1.0	0.0	0.0	0.0	5.0	2.0	0.0	0.0	0.0	0.0	12.0	1.0
Firmicutes	Bacilli	Lactobacillales	Lactobacillaceae	Ligilactobacillus	Ligilactobacillus_salivarius	0.0	0.0	0.0	0.0	382.0	1.0	0.0	1369.0	0.0	0.0	0.0	0.0	0.0	238.0	1.0
Firmicutes	Bacilli	Lactobacillales	Lactobacillaceae	Limosilactobacillus	Limosilactobacillus_coleohominis	0.0	0.0	0.0	0.0	0.0	0.0	0.0	62.0	0.0	0.0	0.0	0.0	0.0	1.0	0.0
Firmicutes	Bacilli	Lactobacillales	Lactobacillaceae	Limosilactobacillus	Limosilactobacillus_fermentum	0.0	0.0	0.0	0.0	5.0	0.0	1.0	1.0	0.0	0.0	0.0	0.0	0.0	5.0	1.0
Firmicutes	Bacilli	Lactobacillales	Lactobacillaceae	Limosilactobacillus	Limosilactobacillus_mucosae	0.0	0.0	0.0	1.0	562.0	0.0	0.0	0.0	0.0	0.0	0.0	0.0	0.0	319.0	0.0
Firmicutes	Bacilli	Lactobacillales	Lactobacillaceae	Limosilactobacillus	Limosilactobacillus_oris	0.0	0.0	0.0	0.0	0.0	40.0	0.0	157.0	0.0	1.0	0.0	0.0	0.0	0.0	0.0
Firmicutes	Bacilli	Lactobacillales	Lactobacillaceae	Limosilactobacillus	Limosilactobacillus_reuteri	35.0	491.0	779.0	92.0	19.0	190.0	20.0	246.0	176.0	56.0	414.0	1899.0	19.0	14.0	648.0
Firmicutes	Bacilli	Lactobacillales	Lactobacillaceae	Limosilactobacillus	Limosilactobacillus_vaginalis	0.0	0.0	1.0	0.0	0.0	42.0	0.0	31.0	58.0	16.0	78.0	293.0	1.0	0.0	156.0
Firmicutes	Bacilli	Lactobacillales	Lactobacillaceae	Pediococcus	Pediococcus_cellicola	0.0	0.0	1.0	0.0	2.0	1.0	4.0	0.0	2.0	8.0	5.0	1.0	9.0	2.0	6.0
Firmicutes	Bacilli	Lactobacillales	Lactobacillaceae	Pediococcus	Pediococcus_pentosaceus	1.0	1.0	3.0	2.0	0.0	3.0	1.0	1.0	2.0	1.0	6.0	2.0	1.0	5.0	2.0
Firmicutes	Bacilli	Lactobacillales	Lactobacillaceae	Weissella	Weissella_cibaria	2.0	1.0	1.0	2.0	1.0	4.0	1.0	1.0	0.0	4.0	2.0	5.0	1.0	5.0	11.0
Firmicutes	Bacilli	Lactobacillales	Lactobacillaceae	Weissella	Weissella_paramesenteroides	4.0	12.0	6.0	2.0	4.0	3.0	6.0	7.0	3.0	5.0	8.0	293.0	12.0	8.0	11.0
Firmicutes	Bacilli	Lactobacillales	Lactobacillaceae	Weissella	Weissella_viridescens	3.0	2.0	1.0	4.0	0.0	5.0	0.0	2.0	2.0	1.0	0.0	1.0	1.0	0.0	8.0
Firmicutes	Bacilli	Lactobacillales	Listeriaceae	Listeria	Listeria_monocytogenes	0.0	0.0	0.0	0.0	0.0	0.0	1.0	0.0	0.0	0.0	0.0	0.0	0.0	2.0	1.0
Firmicutes	Bacilli	Lactobacillales	Streptococcaceae	Lactococcus	Lactococcus_lactis	2.0	7.0	0.0	8.0	6.0	2.0	5.0	6.0	4.0	2.0	6.0	1.0	4.0	8.0	6.0
Firmicutes	Bacilli	Lactobacillales	Streptococcaceae	Lactococcus	Lactococcus_raffinolactis	0.0	0.0	0.0	2.0	0.0	0.0	0.0	0.0	0.0	0.0	0.0	0.0	0.0	110.0	0.0
Firmicutes	Bacilli	Lactobacillales	Streptococcaceae	Streptococcus	Streptococcus_anginosus	539.0	118.0	2938.0	69.0	1993.0	42.0	0.0	849.0	257.0	0.0	0.0	3.0	2.0	1353.0	32.0
Firmicutes	Bacilli	Lactobacillales	Streptococcaceae	Streptococcus	Streptococcus_azizii	0.0	0.0	8.0	0.0	0.0	0.0	0.0	19.0	0.0	1.0	0.0	15.0	0.0	0.0	1.0
Firmicutes	Bacilli	Lactobacillales	Streptococcaceae	Streptococcus	Streptococcus_cristatus	1.0	43.0	185.0	0.0	6.0	0.0	0.0	139.0	269.0	0.0	0.0	0.0	0.0	0.0	12.0
Firmicutes	Bacilli	Lactobacillales	Streptococcaceae	Streptococcus	Streptococcus_gordonii	238.0	0.0	1633.0	4.0	0.0	8.0	32.0	2069.0	1188.0	3.0	1.0	709.0	2.0	6.0	39.0
Firmicutes	Bacilli	Lactobacillales	Streptococcaceae	Streptococcus	Streptococcus_hyointestinalis	2.0	1.0	341.0	32.0	8.0	23.0	2.0	19.0	0.0	38.0	16.0	955.0	2.0	14.0	36.0
Firmicutes	Bacilli	Lactobacillales	Streptococcaceae	Streptococcus	Streptococcus_lutetiensis	2.0	0.0	0.0	5.0	2.0	0.0	15.0	0.0	0.0	3.0	4.0	0.0	0.0	0.0	0.0
Firmicutes	Bacilli	Lactobacillales	Streptococcaceae	Streptococcus	Streptococcus_mitis	3496.0	158.0	1051.0	2.0	1210.0	8.0	66.0	9825.0	5060.0	94.0	101.0	3.0	7.0	758.0	148.0
Firmicutes	Bacilli	Lactobacillales	Streptococcaceae	Streptococcus	Streptococcus_mutans	0.0	0.0	7709.0	0.0	0.0	1.0	0.0	1.0	38.0	0.0	0.0	2.0	0.0	0.0	2.0
Firmicutes	Bacilli	Lactobacillales	Streptococcaceae	Streptococcus	Streptococcus_parasanguinis	25.0	1.0	81.0	5.0	17.0	8.0	0.0	658.0	89.0	8.0	2.0	1.0	5.0	4.0	13.0
Firmicutes	Bacilli	Lactobacillales	Streptococcaceae	Streptococcus	Streptococcus_pluranimalium	0.0	0.0	0.0	0.0	0.0	0.0	0.0	0.0	0.0	0.0	0.0	0.0	0.0	0.0	22.0
Firmicutes	Bacilli	Lactobacillales	Streptococcaceae	Streptococcus	Streptococcus_sobrinus	0.0	0.0	0.0	0.0	0.0	0.0	0.0	0.0	134.0	0.0	0.0	0.0	0.0	0.0	0.0
Firmicutes	Bacilli	Lactobacillales	Streptococcaceae	Streptococcus	Streptococcus_thoraltensis	0.0	0.0	2.0	0.0	0.0	1.0	0.0	1.0	0.0	0.0	0.0	6.0	0.0	0.0	0.0
Firmicutes	Bacilli	Lactobacillales	Streptococcaceae	Streptococcus	Streptococcus_vestibularis	101.0	0.0	2.0	31.0	110.0	8.0	40.0	1266.0	889.0	21.0	15.0	7.0	18.0	66.0	29.0
Firmicutes	Bacilli	Lactobacillales	Vagococcaceae	Vagococcus	Vagococcus_fessus	0.0	0.0	0.0	2.0	0.0	0.0	1.0	3.0	4.0	2.0	4.0	0.0	1.0	1.0	1.0
Firmicutes	Bacilli	Lactobacillales	Vagococcaceae	Vagococcus	Vagococcus_vulneris	2.0	0.0	3.0	6.0	1.0	0.0	5.0	6.0	2.0	11.0	2.0	2.0	6.0	5.0	7.0
Firmicutes	Bacilli	Mycoplasmatales	Mycoplasmataceae	Mycoplasma	Mycoplasma_orale	0.0	0.0	0.0	126.0	54.0	0.0	0.0	0.0	19.0	2.0	0.0	0.0	0.0	45.0	0.0
Firmicutes	Bacilli	Mycoplasmatales	Mycoplasmataceae	Mycoplasma	Mycoplasma_salivarium	0.0	34.0	0.0	0.0	178.0	0.0	0.0	0.0	1.0	0.0	0.0	0.0	0.0	151.0	2.0
Firmicutes	Bacilli	Mycoplasmatales	Mycoplasmataceae	Mycoplasma	Mycoplasma_spermatophilum	0.0	0.0	0.0	0.0	50.0	0.0	0.0	0.0	0.0	0.0	0.0	0.0	0.0	62.0	0.0
Firmicutes	Bacilli	Mycoplasmatales	Mycoplasmataceae	Mycoplasma	Mycoplasma_wenyonii	0.0	73.0	0.0	0.0	0.0	0.0	6.0	0.0	0.0	0.0	0.0	0.0	0.0	0.0	0.0
Firmicutes	Bacilli	Mycoplasmatales	Mycoplasmataceae	Mycoplasma	unclassified_Mycoplasma	0.0	0.0	0.0	0.0	0.0	7.0	0.0	0.0	0.0	0.0	1.0	0.0	2.0	0.0	0.0
Firmicutes	Bacilli	Mycoplasmatales	Mycoplasmataceae	Mycoplasma	uncultured_Mycoplasma_sp.	0.0	0.0	0.0	4.0	0.0	0.0	0.0	0.0	0.0	4.0	0.0	0.0	2.0	0.0	0.0
Firmicutes	Bacilli	Paenibacillales	Paenibacillaceae	Ammoniibacillus	Ammoniibacillus_agariperforans	0.0	0.0	0.0	0.0	0.0	0.0	9.0	0.0	0.0	0.0	0.0	0.0	0.0	0.0	0.0
Firmicutes	Bacilli	Paenibacillales	Paenibacillaceae	Ammoniphilus	Ammoniphilus_oxalaticus	0.0	0.0	1.0	44.0	0.0	3.0	12.0	0.0	3.0	18.0	14.0	2.0	11.0	0.0	0.0
Firmicutes	Bacilli	Paenibacillales	Paenibacillaceae	Cohnella	Cohnella_arctica	0.0	0.0	0.0	30.0	0.0	0.0	5.0	0.0	0.0	12.0	0.0	0.0	15.0	0.0	0.0
Firmicutes	Bacilli	Paenibacillales	Paenibacillaceae	Cohnella	Cohnella_luojiensis	0.0	0.0	0.0	0.0	0.0	11.0	0.0	0.0	4.0	0.0	44.0	0.0	5.0	0.0	0.0
Firmicutes	Bacilli	Paenibacillales	Paenibacillaceae	Cohnella	Cohnella_lupini	0.0	0.0	0.0	54.0	0.0	2.0	23.0	0.0	2.0	16.0	9.0	0.0	21.0	0.0	0.0
Firmicutes	Bacilli	Paenibacillales	Paenibacillaceae	Paenibacillus	Paenibacillus_alginolyticus	0.0	0.0	0.0	112.0	0.0	0.0	25.0	0.0	0.0	102.0	0.0	0.0	41.0	0.0	1.0
Firmicutes	Bacilli	Paenibacillales	Paenibacillaceae	Paenibacillus	Paenibacillus_amylolyticus	1.0	1.0	1.0	1.0	0.0	9.0	2.0	1.0	2.0	4.0	9.0	0.0	1.0	1.0	4.0
Firmicutes	Bacilli	Paenibacillales	Paenibacillaceae	Paenibacillus	Paenibacillus_arcticus	0.0	0.0	0.0	0.0	0.0	0.0	0.0	0.0	6.0	0.0	7.0	0.0	3.0	0.0	0.0
Firmicutes	Bacilli	Paenibacillales	Paenibacillaceae	Paenibacillus	Paenibacillus_castaneae	0.0	0.0	0.0	32.0	0.0	0.0	0.0	0.0	0.0	0.0	0.0	0.0	10.0	0.0	0.0
Firmicutes	Bacilli	Paenibacillales	Paenibacillaceae	Paenibacillus	Paenibacillus_chondroitinus	0.0	0.0	0.0	0.0	0.0	1.0	0.0	0.0	0.0	13.0	0.0	0.0	2.0	0.0	0.0
Firmicutes	Bacilli	Paenibacillales	Paenibacillaceae	Paenibacillus	Paenibacillus_cookii	0.0	0.0	0.0	8.0	0.0	1.0	0.0	0.0	0.0	0.0	0.0	0.0	2.0	0.0	6.0
Firmicutes	Bacilli	Paenibacillales	Paenibacillaceae	Paenibacillus	Paenibacillus_edaphicus	0.0	0.0	0.0	0.0	0.0	0.0	0.0	0.0	0.0	0.0	0.0	0.0	3.0	0.0	0.0
Firmicutes	Bacilli	Paenibacillales	Paenibacillaceae	Paenibacillus	Paenibacillus_endophyticus	1.0	0.0	91.0	28.0	1.0	3.0	21.0	1.0	3.0	72.0	8.0	0.0	49.0	0.0	0.0
Firmicutes	Bacilli	Paenibacillales	Paenibacillaceae	Paenibacillus	Paenibacillus_harenae	1.0	0.0	0.0	32.0	0.0	0.0	0.0	1.0	0.0	19.0	0.0	0.0	15.0	0.0	0.0
Firmicutes	Bacilli	Paenibacillales	Paenibacillaceae	Paenibacillus	Paenibacillus_helianthi	1.0	0.0	0.0	2.0	1.0	0.0	1.0	1.0	0.0	2.0	1.0	1.0	2.0	0.0	1.0
Firmicutes	Bacilli	Paenibacillales	Paenibacillaceae	Paenibacillus	Paenibacillus_humicus	0.0	0.0	0.0	2.0	0.0	0.0	9.0	0.0	18.0	0.0	0.0	0.0	0.0	0.0	9.0
Firmicutes	Bacilli	Paenibacillales	Paenibacillaceae	Paenibacillus	Paenibacillus_lacus	9.0	0.0	0.0	0.0	0.0	0.0	0.0	0.0	0.0	0.0	0.0	0.0	0.0	0.0	0.0
Firmicutes	Bacilli	Paenibacillales	Paenibacillaceae	Paenibacillus	Paenibacillus_mendelii	0.0	0.0	0.0	0.0	0.0	0.0	0.0	0.0	0.0	9.0	3.0	0.0	1.0	0.0	0.0
Firmicutes	Bacilli	Paenibacillales	Paenibacillaceae	Paenibacillus	Paenibacillus_mucilaginosus	0.0	0.0	0.0	0.0	8.0	0.0	0.0	0.0	0.0	30.0	0.0	0.0	8.0	0.0	0.0
Firmicutes	Bacilli	Paenibacillales	Paenibacillaceae	Paenibacillus	Paenibacillus_pectinilyticus	0.0	0.0	0.0	1.0	0.0	3.0	1.0	0.0	8.0	0.0	10.0	1.0	7.0	0.0	0.0
Firmicutes	Bacilli	Paenibacillales	Paenibacillaceae	Paenibacillus	Paenibacillus_rigui	0.0	0.0	0.0	0.0	0.0	5.0	0.0	0.0	5.0	0.0	7.0	0.0	0.0	0.0	0.0
Firmicutes	Bacilli	Paenibacillales	Paenibacillaceae	Paenibacillus	Paenibacillus_sacheonensis	0.0	0.0	0.0	0.0	0.0	9.0	0.0	1.0	7.0	0.0	40.0	0.0	3.0	0.0	0.0
Firmicutes	Bacilli	Paenibacillales	Paenibacillaceae	Paenibacillus	Paenibacillus_sepulcri	0.0	0.0	0.0	0.0	0.0	36.0	0.0	2.0	70.0	0.0	171.0	3.0	21.0	0.0	0.0
Firmicutes	Bacilli	Paenibacillales	Paenibacillaceae	Paenibacillus	Paenibacillus_sp.	0.0	0.0	0.0	0.0	0.0	6.0	14.0	0.0	2.0	6.0	13.0	0.0	2.0	0.0	0.0
Firmicutes	Bacilli	Paenibacillales	Paenibacillaceae	Paenibacillus	Paenibacillus_sp._LP69	0.0	0.0	0.0	0.0	0.0	11.0	0.0	0.0	13.0	0.0	20.0	0.0	5.0	0.0	0.0
Firmicutes	Bacilli	Paenibacillales	Paenibacillaceae	Paenibacillus	Paenibacillus_sp._sptzw28	0.0	0.0	0.0	35.0	0.0	0.0	1.0	0.0	0.0	0.0	0.0	0.0	2.0	0.0	0.0
Firmicutes	Bacilli	Paenibacillales	Paenibacillaceae	Paenibacillus	Paenibacillus_thermoaerophilus	0.0	0.0	0.0	0.0	0.0	0.0	0.0	0.0	0.0	18.0	1.0	0.0	0.0	0.0	0.0
Firmicutes	Bacilli	Paenibacillales	Paenibacillaceae	Paenibacillus	Paenibacillus_yunnanensis	0.0	0.0	0.0	4.0	0.0	1.0	0.0	0.0	0.0	0.0	0.0	0.0	0.0	0.0	1.0
Firmicutes	Bacilli	Paenibacillales	Paenibacillaceae	Paenibacillus	unclassified_Paenibacillus	0.0	0.0	0.0	201.0	0.0	2.0	161.0	0.0	5.0	137.0	8.0	0.0	99.0	0.0	0.0
Firmicutes	Bacilli	Paenibacillales	Paenibacillaceae	Paenibacillus	uncultured_Firmicutes_bacterium	0.0	0.0	0.0	0.0	0.0	0.0	6.0	0.0	0.0	5.0	0.0	0.0	0.0	0.0	0.0
Firmicutes	Bacilli	Paenibacillales	Paenibacillaceae	Paenibacillus	uncultured_Paenibacillus_sp.	0.0	0.0	0.0	0.0	0.0	0.0	0.0	0.0	0.0	0.0	0.0	0.0	3.0	0.0	0.0
Firmicutes	Bacilli	Paenibacillales	Paenibacillaceae	Thermobacillus	Bacillus_sp.__in__Bacteria	0.0	0.0	0.0	0.0	0.0	0.0	8.0	0.0	0.0	0.0	0.0	0.0	1.0	0.0	0.0
Firmicutes	Bacilli	Paenibacillales	Paenibacillaceae	unclassified_Paenibacillaceae	uncultured_compost_bacterium	0.0	0.0	0.0	44.0	0.0	0.0	0.0	0.0	0.0	0.0	0.0	46.0	0.0	0.0	0.0
Firmicutes	Bacilli	RF39	unclassified_RF39	unclassified_RF39	unclassified_RF39	114.0	0.0	0.0	0.0	1.0	3.0	1.0	6.0	2.0	0.0	13.0	2.0	1.0	0.0	19.0
Firmicutes	Bacilli	RF39	uncultured_Erysipelotrichia_bacterium	uncultured_Erysipelotrichia_bacterium	uncultured_Erysipelotrichia_bacterium	6.0	0.0	0.0	0.0	0.0	0.0	0.0	0.0	0.0	0.0	0.0	0.0	0.0	1.0	0.0
Firmicutes	Bacilli	RF39	uncultured_Firmicutes_bacterium	uncultured_Firmicutes_bacterium	uncultured_Firmicutes_bacterium	237.0	0.0	0.0	1.0	0.0	3.0	0.0	0.0	8.0	0.0	7.0	45.0	2.0	0.0	118.0
Firmicutes	Bacilli	RF39	uncultured_rumen_bacterium	uncultured_rumen_bacterium	uncultured_rumen_bacterium	243.0	6.0	0.0	0.0	5.0	12.0	4.0	1.0	2.0	0.0	10.0	0.0	6.0	3.0	85.0
Firmicutes	Bacilli	RsaHf231	bacterium_PM5_3	unclassified_bacterium_PM5_3	unclassified_bacterium_PM5_3	0.0	0.0	0.0	0.0	0.0	0.0	0.0	8.0	0.0	0.0	0.0	0.0	0.0	0.0	0.0
Firmicutes	Bacilli	Staphylococcales	Gemellaceae	Gemella	Gemella_morbillorum	858.0	61.0	219.0	0.0	187.0	2.0	0.0	323.0	261.0	0.0	1.0	1.0	1.0	87.0	26.0
Firmicutes	Bacilli	Staphylococcales	Gemellaceae	Gemella	Gemella_palaticanis	0.0	0.0	0.0	0.0	0.0	1.0	0.0	0.0	2.0	0.0	0.0	1.0	0.0	0.0	0.0
Firmicutes	Bacilli	Staphylococcales	Gemellaceae	Gemella	unclassified_Gemella	0.0	0.0	4.0	0.0	0.0	0.0	0.0	0.0	0.0	0.0	0.0	17.0	0.0	0.0	1.0
Firmicutes	Bacilli	Staphylococcales	Staphylococcaceae	Jeotgalicoccus	Jeotgalicoccus_nanhaiensis	0.0	0.0	3.0	0.0	0.0	17.0	1.0	0.0	4.0	0.0	0.0	0.0	3.0	0.0	0.0
Firmicutes	Bacilli	Staphylococcales	Staphylococcaceae	Macrococcus	Macrococcus_caseolyticus	0.0	0.0	1.0	2.0	0.0	2.0	5.0	1.0	1.0	1.0	1.0	1.0	3.0	8.0	0.0
Firmicutes	Bacilli	Staphylococcales	Staphylococcaceae	Staphylococcus	Mammaliicoccus_sciuri	45.0	0.0	91.0	3.0	3.0	14.0	4.0	1.0	11.0	4.0	4.0	4.0	0.0	2.0	63.0
Firmicutes	Bacilli	Staphylococcales	Staphylococcaceae	Staphylococcus	Staphylococcus_epidermidis	114.0	93.0	4.0	87.0	1.0	11.0	14.0	169.0	47.0	55.0	751.0	44.0	6.0	5.0	18.0
Firmicutes	Bacilli	Thermoactinomycetales	Thermoactinomycetaceae	Kroppenstedtia	Kroppenstedtia_eburnea	0.0	0.0	0.0	0.0	0.0	0.0	0.0	0.0	0.0	0.0	0.0	0.0	0.0	0.0	19.0
Firmicutes	Bacilli	Thermoactinomycetales	Thermoactinomycetaceae	Kroppenstedtia	Kroppenstedtia_sanguinis	0.0	0.0	0.0	8.0	0.0	0.0	9.0	0.0	0.0	0.0	0.0	0.0	0.0	0.0	0.0
Firmicutes	Bacilli	Thermoactinomycetales	Thermoactinomycetaceae	Planifilum	Planifilum_fimeticola	0.0	0.0	0.0	20.0	0.0	2.0	0.0	1.0	0.0	0.0	1.0	0.0	0.0	0.0	0.0
Firmicutes	Bacilli	Thermoactinomycetales	Thermoactinomycetaceae	Thermoactinomyces	Thermoactinomyces_vulgaris	0.0	0.0	0.0	0.0	0.0	0.0	0.0	20.0	0.0	0.0	0.0	0.0	0.0	0.0	1.0
Firmicutes	Bacilli	unclassified_Bacilli	unclassified_Bacilli	unclassified_Bacilli	unclassified_Bacilli	0.0	0.0	0.0	0.0	0.0	8.0	0.0	0.0	0.0	0.0	0.0	0.0	0.0	0.0	0.0
Firmicutes	Clostridia	Caldicoprobacterales	Caldicoprobacteraceae	Caldicoprobacter	unclassified_Caldicoprobacter	0.0	0.0	0.0	0.0	0.0	0.0	12.0	0.0	0.0	0.0	0.0	0.0	0.0	0.0	0.0
Firmicutes	Clostridia	Caldicoprobacterales	Caldicoprobacteraceae	Caldicoprobacter	uncultured_Caldicoprobacter_sp.	0.0	11.0	0.0	0.0	0.0	0.0	0.0	0.0	0.0	0.0	0.0	0.0	0.0	0.0	0.0
Firmicutes	Clostridia	Christensenellales	Christensenellaceae	Christensenella	Christensenella_massiliensis	0.0	15.0	0.0	0.0	0.0	0.0	0.0	0.0	0.0	0.0	0.0	0.0	1.0	1.0	0.0
Firmicutes	Clostridia	Christensenellales	Christensenellaceae	Christensenella	Christensenella_minuta	0.0	0.0	0.0	0.0	0.0	0.0	0.0	0.0	2.0	0.0	6.0	0.0	2.0	0.0	0.0
Firmicutes	Clostridia	Christensenellales	Christensenellaceae	Christensenellaceae_R_7_group	Christensenellaceae_R_7_group_bacterium_AC2043	0.0	13.0	0.0	0.0	0.0	0.0	0.0	0.0	0.0	0.0	0.0	0.0	0.0	0.0	0.0
Firmicutes	Clostridia	Christensenellales	Christensenellaceae	Christensenellaceae_R_7_group	Christensenellaceae_R_7_group_bacterium_YE57	0.0	0.0	0.0	1.0	0.0	12.0	1.0	0.0	1.0	0.0	1.0	0.0	1.0	0.0	0.0
Firmicutes	Clostridia	Christensenellales	Christensenellaceae	Christensenellaceae_R_7_group	Clostridiales_bacterium_Marseille_P2846	0.0	0.0	1.0	0.0	0.0	1.0	0.0	1.0	4.0	0.0	16.0	0.0	1.0	0.0	0.0
Firmicutes	Clostridia	Christensenellales	Christensenellaceae	Christensenellaceae_R_7_group	unclassified_Christensenellaceae_R_7_group	0.0	0.0	1.0	0.0	0.0	0.0	0.0	19.0	1.0	0.0	1.0	0.0	0.0	0.0	0.0
Firmicutes	Clostridia	Christensenellales	Christensenellaceae	Christensenellaceae_R_7_group	uncultured_Ruminococcus_sp.	0.0	0.0	0.0	0.0	0.0	0.0	0.0	0.0	0.0	0.0	3.0	1.0	1.0	0.0	0.0
Firmicutes	Clostridia	Christensenellales	Christensenellaceae	Christensenellaceae_R_7_group	uncultured_rumen_bacterium	0.0	0.0	0.0	0.0	0.0	3.0	0.0	0.0	0.0	0.0	0.0	0.0	0.0	0.0	0.0
Firmicutes	Clostridia	Christensenellales	Christensenellaceae	unclassified_Christensenellaceae	unclassified_Christensenellaceae	40.0	0.0	0.0	0.0	0.0	1.0	0.0	1.0	5.0	0.0	2.0	2.0	1.0	0.0	8.0
Firmicutes	Clostridia	Clostridia_UCG_014	Unclassified	Unclassified	Unclassified	0.0	0.0	140.0	0.0	0.0	0.0	0.0	0.0	0.0	0.0	0.0	0.0	0.0	0.0	0.0
Firmicutes	Clostridia	Clostridia_UCG_014	Clostridiales_bacterium_oral_taxon_075	unclassified_Clostridiales_bacterium_oral_taxon_075	unclassified_Clostridiales_bacterium_oral_taxon_075	0.0	50.0	0.0	0.0	5.0	0.0	0.0	0.0	0.0	0.0	0.0	0.0	0.0	9.0	0.0
Firmicutes	Clostridia	Clostridia_UCG_014	unclassified_Clostridia_UCG_014	unclassified_Clostridia_UCG_014	unclassified_Clostridia_UCG_014	403.0	19.0	3.0	12.0	1.0	173.0	6.0	2.0	31.0	10.0	11.0	13.0	8.0	3.0	56.0
Firmicutes	Clostridia	Clostridia_UCG_014	uncultured_Ruminococcaceae_bacterium	uncultured_Ruminococcaceae_bacterium	uncultured_Ruminococcaceae_bacterium	28.0	0.0	0.0	26.0	0.0	85.0	3.0	2.0	8.0	2.0	4.0	3.0	6.0	0.0	6.0
Firmicutes	Clostridia	Clostridia_UCG_014	uncultured_rumen_bacterium	uncultured_rumen_bacterium	uncultured_rumen_bacterium	76.0	0.0	0.0	0.0	1.0	14.0	9.0	3.0	2.0	0.0	1.0	216.0	3.0	0.0	12.0
Firmicutes	Clostridia	Clostridia_vadinBB60_group	Clostridiales_bacterium_feline_oral_taxon_148	unclassified_Clostridiales_bacterium_feline_oral_taxon_148	unclassified_Clostridiales_bacterium_feline_oral_taxon_148	0.0	0.0	0.0	30.0	26.0	0.0	0.0	53.0	0.0	0.0	0.0	0.0	0.0	22.0	0.0
Firmicutes	Clostridia	Clostridia_vadinBB60_group	unclassified_Clostridia_vadinBB60_group	unclassified_Clostridia_vadinBB60_group	unclassified_Clostridia_vadinBB60_group	252.0	0.0	34.0	1.0	18.0	14.0	1.0	4.0	11.0	7.0	130.0	2.0	7.0	15.0	71.0
Firmicutes	Clostridia	Clostridia_vadinBB60_group	uncultured_Clostridia_bacterium	uncultured_Clostridia_bacterium	uncultured_Clostridia_bacterium	9.0	0.0	0.0	0.0	0.0	0.0	0.0	0.0	0.0	0.0	0.0	0.0	0.0	0.0	27.0
Firmicutes	Clostridia	Clostridia_vadinBB60_group	uncultured_Clostridiales_bacterium	uncultured_Clostridiales_bacterium	uncultured_Clostridiales_bacterium	145.0	0.0	0.0	27.0	0.0	3.0	1.0	6.0	11.0	0.0	20.0	5.0	7.0	1.0	57.0
Firmicutes	Clostridia	Clostridia_vadinBB60_group	uncultured_rumen_bacterium	uncultured_rumen_bacterium	uncultured_rumen_bacterium	31.0	0.0	0.0	0.0	0.0	0.0	0.0	0.0	0.0	0.0	0.0	0.0	0.0	0.0	9.0
Firmicutes	Clostridia	Clostridiales	Clostridiaceae	Candidatus_Arthromitus	Clostridioides_difficile	23.0	0.0	170.0	0.0	0.0	1.0	3.0	1.0	0.0	0.0	2.0	1.0	0.0	0.0	25.0
Firmicutes	Clostridia	Clostridiales	Clostridiaceae	Clostridium_sensu_stricto_1	Clostridiaceae_bacterium	0.0	0.0	0.0	0.0	0.0	0.0	0.0	0.0	0.0	0.0	14.0	0.0	628.0	0.0	0.0
Firmicutes	Clostridia	Clostridiales	Clostridiaceae	Clostridium_sensu_stricto_1	Clostridium_butyricum	0.0	0.0	2.0	1.0	2.0	0.0	1.0	1.0	2.0	1.0	0.0	7.0	4.0	0.0	1.0
Firmicutes	Clostridia	Clostridiales	Clostridiaceae	Clostridium_sensu_stricto_1	Clostridium_colicanis	0.0	0.0	0.0	1.0	0.0	2.0	0.0	0.0	1.0	0.0	1.0	0.0	5.0	0.0	1.0
Firmicutes	Clostridia	Clostridiales	Clostridiaceae	Clostridium_sensu_stricto_1	Clostridium_disporicum	45.0	18.0	0.0	4.0	3.0	3.0	17.0	22.0	5.0	26.0	3.0	78.0	3.0	3.0	18.0
Firmicutes	Clostridia	Clostridiales	Clostridiaceae	Clostridium_sensu_stricto_1	Clostridium_massiliamazoniense	0.0	0.0	0.0	1.0	0.0	1.0	0.0	2.0	12.0	0.0	13.0	72.0	4.0	0.0	0.0
Firmicutes	Clostridia	Clostridiales	Clostridiaceae	Clostridium_sensu_stricto_1	Clostridium_mediterraneense	0.0	0.0	0.0	2.0	0.0	1.0	1.0	2.0	0.0	0.0	0.0	0.0	3.0	1.0	0.0
Firmicutes	Clostridia	Clostridiales	Clostridiaceae	Clostridium_sensu_stricto_1	Clostridium_perfringens	5.0	0.0	0.0	0.0	0.0	0.0	1.0	0.0	2.0	0.0	0.0	0.0	0.0	0.0	0.0
Firmicutes	Clostridia	Clostridiales	Clostridiaceae	Clostridium_sensu_stricto_10	Clostridium_swellfunianum	0.0	0.0	0.0	21.0	0.0	0.0	1.0	0.0	0.0	0.0	0.0	0.0	0.0	0.0	0.0
Firmicutes	Clostridia	Clostridiales	Clostridiaceae	Clostridium_sensu_stricto_12	Clostridium_tyrobutyricum	0.0	0.0	0.0	0.0	0.0	0.0	0.0	0.0	0.0	6.0	0.0	0.0	0.0	0.0	0.0
Firmicutes	Clostridia	Eubacteriales	Alkalibacteraceae	Alkalibacter	unclassified_Alkalibacter	0.0	0.0	0.0	0.0	0.0	0.0	0.0	0.0	2.0	0.0	6.0	0.0	1.0	0.0	0.0
Firmicutes	Clostridia	Eubacteriales	Anaerofustaceae	Anaerofustis	Anaerofustis_stercorihominis	0.0	43.0	0.0	0.0	0.0	21.0	0.0	1.0	5.0	0.0	1.0	0.0	2.0	0.0	1.0
Firmicutes	Clostridia	Eubacteriales	Eubacteriaceae	Eubacterium	Eubacterium_limosum	1.0	0.0	3.0	1.0	0.0	20.0	0.0	16.0	72.0	2.0	126.0	16.0	29.0	0.0	1.0
Firmicutes	Clostridia	Eubacteriales	Eubacteriaceae	Pseudoramibacter	Pseudoramibacter_alactolyticus	0.0	243.0	0.0	0.0	591.0	0.0	0.0	240.0	80.0	0.0	0.0	0.0	0.0	308.0	0.0
Firmicutes	Clostridia	Lachnospirales	Defluviitaleaceae	Defluviitaleaceae_UCG_011	Lachnospiraceae_bacterium_oral_taxon_500	0.0	136.0	0.0	133.0	372.0	0.0	0.0	257.0	0.0	0.0	0.0	0.0	0.0	226.0	0.0
Firmicutes	Clostridia	Lachnospirales	Defluviitaleaceae	Defluviitaleaceae_UCG_011	unclassified_Defluviitaleaceae_UCG_011	0.0	0.0	0.0	30.0	0.0	0.0	0.0	0.0	0.0	0.0	0.0	0.0	0.0	0.0	0.0
Firmicutes	Clostridia	Lachnospirales	Lachnospiraceae	A2	unclassified_A2	0.0	0.0	0.0	0.0	0.0	0.0	2.0	2.0	0.0	0.0	0.0	0.0	0.0	1.0	0.0
Firmicutes	Clostridia	Lachnospirales	Lachnospiraceae	ASF356	Clostridium_sp.	55.0	0.0	0.0	0.0	0.0	0.0	0.0	0.0	0.0	0.0	0.0	0.0	0.0	0.0	31.0
Firmicutes	Clostridia	Lachnospirales	Lachnospiraceae	Acetatifactor	Acetatifactor_muris	72.0	0.0	0.0	0.0	0.0	1.0	1.0	0.0	0.0	0.0	0.0	0.0	0.0	1.0	25.0
Firmicutes	Clostridia	Lachnospirales	Lachnospiraceae	Agathobacter	Eubacterium_ramulus	0.0	0.0	0.0	7.0	6.0	1.0	4.0	28.0	4.0	3.0	36.0	4.0	16.0	9.0	5.0
Firmicutes	Clostridia	Lachnospirales	Lachnospiraceae	Agathobacter	[Eubacterium]_rectale	1.0	2.0	7.0	39.0	106.0	21.0	16.0	71.0	7.0	34.0	73.0	49.0	29.0	163.0	100.0
Firmicutes	Clostridia	Lachnospirales	Lachnospiraceae	Anaerocolumna	Anaerocolumna_cellulosilytica	0.0	0.0	1.0	0.0	0.0	0.0	0.0	0.0	0.0	0.0	0.0	21.0	0.0	0.0	0.0
Firmicutes	Clostridia	Lachnospirales	Lachnospiraceae	Anaerocolumna	unclassified_Anaerocolumna	0.0	0.0	0.0	0.0	0.0	0.0	0.0	0.0	0.0	0.0	0.0	0.0	4.0	0.0	0.0
Firmicutes	Clostridia	Lachnospirales	Lachnospiraceae	Anaerosporobacter	Caecibacterium_sporoformans	0.0	0.0	1.0	3.0	0.0	5.0	1.0	10.0	24.0	0.0	46.0	6.0	5.0	0.0	0.0
Firmicutes	Clostridia	Lachnospirales	Lachnospiraceae	Anaerostipes	Anaerostipes_caccae	0.0	0.0	1.0	0.0	0.0	67.0	1.0	2.0	14.0	0.0	9.0	1.0	8.0	0.0	0.0
Firmicutes	Clostridia	Lachnospirales	Lachnospiraceae	Anaerostipes	Anaerostipes_hadrus	5.0	2.0	70.0	48.0	129.0	33.0	37.0	75.0	44.0	23.0	145.0	33.0	50.0	52.0	103.0
Firmicutes	Clostridia	Lachnospirales	Lachnospiraceae	Anaerostipes	unclassified_Anaerostipes	142.0	0.0	0.0	0.0	0.0	0.0	0.0	0.0	0.0	0.0	0.0	269.0	0.0	1.0	61.0
Firmicutes	Clostridia	Lachnospirales	Lachnospiraceae	Blautia	Blautia_caecimuris	1.0	0.0	9.0	30.0	1.0	2909.0	5.0	9.0	510.0	6.0	114.0	64.0	321.0	3.0	9.0
Firmicutes	Clostridia	Lachnospirales	Lachnospiraceae	Blautia	Blautia_coccoides	0.0	55.0	1.0	0.0	0.0	9.0	0.0	7.0	14.0	0.0	28.0	2.0	5.0	0.0	0.0
Firmicutes	Clostridia	Lachnospirales	Lachnospiraceae	Blautia	Blautia_hansenii	0.0	0.0	1.0	0.0	2.0	0.0	0.0	2.0	3.0	0.0	8.0	1.0	1.0	0.0	2.0
Firmicutes	Clostridia	Lachnospirales	Lachnospiraceae	Blautia	Blautia_massiliensis	11.0	5.0	22.0	93.0	76.0	142.0	36.0	113.0	41.0	66.0	99.0	55.0	196.0	153.0	220.0
Firmicutes	Clostridia	Lachnospirales	Lachnospiraceae	Blautia	Blautia_obeum	32.0	8.0	93.0	258.0	239.0	303.0	176.0	539.0	116.0	182.0	809.0	154.0	463.0	298.0	511.0
Firmicutes	Clostridia	Lachnospirales	Lachnospiraceae	Blautia	Blautia_producta	1.0	0.0	1.0	1.0	0.0	158.0	1.0	0.0	45.0	0.0	35.0	8.0	19.0	0.0	2.0
Firmicutes	Clostridia	Lachnospirales	Lachnospiraceae	Blautia	Blautia_schinkii	0.0	0.0	0.0	0.0	0.0	0.0	0.0	0.0	0.0	1.0	4.0	0.0	2.0	0.0	0.0
Firmicutes	Clostridia	Lachnospirales	Lachnospiraceae	Blautia	Blautia_sp._Marseille_P3087	0.0	0.0	41.0	2.0	2.0	6.0	1.0	5.0	5.0	3.0	15.0	3.0	0.0	0.0	8.0
Firmicutes	Clostridia	Lachnospirales	Lachnospiraceae	Blautia	Blautia_sp._Ser5	0.0	0.0	4.0	1.0	0.0	6.0	0.0	8.0	27.0	1.0	64.0	5.0	21.0	0.0	0.0
Firmicutes	Clostridia	Lachnospirales	Lachnospiraceae	Blautia	Blautia_stercoris	1.0	0.0	2.0	43.0	25.0	19.0	33.0	5.0	0.0	12.0	18.0	6.0	0.0	33.0	13.0
Firmicutes	Clostridia	Lachnospirales	Lachnospiraceae	Blautia	Lachnospiraceae_bacterium	0.0	0.0	0.0	4.0	0.0	0.0	1.0	3.0	2.0	6.0	5.0	1.0	1.0	0.0	3.0
Firmicutes	Clostridia	Lachnospirales	Lachnospiraceae	Blautia	Ruminococcus_sp._Marseille_P328	6.0	1.0	18.0	31.0	55.0	33.0	19.0	50.0	8.0	33.0	32.0	10.0	14.0	52.0	26.0
Firmicutes	Clostridia	Lachnospirales	Lachnospiraceae	Butyrivibrio	Butyrivibrio_sp._canine_oral_taxon_113	0.0	38.0	0.0	0.0	92.0	0.0	0.0	0.0	29.0	1.0	0.0	0.0	0.0	74.0	0.0
Firmicutes	Clostridia	Lachnospirales	Lachnospiraceae	Catonella	Catonella_morbi	14.0	107.0	0.0	0.0	62.0	0.0	0.0	186.0	1.0	0.0	0.0	0.0	0.0	23.0	0.0
Firmicutes	Clostridia	Lachnospirales	Lachnospiraceae	Catonella	unclassified_Catonella	0.0	0.0	0.0	0.0	2.0	0.0	0.0	0.0	0.0	0.0	0.0	0.0	0.0	5.0	0.0
Firmicutes	Clostridia	Lachnospirales	Lachnospiraceae	Coprococcus	Coprococcus_comes	8.0	1.0	1.0	39.0	33.0	47.0	22.0	44.0	10.0	8.0	48.0	16.0	46.0	49.0	55.0
Firmicutes	Clostridia	Lachnospirales	Lachnospiraceae	Coprococcus	Lachnospiraceae_bacterium	2.0	0.0	0.0	2.0	7.0	1.0	3.0	5.0	2.0	1.0	16.0	1.0	5.0	7.0	10.0
Firmicutes	Clostridia	Lachnospirales	Lachnospiraceae	Coprococcus	butyrate_producing_bacterium_L2_50	0.0	0.0	0.0	3.0	0.0	5.0	0.0	0.0	0.0	5.0	0.0	8.0	0.0	1.0	1.0
Firmicutes	Clostridia	Lachnospirales	Lachnospiraceae	Dorea	Dorea_formicigenerans	3.0	0.0	4.0	29.0	10.0	7.0	17.0	30.0	5.0	15.0	16.0	23.0	37.0	41.0	21.0
Firmicutes	Clostridia	Lachnospirales	Lachnospiraceae	Dorea	Dorea_longicatena	17.0	4.0	12.0	61.0	61.0	38.0	36.0	85.0	40.0	46.0	101.0	37.0	70.0	107.0	59.0
Firmicutes	Clostridia	Lachnospirales	Lachnospiraceae	Eisenbergiella	Eisenbergiella_massiliensis	0.0	0.0	0.0	0.0	0.0	8.0	1.0	1.0	11.0	0.0	12.0	4.0	4.0	0.0	0.0
Firmicutes	Clostridia	Lachnospirales	Lachnospiraceae	Eisenbergiella	Eisenbergiella_tayi	0.0	0.0	0.0	0.0	0.0	1.0	0.0	6.0	10.0	0.0	31.0	3.0	6.0	0.0	0.0
Firmicutes	Clostridia	Lachnospirales	Lachnospiraceae	Eisenbergiella	unclassified_Eisenbergiella	7.0	0.0	0.0	0.0	0.0	0.0	0.0	0.0	0.0	0.0	0.0	0.0	0.0	0.0	0.0
Firmicutes	Clostridia	Lachnospirales	Lachnospiraceae	Fusicatenibacter	Lachnospiraceae_bacterium	6.0	3.0	18.0	126.0	61.0	16.0	65.0	84.0	34.0	74.0	146.0	50.0	40.0	40.0	89.0
Firmicutes	Clostridia	Lachnospirales	Lachnospiraceae	GCA_900066575	Lachnospiraceae_bacterium_DW67	9.0	0.0	0.0	0.0	0.0	0.0	0.0	0.0	0.0	0.0	0.0	0.0	0.0	0.0	0.0
Firmicutes	Clostridia	Lachnospirales	Lachnospiraceae	GCA_900066575	unclassified_GCA_900066575	213.0	0.0	1.0	0.0	0.0	1.0	0.0	0.0	2.0	1.0	0.0	0.0	0.0	0.0	21.0
Firmicutes	Clostridia	Lachnospirales	Lachnospiraceae	Howardella	Clostridiales_bacterium_DNF00545	0.0	0.0	0.0	0.0	14.0	0.0	0.0	40.0	0.0	0.0	0.0	0.0	0.0	6.0	0.0
Firmicutes	Clostridia	Lachnospirales	Lachnospiraceae	Hungatella	Hungatella_hathewayi	0.0	0.0	2.0	1.0	0.0	7.0	0.0	9.0	29.0	0.0	58.0	10.0	23.0	1.0	0.0
Firmicutes	Clostridia	Lachnospirales	Lachnospiraceae	Incertae_Sedis	Hungatella_hathewayi	0.0	0.0	0.0	0.0	0.0	2.0	0.0	1.0	6.0	0.0	15.0	1.0	3.0	0.0	0.0
Firmicutes	Clostridia	Lachnospirales	Lachnospiraceae	Johnsonella	Johnsonella_ignava_ATCC_51276	0.0	150.0	0.0	0.0	134.0	39.0	0.0	0.0	0.0	0.0	0.0	0.0	0.0	70.0	0.0
Firmicutes	Clostridia	Lachnospirales	Lachnospiraceae	Johnsonella	unclassified_Johnsonella	0.0	80.0	0.0	128.0	232.0	0.0	0.0	0.0	22.0	0.0	0.0	0.0	0.0	165.0	0.0
Firmicutes	Clostridia	Lachnospirales	Lachnospiraceae	Lachnoanaerobaculum	Lachnoanaerobaculum_orale	0.0	108.0	814.0	0.0	55.0	0.0	0.0	1.0	106.0	0.0	0.0	0.0	0.0	29.0	58.0
Firmicutes	Clostridia	Lachnospirales	Lachnospiraceae	Lachnoclostridium	Candidatus_Dorea_massiliensis_AP6	1.0	11.0	0.0	8.0	0.0	4.0	4.0	7.0	1.0	3.0	0.0	2.0	2.0	6.0	1.0
Firmicutes	Clostridia	Lachnospirales	Lachnospiraceae	Lachnoclostridium	Clostridium_fessum	1.0	0.0	0.0	1.0	0.0	0.0	3.0	1.0	0.0	0.0	0.0	3.0	2.0	1.0	4.0
Firmicutes	Clostridia	Lachnospirales	Lachnospiraceae	Lachnoclostridium	Clostridium_fusiformis	41.0	0.0	1.0	0.0	0.0	2.0	0.0	0.0	0.0	0.0	0.0	0.0	1.0	0.0	23.0
Firmicutes	Clostridia	Lachnospirales	Lachnospiraceae	Lachnoclostridium	Clostridium_sp._BPY5	0.0	0.0	0.0	0.0	0.0	3.0	0.0	0.0	6.0	0.0	13.0	3.0	4.0	0.0	0.0
Firmicutes	Clostridia	Lachnospirales	Lachnospiraceae	Lachnoclostridium	Clostridium_sp._FS41	0.0	0.0	1.0	1.0	0.0	9.0	0.0	7.0	20.0	1.0	39.0	5.0	5.0	0.0	0.0
Firmicutes	Clostridia	Lachnospirales	Lachnospiraceae	Lachnoclostridium	Clostridium_sp._cTPY_12	16.0	0.0	0.0	0.0	0.0	1.0	0.0	0.0	0.0	0.0	0.0	0.0	0.0	0.0	1.0
Firmicutes	Clostridia	Lachnospirales	Lachnospiraceae	Lachnoclostridium	Dorea_sp._5_2	3.0	0.0	0.0	1.0	0.0	2.0	0.0	0.0	0.0	0.0	0.0	0.0	0.0	0.0	5.0
Firmicutes	Clostridia	Lachnospirales	Lachnospiraceae	Lachnoclostridium	Extibacter_muris	0.0	0.0	0.0	0.0	0.0	2.0	0.0	1.0	1.0	0.0	4.0	1.0	1.0	0.0	0.0
Firmicutes	Clostridia	Lachnospirales	Lachnospiraceae	Lachnoclostridium	Lachnoclostridium_pacaense	0.0	1.0	0.0	0.0	0.0	41.0	0.0	0.0	2.0	0.0	1.0	3.0	8.0	0.0	0.0
Firmicutes	Clostridia	Lachnospirales	Lachnospiraceae	Lachnoclostridium	Lachnoclostridium_urinimassiliense	0.0	0.0	0.0	0.0	0.0	6.0	0.0	5.0	9.0	0.0	29.0	5.0	3.0	0.0	0.0
Firmicutes	Clostridia	Lachnospirales	Lachnospiraceae	Lachnoclostridium	Lachnospiraceae_bacterium_DW22	5.0	0.0	0.0	0.0	0.0	7.0	0.0	0.0	1.0	0.0	1.0	0.0	0.0	0.0	0.0
Firmicutes	Clostridia	Lachnospirales	Lachnospiraceae	Lachnoclostridium	Lachnospiraceae_bacterium_DW3	10.0	0.0	0.0	0.0	0.0	0.0	0.0	0.0	0.0	0.0	0.0	0.0	0.0	0.0	0.0
Firmicutes	Clostridia	Lachnospirales	Lachnospiraceae	Lachnoclostridium	Lachnospiraceae_bacterium_DW70	0.0	0.0	0.0	0.0	0.0	1.0	0.0	0.0	0.0	0.0	0.0	0.0	0.0	0.0	6.0
Firmicutes	Clostridia	Lachnospirales	Lachnospiraceae	Lachnoclostridium	[Clostridium]_algidixylanolyticum	0.0	0.0	0.0	0.0	0.0	3.0	0.0	0.0	0.0	3.0	0.0	0.0	0.0	0.0	0.0
Firmicutes	Clostridia	Lachnospirales	Lachnospiraceae	Lachnoclostridium	[Clostridium]_bolteae	0.0	8.0	0.0	1.0	0.0	84.0	0.0	1.0	13.0	0.0	5.0	3.0	14.0	0.0	1.0
Firmicutes	Clostridia	Lachnospirales	Lachnospiraceae	Lachnoclostridium	[Clostridium]_clostridioforme	0.0	0.0	0.0	0.0	0.0	0.0	0.0	0.0	2.0	0.0	8.0	0.0	2.0	0.0	0.0
Firmicutes	Clostridia	Lachnospirales	Lachnospiraceae	Lachnoclostridium	[Clostridium]_glycyrrhizinilyticum	0.0	0.0	1.0	0.0	4.0	4.0	2.0	5.0	0.0	0.0	11.0	2.0	1.0	5.0	3.0
Firmicutes	Clostridia	Lachnospirales	Lachnospiraceae	Lachnoclostridium	[Clostridium]_lavalense	0.0	0.0	0.0	0.0	1.0	3.0	0.0	0.0	8.0	0.0	8.0	2.0	0.0	0.0	0.0
Firmicutes	Clostridia	Lachnospirales	Lachnospiraceae	Lachnoclostridium	[Clostridium]_symbiosum	0.0	0.0	0.0	0.0	0.0	0.0	0.0	1.0	3.0	0.0	6.0	1.0	2.0	0.0	0.0
Firmicutes	Clostridia	Lachnospirales	Lachnospiraceae	Lachnoclostridium	unclassified_Lachnoclostridium	158.0	0.0	5.0	4.0	0.0	17.0	0.0	26.0	64.0	0.0	166.0	19.0	41.0	67.0	44.0
Firmicutes	Clostridia	Lachnospirales	Lachnospiraceae	Lachnospiraceae_FCS020_group	Lachnospiraceae_bacterium	0.0	0.0	0.0	1.0	1.0	0.0	1.0	1.0	0.0	2.0	0.0	3.0	6.0	2.0	0.0
Firmicutes	Clostridia	Lachnospirales	Lachnospiraceae	Lachnospiraceae_FCS020_group	Lachnospiraceae_bacterium_DJF_CP76	0.0	0.0	1.0	1.0	2.0	0.0	1.0	2.0	1.0	1.0	4.0	0.0	2.0	2.0	1.0
Firmicutes	Clostridia	Lachnospirales	Lachnospiraceae	Lachnospiraceae_ND3007_group	uncultured_Lachnospiraceae_bacterium	0.0	0.0	0.0	0.0	0.0	0.0	0.0	0.0	5.0	0.0	0.0	0.0	0.0	0.0	0.0
Firmicutes	Clostridia	Lachnospirales	Lachnospiraceae	Lachnospiraceae_NK3A20_group	Butyrivibrio_sp._Marseille_P2984	0.0	0.0	0.0	0.0	0.0	0.0	0.0	0.0	0.0	0.0	0.0	138.0	0.0	0.0	0.0
Firmicutes	Clostridia	Lachnospirales	Lachnospiraceae	Lachnospiraceae_NK4A136_group	Clostridiales_bacterium_CIEAF_020	0.0	0.0	0.0	0.0	0.0	0.0	0.0	0.0	0.0	0.0	0.0	0.0	0.0	0.0	11.0
Firmicutes	Clostridia	Lachnospirales	Lachnospiraceae	Lachnospiraceae_NK4A136_group	Clostridium_sp._Clone_27	14.0	0.0	0.0	0.0	0.0	0.0	0.0	0.0	0.0	0.0	0.0	0.0	0.0	0.0	0.0
Firmicutes	Clostridia	Lachnospirales	Lachnospiraceae	Lachnospiraceae_NK4A136_group	Lachnospiraceae_bacterium_10_1	423.0	0.0	0.0	1.0	0.0	8.0	0.0	1.0	1.0	0.0	0.0	0.0	1.0	0.0	333.0
Firmicutes	Clostridia	Lachnospirales	Lachnospiraceae	Lachnospiraceae_NK4A136_group	Lachnospiraceae_bacterium_COE1	44.0	0.0	0.0	0.0	0.0	0.0	0.0	0.0	0.0	0.0	0.0	0.0	0.0	0.0	53.0
Firmicutes	Clostridia	Lachnospirales	Lachnospiraceae	Lachnospiraceae_NK4A136_group	Lachnospiraceae_bacterium_DW17	29.0	0.0	0.0	0.0	0.0	0.0	0.0	0.0	0.0	0.0	0.0	0.0	1.0	2.0	13.0
Firmicutes	Clostridia	Lachnospirales	Lachnospiraceae	Lachnospiraceae_NK4A136_group	Lachnospiraceae_bacterium_G11	0.0	1.0	0.0	0.0	9.0	18.0	0.0	2.0	37.0	0.0	0.0	2.0	5.0	2.0	37.0
Firmicutes	Clostridia	Lachnospirales	Lachnospiraceae	Lachnospiraceae_NK4A136_group	Lachnospiraceae_bacterium_GAM79	0.0	0.0	0.0	1.0	0.0	0.0	1.0	0.0	1.0	2.0	0.0	7.0	0.0	2.0	3.0
Firmicutes	Clostridia	Lachnospirales	Lachnospiraceae	Lachnospiraceae_NK4A136_group	Trichinella_pseudospiralis	0.0	0.0	0.0	0.0	0.0	3.0	0.0	0.0	0.0	0.0	0.0	0.0	0.0	0.0	0.0
Firmicutes	Clostridia	Lachnospirales	Lachnospiraceae	Lachnospiraceae_NK4A136_group	unclassified_Lachnospiraceae_NK4A136_group	1759.0	11.0	149.0	29.0	11.0	96.0	4.0	41.0	55.0	12.0	420.0	359.0	13.0	16.0	958.0
Firmicutes	Clostridia	Lachnospirales	Lachnospiraceae	Lachnospiraceae_UCG_001	unclassified_Lachnospiraceae_UCG_001	0.0	0.0	0.0	0.0	2.0	6.0	0.0	2.0	24.0	0.0	3.0	1.0	4.0	1.0	0.0
Firmicutes	Clostridia	Lachnospirales	Lachnospiraceae	Lachnospiraceae_UCG_001	uncultured_Clostridiales_bacterium	0.0	0.0	0.0	0.0	0.0	13.0	0.0	0.0	0.0	0.0	0.0	0.0	0.0	0.0	0.0
Firmicutes	Clostridia	Lachnospirales	Lachnospiraceae	Lachnospiraceae_UCG_006	Lachnospiraceae_bacterium_DW44	14264.0	0.0	0.0	2.0	3.0	1.0	1.0	0.0	6.0	0.0	15.0	107.0	0.0	0.0	6696.0
Firmicutes	Clostridia	Lachnospirales	Lachnospiraceae	Lachnospiraceae_UCG_006	Lachnospiraceae_bacterium_M18_1	143.0	0.0	0.0	7.0	0.0	7.0	0.0	3.0	0.0	2.0	4.0	0.0	0.0	1.0	77.0
Firmicutes	Clostridia	Lachnospirales	Lachnospiraceae	Lachnospiraceae_UCG_006	unclassified_Lachnospiraceae_UCG_006	4.0	0.0	0.0	0.0	0.0	0.0	0.0	0.0	0.0	0.0	0.0	0.0	0.0	0.0	9.0
Firmicutes	Clostridia	Lachnospirales	Lachnospiraceae	Marvinbryantia	unclassified_Marvinbryantia	0.0	0.0	0.0	3.0	1.0	2.0	2.0	4.0	0.0	1.0	1.0	2.0	4.0	6.0	2.0
Firmicutes	Clostridia	Lachnospirales	Lachnospiraceae	Moryella	unclassified_Moryella	0.0	14.0	0.0	0.0	64.0	0.0	0.0	0.0	0.0	0.0	0.0	0.0	0.0	41.0	0.0
Firmicutes	Clostridia	Lachnospirales	Lachnospiraceae	Murimonas	Ruminococcus_lactaris	0.0	0.0	0.0	0.0	0.0	8.0	0.0	5.0	13.0	0.0	31.0	4.0	5.0	0.0	0.0
Firmicutes	Clostridia	Lachnospirales	Lachnospiraceae	Natranaerovirga	unclassified_Natranaerovirga	0.0	0.0	1.0	0.0	0.0	0.0	0.0	0.0	0.0	0.0	0.0	20.0	0.0	0.0	0.0
Firmicutes	Clostridia	Lachnospirales	Lachnospiraceae	Oribacterium	Oribacterium_sinus	0.0	0.0	0.0	0.0	2.0	0.0	0.0	0.0	1.0	0.0	0.0	0.0	0.0	2.0	0.0
Firmicutes	Clostridia	Lachnospirales	Lachnospiraceae	Oribacterium	Oribacterium_sp._oral_taxon_078_str._F0262	0.0	76.0	3.0	32.0	457.0	40.0	0.0	0.0	12.0	0.0	0.0	0.0	0.0	252.0	0.0
Firmicutes	Clostridia	Lachnospirales	Lachnospiraceae	Oribacterium	Porphyromonas_sp._oral_taxon_278_str._W7784	0.0	7.0	0.0	0.0	26.0	0.0	0.0	0.0	0.0	0.0	0.0	0.0	0.0	12.0	0.0
Firmicutes	Clostridia	Lachnospirales	Lachnospiraceae	Oribacterium	uncultured_Lachnospiraceae_bacterium	0.0	33.0	0.0	44.0	0.0	0.0	0.0	0.0	0.0	0.0	0.0	0.0	0.0	0.0	0.0
Firmicutes	Clostridia	Lachnospirales	Lachnospiraceae	Robinsoniella	Robinsoniella_peoriensis	0.0	0.0	0.0	4.0	0.0	27.0	0.0	0.0	7.0	0.0	0.0	0.0	3.0	1.0	0.0
Firmicutes	Clostridia	Lachnospirales	Lachnospiraceae	Roseburia	Lachnospiraceae_bacterium_DW52	1.0	0.0	0.0	0.0	0.0	9.0	0.0	0.0	2.0	0.0	0.0	0.0	0.0	0.0	0.0
Firmicutes	Clostridia	Lachnospirales	Lachnospiraceae	Roseburia	Lachnospiraceae_bacterium_canine_oral_taxon_024	0.0	63.0	0.0	0.0	0.0	0.0	0.0	198.0	32.0	0.0	0.0	0.0	0.0	0.0	0.0
Firmicutes	Clostridia	Lachnospirales	Lachnospiraceae	Roseburia	Roseburia_hominis	1.0	0.0	28.0	13.0	0.0	108.0	2.0	139.0	353.0	2.0	666.0	95.0	131.0	4.0	3.0
Firmicutes	Clostridia	Lachnospirales	Lachnospiraceae	Roseburia	Roseburia_intestinalis	2.0	0.0	0.0	4.0	1.0	1.0	2.0	7.0	1.0	0.0	1.0	4.0	9.0	4.0	3.0
Firmicutes	Clostridia	Lachnospirales	Lachnospiraceae	Roseburia	Roseburia_inulinivorans	0.0	2.0	0.0	1.0	5.0	0.0	5.0	5.0	0.0	1.0	4.0	6.0	1.0	11.0	7.0
Firmicutes	Clostridia	Lachnospirales	Lachnospiraceae	Roseburia	unclassified_Roseburia	42.0	0.0	29.0	22.0	2.0	151.0	5.0	131.0	504.0	2.0	933.0	198.0	212.0	111.0	9.0
Firmicutes	Clostridia	Lachnospirales	Lachnospiraceae	Shuttleworthia	Shuttleworthia_satelles	0.0	13.0	0.0	0.0	43.0	0.0	0.0	36.0	0.0	0.0	0.0	55.0	0.0	22.0	0.0
Firmicutes	Clostridia	Lachnospirales	Lachnospiraceae	Stomatobaculum	Stomatobaculum_longum	0.0	14.0	0.0	0.0	18.0	4.0	0.0	1.0	26.0	0.0	0.0	0.0	0.0	10.0	0.0
Firmicutes	Clostridia	Lachnospirales	Lachnospiraceae	Tuzzerella	unclassified_Tuzzerella	0.0	0.0	0.0	0.0	0.0	2.0	0.0	1.0	5.0	0.0	3.0	1.0	3.0	0.0	0.0
Firmicutes	Clostridia	Lachnospirales	Lachnospiraceae	Tyzzerella	Anaerotignum_lactatifermentans	0.0	37.0	0.0	2.0	0.0	1.0	0.0	0.0	0.0	0.0	2.0	0.0	1.0	0.0	1.0
Firmicutes	Clostridia	Lachnospirales	Lachnospiraceae	Tyzzerella	unclassified_Tyzzerella	0.0	1.0	7.0	7.0	5.0	4.0	7.0	29.0	8.0	2.0	37.0	18.0	30.0	18.0	12.0
Firmicutes	Clostridia	Lachnospirales	Lachnospiraceae	Tyzzerella	uncultured_rumen_bacterium	0.0	0.0	0.0	0.0	0.0	0.0	0.0	0.0	0.0	11.0	0.0	101.0	0.0	0.0	0.0
Firmicutes	Clostridia	Lachnospirales	Lachnospiraceae	[Eubacterium]_fissicatena_group	unclassified_[Eubacterium]_fissicatena_group	0.0	0.0	0.0	1.0	9.0	95.0	0.0	1.0	17.0	0.0	8.0	3.0	13.0	7.0	10.0
Firmicutes	Clostridia	Lachnospirales	Lachnospiraceae	[Eubacterium]_hallii_group	[Eubacterium]_hallii	16.0	6.0	30.0	92.0	53.0	178.0	63.0	135.0	30.0	59.0	141.0	65.0	85.0	158.0	246.0
Firmicutes	Clostridia	Lachnospirales	Lachnospiraceae	[Eubacterium]_ventriosum_group	butyrate_producing_bacterium_L2_12	0.0	0.0	5.0	2.0	3.0	5.0	0.0	1.0	0.0	1.0	2.0	3.0	2.0	9.0	5.0
Firmicutes	Clostridia	Lachnospirales	Lachnospiraceae	[Eubacterium]_xylanophilum_group	unclassified_[Eubacterium]_xylanophilum_group	82.0	0.0	213.0	0.0	7.0	9.0	0.0	0.0	0.0	1.0	0.0	0.0	4.0	2.0	20.0
Firmicutes	Clostridia	Lachnospirales	Lachnospiraceae	[Ruminococcus]_gauvreauii_group	Clostridium_sp._cTPY_17	0.0	28.0	0.0	0.0	0.0	0.0	0.0	1.0	1.0	0.0	0.0	0.0	0.0	0.0	18.0
Firmicutes	Clostridia	Lachnospirales	Lachnospiraceae	[Ruminococcus]_gauvreauii_group	Lachnospiraceae_bacterium	2.0	1.0	4.0	21.0	30.0	22.0	12.0	45.0	3.0	12.0	14.0	17.0	27.0	43.0	18.0
Firmicutes	Clostridia	Lachnospirales	Lachnospiraceae	[Ruminococcus]_gauvreauii_group	Ruminococcus_gauvreauii	0.0	15.0	0.0	0.0	0.0	0.0	0.0	0.0	0.0	0.0	0.0	0.0	0.0	1.0	0.0
Firmicutes	Clostridia	Lachnospirales	Lachnospiraceae	[Ruminococcus]_gauvreauii_group	uncultured_rumen_bacterium	0.0	0.0	0.0	0.0	0.0	0.0	0.0	0.0	0.0	8.0	0.0	0.0	0.0	0.0	0.0
Firmicutes	Clostridia	Lachnospirales	Lachnospiraceae	[Ruminococcus]_gnavus_group	Ruminococcus_gnavus_AGR2154	2.0	0.0	1.0	9.0	5.0	347.0	2.0	27.0	70.0	2.0	72.0	8.0	50.0	5.0	42.0
Firmicutes	Clostridia	Lachnospirales	Lachnospiraceae	[Ruminococcus]_torques_group	Bariatricus_massiliensis	0.0	0.0	7.0	3.0	0.0	19.0	1.0	27.0	85.0	1.0	142.0	17.0	35.0	0.0	1.0
Firmicutes	Clostridia	Lachnospirales	Lachnospiraceae	[Ruminococcus]_torques_group	Ruminococcus_lactaris	0.0	1.0	1.0	11.0	12.0	3.0	7.0	12.0	3.0	17.0	3.0	7.0	8.0	11.0	17.0
Firmicutes	Clostridia	Lachnospirales	Lachnospiraceae	[Ruminococcus]_torques_group	Ruminococcus_sp._MC_38	0.0	0.0	0.0	0.0	0.0	7.0	0.0	0.0	1.0	0.0	0.0	0.0	0.0	0.0	0.0
Firmicutes	Clostridia	Lachnospirales	Lachnospiraceae	[Ruminococcus]_torques_group	[Ruminococcus]_torques	9.0	2.0	39.0	55.0	63.0	25.0	50.0	99.0	36.0	34.0	121.0	47.0	82.0	48.0	90.0
Firmicutes	Clostridia	Lachnospirales	Lachnospiraceae	unclassified_Lachnospiraceae	Clostridiaceae_bacterium_SH032	0.0	0.0	3.0	0.0	0.0	17.0	1.0	19.0	37.0	0.0	71.0	5.0	19.0	0.0	0.0
Firmicutes	Clostridia	Lachnospirales	Lachnospiraceae	unclassified_Lachnospiraceae	Clostridium_sp._Culture_Jar_56	0.0	0.0	0.0	0.0	0.0	0.0	0.0	0.0	0.0	0.0	0.0	0.0	0.0	0.0	9.0
Firmicutes	Clostridia	Lachnospirales	Lachnospiraceae	unclassified_Lachnospiraceae	Faecalimonas_umbilicata	1.0	1.0	1.0	1.0	0.0	37.0	0.0	4.0	6.0	0.0	4.0	0.0	8.0	0.0	39.0
Firmicutes	Clostridia	Lachnospirales	Lachnospiraceae	unclassified_Lachnospiraceae	Lachnospiraceae_bacterium_DW46	160.0	0.0	1.0	1.0	0.0	2.0	0.0	0.0	0.0	1.0	1.0	196.0	0.0	0.0	51.0
Firmicutes	Clostridia	Lachnospirales	Lachnospiraceae	unclassified_Lachnospiraceae	unclassified_Lachnospiraceae	1669.0	66.0	80.0	39.0	26.0	1230.0	22.0	68.0	438.0	29.0	458.0	168.0	214.0	22.0	848.0
Firmicutes	Clostridia	Lachnospirales	unclassified_Lachnospirales	unclassified_Lachnospirales	unclassified_Lachnospirales	0.0	0.0	1.0	0.0	0.0	0.0	0.0	2.0	4.0	0.0	5.0	1.0	0.0	0.0	0.0
Firmicutes	Clostridia	Monoglobales	Monoglobaceae	Monoglobus	unclassified_Monoglobus	1.0	0.0	0.0	0.0	0.0	0.0	0.0	2.0	3.0	0.0	7.0	0.0	3.0	0.0	12.0
Firmicutes	Clostridia	Monoglobales	Monoglobaceae	Monoglobus	uncultured_Clostridium_sp.	1.0	0.0	10.0	6.0	32.0	6.0	2.0	12.0	11.0	9.0	33.0	11.0	10.0	13.0	13.0
Firmicutes	Clostridia	Monoglobales	Monoglobaceae	Monoglobus	uncultured_rumen_bacterium	32.0	0.0	0.0	1.0	0.0	0.0	1.0	0.0	0.0	0.0	0.0	0.0	0.0	0.0	54.0
Firmicutes	Clostridia	Oscillospirales	Butyricicoccaceae	Butyricicoccus	Agathobaculum_butyriciproducens	1.0	0.0	3.0	7.0	7.0	6.0	4.0	11.0	1.0	14.0	15.0	25.0	10.0	28.0	16.0
Firmicutes	Clostridia	Oscillospirales	Butyricicoccaceae	Butyricicoccus	Butyricicoccus_bacterium_NLAE_zl_H55	0.0	0.0	0.0	0.0	0.0	29.0	0.0	0.0	4.0	0.0	0.0	1.0	3.0	0.0	0.0
Firmicutes	Clostridia	Oscillospirales	Butyricicoccaceae	Butyricicoccus	Butyricicoccus_pullicaecorum	0.0	17.0	0.0	0.0	0.0	0.0	0.0	0.0	0.0	0.0	1.0	0.0	0.0	0.0	0.0
Firmicutes	Clostridia	Oscillospirales	Butyricicoccaceae	Butyricicoccus	unclassified_Butyricicoccus	4.0	0.0	0.0	0.0	0.0	0.0	0.0	0.0	0.0	0.0	0.0	0.0	0.0	0.0	0.0
Firmicutes	Clostridia	Oscillospirales	Butyricicoccaceae	UCG_008	Intestinibacillus_massiliensis	0.0	0.0	1.0	0.0	0.0	5.0	0.0	1.0	8.0	0.0	13.0	2.0	4.0	0.0	0.0
Firmicutes	Clostridia	Oscillospirales	Butyricicoccaceae	UCG_009	[Clostridium]_leptum	2.0	0.0	0.0	0.0	0.0	1.0	0.0	0.0	0.0	0.0	0.0	0.0	0.0	0.0	9.0
Firmicutes	Clostridia	Oscillospirales	Butyricicoccaceae	UCG_009	unclassified_UCG_009	0.0	0.0	0.0	0.0	0.0	1.0	0.0	0.0	2.0	0.0	7.0	2.0	1.0	0.0	0.0
Firmicutes	Clostridia	Oscillospirales	Hungateiclostridiaceae	Fastidiosipila	Saccharofermentans_sp._Marseille_P3694	0.0	0.0	0.0	0.0	0.0	0.0	0.0	0.0	6.0	0.0	0.0	0.0	0.0	0.0	0.0
Firmicutes	Clostridia	Oscillospirales	Hydrogenoanaerobacterium	Selenomonadales_bacterium_Marseille_P2399	unclassified_Selenomonadales_bacterium_Marseille_P2399	0.0	0.0	0.0	0.0	0.0	0.0	0.0	1.0	4.0	0.0	7.0	1.0	3.0	0.0	0.0
Firmicutes	Clostridia	Oscillospirales	Hydrogenoanaerobacterium	unclassified_Hydrogenoanaerobacterium	unclassified_Hydrogenoanaerobacterium	0.0	0.0	0.0	0.0	0.0	0.0	0.0	0.0	3.0	0.0	1.0	0.0	2.0	0.0	0.0
Firmicutes	Clostridia	Oscillospirales	Oscillospiraceae	Colidextribacter	Clostridiales_bacterium_CIEAF_019	35.0	0.0	0.0	0.0	0.0	0.0	1.0	0.0	0.0	0.0	0.0	0.0	0.0	0.0	0.0
Firmicutes	Clostridia	Oscillospirales	Oscillospiraceae	Colidextribacter	Clostridiales_bacterium_CIEAF_022	89.0	0.0	0.0	0.0	0.0	28.0	1.0	0.0	7.0	5.0	0.0	4.0	2.0	0.0	22.0
Firmicutes	Clostridia	Oscillospirales	Oscillospiraceae	Colidextribacter	unclassified_Colidextribacter	196.0	0.0	1.0	0.0	1.0	54.0	0.0	1.0	6.0	1.0	1.0	1.0	3.0	1.0	117.0
Firmicutes	Clostridia	Oscillospirales	Oscillospiraceae	Flavonifractor	Flavonifractor_plautii	6.0	23.0	1.0	2.0	1.0	7.0	0.0	6.0	22.0	0.0	40.0	5.0	8.0	2.0	0.0
Firmicutes	Clostridia	Oscillospirales	Oscillospiraceae	Intestinimonas	Flavonifractor_plautii	0.0	0.0	0.0	1.0	0.0	1.0	0.0	3.0	10.0	0.0	14.0	1.0	4.0	0.0	0.0
Firmicutes	Clostridia	Oscillospirales	Oscillospiraceae	Intestinimonas	Intestinimonas_butyriciproducens	0.0	0.0	2.0	0.0	0.0	7.0	0.0	7.0	14.0	0.0	42.0	5.0	13.0	0.0	0.0
Firmicutes	Clostridia	Oscillospirales	Oscillospiraceae	Intestinimonas	Intestinimonas_massiliensis	0.0	0.0	0.0	0.0	0.0	4.0	0.0	3.0	13.0	0.0	29.0	3.0	8.0	0.0	0.0
Firmicutes	Clostridia	Oscillospirales	Oscillospiraceae	Intestinimonas	Intestinimonas_timonensis	1.0	0.0	1.0	1.0	0.0	8.0	0.0	7.0	18.0	0.0	35.0	2.0	4.0	0.0	0.0
Firmicutes	Clostridia	Oscillospirales	Oscillospiraceae	NK4A214_group	unclassified_NK4A214_group	0.0	0.0	0.0	0.0	0.0	1.0	0.0	1.0	2.0	0.0	6.0	1.0	1.0	1.0	15.0
Firmicutes	Clostridia	Oscillospirales	Oscillospiraceae	NK4A214_group	uncultured_Firmicutes_bacterium	0.0	0.0	0.0	0.0	0.0	5.0	0.0	1.0	2.0	0.0	9.0	1.0	2.0	0.0	0.0
Firmicutes	Clostridia	Oscillospirales	Oscillospiraceae	Oscillibacter	Clostridiales_bacterium_CIEAF_021	59.0	0.0	1.0	13.0	0.0	16.0	0.0	23.0	3.0	0.0	0.0	0.0	1.0	0.0	14.0
Firmicutes	Clostridia	Oscillospirales	Oscillospiraceae	Oscillibacter	Lactobacillales_bacterium_HY_36_1	0.0	0.0	1.0	0.0	0.0	0.0	0.0	1.0	4.0	1.0	5.0	0.0	0.0	0.0	0.0
Firmicutes	Clostridia	Oscillospirales	Oscillospiraceae	Oscillibacter	Oscillibacter_ruminantium_GH1	0.0	0.0	0.0	0.0	0.0	3.0	0.0	3.0	5.0	0.0	12.0	3.0	3.0	0.0	0.0
Firmicutes	Clostridia	Oscillospirales	Oscillospiraceae	Oscillibacter	Oscillibacter_sp._1_3	71.0	0.0	0.0	0.0	0.0	5.0	0.0	0.0	0.0	0.0	0.0	0.0	0.0	0.0	0.0
Firmicutes	Clostridia	Oscillospirales	Oscillospiraceae	Oscillibacter	Oscillibacter_valericigenes	0.0	0.0	0.0	0.0	0.0	1.0	0.0	1.0	1.0	0.0	3.0	0.0	3.0	0.0	0.0
Firmicutes	Clostridia	Oscillospirales	Oscillospiraceae	Oscillibacter	unclassified_Oscillibacter	0.0	0.0	3.0	5.0	0.0	13.0	0.0	17.0	50.0	0.0	87.0	10.0	21.0	0.0	0.0
Firmicutes	Clostridia	Oscillospirales	Oscillospiraceae	Papillibacter	unclassified_Papillibacter	33.0	0.0	0.0	0.0	0.0	0.0	0.0	0.0	0.0	0.0	0.0	0.0	0.0	0.0	41.0
Firmicutes	Clostridia	Oscillospirales	Oscillospiraceae	UCG_002	unclassified_UCG_002	12.0	0.0	0.0	0.0	0.0	0.0	0.0	0.0	0.0	0.0	0.0	0.0	0.0	0.0	1.0
Firmicutes	Clostridia	Oscillospirales	Oscillospiraceae	UCG_005	unclassified_UCG_005	43.0	0.0	0.0	0.0	0.0	3.0	0.0	0.0	0.0	0.0	1.0	0.0	0.0	0.0	47.0
Firmicutes	Clostridia	Oscillospirales	Oscillospiraceae	UCG_005	uncultured_Clostridiales_bacterium	7.0	20.0	0.0	0.0	0.0	0.0	0.0	0.0	0.0	0.0	0.0	0.0	0.0	0.0	0.0
Firmicutes	Clostridia	Oscillospirales	Oscillospiraceae	unclassified_Oscillospiraceae	unclassified_Oscillospiraceae	370.0	0.0	9.0	2.0	4.0	78.0	6.0	39.0	136.0	1.0	198.0	26.0	42.0	158.0	212.0
Firmicutes	Clostridia	Oscillospirales	Oscillospiraceae	unclassified_Oscillospiraceae	uncultured_Clostridiales_bacterium	84.0	0.0	0.0	0.0	0.0	0.0	0.0	4.0	1.0	1.0	0.0	0.0	0.0	0.0	1.0
Firmicutes	Clostridia	Oscillospirales	Ruminococcaceae	Anaerofilum	unclassified_Anaerofilum	0.0	0.0	2.0	0.0	0.0	2.0	0.0	6.0	11.0	0.0	18.0	1.0	3.0	0.0	0.0
Firmicutes	Clostridia	Oscillospirales	Ruminococcaceae	Anaerotruncus	Anaerotruncus_colihominis	18.0	0.0	0.0	0.0	0.0	0.0	0.0	0.0	3.0	0.0	3.0	0.0	2.0	0.0	1.0
Firmicutes	Clostridia	Oscillospirales	Ruminococcaceae	Anaerotruncus	Anaerotruncus_sp._AT3	0.0	0.0	0.0	0.0	0.0	0.0	0.0	0.0	2.0	0.0	5.0	0.0	2.0	0.0	0.0
Firmicutes	Clostridia	Oscillospirales	Ruminococcaceae	Anaerotruncus	Anaerotruncus_sp._MT15	0.0	0.0	0.0	0.0	0.0	2.0	0.0	0.0	2.0	0.0	4.0	0.0	1.0	0.0	0.0
Firmicutes	Clostridia	Oscillospirales	Ruminococcaceae	Anaerotruncus	unclassified_Anaerotruncus	0.0	0.0	2.0	1.0	0.0	1.0	0.0	8.0	19.0	0.0	33.0	2.0	10.0	0.0	0.0
Firmicutes	Clostridia	Oscillospirales	Ruminococcaceae	Angelakisella	unclassified_Angelakisella	0.0	0.0	0.0	0.0	1.0	0.0	2.0	1.0	0.0	0.0	0.0	0.0	1.0	1.0	0.0
Firmicutes	Clostridia	Oscillospirales	Ruminococcaceae	Candidatus_Soleaferrea	Bittarella_massiliensis	0.0	12.0	1.0	0.0	0.0	3.0	0.0	0.0	2.0	0.0	8.0	0.0	0.0	0.0	0.0
Firmicutes	Clostridia	Oscillospirales	Ruminococcaceae	Candidatus_Soleaferrea	unclassified_Candidatus_Soleaferrea	0.0	0.0	0.0	0.0	0.0	0.0	0.0	0.0	0.0	0.0	0.0	88.0	0.0	0.0	0.0
Firmicutes	Clostridia	Oscillospirales	Ruminococcaceae	Faecalibacterium	Faecalibacterium_prausnitzii	0.0	0.0	5.0	28.0	108.0	3.0	17.0	43.0	7.0	44.0	33.0	50.0	49.0	55.0	14.0
Firmicutes	Clostridia	Oscillospirales	Ruminococcaceae	Fournierella	unclassified_Fournierella	1.0	0.0	3.0	6.0	0.0	46.0	1.0	38.0	131.0	0.0	268.0	24.0	72.0	34.0	3.0
Firmicutes	Clostridia	Oscillospirales	Ruminococcaceae	Harryflintia	Provencibacterium_massiliense	0.0	0.0	0.0	0.0	0.0	0.0	0.0	2.0	1.0	0.0	1.0	1.0	2.0	0.0	0.0
Firmicutes	Clostridia	Oscillospirales	Ruminococcaceae	Harryflintia	unclassified_Harryflintia	31.0	0.0	0.0	0.0	0.0	0.0	0.0	0.0	0.0	0.0	0.0	0.0	0.0	0.0	15.0
Firmicutes	Clostridia	Oscillospirales	Ruminococcaceae	Incertae_Sedis	Acutalibacter_muris	448.0	7.0	0.0	0.0	1.0	0.0	1.0	1.0	0.0	1.0	1.0	0.0	0.0	1.0	156.0
Firmicutes	Clostridia	Oscillospirales	Ruminococcaceae	Incertae_Sedis	Acutalibacter_sp.	382.0	0.0	0.0	1.0	0.0	0.0	0.0	0.0	0.0	0.0	0.0	0.0	0.0	0.0	114.0
Firmicutes	Clostridia	Oscillospirales	Ruminococcaceae	Incertae_Sedis	Clostridiaceae_bacterium_DJF_LS40	0.0	0.0	0.0	2.0	0.0	0.0	0.0	6.0	0.0	0.0	0.0	1.0	2.0	2.0	0.0
Firmicutes	Clostridia	Oscillospirales	Ruminococcaceae	Incertae_Sedis	Clostridium_sp._SN17	159.0	0.0	0.0	0.0	0.0	0.0	0.0	0.0	0.0	3.0	0.0	0.0	0.0	0.0	38.0
Firmicutes	Clostridia	Oscillospirales	Ruminococcaceae	Incertae_Sedis	Neglecta_timonensis	0.0	0.0	1.0	1.0	0.0	4.0	0.0	5.0	7.0	0.0	24.0	0.0	5.0	0.0	0.0
Firmicutes	Clostridia	Oscillospirales	Ruminococcaceae	Incertae_Sedis	Ruminococcaceae_bacterium_Marseille_P3449	24.0	14.0	0.0	0.0	1.0	0.0	0.0	1.0	0.0	0.0	0.0	0.0	0.0	0.0	1.0
Firmicutes	Clostridia	Oscillospirales	Ruminococcaceae	Incertae_Sedis	[Clostridium]_leptum	22.0	0.0	1.0	1.0	6.0	0.0	0.0	0.0	0.0	0.0	1.0	1.0	1.0	0.0	0.0
Firmicutes	Clostridia	Oscillospirales	Ruminococcaceae	Incertae_Sedis	unclassified_Incertae_Sedis	0.0	0.0	0.0	0.0	1.0	17.0	0.0	1.0	9.0	1.0	13.0	9.0	4.0	0.0	0.0
Firmicutes	Clostridia	Oscillospirales	Ruminococcaceae	Incertae_Sedis	uncultured_Clostridiales_bacterium	85.0	0.0	0.0	0.0	0.0	2.0	0.0	0.0	0.0	0.0	0.0	0.0	0.0	0.0	33.0
Firmicutes	Clostridia	Oscillospirales	Ruminococcaceae	Negativibacillus	Negativibacillus_massiliensis	0.0	0.0	0.0	0.0	0.0	0.0	0.0	1.0	0.0	0.0	0.0	6.0	2.0	0.0	0.0
Firmicutes	Clostridia	Oscillospirales	Ruminococcaceae	Negativibacillus	unclassified_Negativibacillus	62.0	0.0	2.0	0.0	0.0	5.0	0.0	6.0	22.0	0.0	27.0	7.0	7.0	0.0	95.0
Firmicutes	Clostridia	Oscillospirales	Ruminococcaceae	Pygmaiobacter	unclassified_Pygmaiobacter	5.0	0.0	0.0	0.0	0.0	0.0	0.0	0.0	0.0	0.0	0.0	0.0	0.0	0.0	0.0
Firmicutes	Clostridia	Oscillospirales	Ruminococcaceae	Ruminococcus	Ruminococcus_bromii	4.0	135.0	2.0	29.0	188.0	10.0	9.0	30.0	5.0	55.0	56.0	16.0	6.0	202.0	60.0
Firmicutes	Clostridia	Oscillospirales	Ruminococcaceae	Ruminococcus	Ruminococcus_callidus	0.0	1.0	0.0	1.0	0.0	2.0	2.0	3.0	1.0	0.0	2.0	4.0	1.0	3.0	1.0
Firmicutes	Clostridia	Oscillospirales	Ruminococcaceae	Ruminococcus	Ruminococcus_champanellensis	63.0	0.0	0.0	0.0	0.0	0.0	0.0	0.0	0.0	0.0	0.0	0.0	0.0	1.0	0.0
Firmicutes	Clostridia	Oscillospirales	Ruminococcaceae	Ruminococcus	Ruminococcus_sp.	0.0	0.0	0.0	4.0	2.0	1.0	1.0	3.0	0.0	0.0	3.0	0.0	0.0	0.0	0.0
Firmicutes	Clostridia	Oscillospirales	Ruminococcaceae	Ruminococcus	unclassified_Ruminococcus	0.0	39.0	1.0	1.0	0.0	7.0	0.0	0.0	0.0	0.0	0.0	360.0	1.0	0.0	20.0
Firmicutes	Clostridia	Oscillospirales	Ruminococcaceae	Subdoligranulum	Faecalibacterium_prausnitzii	8.0	0.0	3.0	19.0	7.0	8.0	17.0	31.0	16.0	9.0	25.0	13.0	23.0	91.0	20.0
Firmicutes	Clostridia	Oscillospirales	Ruminococcaceae	Subdoligranulum	Ruminococcaceae_bacterium	0.0	0.0	0.0	12.0	1.0	0.0	0.0	1.0	0.0	1.0	0.0	0.0	4.0	0.0	3.0
Firmicutes	Clostridia	Oscillospirales	Ruminococcaceae	UBA1819	Eubacterium_sp._UNK.MGS_25	27.0	0.0	0.0	0.0	0.0	0.0	0.0	0.0	0.0	0.0	0.0	0.0	0.0	0.0	1.0
Firmicutes	Clostridia	Oscillospirales	Ruminococcaceae	UBA1819	Ruminococcaceae_bacterium_cv2	23.0	5.0	0.0	0.0	0.0	0.0	0.0	0.0	0.0	0.0	0.0	0.0	0.0	0.0	0.0
Firmicutes	Clostridia	Oscillospirales	Ruminococcaceae	UBA1819	Ruthenibacterium_lactatiformans	0.0	15.0	0.0	6.0	0.0	286.0	0.0	1.0	45.0	0.0	5.0	10.0	25.0	2.0	0.0
Firmicutes	Clostridia	Oscillospirales	Ruminococcaceae	UBA1819	unclassified_UBA1819	47.0	0.0	0.0	0.0	0.0	0.0	0.0	0.0	0.0	0.0	0.0	0.0	0.0	0.0	19.0
Firmicutes	Clostridia	Oscillospirales	Ruminococcaceae	[Eubacterium]_siraeum_group	unclassified_[Eubacterium]_siraeum_group	528.0	0.0	0.0	0.0	0.0	0.0	1.0	0.0	0.0	1.0	1.0	45.0	0.0	4.0	138.0
Firmicutes	Clostridia	Oscillospirales	Ruminococcaceae	unclassified_Ruminococcaceae	[Clostridium]_leptum	135.0	0.0	0.0	0.0	0.0	2.0	1.0	0.0	1.0	0.0	0.0	0.0	0.0	0.0	67.0
Firmicutes	Clostridia	Oscillospirales	Ruminococcaceae	unclassified_Ruminococcaceae	unclassified_Ruminococcaceae	390.0	50.0	3.0	7.0	2.0	27.0	28.0	24.0	64.0	1.0	153.0	55.0	32.0	247.0	215.0
Firmicutes	Clostridia	Oscillospirales	Ruminococcaceae	unclassified_Ruminococcaceae	uncultured_Clostridiales_bacterium	0.0	0.0	0.0	0.0	0.0	8.0	0.0	0.0	1.0	0.0	0.0	0.0	0.0	1.0	1.0
Firmicutes	Clostridia	Oscillospirales	Ruminococcaceae	unclassified_Ruminococcaceae	uncultured_rumen_bacterium	0.0	0.0	45.0	0.0	0.0	0.0	0.0	0.0	0.0	0.0	0.0	0.0	0.0	0.0	0.0
Firmicutes	Clostridia	Oscillospirales	Ruminococcaceae	uncultured_Clostridiales_bacterium	uncultured_Clostridiales_bacterium	9.0	0.0	0.0	0.0	0.0	0.0	0.0	1.0	0.0	0.0	0.0	0.0	0.0	0.0	0.0
Firmicutes	Clostridia	Oscillospirales	UCG_010	unclassified_UCG_010	unclassified_UCG_010	32.0	0.0	0.0	0.0	0.0	0.0	0.0	1.0	1.0	0.0	1.0	1.0	0.0	0.0	23.0
Firmicutes	Clostridia	Oscillospirales	[Clostridium]_methylpentosum_group	unclassified_[Clostridium]_methylpentosum_group	unclassified_[Clostridium]_methylpentosum_group	8.0	0.0	0.0	0.0	0.0	0.0	0.0	0.0	0.0	0.0	0.0	0.0	0.0	0.0	0.0
Firmicutes	Clostridia	Oscillospirales	[Eubacterium]_coprostanoligenes_group	unclassified_[Eubacterium]_coprostanoligenes_group	unclassified_[Eubacterium]_coprostanoligenes_group	64.0	17.0	6.0	9.0	48.0	162.0	7.0	18.0	69.0	9.0	179.0	13.0	51.0	25.0	39.0
Firmicutes	Clostridia	Oscillospirales	unclassified_Oscillospirales	unclassified_Oscillospirales	unclassified_Oscillospirales	0.0	0.0	0.0	0.0	0.0	0.0	0.0	0.0	2.0	0.0	3.0	0.0	2.0	0.0	0.0
Firmicutes	Clostridia	Peptococcales	Peptococcaceae	Peptococcus	Peptococcus_sp._oral_taxon_168	7.0	158.0	0.0	11.0	140.0	10.0	0.0	0.0	12.0	0.0	0.0	17.0	0.0	70.0	0.0
Firmicutes	Clostridia	Peptococcales	Peptococcaceae	unclassified_Peptococcaceae	unclassified_Peptococcaceae	148.0	11.0	0.0	0.0	16.0	11.0	0.0	3.0	7.0	1.0	19.0	2.0	1.0	7.0	104.0
Firmicutes	Clostridia	Peptostreptococcales_Tissierellales	Anaerovoracaceae	Anaerovorax	unclassified_Anaerovorax	28.0	0.0	1.0	2.0	0.0	6.0	0.0	1.0	14.0	0.0	18.0	3.0	4.0	0.0	42.0
Firmicutes	Clostridia	Peptostreptococcales_Tissierellales	Anaerovoracaceae	Family_XIII_AD3011_group	unclassified_Family_XIII_AD3011_group	13.0	0.0	0.0	0.0	1.0	1.0	0.0	0.0	1.0	0.0	0.0	0.0	0.0	0.0	0.0
Firmicutes	Clostridia	Peptostreptococcales_Tissierellales	Anaerovoracaceae	Family_XIII_AD3011_group	uncultured_Eubacteriaceae_bacterium	0.0	36.0	0.0	231.0	0.0	0.0	0.0	0.0	0.0	0.0	0.0	0.0	0.0	0.0	0.0
Firmicutes	Clostridia	Peptostreptococcales_Tissierellales	Anaerovoracaceae	Family_XIII_UCG_001	Peptostreptococcaceae_bacterium_canine_oral_taxon_139	0.0	0.0	0.0	8.0	27.0	0.0	0.0	9.0	0.0	0.0	0.0	0.0	0.0	22.0	0.0
Firmicutes	Clostridia	Peptostreptococcales_Tissierellales	Anaerovoracaceae	Mogibacterium	Alterileibacterium_massiliense	0.0	14.0	0.0	0.0	70.0	0.0	0.0	0.0	0.0	0.0	0.0	76.0	0.0	41.0	0.0
Firmicutes	Clostridia	Peptostreptococcales_Tissierellales	Anaerovoracaceae	Mogibacterium	Mogibacterium_timidum	180.0	423.0	0.0	781.0	454.0	0.0	1.0	10.0	237.0	12.0	1.0	90.0	0.0	293.0	40.0
Firmicutes	Clostridia	Peptostreptococcales_Tissierellales	Anaerovoracaceae	[Eubacterium]_brachy_group	Eubacterium_brachy_ATCC_33089	193.0	72.0	0.0	2810.0	174.0	25.0	0.0	338.0	54.0	0.0	0.0	0.0	0.0	89.0	0.0
Firmicutes	Clostridia	Peptostreptococcales_Tissierellales	Anaerovoracaceae	[Eubacterium]_brachy_group	unclassified_[Eubacterium]_brachy_group	17.0	29.0	0.0	90.0	12.0	8.0	0.0	113.0	16.0	0.0	25.0	4.0	5.0	9.0	0.0
Firmicutes	Clostridia	Peptostreptococcales_Tissierellales	Anaerovoracaceae	[Eubacterium]_brachy_group	uncultured_Eubacteriaceae_bacterium	0.0	0.0	0.0	0.0	0.0	7.0	0.0	4.0	6.0	0.0	37.0	4.0	5.0	0.0	0.0
Firmicutes	Clostridia	Peptostreptococcales_Tissierellales	Anaerovoracaceae	[Eubacterium]_nodatum_group	Eubacterium	1.0	0.0	6.0	2.0	0.0	9.0	1.0	11.0	32.0	1.0	74.0	6.0	14.0	0.0	0.0
Firmicutes	Clostridia	Peptostreptococcales_Tissierellales	Anaerovoracaceae	[Eubacterium]_nodatum_group	[Eubacterium]_infirmum	81.0	142.0	0.0	0.0	6.0	0.0	0.0	0.0	5.0	0.0	0.0	0.0	0.0	6.0	0.0
Firmicutes	Clostridia	Peptostreptococcales_Tissierellales	Anaerovoracaceae	[Eubacterium]_nodatum_group	[Eubacterium]_minutum	0.0	227.0	0.0	123.0	0.0	0.0	0.0	0.0	0.0	0.0	0.0	0.0	0.0	0.0	0.0
Firmicutes	Clostridia	Peptostreptococcales_Tissierellales	Anaerovoracaceae	[Eubacterium]_nodatum_group	[Eubacterium]_nodatum	0.0	235.0	0.0	568.0	154.0	0.0	0.0	747.0	275.0	1.0	0.0	720.0	0.0	71.0	0.0
Firmicutes	Clostridia	Peptostreptococcales_Tissierellales	Anaerovoracaceae	[Eubacterium]_nodatum_group	unclassified_[Eubacterium]_nodatum_group	13.0	59.0	0.0	31.0	0.0	29.0	0.0	0.0	4.0	0.0	69.0	0.0	2.0	0.0	0.0
Firmicutes	Clostridia	Peptostreptococcales_Tissierellales	Anaerovoracaceae	[Eubacterium]_saphenum_group	Eubacterium_saphenum_ATCC_49989	312.0	0.0	0.0	0.0	490.0	42.0	1.0	0.0	178.0	0.0	0.0	0.0	0.0	261.0	0.0
Firmicutes	Clostridia	Peptostreptococcales_Tissierellales	Anaerovoracaceae	unclassified_Anaerovoracaceae	unclassified_Anaerovoracaceae	81.0	437.0	0.0	295.0	164.0	0.0	0.0	1216.0	561.0	0.0	0.0	0.0	0.0	75.0	13.0
Firmicutes	Clostridia	Peptostreptococcales_Tissierellales	Family_XI	Anaerococcus	Anaerococcus_obesiensis	0.0	0.0	0.0	0.0	0.0	0.0	0.0	1.0	0.0	0.0	0.0	0.0	3.0	0.0	0.0
Firmicutes	Clostridia	Peptostreptococcales_Tissierellales	Family_XI	Finegoldia	Finegoldia_magna	0.0	0.0	0.0	0.0	0.0	0.0	0.0	0.0	0.0	0.0	0.0	0.0	4.0	0.0	0.0
Firmicutes	Clostridia	Peptostreptococcales_Tissierellales	Family_XI	Parvimonas	Parvimonas_micra	266.0	121.0	0.0	915.0	1303.0	37.0	1.0	179.0	10.0	0.0	0.0	0.0	0.0	767.0	16.0
Firmicutes	Clostridia	Peptostreptococcales_Tissierellales	Family_XI	Peptoniphilus	Peptoniphilus_harei	0.0	0.0	0.0	0.0	0.0	0.0	0.0	0.0	0.0	0.0	1.0	0.0	3.0	0.0	0.0
Firmicutes	Clostridia	Peptostreptococcales_Tissierellales	Family_XI	Peptoniphilus	Peptoniphilus_rhinitidis	0.0	0.0	0.0	0.0	0.0	0.0	0.0	0.0	12.0	0.0	0.0	0.0	1.0	0.0	0.0
Firmicutes	Clostridia	Peptostreptococcales_Tissierellales	Family_XI	Tissierella	Tissierella_praeacuta	0.0	0.0	0.0	0.0	0.0	0.0	0.0	1.0	0.0	0.0	1.0	1.0	1.0	0.0	0.0
Firmicutes	Clostridia	Peptostreptococcales_Tissierellales	Family_XI	W5053	Peptostreptococcaceae_bacterium_oral_taxon_113_str._W5053	0.0	325.0	0.0	955.0	0.0	0.0	0.0	0.0	149.0	29.0	0.0	0.0	0.0	0.0	0.0
Firmicutes	Clostridia	Peptostreptococcales_Tissierellales	Peptostreptococcaceae	Filifactor	Filifactor_alocis	192.0	2295.0	1.0	1423.0	2107.0	57.0	0.0	1928.0	624.0	1.0	1.0	1112.0	0.0	1473.0	39.0
Firmicutes	Clostridia	Peptostreptococcales_Tissierellales	Peptostreptococcaceae	Paraclostridium	Paraclostridium_bifermentans	0.0	0.0	0.0	0.0	0.0	1.0	1.0	2.0	0.0	0.0	15.0	2.0	375.0	0.0	0.0
Firmicutes	Clostridia	Peptostreptococcales_Tissierellales	Peptostreptococcaceae	Peptoanaerobacter	Peptoanaerobacter_stomatis	0.0	0.0	0.0	22.0	0.0	0.0	0.0	0.0	0.0	0.0	0.0	0.0	0.0	0.0	0.0
Firmicutes	Clostridia	Peptostreptococcales_Tissierellales	Peptostreptococcaceae	Peptostreptococcus	Peptostreptococcus_stomatis	301.0	195.0	0.0	177.0	1635.0	0.0	19.0	106.0	18.0	1.0	0.0	0.0	0.0	1173.0	0.0
Firmicutes	Clostridia	Peptostreptococcales_Tissierellales	Peptostreptococcaceae	Romboutsia	Romboutsia_ilealis	49.0	95.0	395.0	41.0	22.0	35.0	45.0	28.0	33.0	23.0	71.0	69.0	33.0	22.0	162.0
Firmicutes	Clostridia	Peptostreptococcales_Tissierellales	Peptostreptococcaceae	Romboutsia	Romboutsia_lituseburensis	0.0	0.0	0.0	0.0	1.0	8.0	2.0	1.0	0.0	1.0	22.0	0.0	122.0	0.0	0.0
Firmicutes	Clostridia	Peptostreptococcales_Tissierellales	Peptostreptococcaceae	Terrisporobacter	Terrisporobacter_glycolicus	12.0	1.0	0.0	1.0	1.0	2.0	3.0	4.0	14.0	3.0	3.0	3.0	4.0	1.0	3.0
Firmicutes	Clostridia	Peptostreptococcales_Tissierellales	Peptostreptococcaceae	[Eubacterium]_yurii_group	[Eubacterium]_yurii	0.0	1113.0	0.0	0.0	64.0	4.0	0.0	0.0	0.0	0.0	0.0	0.0	0.0	36.0	0.0
Firmicutes	Clostridia	Peptostreptococcales_Tissierellales	Sedimentibacteraceae	Sedimentibacter	unclassified_Sedimentibacter	0.0	0.0	0.0	0.0	0.0	1.0	0.0	0.0	5.0	0.0	4.0	0.0	2.0	0.0	0.0
Firmicutes	Clostridia	unclassified_Clostridia	unclassified_Clostridia	unclassified_Clostridia	unclassified_Clostridia	0.0	0.0	0.0	0.0	0.0	0.0	0.0	0.0	1.0	0.0	3.0	0.0	1.0	0.0	0.0
Firmicutes	Desulfitobacteriia	Desulfitobacteriales	Desulfitobacteriaceae	Desulfosporosinus	Desulfosporosinus_fructosivorans	0.0	0.0	0.0	0.0	0.0	3.0	0.0	1.0	2.0	0.0	6.0	0.0	1.0	0.0	0.0
Firmicutes	Limnochordia	Limnochordales	Limnochordaceae	unclassified_Limnochordaceae	unclassified_Limnochordaceae	0.0	0.0	0.0	0.0	0.0	0.0	8.0	0.0	0.0	0.0	0.0	0.0	0.0	0.0	0.0
Firmicutes	Negativicutes	Acidaminococcales	Acidaminococcaceae	Phascolarctobacterium	Phascolarctobacterium_sp._377	1.0	0.0	0.0	0.0	0.0	0.0	0.0	0.0	14.0	0.0	0.0	0.0	0.0	0.0	0.0
Firmicutes	Negativicutes	Acidaminococcales	Acidaminococcaceae	Succiniclasticum	Succiniclasticum_ruminis	0.0	0.0	0.0	0.0	0.0	0.0	0.0	0.0	0.0	0.0	0.0	108.0	0.0	0.0	0.0
Firmicutes	Negativicutes	Veillonellales_Selenomonadales	Selenomonadaceae	Megamonas	Megamonas_funiformis	0.0	0.0	0.0	0.0	1.0	0.0	0.0	0.0	0.0	0.0	0.0	1.0	0.0	0.0	3.0
Firmicutes	Negativicutes	Veillonellales_Selenomonadales	Selenomonadaceae	Pectinatus	Pectinatus_brassicae	0.0	0.0	0.0	0.0	0.0	0.0	0.0	0.0	0.0	0.0	0.0	11.0	0.0	0.0	0.0
Firmicutes	Negativicutes	Veillonellales_Selenomonadales	Selenomonadaceae	Quinella	Quinella_ovalis__Quins_oval	0.0	0.0	0.0	0.0	0.0	0.0	0.0	0.0	0.0	0.0	0.0	0.0	0.0	0.0	24.0
Firmicutes	Negativicutes	Veillonellales_Selenomonadales	Selenomonadaceae	Selenomonas	Selenomonas	79.0	281.0	0.0	0.0	235.0	19.0	0.0	38.0	151.0	0.0	0.0	0.0	1.0	133.0	0.0
Firmicutes	Negativicutes	Veillonellales_Selenomonadales	Selenomonadaceae	Selenomonas	Selenomonas_artemidis	0.0	11.0	94.0	0.0	25.0	0.0	0.0	0.0	84.0	0.0	0.0	0.0	0.0	15.0	1.0
Firmicutes	Negativicutes	Veillonellales_Selenomonadales	Selenomonadaceae	Selenomonas	Selenomonas_dianae	0.0	9.0	0.0	0.0	31.0	0.0	0.0	0.0	0.0	0.0	0.0	0.0	0.0	24.0	0.0
Firmicutes	Negativicutes	Veillonellales_Selenomonadales	Selenomonadaceae	Selenomonas	Selenomonas_felix	0.0	59.0	150.0	0.0	69.0	0.0	0.0	0.0	19.0	0.0	0.0	0.0	0.0	60.0	0.0
Firmicutes	Negativicutes	Veillonellales_Selenomonadales	Selenomonadaceae	Selenomonas	Selenomonas_genomosp._C2	10.0	152.0	0.0	0.0	34.0	0.0	0.0	114.0	167.0	0.0	0.0	0.0	0.0	22.0	11.0
Firmicutes	Negativicutes	Veillonellales_Selenomonadales	Selenomonadaceae	Selenomonas	Selenomonas_infelix	0.0	0.0	0.0	11.0	1.0	0.0	0.0	0.0	0.0	0.0	0.0	0.0	0.0	0.0	0.0
Firmicutes	Negativicutes	Veillonellales_Selenomonadales	Selenomonadaceae	Selenomonas	Selenomonas_massiliensis	0.0	520.0	0.0	5.0	162.0	0.0	0.0	0.0	179.0	0.0	0.0	0.0	0.0	79.0	70.0
Firmicutes	Negativicutes	Veillonellales_Selenomonadales	Selenomonadaceae	Selenomonas	Selenomonas_noxia	0.0	154.0	807.0	0.0	103.0	0.0	0.0	0.0	1007.0	0.0	0.0	1.0	0.0	93.0	118.0
Firmicutes	Negativicutes	Veillonellales_Selenomonadales	Selenomonadaceae	Selenomonas	Selenomonas_sputigena	117.0	594.0	0.0	78.0	166.0	38.0	0.0	0.0	252.0	0.0	0.0	0.0	0.0	109.0	62.0
Firmicutes	Negativicutes	Veillonellales_Selenomonadales	Selenomonadaceae	unclassified_Selenomonadaceae	Mitsuokella_sp._oral_taxon_131_str._W9106	0.0	0.0	0.0	0.0	701.0	0.0	0.0	0.0	10.0	0.0	0.0	0.0	0.0	418.0	0.0
Firmicutes	Negativicutes	Veillonellales_Selenomonadales	Selenomonadaceae	unclassified_Selenomonadaceae	unclassified_Selenomonadaceae	0.0	0.0	1.0	0.0	0.0	3.0	0.0	3.0	9.0	0.0	20.0	0.0	3.0	1.0	0.0
Firmicutes	Negativicutes	Veillonellales_Selenomonadales	Sporomusaceae	Anaerosinus	unclassified_Anaerosinus	0.0	0.0	0.0	0.0	0.0	1.0	0.0	0.0	0.0	0.0	9.0	1.0	0.0	0.0	1.0
Firmicutes	Negativicutes	Veillonellales_Selenomonadales	Veillonellaceae	Anaeroglobus	Anaeroglobus_geminatus	69.0	318.0	0.0	20.0	1019.0	0.0	0.0	0.0	128.0	0.0	0.0	0.0	0.0	704.0	22.0
Firmicutes	Negativicutes	Veillonellales_Selenomonadales	Veillonellaceae	Dialister	Dialister_invisus	139.0	1219.0	25.0	192.0	497.0	0.0	0.0	1.0	55.0	2.0	1.0	111.0	0.0	340.0	0.0
Firmicutes	Negativicutes	Veillonellales_Selenomonadales	Veillonellaceae	Dialister	Dialister_massiliensis	0.0	0.0	0.0	4.0	1.0	0.0	5.0	2.0	3.0	2.0	10.0	0.0	14.0	4.0	6.0
Firmicutes	Negativicutes	Veillonellales_Selenomonadales	Veillonellaceae	Dialister	Dialister_pneumosintes	32.0	748.0	0.0	149.0	775.0	15.0	0.0	482.0	0.0	0.0	0.0	0.0	0.0	552.0	0.0
Firmicutes	Negativicutes	Veillonellales_Selenomonadales	Veillonellaceae	Dialister	Dialister_succinatiphilus	0.0	0.0	0.0	0.0	155.0	4.0	0.0	1.0	0.0	2.0	0.0	7.0	0.0	92.0	2.0
Firmicutes	Negativicutes	Veillonellales_Selenomonadales	Veillonellaceae	Megasphaera	Megasphaera_indica	0.0	0.0	0.0	0.0	5.0	4.0	0.0	0.0	0.0	0.0	0.0	0.0	0.0	4.0	1.0
Firmicutes	Negativicutes	Veillonellales_Selenomonadales	Veillonellaceae	Megasphaera	Megasphaera_micronuciformis	0.0	11.0	0.0	0.0	62.0	0.0	0.0	0.0	0.0	0.0	0.0	0.0	0.0	35.0	33.0
Firmicutes	Negativicutes	Veillonellales_Selenomonadales	Veillonellaceae	Veillonella	Veillonella_massiliensis	9.0	0.0	0.0	0.0	25.0	0.0	0.0	0.0	0.0	0.0	0.0	0.0	0.0	7.0	0.0
Firmicutes	Negativicutes	Veillonellales_Selenomonadales	Veillonellaceae	Veillonella	Veillonella_parvula	702.0	113.0	14540.0	0.0	93.0	3.0	62.0	1088.0	2104.0	0.0	1.0	24.0	6.0	52.0	922.0
Firmicutes	Negativicutes	Veillonellales_Selenomonadales	unclassified_Veillonellales_Selenomonadales	unclassified_Veillonellales_Selenomonadales	unclassified_Veillonellales_Selenomonadales	0.0	0.0	1.0	0.0	1.0	4.0	0.0	4.0	15.0	0.0	21.0	5.0	8.0	0.0	1.0
Firmicutes	Symbiobacteriia	Symbiobacteriales	Symbiobacteraceae	Symbiobacterium	Symbiobacterium_thermophilum	0.0	0.0	0.0	27.0	0.0	0.0	0.0	0.0	0.0	0.0	0.0	0.0	0.0	0.0	0.0
Firmicutes	unclassified_Firmicutes	unclassified_Firmicutes	unclassified_Firmicutes	unclassified_Firmicutes	unclassified_Firmicutes	0.0	0.0	0.0	19.0	0.0	1.0	27.0	0.0	0.0	52.0	0.0	1.0	24.0	0.0	0.0
Fusobacteriota	Fusobacteriia	Fusobacteriales	Fusobacteriaceae	Cetobacterium	Cetobacterium_somerae	3.0	0.0	0.0	0.0	10.0	101.0	32870.0	47.0	10.0	2.0	13.0	0.0	220.0	1.0	0.0
Fusobacteriota	Fusobacteriia	Fusobacteriales	Fusobacteriaceae	Fusobacterium	Fusobacterium_nucleatum	595.0	13369.0	0.0	1615.0	8356.0	623.0	6.0	1019.0	810.0	24.0	1.0	1.0	1.0	8765.0	38.0
Fusobacteriota	Fusobacteriia	Fusobacteriales	Fusobacteriaceae	Fusobacterium	Fusobacterium_pseudoperiodonticum	154.0	263.0	154.0	1.0	1253.0	0.0	1.0	0.0	37.0	1.0	72.0	2.0	0.0	1134.0	14.0
Fusobacteriota	Fusobacteriia	Fusobacteriales	Fusobacteriaceae	Propionigenium	Propionigenium_maris	0.0	0.0	0.0	0.0	0.0	0.0	0.0	0.0	0.0	12.0	0.0	16.0	0.0	0.0	1.0
Fusobacteriota	Fusobacteriia	Fusobacteriales	Fusobacteriaceae	unclassified_Fusobacteriaceae	unclassified_Fusobacteriaceae	0.0	0.0	2.0	0.0	0.0	0.0	0.0	0.0	0.0	3.0	0.0	8.0	0.0	0.0	11.0
Fusobacteriota	Fusobacteriia	Fusobacteriales	Leptotrichiaceae	Leptotrichia	Leptotrichia_buccalis	0.0	209.0	0.0	45.0	23.0	0.0	0.0	0.0	0.0	0.0	0.0	0.0	0.0	18.0	0.0
Fusobacteriota	Fusobacteriia	Fusobacteriales	Leptotrichiaceae	Leptotrichia	Leptotrichia_hofstadii	6.0	56.0	0.0	0.0	57.0	0.0	0.0	0.0	44.0	0.0	0.0	0.0	0.0	40.0	0.0
Fusobacteriota	Fusobacteriia	Fusobacteriales	Leptotrichiaceae	Leptotrichia	Leptotrichia_sp._PG10	0.0	65.0	0.0	0.0	13.0	0.0	0.0	0.0	9.0	0.0	0.0	0.0	0.0	10.0	0.0
Fusobacteriota	Fusobacteriia	Fusobacteriales	Leptotrichiaceae	Leptotrichia	Leptotrichia_sp._oral_taxon_215_str._W9775	23.0	12.0	0.0	0.0	17.0	0.0	7.0	0.0	0.0	0.0	0.0	0.0	0.0	21.0	0.0
Fusobacteriota	Fusobacteriia	Fusobacteriales	Leptotrichiaceae	Leptotrichia	Leptotrichia_sp._oral_taxon_847	0.0	17.0	0.0	0.0	0.0	0.0	0.0	0.0	0.0	0.0	0.0	0.0	0.0	0.0	0.0
Fusobacteriota	Fusobacteriia	Fusobacteriales	Leptotrichiaceae	Leptotrichia	Leptotrichia_trevisanii	0.0	1.0	972.0	0.0	10.0	0.0	0.0	0.0	49.0	0.0	0.0	2.0	0.0	14.0	0.0
Fusobacteriota	Fusobacteriia	Fusobacteriales	Leptotrichiaceae	Leptotrichia	Leptotrichia_wadei	0.0	54.0	1432.0	0.0	32.0	0.0	0.0	0.0	250.0	0.0	1.0	2.0	0.0	26.0	80.0
Fusobacteriota	Fusobacteriia	Fusobacteriales	Leptotrichiaceae	Leptotrichia	Pseudoleptotrichia_goodfellowii	0.0	0.0	0.0	0.0	38.0	22.0	0.0	0.0	24.0	0.0	0.0	0.0	0.0	28.0	0.0
Fusobacteriota	Fusobacteriia	Fusobacteriales	Leptotrichiaceae	Leptotrichia	unclassified_Leptotrichia	0.0	0.0	0.0	0.0	56.0	0.0	0.0	0.0	0.0	0.0	0.0	0.0	0.0	49.0	0.0
Gemmatimonadota	Gemmatimonadetes	Gemmatimonadales	Gemmatimonadaceae	Gemmatimonas	Gemmatimonas_bacterium_Ellin5301	0.0	0.0	0.0	0.0	0.0	0.0	0.0	0.0	1.0	0.0	13.0	0.0	2.0	0.0	0.0
Gemmatimonadota	Gemmatimonadetes	Gemmatimonadales	Gemmatimonadaceae	Gemmatimonas	unclassified_Gemmatimonas	0.0	0.0	0.0	75.0	0.0	13.0	70.0	1.0	10.0	100.0	28.0	1.0	87.0	0.0	0.0
Gemmatimonadota	Gemmatimonadetes	Gemmatimonadales	Gemmatimonadaceae	Gemmatirosa	Gemmatirosa_kalamazoonesis	15.0	0.0	0.0	0.0	0.0	2.0	0.0	0.0	2.0	0.0	0.0	1.0	1.0	0.0	0.0
Gemmatimonadota	Gemmatimonadetes	Gemmatimonadales	Gemmatimonadaceae	Gemmatirosa	uncultured_soil_bacterium	0.0	0.0	0.0	0.0	0.0	2.0	7.0	0.0	4.0	0.0	8.0	0.0	3.0	0.0	0.0
Gemmatimonadota	Gemmatimonadetes	Gemmatimonadales	Gemmatimonadaceae	Roseisolibacter	Roseisolibacter_agri	0.0	0.0	0.0	6.0	0.0	7.0	14.0	0.0	6.0	13.0	1.0	2.0	7.0	0.0	0.0
Gemmatimonadota	Gemmatimonadetes	Gemmatimonadales	Gemmatimonadaceae	unclassified_Gemmatimonadaceae	unclassified_Gemmatimonadaceae	0.0	0.0	5.0	189.0	0.0	39.0	100.0	21.0	54.0	190.0	130.0	389.0	166.0	0.0	7.0
Gemmatimonadota	Gemmatimonadetes	Gemmatimonadales	Gemmatimonadaceae	unclassified_Gemmatimonadaceae	uncultured_Alphaproteobacteria_bacterium	0.0	0.0	0.0	0.0	0.0	1.0	0.0	0.0	0.0	1.0	0.0	0.0	8.0	0.0	0.0
Gemmatimonadota	Gemmatimonadetes	Gemmatimonadales	Gemmatimonadaceae	unclassified_Gemmatimonadaceae	uncultured_Gemmatimonadales_bacterium	0.0	0.0	0.0	52.0	0.0	63.0	105.0	5.0	102.0	148.0	235.0	3.0	134.0	0.0	3.0
Gemmatimonadota	Gemmatimonadetes	Gemmatimonadales	Gemmatimonadaceae	unclassified_Gemmatimonadaceae	uncultured_Gemmatimonadetes_bacterium	0.0	0.0	0.0	0.0	0.0	0.0	12.0	0.0	0.0	2.0	1.0	0.0	8.0	0.0	0.0
Gemmatimonadota	Gemmatimonadetes	Gemmatimonadales	Gemmatimonadaceae	unclassified_Gemmatimonadaceae	uncultured_actinobacterium	0.0	0.0	2.0	0.0	0.0	0.0	0.0	0.0	0.0	0.0	0.0	47.0	0.0	0.0	13.0
Gemmatimonadota	Longimicrobia	Longimicrobiales	Longimicrobiaceae	Longimicrobium	Longimicrobium_terrae	0.0	0.0	0.0	0.0	0.0	9.0	11.0	1.0	9.0	8.0	0.0	1.0	1.0	0.0	0.0
Gemmatimonadota	Longimicrobia	Longimicrobiales	Longimicrobiaceae	Longimicrobium	unclassified_Longimicrobium	0.0	0.0	0.0	15.0	0.0	9.0	9.0	0.0	8.0	5.0	1.0	0.0	4.0	0.0	0.0
Gemmatimonadota	Longimicrobia	Longimicrobiales	Longimicrobiaceae	YC_ZSS_LKJ147	YC_ZSS_LKJ147_bacterium_YC_ZSS_LKJ147	0.0	0.0	0.0	0.0	0.0	0.0	8.0	0.0	0.0	10.0	0.0	0.0	1.0	0.0	0.0
Gemmatimonadota	Longimicrobia	Longimicrobiales	Longimicrobiaceae	YC_ZSS_LKJ147	unclassified_YC_ZSS_LKJ147	0.0	0.0	0.0	130.0	0.0	9.0	39.0	0.0	6.0	93.0	1.0	1.0	36.0	0.0	0.0
Gemmatimonadota	Longimicrobia	Longimicrobiales	Longimicrobiaceae	unclassified_Longimicrobiaceae	unclassified_Longimicrobiaceae	7.0	0.0	0.0	58.0	0.0	17.0	86.0	1.0	20.0	121.0	2.0	2.0	72.0	1.0	0.0
Gemmatimonadota	Longimicrobia	Longimicrobiales	Longimicrobiaceae	uncultured_soil_bacterium	uncultured_soil_bacterium	0.0	0.0	0.0	0.0	0.0	1.0	10.0	0.0	2.0	17.0	0.0	1.0	7.0	0.0	0.0
Gemmatimonadota	unclassified_Gemmatimonadota	unclassified_Gemmatimonadota	unclassified_Gemmatimonadota	unclassified_Gemmatimonadota	unclassified_Gemmatimonadota	0.0	0.0	1.0	7.0	0.0	0.0	24.0	1.0	1.0	14.0	3.0	26.0	14.0	0.0	2.0
Hydrogenedentes	Hydrogenedentia	Hydrogenedentiales	Hydrogenedensaceae	unclassified_Hydrogenedensaceae	unclassified_Hydrogenedensaceae	0.0	0.0	0.0	0.0	0.0	0.0	0.0	0.0	0.0	10.0	0.0	0.0	0.0	0.0	0.0
Latescibacterota	Latescibacteria	Latescibacterales	Latescibacteraceae	unclassified_Latescibacteraceae	unclassified_Latescibacteraceae	0.0	0.0	4.0	0.0	0.0	1.0	0.0	0.0	0.0	36.0	25.0	182.0	0.0	0.0	4.0
Latescibacterota	Latescibacteria	Latescibacterales	Latescibacteraceae	uncultured_Latescibacteria_bacterium	uncultured_Latescibacteria_bacterium	0.0	0.0	1.0	0.0	0.0	0.0	0.0	0.0	0.0	0.0	0.0	13.0	0.0	0.0	0.0
Methylomirabilota	Methylomirabilia	Rokubacteriales	WX65	unclassified_WX65	unclassified_WX65	0.0	0.0	0.0	0.0	0.0	9.0	0.0	0.0	11.0	2.0	44.0	0.0	6.0	0.0	0.0
Methylomirabilota	Methylomirabilia	Rokubacteriales	unclassified_Rokubacteriales	unclassified_Rokubacteriales	unclassified_Rokubacteriales	0.0	0.0	0.0	3.0	0.0	53.0	0.0	5.0	67.0	0.0	274.0	1.0	31.0	0.0	0.0
Methylomirabilota	Methylomirabilia	Rokubacteriales	uncultured_Candidatus_Rokubactera_bacterium	uncultured_Candidatus_Rokubactera_bacterium	uncultured_Candidatus_Rokubactera_bacterium	0.0	0.0	0.0	0.0	0.0	13.0	0.0	1.0	13.0	0.0	86.0	0.0	10.0	0.0	0.0
Methylomirabilota	Methylomirabilia	Rokubacteriales	uncultured_Firmicutes_bacterium	uncultured_Firmicutes_bacterium	uncultured_Firmicutes_bacterium	0.0	0.0	0.0	54.0	0.0	0.0	6.0	0.0	0.0	10.0	0.0	0.0	8.0	0.0	0.0
Modulibacteria	Moduliflexia	Moduliflexales	Moduliflexaceae	unclassified_Moduliflexaceae	unclassified_Moduliflexaceae	0.0	0.0	1.0	0.0	0.0	0.0	0.0	0.0	0.0	0.0	0.0	96.0	0.0	0.0	0.0
Myxococcota	Myxococcia	Myxococcales	Anaeromyxobacteraceae	Anaeromyxobacter	unclassified_Anaeromyxobacter	0.0	0.0	0.0	18.0	0.0	1.0	0.0	0.0	0.0	0.0	0.0	0.0	1.0	0.0	0.0
Myxococcota	Myxococcia	Myxococcales	Myxococcaceae	Archangium	Archangium_gephyra	0.0	0.0	0.0	24.0	0.0	44.0	168.0	2.0	89.0	16.0	38.0	3.0	101.0	0.0	0.0
Myxococcota	Myxococcia	Myxococcales	Myxococcaceae	Archangium	Archangium_violaceum	0.0	0.0	0.0	2.0	0.0	1.0	11.0	0.0	1.0	26.0	2.0	0.0	10.0	0.0	0.0
Myxococcota	Myxococcia	Myxococcales	Myxococcaceae	Archangium	Vitiosangium_cumulatum	0.0	0.0	0.0	58.0	0.0	1.0	39.0	1.0	0.0	78.0	0.0	0.0	33.0	0.0	1.0
Myxococcota	Myxococcia	Myxococcales	Myxococcaceae	Cystobacter	Cystobacter_gracilis	0.0	0.0	0.0	25.0	0.0	4.0	41.0	0.0	1.0	55.0	1.0	0.0	21.0	0.0	0.0
Myxococcota	Myxococcia	Myxococcales	Myxococcaceae	Hyalangium	Hyalangium_minutum	0.0	0.0	0.0	1.0	0.0	9.0	0.0	0.0	8.0	0.0	4.0	0.0	12.0	0.0	0.0
Myxococcota	Myxococcia	Myxococcales	Myxococcaceae	KD3_10	unclassified_KD3_10	0.0	0.0	0.0	0.0	0.0	0.0	5.0	0.0	0.0	0.0	0.0	0.0	0.0	0.0	0.0
Myxococcota	Myxococcia	Myxococcales	Myxococcaceae	Myxococcus	Myxococcus_fulvus	0.0	0.0	0.0	28.0	1.0	21.0	27.0	0.0	21.0	26.0	6.0	2.0	13.0	0.0	0.0
Myxococcota	Myxococcia	Myxococcales	Myxococcaceae	P3OB_42	unclassified_P3OB_42	0.0	0.0	13.0	46.0	4.0	7.0	33.0	1.0	11.0	98.0	53.0	399.0	19.0	0.0	9.0
Myxococcota	Myxococcia	Myxococcales	Myxococcaceae	P3OB_42	uncultured_Archangiaceae_bacterium	0.0	0.0	1.0	36.0	0.0	1.0	0.0	0.0	8.0	18.0	0.0	1.0	10.0	0.0	0.0
Myxococcota	Myxococcia	Myxococcales	Myxococcaceae	Stigmatella	Stigmatella_koreensis	0.0	0.0	0.0	18.0	0.0	8.0	82.0	1.0	10.0	13.0	2.0	0.0	34.0	0.0	0.0
Myxococcota	Myxococcia	Myxococcales	Myxococcaceae	unclassified_Myxococcaceae	unclassified_Myxococcaceae	0.0	0.0	0.0	59.0	0.0	3.0	30.0	1.0	5.0	69.0	19.0	0.0	41.0	0.0	0.0
Myxococcota	Polyangia	Blfdi19	unclassified_Blfdi19	unclassified_Blfdi19	unclassified_Blfdi19	0.0	0.0	0.0	0.0	0.0	0.0	9.0	0.0	0.0	11.0	0.0	0.0	2.0	0.0	0.0
Myxococcota	Polyangia	Blfdi19	uncultured_Myxococcales_bacterium	uncultured_Myxococcales_bacterium	uncultured_Myxococcales_bacterium	0.0	0.0	0.0	0.0	0.0	0.0	0.0	0.0	1.0	0.0	1.0	0.0	1.0	0.0	0.0
Myxococcota	Polyangia	Blfdi19	uncultured_soil_bacterium	uncultured_soil_bacterium	uncultured_soil_bacterium	0.0	0.0	0.0	0.0	0.0	0.0	0.0	0.0	0.0	9.0	0.0	0.0	0.0	0.0	0.0
Myxococcota	Polyangia	Haliangiales	Haliangiaceae	Haliangium	unclassified_Haliangium	0.0	0.0	0.0	27.0	0.0	25.0	76.0	3.0	28.0	33.0	78.0	10.0	23.0	0.0	0.0
Myxococcota	Polyangia	Haliangiales	Haliangiaceae	Haliangium	uncultured_Myxococcales_bacterium	0.0	0.0	2.0	0.0	0.0	17.0	0.0	2.0	29.0	0.0	91.0	1.0	19.0	0.0	0.0
Myxococcota	Polyangia	Haliangiales	Haliangiaceae	Haliangium	uncultured_Nannocystineae_bacterium	0.0	0.0	0.0	0.0	0.0	0.0	0.0	0.0	2.0	0.0	5.0	0.0	0.0	0.0	0.0
Myxococcota	Polyangia	Haliangiales	Haliangiaceae	Haliangium	uncultured_proteobacterium	0.0	0.0	0.0	0.0	0.0	2.0	0.0	0.0	1.0	0.0	19.0	0.0	3.0	0.0	0.0
Myxococcota	Polyangia	MidBa8	uncultured_delta_proteobacterium	uncultured_delta_proteobacterium	uncultured_delta_proteobacterium	0.0	0.0	0.0	0.0	0.0	0.0	0.0	0.0	0.0	0.0	0.0	9.0	0.0	0.0	0.0
Myxococcota	Polyangia	Nannocystales	Nannocystaceae	Nannocystis	Nannocystis_exedens	0.0	0.0	0.0	0.0	0.0	0.0	13.0	0.0	0.0	11.0	0.0	0.0	9.0	0.0	0.0
Myxococcota	Polyangia	Nannocystales	Nannocystaceae	Pseudenhygromyxa	Pseudenhygromyxa_bacterium_YC_LK_LKJ6	0.0	0.0	0.0	1.0	0.0	0.0	4.0	0.0	0.0	18.0	0.0	0.0	0.0	0.0	0.0
Myxococcota	Polyangia	PS_B29	unclassified_PS_B29	unclassified_PS_B29	unclassified_PS_B29	0.0	0.0	0.0	0.0	0.0	0.0	0.0	0.0	0.0	5.0	0.0	2.0	0.0	0.0	0.0
Myxococcota	Polyangia	PS_B29	uncultured_delta_proteobacterium	uncultured_delta_proteobacterium	uncultured_delta_proteobacterium	0.0	0.0	0.0	0.0	0.0	0.0	0.0	0.0	0.0	0.0	0.0	5.0	0.0	0.0	0.0
Myxococcota	Polyangia	Polyangiales	BIrii41	unclassified_BIrii41	unclassified_BIrii41	0.0	0.0	0.0	19.0	0.0	8.0	14.0	1.0	6.0	0.0	12.0	0.0	12.0	0.0	0.0
Myxococcota	Polyangia	Polyangiales	BIrii41	uncultured_delta_proteobacterium	uncultured_delta_proteobacterium	0.0	0.0	0.0	0.0	0.0	6.0	0.0	0.0	4.0	1.0	6.0	0.0	2.0	0.0	0.0
Myxococcota	Polyangia	Polyangiales	Eel_36e1D6	unclassified_Eel_36e1D6	unclassified_Eel_36e1D6	0.0	0.0	1.0	0.0	0.0	0.0	0.0	0.0	0.0	0.0	0.0	17.0	0.0	0.0	0.0
Myxococcota	Polyangia	Polyangiales	Phaselicystidaceae	Phaselicystis	unclassified_Phaselicystis	0.0	0.0	0.0	0.0	0.0	0.0	0.0	0.0	0.0	0.0	0.0	8.0	0.0	0.0	0.0
Myxococcota	Polyangia	Polyangiales	Phaselicystidaceae	Phaselicystis	uncultured_Sorangiineae_bacterium	0.0	0.0	0.0	0.0	0.0	1.0	0.0	0.0	1.0	0.0	0.0	0.0	2.0	0.0	0.0
Myxococcota	Polyangia	Polyangiales	Polyangiaceae	Pajaroellobacter	Sorangiineae_bacterium_706	0.0	0.0	0.0	1.0	0.0	2.0	0.0	2.0	10.0	5.0	30.0	0.0	13.0	0.0	0.0
Myxococcota	Polyangia	Polyangiales	Polyangiaceae	Pajaroellobacter	unclassified_Pajaroellobacter	1.0	0.0	0.0	23.0	0.0	2.0	44.0	2.0	3.0	11.0	0.0	0.0	7.0	0.0	0.0
Myxococcota	Polyangia	Polyangiales	Polyangiaceae	Pajaroellobacter	uncultured_Chondromyces_sp.	0.0	0.0	0.0	0.0	0.0	2.0	0.0	0.0	0.0	0.0	9.0	0.0	3.0	0.0	0.0
Myxococcota	Polyangia	Polyangiales	Polyangiaceae	Polyangium	Polyangium_fumosum	0.0	0.0	0.0	0.0	0.0	0.0	0.0	0.0	0.0	5.0	9.0	0.0	0.0	0.0	0.0
Myxococcota	Polyangia	Polyangiales	Polyangiaceae	Polyangium	unclassified_Polyangium	0.0	0.0	0.0	0.0	0.0	0.0	0.0	0.0	0.0	3.0	0.0	0.0	0.0	0.0	0.0
Myxococcota	Polyangia	Polyangiales	Polyangiaceae	Sorangium	Sorangium_cellulosum	0.0	0.0	0.0	1.0	0.0	1.0	0.0	0.0	1.0	0.0	1.0	0.0	1.0	0.0	0.0
Myxococcota	Polyangia	Polyangiales	Polyangiaceae	Sorangium	unclassified_Sorangium	0.0	0.0	0.0	0.0	0.0	0.0	0.0	1.0	1.0	0.0	7.0	0.0	2.0	0.0	0.0
Myxococcota	Polyangia	Polyangiales	Polyangiaceae	unclassified_Polyangiaceae	unclassified_Polyangiaceae	0.0	0.0	0.0	20.0	0.0	1.0	0.0	0.0	0.0	0.0	5.0	0.0	0.0	0.0	0.0
Myxococcota	Polyangia	Polyangiales	Polyangiaceae	unclassified_Polyangiaceae	uncultured_delta_proteobacterium	0.0	0.0	0.0	0.0	0.0	8.0	0.0	0.0	5.0	0.0	4.0	0.0	1.0	0.0	0.0
Myxococcota	Polyangia	Polyangiales	Sandaracinaceae	Sandaracinus	Sandaracinus_amylolyticus	0.0	0.0	0.0	0.0	0.0	0.0	3.0	0.0	0.0	3.0	1.0	1.0	1.0	0.0	0.0
Myxococcota	Polyangia	Polyangiales	Sandaracinaceae	Sandaracinus	unclassified_Sandaracinus	0.0	0.0	0.0	10.0	0.0	0.0	4.0	0.0	0.0	1.0	0.0	0.0	1.0	0.0	0.0
Myxococcota	Polyangia	Polyangiales	Sandaracinaceae	unclassified_Sandaracinaceae	unclassified_Sandaracinaceae	0.0	0.0	0.0	46.0	0.0	6.0	10.0	1.0	9.0	15.0	25.0	2.0	11.0	0.0	10.0
Myxococcota	Polyangia	Polyangiales	Sandaracinaceae	unclassified_Sandaracinaceae	uncultured_Polyangiaceae_bacterium	0.0	0.0	0.0	0.0	0.0	0.0	0.0	0.0	1.0	0.0	0.0	0.0	8.0	0.0	0.0
Myxococcota	Polyangia	Polyangiales	Sandaracinaceae	unclassified_Sandaracinaceae	uncultured_delta_proteobacterium	0.0	0.0	6.0	9.0	0.0	0.0	0.0	0.0	0.0	11.0	0.0	158.0	0.0	0.0	13.0
Myxococcota	Polyangia	Polyangiales	Sandaracinaceae	unclassified_Sandaracinaceae	uncultured_soil_bacterium	0.0	0.0	0.0	0.0	0.0	0.0	0.0	0.0	0.0	0.0	64.0	0.0	14.0	0.0	0.0
Myxococcota	Polyangia	UASB_TL25	unclassified_UASB_TL25	unclassified_UASB_TL25	unclassified_UASB_TL25	0.0	0.0	0.0	0.0	0.0	0.0	0.0	0.0	0.0	0.0	0.0	12.0	0.0	0.0	0.0
Myxococcota	Polyangia	UASB_TL25	uncultured_Kofleriaceae_bacterium	uncultured_Kofleriaceae_bacterium	uncultured_Kofleriaceae_bacterium	0.0	0.0	0.0	0.0	0.0	0.0	0.0	0.0	0.0	0.0	0.0	6.0	0.0	0.0	0.0
Myxococcota	Polyangia	VHS_B3_70	uncultured_delta_proteobacterium	uncultured_delta_proteobacterium	uncultured_delta_proteobacterium	0.0	0.0	0.0	0.0	0.0	0.0	0.0	0.0	0.0	0.0	0.0	3.0	0.0	0.0	0.0
Myxococcota	Polyangia	VHS_B4_70	unclassified_VHS_B4_70	unclassified_VHS_B4_70	unclassified_VHS_B4_70	0.0	0.0	0.0	0.0	0.0	0.0	0.0	0.0	0.0	0.0	41.0	1.0	0.0	0.0	0.0
Nitrospinota	Nitrospinia	Nitrospinales	Nitrospinaceae	Nitrospina	Nitrospina_sp._SPGG3	0.0	0.0	2.0	0.0	0.0	0.0	0.0	0.0	0.0	0.0	0.0	11.0	0.0	0.0	1.0
Nitrospirota	Nitrospiria	Nitrospirales	Nitrospiraceae	Nitrospira	Candidatus_Nitrospira_nitrificans	0.0	0.0	0.0	1.0	1.0	5.0	13.0	1.0	7.0	14.0	38.0	0.0	8.0	0.0	0.0
Nitrospirota	Nitrospiria	Nitrospirales	Nitrospiraceae	Nitrospira	Nitrospira_bacterium_SG8_3	0.0	0.0	3.0	0.0	0.0	0.0	0.0	0.0	0.0	0.0	0.0	44.0	0.0	0.0	0.0
Nitrospirota	Nitrospiria	Nitrospirales	Nitrospiraceae	Nitrospira	Nitrospira_defluvii	0.0	0.0	0.0	0.0	0.0	2.0	13.0	0.0	6.0	16.0	27.0	1.0	7.0	0.0	0.0
Nitrospirota	Nitrospiria	Nitrospirales	Nitrospiraceae	Nitrospira	Nitrospira_japonica	0.0	0.0	0.0	0.0	0.0	6.0	0.0	0.0	3.0	2.0	28.0	0.0	13.0	0.0	0.0
Nitrospirota	Nitrospiria	Nitrospirales	Nitrospiraceae	Nitrospira	Nitrospira_moscoviensis	0.0	0.0	0.0	27.0	0.0	1.0	25.0	0.0	1.0	27.0	2.0	0.0	7.0	0.0	0.0
Nitrospirota	Nitrospiria	Nitrospirales	Nitrospiraceae	Nitrospira	Nitrospira_sp._LWH103	0.0	0.0	0.0	23.0	0.0	13.0	6.0	0.0	22.0	22.0	49.0	0.0	11.0	0.0	0.0
Nitrospirota	Nitrospiria	Nitrospirales	Nitrospiraceae	Nitrospira	Nitrospirae_bacterium_13_2_20CM_2_62_8	0.0	0.0	0.0	0.0	0.0	4.0	0.0	1.0	3.0	0.0	6.0	0.0	0.0	0.0	0.0
Nitrospirota	Nitrospiria	Nitrospirales	Nitrospiraceae	Nitrospira	unclassified_Nitrospira	0.0	0.0	0.0	0.0	0.0	4.0	10.0	0.0	4.0	0.0	9.0	0.0	7.0	0.0	0.0
Nitrospirota	Nitrospiria	Nitrospirales	Nitrospiraceae	Nitrospira	uncultured_Nitrospira_sp.	0.0	0.0	0.0	0.0	0.0	13.0	0.0	0.0	19.0	0.0	54.0	0.0	10.0	0.0	0.0
Nitrospirota	Thermodesulfovibrionia	Thermodesulfovibrionales	Thermodesulfovibrionaceae	Thermodesulfovibrio	unclassified_Thermodesulfovibrio	0.0	0.0	0.0	0.0	0.0	0.0	0.0	0.0	0.0	0.0	0.0	4.0	0.0	0.0	0.0
Nitrospirota	Thermodesulfovibrionia	unclassified_Thermodesulfovibrionia	unclassified_Thermodesulfovibrionia	unclassified_Thermodesulfovibrionia	unclassified_Thermodesulfovibrionia	0.0	0.0	6.0	0.0	0.0	0.0	0.0	0.0	0.0	0.0	0.0	55.0	0.0	0.0	0.0
Nitrospirota	Thermodesulfovibrionia	unclassified_Thermodesulfovibrionia	uncultured_Nitrospiraceae_bacterium	unclassified_Thermodesulfovibrionia	unclassified_Thermodesulfovibrionia	0.0	0.0	6.0	0.0	0.0	0.0	0.0	0.0	0.0	0.0	0.0	214.0	0.0	0.0	2.0
Nitrospirota	Thermodesulfovibrionia	unclassified_Thermodesulfovibrionia	uncultured_Nitrospirae_bacterium	unclassified_Thermodesulfovibrionia	unclassified_Thermodesulfovibrionia	1.0	0.0	6.0	0.0	0.0	0.0	0.0	0.0	0.0	0.0	0.0	253.0	0.0	0.0	1.0
Patescibacteria	ABY1	Candidatus_Magasanikbacteria	uncultured_Parcubacteria_group_bacterium	uncultured_Parcubacteria_group_bacterium	uncultured_Parcubacteria_group_bacterium	0.0	0.0	1.0	0.0	0.0	0.0	0.0	0.0	0.0	0.0	0.0	8.0	0.0	0.0	0.0
Patescibacteria	Gracilibacteria	Absconditabacteriales__SR1	candidate_division_SR1_bacterium_MGEHA	unclassified_candidate_division_SR1_bacterium_MGEHA	unclassified_candidate_division_SR1_bacterium_MGEHA	82.0	4.0	0.0	0.0	4.0	0.0	0.0	0.0	0.0	0.0	0.0	0.0	0.0	6.0	0.0
Patescibacteria	Gracilibacteria	Candidatus_Peregrinibacteria	unclassified_Candidatus_Peregrinibacteria	unclassified_Candidatus_Peregrinibacteria	unclassified_Candidatus_Peregrinibacteria	0.0	0.0	0.0	0.0	0.0	0.0	0.0	0.0	0.0	12.0	0.0	9.0	0.0	0.0	0.0
Patescibacteria	Gracilibacteria	Candidatus_Peribacteria	Candidatus_Peribacteria_bacterium_RIFCSPLOWO2_01_FULL_51_18	unclassified_Candidatus_Peribacteria_bacterium_RIFCSPLOWO2_01_FULL_51_18	unclassified_Candidatus_Peribacteria_bacterium_RIFCSPLOWO2_01_FULL_51_18	0.0	0.0	0.0	0.0	0.0	0.0	0.0	0.0	0.0	3.0	0.0	0.0	1.0	0.0	0.0
Patescibacteria	Gracilibacteria	Candidatus_Peribacteria	uncultured_Microgenomates_group_bacterium	uncultured_Microgenomates_group_bacterium	uncultured_Microgenomates_group_bacterium	0.0	0.0	0.0	13.0	0.0	0.0	0.0	0.0	0.0	0.0	0.0	0.0	3.0	0.0	0.0
Patescibacteria	Gracilibacteria	Candidatus_Peribacteria	uncultured_soil_bacterium	uncultured_soil_bacterium	uncultured_soil_bacterium	0.0	0.0	0.0	18.0	0.0	0.0	0.0	0.0	0.0	2.0	0.0	0.0	4.0	0.0	0.0
Patescibacteria	Microgenomatia	Candidatus_Curtissbacteria	uncultured_soil_bacterium	uncultured_soil_bacterium	uncultured_soil_bacterium	0.0	0.0	0.0	0.0	0.0	0.0	7.0	0.0	0.0	10.0	0.0	0.0	2.0	0.0	0.0
Patescibacteria	Microgenomatia	Candidatus_Daviesbacteria	uncultured_soil_bacterium	uncultured_soil_bacterium	uncultured_soil_bacterium	0.0	0.0	0.0	0.0	0.0	0.0	0.0	0.0	0.0	7.0	0.0	0.0	1.0	0.0	0.0
Patescibacteria	Microgenomatia	Candidatus_Gottesmanbacteria	Candidatus_Gottesmanbacteria_bacterium_RIFOXYB1_FULL_47_11	unclassified_Candidatus_Gottesmanbacteria_bacterium_RIFOXYB1_FULL_47_11	unclassified_Candidatus_Gottesmanbacteria_bacterium_RIFOXYB1_FULL_47_11	0.0	0.0	0.0	12.0	0.0	0.0	0.0	0.0	0.0	0.0	0.0	0.0	2.0	0.0	0.0
Patescibacteria	Microgenomatia	Candidatus_Levybacteria	uncultured_Microgenomates_group_bacterium	uncultured_Microgenomates_group_bacterium	uncultured_Microgenomates_group_bacterium	0.0	0.0	0.0	24.0	0.0	0.0	9.0	0.0	0.0	31.0	0.0	0.0	5.0	0.0	0.0
Patescibacteria	Microgenomatia	Candidatus_Levybacteria	uncultured_soil_bacterium	uncultured_soil_bacterium	uncultured_soil_bacterium	0.0	0.0	0.0	0.0	0.0	0.0	0.0	0.0	0.0	26.0	0.0	0.0	1.0	0.0	0.0
Patescibacteria	Microgenomatia	Candidatus_Pacebacteria	unclassified_Candidatus_Pacebacteria	unclassified_Candidatus_Pacebacteria	unclassified_Candidatus_Pacebacteria	0.0	0.0	0.0	0.0	0.0	0.0	11.0	0.0	0.0	7.0	0.0	4.0	2.0	0.0	1.0
Patescibacteria	Microgenomatia	Candidatus_Pacebacteria	uncultured_Chloroflexi_bacterium	uncultured_Chloroflexi_bacterium	uncultured_Chloroflexi_bacterium	0.0	0.0	0.0	0.0	0.0	0.0	0.0	0.0	0.0	0.0	0.0	0.0	3.0	0.0	0.0
Patescibacteria	Microgenomatia	Candidatus_Woesebacteria	uncultured_Microgenomates_group_bacterium	uncultured_Microgenomates_group_bacterium	uncultured_Microgenomates_group_bacterium	0.0	0.0	0.0	0.0	0.0	0.0	0.0	0.0	0.0	9.0	0.0	0.0	0.0	0.0	0.0
Patescibacteria	Parcubacteria	Candidatus_Kaiserbacteria	Candidatus_Kaiserbacteria_bacterium_RIFOXYB1_FULL_46_14	unclassified_Candidatus_Kaiserbacteria_bacterium_RIFOXYB1_FULL_46_14	unclassified_Candidatus_Kaiserbacteria_bacterium_RIFOXYB1_FULL_46_14	0.0	0.0	0.0	0.0	0.0	0.0	0.0	0.0	0.0	3.0	0.0	0.0	0.0	0.0	0.0
Patescibacteria	Parcubacteria	Candidatus_Nomurabacteria	uncultured_soil_bacterium	uncultured_soil_bacterium	uncultured_soil_bacterium	0.0	0.0	0.0	0.0	0.0	0.0	0.0	0.0	3.0	0.0	0.0	0.0	0.0	0.0	0.0
Patescibacteria	Parcubacteria	GWA2_38_13b	uncultured_deep_sea_bacterium	uncultured_deep_sea_bacterium	uncultured_deep_sea_bacterium	0.0	0.0	0.0	10.0	0.0	0.0	24.0	0.0	0.0	13.0	0.0	0.0	2.0	0.0	0.0
Patescibacteria	Saccharimonadia	Saccharimonadales	Candidatus_Saccharibacteria_bacterium_UB2523	unclassified_Candidatus_Saccharibacteria_bacterium_UB2523	unclassified_Candidatus_Saccharibacteria_bacterium_UB2523	93.0	2303.0	0.0	4.0	224.0	0.0	0.0	14.0	42.0	0.0	0.0	0.0	0.0	239.0	42.0
Patescibacteria	Saccharimonadia	Saccharimonadales	LWQ8	unclassified_LWQ8	unclassified_LWQ8	0.0	0.0	0.0	171.0	1.0	1.0	130.0	1.0	1.0	155.0	8.0	0.0	86.0	0.0	0.0
Patescibacteria	Saccharimonadia	Saccharimonadales	Saccharimonadaceae	Candidatus_Saccharimonas	unclassified_Candidatus_Saccharimonas	17.0	17.0	0.0	0.0	32.0	0.0	0.0	8.0	0.0	7.0	0.0	124.0	0.0	33.0	24.0
Patescibacteria	Saccharimonadia	Saccharimonadales	Saccharimonadaceae	TM7_bacterium_human_oral_taxon_HOT_869	unclassified_TM7_bacterium_human_oral_taxon_HOT_869	22.0	1758.0	0.0	0.0	233.0	187.0	0.0	71.0	131.0	7.0	0.0	0.0	0.0	258.0	47.0
Patescibacteria	Saccharimonadia	Saccharimonadales	Saccharimonadaceae	TM7a	candidate_division_TM7_single_cell_isolate_TM7a	0.0	41.0	0.0	0.0	0.0	0.0	0.0	0.0	11.0	0.0	0.0	0.0	0.0	0.0	0.0
Patescibacteria	Saccharimonadia	Saccharimonadales	Saccharimonadaceae	TM7a	unclassified_TM7a	0.0	0.0	0.0	142.0	0.0	2.0	242.0	2.0	5.0	185.0	1.0	1.0	50.0	0.0	2.0
Patescibacteria	Saccharimonadia	Saccharimonadales	Saccharimonadaceae	TM7x	Candidatus_Nanosynbacter_lyticus	9.0	3057.0	0.0	21.0	58.0	31.0	15.0	0.0	54.0	0.0	0.0	0.0	0.0	55.0	12.0
Patescibacteria	Saccharimonadia	Saccharimonadales	Saccharimonadaceae	unclassified_Saccharimonadaceae	unclassified_Saccharimonadaceae	0.0	0.0	146.0	0.0	0.0	0.0	0.0	0.0	55.0	77.0	0.0	0.0	0.0	0.0	0.0
Patescibacteria	Saccharimonadia	Saccharimonadales	Saccharimonadaceae	uncultured_Candidatus_Saccharibacteria_bacterium	uncultured_Candidatus_Saccharibacteria_bacterium	25.0	67.0	0.0	0.0	48.0	0.0	0.0	44.0	35.0	0.0	0.0	0.0	0.0	54.0	101.0
Patescibacteria	Saccharimonadia	Saccharimonadales	WWH38	unclassified_WWH38	unclassified_WWH38	0.0	0.0	0.0	87.0	0.0	0.0	67.0	0.0	0.0	45.0	0.0	0.0	18.0	0.0	0.0
Patescibacteria	Saccharimonadia	Saccharimonadales	WWH38	uncultured_soil_bacterium	uncultured_soil_bacterium	0.0	0.0	0.0	0.0	0.0	0.0	17.0	0.0	0.0	0.0	0.0	0.0	0.0	0.0	0.0
Patescibacteria	Saccharimonadia	Saccharimonadales	YM_S32_TM7_50_20	unclassified_YM_S32_TM7_50_20	unclassified_YM_S32_TM7_50_20	0.0	0.0	0.0	34.0	0.0	0.0	38.0	3.0	0.0	29.0	2.0	0.0	35.0	0.0	0.0
Patescibacteria	Saccharimonadia	Saccharimonadales	unclassified_Saccharimonadales	unclassified_Saccharimonadales	unclassified_Saccharimonadales	0.0	0.0	0.0	21.0	0.0	1.0	53.0	0.0	1.0	60.0	3.0	0.0	26.0	0.0	0.0
Patescibacteria	Saccharimonadia	Saccharimonadales	uncultured_Candidatus_Saccharibacteria_bacterium	uncultured_Candidatus_Saccharibacteria_bacterium	uncultured_Candidatus_Saccharibacteria_bacterium	32.0	0.0	0.0	1056.0	0.0	4.0	1294.0	13.0	8.0	1503.0	1.0	0.0	502.0	0.0	0.0
Patescibacteria	Saccharimonadia	Saccharimonadales	uncultured_soil_bacterium	uncultured_soil_bacterium	uncultured_soil_bacterium	0.0	0.0	0.0	7.0	0.0	0.0	8.0	0.0	24.0	25.0	2.0	0.0	12.0	0.0	0.0
Planctomycetota	Phycisphaerae	C86	uncultured_planctomycete	uncultured_planctomycete	uncultured_planctomycete	0.0	0.0	0.0	0.0	0.0	0.0	0.0	0.0	0.0	0.0	0.0	5.0	0.0	0.0	0.0
Planctomycetota	Phycisphaerae	CCM11a	uncultured_planctomycete	uncultured_planctomycete	uncultured_planctomycete	0.0	0.0	1.0	0.0	0.0	0.0	0.0	0.0	0.0	0.0	0.0	104.0	0.0	0.0	0.0
Planctomycetota	Phycisphaerae	MSBL9	4572_13	unclassified_4572_13	unclassified_4572_13	0.0	0.0	2.0	0.0	0.0	0.0	0.0	0.0	0.0	4.0	0.0	88.0	0.0	0.0	0.0
Planctomycetota	Phycisphaerae	MSBL9	4572_13	uncultured_planctomycete	uncultured_planctomycete	0.0	0.0	0.0	0.0	0.0	0.0	0.0	0.0	0.0	0.0	0.0	12.0	0.0	0.0	0.0
Planctomycetota	Phycisphaerae	MSBL9	SG8_4	unclassified_SG8_4	unclassified_SG8_4	0.0	0.0	0.0	0.0	0.0	0.0	0.0	0.0	0.0	0.0	0.0	28.0	0.0	0.0	0.0
Planctomycetota	Phycisphaerae	Phycisphaerales	Phycisphaeraceae	SM1A02	unclassified_SM1A02	0.0	0.0	0.0	0.0	0.0	0.0	0.0	0.0	0.0	0.0	5.0	0.0	2.0	0.0	0.0
Planctomycetota	Phycisphaerae	Phycisphaerales	Phycisphaeraceae	SM1A02	uncultured_planctomycete	0.0	0.0	0.0	0.0	0.0	0.0	11.0	0.0	0.0	0.0	0.0	0.0	0.0	0.0	0.0
Planctomycetota	Phycisphaerae	Phycisphaerales	Phycisphaeraceae	Urania_1B_19_marine_sediment_group	unclassified_Urania_1B_19_marine_sediment_group	0.0	0.0	0.0	0.0	0.0	0.0	12.0	0.0	0.0	0.0	0.0	2.0	0.0	0.0	1.0
Planctomycetota	Phycisphaerae	Phycisphaerales	Phycisphaeraceae	Urania_1B_19_marine_sediment_group	uncultured_planctomycete	0.0	0.0	1.0	0.0	0.0	0.0	0.0	0.0	0.0	0.0	0.0	2.0	0.0	0.0	0.0
Planctomycetota	Phycisphaerae	Phycisphaerales	Phycisphaeraceae	unclassified_Phycisphaeraceae	unclassified_Phycisphaeraceae	0.0	0.0	0.0	0.0	0.0	0.0	0.0	0.0	0.0	5.0	0.0	7.0	0.0	0.0	0.0
Planctomycetota	Phycisphaerae	Pla1_lineage	unclassified_Pla1_lineage	unclassified_Pla1_lineage	unclassified_Pla1_lineage	0.0	0.0	0.0	0.0	0.0	0.0	0.0	0.0	0.0	0.0	0.0	3.0	0.0	0.0	0.0
Planctomycetota	Phycisphaerae	Tepidisphaerales	Tepidisphaeraceae	Tepidisphaera	Tepidisphaera_mucosa	1.0	0.0	0.0	212.0	0.0	48.0	277.0	8.0	46.0	307.0	141.0	6.0	139.0	0.0	1.0
Planctomycetota	Phycisphaerae	Tepidisphaerales	WD2101_soil_group	unclassified_WD2101_soil_group	unclassified_WD2101_soil_group	0.0	0.0	0.0	0.0	0.0	1.0	16.0	0.0	3.0	6.0	1.0	0.0	1.0	0.0	0.0
Planctomycetota	Planctomycetes	Gemmatales	Gemmataceae	Fimbriiglobus	Gemmata_sp._Io1_6	0.0	0.0	0.0	0.0	0.0	1.0	1.0	0.0	1.0	0.0	7.0	0.0	5.0	0.0	0.0
Planctomycetota	Planctomycetes	Gemmatales	Gemmataceae	Fimbriiglobus	unclassified_Fimbriiglobus	0.0	0.0	0.0	4.0	0.0	2.0	4.0	0.0	1.0	34.0	4.0	1.0	10.0	0.0	0.0
Planctomycetota	Planctomycetes	Gemmatales	Gemmataceae	Gemmata	Gemmata_sp._Br1_1	0.0	0.0	0.0	24.0	0.0	4.0	0.0	0.0	2.0	0.0	11.0	0.0	2.0	0.0	0.0
Planctomycetota	Planctomycetes	Gemmatales	Gemmataceae	Gemmata	unclassified_Gemmata	0.0	0.0	0.0	50.0	0.0	4.0	14.0	0.0	8.0	26.0	39.0	0.0	17.0	0.0	0.0
Planctomycetota	Planctomycetes	Gemmatales	Gemmataceae	unclassified_Gemmataceae	unclassified_Gemmataceae	0.0	0.0	0.0	54.0	0.0	3.0	24.0	1.0	7.0	24.0	24.0	1.0	4.0	0.0	0.0
Planctomycetota	Planctomycetes	Planctomycetales	unclassified_Planctomycetales	unclassified_Planctomycetales	unclassified_Planctomycetales	0.0	0.0	0.0	0.0	0.0	0.0	15.0	0.0	0.0	0.0	0.0	0.0	7.0	0.0	0.0
Proteobacteria	Alphaproteobacteria	Acetobacterales	Acetobacteraceae	Acetobacter	Acetobacter_fabarum	2.0	0.0	220.0	14.0	59.0	2225.0	13.0	53.0	1259.0	6218.0	90.0	6.0	0.0	38.0	11.0
Proteobacteria	Alphaproteobacteria	Acetobacterales	Acetobacteraceae	Acidiphilium	unclassified_Acidiphilium	0.0	0.0	0.0	0.0	0.0	0.0	0.0	0.0	0.0	4.0	0.0	0.0	0.0	0.0	0.0
Proteobacteria	Alphaproteobacteria	Acetobacterales	Acetobacteraceae	Belnapia	Belnapia_rosea	0.0	0.0	0.0	48.0	0.0	11.0	1.0	0.0	19.0	5.0	3.0	1.0	10.0	0.0	0.0
Proteobacteria	Alphaproteobacteria	Acetobacterales	Acetobacteraceae	Belnapia	Belnapia_soli	0.0	0.0	0.0	18.0	0.0	14.0	0.0	1.0	19.0	7.0	27.0	2.0	17.0	0.0	0.0
Proteobacteria	Alphaproteobacteria	Acetobacterales	Acetobacteraceae	Belnapia	Belnapia_sp._F_4_1	0.0	0.0	0.0	0.0	0.0	3.0	0.0	0.0	2.0	0.0	8.0	0.0	0.0	0.0	0.0
Proteobacteria	Alphaproteobacteria	Acetobacterales	Acetobacteraceae	Craurococcus_Caldovatus	Craurococcus_roseus	1.0	0.0	0.0	34.0	0.0	8.0	7.0	0.0	16.0	51.0	8.0	1.0	30.0	0.0	1.0
Proteobacteria	Alphaproteobacteria	Acetobacterales	Acetobacteraceae	Craurococcus_Caldovatus	Craurococcus_sp._HM28_1	0.0	0.0	0.0	18.0	0.0	18.0	0.0	0.0	22.0	0.0	52.0	1.0	11.0	0.0	0.0
Proteobacteria	Alphaproteobacteria	Acetobacterales	Acetobacteraceae	Craurococcus_Caldovatus	unclassified_Craurococcus_Caldovatus	0.0	0.0	0.0	33.0	0.0	17.0	22.0	0.0	8.0	94.0	10.0	0.0	17.0	0.0	0.0
Proteobacteria	Alphaproteobacteria	Acetobacterales	Acetobacteraceae	Gluconobacter	Gluconobacter_japonicus	0.0	0.0	0.0	0.0	0.0	1.0	0.0	0.0	0.0	56.0	0.0	0.0	1.0	1.0	0.0
Proteobacteria	Alphaproteobacteria	Acetobacterales	Acetobacteraceae	Rhodopila	Rhodopila_bacterium_Ellin5134	0.0	0.0	0.0	0.0	0.0	0.0	0.0	0.0	1.0	0.0	4.0	0.0	0.0	0.0	0.0
Proteobacteria	Alphaproteobacteria	Acetobacterales	Acetobacteraceae	Roseomonas	Candidatus_Roseomonas_massiliae	0.0	0.0	0.0	0.0	0.0	66.0	0.0	0.0	0.0	0.0	1.0	0.0	0.0	0.0	0.0
Proteobacteria	Alphaproteobacteria	Acetobacterales	Acetobacteraceae	Roseomonas	Noviherbaspirillum_agri	0.0	0.0	0.0	0.0	0.0	7.0	0.0	0.0	2.0	1.0	1.0	1.0	5.0	0.0	0.0
Proteobacteria	Alphaproteobacteria	Acetobacterales	Acetobacteraceae	Roseomonas	Roseomonas_aestuarii	0.0	0.0	0.0	17.0	0.0	1.0	0.0	0.0	0.0	0.0	0.0	1.0	1.0	0.0	1.0
Proteobacteria	Alphaproteobacteria	Acetobacterales	Acetobacteraceae	Roseomonas	Roseomonas_aquatica	0.0	0.0	0.0	19.0	0.0	2.0	0.0	0.0	0.0	11.0	7.0	1.0	4.0	0.0	0.0
Proteobacteria	Alphaproteobacteria	Acetobacterales	Acetobacteraceae	Roseomonas	Roseomonas_arctica	0.0	0.0	0.0	0.0	0.0	0.0	0.0	0.0	2.0	0.0	8.0	0.0	3.0	0.0	0.0
Proteobacteria	Alphaproteobacteria	Acetobacterales	Acetobacteraceae	Roseomonas	Roseomonas_fluminis	0.0	0.0	0.0	0.0	0.0	2.0	4.0	0.0	4.0	0.0	0.0	0.0	0.0	0.0	0.0
Proteobacteria	Alphaproteobacteria	Acetobacterales	Acetobacteraceae	Roseomonas	Roseomonas_rhizosphaerae	0.0	0.0	0.0	0.0	0.0	0.0	0.0	0.0	1.0	0.0	0.0	0.0	2.0	1.0	0.0
Proteobacteria	Alphaproteobacteria	Acetobacterales	Acetobacteraceae	Roseomonas	unclassified_Roseomonas	1.0	0.0	0.0	17.0	0.0	2.0	14.0	1.0	0.0	10.0	2.0	9.0	11.0	78.0	0.0
Proteobacteria	Alphaproteobacteria	Acetobacterales	Acetobacteraceae	Rubritepida	unclassified_Rubritepida	0.0	0.0	0.0	1.0	0.0	0.0	0.0	0.0	2.0	0.0	0.0	0.0	2.0	0.0	0.0
Proteobacteria	Alphaproteobacteria	Acetobacterales	Acetobacteraceae	Siccirubricoccus	Siccirubricoccus_deserti	0.0	0.0	0.0	0.0	0.0	7.0	0.0	0.0	5.0	0.0	17.0	0.0	1.0	0.0	0.0
Proteobacteria	Alphaproteobacteria	Acetobacterales	Acetobacteraceae	unclassified_Acetobacteraceae	unclassified_Acetobacteraceae	0.0	0.0	0.0	0.0	0.0	3.0	0.0	0.0	1.0	0.0	17.0	0.0	4.0	0.0	0.0
Proteobacteria	Alphaproteobacteria	Acetobacterales	Acetobacteraceae	unclassified_Acetobacteraceae	uncultured_Paracraurococcus_sp.	0.0	0.0	1.0	17.0	0.0	4.0	37.0	1.0	2.0	41.0	0.0	1.0	35.0	0.0	0.0
Proteobacteria	Alphaproteobacteria	Alphaproteobacteria_Incertae_Sedis	Unclassified	Acuticoccus	unclassified_Acuticoccus	0.0	0.0	0.0	0.0	0.0	0.0	0.0	0.0	0.0	0.0	2.0	0.0	3.0	0.0	0.0
Proteobacteria	Alphaproteobacteria	Azospirillales	Azospirillaceae	Azospirillum	Azospirillum_brasilense	0.0	0.0	0.0	8.0	0.0	0.0	0.0	0.0	0.0	0.0	0.0	0.0	3.0	0.0	0.0
Proteobacteria	Alphaproteobacteria	Azospirillales	Azospirillaceae	Azospirillum	Azospirillum_palatum	0.0	0.0	0.0	25.0	0.0	2.0	0.0	1.0	2.0	6.0	1.0	0.0	0.0	0.0	1.0
Proteobacteria	Alphaproteobacteria	Azospirillales	Azospirillaceae	Desertibacter	Desertibacter_roseus	0.0	0.0	0.0	9.0	0.0	0.0	12.0	0.0	0.0	21.0	0.0	0.0	1.0	0.0	0.0
Proteobacteria	Alphaproteobacteria	Azospirillales	Azospirillaceae	Desertibacter	Desertibacter_xinjiangensis	0.0	0.0	0.0	28.0	0.0	1.0	0.0	1.0	4.0	24.0	0.0	0.0	26.0	0.0	0.0
Proteobacteria	Alphaproteobacteria	Azospirillales	Azospirillaceae	Skermanella	Skermanella_aerolata	3.0	0.0	0.0	275.0	0.0	64.0	222.0	9.0	65.0	364.0	95.0	14.0	306.0	43.0	1.0
Proteobacteria	Alphaproteobacteria	Azospirillales	Azospirillaceae	Skermanella	Skermanella_xinjiangensis	0.0	0.0	0.0	0.0	0.0	6.0	0.0	0.0	3.0	1.0	1.0	1.0	1.0	0.0	0.0
Proteobacteria	Alphaproteobacteria	Azospirillales	Azospirillaceae	Skermanella	unclassified_Skermanella	0.0	0.0	0.0	0.0	0.0	0.0	0.0	0.0	0.0	10.0	0.0	0.0	1.0	0.0	0.0
Proteobacteria	Alphaproteobacteria	Azospirillales	Azospirillaceae	unclassified_Azospirillaceae	uncultured_Rhodospirillaceae_bacterium	0.0	0.0	0.0	4.0	0.0	1.0	10.0	0.0	0.0	30.0	0.0	0.0	10.0	0.0	0.0
Proteobacteria	Alphaproteobacteria	Azospirillales	Inquilinaceae	Inquilinus	Inquilinus_ginsengisoli	0.0	0.0	0.0	127.0	0.0	2.0	32.0	1.0	1.0	35.0	6.0	0.0	36.0	0.0	0.0
Proteobacteria	Alphaproteobacteria	Azospirillales	unclassified_Azospirillales	unclassified_Azospirillales	unclassified_Azospirillales	0.0	0.0	0.0	99.0	0.0	0.0	45.0	3.0	1.0	102.0	1.0	0.0	91.0	0.0	0.0
Proteobacteria	Alphaproteobacteria	Caulobacterales	Caulobacteraceae	Brevundimonas	Brevundimonas_basaltis	0.0	0.0	0.0	33.0	0.0	1.0	45.0	0.0	0.0	54.0	3.0	0.0	49.0	0.0	0.0
Proteobacteria	Alphaproteobacteria	Caulobacterales	Caulobacteraceae	Brevundimonas	Brevundimonas_fluminis	0.0	0.0	0.0	0.0	0.0	0.0	0.0	0.0	0.0	5.0	0.0	0.0	0.0	0.0	0.0
Proteobacteria	Alphaproteobacteria	Caulobacterales	Caulobacteraceae	Brevundimonas	Brevundimonas_vesicularis	0.0	0.0	1.0	18.0	0.0	34.0	0.0	41.0	14.0	0.0	1.0	0.0	1.0	91.0	11.0
Proteobacteria	Alphaproteobacteria	Caulobacterales	Caulobacteraceae	Caulobacter	Caulobacter_endosymbiont_of_Tamarixia_radiata	0.0	0.0	0.0	30.0	0.0	0.0	0.0	1.0	1.0	0.0	1.0	81.0	5.0	0.0	0.0
Proteobacteria	Alphaproteobacteria	Caulobacterales	Caulobacteraceae	Caulobacter	Caulobacter_henricii	0.0	0.0	0.0	0.0	0.0	3.0	0.0	0.0	4.0	0.0	1.0	0.0	0.0	0.0	0.0
Proteobacteria	Alphaproteobacteria	Caulobacterales	Caulobacteraceae	Caulobacter	unclassified_Caulobacter	0.0	0.0	0.0	0.0	0.0	0.0	26.0	0.0	1.0	4.0	5.0	0.0	13.0	0.0	0.0
Proteobacteria	Alphaproteobacteria	Caulobacterales	Caulobacteraceae	Caulobacter	uncultured_Caulobacter_sp.	0.0	0.0	0.0	0.0	0.0	0.0	1.0	0.0	0.0	15.0	3.0	1.0	2.0	0.0	0.0
Proteobacteria	Alphaproteobacteria	Caulobacterales	Caulobacteraceae	PMMR1	Caulobacter_sp._JM6	0.0	0.0	0.0	11.0	0.0	0.0	7.0	0.0	4.0	4.0	0.0	0.0	4.0	0.0	0.0
Proteobacteria	Alphaproteobacteria	Caulobacterales	Caulobacteraceae	PMMR1	unclassified_PMMR1	0.0	0.0	0.0	24.0	0.0	5.0	26.0	11.0	3.0	42.0	7.0	1.0	27.0	0.0	0.0
Proteobacteria	Alphaproteobacteria	Caulobacterales	Caulobacteraceae	Phenylobacterium	Caulobacter_vibrioides	0.0	0.0	0.0	1.0	0.0	1.0	5.0	1.0	6.0	0.0	11.0	0.0	2.0	0.0	0.0
Proteobacteria	Alphaproteobacteria	Caulobacterales	Caulobacteraceae	Phenylobacterium	Phenylobacterium_haematophilum	0.0	0.0	0.0	6.0	0.0	1.0	8.0	1.0	1.0	14.0	3.0	0.0	8.0	0.0	0.0
Proteobacteria	Alphaproteobacteria	Caulobacterales	Caulobacteraceae	Phenylobacterium	Phenylobacterium_hankyongense	0.0	0.0	0.0	18.0	0.0	6.0	32.0	0.0	5.0	55.0	25.0	0.0	49.0	0.0	0.0
Proteobacteria	Alphaproteobacteria	Caulobacterales	Caulobacteraceae	Phenylobacterium	Phenylobacterium_muchangponense	0.0	0.0	0.0	55.0	1.0	6.0	50.0	0.0	3.0	92.0	7.0	0.0	61.0	0.0	0.0
Proteobacteria	Alphaproteobacteria	Caulobacterales	Caulobacteraceae	unclassified_Caulobacteraceae	unclassified_Caulobacteraceae	0.0	14.0	0.0	20.0	0.0	11.0	13.0	2.0	11.0	22.0	2.0	1.0	14.0	0.0	0.0
Proteobacteria	Alphaproteobacteria	Caulobacterales	Hyphomonadaceae	Hirschia	Asprobacter_aquaticus	0.0	0.0	0.0	0.0	0.0	2.0	0.0	1.0	2.0	0.0	16.0	1.0	4.0	0.0	0.0
Proteobacteria	Alphaproteobacteria	Caulobacterales	Hyphomonadaceae	SWB02	Woodsholea_maritima	0.0	0.0	0.0	0.0	0.0	2.0	0.0	0.0	6.0	0.0	9.0	0.0	3.0	0.0	0.0
Proteobacteria	Alphaproteobacteria	Defluviicoccales	Defluviicoccaceae	Defluviicoccus	unclassified_Defluviicoccus	0.0	0.0	0.0	34.0	0.0	0.0	9.0	0.0	0.0	16.0	6.0	0.0	21.0	0.0	0.0
Proteobacteria	Alphaproteobacteria	Defluviicoccales	unclassified_Defluviicoccales	unclassified_Defluviicoccales	unclassified_Defluviicoccales	0.0	0.0	0.0	0.0	0.0	0.0	8.0	0.0	0.0	0.0	0.0	0.0	1.0	0.0	0.0
Proteobacteria	Alphaproteobacteria	Defluviicoccales	unclassified_Defluviicoccales	uncultured_Alphaproteobacteria_bacterium	unclassified_Defluviicoccales	0.0	0.0	0.0	0.0	0.0	0.0	0.0	0.0	0.0	0.0	0.0	16.0	0.0	0.0	1.0
Proteobacteria	Alphaproteobacteria	Dongiales	Dongiaceae	Dongia	Rhodospirillales_bacterium_LP35	0.0	0.0	0.0	63.0	0.0	4.0	30.0	1.0	1.0	133.0	17.0	0.0	71.0	0.0	0.0
Proteobacteria	Alphaproteobacteria	Dongiales	Dongiaceae	Dongia	Rhodospirillales_bacterium_WX36	0.0	0.0	0.0	0.0	0.0	0.0	0.0	0.0	0.0	2.0	3.0	1.0	3.0	0.0	0.0
Proteobacteria	Alphaproteobacteria	Elsterales	unclassified_Elsterales	unclassified_Elsterales	unclassified_Elsterales	0.0	0.0	0.0	15.0	0.0	0.0	7.0	0.0	3.0	17.0	11.0	1.0	13.0	0.0	0.0
Proteobacteria	Alphaproteobacteria	Ferrovibrionales	Ferrovibrionaceae	Ferrovibrio	alpha_proteobacterium_DC2a_6	0.0	0.0	0.0	11.0	0.0	0.0	0.0	0.0	0.0	2.0	0.0	0.0	3.0	0.0	0.0
Proteobacteria	Alphaproteobacteria	Holosporales	Holosporaceae	unclassified_Holosporaceae	unclassified_Holosporaceae	0.0	0.0	0.0	0.0	0.0	0.0	6.0	0.0	0.0	8.0	0.0	0.0	0.0	0.0	0.0
Proteobacteria	Alphaproteobacteria	Kiloniellales	Kiloniellaceae	Pelagibius	Pelagibius_litoralis	0.0	0.0	0.0	17.0	0.0	0.0	22.0	0.0	0.0	3.0	1.0	1.0	20.0	0.0	0.0
Proteobacteria	Alphaproteobacteria	Kiloniellales	Kiloniellaceae	Pelagibius	unclassified_Pelagibius	0.0	0.0	0.0	0.0	0.0	0.0	0.0	0.0	0.0	0.0	0.0	4.0	0.0	0.0	0.0
Proteobacteria	Alphaproteobacteria	Kiloniellales	Kiloniellaceae	Pelagibius	uncultured_Rhodospirillaceae_bacterium	0.0	0.0	0.0	0.0	0.0	0.0	0.0	0.0	0.0	0.0	0.0	6.0	0.0	0.0	0.0
Proteobacteria	Alphaproteobacteria	Kiloniellales	Kiloniellaceae	Tagaea	Tagaea_marina	0.0	0.0	0.0	0.0	0.0	0.0	0.0	0.0	0.0	0.0	0.0	3.0	0.0	0.0	0.0
Proteobacteria	Alphaproteobacteria	Kiloniellales	Kiloniellaceae	unclassified_Kiloniellaceae	unclassified_Kiloniellaceae	1.0	0.0	2.0	0.0	0.0	0.0	0.0	1.0	0.0	0.0	0.0	41.0	0.0	0.0	1.0
Proteobacteria	Alphaproteobacteria	Kiloniellales	Kiloniellaceae	unclassified_Kiloniellaceae	uncultured_Alphaproteobacteria_bacterium	0.0	0.0	3.0	0.0	0.0	0.0	0.0	0.0	0.0	2.0	0.0	83.0	0.0	0.0	0.0
Proteobacteria	Alphaproteobacteria	Kiloniellales	Kiloniellaceae	unclassified_Kiloniellaceae	uncultured_Rhodospirillaceae_bacterium	0.0	0.0	2.0	0.0	0.0	1.0	4.0	0.0	0.0	22.0	0.0	30.0	6.0	0.0	0.0
Proteobacteria	Alphaproteobacteria	Micavibrionales	unclassified_Micavibrionales	uncultured_eubacterium_WD2107	unclassified_Micavibrionales	0.0	0.0	0.0	0.0	0.0	0.0	0.0	0.0	5.0	0.0	0.0	0.0	0.0	0.0	0.0
Proteobacteria	Alphaproteobacteria	Micropepsales	Micropepsaceae	unclassified_Micropepsaceae	uncultured_Alphaproteobacteria_bacterium	0.0	0.0	0.0	0.0	0.0	0.0	0.0	0.0	0.0	0.0	10.0	1.0	3.0	0.0	0.0
Proteobacteria	Alphaproteobacteria	Parvibaculales	PS1_clade	unclassified_PS1_clade	unclassified_PS1_clade	0.0	0.0	0.0	0.0	0.0	0.0	0.0	0.0	0.0	0.0	0.0	6.0	0.0	0.0	0.0
Proteobacteria	Alphaproteobacteria	Parvibaculales	unclassified_Parvibaculales	unclassified_Parvibaculales	unclassified_Parvibaculales	0.0	0.0	1.0	0.0	0.0	0.0	0.0	0.0	0.0	0.0	0.0	11.0	0.0	0.0	0.0
Proteobacteria	Alphaproteobacteria	Puniceispirillales	Puniceispirillales_Incertae_Sedis	Constrictibacter	unclassified_Constrictibacter	0.0	0.0	0.0	0.0	0.0	0.0	0.0	0.0	0.0	1.0	0.0	0.0	3.0	0.0	0.0
Proteobacteria	Alphaproteobacteria	Puniceispirillales	SAR116_clade	uncultured_Oceanibaculum_sp.	uncultured_Oceanibaculum_sp.	0.0	0.0	0.0	0.0	0.0	0.0	0.0	16.0	0.0	0.0	0.0	0.0	0.0	0.0	0.0
Proteobacteria	Alphaproteobacteria	Reyranellales	Reyranellaceae	Reyranella	Reyranella_terrae	0.0	0.0	0.0	0.0	0.0	1.0	0.0	0.0	0.0	0.0	4.0	0.0	3.0	0.0	0.0
Proteobacteria	Alphaproteobacteria	Reyranellales	Reyranellaceae	Reyranella	alpha_proteobacterium_BAC233	0.0	0.0	0.0	0.0	0.0	16.0	0.0	0.0	6.0	0.0	1.0	1.0	0.0	0.0	0.0
Proteobacteria	Alphaproteobacteria	Reyranellales	Reyranellaceae	Reyranella	alpha_proteobacterium_KC_IT_W5	0.0	0.0	0.0	0.0	0.0	0.0	0.0	0.0	0.0	0.0	5.0	0.0	4.0	0.0	0.0
Proteobacteria	Alphaproteobacteria	Reyranellales	Reyranellaceae	Reyranella	alpha_proteobacterium_OR_205	0.0	0.0	0.0	1.0	1.0	26.0	0.0	4.0	53.0	11.0	112.0	0.0	24.0	1.0	0.0
Proteobacteria	Alphaproteobacteria	Reyranellales	Reyranellaceae	unclassified_Reyranellaceae	unclassified_Reyranellaceae	0.0	0.0	0.0	0.0	0.0	1.0	0.0	0.0	1.0	0.0	7.0	0.0	1.0	0.0	0.0
Proteobacteria	Alphaproteobacteria	Reyranellales	Reyranellaceae	unclassified_Reyranellaceae	uncultured_Rhodospirillales_bacterium	0.0	0.0	0.0	0.0	0.0	0.0	3.0	0.0	0.0	0.0	5.0	0.0	2.0	0.0	0.0
Proteobacteria	Alphaproteobacteria	Reyranellales	Reyranellaceae	unclassified_Reyranellaceae	uncultured_soil_bacterium	0.0	0.0	0.0	92.0	0.0	0.0	61.0	0.0	0.0	29.0	1.0	0.0	21.0	1.0	0.0
Proteobacteria	Alphaproteobacteria	Rhizobiales	A0839	unclassified_A0839	unclassified_A0839	0.0	0.0	0.0	0.0	0.0	2.0	1.0	1.0	2.0	0.0	13.0	2.0	4.0	0.0	0.0
Proteobacteria	Alphaproteobacteria	Rhizobiales	Amb_16S_1323	unclassified_Amb_16S_1323	unclassified_Amb_16S_1323	0.0	0.0	0.0	0.0	0.0	14.0	1.0	2.0	29.0	7.0	26.0	2.0	11.0	0.0	0.0
Proteobacteria	Alphaproteobacteria	Rhizobiales	Beijerinckiaceae	1174_901_12	Rhizobiales_bacterium_Pao26	0.0	0.0	0.0	0.0	0.0	0.0	0.0	0.0	0.0	4.0	0.0	0.0	0.0	0.0	0.0
Proteobacteria	Alphaproteobacteria	Rhizobiales	Beijerinckiaceae	Bosea	Bosea_vestrisii	26.0	1.0	2.0	15.0	4.0	74.0	26.0	55.0	56.0	142.0	51.0	2.0	530.0	12.0	544.0
Proteobacteria	Alphaproteobacteria	Rhizobiales	Beijerinckiaceae	Chelatococcus	Chelatococcus_daeguensis	0.0	0.0	0.0	0.0	0.0	0.0	0.0	0.0	0.0	1.0	0.0	0.0	2.0	0.0	0.0
Proteobacteria	Alphaproteobacteria	Rhizobiales	Beijerinckiaceae	FFCH5858	unclassified_FFCH5858	0.0	0.0	0.0	0.0	0.0	8.0	0.0	1.0	12.0	0.0	40.0	0.0	3.0	0.0	0.0
Proteobacteria	Alphaproteobacteria	Rhizobiales	Beijerinckiaceae	Methylobacterium_Methylorubrum	Methylobacterium_fujisawaense	2.0	0.0	48.0	34.0	0.0	0.0	2.0	6.0	0.0	19.0	3.0	0.0	2.0	0.0	0.0
Proteobacteria	Alphaproteobacteria	Rhizobiales	Beijerinckiaceae	Methylobacterium_Methylorubrum	Methylobacterium_iners	13.0	0.0	0.0	0.0	1.0	6.0	3.0	0.0	9.0	5.0	12.0	0.0	8.0	0.0	8.0
Proteobacteria	Alphaproteobacteria	Rhizobiales	Beijerinckiaceae	Methylobacterium_Methylorubrum	Methylobacterium_organophilum	0.0	0.0	0.0	0.0	0.0	2.0	9.0	0.0	10.0	0.0	1.0	1.0	2.0	0.0	0.0
Proteobacteria	Alphaproteobacteria	Rhizobiales	Beijerinckiaceae	Methylobacterium_Methylorubrum	Methylorubrum_aminovorans	0.0	0.0	0.0	0.0	0.0	11.0	0.0	0.0	14.0	0.0	4.0	0.0	9.0	0.0	0.0
Proteobacteria	Alphaproteobacteria	Rhizobiales	Beijerinckiaceae	Methylocella	Beijerinckia_sp.	0.0	0.0	0.0	0.0	0.0	0.0	8.0	0.0	1.0	0.0	0.0	0.0	15.0	0.0	0.0
Proteobacteria	Alphaproteobacteria	Rhizobiales	Beijerinckiaceae	Methylocystis	Methylocystis_echinoides	0.0	0.0	0.0	12.0	0.0	0.0	2.0	0.0	1.0	0.0	0.0	0.0	5.0	0.0	0.0
Proteobacteria	Alphaproteobacteria	Rhizobiales	Beijerinckiaceae	Microvirga	Bosea_sp._ORS_1414	0.0	0.0	0.0	5.0	0.0	4.0	23.0	0.0	8.0	13.0	2.0	0.0	10.0	0.0	0.0
Proteobacteria	Alphaproteobacteria	Rhizobiales	Beijerinckiaceae	Microvirga	Chelatococcus_asaccharovorans	0.0	0.0	0.0	25.0	0.0	1.0	28.0	0.0	1.0	61.0	2.0	0.0	37.0	0.0	0.0
Proteobacteria	Alphaproteobacteria	Rhizobiales	Beijerinckiaceae	Microvirga	Methylobacterium_sp._XTB_8015	0.0	0.0	0.0	29.0	0.0	0.0	56.0	0.0	0.0	103.0	0.0	0.0	62.0	0.0	0.0
Proteobacteria	Alphaproteobacteria	Rhizobiales	Beijerinckiaceae	Microvirga	Microvirga_aerilata	0.0	0.0	0.0	15.0	1.0	5.0	0.0	0.0	6.0	4.0	33.0	0.0	11.0	0.0	0.0
Proteobacteria	Alphaproteobacteria	Rhizobiales	Beijerinckiaceae	Microvirga	Microvirga_antarctica	0.0	0.0	0.0	0.0	0.0	34.0	15.0	4.0	44.0	0.0	169.0	2.0	46.0	0.0	0.0
Proteobacteria	Alphaproteobacteria	Rhizobiales	Beijerinckiaceae	Microvirga	Microvirga_calopogonii	0.0	0.0	0.0	18.0	0.0	0.0	9.0	0.0	0.0	37.0	0.0	0.0	9.0	0.0	1.0
Proteobacteria	Alphaproteobacteria	Rhizobiales	Beijerinckiaceae	Microvirga	Microvirga_flavescens	0.0	0.0	0.0	0.0	0.0	2.0	13.0	0.0	6.0	2.0	7.0	0.0	7.0	0.0	0.0
Proteobacteria	Alphaproteobacteria	Rhizobiales	Beijerinckiaceae	Microvirga	Microvirga_sp.	4.0	0.0	0.0	92.0	0.0	76.0	139.0	6.0	90.0	130.0	124.0	18.0	178.0	15.0	2.0
Proteobacteria	Alphaproteobacteria	Rhizobiales	Beijerinckiaceae	Microvirga	Microvirga_sp._TSX10_2	0.0	0.0	0.0	184.0	0.0	10.0	31.0	2.0	14.0	106.0	2.0	0.0	103.0	0.0	0.0
Proteobacteria	Alphaproteobacteria	Rhizobiales	Beijerinckiaceae	Microvirga	Microvirga_zambiensis	3.0	0.0	0.0	32.0	0.0	96.0	18.0	10.0	131.0	74.0	190.0	9.0	83.0	1.0	0.0
Proteobacteria	Alphaproteobacteria	Rhizobiales	Beijerinckiaceae	Microvirga	unclassified_Microvirga	0.0	0.0	0.0	30.0	0.0	11.0	32.0	2.0	14.0	3.0	47.0	0.0	24.0	0.0	0.0
Proteobacteria	Alphaproteobacteria	Rhizobiales	Beijerinckiaceae	Microvirga	uncultured_Alphaproteobacteria_bacterium	0.0	0.0	0.0	0.0	0.0	0.0	0.0	0.0	1.0	3.0	0.0	0.0	0.0	0.0	0.0
Proteobacteria	Alphaproteobacteria	Rhizobiales	Beijerinckiaceae	Psychroglaciecola	Psychroglaciecola_arctica	0.0	0.0	0.0	0.0	0.0	1.0	0.0	0.0	0.0	0.0	2.0	0.0	1.0	0.0	0.0
Proteobacteria	Alphaproteobacteria	Rhizobiales	Beijerinckiaceae	Psychroglaciecola	Rhizobiales_bacterium_YIM_77505	0.0	0.0	0.0	14.0	0.0	1.0	18.0	0.0	0.0	9.0	0.0	0.0	27.0	0.0	0.0
Proteobacteria	Alphaproteobacteria	Rhizobiales	Beijerinckiaceae	Psychroglaciecola	unclassified_Psychroglaciecola	0.0	0.0	0.0	0.0	0.0	7.0	0.0	2.0	13.0	1.0	30.0	0.0	5.0	0.0	0.0
Proteobacteria	Alphaproteobacteria	Rhizobiales	Beijerinckiaceae	Roseiarcus	Roseiarcus_fermentans	0.0	0.0	0.0	0.0	0.0	1.0	0.0	0.0	0.0	0.0	3.0	0.0	0.0	0.0	0.0
Proteobacteria	Alphaproteobacteria	Rhizobiales	Beijerinckiaceae	Salinarimonas	unclassified_Salinarimonas	0.0	0.0	0.0	0.0	0.0	0.0	0.0	0.0	0.0	5.0	0.0	0.0	0.0	0.0	0.0
Proteobacteria	Alphaproteobacteria	Rhizobiales	Beijerinckiaceae	alphaI_cluster	Methylocystis_echinoides	0.0	0.0	0.0	12.0	0.0	0.0	27.0	0.0	0.0	26.0	3.0	0.0	21.0	0.0	0.0
Proteobacteria	Alphaproteobacteria	Rhizobiales	Beijerinckiaceae	unclassified_Beijerinckiaceae	unclassified_Beijerinckiaceae	1.0	0.0	1.0	439.0	2.0	151.0	312.0	9.0	179.0	352.0	49.0	26.0	377.0	0.0	0.0
Proteobacteria	Alphaproteobacteria	Rhizobiales	D05_2	unclassified_D05_2	unclassified_D05_2	0.0	1.0	0.0	0.0	0.0	5.0	0.0	0.0	5.0	0.0	12.0	0.0	9.0	0.0	0.0
Proteobacteria	Alphaproteobacteria	Rhizobiales	Devosiaceae	Arsenicitalea	Devosia_sp._4_C16_46	0.0	0.0	0.0	71.0	0.0	5.0	17.0	0.0	1.0	48.0	8.0	0.0	21.0	0.0	0.0
Proteobacteria	Alphaproteobacteria	Rhizobiales	Devosiaceae	Arsenicitalea	Devosia_sp._Emb15	0.0	0.0	0.0	0.0	0.0	1.0	0.0	0.0	2.0	0.0	4.0	0.0	0.0	0.0	0.0
Proteobacteria	Alphaproteobacteria	Rhizobiales	Devosiaceae	Devosia	Devosia_albogilva	0.0	0.0	0.0	8.0	0.0	0.0	6.0	0.0	0.0	0.0	0.0	0.0	7.0	0.0	0.0
Proteobacteria	Alphaproteobacteria	Rhizobiales	Devosiaceae	Devosia	Devosia_geojensis	0.0	0.0	0.0	94.0	0.0	0.0	44.0	0.0	0.0	86.0	0.0	0.0	62.0	0.0	0.0
Proteobacteria	Alphaproteobacteria	Rhizobiales	Devosiaceae	Devosia	Devosia_ginsengisoli	0.0	0.0	0.0	26.0	1.0	5.0	14.0	0.0	4.0	20.0	16.0	0.0	82.0	3.0	36.0
Proteobacteria	Alphaproteobacteria	Rhizobiales	Devosiaceae	Devosia	Devosia_limi	0.0	0.0	0.0	1.0	0.0	0.0	0.0	1.0	1.0	0.0	4.0	0.0	5.0	0.0	8.0
Proteobacteria	Alphaproteobacteria	Rhizobiales	Devosiaceae	Devosia	Devosia_psychrophila	0.0	0.0	0.0	5.0	0.0	27.0	0.0	3.0	27.0	40.0	7.0	4.0	47.0	0.0	0.0
Proteobacteria	Alphaproteobacteria	Rhizobiales	Devosiaceae	Devosia	Devosia_sp._A16	0.0	0.0	0.0	1.0	0.0	1.0	0.0	0.0	2.0	0.0	1.0	0.0	0.0	0.0	0.0
Proteobacteria	Alphaproteobacteria	Rhizobiales	Devosiaceae	Devosia	Devosia_sp._Po15d	0.0	0.0	0.0	0.0	0.0	5.0	0.0	1.0	5.0	5.0	1.0	0.0	3.0	0.0	0.0
Proteobacteria	Alphaproteobacteria	Rhizobiales	Devosiaceae	Devosia	alpha_proteobacterium_BAC47	0.0	0.0	0.0	0.0	0.0	0.0	0.0	0.0	2.0	0.0	9.0	0.0	5.0	0.0	0.0
Proteobacteria	Alphaproteobacteria	Rhizobiales	Devosiaceae	unclassified_Devosiaceae	unclassified_Devosiaceae	0.0	0.0	1.0	137.0	0.0	14.0	52.0	36.0	8.0	124.0	19.0	0.0	103.0	0.0	0.0
Proteobacteria	Alphaproteobacteria	Rhizobiales	Hyphomicrobiaceae	Filomicrobium	unclassified_Filomicrobium	0.0	0.0	1.0	0.0	0.0	0.0	0.0	0.0	0.0	2.0	0.0	14.0	0.0	0.0	0.0
Proteobacteria	Alphaproteobacteria	Rhizobiales	Hyphomicrobiaceae	Filomicrobium	uncultured_Alphaproteobacteria_bacterium	0.0	0.0	3.0	0.0	0.0	0.0	0.0	0.0	0.0	4.0	0.0	57.0	0.0	0.0	0.0
Proteobacteria	Alphaproteobacteria	Rhizobiales	Hyphomicrobiaceae	Hyphomicrobium	Hyphomicrobiaceae_bacterium_LX49	0.0	0.0	0.0	5.0	1.0	5.0	8.0	0.0	11.0	5.0	33.0	0.0	6.0	0.0	0.0
Proteobacteria	Alphaproteobacteria	Rhizobiales	Hyphomicrobiaceae	Hyphomicrobium	Hyphomicrobium_sp._DC2c_1	0.0	0.0	0.0	0.0	0.0	0.0	0.0	0.0	3.0	0.0	5.0	0.0	2.0	0.0	0.0
Proteobacteria	Alphaproteobacteria	Rhizobiales	Hyphomicrobiaceae	Hyphomicrobium	Hyphomicrobium_vulgare	0.0	0.0	0.0	1.0	0.0	0.0	3.0	1.0	2.0	0.0	1.0	0.0	1.0	0.0	7.0
Proteobacteria	Alphaproteobacteria	Rhizobiales	Hyphomicrobiaceae	Pedomicrobium	Hyphomicrobiaceae_bacterium_WX185	0.0	0.0	0.0	6.0	0.0	7.0	11.0	1.0	6.0	38.0	15.0	0.0	24.0	0.0	0.0
Proteobacteria	Alphaproteobacteria	Rhizobiales	Hyphomicrobiaceae	Pedomicrobium	Hyphomicrobium_sp.	0.0	0.0	0.0	1.0	1.0	1.0	34.0	0.0	0.0	46.0	2.0	0.0	13.0	0.0	0.0
Proteobacteria	Alphaproteobacteria	Rhizobiales	Hyphomicrobiaceae	Pedomicrobium	Pedomicrobium_ferrugineum	0.0	0.0	0.0	0.0	0.0	9.0	0.0	1.0	8.0	0.0	41.0	0.0	5.0	0.0	0.0
Proteobacteria	Alphaproteobacteria	Rhizobiales	Hyphomicrobiaceae	Pedomicrobium	Pedomicrobium_sp._LWH246	0.0	0.0	0.0	24.0	2.0	35.0	18.0	4.0	49.0	8.0	137.0	3.0	37.0	0.0	0.0
Proteobacteria	Alphaproteobacteria	Rhizobiales	Hyphomicrobiaceae	unclassified_Hyphomicrobiaceae	unclassified_Hyphomicrobiaceae	0.0	0.0	0.0	71.0	0.0	0.0	9.0	0.0	0.0	6.0	3.0	9.0	33.0	0.0	0.0
Proteobacteria	Alphaproteobacteria	Rhizobiales	KF_JG30_B3	unclassified_KF_JG30_B3	unclassified_KF_JG30_B3	0.0	0.0	0.0	0.0	0.0	11.0	0.0	3.0	5.0	7.0	24.0	0.0	5.0	0.0	0.0
Proteobacteria	Alphaproteobacteria	Rhizobiales	Kaistiaceae	Kaistia	Kaistia_geumhonensis	0.0	0.0	0.0	0.0	0.0	4.0	0.0	0.0	0.0	0.0	1.0	0.0	4.0	0.0	0.0
Proteobacteria	Alphaproteobacteria	Rhizobiales	Labraceae	Labrys	Labrys_wisconsinensis	0.0	0.0	0.0	0.0	0.0	0.0	0.0	0.0	3.0	0.0	15.0	0.0	1.0	0.0	0.0
Proteobacteria	Alphaproteobacteria	Rhizobiales	Methyloligellaceae	Methyloceanibacter	Methyloceanibacter_marginalis	1.0	0.0	0.0	57.0	0.0	42.0	21.0	3.0	57.0	30.0	142.0	1.0	54.0	0.0	3.0
Proteobacteria	Alphaproteobacteria	Rhizobiales	Methyloligellaceae	Methyloceanibacter	Methyloceanibacter_methanicus	0.0	0.0	3.0	1.0	0.0	0.0	1.0	0.0	0.0	22.0	0.0	77.0	1.0	0.0	10.0
Proteobacteria	Alphaproteobacteria	Rhizobiales	Methyloligellaceae	unclassified_Methyloligellaceae	unclassified_Methyloligellaceae	0.0	0.0	1.0	0.0	0.0	0.0	0.0	0.0	0.0	0.0	0.0	12.0	0.0	0.0	0.0
Proteobacteria	Alphaproteobacteria	Rhizobiales	Methyloligellaceae	unclassified_Methyloligellaceae	uncultured_Rhodobium_sp.	0.0	1.0	0.0	0.0	0.0	9.0	18.0	2.0	9.0	19.0	52.0	0.0	12.0	0.0	1.0
Proteobacteria	Alphaproteobacteria	Rhizobiales	Methylopilaceae	Hansschlegelia	Hansschlegelia_zhihuaiae	0.0	0.0	0.0	0.0	0.0	0.0	0.0	0.0	0.0	8.0	0.0	0.0	2.0	0.0	0.0
Proteobacteria	Alphaproteobacteria	Rhizobiales	Pleomorphomonadaceae	Chthonobacter	Scytonema_tolypothrichoides_VB_61278	0.0	0.0	0.0	0.0	0.0	0.0	9.0	0.0	0.0	27.0	0.0	0.0	14.0	0.0	0.0
Proteobacteria	Alphaproteobacteria	Rhizobiales	Rhizobiaceae	Allorhizobium_Neorhizobium_Pararhizobium_Rhizobium	Agrobacterium_albertimagni	0.0	0.0	0.0	10.0	0.0	0.0	23.0	0.0	0.0	13.0	3.0	1.0	39.0	0.0	0.0
Proteobacteria	Alphaproteobacteria	Rhizobiales	Rhizobiaceae	Allorhizobium_Neorhizobium_Pararhizobium_Rhizobium	Agrobacterium_tumefaciens	0.0	0.0	0.0	0.0	3.0	4.0	6.0	0.0	4.0	0.0	3.0	0.0	3.0	3.0	0.0
Proteobacteria	Alphaproteobacteria	Rhizobiales	Rhizobiaceae	Allorhizobium_Neorhizobium_Pararhizobium_Rhizobium	Neorhizobium_huautlense	0.0	0.0	0.0	0.0	0.0	0.0	0.0	0.0	3.0	0.0	2.0	0.0	4.0	0.0	0.0
Proteobacteria	Alphaproteobacteria	Rhizobiales	Rhizobiaceae	Allorhizobium_Neorhizobium_Pararhizobium_Rhizobium	Rhizobium_alvei	0.0	0.0	0.0	7.0	0.0	0.0	0.0	0.0	0.0	0.0	0.0	0.0	6.0	0.0	0.0
Proteobacteria	Alphaproteobacteria	Rhizobiales	Rhizobiaceae	Allorhizobium_Neorhizobium_Pararhizobium_Rhizobium	Rhizobium_giardinii	0.0	0.0	0.0	0.0	0.0	7.0	0.0	0.0	10.0	0.0	27.0	0.0	5.0	0.0	1.0
Proteobacteria	Alphaproteobacteria	Rhizobiales	Rhizobiaceae	Allorhizobium_Neorhizobium_Pararhizobium_Rhizobium	Rhizobium_jaguaris	0.0	0.0	0.0	0.0	0.0	2.0	0.0	1.0	3.0	0.0	32.0	0.0	7.0	0.0	0.0
Proteobacteria	Alphaproteobacteria	Rhizobiales	Rhizobiaceae	Allorhizobium_Neorhizobium_Pararhizobium_Rhizobium	Rhizobium_leguminosarum	0.0	0.0	0.0	0.0	0.0	0.0	0.0	0.0	0.0	0.0	10.0	0.0	1.0	0.0	0.0
Proteobacteria	Alphaproteobacteria	Rhizobiales	Rhizobiaceae	Allorhizobium_Neorhizobium_Pararhizobium_Rhizobium	Rhizobium_pusense	3.0	0.0	1.0	2.0	2.0	31.0	1.0	3.0	9.0	23.0	12.0	2.0	224.0	1.0	239.0
Proteobacteria	Alphaproteobacteria	Rhizobiales	Rhizobiaceae	Allorhizobium_Neorhizobium_Pararhizobium_Rhizobium	Rhizobium_rhizoryzae	21.0	0.0	1.0	0.0	0.0	1.0	1.0	0.0	3.0	0.0	3.0	0.0	15.0	0.0	1.0
Proteobacteria	Alphaproteobacteria	Rhizobiales	Rhizobiaceae	Allorhizobium_Neorhizobium_Pararhizobium_Rhizobium	Rhizobium_rosettiformans	7.0	0.0	0.0	7.0	0.0	15.0	10.0	91.0	32.0	14.0	15.0	0.0	32.0	0.0	1.0
Proteobacteria	Alphaproteobacteria	Rhizobiales	Rhizobiaceae	Allorhizobium_Neorhizobium_Pararhizobium_Rhizobium	Rhizobium_sp._LC145	0.0	0.0	0.0	25.0	0.0	0.0	14.0	0.0	1.0	40.0	0.0	0.0	27.0	0.0	0.0
Proteobacteria	Alphaproteobacteria	Rhizobiales	Rhizobiaceae	Allorhizobium_Neorhizobium_Pararhizobium_Rhizobium	Rhizobium_yanglingense	0.0	0.0	2.0	0.0	0.0	10.0	0.0	1.0	13.0	0.0	36.0	0.0	4.0	0.0	0.0
Proteobacteria	Alphaproteobacteria	Rhizobiales	Rhizobiaceae	Aminobacter	Aminobacter_niigataensis	0.0	0.0	0.0	0.0	0.0	0.0	0.0	0.0	0.0	3.0	1.0	0.0	22.0	0.0	0.0
Proteobacteria	Alphaproteobacteria	Rhizobiales	Rhizobiaceae	Aureimonas	Aureimonas_bacterium_WM06i_B6A	0.0	0.0	1.0	0.0	0.0	0.0	0.0	0.0	1.0	0.0	0.0	1.0	0.0	0.0	0.0
Proteobacteria	Alphaproteobacteria	Rhizobiales	Rhizobiaceae	Aureimonas	Aureimonas_phyllosphaerae	0.0	0.0	0.0	0.0	0.0	0.0	0.0	0.0	0.0	0.0	0.0	0.0	0.0	0.0	3.0
Proteobacteria	Alphaproteobacteria	Rhizobiales	Rhizobiaceae	Cohaesibacter	uncultured_Alphaproteobacteria_bacterium	0.0	0.0	0.0	0.0	0.0	0.0	0.0	0.0	0.0	0.0	0.0	42.0	0.0	0.0	0.0
Proteobacteria	Alphaproteobacteria	Rhizobiales	Rhizobiaceae	Ensifer	Ensifer_adhaerens	0.0	0.0	0.0	0.0	0.0	3.0	0.0	0.0	0.0	0.0	2.0	0.0	6.0	0.0	0.0
Proteobacteria	Alphaproteobacteria	Rhizobiales	Rhizobiaceae	Ensifer	Sinorhizobium_meliloti	0.0	0.0	0.0	193.0	0.0	0.0	134.0	1.0	0.0	185.0	0.0	0.0	179.0	0.0	11.0
Proteobacteria	Alphaproteobacteria	Rhizobiales	Rhizobiaceae	Hoeflea	Hoeflea_siderophila	0.0	0.0	0.0	0.0	0.0	0.0	3.0	0.0	0.0	0.0	0.0	10.0	0.0	0.0	1.0
Proteobacteria	Alphaproteobacteria	Rhizobiales	Rhizobiaceae	Mesorhizobium	Mesorhizobium_amorphae	0.0	0.0	0.0	26.0	0.0	0.0	38.0	0.0	2.0	54.0	7.0	0.0	50.0	0.0	0.0
Proteobacteria	Alphaproteobacteria	Rhizobiales	Rhizobiaceae	Mesorhizobium	Mesorhizobium_jarvisii	0.0	0.0	0.0	0.0	0.0	0.0	4.0	0.0	0.0	5.0	0.0	0.0	1.0	0.0	0.0
Proteobacteria	Alphaproteobacteria	Rhizobiales	Rhizobiaceae	Mesorhizobium	Mesorhizobium_loti	1.0	0.0	2.0	82.0	1.0	53.0	39.0	10.0	76.0	97.0	375.0	3.0	141.0	0.0	12.0
Proteobacteria	Alphaproteobacteria	Rhizobiales	Rhizobiaceae	Mesorhizobium	Mesorhizobium_metallidurans	0.0	0.0	0.0	11.0	0.0	1.0	44.0	2.0	1.0	17.0	2.0	0.0	20.0	0.0	0.0
Proteobacteria	Alphaproteobacteria	Rhizobiales	Rhizobiaceae	Mesorhizobium	Mesorhizobium_plurifarium	1.0	0.0	0.0	0.0	0.0	1.0	0.0	0.0	1.0	0.0	33.0	0.0	8.0	0.0	0.0
Proteobacteria	Alphaproteobacteria	Rhizobiales	Rhizobiaceae	Mesorhizobium	Mesorhizobium_sp._HRTP027	0.0	0.0	0.0	73.0	7.0	5.0	123.0	10.0	5.0	197.0	31.0	5.0	822.0	3.0	757.0
Proteobacteria	Alphaproteobacteria	Rhizobiales	Rhizobiaceae	Mesorhizobium	Mesorhizobium_thiogangeticum	0.0	0.0	1.0	2.0	0.0	11.0	0.0	2.0	13.0	2.0	87.0	0.0	29.0	0.0	0.0
Proteobacteria	Alphaproteobacteria	Rhizobiales	Rhizobiaceae	Nitratireductor	Nitratireductor_shengliensis	0.0	0.0	0.0	15.0	0.0	0.0	36.0	0.0	0.0	9.0	0.0	0.0	5.0	0.0	0.0
Proteobacteria	Alphaproteobacteria	Rhizobiales	Rhizobiaceae	Ochrobactrum	Brucella_haematophila	1.0	0.0	3.0	39.0	19.0	25.0	12.0	84.0	3.0	259.0	79.0	4.0	2693.0	9.0	3052.0
Proteobacteria	Alphaproteobacteria	Rhizobiales	Rhizobiaceae	Paramesorhizobium	Paramesorhizobium_deserti	0.0	0.0	0.0	0.0	0.0	0.0	6.0	0.0	0.0	18.0	0.0	0.0	13.0	0.0	0.0
Proteobacteria	Alphaproteobacteria	Rhizobiales	Rhizobiaceae	Phyllobacterium	Phyllobacterium_brassicacearum	0.0	0.0	0.0	0.0	0.0	4.0	0.0	4.0	8.0	0.0	31.0	1.0	7.0	0.0	0.0
Proteobacteria	Alphaproteobacteria	Rhizobiales	Rhizobiaceae	Phyllobacterium	Phyllobacterium_myrsinacearum	39.0	0.0	5.0	6.0	8.0	35.0	1.0	74.0	106.0	41.0	337.0	8.0	276.0	13.0	319.0
Proteobacteria	Alphaproteobacteria	Rhizobiales	Rhizobiaceae	Pseudahrensia	Pseudahrensia_aquimaris	0.0	0.0	1.0	0.0	0.0	0.0	0.0	0.0	0.0	0.0	0.0	9.0	0.0	0.0	1.0
Proteobacteria	Alphaproteobacteria	Rhizobiales	Rhizobiaceae	Pseudahrensia	unclassified_Pseudahrensia	0.0	0.0	0.0	0.0	0.0	0.0	0.0	0.0	0.0	0.0	0.0	21.0	0.0	0.0	1.0
Proteobacteria	Alphaproteobacteria	Rhizobiales	Rhizobiaceae	Shinella	Shinella_zoogloeoides	1.0	0.0	0.0	0.0	0.0	2.0	0.0	1.0	3.0	14.0	10.0	0.0	37.0	1.0	0.0
Proteobacteria	Alphaproteobacteria	Rhizobiales	Rhizobiales_Incertae_Sedis	Alsobacter	alpha_proteobacterium_HIN4	0.0	0.0	0.0	0.0	0.0	0.0	0.0	0.0	0.0	0.0	0.0	0.0	16.0	0.0	0.0
Proteobacteria	Alphaproteobacteria	Rhizobiales	Rhizobiales_Incertae_Sedis	Anderseniella	alpha_proteobacterium_AP_21	0.0	0.0	0.0	0.0	0.0	0.0	0.0	0.0	0.0	0.0	0.0	40.0	0.0	0.0	0.0
Proteobacteria	Alphaproteobacteria	Rhizobiales	Rhizobiales_Incertae_Sedis	Anderseniella	unclassified_Anderseniella	0.0	0.0	0.0	0.0	0.0	0.0	0.0	0.0	0.0	0.0	0.0	22.0	0.0	0.0	2.0
Proteobacteria	Alphaproteobacteria	Rhizobiales	Rhizobiales_Incertae_Sedis	Bauldia	Bauldia_consociata	0.0	0.0	0.0	0.0	0.0	2.0	0.0	0.0	0.0	1.0	3.0	0.0	4.0	0.0	0.0
Proteobacteria	Alphaproteobacteria	Rhizobiales	Rhizobiales_Incertae_Sedis	Bauldia	unclassified_Bauldia	0.0	0.0	0.0	14.0	0.0	2.0	27.0	1.0	0.0	19.0	3.0	0.0	13.0	0.0	1.0
Proteobacteria	Alphaproteobacteria	Rhizobiales	Rhizobiales_Incertae_Sedis	Nordella	Nordella_oligomobilis	0.0	0.0	0.0	23.0	0.0	5.0	29.0	2.0	8.0	54.0	28.0	0.0	42.0	0.0	0.0
Proteobacteria	Alphaproteobacteria	Rhizobiales	Rhizobiales_Incertae_Sedis	Nordella	unclassified_Nordella	0.0	0.0	0.0	19.0	0.0	5.0	0.0	0.0	5.0	20.0	22.0	0.0	9.0	0.0	0.0
Proteobacteria	Alphaproteobacteria	Rhizobiales	Rhizobiales_Incertae_Sedis	Nordella	uncultured_Alphaproteobacteria_bacterium	0.0	0.0	0.0	138.0	0.0	6.0	104.0	5.0	20.0	113.0	32.0	0.0	76.0	0.0	0.0
Proteobacteria	Alphaproteobacteria	Rhizobiales	Rhizobiales_Incertae_Sedis	Phreatobacter	unclassified_Phreatobacter	0.0	0.0	0.0	15.0	0.0	0.0	11.0	0.0	0.0	11.0	2.0	0.0	8.0	0.0	0.0
Proteobacteria	Alphaproteobacteria	Rhizobiales	Rhizobiales_Incertae_Sedis	unclassified_Rhizobiales_Incertae_Sedis	unclassified_Rhizobiales_Incertae_Sedis	0.0	0.0	1.0	0.0	0.0	31.0	0.0	4.0	28.0	4.0	67.0	0.0	8.0	0.0	0.0
Proteobacteria	Alphaproteobacteria	Rhizobiales	Rhizobiales_Incertae_Sedis	unclassified_Rhizobiales_Incertae_Sedis	uncultured_soil_bacterium	0.0	0.0	0.0	1.0	0.0	3.0	15.0	0.0	0.0	0.0	1.0	94.0	36.0	0.0	0.0
Proteobacteria	Alphaproteobacteria	Rhizobiales	Rhodobiaceae	Afifella	unclassified_Afifella	0.0	0.0	0.0	0.0	0.0	0.0	7.0	0.0	0.0	0.0	0.0	1.0	6.0	0.0	0.0
Proteobacteria	Alphaproteobacteria	Rhizobiales	Rhodomicrobiaceae	Rhodomicrobium	Rhodomicrobium_bacterium_YC_ZSS_LKJ79	0.0	0.0	0.0	0.0	0.0	2.0	0.0	0.0	2.0	0.0	1.0	0.0	0.0	0.0	0.0
Proteobacteria	Alphaproteobacteria	Rhizobiales	Rhodomicrobiaceae	Rhodomicrobium	unclassified_Rhodomicrobium	0.0	0.0	0.0	1.0	0.0	33.0	0.0	4.0	54.0	1.0	137.0	1.0	32.0	0.0	0.0
Proteobacteria	Alphaproteobacteria	Rhizobiales	Stappiaceae	Agaricicola	Agaricicola_taiwanensis	0.0	0.0	0.0	0.0	0.0	0.0	3.0	0.0	0.0	0.0	0.0	0.0	0.0	0.0	0.0
Proteobacteria	Alphaproteobacteria	Rhizobiales	Xanthobacteraceae	Ancylobacter	alpha_proteobacterium_TA12_21	0.0	0.0	0.0	0.0	0.0	1.0	0.0	0.0	2.0	0.0	0.0	0.0	5.0	0.0	0.0
Proteobacteria	Alphaproteobacteria	Rhizobiales	Xanthobacteraceae	Bradyrhizobium	Bradyrhizobium_jicamae	0.0	0.0	27.0	97.0	0.0	140.0	45.0	23.0	210.0	124.0	797.0	6.0	215.0	0.0	0.0
Proteobacteria	Alphaproteobacteria	Rhizobiales	Xanthobacteraceae	Bradyrhizobium	Bradyrhizobium_sp.	0.0	0.0	0.0	17.0	0.0	16.0	21.0	1.0	14.0	47.0	58.0	0.0	54.0	0.0	0.0
Proteobacteria	Alphaproteobacteria	Rhizobiales	Xanthobacteraceae	Nitrobacter	Nitrobacter_vulgaris	0.0	0.0	0.0	0.0	1.0	0.0	0.0	0.0	13.0	0.0	4.0	0.0	2.0	0.0	0.0
Proteobacteria	Alphaproteobacteria	Rhizobiales	Xanthobacteraceae	Pseudolabrys	unclassified_Pseudolabrys	0.0	0.0	0.0	20.0	0.0	0.0	24.0	0.0	6.0	40.0	9.0	0.0	18.0	0.0	0.0
Proteobacteria	Alphaproteobacteria	Rhizobiales	Xanthobacteraceae	Pseudorhodoplanes	Pseudorhodoplanes_sinuspersici	0.0	0.0	0.0	1.0	0.0	3.0	3.0	0.0	5.0	0.0	12.0	0.0	5.0	0.0	0.0
Proteobacteria	Alphaproteobacteria	Rhizobiales	Xanthobacteraceae	Pseudorhodoplanes	alpha_proteobacterium_KC_IT_H1	0.0	1.0	0.0	0.0	0.0	3.0	7.0	2.0	7.0	16.0	23.0	0.0	13.0	0.0	0.0
Proteobacteria	Alphaproteobacteria	Rhizobiales	Xanthobacteraceae	Rhodoplanes	unclassified_Rhodoplanes	0.0	0.0	0.0	0.0	0.0	47.0	35.0	2.0	45.0	13.0	158.0	1.0	36.0	1.0	0.0
Proteobacteria	Alphaproteobacteria	Rhizobiales	Xanthobacteraceae	Rhodopseudomonas	Rhodopseudomonas_boonkerdii	0.0	1.0	0.0	2.0	0.0	0.0	0.0	0.0	1.0	4.0	4.0	0.0	34.0	0.0	103.0
Proteobacteria	Alphaproteobacteria	Rhizobiales	Xanthobacteraceae	Xanthobacter	Xanthobacter_autotrophicus	0.0	0.0	0.0	0.0	0.0	1.0	0.0	1.0	1.0	0.0	2.0	0.0	5.0	0.0	0.0
Proteobacteria	Alphaproteobacteria	Rhizobiales	Xanthobacteraceae	Xanthobacter	Xanthobacter_flavus	5.0	0.0	0.0	0.0	0.0	15.0	1.0	1.0	5.0	0.0	11.0	0.0	34.0	0.0	0.0
Proteobacteria	Alphaproteobacteria	Rhizobiales	Xanthobacteraceae	unclassified_Xanthobacteraceae	unclassified_Xanthobacteraceae	2.0	5.0	1.0	61.0	2.0	93.0	94.0	25.0	138.0	33.0	448.0	3.0	114.0	2.0	3.0
Proteobacteria	Alphaproteobacteria	Rhizobiales	unclassified_Rhizobiales	unclassified_Rhizobiales	unclassified_Rhizobiales	0.0	0.0	0.0	169.0	0.0	20.0	53.0	4.0	33.0	70.0	53.0	1.0	102.0	0.0	0.0
Proteobacteria	Alphaproteobacteria	Rhizobiales	unclassified_Rhizobiales	uncultured_Alphaproteobacteria_bacterium	unclassified_Rhizobiales	0.0	0.0	0.0	0.0	0.0	10.0	0.0	2.0	21.0	0.0	70.0	0.0	12.0	0.0	0.0
Proteobacteria	Alphaproteobacteria	Rhizobiales	unclassified_Rhizobiales	uncultured_endolithic_bacterium	unclassified_Rhizobiales	0.0	0.0	0.0	15.0	0.0	3.0	1.0	0.0	3.0	8.0	1.0	1.0	4.0	0.0	0.0
Proteobacteria	Alphaproteobacteria	Rhizobiales	unclassified_Rhizobiales	uncultured_proteobacterium	unclassified_Rhizobiales	0.0	0.0	0.0	46.0	0.0	5.0	34.0	0.0	4.0	25.0	0.0	1.0	14.0	0.0	0.0
Proteobacteria	Alphaproteobacteria	Rhizobiales	unclassified_Rhizobiales	uncultured_soil_bacterium	unclassified_Rhizobiales	0.0	0.0	0.0	0.0	0.0	6.0	0.0	2.0	35.0	0.0	10.0	0.0	3.0	0.0	0.0
Proteobacteria	Alphaproteobacteria	Rhodobacterales	Rhodobacteraceae	Amaricoccus	Amaricoccus_macauensis	0.0	0.0	0.0	0.0	0.0	1.0	0.0	0.0	1.0	0.0	13.0	0.0	0.0	1.0	0.0
Proteobacteria	Alphaproteobacteria	Rhodobacterales	Rhodobacteraceae	Amaricoccus	unclassified_Amaricoccus	0.0	0.0	0.0	40.0	0.0	8.0	13.0	1.0	13.0	58.0	31.0	2.0	44.0	0.0	0.0
Proteobacteria	Alphaproteobacteria	Rhodobacterales	Rhodobacteraceae	Ascidiaceihabitans	Roseobacter_sp._SB2	0.0	0.0	0.0	0.0	0.0	0.0	0.0	18.0	0.0	0.0	0.0	0.0	0.0	0.0	0.0
Proteobacteria	Alphaproteobacteria	Rhodobacterales	Rhodobacteraceae	Boseongicola	Boseongicola_aestuarii	0.0	0.0	1.0	0.0	0.0	22.0	0.0	0.0	0.0	0.0	0.0	5.0	0.0	0.0	1.0
Proteobacteria	Alphaproteobacteria	Rhodobacterales	Rhodobacteraceae	Falsirhodobacter	unclassified_Falsirhodobacter	0.0	0.0	0.0	0.0	0.0	0.0	9.0	0.0	0.0	0.0	0.0	0.0	0.0	0.0	0.0
Proteobacteria	Alphaproteobacteria	Rhodobacterales	Rhodobacteraceae	Flavimaricola	Ketogulonicigenium_vulgare	0.0	0.0	0.0	0.0	0.0	1.0	0.0	0.0	1.0	0.0	2.0	0.0	1.0	0.0	0.0
Proteobacteria	Alphaproteobacteria	Rhodobacterales	Rhodobacteraceae	Limibaculum	unclassified_Limibaculum	0.0	0.0	1.0	69.0	0.0	0.0	51.0	0.0	0.0	111.0	0.0	8.0	44.0	0.0	2.0
Proteobacteria	Alphaproteobacteria	Rhodobacterales	Rhodobacteraceae	Limibaculum	uncultured_Alphaproteobacteria_bacterium	0.0	0.0	0.0	16.0	0.0	0.0	0.0	0.0	0.0	0.0	0.0	11.0	0.0	0.0	0.0
Proteobacteria	Alphaproteobacteria	Rhodobacterales	Rhodobacteraceae	Maritimibacter	Roseobacter_sp._UAzPsK_5	0.0	0.0	0.0	0.0	0.0	0.0	0.0	0.0	0.0	0.0	0.0	8.0	0.0	0.0	0.0
Proteobacteria	Alphaproteobacteria	Rhodobacterales	Rhodobacteraceae	Paracoccus	Amia_calva__bowfin	0.0	0.0	0.0	1.0	0.0	121.0	0.0	0.0	0.0	0.0	0.0	0.0	3.0	0.0	0.0
Proteobacteria	Alphaproteobacteria	Rhodobacterales	Rhodobacteraceae	Paracoccus	Paracoccus_gahaiensis	0.0	0.0	0.0	0.0	0.0	0.0	11.0	0.0	0.0	21.0	0.0	0.0	3.0	0.0	0.0
Proteobacteria	Alphaproteobacteria	Rhodobacterales	Rhodobacteraceae	Paracoccus	Paracoccus_marinus	1.0	0.0	0.0	1.0	0.0	290.0	0.0	0.0	0.0	0.0	1.0	1.0	1.0	0.0	15.0
Proteobacteria	Alphaproteobacteria	Rhodobacterales	Rhodobacteraceae	Paracoccus	Paracoccus_speluncae	0.0	0.0	0.0	0.0	0.0	30.0	18.0	2.0	27.0	2.0	3.0	2.0	7.0	0.0	0.0
Proteobacteria	Alphaproteobacteria	Rhodobacterales	Rhodobacteraceae	Paracoccus	Paracoccus_yeei	1.0	0.0	0.0	1.0	0.0	73.0	4.0	41.0	2.0	0.0	0.0	0.0	8.0	0.0	0.0
Proteobacteria	Alphaproteobacteria	Rhodobacterales	Rhodobacteraceae	Pseudohalocynthiibacter	Pseudohalocynthiibacter_aestuariivivens	0.0	0.0	1.0	0.0	0.0	0.0	0.0	0.0	0.0	0.0	0.0	4.0	0.0	0.0	0.0
Proteobacteria	Alphaproteobacteria	Rhodobacterales	Rhodobacteraceae	Pseudoruegeria	Pseudoruegeria_aestuarii	0.0	0.0	0.0	0.0	0.0	0.0	0.0	0.0	0.0	0.0	0.0	12.0	0.0	0.0	0.0
Proteobacteria	Alphaproteobacteria	Rhodobacterales	Rhodobacteraceae	Rhodobacter	Rhodobacteraceae_bacterium	0.0	0.0	0.0	33.0	0.0	1.0	9.0	1.0	0.0	12.0	0.0	0.0	12.0	0.0	0.0
Proteobacteria	Alphaproteobacteria	Rhodobacterales	Rhodobacteraceae	Rubellimicrobium	Rubellimicrobium_mesophilum	0.0	0.0	1.0	372.0	0.0	38.0	313.0	5.0	69.0	463.0	9.0	8.0	278.0	0.0	0.0
Proteobacteria	Alphaproteobacteria	Rhodobacterales	Rhodobacteraceae	Rubellimicrobium	Rubellimicrobium_roseum	4.0	0.0	58.0	470.0	0.0	141.0	534.0	11.0	167.0	545.0	8.0	22.0	431.0	2.0	1.0
Proteobacteria	Alphaproteobacteria	Rhodobacterales	Rhodobacteraceae	Rubellimicrobium	unclassified_Rubellimicrobium	0.0	0.0	0.0	25.0	0.0	24.0	20.0	0.0	35.0	20.0	12.0	3.0	18.0	0.0	0.0
Proteobacteria	Alphaproteobacteria	Rhodobacterales	Rhodobacteraceae	Ruegeria	Ruegeria_profundi	0.0	0.0	0.0	0.0	0.0	0.0	0.0	0.0	0.0	0.0	0.0	12.0	0.0	0.0	0.0
Proteobacteria	Alphaproteobacteria	Rhodobacterales	Rhodobacteraceae	Silicimonas	Boseongicola_sp._MME_063	0.0	0.0	0.0	0.0	0.0	0.0	0.0	0.0	0.0	0.0	0.0	3.0	0.0	0.0	0.0
Proteobacteria	Alphaproteobacteria	Rhodobacterales	Rhodobacteraceae	Silicimonas	Silicimonas_bacterium_DG981	0.0	0.0	0.0	0.0	0.0	0.0	0.0	0.0	0.0	0.0	0.0	10.0	0.0	0.0	1.0
Proteobacteria	Alphaproteobacteria	Rhodobacterales	Rhodobacteraceae	Silicimonas	unclassified_Silicimonas	0.0	0.0	0.0	0.0	0.0	0.0	0.0	0.0	0.0	0.0	0.0	6.0	0.0	0.0	0.0
Proteobacteria	Alphaproteobacteria	Rhodobacterales	Rhodobacteraceae	Sulfitobacter	Sulfitobacter_noctilucae	0.0	0.0	0.0	0.0	0.0	0.0	0.0	0.0	1.0	5.0	0.0	0.0	0.0	0.0	0.0
Proteobacteria	Alphaproteobacteria	Rhodobacterales	Rhodobacteraceae	Tabrizicola	Tabrizicola_aquatica	0.0	0.0	0.0	0.0	0.0	0.0	0.0	1.0	0.0	0.0	0.0	3.0	0.0	0.0	0.0
Proteobacteria	Alphaproteobacteria	Rhodobacterales	Rhodobacteraceae	Tropicimonas	Tropicimonas_bacterium_YC_ZSS_LKJ131	1.0	0.0	1.0	1.0	0.0	0.0	1.0	0.0	0.0	0.0	0.0	1.0	5.0	2.0	0.0
Proteobacteria	Alphaproteobacteria	Rhodobacterales	Rhodobacteraceae	Yoonia_Loktanella	Loktanella_sp._AODO14	0.0	0.0	0.0	0.0	0.0	0.0	0.0	0.0	0.0	0.0	0.0	14.0	0.0	0.0	0.0
Proteobacteria	Alphaproteobacteria	Rhodobacterales	Rhodobacteraceae	unclassified_Rhodobacteraceae	unclassified_Rhodobacteraceae	3.0	0.0	0.0	17.0	0.0	13.0	21.0	2.0	21.0	20.0	51.0	106.0	12.0	0.0	11.0
Proteobacteria	Alphaproteobacteria	Rhodobacterales	Rhodobacteraceae	unclassified_Rhodobacteraceae	uncultured_Amaricoccus_sp.	0.0	0.0	0.0	0.0	0.0	2.0	0.0	0.0	1.0	0.0	20.0	0.0	4.0	0.0	0.0
Proteobacteria	Alphaproteobacteria	Rhodobacterales	Rhodobacteraceae	unclassified_Rhodobacteraceae	uncultured_proteobacterium	0.0	0.0	0.0	0.0	0.0	0.0	24.0	0.0	0.0	5.0	0.0	0.0	0.0	0.0	0.0
Proteobacteria	Alphaproteobacteria	Rhodospirillales	Magnetospiraceae	unclassified_Magnetospiraceae	unclassified_Magnetospiraceae	0.0	0.0	0.0	0.0	0.0	0.0	6.0	0.0	0.0	0.0	0.0	0.0	0.0	0.0	0.0
Proteobacteria	Alphaproteobacteria	Rhodospirillales	Terasakiellaceae	unclassified_Terasakiellaceae	unclassified_Terasakiellaceae	0.0	0.0	0.0	12.0	0.0	0.0	0.0	0.0	0.0	0.0	0.0	0.0	0.0	0.0	0.0
Proteobacteria	Alphaproteobacteria	Rhodospirillales	unclassified_Rhodospirillales	Unclassified	unclassified_Rhodospirillales	0.0	0.0	0.0	0.0	0.0	0.0	0.0	1.0	2.0	0.0	2.0	0.0	0.0	0.0	0.0
Proteobacteria	Alphaproteobacteria	Rhodospirillales	unclassified_Rhodospirillales	Azospirillum_sp._47_25	unclassified_Rhodospirillales	0.0	0.0	0.0	0.0	0.0	2.0	0.0	0.0	1.0	0.0	0.0	0.0	0.0	0.0	0.0
Proteobacteria	Alphaproteobacteria	Rhodospirillales	unclassified_Rhodospirillales	unclassified_Rhodospirillales	unclassified_Rhodospirillales	0.0	0.0	1.0	5.0	0.0	181.0	1.0	10.0	37.0	21.0	49.0	11.0	19.0	1.0	0.0
Proteobacteria	Alphaproteobacteria	Rhodospirillales	unclassified_Rhodospirillales	uncultured_soil_bacterium	unclassified_Rhodospirillales	0.0	0.0	0.0	0.0	0.0	4.0	0.0	1.0	1.0	0.0	22.0	0.0	4.0	0.0	0.0
Proteobacteria	Alphaproteobacteria	Rickettsiales	Rickettsiaceae	Rickettsia	Rickettsia_bellii	0.0	0.0	0.0	1.0	1.0	0.0	0.0	2.0	4.0	0.0	0.0	0.0	0.0	0.0	0.0
Proteobacteria	Alphaproteobacteria	Rickettsiales	Rickettsiaceae	unclassified_Rickettsiaceae	unclassified_Rickettsiaceae	0.0	0.0	0.0	0.0	0.0	0.0	0.0	0.0	0.0	15.0	0.0	0.0	0.0	0.0	0.0
Proteobacteria	Alphaproteobacteria	SAR11_clade	Clade_II	uncultured_marine_bacterium	uncultured_marine_bacterium	0.0	0.0	0.0	0.0	0.0	0.0	0.0	43.0	0.0	0.0	0.0	1.0	0.0	0.0	4.0
Proteobacteria	Alphaproteobacteria	Sphingomonadales	Sphingomonadaceae	Altererythrobacter	Altererythrobacter_epoxidivorans	0.0	0.0	0.0	88.0	0.0	0.0	58.0	2.0	3.0	82.0	1.0	0.0	89.0	0.0	0.0
Proteobacteria	Alphaproteobacteria	Sphingomonadales	Sphingomonadaceae	Altererythrobacter	Altererythrobacter_sp._R83_1	0.0	0.0	0.0	16.0	0.0	0.0	0.0	0.0	1.0	9.0	3.0	0.0	9.0	0.0	0.0
Proteobacteria	Alphaproteobacteria	Sphingomonadales	Sphingomonadaceae	Altererythrobacter	Croceibacterium_soli	0.0	0.0	1.0	100.0	0.0	4.0	180.0	1.0	7.0	128.0	12.0	0.0	102.0	0.0	1.0
Proteobacteria	Alphaproteobacteria	Sphingomonadales	Sphingomonadaceae	Altererythrobacter	Tsuneonella_rigui	0.0	0.0	0.0	61.0	0.0	3.0	21.0	1.0	1.0	28.0	1.0	5.0	24.0	1.0	1.0
Proteobacteria	Alphaproteobacteria	Sphingomonadales	Sphingomonadaceae	Altererythrobacter	unclassified_Altererythrobacter	6.0	0.0	0.0	1.0	0.0	8.0	7.0	1.0	18.0	6.0	1.0	4.0	8.0	0.0	0.0
Proteobacteria	Alphaproteobacteria	Sphingomonadales	Sphingomonadaceae	Blastomonas	Blastomonas_natatoria	0.0	0.0	0.0	56.0	0.0	0.0	69.0	2.0	0.0	94.0	2.0	0.0	88.0	0.0	0.0
Proteobacteria	Alphaproteobacteria	Sphingomonadales	Sphingomonadaceae	Ellin6055	Ellin6055_bacterium_Ellin6055	8.0	0.0	1.0	532.0	0.0	54.0	461.0	17.0	58.0	659.0	49.0	13.0	372.0	0.0	3.0
Proteobacteria	Alphaproteobacteria	Sphingomonadales	Sphingomonadaceae	Ellin6055	Sphingomonadaceae_bacterium_SYSU_D60001	0.0	0.0	0.0	0.0	0.0	3.0	0.0	0.0	4.0	0.0	12.0	0.0	5.0	0.0	0.0
Proteobacteria	Alphaproteobacteria	Sphingomonadales	Sphingomonadaceae	Ellin6055	Sphingomonas_sp.	3.0	0.0	0.0	275.0	0.0	4.0	173.0	2.0	11.0	236.0	19.0	5.0	144.0	0.0	0.0
Proteobacteria	Alphaproteobacteria	Sphingomonadales	Sphingomonadaceae	Ellin6055	unclassified_Ellin6055	1.0	0.0	0.0	79.0	1.0	9.0	121.0	1.0	26.0	124.0	26.0	4.0	65.0	0.0	0.0
Proteobacteria	Alphaproteobacteria	Sphingomonadales	Sphingomonadaceae	Erythrobacter	Erythrobacter_longus	0.0	0.0	0.0	0.0	0.0	0.0	0.0	0.0	0.0	0.0	93.0	3.0	0.0	0.0	0.0
Proteobacteria	Alphaproteobacteria	Sphingomonadales	Sphingomonadaceae	Novosphingobium	Novosphingobium_bradum	0.0	0.0	0.0	0.0	0.0	3.0	0.0	0.0	2.0	0.0	9.0	0.0	5.0	0.0	0.0
Proteobacteria	Alphaproteobacteria	Sphingomonadales	Sphingomonadaceae	Novosphingobium	Novosphingobium_fluoreni	0.0	0.0	0.0	0.0	0.0	2.0	0.0	0.0	1.0	18.0	4.0	0.0	1.0	0.0	0.0
Proteobacteria	Alphaproteobacteria	Sphingomonadales	Sphingomonadaceae	Novosphingobium	Novosphingobium_sp._B0.09_8	0.0	0.0	1.0	0.0	0.0	1.0	16.0	0.0	4.0	2.0	1.0	0.0	0.0	0.0	0.0
Proteobacteria	Alphaproteobacteria	Sphingomonadales	Sphingomonadaceae	Novosphingobium	Novosphingobium_sp._P6W	0.0	0.0	0.0	0.0	0.0	0.0	0.0	1.0	1.0	0.0	4.0	0.0	0.0	0.0	0.0
Proteobacteria	Alphaproteobacteria	Sphingomonadales	Sphingomonadaceae	Novosphingobium	Novosphingobium_tardum	0.0	0.0	0.0	0.0	0.0	2.0	0.0	0.0	0.0	0.0	2.0	0.0	5.0	0.0	0.0
Proteobacteria	Alphaproteobacteria	Sphingomonadales	Sphingomonadaceae	Novosphingobium	Sphingomonas_sp._MTR_71	0.0	0.0	0.0	6.0	0.0	9.0	0.0	0.0	12.0	0.0	4.0	1.0	4.0	0.0	0.0
Proteobacteria	Alphaproteobacteria	Sphingomonadales	Sphingomonadaceae	Novosphingobium	unclassified_Novosphingobium	0.0	0.0	0.0	6.0	0.0	19.0	6.0	1.0	30.0	10.0	5.0	1.0	4.0	0.0	0.0
Proteobacteria	Alphaproteobacteria	Sphingomonadales	Sphingomonadaceae	Parasphingopyxis	Parasphingopyxis_algicola	0.0	0.0	0.0	0.0	0.0	0.0	0.0	0.0	0.0	0.0	0.0	3.0	0.0	0.0	0.0
Proteobacteria	Alphaproteobacteria	Sphingomonadales	Sphingomonadaceae	Plot4_2H12	uncultured_Sphingomonadaceae_bacterium	0.0	0.0	0.0	0.0	0.0	0.0	5.0	0.0	0.0	0.0	0.0	0.0	0.0	0.0	0.0
Proteobacteria	Alphaproteobacteria	Sphingomonadales	Sphingomonadaceae	Porphyrobacter	Porphyrobacter_donghaensis	0.0	0.0	0.0	26.0	0.0	0.0	0.0	0.0	19.0	0.0	0.0	0.0	2.0	0.0	0.0
Proteobacteria	Alphaproteobacteria	Sphingomonadales	Sphingomonadaceae	Rhizorhapis	Rhizorhapis_suberifaciens	0.0	0.0	0.0	19.0	0.0	0.0	5.0	0.0	0.0	2.0	0.0	0.0	6.0	0.0	0.0
Proteobacteria	Alphaproteobacteria	Sphingomonadales	Sphingomonadaceae	Sandaracinobacter	Sandaracinobacter_neustonicus	0.0	0.0	0.0	1.0	0.0	0.0	0.0	1.0	0.0	0.0	0.0	1.0	0.0	0.0	0.0
Proteobacteria	Alphaproteobacteria	Sphingomonadales	Sphingomonadaceae	Sphingoaurantiacus	alpha_proteobacterium_R_36935	1.0	0.0	0.0	200.0	1.0	2.0	133.0	0.0	3.0	197.0	1.0	0.0	119.0	0.0	0.0
Proteobacteria	Alphaproteobacteria	Sphingomonadales	Sphingomonadaceae	Sphingobium	Sphingobium_phenoxybenzoativorans	0.0	0.0	0.0	0.0	0.0	0.0	0.0	0.0	0.0	0.0	4.0	0.0	0.0	0.0	0.0
Proteobacteria	Alphaproteobacteria	Sphingomonadales	Sphingomonadaceae	Sphingobium	Sphingobium_yanoikuyae	0.0	0.0	0.0	0.0	0.0	0.0	0.0	0.0	3.0	0.0	0.0	0.0	0.0	0.0	0.0
Proteobacteria	Alphaproteobacteria	Sphingomonadales	Sphingomonadaceae	Sphingomonas	Sphingomonadaceae_bacterium_LWQ42	0.0	0.0	0.0	139.0	0.0	0.0	82.0	0.0	0.0	116.0	0.0	1.0	67.0	0.0	0.0
Proteobacteria	Alphaproteobacteria	Sphingomonadales	Sphingomonadaceae	Sphingomonas	Sphingomonas_asaccharolytica	0.0	0.0	0.0	31.0	0.0	31.0	7.0	1.0	2.0	0.0	6.0	0.0	6.0	0.0	22.0
Proteobacteria	Alphaproteobacteria	Sphingomonadales	Sphingomonadaceae	Sphingomonas	Sphingomonas_astaxanthinifaciens	1.0	0.0	0.0	19.0	0.0	6.0	27.0	1.0	9.0	20.0	1.0	3.0	27.0	0.0	1.0
Proteobacteria	Alphaproteobacteria	Sphingomonadales	Sphingomonadaceae	Sphingomonas	Sphingomonas_bacterium_C0297_B0199	0.0	0.0	0.0	0.0	0.0	0.0	7.0	0.0	0.0	0.0	0.0	1.0	2.0	0.0	0.0
Proteobacteria	Alphaproteobacteria	Sphingomonadales	Sphingomonadaceae	Sphingomonas	Sphingomonas_echinoides	0.0	0.0	0.0	0.0	0.0	2.0	0.0	0.0	4.0	0.0	0.0	0.0	0.0	0.0	0.0
Proteobacteria	Alphaproteobacteria	Sphingomonadales	Sphingomonadaceae	Sphingomonas	Sphingomonas_edaphi	0.0	0.0	0.0	0.0	0.0	0.0	0.0	0.0	1.0	4.0	5.0	0.0	3.0	0.0	0.0
Proteobacteria	Alphaproteobacteria	Sphingomonadales	Sphingomonadaceae	Sphingomonas	Sphingomonas_faeni	0.0	0.0	1.0	0.0	0.0	0.0	0.0	0.0	0.0	2.0	23.0	0.0	1.0	0.0	2.0
Proteobacteria	Alphaproteobacteria	Sphingomonadales	Sphingomonadaceae	Sphingomonas	Sphingomonas_ginsengisoli_An_et_al._2013	0.0	0.0	0.0	6.0	0.0	0.0	6.0	0.0	1.0	21.0	0.0	0.0	7.0	0.0	0.0
Proteobacteria	Alphaproteobacteria	Sphingomonadales	Sphingomonadaceae	Sphingomonas	Sphingomonas_humi	0.0	0.0	0.0	0.0	0.0	0.0	7.0	0.0	0.0	21.0	0.0	0.0	1.0	0.0	0.0
Proteobacteria	Alphaproteobacteria	Sphingomonadales	Sphingomonadaceae	Sphingomonas	Sphingomonas_jaspsi	0.0	0.0	155.0	1523.0	1.0	18.0	1169.0	15.0	21.0	1851.0	96.0	1.0	1018.0	1.0	3.0
Proteobacteria	Alphaproteobacteria	Sphingomonadales	Sphingomonadaceae	Sphingomonas	Sphingomonas_kyeonggiensis	0.0	0.0	0.0	23.0	0.0	1.0	2.0	0.0	11.0	21.0	13.0	0.0	14.0	1.0	0.0
Proteobacteria	Alphaproteobacteria	Sphingomonadales	Sphingomonadaceae	Sphingomonas	Sphingomonas_laterariae	0.0	0.0	0.0	0.0	0.0	2.0	0.0	0.0	4.0	6.0	0.0	0.0	0.0	0.0	0.0
Proteobacteria	Alphaproteobacteria	Sphingomonadales	Sphingomonadaceae	Sphingomonas	Sphingomonas_leidyi	4.0	0.0	0.0	0.0	0.0	0.0	0.0	0.0	0.0	0.0	0.0	0.0	2.0	0.0	2.0
Proteobacteria	Alphaproteobacteria	Sphingomonadales	Sphingomonadaceae	Sphingomonas	Sphingomonas_lenta	0.0	0.0	0.0	6.0	0.0	7.0	0.0	0.0	4.0	0.0	0.0	1.0	1.0	0.0	0.0
Proteobacteria	Alphaproteobacteria	Sphingomonadales	Sphingomonadaceae	Sphingomonas	Sphingomonas_lutea	1.0	0.0	0.0	988.0	0.0	24.0	766.0	11.0	43.0	1295.0	21.0	9.0	685.0	2.0	14.0
Proteobacteria	Alphaproteobacteria	Sphingomonadales	Sphingomonadaceae	Sphingomonas	Sphingomonas_melonis	0.0	0.0	99.0	0.0	0.0	0.0	0.0	0.0	49.0	1.0	5.0	0.0	1.0	0.0	3.0
Proteobacteria	Alphaproteobacteria	Sphingomonadales	Sphingomonadaceae	Sphingomonas	Sphingomonas_mesophila	3.0	0.0	0.0	469.0	3.0	10.0	297.0	3.0	8.0	474.0	22.0	5.0	298.0	0.0	1.0
Proteobacteria	Alphaproteobacteria	Sphingomonadales	Sphingomonadaceae	Sphingomonas	Sphingomonas_parvus	1.0	0.0	0.0	1364.0	0.0	3.0	905.0	21.0	5.0	1546.0	51.0	2.0	927.0	0.0	2.0
Proteobacteria	Alphaproteobacteria	Sphingomonadales	Sphingomonadaceae	Sphingomonas	Sphingomonas_sanguinis	0.0	0.0	0.0	0.0	0.0	20.0	0.0	0.0	17.0	0.0	0.0	0.0	0.0	1.0	12.0
Proteobacteria	Alphaproteobacteria	Sphingomonadales	Sphingomonadaceae	Sphingomonas	Sphingomonas_sediminicola	0.0	0.0	0.0	452.0	2.0	9.0	202.0	4.0	8.0	288.0	55.0	0.0	151.0	0.0	0.0
Proteobacteria	Alphaproteobacteria	Sphingomonadales	Sphingomonadaceae	Sphingomonas	Sphingomonas_sp.	0.0	0.0	0.0	0.0	0.0	2.0	1.0	0.0	2.0	0.0	0.0	1.0	9.0	0.0	0.0
Proteobacteria	Alphaproteobacteria	Sphingomonadales	Sphingomonadaceae	Sphingomonas	Sphingomonas_sp._G1	7.0	0.0	0.0	0.0	0.0	0.0	0.0	0.0	0.0	0.0	0.0	0.0	0.0	0.0	0.0
Proteobacteria	Alphaproteobacteria	Sphingomonadales	Sphingomonadaceae	Sphingomonas	Sphingomonas_sp._ID1715	0.0	0.0	0.0	0.0	0.0	1.0	0.0	0.0	2.0	5.0	1.0	0.0	4.0	0.0	0.0
Proteobacteria	Alphaproteobacteria	Sphingomonadales	Sphingomonadaceae	Sphingomonas	Sphingomonas_sp._TPD18	0.0	0.0	0.0	142.0	0.0	16.0	71.0	1.0	20.0	79.0	57.0	0.0	62.0	0.0	0.0
Proteobacteria	Alphaproteobacteria	Sphingomonadales	Sphingomonadaceae	Sphingomonas	Sphingomonas_sp._TSK_1	0.0	0.0	0.0	8.0	0.0	1.0	0.0	0.0	0.0	2.0	0.0	0.0	0.0	0.0	0.0
Proteobacteria	Alphaproteobacteria	Sphingomonadales	Sphingomonadaceae	Sphingomonas	Sphingomonas_sp._URHD0057	0.0	0.0	0.0	0.0	0.0	0.0	0.0	0.0	1.0	15.0	1.0	0.0	1.0	0.0	0.0
Proteobacteria	Alphaproteobacteria	Sphingomonadales	Sphingomonadaceae	Sphingomonas	Sphingomonas_xinjiangensis	0.0	0.0	0.0	0.0	0.0	0.0	0.0	0.0	0.0	2.0	0.0	1.0	1.0	0.0	0.0
Proteobacteria	Alphaproteobacteria	Sphingomonadales	Sphingomonadaceae	Sphingomonas	endophytic_bacterium_CTC46	8.0	0.0	0.0	0.0	0.0	0.0	0.0	0.0	0.0	0.0	0.0	0.0	0.0	0.0	0.0
Proteobacteria	Alphaproteobacteria	Sphingomonadales	Sphingomonadaceae	Sphingomonas	proteobacterium_symbiont_of_Nilaparvata_lugens	0.0	0.0	0.0	0.0	0.0	35.0	0.0	0.0	0.0	0.0	3.0	0.0	2.0	0.0	16.0
Proteobacteria	Alphaproteobacteria	Sphingomonadales	Sphingomonadaceae	Sphingomonas	unclassified_Sphingomonas	0.0	0.0	0.0	0.0	0.0	0.0	0.0	0.0	0.0	10.0	0.0	0.0	0.0	0.0	0.0
Proteobacteria	Alphaproteobacteria	Sphingomonadales	Sphingomonadaceae	Sphingopyxis	Sphingopyxis_chilensis	0.0	0.0	0.0	1.0	0.0	0.0	8.0	1.0	0.0	0.0	0.0	0.0	2.0	1.0	0.0
Proteobacteria	Alphaproteobacteria	Sphingomonadales	Sphingomonadaceae	unclassified_Sphingomonadaceae	Sphingomonadaceae_bacterium_Gsoil_359	0.0	0.0	0.0	0.0	0.0	8.0	1.0	2.0	10.0	0.0	46.0	0.0	11.0	0.0	0.0
Proteobacteria	Alphaproteobacteria	Sphingomonadales	Sphingomonadaceae	unclassified_Sphingomonadaceae	alpha_proteobacterium_JLT2015	0.0	0.0	0.0	6.0	0.0	0.0	0.0	0.0	0.0	0.0	0.0	0.0	0.0	0.0	0.0
Proteobacteria	Alphaproteobacteria	Sphingomonadales	Sphingomonadaceae	unclassified_Sphingomonadaceae	unclassified_Sphingomonadaceae	2.0	0.0	1.0	149.0	0.0	10.0	83.0	2.0	19.0	184.0	24.0	2.0	82.0	0.0	0.0
Proteobacteria	Alphaproteobacteria	Sphingomonadales	Sphingomonadaceae	unclassified_Sphingomonadaceae	uncultured_Sphingomonadaceae_bacterium	0.0	0.0	0.0	11.0	0.0	2.0	0.0	0.0	6.0	7.0	2.0	2.0	2.0	0.0	0.0
Proteobacteria	Alphaproteobacteria	Thalassobaculales	Thalassobaculaceae	Thalassobaculum	Thalassobaculum_fulvum	0.0	0.0	0.0	0.0	0.0	0.0	0.0	0.0	0.0	5.0	0.0	0.0	1.0	0.0	0.0
Proteobacteria	Alphaproteobacteria	Thalassobaculales	unclassified_Thalassobaculales	unclassified_Thalassobaculales	unclassified_Thalassobaculales	0.0	0.0	0.0	24.0	0.0	0.0	0.0	0.0	0.0	13.0	0.0	13.0	1.0	0.0	1.0
Proteobacteria	Alphaproteobacteria	Tistrellales	Geminicoccaceae	Candidatus_Alysiosphaera	unclassified_Candidatus_Alysiosphaera	0.0	0.0	0.0	42.0	0.0	37.0	24.0	6.0	58.0	75.0	246.0	0.0	74.0	54.0	0.0
Proteobacteria	Alphaproteobacteria	Tistrellales	Geminicoccaceae	Geminicoccus	Geminicoccus_roseus	1.0	0.0	0.0	8.0	0.0	3.0	0.0	0.0	9.0	0.0	4.0	1.0	4.0	0.0	0.0
Proteobacteria	Alphaproteobacteria	Tistrellales	Geminicoccaceae	unclassified_Geminicoccaceae	unclassified_Geminicoccaceae	1.0	0.0	0.0	159.0	1.0	54.0	88.0	12.0	82.0	93.0	240.0	6.0	153.0	0.0	6.0
Proteobacteria	Alphaproteobacteria	Tistrellales	Geminicoccaceae	unclassified_Geminicoccaceae	uncultured_Rhodospirillales_bacterium	0.0	0.0	0.0	0.0	0.0	0.0	0.0	0.0	1.0	5.0	0.0	3.0	1.0	0.0	1.0
Proteobacteria	Alphaproteobacteria	unclassified_Alphaproteobacteria	unclassified_Alphaproteobacteria	unclassified_Alphaproteobacteria	unclassified_Alphaproteobacteria	0.0	0.0	0.0	124.0	0.0	2.0	23.0	1.0	3.0	83.0	7.0	11.0	87.0	0.0	0.0
Proteobacteria	Alphaproteobacteria	unclassified_Alphaproteobacteria	uncultured_Acetobacteraceae_bacterium	unclassified_Alphaproteobacteria	unclassified_Alphaproteobacteria	0.0	0.0	0.0	0.0	0.0	3.0	0.0	0.0	2.0	7.0	6.0	0.0	12.0	0.0	0.0
Proteobacteria	Alphaproteobacteria	unclassified_Alphaproteobacteria	uncultured_Alphaproteobacteria_bacterium	unclassified_Alphaproteobacteria	unclassified_Alphaproteobacteria	0.0	0.0	0.0	0.0	0.0	1.0	22.0	0.0	2.0	4.0	8.0	0.0	5.0	0.0	0.0
Proteobacteria	Alphaproteobacteria	unclassified_Alphaproteobacteria	uncultured_Rhizobiales_bacterium	unclassified_Alphaproteobacteria	unclassified_Alphaproteobacteria	0.0	0.0	0.0	0.0	0.0	0.0	4.0	0.0	1.0	0.0	1.0	0.0	8.0	0.0	0.0
Proteobacteria	Alphaproteobacteria	unclassified_Alphaproteobacteria	uncultured_Rhodobacteraceae_bacterium	unclassified_Alphaproteobacteria	unclassified_Alphaproteobacteria	0.0	0.0	0.0	0.0	0.0	0.0	0.0	0.0	0.0	0.0	0.0	75.0	0.0	0.0	1.0
Proteobacteria	Alphaproteobacteria	unclassified_Alphaproteobacteria	uncultured_Rhodospirillaceae_bacterium	unclassified_Alphaproteobacteria	unclassified_Alphaproteobacteria	0.0	0.0	0.0	0.0	0.0	2.0	0.0	0.0	0.0	0.0	2.0	0.0	1.0	0.0	0.0
Proteobacteria	Alphaproteobacteria	unclassified_Alphaproteobacteria	uncultured_Rhodospirillales_bacterium	unclassified_Alphaproteobacteria	unclassified_Alphaproteobacteria	0.0	0.0	0.0	27.0	0.0	2.0	10.0	1.0	3.0	40.0	9.0	0.0	14.0	0.0	0.0
Proteobacteria	Alphaproteobacteria	unclassified_Alphaproteobacteria	uncultured_forest_soil_bacterium	unclassified_Alphaproteobacteria	unclassified_Alphaproteobacteria	0.0	0.0	0.0	172.0	1.0	2.0	150.0	4.0	0.0	241.0	2.0	1.0	168.0	0.0	3.0
Proteobacteria	Alphaproteobacteria	unclassified_Alphaproteobacteria	uncultured_soil_bacterium	unclassified_Alphaproteobacteria	unclassified_Alphaproteobacteria	0.0	0.0	0.0	0.0	0.0	1.0	0.0	0.0	1.0	0.0	2.0	0.0	2.0	0.0	0.0
Proteobacteria	Gammaproteobacteria	AT_s2_59	uncultured_gamma_proteobacterium	uncultured_gamma_proteobacterium	uncultured_gamma_proteobacterium	0.0	0.0	0.0	0.0	0.0	0.0	0.0	0.0	0.0	0.0	0.0	30.0	0.0	0.0	0.0
Proteobacteria	Gammaproteobacteria	AT_s2_59	uncultured_sediment_bacterium	uncultured_sediment_bacterium	uncultured_sediment_bacterium	0.0	0.0	0.0	0.0	0.0	0.0	0.0	0.0	0.0	0.0	0.0	31.0	0.0	0.0	7.0
Proteobacteria	Gammaproteobacteria	Acidiferrobacterales	Acidiferrobacteraceae	Sulfurifustis	unclassified_Sulfurifustis	0.0	0.0	0.0	0.0	0.0	0.0	1.0	0.0	0.0	0.0	0.0	0.0	4.0	0.0	0.0
Proteobacteria	Gammaproteobacteria	Arenicellales	Arenicellaceae	HTCC5015	unclassified_HTCC5015	0.0	0.0	0.0	0.0	0.0	0.0	0.0	0.0	0.0	0.0	0.0	8.0	0.0	0.0	0.0
Proteobacteria	Gammaproteobacteria	Arenicellales	Arenicellaceae	unclassified_Arenicellaceae	unclassified_Arenicellaceae	0.0	0.0	0.0	0.0	0.0	0.0	0.0	0.0	0.0	0.0	0.0	3.0	0.0	0.0	0.0
Proteobacteria	Gammaproteobacteria	B2M28	unclassified_B2M28	unclassified_B2M28	unclassified_B2M28	0.0	0.0	11.0	0.0	0.0	0.0	0.0	0.0	0.0	14.0	0.0	447.0	0.0	0.0	6.0
Proteobacteria	Gammaproteobacteria	B2M28	uncultured_gamma_proteobacterium	uncultured_gamma_proteobacterium	uncultured_gamma_proteobacterium	0.0	0.0	135.0	21.0	0.0	0.0	0.0	0.0	0.0	20.0	0.0	635.0	1.0	0.0	6.0
Proteobacteria	Gammaproteobacteria	BD7_8	uncultured_gamma_proteobacterium	uncultured_gamma_proteobacterium	uncultured_gamma_proteobacterium	0.0	0.0	1.0	0.0	0.0	0.0	6.0	0.0	0.0	0.0	0.0	152.0	0.0	0.0	6.0
Proteobacteria	Gammaproteobacteria	Burkholderiales	A21b	unclassified_A21b	unclassified_A21b	0.0	0.0	0.0	3.0	0.0	2.0	0.0	0.0	2.0	9.0	3.0	0.0	7.0	0.0	0.0
Proteobacteria	Gammaproteobacteria	Burkholderiales	Alcaligenaceae	Achromobacter	Achromobacter_xylosoxidans	1.0	356.0	0.0	1.0	0.0	2.0	0.0	21.0	0.0	6.0	19.0	0.0	104.0	61.0	123.0
Proteobacteria	Gammaproteobacteria	Burkholderiales	Alcaligenaceae	Pelistega	Pelistega_sp._MC2	0.0	0.0	1.0	0.0	0.0	0.0	0.0	0.0	0.0	1.0	1.0	8.0	0.0	0.0	0.0
Proteobacteria	Gammaproteobacteria	Burkholderiales	B1_7BS	unclassified_B1_7BS	unclassified_B1_7BS	0.0	0.0	0.0	0.0	0.0	4.0	7.0	4.0	14.0	0.0	14.0	0.0	2.0	0.0	0.0
Proteobacteria	Gammaproteobacteria	Burkholderiales	Burkholderiaceae	Burkholderia_Caballeronia_Paraburkholderia	Burkholderia_stabilis	0.0	984.0	0.0	0.0	0.0	0.0	0.0	0.0	0.0	8.0	3.0	0.0	1.0	0.0	1.0
Proteobacteria	Gammaproteobacteria	Burkholderiales	Burkholderiaceae	Cupriavidus	Cupriavidus_plantarum	0.0	0.0	0.0	0.0	6.0	1.0	0.0	0.0	1.0	0.0	3.0	0.0	2.0	5.0	0.0
Proteobacteria	Gammaproteobacteria	Burkholderiales	Burkholderiaceae	Lautropia	Lautropia_mirabilis	51.0	0.0	2.0	0.0	0.0	8.0	0.0	122.0	0.0	0.0	0.0	0.0	0.0	0.0	0.0
Proteobacteria	Gammaproteobacteria	Burkholderiales	Burkholderiaceae	Lautropia	unclassified_Lautropia	1.0	0.0	0.0	0.0	0.0	14.0	0.0	0.0	38.0	11.0	28.0	1.0	10.0	0.0	0.0
Proteobacteria	Gammaproteobacteria	Burkholderiales	Burkholderiaceae	Lautropia	uncultured_beta_proteobacterium	0.0	0.0	0.0	0.0	0.0	0.0	6.0	0.0	0.0	7.0	0.0	0.0	3.0	42.0	0.0
Proteobacteria	Gammaproteobacteria	Burkholderiales	Burkholderiaceae	Limnobacter	Burkholderiales_bacterium	0.0	0.0	0.0	0.0	0.0	1.0	0.0	0.0	0.0	0.0	1.0	1.0	2.0	0.0	0.0
Proteobacteria	Gammaproteobacteria	Burkholderiales	Burkholderiaceae	Limnobacter	Limnobacter_thiooxidans	0.0	0.0	0.0	17.0	0.0	0.0	0.0	0.0	0.0	3.0	0.0	0.0	1.0	0.0	0.0
Proteobacteria	Gammaproteobacteria	Burkholderiales	Burkholderiaceae	Limnobacter	unclassified_Limnobacter	3.0	0.0	0.0	36.0	0.0	9.0	37.0	0.0	18.0	67.0	0.0	5.0	50.0	0.0	0.0
Proteobacteria	Gammaproteobacteria	Burkholderiales	Burkholderiaceae	Ralstonia	Ralstonia_insidiosa	5.0	0.0	90.0	0.0	12.0	0.0	18.0	0.0	1.0	0.0	0.0	0.0	0.0	7.0	1.0
Proteobacteria	Gammaproteobacteria	Burkholderiales	Burkholderiaceae	unclassified_Burkholderiaceae	unclassified_Burkholderiaceae	0.0	0.0	0.0	23.0	0.0	1.0	0.0	0.0	0.0	0.0	1.0	0.0	1.0	0.0	0.0
Proteobacteria	Gammaproteobacteria	Burkholderiales	Comamonadaceae	Acidovorax	Acidovorax_radicis	0.0	13.0	0.0	0.0	0.0	0.0	0.0	0.0	1.0	1.0	11.0	0.0	0.0	0.0	0.0
Proteobacteria	Gammaproteobacteria	Burkholderiales	Comamonadaceae	Acidovorax	Acidovorax_wautersii	133.0	0.0	468.0	20.0	41.0	5.0	34.0	426.0	0.0	96.0	1.0	275.0	120.0	84.0	262.0
Proteobacteria	Gammaproteobacteria	Burkholderiales	Comamonadaceae	Acidovorax	Ramlibacter_tataouinensis	0.0	0.0	0.0	99.0	0.0	3.0	39.0	1.0	4.0	112.0	0.0	0.0	41.0	0.0	0.0
Proteobacteria	Gammaproteobacteria	Burkholderiales	Comamonadaceae	Aquabacterium	Aquabacterium_commune	0.0	0.0	0.0	8.0	0.0	0.0	0.0	0.0	0.0	0.0	11.0	0.0	4.0	0.0	0.0
Proteobacteria	Gammaproteobacteria	Burkholderiales	Comamonadaceae	Azohydromonas	Azohydromonas_australica	0.0	0.0	0.0	30.0	0.0	2.0	84.0	1.0	0.0	16.0	0.0	0.0	44.0	0.0	0.0
Proteobacteria	Gammaproteobacteria	Burkholderiales	Comamonadaceae	Brachymonas	Brachymonas_sp._enrichment_culture	0.0	22.0	0.0	0.0	0.0	0.0	0.0	0.0	37.0	0.0	0.0	0.0	0.0	0.0	0.0
Proteobacteria	Gammaproteobacteria	Burkholderiales	Comamonadaceae	Comamonas	Comamonas_testosteroni	0.0	0.0	1.0	52.0	35.0	0.0	11.0	22.0	3.0	109.0	17.0	4.0	2121.0	12.0	3989.0
Proteobacteria	Gammaproteobacteria	Burkholderiales	Comamonadaceae	Comamonas	Ottowia_sp._Marseille_P4747	0.0	0.0	0.0	0.0	7.0	80.0	0.0	0.0	0.0	0.0	0.0	0.0	0.0	7.0	0.0
Proteobacteria	Gammaproteobacteria	Burkholderiales	Comamonadaceae	Delftia	Delftia_tsuruhatensis	345.0	229.0	5365.0	880.0	208.0	440.0	221.0	2559.0	840.0	383.0	4677.0	2256.0	216.0	160.0	854.0
Proteobacteria	Gammaproteobacteria	Burkholderiales	Comamonadaceae	Hydrogenophaga	Hydrogenophaga_flava	0.0	0.0	0.0	0.0	0.0	0.0	0.0	58.0	0.0	0.0	0.0	0.0	0.0	0.0	0.0
Proteobacteria	Gammaproteobacteria	Burkholderiales	Comamonadaceae	Ideonella	Ideonella_paludis	0.0	0.0	0.0	0.0	0.0	0.0	0.0	0.0	1.0	0.0	1.0	0.0	1.0	0.0	0.0
Proteobacteria	Gammaproteobacteria	Burkholderiales	Comamonadaceae	Ideonella	Rubrivivax_gelatinosus	0.0	0.0	0.0	100.0	0.0	7.0	32.0	1.0	30.0	102.0	16.0	1.0	83.0	1.0	1.0
Proteobacteria	Gammaproteobacteria	Burkholderiales	Comamonadaceae	Leptothrix	Aquincola_sp._SR_5_13	0.0	0.0	0.0	0.0	0.0	0.0	0.0	0.0	0.0	0.0	3.0	0.0	1.0	0.0	0.0
Proteobacteria	Gammaproteobacteria	Burkholderiales	Comamonadaceae	Leptothrix	beta_proteobacterium_AAP121	0.0	0.0	0.0	12.0	0.0	0.0	29.0	0.0	0.0	6.0	1.0	0.0	19.0	0.0	0.0
Proteobacteria	Gammaproteobacteria	Burkholderiales	Comamonadaceae	Leptothrix	beta_proteobacterium_AAP51	0.0	0.0	0.0	0.0	0.0	1.0	2.0	0.0	3.0	0.0	0.0	0.0	4.0	0.0	0.0
Proteobacteria	Gammaproteobacteria	Burkholderiales	Comamonadaceae	Methylibium	Methylibium_petroleiphilum	0.0	0.0	0.0	10.0	0.0	2.0	25.0	1.0	7.0	17.0	20.0	0.0	11.0	0.0	0.0
Proteobacteria	Gammaproteobacteria	Burkholderiales	Comamonadaceae	Paucibacter	Cenchrus_americanus	18.0	104.0	1273.0	106.0	241.0	58.0	59.0	84.0	29.0	142.0	351.0	1385.0	6.0	205.0	142.0
Proteobacteria	Gammaproteobacteria	Burkholderiales	Comamonadaceae	Paucibacter	Pelomonas_puraquae	0.0	0.0	0.0	0.0	0.0	0.0	0.0	0.0	2.0	0.0	33.0	1.0	0.0	0.0	0.0
Proteobacteria	Gammaproteobacteria	Burkholderiales	Comamonadaceae	Piscinibacter	Piscinibacter_aquaticus	2.0	0.0	0.0	0.0	0.0	5.0	1.0	0.0	5.0	19.0	27.0	1.0	5.0	0.0	0.0
Proteobacteria	Gammaproteobacteria	Burkholderiales	Comamonadaceae	Ramlibacter	Ramlibacter_henchirensis	1.0	0.0	1.0	492.0	0.0	16.0	453.0	11.0	14.0	697.0	5.0	4.0	482.0	0.0	5.0
Proteobacteria	Gammaproteobacteria	Burkholderiales	Comamonadaceae	Ramlibacter	Ramlibacter_tataouinensis	0.0	0.0	0.0	150.0	0.0	16.0	87.0	0.0	20.0	111.0	33.0	7.0	122.0	0.0	0.0
Proteobacteria	Gammaproteobacteria	Burkholderiales	Comamonadaceae	Rhizobacter	Rhizobacter_fulvus	0.0	0.0	0.0	0.0	0.0	14.0	0.0	2.0	17.0	0.0	42.0	1.0	10.0	0.0	0.0
Proteobacteria	Gammaproteobacteria	Burkholderiales	Comamonadaceae	Rhizobacter	Rhizobacter_gummiphilus	0.0	0.0	0.0	81.0	0.0	2.0	98.0	1.0	7.0	148.0	2.0	0.0	114.0	0.0	0.0
Proteobacteria	Gammaproteobacteria	Burkholderiales	Comamonadaceae	Rhizobacter	Schlegelella_koreensis	0.0	0.0	0.0	8.0	0.0	19.0	20.0	1.0	17.0	17.0	90.0	0.0	27.0	0.0	2.0
Proteobacteria	Gammaproteobacteria	Burkholderiales	Comamonadaceae	Rhodoferax	Rhodoferax_koreense	0.0	0.0	0.0	0.0	0.0	0.0	0.0	0.0	1.0	0.0	5.0	0.0	1.0	0.0	1.0
Proteobacteria	Gammaproteobacteria	Burkholderiales	Comamonadaceae	Variovorax	Variovorax_boronicumulans	0.0	0.0	1.0	13.0	0.0	16.0	13.0	10.0	18.0	30.0	139.0	2.0	523.0	0.0	666.0
Proteobacteria	Gammaproteobacteria	Burkholderiales	Methylophilaceae	MM2	Methylobacillus_sp._MM2	0.0	0.0	0.0	0.0	0.0	0.0	0.0	0.0	0.0	0.0	0.0	0.0	7.0	0.0	0.0
Proteobacteria	Gammaproteobacteria	Burkholderiales	Methylophilaceae	Methylobacillus	Methylobacillus_flagellatus	0.0	0.0	0.0	78.0	0.0	0.0	29.0	0.0	0.0	24.0	1.0	0.0	27.0	0.0	0.0
Proteobacteria	Gammaproteobacteria	Burkholderiales	Methylophilaceae	OM43_clade	Methylophilales_bacterium_HTCC2181	0.0	0.0	0.0	0.0	0.0	0.0	0.0	0.0	0.0	0.0	0.0	0.0	0.0	0.0	29.0
Proteobacteria	Gammaproteobacteria	Burkholderiales	Neisseriaceae	Eikenella	Eikenella_corrodens	97.0	45.0	0.0	0.0	19.0	7.0	4.0	0.0	35.0	0.0	1.0	1.0	0.0	16.0	11.0
Proteobacteria	Gammaproteobacteria	Burkholderiales	Neisseriaceae	Kingella	Kingella_denitrificans	65.0	53.0	0.0	0.0	0.0	0.0	0.0	0.0	11.0	0.0	0.0	0.0	0.0	0.0	0.0
Proteobacteria	Gammaproteobacteria	Burkholderiales	Neisseriaceae	Kingella	Kingella_oralis	27.0	15.0	0.0	0.0	6.0	0.0	0.0	0.0	20.0	35.0	0.0	0.0	0.0	3.0	0.0
Proteobacteria	Gammaproteobacteria	Burkholderiales	Neisseriaceae	Neisseria	Neisseria_elongata	685.0	114.0	0.0	0.0	0.0	0.0	1.0	0.0	0.0	0.0	0.0	0.0	0.0	0.0	0.0
Proteobacteria	Gammaproteobacteria	Burkholderiales	Neisseriaceae	Neisseria	Neisseria_flava	123.0	49.0	0.0	1.0	1.0	1.0	0.0	4861.0	78.0	0.0	76.0	0.0	0.0	2.0	40.0
Proteobacteria	Gammaproteobacteria	Burkholderiales	Neisseriaceae	Neisseria	Neisseria_mucosa	22.0	0.0	0.0	0.0	0.0	0.0	0.0	0.0	0.0	0.0	0.0	0.0	0.0	0.0	0.0
Proteobacteria	Gammaproteobacteria	Burkholderiales	Neisseriaceae	unclassified_Neisseriaceae	unclassified_Neisseriaceae	0.0	0.0	0.0	0.0	0.0	0.0	0.0	0.0	0.0	26.0	0.0	0.0	0.0	0.0	0.0
Proteobacteria	Gammaproteobacteria	Burkholderiales	Nitrosomonadaceae	Ellin6067	Betaproteobacteria_bacterium_GR16_43	0.0	0.0	0.0	0.0	0.0	2.0	0.0	1.0	1.0	0.0	5.0	0.0	0.0	0.0	0.0
Proteobacteria	Gammaproteobacteria	Burkholderiales	Nitrosomonadaceae	Ellin6067	Ellin6067_bacterium_Ellin6067	0.0	0.0	0.0	100.0	0.0	3.0	80.0	3.0	1.0	59.0	15.0	0.0	69.0	1.0	0.0
Proteobacteria	Gammaproteobacteria	Burkholderiales	Nitrosomonadaceae	Ellin6067	Xanthomonadaceae_bacterium_JGI_0001002_F18	0.0	0.0	0.0	0.0	0.0	2.0	11.0	0.0	2.0	0.0	22.0	1.0	6.0	1.0	0.0
Proteobacteria	Gammaproteobacteria	Burkholderiales	Nitrosomonadaceae	IS_44	unclassified_IS_44	0.0	0.0	0.0	0.0	0.0	1.0	0.0	0.0	2.0	0.0	5.0	13.0	1.0	0.0	0.0
Proteobacteria	Gammaproteobacteria	Burkholderiales	Nitrosomonadaceae	MND1	unclassified_MND1	0.0	0.0	1.0	1.0	0.0	6.0	6.0	1.0	13.0	5.0	28.0	2.0	17.0	0.0	0.0
Proteobacteria	Gammaproteobacteria	Burkholderiales	Nitrosomonadaceae	Nitrosomonas	Nitrosomonas_cryotolerans	0.0	0.0	0.0	0.0	0.0	0.0	0.0	0.0	0.0	0.0	0.0	7.0	0.0	0.0	0.0
Proteobacteria	Gammaproteobacteria	Burkholderiales	Nitrosomonadaceae	Nitrosomonas	Nitrosomonas_sp._Nm166	0.0	0.0	0.0	30.0	0.0	16.0	39.0	1.0	19.0	22.0	3.0	0.0	17.0	0.0	0.0
Proteobacteria	Gammaproteobacteria	Burkholderiales	Nitrosomonadaceae	Nitrosospira	Nitrosovibrio_tenuis	0.0	0.0	0.0	15.0	0.0	3.0	22.0	0.0	0.0	17.0	20.0	0.0	15.0	1.0	0.0
Proteobacteria	Gammaproteobacteria	Burkholderiales	Nitrosomonadaceae	mle1_7	unclassified_mle1_7	0.0	0.0	0.0	0.0	0.0	1.0	0.0	0.0	1.0	0.0	4.0	0.0	1.0	0.0	0.0
Proteobacteria	Gammaproteobacteria	Burkholderiales	Oxalobacteraceae	Candidatus_Vidania	unclassified_Candidatus_Vidania	0.0	0.0	0.0	0.0	0.0	3.0	0.0	1.0	4.0	0.0	6.0	1.0	1.0	0.0	0.0
Proteobacteria	Gammaproteobacteria	Burkholderiales	Oxalobacteraceae	Herbaspirillum	Triticum_aestivum__bread_wheat	500.0	0.0	4863.0	1315.0	407.0	839.0	494.0	2397.0	1581.0	823.0	2161.0	4845.0	5224.0	320.0	7833.0
Proteobacteria	Gammaproteobacteria	Burkholderiales	Oxalobacteraceae	Massilia	Massilia_sp._5123	14.0	0.0	0.0	6.0	0.0	3.0	8.0	112.0	10.0	1.0	0.0	24.0	4.0	1.0	2.0
Proteobacteria	Gammaproteobacteria	Burkholderiales	Oxalobacteraceae	Massilia	Massilia_suwonensis	27.0	0.0	1.0	65.0	0.0	28.0	42.0	8.0	33.0	45.0	90.0	44.0	60.0	85.0	5.0
Proteobacteria	Gammaproteobacteria	Burkholderiales	Oxalobacteraceae	Massilia	Massilia_tieshanensis	1.0	0.0	0.0	22.0	0.0	32.0	9.0	1.0	22.0	53.0	13.0	8.0	13.0	0.0	2.0
Proteobacteria	Gammaproteobacteria	Burkholderiales	Oxalobacteraceae	Massilia	beta_proteobacterium_R_36978	11.0	0.0	0.0	242.0	0.0	27.0	405.0	5.0	19.0	600.0	85.0	18.0	458.0	1.0	2.0
Proteobacteria	Gammaproteobacteria	Burkholderiales	Oxalobacteraceae	Noviherbaspirillum	Alligator_sinensis__Chinese_alligator	0.0	0.0	0.0	80.0	0.0	2.0	28.0	0.0	0.0	34.0	0.0	0.0	29.0	0.0	0.0
Proteobacteria	Gammaproteobacteria	Burkholderiales	Oxalobacteraceae	Noviherbaspirillum	Herbaspirillum_sp._9NM_7	0.0	0.0	0.0	64.0	0.0	13.0	35.0	0.0	11.0	58.0	10.0	3.0	51.0	0.0	0.0
Proteobacteria	Gammaproteobacteria	Burkholderiales	Oxalobacteraceae	Noviherbaspirillum	Herbaspirillum_sp._MIC3044	0.0	0.0	0.0	0.0	0.0	3.0	16.0	0.0	2.0	13.0	2.0	0.0	11.0	0.0	0.0
Proteobacteria	Gammaproteobacteria	Burkholderiales	Oxalobacteraceae	Noviherbaspirillum	Herbaspirillum_sp._Sco_D19	0.0	0.0	0.0	34.0	0.0	1.0	52.0	0.0	1.0	54.0	1.0	0.0	34.0	0.0	0.0
Proteobacteria	Gammaproteobacteria	Burkholderiales	Oxalobacteraceae	Noviherbaspirillum	Noviherbaspirillum_agri	0.0	0.0	0.0	11.0	0.0	0.0	0.0	0.0	0.0	9.0	1.0	0.0	5.0	0.0	0.0
Proteobacteria	Gammaproteobacteria	Burkholderiales	Oxalobacteraceae	Noviherbaspirillum	Noviherbaspirillum_aurantiacum	0.0	0.0	0.0	75.0	0.0	7.0	40.0	1.0	6.0	45.0	4.0	0.0	41.0	0.0	1.0
Proteobacteria	Gammaproteobacteria	Burkholderiales	Oxalobacteraceae	Noviherbaspirillum	Noviherbaspirillum_canariense	0.0	0.0	0.0	3.0	0.0	0.0	7.0	0.0	0.0	56.0	2.0	0.0	47.0	0.0	0.0
Proteobacteria	Gammaproteobacteria	Burkholderiales	Oxalobacteraceae	Noviherbaspirillum	Noviherbaspirillum_humi	0.0	0.0	0.0	0.0	0.0	0.0	11.0	0.0	0.0	0.0	0.0	0.0	2.0	0.0	0.0
Proteobacteria	Gammaproteobacteria	Burkholderiales	Oxalobacteraceae	Noviherbaspirillum	Noviherbaspirillum_malthae	1.0	6.0	0.0	56.0	0.0	4.0	41.0	3.0	9.0	25.0	0.0	3.0	112.0	0.0	1.0
Proteobacteria	Gammaproteobacteria	Burkholderiales	Oxalobacteraceae	Noviherbaspirillum	Noviherbaspirillum_massiliense	0.0	1.0	0.0	25.0	0.0	1.0	0.0	0.0	7.0	5.0	4.0	0.0	1.0	0.0	0.0
Proteobacteria	Gammaproteobacteria	Burkholderiales	Oxalobacteraceae	Noviherbaspirillum	Noviherbaspirillum_sp.	0.0	0.0	0.0	0.0	0.0	0.0	15.0	0.0	0.0	30.0	1.0	0.0	8.0	0.0	0.0
Proteobacteria	Gammaproteobacteria	Burkholderiales	Oxalobacteraceae	Noviherbaspirillum	Noviherbaspirillum_sp._IMCC25617	1.0	0.0	0.0	46.0	0.0	0.0	49.0	0.0	0.0	68.0	0.0	0.0	64.0	0.0	0.0
Proteobacteria	Gammaproteobacteria	Burkholderiales	Oxalobacteraceae	Noviherbaspirillum	Noviherbaspirillum_sp._Root189	0.0	0.0	0.0	0.0	0.0	0.0	0.0	0.0	0.0	0.0	1.0	0.0	2.0	0.0	0.0
Proteobacteria	Gammaproteobacteria	Burkholderiales	Oxalobacteraceae	Noviherbaspirillum	Noviherbaspirillum_suwonense	3.0	0.0	1.0	462.0	1.0	15.0	409.0	7.0	33.0	691.0	14.0	6.0	430.0	0.0	2.0
Proteobacteria	Gammaproteobacteria	Burkholderiales	Oxalobacteraceae	Noviherbaspirillum	Oxalicibacterium_sp._JCN_21	0.0	0.0	0.0	42.0	0.0	11.0	26.0	1.0	34.0	81.0	0.0	2.0	48.0	0.0	0.0
Proteobacteria	Gammaproteobacteria	Burkholderiales	Oxalobacteraceae	Noviherbaspirillum	unclassified_Noviherbaspirillum	0.0	0.0	0.0	1.0	0.0	0.0	1.0	0.0	0.0	11.0	0.0	0.0	10.0	0.0	0.0
Proteobacteria	Gammaproteobacteria	Burkholderiales	Oxalobacteraceae	Oxalobacter	Oxalobacter_formigenes	0.0	0.0	0.0	0.0	0.0	5.0	0.0	2.0	1.0	0.0	7.0	0.0	1.0	0.0	0.0
Proteobacteria	Gammaproteobacteria	Burkholderiales	Rhodocyclaceae	Azoarcus	Azoarcus_tolulyticus	0.0	0.0	0.0	38.0	0.0	0.0	0.0	0.0	0.0	14.0	0.0	0.0	4.0	0.0	0.0
Proteobacteria	Gammaproteobacteria	Burkholderiales	Rhodocyclaceae	Methyloversatilis	Methyloversatilis_discipulorum	0.0	0.0	0.0	0.0	6.0	0.0	0.0	0.0	0.0	0.0	0.0	113.0	0.0	4.0	0.0
Proteobacteria	Gammaproteobacteria	Burkholderiales	Rhodocyclaceae	Thauera	Thauera_aminoaromatica	0.0	0.0	0.0	0.0	0.0	0.0	0.0	51.0	0.0	0.0	0.0	0.0	0.0	0.0	0.0
Proteobacteria	Gammaproteobacteria	Burkholderiales	Rhodocyclaceae	Uliginosibacterium	Candidatus_Dactylopiibacterium_carminicum	0.0	0.0	0.0	0.0	0.0	0.0	0.0	0.0	0.0	9.0	0.0	0.0	1.0	0.0	0.0
Proteobacteria	Gammaproteobacteria	Burkholderiales	Rhodocyclaceae	Uliginosibacterium	Uliginosibacterium_sediminicola	0.0	0.0	0.0	0.0	0.0	0.0	0.0	0.0	0.0	0.0	11.0	0.0	0.0	0.0	0.0
Proteobacteria	Gammaproteobacteria	Burkholderiales	Rhodocyclaceae	unclassified_Rhodocyclaceae	unclassified_Rhodocyclaceae	0.0	0.0	0.0	0.0	0.0	0.0	9.0	0.0	0.0	0.0	0.0	0.0	0.0	0.0	0.0
Proteobacteria	Gammaproteobacteria	Burkholderiales	SC_I_84	unclassified_SC_I_84	unclassified_SC_I_84	0.0	0.0	0.0	88.0	0.0	15.0	72.0	6.0	64.0	134.0	135.0	1.0	117.0	0.0	1.0
Proteobacteria	Gammaproteobacteria	Burkholderiales	Sutterellaceae	Parasutterella	Parasutterella_excrementihominis	180.0	5.0	4.0	9.0	0.0	496.0	3.0	1.0	57.0	2.0	11.0	8.0	30.0	0.0	94.0
Proteobacteria	Gammaproteobacteria	Burkholderiales	Sutterellaceae	Parasutterella	Turicimonas_muris	1.0	17.0	0.0	0.0	0.0	0.0	0.0	0.0	0.0	0.0	44.0	0.0	1.0	0.0	0.0
Proteobacteria	Gammaproteobacteria	Burkholderiales	Sutterellaceae	unclassified_Sutterellaceae	unclassified_Sutterellaceae	0.0	0.0	0.0	0.0	0.0	20.0	0.0	3.0	22.0	0.0	84.0	2.0	24.0	0.0	0.0
Proteobacteria	Gammaproteobacteria	Burkholderiales	TRA3_20	unclassified_TRA3_20	unclassified_TRA3_20	0.0	0.0	0.0	162.0	0.0	25.0	49.0	6.0	52.0	37.0	99.0	5.0	64.0	0.0	1.0
Proteobacteria	Gammaproteobacteria	Burkholderiales	TRA3_20	uncultured_bacterium_CSL142	uncultured_bacterium_CSL142	0.0	0.0	0.0	0.0	0.0	0.0	0.0	2.0	0.0	0.0	3.0	0.0	0.0	0.0	0.0
Proteobacteria	Gammaproteobacteria	Burkholderiales	unclassified_Burkholderiales	unclassified_Burkholderiales	unclassified_Burkholderiales	0.0	0.0	0.0	0.0	0.0	25.0	0.0	1.0	27.0	0.0	64.0	4.0	9.0	0.0	0.0
Proteobacteria	Gammaproteobacteria	CCD24	uncultured_gamma_proteobacterium	uncultured_gamma_proteobacterium	uncultured_gamma_proteobacterium	0.0	0.0	0.0	0.0	0.0	38.0	0.0	0.0	53.0	1.0	36.0	3.0	9.0	0.0	0.0
Proteobacteria	Gammaproteobacteria	Cardiobacteriales	Cardiobacteriaceae	Cardiobacterium	Cardiobacterium_hominis	26.0	113.0	0.0	0.0	69.0	0.0	0.0	0.0	48.0	0.0	0.0	0.0	0.0	54.0	0.0
Proteobacteria	Gammaproteobacteria	Cardiobacteriales	Cardiobacteriaceae	Cardiobacterium	Cardiobacterium_valvarum	0.0	55.0	0.0	0.0	130.0	0.0	0.0	0.0	0.0	0.0	0.0	0.0	0.0	81.0	8.0
Proteobacteria	Gammaproteobacteria	Chromatiales	Chromatiaceae	Candidatus_Thiobios	Chromatiaceae_bacterium_2141T.STBD.0c.01a	0.0	0.0	5.0	0.0	0.0	0.0	0.0	0.0	0.0	0.0	0.0	109.0	0.0	0.0	4.0
Proteobacteria	Gammaproteobacteria	Chromatiales	Sedimenticolaceae	Candidatus_Thiodiazotropha	thiotrophic_gammaproteobacterial_endosymbiont_of_Lucinoma_aff._kazani	0.0	0.0	2.0	0.0	0.0	0.0	0.0	0.0	0.0	8.0	0.0	36.0	0.0	0.0	0.0
Proteobacteria	Gammaproteobacteria	Chromatiales	Sedimenticolaceae	Sedimenticola	unclassified_Sedimenticola	0.0	0.0	1.0	1.0	0.0	0.0	0.0	0.0	0.0	0.0	0.0	5.0	0.0	0.0	0.0
Proteobacteria	Gammaproteobacteria	Chromatiales	Sedimenticolaceae	unclassified_Sedimenticolaceae	unclassified_Sedimenticolaceae	1.0	0.0	1.0	0.0	0.0	0.0	12.0	67.0	0.0	0.0	0.0	53.0	0.0	0.0	1.0
Proteobacteria	Gammaproteobacteria	Chromatiales	Sedimenticolaceae	unclassified_Sedimenticolaceae	uncultured_gamma_proteobacterium	0.0	0.0	1.0	0.0	0.0	0.0	0.0	0.0	0.0	0.0	0.0	10.0	0.0	0.0	1.0
Proteobacteria	Gammaproteobacteria	Coxiellales	Coxiellaceae	Coxiella	unclassified_Coxiella	0.0	0.0	0.0	13.0	0.0	0.0	0.0	0.0	0.0	17.0	1.0	8.0	6.0	0.0	5.0
Proteobacteria	Gammaproteobacteria	Coxiellales	Coxiellaceae	Coxiella	uncultured_Coxiellaceae_bacterium	0.0	0.0	0.0	0.0	0.0	0.0	0.0	0.0	0.0	0.0	0.0	6.0	0.0	0.0	0.0
Proteobacteria	Gammaproteobacteria	D90	uncultured_gamma_proteobacterium	uncultured_gamma_proteobacterium	uncultured_gamma_proteobacterium	0.0	0.0	0.0	0.0	0.0	0.0	0.0	0.0	0.0	0.0	0.0	3.0	0.0	0.0	1.0
Proteobacteria	Gammaproteobacteria	Diplorickettsiales	Diplorickettsiaceae	Aquicella	unclassified_Aquicella	0.0	0.0	0.0	0.0	0.0	0.0	6.0	0.0	0.0	0.0	0.0	0.0	0.0	0.0	0.0
Proteobacteria	Gammaproteobacteria	Diplorickettsiales	Diplorickettsiaceae	unclassified_Diplorickettsiaceae	unclassified_Diplorickettsiaceae	0.0	0.0	1.0	25.0	0.0	0.0	10.0	0.0	0.0	0.0	0.0	6.0	4.0	0.0	0.0
Proteobacteria	Gammaproteobacteria	Diplorickettsiales	Diplorickettsiaceae	unclassified_Diplorickettsiaceae	uncultured_Coxiellaceae_bacterium	0.0	0.0	0.0	0.0	0.0	0.0	0.0	0.0	0.0	8.0	0.0	0.0	8.0	0.0	0.0
Proteobacteria	Gammaproteobacteria	EPR3968_O8a_Bc78	uncultured_gamma_proteobacterium	uncultured_gamma_proteobacterium	uncultured_gamma_proteobacterium	0.0	0.0	0.0	0.0	0.0	0.0	0.0	0.0	0.0	0.0	0.0	17.0	0.0	0.0	0.0
Proteobacteria	Gammaproteobacteria	Ectothiorhodospirales	Ectothiorhodospiraceae	Thiogranum	unclassified_Thiogranum	1.0	0.0	3.0	0.0	0.0	0.0	0.0	0.0	0.0	0.0	0.0	41.0	0.0	0.0	1.0
Proteobacteria	Gammaproteobacteria	Ectothiorhodospirales	Ectothiorhodospiraceae	Thiogranum	uncultured_gamma_proteobacterium	0.0	0.0	1.0	0.0	1.0	0.0	0.0	0.0	0.0	0.0	1.0	86.0	2.0	0.0	1.0
Proteobacteria	Gammaproteobacteria	Ectothiorhodospirales	Ectothiorhodospiraceae	Thiogranum	uncultured_sediment_bacterium	0.0	0.0	0.0	0.0	0.0	0.0	0.0	0.0	0.0	0.0	0.0	16.0	0.0	0.0	0.0
Proteobacteria	Gammaproteobacteria	Ectothiorhodospirales	Thioalkalispiraceae	Thiohalophilus	unclassified_Thiohalophilus	0.0	0.0	0.0	0.0	0.0	0.0	0.0	0.0	0.0	0.0	0.0	13.0	0.0	0.0	1.0
Proteobacteria	Gammaproteobacteria	Enterobacterales	Aeromonadaceae	Aeromonas	Aeromonas_veronii	7.0	0.0	1.0	0.0	3.0	1051.0	213.0	272.0	373.0	0.0	101.0	0.0	377.0	0.0	11.0
Proteobacteria	Gammaproteobacteria	Enterobacterales	Enterobacteriaceae	Enterobacter	Enterobacter_cancerogenus	5.0	2.0	5.0	16.0	4.0	27.0	6.0	14.0	22.0	10.0	81.0	6.0	131.0	36.0	1709.0
Proteobacteria	Gammaproteobacteria	Enterobacterales	Enterobacteriaceae	Escherichia_Shigella	Escherichia_coli	0.0	0.0	46.0	10.0	4.0	31.0	5.0	42.0	5.0	10.0	12.0	22.0	8.0	4.0	7.0
Proteobacteria	Gammaproteobacteria	Enterobacterales	Enterobacteriaceae	Plesiomonas	Plesiomonas_shigelloides	0.0	0.0	0.0	0.0	1.0	52.0	56.0	71.0	8.0	0.0	20.0	0.0	613.0	0.0	0.0
Proteobacteria	Gammaproteobacteria	Enterobacterales	Enterobacteriaceae	Salmonella	Salmonella_enterica	3.0	0.0	53.0	29.0	0.0	365.0	11.0	275.0	959.0	3.0	1826.0	196.0	373.0	579.0	80.0
Proteobacteria	Gammaproteobacteria	Enterobacterales	Erwiniaceae	Pantoea	Pantoea_agglomerans	2.0	0.0	2.0	3.0	2.0	1.0	1.0	0.0	32.0	0.0	6.0	2.0	9.0	4.0	36.0
Proteobacteria	Gammaproteobacteria	Enterobacterales	Hafniaceae	Edwardsiella	Edwardsiella_tarda	0.0	0.0	0.0	0.0	0.0	0.0	0.0	0.0	0.0	0.0	5.0	0.0	114.0	0.0	0.0
Proteobacteria	Gammaproteobacteria	Enterobacterales	Kangiellaceae	unclassified_Kangiellaceae	unclassified_Kangiellaceae	0.0	0.0	1.0	0.0	0.0	0.0	0.0	0.0	0.0	2.0	0.0	2.0	0.0	0.0	0.0
Proteobacteria	Gammaproteobacteria	Enterobacterales	Pasteurellaceae	Actinobacillus	Haemophilus_parahaemolyticus	85.0	0.0	0.0	0.0	0.0	0.0	0.0	34.0	0.0	0.0	0.0	0.0	0.0	0.0	0.0
Proteobacteria	Gammaproteobacteria	Enterobacterales	Pasteurellaceae	Aggregatibacter	Aggregatibacter_actinomycetemcomitans	0.0	0.0	0.0	0.0	0.0	0.0	0.0	0.0	20.0	0.0	0.0	0.0	0.0	0.0	0.0
Proteobacteria	Gammaproteobacteria	Enterobacterales	Pasteurellaceae	Aggregatibacter	Aggregatibacter_aphrophilus	230.0	27.0	0.0	1.0	0.0	0.0	0.0	984.0	0.0	0.0	0.0	0.0	0.0	0.0	0.0
Proteobacteria	Gammaproteobacteria	Enterobacterales	Pasteurellaceae	Aggregatibacter	Aggregatibacter_segnis	8.0	126.0	0.0	0.0	8.0	0.0	0.0	74.0	12.0	0.0	0.0	0.0	0.0	2.0	0.0
Proteobacteria	Gammaproteobacteria	Enterobacterales	Pasteurellaceae	Aggregatibacter	Aggregatibacter_sp._HS19_2W_I12	7.0	26.0	0.0	0.0	23.0	0.0	0.0	0.0	0.0	0.0	0.0	0.0	0.0	24.0	0.0
Proteobacteria	Gammaproteobacteria	Enterobacterales	Pasteurellaceae	Avibacterium	Avibacterium_gallinarum	0.0	1.0	199.0	0.0	5.0	2.0	1.0	1.0	0.0	1.0	0.0	138.0	0.0	4.0	3.0
Proteobacteria	Gammaproteobacteria	Enterobacterales	Pasteurellaceae	Haemophilus	Haemophilus_haemolyticus	80.0	0.0	0.0	0.0	0.0	0.0	0.0	39.0	20.0	0.0	0.0	0.0	0.0	0.0	0.0
Proteobacteria	Gammaproteobacteria	Enterobacterales	Pasteurellaceae	Haemophilus	Haemophilus_parainfluenzae	1261.0	15.0	0.0	1.0	63.0	0.0	15.0	342.0	109.0	1.0	0.0	1.0	0.0	28.0	6.0
Proteobacteria	Gammaproteobacteria	Enterobacterales	Pasteurellaceae	Muribacter	Muribacter_muris	0.0	0.0	0.0	3.0	0.0	0.0	0.0	0.0	0.0	0.0	0.0	0.0	0.0	0.0	0.0
Proteobacteria	Gammaproteobacteria	Enterobacterales	Pasteurellaceae	Rodentibacter	Pasteurellaceae_bacterium	0.0	9.0	36.0	0.0	0.0	0.0	0.0	0.0	0.0	2.0	1.0	205.0	0.0	0.0	4.0
Proteobacteria	Gammaproteobacteria	Enterobacterales	Pseudoalteromonadaceae	Pseudoalteromonas	Pseudoalteromonas_nigrifaciens	1.0	0.0	0.0	2.0	0.0	0.0	0.0	0.0	0.0	1.0	1.0	1.0	0.0	2.0	2.0
Proteobacteria	Gammaproteobacteria	Enterobacterales	Shewanellaceae	Shewanella	Shewanella_baltica	0.0	0.0	1.0	3.0	0.0	0.0	2.0	0.0	0.0	0.0	1.0	2.0	2.0	1.0	0.0
Proteobacteria	Gammaproteobacteria	Enterobacterales	Shewanellaceae	Shewanella	Shewanella_xiamenensis	28.0	0.0	0.0	0.0	0.0	59.0	20.0	0.0	21.0	0.0	2.0	0.0	1.0	1.0	2.0
Proteobacteria	Gammaproteobacteria	Enterobacterales	Vibrionaceae	Photobacterium	Photobacterium_leiognathi	0.0	0.0	0.0	0.0	0.0	0.0	0.0	0.0	0.0	0.0	0.0	876.0	0.0	0.0	0.0
Proteobacteria	Gammaproteobacteria	Enterobacterales	Vibrionaceae	Photobacterium	Photobacterium_phosphoreum	0.0	0.0	0.0	0.0	0.0	0.0	0.0	0.0	0.0	0.0	0.0	112.0	0.0	0.0	0.0
Proteobacteria	Gammaproteobacteria	Enterobacterales	Vibrionaceae	Vibrio	Vibrio_anguillarum	0.0	0.0	0.0	3.0	0.0	0.0	3.0	2.0	3.0	3.0	5.0	7.0	1.0	3.0	12.0
Proteobacteria	Gammaproteobacteria	Enterobacterales	Yersiniaceae	Serratia	Serratia_grimesii	0.0	0.0	0.0	0.0	0.0	2.0	1.0	1.0	5.0	0.0	2.0	0.0	1.0	2.0	4.0
Proteobacteria	Gammaproteobacteria	Enterobacterales	Yersiniaceae	Yersinia	Yersinia_frederiksenii	0.0	0.0	0.0	2.0	1.0	2.0	0.0	1.0	1.0	0.0	1.0	0.0	0.0	2.0	5.0
Proteobacteria	Gammaproteobacteria	Ga0077536	uncultured_gamma_proteobacterium	uncultured_gamma_proteobacterium	uncultured_gamma_proteobacterium	0.0	0.0	0.0	0.0	0.0	0.0	0.0	0.0	0.0	0.0	0.0	24.0	0.0	0.0	0.0
Proteobacteria	Gammaproteobacteria	Gammaproteobacteria_Incertae_Sedis	Unclassified	Acidibacter	gamma_proteobacterium_CH43	0.0	0.0	0.0	20.0	0.0	9.0	0.0	0.0	12.0	5.0	35.0	0.0	19.0	0.0	0.0
Proteobacteria	Gammaproteobacteria	Gammaproteobacteria_Incertae_Sedis	Unclassified	Acidibacter	gamma_proteobacterium_LWH44	0.0	0.0	0.0	1.0	0.0	10.0	0.0	2.0	43.0	1.0	93.0	0.0	14.0	0.0	0.0
Proteobacteria	Gammaproteobacteria	Gammaproteobacteria_Incertae_Sedis	Unclassified	Acidibacter	unclassified_Acidibacter	0.0	0.0	0.0	0.0	0.0	2.0	11.0	0.0	1.0	12.0	11.0	0.0	7.0	0.0	0.0
Proteobacteria	Gammaproteobacteria	Gammaproteobacteria_Incertae_Sedis	Unclassified	Candidatus_Berkiella	Candidatus_Berkiella_aquae	0.0	0.0	0.0	0.0	0.0	0.0	0.0	0.0	0.0	10.0	0.0	0.0	3.0	0.0	0.0
Proteobacteria	Gammaproteobacteria	Gammaproteobacteria_Incertae_Sedis	Unclassified	Candidatus_Ovatusbacter	unclassified_Candidatus_Ovatusbacter	0.0	0.0	0.0	0.0	0.0	0.0	6.0	0.0	0.0	9.0	0.0	0.0	0.0	0.0	0.0
Proteobacteria	Gammaproteobacteria	Gammaproteobacteria_Incertae_Sedis	Unclassified	Marinicella	Marinicella_bacterium_episymbiont_of_Kiwa_sp.	0.0	0.0	0.0	0.0	0.0	0.0	0.0	0.0	0.0	0.0	0.0	0.0	0.0	0.0	5.0
Proteobacteria	Gammaproteobacteria	Gammaproteobacteria_Incertae_Sedis	Unclassified	Sulfuriflexus	Sulfuriflexus_mobilis	0.0	0.0	0.0	0.0	0.0	0.0	0.0	0.0	0.0	0.0	0.0	2.0	0.0	0.0	1.0
Proteobacteria	Gammaproteobacteria	Gammaproteobacteria_Incertae_Sedis	Unclassified	unclassified_Unknown_Family	unclassified_Unknown_Family	0.0	0.0	0.0	0.0	0.0	0.0	0.0	0.0	0.0	0.0	0.0	58.0	0.0	0.0	1.0
Proteobacteria	Gammaproteobacteria	Gammaproteobacteria_Incertae_Sedis	Unclassified	unclassified_Unknown_Family	uncultured_gamma_proteobacterium	0.0	0.0	6.0	0.0	3.0	0.0	0.0	0.0	0.0	4.0	11.0	144.0	0.0	3.0	3.0
Proteobacteria	Gammaproteobacteria	Gammaproteobacteria_Incertae_Sedis	Unclassified	unclassified_Unknown_Family	uncultured_sediment_bacterium	1.0	0.0	14.0	1.0	6.0	0.0	0.0	0.0	0.0	27.0	0.0	444.0	0.0	10.0	9.0
Proteobacteria	Gammaproteobacteria	Gammaproteobacteria_Incertae_Sedis	Unclassified	uncultured_soil_bacterium	uncultured_soil_bacterium	0.0	0.0	0.0	0.0	0.0	0.0	0.0	0.0	0.0	0.0	0.0	0.0	4.0	0.0	0.0
Proteobacteria	Gammaproteobacteria	Granulosicoccales	Granulosicoccaceae	Granulosicoccus	unclassified_Granulosicoccus	0.0	0.0	3.0	0.0	0.0	0.0	0.0	0.0	0.0	0.0	0.0	4.0	0.0	0.0	0.0
Proteobacteria	Gammaproteobacteria	Granulosicoccales	unclassified_Granulosicoccales	unclassified_Granulosicoccales	unclassified_Granulosicoccales	0.0	0.0	0.0	0.0	0.0	0.0	0.0	1.0	0.0	0.0	0.0	6.0	3.0	0.0	0.0
Proteobacteria	Gammaproteobacteria	Legionellales	Legionellaceae	Legionella	Legionella_busanensis	0.0	0.0	0.0	0.0	0.0	0.0	0.0	0.0	3.0	0.0	0.0	0.0	0.0	0.0	0.0
Proteobacteria	Gammaproteobacteria	Legionellales	Legionellaceae	Legionella	Legionella_donaldsonii	0.0	0.0	0.0	0.0	0.0	0.0	0.0	0.0	0.0	9.0	0.0	0.0	8.0	0.0	0.0
Proteobacteria	Gammaproteobacteria	Legionellales	Legionellaceae	Legionella	Legionella_fallonii	0.0	0.0	0.0	0.0	0.0	0.0	5.0	0.0	0.0	1.0	0.0	0.0	6.0	0.0	0.0
Proteobacteria	Gammaproteobacteria	Legionellales	Legionellaceae	Legionella	Legionella_nautarum	0.0	0.0	0.0	0.0	0.0	0.0	0.0	0.0	0.0	0.0	0.0	0.0	3.0	0.0	0.0
Proteobacteria	Gammaproteobacteria	Legionellales	Legionellaceae	Legionella	Legionella_saoudiensis	2.0	0.0	0.0	0.0	1.0	21.0	0.0	0.0	11.0	0.0	2.0	0.0	6.0	0.0	0.0
Proteobacteria	Gammaproteobacteria	Legionellales	Legionellaceae	Legionella	Legionella_waltersii	0.0	0.0	0.0	0.0	0.0	1.0	0.0	0.0	2.0	0.0	0.0	0.0	2.0	0.0	0.0
Proteobacteria	Gammaproteobacteria	Legionellales	Legionellaceae	Legionella	Legionella_worsleiensis	0.0	0.0	0.0	0.0	0.0	0.0	0.0	0.0	0.0	0.0	3.0	0.0	75.0	0.0	0.0
Proteobacteria	Gammaproteobacteria	Legionellales	Legionellaceae	Legionella	unclassified_Legionella	0.0	0.0	0.0	21.0	0.0	0.0	0.0	0.0	0.0	6.0	0.0	0.0	9.0	0.0	0.0
Proteobacteria	Gammaproteobacteria	Methylococcales	Methylococcaceae	unclassified_Methylococcaceae	uncultured_gamma_proteobacterium	0.0	0.0	0.0	0.0	0.0	1.0	0.0	1.0	1.0	0.0	0.0	0.0	3.0	0.0	0.0
Proteobacteria	Gammaproteobacteria	Milano_WF1B_44	Solemya_velum_gill_symbiont	unclassified_Solemya_velum_gill_symbiont	unclassified_Solemya_velum_gill_symbiont	0.0	0.0	0.0	0.0	0.0	0.0	0.0	0.0	0.0	0.0	0.0	9.0	0.0	0.0	0.0
Proteobacteria	Gammaproteobacteria	Milano_WF1B_44	uncultured_proteobacterium	uncultured_proteobacterium	uncultured_proteobacterium	0.0	0.0	0.0	0.0	0.0	0.0	0.0	0.0	0.0	0.0	0.0	11.0	0.0	0.0	0.0
Proteobacteria	Gammaproteobacteria	Nitrosococcales	Methylophagaceae	unclassified_Methylophagaceae	unclassified_Methylophagaceae	0.0	0.0	0.0	0.0	0.0	0.0	0.0	0.0	0.0	0.0	0.0	11.0	0.0	0.0	0.0
Proteobacteria	Gammaproteobacteria	Nitrosococcales	Nitrosococcaceae	Cm1_21	unclassified_Cm1_21	0.0	0.0	1.0	0.0	0.0	0.0	0.0	0.0	0.0	0.0	0.0	13.0	0.0	0.0	0.0
Proteobacteria	Gammaproteobacteria	Nitrosococcales	Nitrosococcaceae	MSB_1D1	unclassified_MSB_1D1	0.0	0.0	0.0	0.0	0.0	0.0	0.0	0.0	0.0	0.0	0.0	4.0	0.0	0.0	0.0
Proteobacteria	Gammaproteobacteria	Nitrosococcales	Nitrosococcaceae	wb1_P19	unclassified_wb1_P19	0.0	0.0	0.0	0.0	0.0	17.0	0.0	1.0	24.0	0.0	58.0	0.0	13.0	0.0	0.0
Proteobacteria	Gammaproteobacteria	PLTA13	uncultured_gamma_proteobacterium	uncultured_gamma_proteobacterium	uncultured_gamma_proteobacterium	0.0	0.0	0.0	1.0	0.0	11.0	0.0	3.0	11.0	0.0	43.0	2.0	14.0	0.0	1.0
Proteobacteria	Gammaproteobacteria	PLTA13	uncultured_soil_bacterium	uncultured_soil_bacterium	uncultured_soil_bacterium	0.0	0.0	0.0	0.0	0.0	0.0	0.0	0.0	0.0	7.0	4.0	0.0	1.0	0.0	0.0
Proteobacteria	Gammaproteobacteria	Pseudomonadales	Cellvibrionaceae	unclassified_Cellvibrionaceae	unclassified_Cellvibrionaceae	0.0	0.0	0.0	0.0	0.0	1.0	13.0	0.0	1.0	1.0	0.0	0.0	2.0	0.0	0.0
Proteobacteria	Gammaproteobacteria	Pseudomonadales	Gven_F17	unclassified_Gven_F17	unclassified_Gven_F17	0.0	0.0	1.0	0.0	0.0	0.0	0.0	0.0	13.0	0.0	0.0	9.0	0.0	0.0	0.0
Proteobacteria	Gammaproteobacteria	Pseudomonadales	Halieaceae	Halioglobus	Alteromonadaceae_bacterium_PE_TB08W	0.0	0.0	0.0	0.0	0.0	1.0	0.0	0.0	0.0	0.0	0.0	54.0	0.0	0.0	3.0
Proteobacteria	Gammaproteobacteria	Pseudomonadales	Halieaceae	Halioglobus	marine_gamma_proteobacterium_HTCC2246	0.0	0.0	0.0	0.0	0.0	0.0	0.0	0.0	22.0	4.0	0.0	81.0	0.0	0.0	2.0
Proteobacteria	Gammaproteobacteria	Pseudomonadales	Halieaceae	Halioglobus	unclassified_Halioglobus	0.0	0.0	4.0	0.0	0.0	0.0	0.0	29.0	0.0	7.0	0.0	136.0	0.0	0.0	4.0
Proteobacteria	Gammaproteobacteria	Pseudomonadales	Halieaceae	Luminiphilus	marine_gamma_proteobacterium_HTCC2223	0.0	0.0	0.0	0.0	0.0	0.0	0.0	10.0	1.0	0.0	0.0	0.0	1.0	0.0	3.0
Proteobacteria	Gammaproteobacteria	Pseudomonadales	Halieaceae	OM60_NOR5__clade	gamma_proteobacterium_NEP68	0.0	0.0	0.0	0.0	0.0	0.0	0.0	0.0	0.0	0.0	0.0	27.0	0.0	0.0	0.0
Proteobacteria	Gammaproteobacteria	Pseudomonadales	Halieaceae	OM60_NOR5__clade	unclassified_OM60_NOR5__clade	0.0	0.0	0.0	28.0	0.0	0.0	0.0	0.0	0.0	2.0	0.0	30.0	0.0	0.0	0.0
Proteobacteria	Gammaproteobacteria	Pseudomonadales	Halieaceae	Parahaliea	gamma_proteobacterium_NEP1	0.0	0.0	1.0	0.0	0.0	0.0	0.0	0.0	0.0	0.0	0.0	10.0	0.0	0.0	0.0
Proteobacteria	Gammaproteobacteria	Pseudomonadales	Halieaceae	Parahaliea	unclassified_Parahaliea	0.0	0.0	0.0	0.0	0.0	0.0	0.0	0.0	0.0	0.0	0.0	1.0	0.0	0.0	19.0
Proteobacteria	Gammaproteobacteria	Pseudomonadales	Halieaceae	Parahaliea	uncultured_gamma_proteobacterium	0.0	0.0	0.0	0.0	0.0	0.0	0.0	0.0	0.0	0.0	0.0	27.0	0.0	0.0	1.0
Proteobacteria	Gammaproteobacteria	Pseudomonadales	Halieaceae	unclassified_Halieaceae	unclassified_Halieaceae	0.0	0.0	0.0	0.0	0.0	0.0	8.0	0.0	0.0	0.0	0.0	30.0	0.0	0.0	1.0
Proteobacteria	Gammaproteobacteria	Pseudomonadales	Halomonadaceae	Halomonas	Halomonas_meridiana	0.0	0.0	1.0	0.0	0.0	0.0	0.0	0.0	0.0	5.0	0.0	1.0	0.0	0.0	0.0
Proteobacteria	Gammaproteobacteria	Pseudomonadales	KI89A_clade	unclassified_KI89A_clade	unclassified_KI89A_clade	0.0	0.0	0.0	0.0	0.0	0.0	0.0	0.0	0.0	0.0	0.0	6.0	0.0	0.0	0.0
Proteobacteria	Gammaproteobacteria	Pseudomonadales	KI89A_clade	uncultured_gamma_proteobacterium	uncultured_gamma_proteobacterium	0.0	0.0	0.0	0.0	0.0	0.0	0.0	0.0	0.0	0.0	0.0	7.0	0.0	0.0	0.0
Proteobacteria	Gammaproteobacteria	Pseudomonadales	Moraxellaceae	Acinetobacter	Acinetobacter_junii	0.0	0.0	0.0	0.0	0.0	1.0	6.0	18.0	0.0	0.0	1.0	0.0	1.0	0.0	0.0
Proteobacteria	Gammaproteobacteria	Pseudomonadales	Moraxellaceae	Acinetobacter	Acinetobacter_lwoffii	71.0	16.0	5.0	0.0	0.0	19.0	9.0	138.0	10.0	5.0	12.0	3.0	39.0	1.0	2.0
Proteobacteria	Gammaproteobacteria	Pseudomonadales	Moraxellaceae	Acinetobacter	Acinetobacter_pittii	0.0	0.0	0.0	0.0	0.0	0.0	1.0	0.0	9.0	0.0	0.0	1.0	2.0	0.0	0.0
Proteobacteria	Gammaproteobacteria	Pseudomonadales	Moraxellaceae	Acinetobacter	Mycobacterium_abscessus	0.0	0.0	213.0	0.0	0.0	0.0	0.0	0.0	0.0	0.0	0.0	0.0	0.0	0.0	0.0
Proteobacteria	Gammaproteobacteria	Pseudomonadales	Moraxellaceae	Cavicella	Perlucidibaca_sp._RIPI_A18	0.0	0.0	0.0	6.0	0.0	0.0	0.0	0.0	0.0	6.0	0.0	0.0	1.0	0.0	0.0
Proteobacteria	Gammaproteobacteria	Pseudomonadales	Moraxellaceae	Enhydrobacter	Moraxella_osloensis	0.0	0.0	1.0	0.0	14.0	3069.0	0.0	119.0	0.0	0.0	1.0	0.0	5.0	8.0	0.0
Proteobacteria	Gammaproteobacteria	Pseudomonadales	Moraxellaceae	Moraxella	unclassified_Moraxella	0.0	0.0	0.0	0.0	0.0	0.0	0.0	0.0	0.0	0.0	0.0	3.0	0.0	0.0	0.0
Proteobacteria	Gammaproteobacteria	Pseudomonadales	Moraxellaceae	Psychrobacter	Psychrobacter_cibarius	1.0	1.0	0.0	2.0	0.0	1.0	1.0	0.0	1.0	5.0	1.0	0.0	6.0	8.0	0.0
Proteobacteria	Gammaproteobacteria	Pseudomonadales	Moraxellaceae	Psychrobacter	Psychrobacter_sanguinis	0.0	0.0	0.0	0.0	0.0	0.0	1.0	0.0	0.0	3.0	0.0	0.0	1.0	1.0	0.0
Proteobacteria	Gammaproteobacteria	Pseudomonadales	Nitrincolaceae	Marinobacterium	Marinobacterium_bacterium_WHC3_3	0.0	0.0	0.0	0.0	0.0	18.0	0.0	0.0	0.0	0.0	0.0	0.0	0.0	0.0	0.0
Proteobacteria	Gammaproteobacteria	Pseudomonadales	Pseudohongiellaceae	Pseudohongiella	unclassified_Pseudohongiella	0.0	0.0	0.0	0.0	0.0	0.0	0.0	0.0	0.0	0.0	25.0	0.0	0.0	0.0	0.0
Proteobacteria	Gammaproteobacteria	Pseudomonadales	Pseudohongiellaceae	Pseudohongiella	uncultured_gamma_proteobacterium	0.0	0.0	0.0	0.0	0.0	0.0	0.0	0.0	0.0	0.0	0.0	20.0	0.0	0.0	0.0
Proteobacteria	Gammaproteobacteria	Pseudomonadales	Pseudomonadaceae	Pseudomonas	Pseudomonas_aeruginosa	0.0	0.0	0.0	0.0	0.0	0.0	1.0	0.0	0.0	0.0	2.0	0.0	20.0	0.0	65.0
[truncated: 134 more rows]
