# Supplementary material for: Surface Microbiome Profiling of Dental Elevators Using Third‐Generation Sequencing: Implications for Infection Control in Dental Practice
Source: Microbiologyopen. 2025 Dec 8;14(6):e70178. doi: 10.1002/mbo3.70178 (PMC12685768; doi:10.1002/mbo3.70178)
Supplement: Supplementary file 1 — customer_backup. [file MBO3-14-e70178-s001.zip › customer_backup/customer_backup/Abundance_dir/allsample/allsample.all.reabundance]

Phylum	Class	Order	Family	Genus	Species	M10	M16	M13	M14	M06	M07	M04	M05	M02	M17	M01	M15	M12	M08	M09
Unassigned	Unassigned	Unassigned	Unassigned	Unassigned	Unassigned	0.0	0.0	0.0	1.6760525610083132e-05	3.7596105043517494e-05	0.0	0.0	0.0	0.0	0.00014542810398109434	0.0	0.0	0.0	8.27300930713547e-05	0.0003952373894570426
Aenigmarchaeota	Deep_Sea_Euryarchaeotic_Group_DSEG	uncultured_archaeon	uncultured_archaeon	uncultured_archaeon	uncultured_archaeon	0.0	0.0	0.0	0.0	1.8798052521758747e-05	0.0	0.0	0.0	0.0	0.0	0.0	0.0	3.476809679438147e-05	4.136504653567735e-05	6.587289824284044e-05
Crenarchaeota	Nitrososphaeria	Nitrososphaerales	Nitrososphaeraceae	Candidatus_Nitrocosmicus	Candidatus_Nitrocosmicus_oleophilus	0.0	0.0	0.0	0.0	0.0	2.0939777200770582e-05	0.00010801635676259548	0.0	0.0	1.8178512997636793e-05	1.8024188460914547e-05	0.0	0.0	0.0	0.0
Crenarchaeota	Nitrososphaeria	Nitrososphaerales	Nitrososphaeraceae	Candidatus_Nitrososphaera	Nitrososphaera_sp._JG1	0.0	0.0	0.0	0.0	0.0	0.0	0.0	0.0	2.015153957762373e-05	1.8178512997636793e-05	5.407256538274364e-05	0.0	0.0	0.0	0.0
Nanoarchaeota	Nanoarchaeia	Woesearchaeales	unclassified_Woesearchaeales	unclassified_Woesearchaeales	unclassified_Woesearchaeales	0.0	0.0	0.0	0.0	1.8798052521758747e-05	0.0	6.172363243576884e-05	0.0	0.0	0.0	0.0	0.0	1.7384048397190737e-05	0.00014477766287487073	0.0011363074946889975
Nanoarchaeota	Nanoarchaeia	Woesearchaeales	uncultured_archaeon	uncultured_archaeon	uncultured_archaeon	0.0	0.0	0.0	0.0	0.0	0.0	0.0	0.0	0.0	0.0	0.0	0.0	0.0	0.0	0.0001646822456071011
unclassified_Archaea	unclassified_Archaea	unclassified_Archaea	unclassified_Archaea	unclassified_Archaea	unclassified_Archaea	0.0	0.0	0.0	0.0	5.6394157565276245e-05	2.0939777200770582e-05	1.543090810894221e-05	0.0	0.0	1.8178512997636793e-05	0.0	0.00230322814653609	8.692024198595368e-05	0.00014477766287487073	0.0032113037893384713
Abditibacteriota	Abditibacteria	Abditibacteriales	Abditibacteriaceae	Abditibacterium	Abditibacterium_utsteinense	0.0	0.0	0.0	0.000888307857334406	0.0	0.0002093977720077058	9.258544865365327e-05	3.484684810258912e-05	0.00024181847493148475	0.0008907471368842029	1.8024188460914547e-05	5.44069640914037e-05	0.00033029691954662395	0.0	0.0
Abditibacteriota	Abditibacteria	Abditibacteriales	Abditibacteriaceae	Abditibacterium	unclassified_Abditibacterium	0.0	0.0	0.0	0.0010726736390453205	0.0	0.00016751821760616466	0.000509219967595093	1.742342405129456e-05	0.00018136385619861356	0.0005817124159243774	1.8024188460914547e-05	5.44069640914037e-05	5.215214519157221e-05	0.0	0.0
Abditibacteriota	Abditibacteria	Abditibacteriales	Abditibacteriaceae	Abditibacterium	uncultured_endolithic_bacterium	0.0	0.0	0.0	0.0	0.0	0.00010469888600385292	0.0	0.0	0.00010075769788811866	0.0	0.0	0.0	0.0	0.0	0.0
Abditibacteriota	Abditibacteria	Abditibacteriales	Abditibacteriaceae	Abditibacterium	uncultured_soil_bacterium	0.0	0.0	0.0	0.0005363368195226602	0.0	0.0	0.00012344726487153768	0.0	2.015153957762373e-05	5.453553899291038e-05	3.6048376921829094e-05	0.0	6.953619358876295e-05	0.0	0.0
Acidobacteriota	Acidobacteriae	Acidobacteriales	unclassified_Acidobacteriales	unclassified_Acidobacteriales	unclassified_Acidobacteriales	0.0	0.0	0.0	0.0	0.0	0.0	0.0	0.0	0.0	7.271405199054717e-05	0.0	0.0	0.0	0.0	0.0
Acidobacteriota	Acidobacteriae	Bryobacterales	Bryobacteraceae	Bryobacter	unclassified_Bryobacter	0.0002262679708984579	0.0	0.0	0.00028492893537141324	0.0	0.0001046988860038529	0.00023146362163413317	1.742342405129456e-05	0.0001410607770433661	0.00039992728594800953	0.00025233863845280365	0.0	0.0001912245323690981	0.0	0.0
Acidobacteriota	Acidobacteriae	Solibacterales	Solibacteraceae	Candidatus_Solibacter	unclassified_Candidatus_Solibacter	0.0	0.0	0.0	0.0	0.0	2.0939777200770582e-05	0.0	0.0	2.015153957762373e-05	0.0	5.407256538274364e-05	0.0	0.0	0.0	0.0
Acidobacteriota	Aminicenantia	Aminicenantales	uncultured_Aminicenantes_bacterium	uncultured_Aminicenantes_bacterium	uncultured_Aminicenantes_bacterium	0.0	0.0	2.9622607974406068e-05	0.0	0.0	0.0	0.0	0.0	0.0	0.00014542810398109434	0.0	0.0011062749365252087	0.0	0.0	1.646822456071011e-05
Acidobacteriota	Blastocatellia	Blastocatellales	Blastocatellaceae	Aridibacter	Aridibacter_famidurans	0.0	0.0	0.0	0.0	0.0	2.0939777200770582e-05	0.0	0.0	0.00010075769788811866	9.089256498818396e-05	5.407256538274364e-05	0.0	0.0	0.0	0.0
Acidobacteriota	Blastocatellia	Blastocatellales	Blastocatellaceae	Aridibacter	Aridibacter_nitratireducens	0.0	0.0	0.0	0.00033521051220166266	0.0	0.0001046988860038529	0.00023146362163413317	0.0	6.0454618732871186e-05	0.00023632066896927832	0.0	0.0	5.2152145191572217e-05	0.0	0.0
Acidobacteriota	Blastocatellia	Blastocatellales	Blastocatellaceae	Aridibacter	unclassified_Aridibacter	0.0	0.0	0.0	0.0	0.0	0.0	0.0	0.0	4.030307915524746e-05	0.0	1.8024188460914547e-05	0.0	0.0	0.0	0.0
Acidobacteriota	Blastocatellia	Blastocatellales	Blastocatellaceae	Blastocatella	Blastocatella_fastidiosa	0.0	0.0	0.0	0.0	0.0	0.000251277326409247	0.0	0.0	4.030307915524746e-05	0.0	1.8024188460914547e-05	0.0	0.0	0.0	0.0
Acidobacteriota	Blastocatellia	Blastocatellales	Blastocatellaceae	Blastocatella	unclassified_Blastocatella	0.0	0.0	0.0	0.00010056315366049879	1.8798052521758747e-05	0.0005653739844208057	0.00029318725406990204	1.742342405129456e-05	0.00024181847493148475	0.0003999272859480094	0.00010814513076548728	1.8135654697134567e-05	0.000330296919546624	0.0	0.0
Acidobacteriota	Blastocatellia	Blastocatellales	Blastocatellaceae	Blastocatella	uncultured_Acidobacteria_bacterium	0.0	0.0	0.0	0.00018436578171091445	0.0	4.1879554401541165e-05	0.0002623254378520176	0.0	0.0	0.0002908562079621887	1.8024188460914547e-05	0.0	0.00020860858076628887	0.0	0.0
Acidobacteriota	Blastocatellia	Blastocatellales	Blastocatellaceae	JGI_0001001_H03	unclassified_JGI_0001001_H03	0.0	0.0	0.0	0.0	0.0	0.0	0.0	0.0	4.030307915524746e-05	0.0	0.00016221769614823092	0.0	1.7384048397190737e-05	4.136504653567735e-05	0.0
Acidobacteriota	Blastocatellia	Blastocatellales	Blastocatellaceae	Stenotrophobacter	Acidobacteria_bacterium_IGE_018	0.0	0.0	0.0	0.0	0.0	0.0	0.00023146362163413317	0.0	0.0	0.0	0.0	0.0	1.7384048397190737e-05	0.0	0.0
Acidobacteriota	Blastocatellia	Blastocatellales	Blastocatellaceae	Stenotrophobacter	Stenotrophobacter_roseus	0.0	0.0	0.0	0.0005363368195226602	0.0	0.0	0.00013887817298047992	1.742342405129456e-05	0.0	0.0003090347209598255	3.6048376921829094e-05	0.0	0.00026076072595786106	0.0	0.0
Acidobacteriota	Blastocatellia	Blastocatellales	Blastocatellaceae	Stenotrophobacter	Stenotrophobacter_terrae	0.0	0.0	0.0	0.00031844998659157954	0.0	0.0	4.6292724326826637e-05	0.0	0.0	0.00018178512997636795	3.6048376921829094e-05	0.0	0.0001390723871775259	0.0	0.0
Acidobacteriota	Blastocatellia	Blastocatellales	Blastocatellaceae	unclassified_Blastocatellaceae	unclassified_Blastocatellaceae	0.0	0.0	0.0	0.0	0.0	6.281933160231175e-05	0.0	0.0	0.00012090923746574239	0.0	0.0	0.0	6.953619358876295e-05	0.0	0.0
Acidobacteriota	Blastocatellia	Blastocatellales	Blastocatellaceae	unclassified_Blastocatellaceae	uncultured_Acidobacteria_bacterium	0.0	0.0	0.0	0.0004692947170823277	0.0	0.0	0.00020060180541624874	0.0	4.030307915524746e-05	0.0004544628249409198	0.00014419350768731637	0.0	0.00039983311313538696	0.0	0.0
Acidobacteriota	Blastocatellia	DS_100	unclassified_DS_100	unclassified_DS_100	unclassified_DS_100	0.0	0.0	0.0	0.0	0.0	4.1879554401541165e-05	0.0	0.0	6.045461873287119e-05	0.0	0.00014419350768731637	0.0	1.7384048397190737e-05	0.0	0.0
Acidobacteriota	Blastocatellia	DS_100	uncultured_Acidobacteria_bacterium	uncultured_Acidobacteria_bacterium	uncultured_Acidobacteria_bacterium	0.0	0.0	0.0	0.0	0.0	0.0	4.6292724326826637e-05	0.0	0.0	5.453553899291038e-05	0.0	0.0	5.2152145191572217e-05	0.0	0.0
Acidobacteriota	Blastocatellia	Pyrinomonadales	Pyrinomonadaceae	RB41	Acidobacteria_bacterium_WWH8	0.0	0.0	0.0	0.000251407884151247	0.0	0.0007119524248261999	7.715454054471106e-05	0.00010454054430776737	0.0007053038852168305	0.00036357025995273584	0.0035868135037219946	1.8135654697134567e-05	0.000660593839093248	0.0	1.646822456071011e-05
Acidobacteriota	Blastocatellia	Pyrinomonadales	Pyrinomonadaceae	RB41	Arenimicrobium_luteum	0.0	0.0	0.0	0.0	0.0	0.00010469888600385292	0.0	0.0	6.045461873287119e-05	0.0	0.00012616931922640183	0.0	1.7384048397190737e-05	0.0	0.0
Acidobacteriota	Blastocatellia	Pyrinomonadales	Pyrinomonadaceae	RB41	unclassified_RB41	0.0	0.0	0.0	0.00010056315366049879	0.0	0.000251277326409247	0.0001543090810894221	3.484684810258912e-05	0.0006448492664839593	1.8178512997636793e-05	0.0010093545538112148	0.0	0.00017384048397190737	0.0	0.0
Acidobacteriota	Blastocatellia	Pyrinomonadales	Pyrinomonadaceae	RB41	uncultured_Acidobacteria_bacterium	0.0	0.0	0.0	0.0	0.0	0.00018845799480693526	0.0	3.484684810258912e-05	0.0002619700145091085	7.271405199054717e-05	0.0007209675384365819	0.0	0.00010430429038314443	0.0	1.646822456071011e-05
Acidobacteriota	Holophagae	Acanthopleuribacterales	Acanthopleuribacteraceae	Acanthopleuribacter	unclassified_Acanthopleuribacter	0.0	0.0	0.0	0.0	0.0	0.0	0.0	0.0	0.0	0.0	0.0	0.00012694958287994197	0.0	0.0	0.0
Acidobacteriota	Holophagae	Subgroup_7	unclassified_Subgroup_7	unclassified_Subgroup_7	unclassified_Subgroup_7	0.0	0.0	0.0	0.0002681684097613301	0.0	0.0001256386632046235	0.0003240490702877864	1.742342405129456e-05	0.00010075769788811864	0.0003090347209598255	0.0002343144499918891	1.8135654697134567e-05	0.00010430429038314442	0.0	0.00014821402104639098
Acidobacteriota	Holophagae	Subgroup_7	uncultured_Acidobacteria_bacterium	uncultured_Acidobacteria_bacterium	uncultured_Acidobacteria_bacterium	0.0	0.0	1.4811303987203034e-05	0.002162107803700724	0.0	0.0010469888600385293	0.0018054162487462387	1.742342405129456e-05	0.0015516685474770272	0.003035811670605345	9.012094230457273e-05	5.44069640914037e-05	0.0009561226618454905	0.0	0.0
Acidobacteriota	Holophagae	Subgroup_7	uncultured_Desulfovirga_sp.	uncultured_Desulfovirga_sp.	uncultured_Desulfovirga_sp.	0.0	1.639263642771667e-05	0.0	0.0	0.0	0.0002303375492084764	9.258544865365327e-05	6.969369620517824e-05	0.00042318233113009836	1.8178512997636793e-05	0.0011895964384203601	1.8135654697134567e-05	0.00020860858076628884	0.0	1.646822456071011e-05
Acidobacteriota	Thermoanaerobaculia	Thermoanaerobaculales	Thermoanaerobaculaceae	Subgroup_10	Acidobacteria_bacterium_LX3	0.0	0.0	0.0	1.6760525610083132e-05	0.0	0.0	9.258544865365327e-05	0.0	0.0	0.0	1.8024188460914547e-05	0.0	0.00012168833878033517	0.0	0.0
Acidobacteriota	Thermoanaerobaculia	Thermoanaerobaculales	Thermoanaerobaculaceae	Subgroup_10	Acidobacteria_bacterium_WX184	0.0	0.0	0.0	0.00030168946098149636	0.0	2.0939777200770582e-05	0.0	0.0	2.015153957762373e-05	0.0	0.0	0.0	0.000330296919546624	0.0	0.0
Acidobacteriota	Thermoanaerobaculia	Thermoanaerobaculales	Thermoanaerobaculaceae	Subgroup_10	Acidobacteria_bacterium_WY11	0.0	0.0	0.0	0.0	0.0	8.375910880308233e-05	0.0	0.0	0.00010075769788811866	0.0	0.00012616931922640183	0.0	1.7384048397190737e-05	0.0	0.0
Acidobacteriota	Thermoanaerobaculia	Thermoanaerobaculales	Thermoanaerobaculaceae	Subgroup_10	Acidobacteria_bacterium_WY67	0.0	0.0	0.0	0.0003519710378117458	1.8798052521758747e-05	4.1879554401541165e-05	9.258544865365327e-05	0.0	0.0	0.0	3.6048376921829094e-05	1.8135654697134567e-05	5.2152145191572217e-05	0.0	0.0
Acidobacteriota	Thermoanaerobaculia	Thermoanaerobaculales	Thermoanaerobaculaceae	Subgroup_10	unclassified_Subgroup_10	5.221568559195182e-05	0.0	0.0011700930149890396	0.00040225261464199515	0.0	8.375910880308233e-05	0.0001388781729804799	0.0	0.00016121231662098983	0.0005453553899291038	0.001315765757646762	0.007508161044613711	0.0003476809679438148	0.0	9.880934736426066e-05
Acidobacteriota	Thermoanaerobaculia	Thermoanaerobaculales	Thermoanaerobaculaceae	Subgroup_10	uncultured_Acidobacteria_bacterium	0.0	0.0	0.00011849043189762427	1.6760525610083132e-05	0.0	0.0	0.0	1.742342405129456e-05	0.0	5.453553899291038e-05	0.00021629026153097456	0.004624591947769315	0.0	0.0	3.293644912142022e-05
Acidobacteriota	Thermoanaerobaculia	Thermoanaerobaculales	Thermoanaerobaculaceae	Subgroup_10	uncultured_sediment_bacterium	0.0	0.0	0.0	0.0	0.0	0.0	0.0	0.0	0.0	0.0	0.0	5.44069640914037e-05	0.0	0.0	0.0
Acidobacteriota	Thermoanaerobaculia	Thermoanaerobaculales	Thermoanaerobaculaceae	Subgroup_10	uncultured_soil_bacterium	0.0	0.0	0.0	0.00033521051220166266	0.0	0.0	0.0005709436000308618	0.0	6.045461873287119e-05	0.0007816760588983821	5.407256538274364e-05	0.0	0.0004519852583269592	0.0	0.0
Acidobacteriota	Thermoanaerobaculia	Thermoanaerobaculales	Thermoanaerobaculaceae	Subgroup_23	unclassified_Subgroup_23	0.0	0.0	0.0001333017358848273	0.0	0.0	0.0	0.0	0.0	0.0	7.271405199054717e-05	0.0	0.0070910409865796165	0.0	0.0	4.9404673682130334e-05
Acidobacteriota	Vicinamibacteria	Subgroup_17	uncultured_Acidobacteria_bacterium	uncultured_Acidobacteria_bacterium	uncultured_Acidobacteria_bacterium	0.0	0.0	4.44339119616091e-05	0.00021788683293108072	0.0	0.00035597621241309984	0.00010801635676259548	8.71171202564728e-05	0.0002821215540867322	9.089256498818396e-05	0.001027378742272129	0.0010155966630395357	0.00036506501634100546	2.0682523267838676e-05	0.0
Acidobacteriota	Vicinamibacteria	Vicinamibacterales	Vicinamibacteraceae	Luteitalea	Luteitalea_pratensis	0.0	0.0	0.0	0.00015084473049074818	0.0	0.0	1.543090810894221e-05	0.0	4.030307915524746e-05	0.00010907107798582076	3.6048376921829094e-05	0.0	3.476809679438147e-05	0.0	0.0
Acidobacteriota	Vicinamibacteria	Vicinamibacterales	Vicinamibacteraceae	Vicinamibacter	Vicinamibacter_silvestris	0.0	0.0	0.0	0.0	0.0	4.1879554401541165e-05	0.0002777563459609598	0.0	0.00024181847493148477	0.00032721323395746226	0.00018024188460914547	0.0	0.0001390723871775259	0.0	0.0
Acidobacteriota	Vicinamibacteria	Vicinamibacterales	Vicinamibacteraceae	unclassified_Vicinamibacteraceae	unclassified_Vicinamibacteraceae	0.0	0.0	1.4811303987203034e-05	0.0011732367927058192	1.8798052521758747e-05	0.0005863137616215763	0.0011881799243885502	1.742342405129456e-05	0.001047880058036434	0.0010179967278676604	0.0017303220922477967	0.0	0.0012864195813921146	0.0	1.646822456071011e-05
Acidobacteriota	Vicinamibacteria	Vicinamibacterales	Vicinamibacteraceae	unclassified_Vicinamibacteraceae	uncultured_Acidobacteria_bacterium	0.0	0.0	0.0	0.0	0.0	6.281933160231175e-05	0.00010801635676259548	1.742342405129456e-05	0.00010075769788811864	0.0	0.0006128224076710946	0.0	0.00012168833878033517	0.0	0.0
Acidobacteriota	Vicinamibacteria	Vicinamibacterales	Vicinamibacteraceae	uncultured_Acidobacteria_bacterium	uncultured_Acidobacteria_bacterium	0.0	0.0	0.0	0.0	0.0	8.375910880308233e-05	0.0	0.0	6.045461873287119e-05	0.0	0.0005046772769056073	0.0	1.7384048397190737e-05	0.0	0.0
Acidobacteriota	Vicinamibacteria	Vicinamibacterales	unclassified_Vicinamibacterales	unclassified_Vicinamibacterales	unclassified_Vicinamibacterales	0.0	0.0	4.44339119616091e-05	0.0014916867792973988	0.0	0.0013192059636485468	0.0010184399351901862	0.00020908108861553474	0.0015315170078994038	0.001381566987820396	0.005929958003640886	3.6271309394269135e-05	0.0023989986788123213	0.0	6.587289824284044e-05
Acidobacteriota	Vicinamibacteria	Vicinamibacterales	unclassified_Vicinamibacterales	uncultured_Acidobacteria_bacterium	unclassified_Vicinamibacterales	0.0	0.0	0.0	0.0	0.0	0.0001046988860038529	0.0	0.0	0.00012090923746574239	0.0	0.00021629026153097456	0.0	0.00012168833878033517	0.0	0.0
Acidobacteriota	Vicinamibacteria	Vicinamibacterales	unclassified_Vicinamibacterales	uncultured_Acidobacteriaceae_bacterium	unclassified_Vicinamibacterales	0.0	0.0	0.0	0.0007374631268436578	0.0	0.0001256386632046235	0.0006018054162487463	3.484684810258912e-05	6.045461873287119e-05	0.000799854571896019	0.00018024188460914547	0.0	0.0005562895487101036	0.0	0.0
Acidobacteriota	Vicinamibacteria	Vicinamibacterales	unclassified_Vicinamibacterales	uncultured_Acidobacterium_sp.	unclassified_Vicinamibacterales	0.0	0.0	0.0	1.6760525610083132e-05	0.0	0.0004606750984169528	1.543090810894221e-05	6.969369620517824e-05	0.0007254554247944542	1.8178512997636793e-05	0.0019646365422396855	1.8135654697134567e-05	0.0003476809679438148	0.0	0.0
Actinobacteriota	Acidimicrobiia	Acidimicrobiales	Acidimicrobiales_Incertae_Sedis	Aciditerrimonas	Aciditerrimonas_ferrireducens	0.0	0.0	0.0	0.00011732367927058192	0.0	0.0	1.543090810894221e-05	0.0	0.0	3.6357025995273585e-05	0.0	0.0	3.476809679438147e-05	0.0	0.0
Actinobacteriota	Acidimicrobiia	Actinomarinales	Actinomarinaceae	Candidatus_Actinomarina	Candidatus_Actinomarina_minuta	0.00031329411355171093	0.0	0.0	0.00040225261464199515	0.0	0.0	0.0	0.0	2.015153957762373e-05	5.453553899291038e-05	0.002757700834519926	3.6271309394269135e-05	0.0	0.0	0.00029642804209278195
Actinobacteriota	Acidimicrobiia	Actinomarinales	Actinomarinaceae	Candidatus_Actinomarina	actinobacterium_SCGC_AAA015_M09	0.0	0.0	0.0	0.0	0.0	0.0	0.0	0.0005923964177440151	0.0	0.0	0.0	0.0	0.0	0.0	0.0
Actinobacteriota	Acidimicrobiia	Actinomarinales	unclassified_Actinomarinales	bacterium_YC_ZSS_LKJ173	unclassified_Actinomarinales	0.0	0.0	0.0	3.3521051220166265e-05	0.0	2.0939777200770582e-05	0.0	1.742342405129456e-05	0.0	0.00014542810398109434	0.0	3.6271309394269135e-05	0.00020860858076628887	0.0	3.293644912142022e-05
Actinobacteriota	Acidimicrobiia	Actinomarinales	unclassified_Actinomarinales	unclassified_Actinomarinales	unclassified_Actinomarinales	0.0	0.0	0.00016292434385923335	0.00015084473049074818	0.0	0.0003769159896138705	0.0	3.484684810258912e-05	0.0002015153957762373	0.00021814215597164153	0.00045060471152286364	0.00854189336235038	6.953619358876295e-05	0.0	0.00013174579648568088
Actinobacteriota	Acidimicrobiia	Actinomarinales	unclassified_Actinomarinales	uncultured_Acidimicrobiales_bacterium	unclassified_Actinomarinales	0.0	0.0	1.4811303987203034e-05	0.0	0.0	0.0	0.0	0.0	0.0	0.0	0.0	0.0010337323177366704	0.0	0.0	0.0
Actinobacteriota	Acidimicrobiia	Actinomarinales	unclassified_Actinomarinales	uncultured_Actinomycetales_bacterium	unclassified_Actinomarinales	0.0	0.0	4.44339119616091e-05	0.0005698578707428265	0.00011278831513055248	0.0	0.0008641308541007638	0.0	0.0	0.0012179603708416652	0.0	0.0006528835690968443	0.0008344343230651555	4.136504653567735e-05	4.9404673682130334e-05
Actinobacteriota	Acidimicrobiia	Actinomarinales	unclassified_Actinomarinales	uncultured_High_GC_Gram_positive_bacterium_Sva0389	unclassified_Actinomarinales	0.0	0.0	2.9622607974406068e-05	0.0	0.0	2.0939777200770582e-05	0.0	0.0	0.0	0.00021814215597164153	3.6048376921829094e-05	0.0011788175553137468	0.0	0.0	3.293644912142022e-05
Actinobacteriota	Acidimicrobiia	Actinomarinales	unclassified_Actinomarinales	uncultured_actinobacterium	unclassified_Actinomarinales	0.0	0.0	8.88678239232182e-05	0.0	0.0	0.0	0.0	0.0	0.0	5.453553899291038e-05	0.0	0.002720348204570185	0.0	0.0	3.293644912142022e-05
Actinobacteriota	Acidimicrobiia	Actinomarinales	unclassified_Actinomarinales	uncultured_soil_bacterium	unclassified_Actinomarinales	0.0	0.0	0.0	0.0	0.0	0.00043973532121618225	0.0	0.0	0.00032242463324197966	1.8178512997636793e-05	0.0006308465961320091	0.0	8.692024198595368e-05	0.0	0.0
Actinobacteriota	Acidimicrobiia	IMCC26256	unclassified_IMCC26256	unclassified_IMCC26256	unclassified_IMCC26256	0.0	0.0	0.0	0.002648163046393135	0.0	8.375910880308233e-05	0.0014042126379137413	1.742342405129456e-05	8.060615831049492e-05	0.0026540628976549716	0.0006128224076710946	0.0	0.0017905569849106459	2.0682523267838676e-05	1.646822456071011e-05
Actinobacteriota	Acidimicrobiia	IMCC26256	uncultured_Acidimicrobiia_bacterium	uncultured_Acidimicrobiia_bacterium	uncultured_Acidimicrobiia_bacterium	0.0	0.0	1.4811303987203034e-05	6.704210244033253e-05	3.7596105043517494e-05	6.281933160231175e-05	1.543090810894221e-05	0.0005575495696414259	4.030307915524746e-05	0.0	0.00016221769614823092	1.8135654697134567e-05	8.69202419859537e-05	0.0	0.0
Actinobacteriota	Acidimicrobiia	IMCC26256	uncultured_Aciditerrimonas_sp.	uncultured_Aciditerrimonas_sp.	uncultured_Aciditerrimonas_sp.	0.0	0.0	0.0	0.0	0.0	8.375910880308233e-05	0.0	5.2270272153883684e-05	0.00016121231662098983	0.0	0.0003785079576792055	1.8135654697134567e-05	0.00012168833878033517	0.0	0.0
Actinobacteriota	Acidimicrobiia	IMCC26256	uncultured_Actinomycetales_bacterium	uncultured_Actinomycetales_bacterium	uncultured_Actinomycetales_bacterium	0.0	0.0	0.0	6.704210244033253e-05	0.0	0.00018845799480693523	0.0003394799783967286	1.742342405129456e-05	0.00018136385619861356	0.0004544628249409198	0.00018024188460914547	1.8135654697134567e-05	0.00036506501634100546	0.0	8.234112280355055e-05
Actinobacteriota	Acidimicrobiia	IMCC26256	uncultured_Ferrimicrobium_sp.	uncultured_Ferrimicrobium_sp.	uncultured_Ferrimicrobium_sp.	0.0	0.0	0.0	0.0	0.0	0.000251277326409247	0.0	3.484684810258912e-05	0.0003425761728196034	0.0	0.0015681043960995655	0.0	0.00012168833878033516	2.0682523267838676e-05	0.0
Actinobacteriota	Acidimicrobiia	IMCC26256	uncultured_actinobacterium	uncultured_actinobacterium	uncultured_actinobacterium	0.0	0.0	0.0	0.0008212657548940735	0.0	0.00037691598961387047	0.00044749633515932415	3.484684810258912e-05	0.00044333387070772203	0.0007998545718960188	0.0005947982192101801	0.0	0.0004346012099297684	0.0	0.0
Actinobacteriota	Acidimicrobiia	Microtrichales	Iamiaceae	Iamia	Aquihabitans_daechungensis	0.0	0.0	0.0	1.6760525610083132e-05	0.0	6.281933160231175e-05	3.086181621788442e-05	1.742342405129456e-05	0.0	0.0	1.8024188460914547e-05	5.44069640914037e-05	1.7384048397190737e-05	0.0	0.0
Actinobacteriota	Acidimicrobiia	Microtrichales	Iamiaceae	Iamia	Iamia_majanohamensis	1.7405228530650607e-05	0.0	0.0	0.000251407884151247	0.0	6.281933160231175e-05	0.00020060180541624874	3.484684810258912e-05	6.045461873287119e-05	0.00014542810398109434	0.00019826607307006001	1.8135654697134567e-05	0.00012168833878033517	0.0	0.0
Actinobacteriota	Acidimicrobiia	Microtrichales	Iamiaceae	Iamia	unclassified_Iamia	0.0	0.0	2.9622607974406068e-05	0.0037878787878787876	0.0	0.0006491330932238881	0.0022066198595787363	6.969369620517824e-05	0.0010680315976140577	0.005744410107253226	0.002397217065301635	0.0007798331519767864	0.0023989986788123217	0.0	0.0
Actinobacteriota	Acidimicrobiia	Microtrichales	Ilumatobacteraceae	CL500_29_marine_group	Hevea_brasiliensis_phytoplasma	0.0	0.0	0.0	0.0005866183963529096	0.0	0.000251277326409247	0.0002777563459609598	1.742342405129456e-05	0.0002821215540867322	0.0004908198509361934	0.0002343144499918891	1.8135654697134567e-05	0.00024337667756067034	0.0	0.0
Actinobacteriota	Acidimicrobiia	Microtrichales	Ilumatobacteraceae	CL500_29_marine_group	unclassified_CL500_29_marine_group	0.0	0.0	0.0	0.0	0.0	4.1879554401541165e-05	1.543090810894221e-05	0.0	0.00012090923746574239	0.0	0.0003785079576792055	0.0	1.7384048397190737e-05	0.0	0.0
Actinobacteriota	Acidimicrobiia	Microtrichales	Ilumatobacteraceae	Ilumatobacter	Ilumatobacter_fluminis	1.7405228530650607e-05	0.0	1.4811303987203034e-05	0.000502815768302494	1.8798052521758747e-05	4.1879554401541165e-05	0.00023146362163413317	0.0	4.030307915524746e-05	0.0003090347209598255	3.6048376921829094e-05	0.0002901704751541531	8.692024198595368e-05	0.0	3.293644912142022e-05
Actinobacteriota	Acidimicrobiia	Microtrichales	Ilumatobacteraceae	Ilumatobacter	unclassified_Ilumatobacter	1.7405228530650607e-05	0.0	0.0	0.0	1.8798052521758747e-05	6.281933160231175e-05	0.00029318725406990204	1.742342405129456e-05	8.060615831049492e-05	0.0	0.0002343144499918891	0.00023576351106274936	5.2152145191572217e-05	0.0	1.646822456071011e-05
Actinobacteriota	Acidimicrobiia	Microtrichales	Ilumatobacteraceae	unclassified_Ilumatobacteraceae	unclassified_Ilumatobacteraceae	0.0	0.0	0.0002221695598080455	0.003301823545186377	0.0	0.002784990367702487	0.0022837744001234475	0.0003136216329233021	0.003244397871997421	0.0056898745682603166	0.007570159153584111	9.067827348567284e-05	0.0033898894374521935	0.0	0.00046111028769988305
Actinobacteriota	Acidimicrobiia	Microtrichales	Ilumatobacteraceae	unclassified_Ilumatobacteraceae	uncultured_Acidimicrobiaceae_bacterium	0.0	0.0	0.0	0.0	0.0	8.375910880308233e-05	0.0	0.0	6.045461873287119e-05	0.0	0.0004506047115228637	0.0	3.476809679438147e-05	0.0	0.0
Actinobacteriota	Acidimicrobiia	Microtrichales	Microtrichaceae	IMCC26207	actinobacterium_CH9	3.4810457061301215e-05	0.0	0.0	3.3521051220166265e-05	0.0	2.0939777200770582e-05	0.0	1.742342405129456e-05	0.0	0.0	1.8024188460914547e-05	1.8135654697134567e-05	0.0	0.0	0.0
Actinobacteriota	Acidimicrobiia	Microtrichales	Microtrichaceae	IMCC26207	unclassified_IMCC26207	0.0	0.0	0.0	3.3521051220166265e-05	0.0	0.0	0.0	0.0012022162595393246	0.0	0.0	1.8024188460914547e-05	5.44069640914037e-05	5.2152145191572217e-05	0.0	0.0
Actinobacteriota	Acidimicrobiia	Microtrichales	Microtrichaceae	Sva0996_marine_group	unclassified_Sva0996_marine_group	0.0	0.0	2.9622607974406068e-05	0.0	0.0	0.0	7.715454054471106e-05	0.0	0.0	7.271405199054717e-05	0.0	0.0007435618425825172	0.0	0.0	0.0
Actinobacteriota	Acidimicrobiia	Microtrichales	Microtrichaceae	Sva0996_marine_group	uncultured_High_GC_Gram_positive_bacterium_Sva0996	0.0	0.0	0.0	0.0	0.0	0.0	0.0	0.0	0.0	7.271405199054717e-05	0.0	0.00012694958287994197	0.0	0.0	0.0
Actinobacteriota	Acidimicrobiia	Microtrichales	Microtrichaceae	Sva0996_marine_group	uncultured_Verrucomicrobiales_bacterium_HF0070_30L02	0.0	0.0	0.0	0.0	0.0	0.0	0.0	0.0	0.0	0.0	0.0	3.6271309394269135e-05	0.0	0.0	0.0001646822456071011
Actinobacteriota	Acidimicrobiia	Microtrichales	Microtrichaceae	unclassified_Microtrichaceae	unclassified_Microtrichaceae	0.0	0.0	1.4811303987203034e-05	0.0	0.0	0.0	0.0	0.0	0.0	0.0	0.0	0.00025389916575988393	0.0	0.0	0.0
Actinobacteriota	Acidimicrobiia	Microtrichales	Microtrichaceae	unclassified_Microtrichaceae	uncultured_Actinomycetales_bacterium	1.7405228530650607e-05	0.0	0.0	0.0007039420756234916	0.0	0.0001256386632046235	0.0006635290486845151	5.2270272153883684e-05	0.00012090923746574239	0.002017814942737684	0.0	9.067827348567283e-05	0.0007475140810792017	0.0	0.0
Actinobacteriota	Acidimicrobiia	Microtrichales	unclassified_Microtrichales	unclassified_Microtrichales	unclassified_Microtrichales	1.7405228530650607e-05	0.0	0.0	0.005296326092786271	3.7596105043517494e-05	0.0012982661864477762	0.0050459069516241035	0.0006098198417953095	0.0011687892955021765	0.006980548991092528	0.0024693138191452927	0.0002901704751541531	0.004189555663722968	6.204756980351603e-05	4.9404673682130334e-05
Actinobacteriota	Acidimicrobiia	Microtrichales	unclassified_Microtrichales	uncultured_Iamiaceae_bacterium	unclassified_Microtrichales	0.0	0.0	0.0	0.0	0.0	2.0939777200770582e-05	0.0	0.0	0.00010075769788811866	0.0	0.00025233863845280365	0.0	8.692024198595368e-05	0.0	0.0
Actinobacteriota	Acidimicrobiia	Microtrichales	unclassified_Microtrichales	uncultured_actinobacterium	unclassified_Microtrichales	0.0	0.0	1.4811303987203034e-05	0.0	0.0	0.0	0.0	0.0	0.0	0.0	0.0	0.00014508523757707654	0.0	0.0	0.0
Actinobacteriota	Acidimicrobiia	unclassified_Acidimicrobiia	unclassified_Acidimicrobiia	unclassified_Acidimicrobiia	unclassified_Acidimicrobiia	1.7405228530650607e-05	0.0	0.0	0.0032683024939662107	0.0	0.0003978557668146411	0.003564539773165651	8.71171202564728e-05	0.0003828792519748509	0.005508089438283948	0.0006668949730538383	0.0	0.0030074403727139974	0.0	3.293644912142022e-05
Actinobacteriota	Acidimicrobiia	unclassified_Acidimicrobiia	uncultured_Acidimicrobiales_bacterium	unclassified_Acidimicrobiia	unclassified_Acidimicrobiia	0.0	0.0	0.0	0.00020112630732099757	0.0	0.0	0.00016973998919836433	0.0	0.0	0.0003999272859480095	0.0	0.0	0.00012168833878033517	0.0	0.0
Actinobacteriota	Acidimicrobiia	unclassified_Acidimicrobiia	uncultured_Aciditerrimonas_sp.	unclassified_Acidimicrobiia	unclassified_Acidimicrobiia	0.0	0.0	0.0	0.00011732367927058192	0.0	0.0	9.258544865365327e-05	0.0	0.0	0.0002544991819669151	0.0	0.0	3.476809679438147e-05	0.0	0.0
Actinobacteriota	Acidimicrobiia	unclassified_Acidimicrobiia	uncultured_Iamia_sp.	unclassified_Acidimicrobiia	unclassified_Acidimicrobiia	0.0	0.0	0.0	0.00023464735854116385	0.0	0.00010469888600385292	0.0005555126919219196	0.0	4.030307915524746e-05	0.0007634975459007453	0.0	0.0	0.0004519852583269592	0.0	0.0
Actinobacteriota	Acidimicrobiia	unclassified_Acidimicrobiia	uncultured_actinobacterium	unclassified_Acidimicrobiia	unclassified_Acidimicrobiia	0.0	0.0	0.0	0.0	0.0	0.0	9.258544865365327e-05	0.0	0.0	0.000436284311943283	0.0	0.0	5.215214519157221e-05	0.0	0.0
Actinobacteriota	Acidimicrobiia	unclassified_Acidimicrobiia	uncultured_soil_bacterium	unclassified_Acidimicrobiia	unclassified_Acidimicrobiia	0.0	0.0	0.0	0.0013576025744167337	0.0	0.0	0.00046292724326826634	0.0	4.030307915524746e-05	0.0010907107798582077	0.0	0.0	0.0006953619358876295	0.0	0.0
Actinobacteriota	Actinobacteria	0319_7L14	uncultured_Actinomycetales_bacterium	uncultured_Actinomycetales_bacterium	uncultured_Actinomycetales_bacterium	0.0	0.0	0.0	0.00016760525610083133	0.0	0.0	0.0	0.0	0.0	0.0	0.0	0.0	0.0	0.0	0.0
Actinobacteriota	Actinobacteria	0319_7L14	uncultured_actinobacterium	uncultured_actinobacterium	uncultured_actinobacterium	0.0	0.0	0.0	0.00011732367927058192	0.0	0.0002093977720077058	0.00023146362163413317	1.742342405129456e-05	0.00024181847493148475	0.00096346118887475	0.00034245958075737636	0.0	0.00015645643557471664	0.0	4.940467368213033e-05
Actinobacteriota	Actinobacteria	Actinomycetales	Actinomycetaceae	Actinomyces	Actinomyces_genomosp._C1	0.0	0.0	0.0	0.0	0.0	0.0	0.0	0.0	0.0003828792519748509	0.0	0.0	0.0	0.0	0.0	0.0
Actinobacteriota	Actinobacteria	Actinomycetales	Actinomycetaceae	Actinomyces	Actinomyces_gerencseriae	0.0	0.00018031900070488336	0.0	3.3521051220166265e-05	0.0003571629979134162	0.0003350364352123293	0.0001388781729804799	0.0	0.00783894889569563	1.8178512997636793e-05	0.0	0.0002176278563656148	0.0	0.00010341261633919338	0.0
Actinobacteriota	Actinobacteria	Actinomycetales	Actinomycetaceae	Actinomyces	Actinomyces_israelii	0.00012183659971455425	0.00013114109142173337	0.0	0.0	0.001259469518957836	4.1879554401541165e-05	0.0	0.0	8.060615831049492e-05	1.8178512997636793e-05	0.0	0.0	0.0	0.000641158221302999	1.646822456071011e-05
Actinobacteriota	Actinobacteria	Actinomycetales	Actinomycetaceae	Actinomyces	Actinomyces_massiliensis	3.4810457061301215e-05	0.0029670671934167174	0.0014515077907458972	3.3521051220166265e-05	1.8798052521758747e-05	0.0	0.0	0.0	0.0	0.00012724959098345755	0.0	0.0	0.0	4.136504653567735e-05	0.0
Actinobacteriota	Actinobacteria	Actinomycetales	Actinomycetaceae	Actinomyces	Actinomyces_naeslundii	1.7405228530650607e-05	0.00014753372784945002	0.0033917886130694947	3.3521051220166265e-05	1.8798052521758747e-05	0.0002722171036100176	3.086181621788442e-05	0.0004007387531797749	0.00036272771239722717	0.0016906017087802217	0.0	1.8135654697134567e-05	0.0	0.0	1.646822456071011e-05
Actinobacteriota	Actinobacteria	Actinomycetales	Actinomycetaceae	Actinomyces	Actinomyces_oricola	0.0	0.0	0.0	0.00033521051220166266	0.0	0.0	0.0	0.0	0.0	0.0	0.0	0.0	0.0	0.0	0.0
Actinobacteriota	Actinobacteria	Actinomycetales	Actinomycetaceae	Actinomyces	Actinomyces_oris	0.0002262679708984579	0.0016228710063439502	0.0014959417027075063	0.000502815768302494	0.0	0.0	0.0	0.0017597658291807507	0.0001410607770433661	0.00019996364297400474	0.0	0.0003627130939426913	0.0	0.0	3.293644912142022e-05
Actinobacteriota	Actinobacteria	Actinomycetales	Actinomycetaceae	Actinomyces	Actinomyces_pacaensis	0.0	0.00018031900070488336	0.0006516973754369335	0.0	0.00011278831513055248	0.0	0.0	0.0	2.015153957762373e-05	0.0	0.0	0.0	0.0	0.00010341261633919338	0.0
Actinobacteriota	Actinobacteria	Actinomycetales	Actinomycetaceae	Actinomyces	Actinomyces_sp._oral_taxon_414	0.00013924182824520486	0.0004917790928315001	0.0029326381894662005	0.0003519710378117458	0.001033892888696731	0.0029943881397101937	0.0	0.00013938739241035647	0.008141221989359987	3.6357025995273585e-05	0.0	0.0007616974972796518	0.0	0.0007859358841778698	4.940467368213033e-05
Actinobacteriota	Actinobacteria	Actinomycetales	Actinomycetaceae	Actinomyces	Actinomyces_sp._oral_taxon_448_str._F0400	0.0	0.0005737422749700834	0.10175365839208483	0.0	0.0	0.00018845799480693526	0.0	0.0	0.01620183782040948	0.00010907107798582076	0.0	5.44069640914037e-05	0.0	0.0	0.00013174579648568088
Actinobacteriota	Actinobacteria	Actinomycetales	Actinomycetaceae	Actinomyces	Actinomyces_timonensis	0.0	0.0012130550956510335	0.0	0.00023464735854116385	0.0	0.0	0.0	0.0	0.0	0.0	0.0	0.0	0.0	0.0	0.0
Actinobacteriota	Actinobacteria	Actinomycetales	Actinomycetaceae	Actinomyces	Kytococcus_sedentarius	0.00034810457061301215	8.196318213858335e-05	0.000444339119616091	0.0	0.0002819707878263812	0.0	0.0	0.0002613513607694184	2.015153957762373e-05	0.0	0.0	1.8135654697134567e-05	0.0	0.00010341261633919338	4.940467368213033e-05
Actinobacteriota	Actinobacteria	Actinomycetales	Actinomycetaceae	Actinomyces	Schaalia_cardiffensis	0.00012183659971455425	0.0	0.00023698086379524854	1.6760525610083132e-05	0.0002067785777393462	0.0	0.0	0.0	0.0	3.6357025995273585e-05	0.0	0.0	0.0	0.00020682523267838676	0.0
Actinobacteriota	Actinobacteria	Actinomycetales	Actinomycetaceae	F0332	Actinobaculum_sp._oral_taxon_183_str._F0552	0.0	0.0007212760028195334	0.020291486462468155	1.6760525610083132e-05	7.519221008703499e-05	0.00043973532121618225	0.0	0.0	0.0021360631952281155	0.0	0.0	3.6271309394269135e-05	1.7384048397190737e-05	2.0682523267838676e-05	0.00014821402104639098
Actinobacteriota	Actinobacteria	Actinomycetales	Actinomycetaceae	F0332	Peptidiphaga_gingivicola	0.0	8.196318213858335e-05	0.0	0.0	0.0	0.0	4.6292724326826637e-05	0.0	0.00022166693535386104	0.0003090347209598255	0.0	0.0	0.0	0.0	0.0
Actinobacteriota	Actinobacteria	Actinomycetales	Actinomycetaceae	F0332	unclassified_F0332	0.0	0.0	0.00010367912791042124	0.0	0.0	0.0	0.0	0.0	0.0	0.0	0.0	0.0	0.0	0.0	0.0
Actinobacteriota	Actinobacteria	Bifidobacteriales	Bifidobacteriaceae	Bifidobacterium	Bifidobacterium_adolescentis	1.7405228530650607e-05	0.0	0.0	0.00021788683293108072	5.639415756527624e-05	0.0004606750984169528	0.00020060180541624874	0.00033104505697459667	0.00012090923746574239	0.00014542810398109434	0.0003424595807573764	5.44069640914037e-05	0.00019122453236909812	0.0005791106514994829	0.00014821402104639098
Actinobacteriota	Actinobacteria	Bifidobacteriales	Bifidobacteriaceae	Bifidobacterium	Bifidobacterium_animalis	5.221568559195182e-05	0.0	0.0	1.6760525610083132e-05	0.0	0.000251277326409247	1.543090810894221e-05	0.0	0.0	0.0	0.0	0.0014508523757707653	0.0	0.0	0.0005434514105034336
Actinobacteriota	Actinobacteria	Bifidobacteriales	Bifidobacteriaceae	Bifidobacterium	Bifidobacterium_bifidum	0.0	0.0	0.0	1.6760525610083132e-05	0.0	4.1879554401541165e-05	0.0	3.484684810258912e-05	0.0	0.0	0.0	1.8135654697134567e-05	0.0	0.0	0.0
Actinobacteriota	Actinobacteria	Bifidobacteriales	Bifidobacteriaceae	Bifidobacterium	Bifidobacterium_crudilactis	0.0	0.0	0.0	0.0	0.0	0.0	0.0	1.742342405129456e-05	0.0	0.0	0.0	0.0	0.0	4.136504653567735e-05	0.0
Actinobacteriota	Actinobacteria	Bifidobacteriales	Bifidobacteriaceae	Bifidobacterium	Bifidobacterium_dentium	0.0	0.0	0.0	0.0	0.0008647104160009023	0.0	0.0	0.0	0.00020151539577623732	0.0	0.0	0.0	0.0	0.00045501551189245087	0.0
Actinobacteriota	Actinobacteria	Bifidobacteriales	Bifidobacteriaceae	Bifidobacterium	Bifidobacterium_longum	3.4810457061301215e-05	0.0	7.405651993601516e-05	3.3521051220166265e-05	1.8798052521758747e-05	0.00020939777200770584	1.543090810894221e-05	0.00029619820887200754	0.00022166693535386104	5.453553899291038e-05	0.0003424595807573764	0.0	3.476809679438147e-05	0.00022750775594622543	0.00021408691928923143
Actinobacteriota	Actinobacteria	Bifidobacteriales	Bifidobacteriaceae	Bifidobacterium	Bifidobacterium_pseudocatenulatum	8.702614265325304e-05	4.917790928315001e-05	0.0002666034717696546	0.0003519710378117458	0.00013158636765231123	0.001612362844459335	4.6292724326826637e-05	0.0012370631076419139	0.00024181847493148477	0.0003090347209598255	0.0012616931922640182	0.00025389916575988393	0.0003129128711494333	0.00028955532574974146	0.0011692439438104178
Actinobacteriota	Actinobacteria	Bifidobacteriales	Bifidobacteriaceae	Bifidobacterium	Bifidobacterium_pseudolongum	0.0	0.0	1.4811303987203034e-05	3.3521051220166265e-05	0.0002067785777393462	0.001361085518050088	1.543090810894221e-05	1.742342405129456e-05	0.00012090923746574239	0.0	1.8024188460914547e-05	0.001632208922742111	0.0001390723871775259	2.0682523267838676e-05	0.0005105149613820134
Actinobacteriota	Actinobacteria	Bifidobacteriales	Bifidobacteriaceae	Parascardovia	Parascardovia_denticolens	0.0	0.0	0.0	0.0	0.0003571629979134162	0.0	0.0	0.0	0.00022166693535386104	0.0	0.0	0.0	0.0	0.00028955532574974146	0.0
Actinobacteriota	Actinobacteria	Bifidobacteriales	Bifidobacteriaceae	Scardovia	Scardovia_inopinata	0.0	0.0	0.0	0.0	0.010902870462620073	0.0	0.0	0.0	0.0	0.0	0.0	0.0	0.0	0.009493278179937953	0.0
Actinobacteriota	Actinobacteria	Bifidobacteriales	Bifidobacteriaceae	Scardovia	Scardovia_wiggsiae	0.0	0.00014753372784945002	0.0	0.0	0.0	0.0	0.00012344726487153768	0.0	0.0006650008060615832	0.0	0.0	0.0	0.0	0.0	0.00027995981753207186
Actinobacteriota	Actinobacteria	Corynebacteriales	Corynebacteriaceae	Corynebacterium	Corynebacterium_coyleae	0.0	4.917790928315001e-05	0.0	0.0	0.0	0.0	0.0	1.742342405129456e-05	0.0	0.0	0.0	0.0	0.0	0.0	0.00011527757192497076
Actinobacteriota	Actinobacteria	Corynebacteriales	Corynebacteriaceae	Corynebacterium	Corynebacterium_matruchotii	1.7405228530650607e-05	0.0009015950035244168	0.0054505598672907165	0.0	0.0003195668928698987	0.0005444342072200352	1.543090810894221e-05	0.0	0.0012292439142350476	0.0	0.0	3.6271309394269135e-05	0.0	0.0001654601861427094	0.00027995981753207186
Actinobacteriota	Actinobacteria	Corynebacteriales	Corynebacteriaceae	Corynebacterium	Corynebacterium_stationis	5.221568559195182e-05	0.0	0.0	0.0	0.0	6.281933160231175e-05	0.0	0.0	0.0	0.0	0.0	0.0	0.0	0.0	0.0
Actinobacteriota	Actinobacteria	Corynebacteriales	Corynebacteriaceae	Corynebacterium	Corynebacterium_tuberculostearicum	5.221568559195182e-05	0.00024588954641575005	0.00023698086379524854	0.0	0.0	0.0	0.0	0.0	4.030307915524746e-05	1.8178512997636793e-05	1.8024188460914547e-05	0.0	0.0	0.0	4.940467368213033e-05
Actinobacteriota	Actinobacteria	Corynebacteriales	Corynebacteriaceae	Lawsonella	Lawsonella_clevelandensis	0.0	0.0	0.0	0.0	0.0	0.0	0.0	0.0003136216329233021	0.0	0.00012724959098345755	0.0	0.0	1.7384048397190737e-05	0.0	0.0001646822456071011
Actinobacteriota	Actinobacteria	Corynebacteriales	Mycobacteriaceae	Mycobacterium	Mycolicibacterium_arabiense	0.0	0.0	0.0	1.6760525610083132e-05	0.0	0.00016751821760616466	0.0	0.0	0.00030227309366435593	0.0	0.0006128224076710946	1.8135654697134567e-05	0.00010430429038314443	0.0	0.0
Actinobacteriota	Actinobacteria	Corynebacteriales	Mycobacteriaceae	Mycobacterium	Mycolicibacterium_komossense	0.0	0.0	0.0	3.3521051220166265e-05	0.0	0.00016751821760616466	0.0	0.0	0.00036272771239722717	0.0	0.0006128224076710946	0.0	0.0005041374035185314	0.0	0.0
Actinobacteriota	Actinobacteria	Corynebacteriales	Mycobacteriaceae	Mycobacterium	Mycolicibacterium_moriokaense	0.0	0.0	0.0	0.00010056315366049879	0.0	0.00020939777200770584	9.258544865365327e-05	5.2270272153883684e-05	0.00024181847493148477	5.453553899291038e-05	0.0008651610461238982	1.8135654697134567e-05	0.00012168833878033517	0.0	0.0
Actinobacteriota	Actinobacteria	Corynebacteriales	Mycobacteriaceae	Mycobacterium	Mycolicibacterium_phocaicum	0.0	0.0	0.0	6.704210244033253e-05	0.0	0.00014657844040539408	0.0	0.0	0.00022166693535386104	1.8178512997636793e-05	0.0003424595807573764	0.0	0.000330296919546624	0.0	0.0
Actinobacteriota	Actinobacteria	Corynebacteriales	Nocardiaceae	Gordonia	Gordonia_terrae	6.962091412260243e-05	0.0	0.0	0.0	0.0	6.281933160231175e-05	1.543090810894221e-05	0.0001742342405129456	6.045461873287119e-05	3.6357025995273585e-05	3.6048376921829094e-05	0.0	0.00012168833878033517	0.0	0.00027995981753207186
Actinobacteriota	Actinobacteria	Corynebacteriales	Nocardiaceae	Nocardia	Nocardia_salmonicida	0.0	0.0	0.0	5.0281576830249393e-05	0.0	0.0	0.0	0.0	0.0	7.271405199054717e-05	1.8024188460914547e-05	0.0	0.0	0.0	0.0
Actinobacteriota	Actinobacteria	Corynebacteriales	Nocardiaceae	Rhodococcus	Rhodococcus_erythropolis	0.00010443137118390364	0.0	0.0	3.3521051220166265e-05	0.0	0.000251277326409247	0.0	0.0005227027215388368	0.0	0.00096346118887475	0.0003064112038355473	3.6271309394269135e-05	0.001321187678186496	2.0682523267838676e-05	0.0030466215437313705
Actinobacteriota	Actinobacteria	Corynebacteriales	Nocardiaceae	Rhodococcus	Rhodococcus_fascians	5.221568559195182e-05	0.0	0.0	1.6760525610083132e-05	0.0	0.0	1.543090810894221e-05	6.969369620517824e-05	2.015153957762373e-05	3.6357025995273585e-05	5.407256538274364e-05	0.0	3.476809679438147e-05	0.0	0.0003128962666534921
Actinobacteriota	Actinobacteria	Corynebacteriales	Nocardiaceae	Smaragdicoccus	Smaragdicoccus_niigatensis	0.0	0.0	0.0	3.3521051220166265e-05	0.0	0.0	0.0	0.0	0.0	0.0	0.0	0.0	5.2152145191572217e-05	0.0	0.0
Actinobacteriota	Actinobacteria	Euzebyales	Euzebyaceae	unclassified_Euzebyaceae	unclassified_Euzebyaceae	0.0	0.0	0.0	0.0	0.0	0.0	0.0	0.0	6.045461873287119e-05	0.00010907107798582076	1.8024188460914547e-05	0.0	1.7384048397190737e-05	0.0	0.0
Actinobacteriota	Actinobacteria	Frankiales	Acidothermaceae	Acidothermus	unclassified_Acidothermus	0.0	0.0	0.0	0.0	0.0	8.375910880308233e-05	0.0	1.742342405129456e-05	0.0001410607770433661	0.0	0.00036048376921829094	0.0	5.2152145191572217e-05	0.0	0.0
Actinobacteriota	Actinobacteria	Frankiales	Frankiaceae	Jatrophihabitans	Frankiales_bacterium	0.0	0.0	0.0	0.0	0.0	0.00014657844040539408	0.0	1.742342405129456e-05	0.00020151539577623732	0.0	0.0003424595807573764	0.0	6.953619358876295e-05	0.0	0.0
Actinobacteriota	Actinobacteria	Frankiales	Frankiaceae	Jatrophihabitans	Jatrophihabitans_sp.	0.0	0.0	0.0	0.0	0.0	2.0939777200770582e-05	0.0	0.0	4.030307915524746e-05	0.0	5.407256538274364e-05	0.0	0.0	0.0	0.0
Actinobacteriota	Actinobacteria	Frankiales	Geodermatophilaceae	Blastococcus	Blastococcus_aggregatus	3.4810457061301215e-05	0.0	0.0	0.0014078841512469831	0.0	0.0004816148756177234	0.0014350744541316257	1.742342405129456e-05	0.0009068192809930679	0.0017087802217778585	0.0010634271191939583	9.067827348567283e-05	0.0013385717265836869	0.0	0.00023055514384994152
Actinobacteriota	Actinobacteria	Frankiales	Geodermatophilaceae	Geodermatophilus	Geodermatophilus_obscurus	5.221568559195182e-05	0.0	1.4811303987203034e-05	0.00031844998659157954	0.0	0.0004187955440154117	0.00020060180541624874	0.0	0.00042318233113009836	0.0004544628249409198	1.8024188460914547e-05	3.6271309394269135e-05	0.00029552882275224256	0.0	1.646822456071011e-05
Actinobacteriota	Actinobacteria	Frankiales	Geodermatophilaceae	Modestobacter	Modestobacter_multiseptatus	0.0	0.0	0.0	0.00023464735854116385	0.0	0.0004816148756177234	7.715454054471106e-05	0.0	0.00024181847493148477	3.6357025995273585e-05	0.00010814513076548728	5.44069640914037e-05	5.2152145191572217e-05	0.0	0.0
Actinobacteriota	Actinobacteria	Frankiales	Nakamurellaceae	Nakamurella	Nakamurella_deserti	0.0	0.0	0.0	0.0	0.0	8.375910880308233e-05	0.0	0.0	0.00016121231662098983	0.0	0.0	0.0	0.0	0.0	0.0
Actinobacteriota	Actinobacteria	Frankiales	Nakamurellaceae	Nakamurella	Nakamurella_panacisegetis	0.0	0.0	0.0	0.0	0.0	8.375910880308233e-05	1.543090810894221e-05	0.0	0.00012090923746574239	0.0	0.0002343144499918891	0.0	3.476809679438147e-05	0.0	0.0
Actinobacteriota	Actinobacteria	Frankiales	Sporichthyaceae	Sporichthya	Sporichthya_polymorpha	0.0	0.0	0.0	8.380262805041566e-05	0.0	2.0939777200770582e-05	3.086181621788442e-05	0.0	2.015153957762373e-05	3.6357025995273585e-05	0.0	0.0	0.0	0.0	0.0
Actinobacteriota	Actinobacteria	Frankiales	Sporichthyaceae	unclassified_Sporichthyaceae	unclassified_Sporichthyaceae	0.0	0.0	0.0	0.0004190131402520783	0.0	6.281933160231175e-05	0.00020060180541624874	5.2270272153883684e-05	0.00016121231662098983	0.0003090347209598255	0.0002343144499918891	0.0	0.00034768096794381473	0.0	1.646822456071011e-05
Actinobacteriota	Actinobacteria	Frankiales	unclassified_Frankiales	Actinomycetales_bacterium	unclassified_Frankiales	0.0	0.0	0.0	3.3521051220166265e-05	0.0	0.0001256386632046235	3.086181621788442e-05	0.0	0.00016121231662098983	0.0	3.6048376921829094e-05	5.44069640914037e-05	1.7384048397190737e-05	0.0	0.0
Actinobacteriota	Actinobacteria	Frankiales	unclassified_Frankiales	unclassified_Frankiales	unclassified_Frankiales	0.0	0.0	1.4811303987203034e-05	0.0013911236256369	0.0	0.0006700728704246587	0.0014505053622405678	3.484684810258912e-05	0.000604546187328712	0.0019632794037447734	0.00028838701537463275	3.6271309394269135e-05	0.001338571726583687	0.0	0.0
Actinobacteriota	Actinobacteria	Frankiales	unclassified_Frankiales	uncultured_actinobacterium	unclassified_Frankiales	0.0	0.0	0.0	0.0006368999731831591	0.0	4.1879554401541165e-05	0.0003549108865056709	0.0	0.00012090923746574239	0.000527176876931467	0.0	0.0	0.000330296919546624	0.0	0.0
Actinobacteriota	Actinobacteria	Glycomycetales	Glycomycetaceae	Glycomyces	Glycomyces_sediminimaris	0.0	0.0	0.00029622607974406066	0.0	0.0	0.0	0.0	0.0	0.0	0.0	0.0	0.0	0.0	0.0	0.0
Actinobacteriota	Actinobacteria	Kineosporiales	Kineosporiaceae	Kineococcus	Kineococcus_radiotolerans	0.0	0.0	0.0	0.0	0.0	0.0	0.0	0.0	0.00012090923746574239	0.0	0.0	1.8135654697134567e-05	0.0	0.0	0.0
Actinobacteriota	Actinobacteria	Kineosporiales	Kineosporiaceae	Kineosporia	Kineosporia_sp.	0.0	0.0	0.0	6.704210244033253e-05	0.0	2.0939777200770582e-05	0.0	0.0	8.060615831049492e-05	0.0	5.407256538274364e-05	0.0	3.476809679438147e-05	0.0	0.0
Actinobacteriota	Actinobacteria	Kineosporiales	Kineosporiaceae	Quadrisphaera	Angustibacter_sp._RKEM_1664	0.0	0.0	0.0	1.6760525610083132e-05	0.0	0.0	1.543090810894221e-05	0.0	0.0	9.089256498818396e-05	0.0	0.0	0.0	0.0	0.0
Actinobacteriota	Actinobacteria	Kineosporiales	Kineosporiaceae	Quadrisphaera	Thalassiella_azotivora	0.0	0.0	0.0	0.00011732367927058192	0.0	0.0	0.0	0.0	0.0	0.0	0.0	0.0	1.7384048397190737e-05	0.0	0.0
Actinobacteriota	Actinobacteria	Kineosporiales	Kineosporiaceae	Quadrisphaera	unclassified_Quadrisphaera	0.0	0.0	0.0	0.00033521051220166266	0.0	0.0	0.0001697399891983643	0.0	0.0	0.00010907107798582076	0.0	0.0	0.00020860858076628884	0.0	1.646822456071011e-05
Actinobacteriota	Actinobacteria	Micrococcales	Bogoriellaceae	Georgenia	Georgenia_daeguensis	0.0	0.0	0.0	0.00011732367927058192	0.0	0.0	0.0	0.0	2.015153957762373e-05	0.0	1.8024188460914547e-05	0.0	6.953619358876295e-05	0.0	0.0
Actinobacteriota	Actinobacteria	Micrococcales	Brevibacteriaceae	Brevibacterium	Brevibacterium_pityocampae	0.0	0.0	0.0	0.00013408420488066506	0.0	0.0	0.0	0.0	0.0	0.0	0.0	0.0	0.0	0.0	0.0
Actinobacteriota	Actinobacteria	Micrococcales	Cellulomonadaceae	Actinotalea	Actinotalea_ferrariae	0.0	0.0	0.0	0.0009218289085545723	0.0	0.0001256386632046235	0.0003240490702877864	0.0	8.060615831049492e-05	0.000527176876931467	1.8024188460914547e-05	3.6271309394269135e-05	0.00029552882275224256	0.0	0.0
Actinobacteriota	Actinobacteria	Micrococcales	Cellulomonadaceae	Cellulomonas	Cellulomonas_aerilata	5.221568559195182e-05	0.0	1.4811303987203034e-05	0.004324215607401448	1.8798052521758747e-05	0.00215679705167937	0.003641694313710362	3.484684810258912e-05	0.0014509108495889087	0.006217051445191783	0.0004686288999837782	0.0002176278563656148	0.002642375356372992	2.0682523267838676e-05	3.293644912142022e-05
Actinobacteriota	Actinobacteria	Micrococcales	Cellulomonadaceae	Cellulomonas	Cellulomonas_cellasea	0.0	0.0	1.4811303987203034e-05	0.0	0.0	6.281933160231175e-05	0.0	0.0	0.00012090923746574239	0.0	1.8024188460914547e-05	0.0	3.476809679438147e-05	0.0	0.0
Actinobacteriota	Actinobacteria	Micrococcales	Cellulomonadaceae	Cellulomonas	Cellulomonas_marina	0.0	0.0	0.0	0.0	0.0	0.0	0.0	0.0	0.0	7.271405199054717e-05	0.0	0.0	1.7384048397190737e-05	0.0	0.0
Actinobacteriota	Actinobacteria	Micrococcales	Intrasporangiaceae	Fodinibacter	marine_actinobacterium_YM25_85	0.0	0.0	0.0	0.0	0.0	0.0	6.172363243576884e-05	0.0	2.015153957762373e-05	0.00010907107798582076	1.8024188460914547e-05	0.0	5.2152145191572217e-05	0.0	0.0
Actinobacteriota	Actinobacteria	Micrococcales	Intrasporangiaceae	Knoellia	Knoellia_locipacati	1.7405228530650607e-05	0.0	0.0	0.0004190131402520783	0.0	4.1879554401541165e-05	7.715454054471106e-05	3.484684810258912e-05	6.045461873287119e-05	7.271405199054717e-05	0.00010814513076548728	1.8135654697134567e-05	1.7384048397190737e-05	0.0	0.0
Actinobacteriota	Actinobacteria	Micrococcales	Intrasporangiaceae	Ornithinicoccus	Ornithinicoccus_hortensis	0.0	0.0	0.0	0.0	0.0	0.0	0.00018517089730730655	0.0	0.0	0.0	0.0	0.0	0.0	0.0	0.0
Actinobacteriota	Actinobacteria	Micrococcales	Intrasporangiaceae	Ornithinimicrobium	Ornithinimicrobium_flavum	0.0	0.0	0.0	0.0	0.0	0.0	0.0001388781729804799	1.742342405129456e-05	0.0	0.0	0.0	0.0	0.0	0.0	0.0
Actinobacteriota	Actinobacteria	Micrococcales	Intrasporangiaceae	Ornithinimicrobium	Ornithinimicrobium_pekingense	3.4810457061301215e-05	0.0	0.0	6.704210244033253e-05	0.0	0.0	0.0	5.2270272153883684e-05	6.045461873287119e-05	5.453553899291038e-05	0.0	0.00014508523757707654	8.692024198595368e-05	0.0	0.0
Actinobacteriota	Actinobacteria	Micrococcales	Intrasporangiaceae	Oryzihumus	Intrasporangiaceae_bacterium_URHA0051	0.0	0.0	0.0	1.6760525610083132e-05	0.0	8.375910880308233e-05	0.0	3.484684810258912e-05	0.00034257617281960344	0.0	0.0031181846037382165	0.0	0.00038244906473819623	0.0	0.0
Actinobacteriota	Actinobacteria	Micrococcales	Intrasporangiaceae	Oryzihumus	Oryzihumus_terrae	0.0	0.0	0.0	0.0	0.0	0.0	0.0	0.0	2.015153957762373e-05	0.0	0.0002343144499918891	0.0	5.2152145191572217e-05	0.0	0.0
Actinobacteriota	Actinobacteria	Micrococcales	Intrasporangiaceae	Pedococcus_Phycicoccus	Pedococcus_dokdonensis	0.0	0.0	0.0	0.0	0.0	4.1879554401541165e-05	0.0	0.0	6.045461873287119e-05	0.0	0.00016221769614823092	0.0	6.953619358876295e-05	0.0	0.0
Actinobacteriota	Actinobacteria	Micrococcales	Intrasporangiaceae	Tetrasphaera	Knoellia_remsis	0.0	0.0	0.0	0.0	0.0	2.0939777200770582e-05	7.715454054471106e-05	0.0	6.045461873287119e-05	1.8178512997636793e-05	0.0	0.0	6.953619358876295e-05	2.0682523267838676e-05	1.646822456071011e-05
Actinobacteriota	Actinobacteria	Micrococcales	Microbacteriaceae	Agrococcus	Agrococcus_citreus	3.4810457061301215e-05	0.0	0.0	3.3521051220166265e-05	0.0	0.0001256386632046235	6.172363243576884e-05	0.0	0.00016121231662098983	7.271405199054717e-05	7.209675384365819e-05	7.254261878853827e-05	1.7384048397190737e-05	0.0009307135470527405	1.646822456071011e-05
Actinobacteriota	Actinobacteria	Micrococcales	Microbacteriaceae	Agromyces	Agromyces_mediolanus	6.962091412260243e-05	0.0	1.4811303987203034e-05	8.380262805041566e-05	0.0	0.0	9.258544865365327e-05	1.742342405129456e-05	0.0	0.00016360661697873113	1.8024188460914547e-05	1.8135654697134567e-05	3.476809679438147e-05	0.0	0.0
Actinobacteriota	Actinobacteria	Micrococcales	Microbacteriaceae	Agromyces	Agromyces_ramosus	1.7405228530650607e-05	0.0	0.0	0.0	1.8798052521758747e-05	0.0003350364352123293	0.0	3.484684810258912e-05	0.00024181847493148477	1.8178512997636793e-05	0.0008291126692020692	3.6271309394269135e-05	0.00017384048397190737	0.0	0.0
Actinobacteriota	Actinobacteria	Micrococcales	Microbacteriaceae	Aurantimicrobium	actinobacterium_MWH_Mo1	0.0	0.0	0.0	0.0	0.0	2.0939777200770582e-05	0.0	0.0	0.00012090923746574239	0.0	0.0	0.0	1.7384048397190737e-05	0.0	0.0
Actinobacteriota	Actinobacteria	Micrococcales	Microbacteriaceae	Clavibacter	Planctomonas_psychrotolerans	0.0	0.0	0.0	0.0	0.0	0.0	0.0	0.0	0.0	0.0	0.0003424595807573764	0.0	5.2152145191572217e-05	0.0	0.0
Actinobacteriota	Actinobacteria	Micrococcales	Microbacteriaceae	Curtobacterium	Bacillus_subtilis	0.0	0.0	0.0003554712956928728	0.0	0.0	2.0939777200770582e-05	0.0	0.0	0.0	0.0	1.8024188460914547e-05	0.0	1.7384048397190737e-05	0.0	0.0
Actinobacteriota	Actinobacteria	Micrococcales	Microbacteriaceae	Diaminobutyricimonas	Diaminobutyricimonas_aerilata	0.0004351307132662652	0.0	1.4811303987203034e-05	0.00016760525610083133	1.8798052521758747e-05	0.00016751821760616466	9.258544865365327e-05	0.0	0.00030227309366435593	0.00014542810398109434	7.209675384365819e-05	5.44069640914037e-05	0.00019122453236909812	6.204756980351603e-05	0.0
Actinobacteriota	Actinobacteria	Micrococcales	Microbacteriaceae	Frigoribacterium	Frigoribacterium_endophyticum	0.0	0.0	0.0	0.0	0.0	2.0939777200770582e-05	6.172363243576884e-05	0.0	2.015153957762373e-05	0.0	0.0	0.0	0.0	0.0	0.0
Actinobacteriota	Actinobacteria	Micrococcales	Microbacteriaceae	Galbitalea	Galbitalea_soli	0.0	0.0	0.0	0.0	0.0	2.0939777200770582e-05	0.0	0.0	2.015153957762373e-05	0.0	0.0	0.0	0.0	0.0004963805584281282	0.0
Actinobacteriota	Actinobacteria	Micrococcales	Microbacteriaceae	Leifsonia	Leifsonia_shinshuensis	0.0	0.0	0.0	0.0	0.0	0.0	6.172363243576884e-05	0.0	0.0	0.0	0.0	0.0	0.0	0.0	0.0
Actinobacteriota	Actinobacteria	Micrococcales	Microbacteriaceae	Lysinimonas	Lysinimonas_soli	0.0	0.0	0.0	0.00028492893537141324	0.0	0.0	0.0001388781729804799	0.0	0.0	7.271405199054717e-05	0.0	0.0	5.2152145191572217e-05	0.0	0.0
Actinobacteriota	Actinobacteria	Micrococcales	Microbacteriaceae	Marisediminicola	Microbacteriaceae_bacterium	0.0	0.0	0.0	0.000385492089031912	0.0	0.0002303375492084764	0.00012344726487153768	0.0	0.00020151539577623732	7.271405199054717e-05	3.6048376921829094e-05	1.8135654697134567e-05	0.00017384048397190737	0.0	0.0
Actinobacteriota	Actinobacteria	Micrococcales	Microbacteriaceae	Microbacterium	Microbacterium_ginsengisoli	0.0	0.0	0.0	1.6760525610083132e-05	0.0	6.281933160231175e-05	1.543090810894221e-05	0.0	6.045461873287119e-05	0.0	7.209675384365819e-05	0.0	0.0	0.0	0.0
Actinobacteriota	Actinobacteria	Micrococcales	Microbacteriaceae	Microbacterium	Microbacterium_schleiferi	0.00012183659971455425	0.0	0.0	1.6760525610083132e-05	0.0	0.0007328922020269704	0.0004166345189414397	0.000714360386103077	0.00040303079155247463	3.6357025995273585e-05	0.0004145563346010346	0.0	0.0008692024198595369	0.0	0.0007081336561105347
Actinobacteriota	Actinobacteria	Micrococcales	Microbacteriaceae	Microbacterium	Microbacterium_trichothecenolyticum	0.00036550979914366273	0.0	2.9622607974406068e-05	0.0007877447036739072	9.399026260879373e-05	0.012773264092470055	0.00174369261631047	0.006167892114158274	0.003345155569885539	0.0006544264679149245	0.0019826607307006	1.8135654697134567e-05	0.007492524859189208	6.204756980351603e-05	0.00013174579648568088
Actinobacteriota	Actinobacteria	Micrococcales	Microbacteriaceae	Microcella	Microcella_alkaliphila	0.0	0.0	1.4811303987203034e-05	0.0	0.0	0.0	0.0	0.0	0.0	0.0	0.0005767740307492655	0.0014327167210736308	0.0	0.0	0.0
Actinobacteriota	Actinobacteria	Micrococcales	Microbacteriaceae	Mycetocola	Mycetocola_miduiensis	0.0	0.0	0.0	0.00020112630732099757	0.0	8.375910880308233e-05	0.0001388781729804799	0.0	0.0001410607770433661	0.0002908562079621887	7.209675384365819e-05	0.0	0.00015645643557471664	2.0682523267838676e-05	0.0
Actinobacteriota	Actinobacteria	Micrococcales	Microbacteriaceae	Parafrigoribacterium	Glaciihabitans_tibetensis	0.0	0.0	0.0	0.0	0.0	2.0939777200770582e-05	1.543090810894221e-05	0.0	4.030307915524746e-05	0.0	0.00016221769614823092	0.0	5.2152145191572217e-05	0.0	0.0
Actinobacteriota	Actinobacteria	Micrococcales	Microbacteriaceae	Rhodoluna	Rhodoluna_lacicola	0.0	0.0	0.0	0.0	0.0	0.0	0.0	3.484684810258912e-05	0.00032242463324197966	0.0	1.8024188460914547e-05	0.0	0.0	0.0	0.0
Actinobacteriota	Actinobacteria	Micrococcales	Microbacteriaceae	Salinibacterium	Salinibacterium_xinjiangense	0.0	0.0	0.0	0.0	0.0	4.1879554401541165e-05	0.0	1.742342405129456e-05	8.060615831049492e-05	0.0	9.012094230457273e-05	0.0	0.0002259926291634796	0.0	0.0
Actinobacteriota	Actinobacteria	Micrococcales	Micrococcaceae	Arthrobacter	Arthrobacter_agilis	1.7405228530650607e-05	0.0	0.0	0.00016760525610083133	0.0	0.0004816148756177234	0.0006480981405755728	3.484684810258912e-05	0.0007053038852168306	0.0008362115978912925	0.00010814513076548728	5.44069640914037e-05	0.000330296919546624	2.0682523267838676e-05	0.0
Actinobacteriota	Actinobacteria	Micrococcales	Micrococcaceae	Arthrobacter	Arthrobacter_citreus	0.0	0.0	0.0	0.0	0.0	0.0	3.086181621788442e-05	0.0	0.0	7.271405199054717e-05	0.00016221769614823092	0.0	6.953619358876295e-05	0.0	0.0
Actinobacteriota	Actinobacteria	Micrococcales	Micrococcaceae	Arthrobacter	Arthrobacter_globiformis	5.221568559195182e-05	0.0	1.4811303987203034e-05	0.027520783051756502	1.8798052521758747e-05	0.0003350364352123293	0.017899853406372963	0.00036589190507718575	0.0009269708205706916	0.03562988547536811	0.0009913303653503	7.254261878853827e-05	0.017818649607120506	0.0	3.293644912142022e-05
Actinobacteriota	Actinobacteria	Micrococcales	Micrococcaceae	Arthrobacter	Arthrobacter_oryzae	0.0	0.0	0.0	0.009369133816036471	1.8798052521758747e-05	0.0005653739844208058	0.0054008178381297735	0.00010454054430776737	0.00042318233113009836	0.01501545173604799	0.0003424595807573764	3.6271309394269135e-05	0.00636256171337181	0.0	0.0
Actinobacteriota	Actinobacteria	Micrococcales	Micrococcaceae	Arthrobacter	Arthrobacter_subterraneus	8.702614265325304e-05	0.0	0.0	0.004206891928130866	0.0	4.1879554401541165e-05	0.001959725329835661	5.2270272153883684e-05	6.045461873287119e-05	0.0029630976186147974	0.0	0.0002176278563656148	0.0017731729365134553	0.0	3.293644912142022e-05
Actinobacteriota	Actinobacteria	Micrococcales	Micrococcaceae	Citricoccus	Citricoccus_nitrophenolicus	1.7405228530650607e-05	0.0	0.0	0.0	0.0	8.375910880308233e-05	4.6292724326826637e-05	0.0	8.060615831049492e-05	0.0	7.209675384365819e-05	0.0	1.7384048397190737e-05	0.0	0.0
Actinobacteriota	Actinobacteria	Micrococcales	Micrococcaceae	Glutamicibacter	Glutamicibacter_creatinolyticus	0.0	0.0	0.0	0.0	0.0	0.0	0.0	0.0	4.030307915524746e-05	0.0	5.407256538274364e-05	1.8135654697134567e-05	0.0	0.0	0.0
Actinobacteriota	Actinobacteria	Micrococcales	Micrococcaceae	Glutamicibacter	Glutamicibacter_nicotianae	0.0	0.0	0.0	1.6760525610083132e-05	1.8798052521758747e-05	0.0	0.0	0.0	0.0	7.271405199054717e-05	0.0	1.8135654697134567e-05	0.00043460120992976846	0.0	0.0023220196630601253
Actinobacteriota	Actinobacteria	Micrococcales	Micrococcaceae	Kocuria	Kocuria_carniphila	3.4810457061301215e-05	0.0	0.0	0.0	0.0	0.0	0.0	0.0	6.045461873287119e-05	0.0	0.0	0.0	0.0	0.0	0.0
Actinobacteriota	Actinobacteria	Micrococcales	Micrococcaceae	Kocuria	Kocuria_himachalensis	0.0002088627423678073	0.0	0.0	0.006754491820863503	1.8798052521758747e-05	0.0007747717564285116	0.004351516086721703	0.0001742342405129456	0.0009471223601483154	0.008925649881839666	0.00016221769614823092	0.0004352557127312296	0.004693693067241499	6.204756980351603e-05	1.646822456071011e-05
Actinobacteriota	Actinobacteria	Micrococcales	Micrococcaceae	Micrococcus	Micrococcus_aloeverae	0.0	0.0	0.0	0.0	0.0	0.001863640170868582	0.0	1.742342405129456e-05	0.0	0.0	1.8024188460914547e-05	0.0	0.0	0.0	0.0
Actinobacteriota	Actinobacteria	Micrococcales	Micrococcaceae	Nesterenkonia	Nesterenkonia_xinjiangensis	0.0	1.639263642771667e-05	0.0	0.0	1.8798052521758747e-05	0.0	1.543090810894221e-05	0.0	0.0	1.8178512997636793e-05	1.8024188460914547e-05	0.0	6.953619358876295e-05	0.0	0.00023055514384994152
Actinobacteriota	Actinobacteria	Micrococcales	Micrococcaceae	Paenarthrobacter	Paenarthrobacter_nitroguajacolicus	0.0	0.0	0.0	0.00011732367927058192	0.0	8.375910880308233e-05	0.0	3.484684810258912e-05	4.030307915524746e-05	0.0	0.00027036282691371823	0.0	3.476809679438147e-05	0.0	0.0
Actinobacteriota	Actinobacteria	Micrococcales	Micrococcaceae	Pseudarthrobacter	Pseudarthrobacter_phenanthrenivorans	1.7405228530650607e-05	0.0	1.4811303987203034e-05	0.007458433896486994	0.0	0.0009841695284362175	0.0052928014813671785	0.00015681081646165104	0.0009874254393035628	0.011670605344482821	0.0009012094230457274	0.00023576351106274936	0.005667199777484181	0.0	1.646822456071011e-05
Actinobacteriota	Actinobacteria	Micrococcales	Micrococcaceae	Rothia	Rothia_dentocariosa	0.0008180457409405785	0.00026228218284346673	0.014144795307778896	0.0	0.0009023065210444198	0.0	0.00016973998919836433	0.020995225981809945	0.003486216346928905	0.0	0.0	5.44069640914037e-05	1.7384048397190737e-05	0.000517063081695967	1.646822456071011e-05
Actinobacteriota	Actinobacteria	Micrococcales	Promicromonosporaceae	Isoptericola	Isoptericola_variabilis	0.0	0.0	0.0	3.3521051220166265e-05	1.8798052521758747e-05	0.0	0.0003703417946146131	0.0	0.0	0.0004908198509361934	0.0	0.0	0.00039983311313538696	2.0682523267838676e-05	1.646822456071011e-05
Actinobacteriota	Actinobacteria	Micrococcales	Promicromonosporaceae	Promicromonospora	Promicromonospora_iranensis	0.00019145751383715668	0.0	1.4811303987203034e-05	0.00040225261464199515	0.0	0.0005653739844208058	9.258544865365327e-05	3.484684810258912e-05	0.0006851523456392069	1.8178512997636793e-05	0.00027036282691371823	0.0	0.00015645643557471664	0.0	0.0
Actinobacteriota	Actinobacteria	Micromonosporales	Micromonosporaceae	Actinoplanes	Actinoplanes_auranticolor	0.0	0.0	0.0	0.0	0.0	0.00010469888600385292	0.0	0.0	8.060615831049492e-05	0.0	0.00016221769614823092	0.0	3.476809679438147e-05	0.0	0.0
Actinobacteriota	Actinobacteria	Micromonosporales	Micromonosporaceae	Actinoplanes	Actinoplanes_globisporus	0.0	0.0	0.0	0.0	0.0	2.0939777200770582e-05	0.0	0.0	6.045461873287119e-05	0.0	3.6048376921829094e-05	0.0	1.7384048397190737e-05	0.0	0.0
Actinobacteriota	Actinobacteria	Micromonosporales	Micromonosporaceae	Actinoplanes	Actinoplanes_sediminis	0.0	0.0	0.0	0.0	0.0	6.281933160231175e-05	0.0	1.742342405129456e-05	0.0002619700145091085	0.0	0.0005227014653665219	0.0	3.476809679438147e-05	0.0	0.0
Actinobacteriota	Actinobacteria	Micromonosporales	Micromonosporaceae	Actinoplanes	Actinoplanes_subtropicus	0.0	0.0	0.0	0.0	0.0	2.0939777200770582e-05	0.0	0.0	6.045461873287119e-05	0.0	5.407256538274364e-05	0.0	0.0	0.0	0.0
Actinobacteriota	Actinobacteria	Micromonosporales	Micromonosporaceae	Asanoa	Asanoa_endophytica	0.0	0.0	0.0	0.0	0.0	0.00010469888600385292	0.0	0.0	8.060615831049492e-05	0.0	0.00028838701537463275	0.0	3.476809679438147e-05	0.0	0.0
Actinobacteriota	Actinobacteria	Micromonosporales	Micromonosporaceae	Catelliglobosispora	Catelliglobosispora_koreensis	0.0	0.0	0.0	0.0	0.0	0.0	7.715454054471106e-05	0.0	0.0	0.00012724959098345755	0.0	0.0	0.00015645643557471662	0.0	0.0
Actinobacteriota	Actinobacteria	Micromonosporales	Micromonosporaceae	Catenuloplanes	Catenuloplanes_nepalensis	0.0	0.0	0.0	0.0	0.0	0.0	0.0	0.0	0.0	3.6357025995273585e-05	5.407256538274364e-05	0.0	1.7384048397190737e-05	0.0	0.0
Actinobacteriota	Actinobacteria	Micromonosporales	Micromonosporaceae	Dactylosporangium	Dactylosporangium_aurantiacum	0.0	0.0	0.0	0.0	0.0	2.0939777200770582e-05	0.0	1.742342405129456e-05	2.015153957762373e-05	0.0	0.00019826607307006001	0.0	5.2152145191572217e-05	0.0	0.0
Actinobacteriota	Actinobacteria	Micromonosporales	Micromonosporaceae	Krasilnikovia	Krasilnikovia_cinnamomea	0.0	0.0	0.0	0.0	0.0	0.00010469888600385292	1.543090810894221e-05	0.0	0.00016121231662098983	1.8178512997636793e-05	0.00018024188460914547	0.0	1.7384048397190737e-05	0.0	1.646822456071011e-05
Actinobacteriota	Actinobacteria	Micromonosporales	Micromonosporaceae	Longispora	unclassified_Longispora	0.0	0.0	0.00010367912791042124	0.0	0.0	0.0	4.6292724326826637e-05	0.0	0.0	0.0	0.0	0.0	3.476809679438147e-05	0.0	0.0
Actinobacteriota	Actinobacteria	Micromonosporales	Micromonosporaceae	Micromonospora	Micromonospora_cremea	1.7405228530650607e-05	0.0	0.0	5.0281576830249393e-05	0.0	0.00010469888600385292	3.086181621788442e-05	3.484684810258912e-05	0.00018136385619861359	1.8178512997636793e-05	0.0004506047115228637	1.8135654697134567e-05	0.0001390723871775259	0.0	1.646822456071011e-05
Actinobacteriota	Actinobacteria	Micromonosporales	Micromonosporaceae	Micromonospora	Plantactinospora_soyae	0.0	0.0	0.0	0.0	0.0	6.281933160231175e-05	1.543090810894221e-05	0.0	0.00016121231662098983	0.0	7.209675384365819e-05	0.0	3.476809679438147e-05	0.0	0.0
Actinobacteriota	Actinobacteria	Micromonosporales	Micromonosporaceae	Micromonospora	uncultured_actinobacterium	0.0	0.0	0.0	0.00010056315366049879	0.0	2.0939777200770582e-05	0.0	0.0	0.0	0.0	0.0	0.0	0.0	0.0	0.0
Actinobacteriota	Actinobacteria	Micromonosporales	Micromonosporaceae	Phytohabitans	Phytohabitans_houttuyneae	0.0	0.0	0.0	0.0	0.0	0.00016751821760616466	4.6292724326826637e-05	0.0	8.060615831049492e-05	9.089256498818396e-05	0.00032443539229646184	1.8135654697134567e-05	5.2152145191572217e-05	0.0	0.0
Actinobacteriota	Actinobacteria	Micromonosporales	Micromonosporaceae	Pilimelia	Pilimelia_columellifera	0.0	0.0	0.0	0.0008380262805041566	0.0	0.0	0.0	0.0	0.0	0.0	1.8024188460914547e-05	0.0	0.0	0.0	0.0
Actinobacteriota	Actinobacteria	Micromonosporales	Micromonosporaceae	Polymorphospora	Polymorphospora_rubra	0.0	0.0	0.0002517921677824516	3.3521051220166265e-05	0.0	2.0939777200770582e-05	1.543090810894221e-05	0.0	2.015153957762373e-05	3.6357025995273585e-05	9.012094230457273e-05	0.0	5.2152145191572217e-05	0.0	0.0
Actinobacteriota	Actinobacteria	Micromonosporales	Micromonosporaceae	Virgisporangium	Virgisporangium_myanmarense	0.0	0.0	0.0	0.0	0.0	0.0001256386632046235	0.0	0.0	6.045461873287119e-05	0.0	0.00016221769614823092	0.0	3.476809679438147e-05	0.0	0.0
Actinobacteriota	Actinobacteria	Micromonosporales	Micromonosporaceae	Virgisporangium	Virgisporangium_ochraceum	0.0	0.0	0.0	0.0	0.0	2.0939777200770582e-05	3.086181621788442e-05	0.0	0.00012090923746574239	0.0	0.00010814513076548728	0.0	3.476809679438147e-05	0.0	0.0
Actinobacteriota	Actinobacteria	Nitriliruptorales	Nitriliruptoraceae	unclassified_Nitriliruptoraceae	unclassified_Nitriliruptoraceae	0.0	0.0	0.0	0.00013408420488066506	0.0	0.0	0.0	0.0	0.0	0.0	0.0	0.0	0.0	0.0	0.0
Actinobacteriota	Actinobacteria	PeM15	bacterium_rJ7	unclassified_bacterium_rJ7	unclassified_bacterium_rJ7	0.0	0.0	0.0	0.0	0.0	2.0939777200770582e-05	0.0	0.0	0.0	0.0	0.0	0.0	6.953619358876295e-05	0.0	1.646822456071011e-05
Actinobacteriota	Actinobacteria	Propionibacteriales	Nocardioidaceae	Actinopolymorpha	Actinopolymorpha_pittospori	0.0	0.0	0.0	0.0	0.0	0.0001256386632046235	0.0	0.0	0.00012090923746574239	0.0	0.00025233863845280365	0.0	3.476809679438147e-05	0.0	0.0
Actinobacteriota	Actinobacteria	Propionibacteriales	Nocardioidaceae	Aeromicrobium	Aeromicrobium_panacisoli	0.0	0.0	0.0	0.0004190131402520783	0.0	0.0	0.00021603271352519095	0.0	0.0	0.0005635339029267406	0.0	1.8135654697134567e-05	0.00041721716153257773	0.0	0.0
Actinobacteriota	Actinobacteria	Propionibacteriales	Nocardioidaceae	Aeromicrobium	Aeromicrobium_sp._Root495	0.0	0.0	0.0	0.0	0.0	0.0	4.6292724326826637e-05	0.0	0.0	3.6357025995273585e-05	0.0	0.0	0.0	0.0	0.0
Actinobacteriota	Actinobacteria	Propionibacteriales	Nocardioidaceae	Flindersiella	Flindersiella_endophytica	0.0	0.0	0.0	0.0	0.0	0.0	7.715454054471106e-05	0.0	0.0	0.0	0.0	0.0	6.953619358876295e-05	0.0	0.0
Actinobacteriota	Actinobacteria	Propionibacteriales	Nocardioidaceae	Kribbella	Kribbella_albertanoniae	0.0	0.0	0.0	0.0	0.0	0.0003350364352123293	0.0	5.2270272153883684e-05	0.00018136385619861359	9.089256498818396e-05	0.0007029433499756673	0.0	0.0002781447743550518	0.0	0.0
Actinobacteriota	Actinobacteria	Propionibacteriales	Nocardioidaceae	Marmoricola	Marmoricola_aequoreus	0.0	0.0	0.0	0.0	0.0	6.281933160231175e-05	0.0	1.742342405129456e-05	0.00010075769788811866	0.0	0.0004145563346010346	1.8135654697134567e-05	0.0001390723871775259	0.0	0.0
Actinobacteriota	Actinobacteria	Propionibacteriales	Nocardioidaceae	Marmoricola	Marmoricola_bigeumensis	1.7405228530650607e-05	0.0	0.0	0.00028492893537141324	0.0	0.00016751821760616466	0.00010801635676259548	1.742342405129456e-05	0.00018136385619861359	0.0003453917469550991	0.00010814513076548728	0.0001088139281828074	0.0002259926291634796	0.0	0.0
Actinobacteriota	Actinobacteria	Propionibacteriales	Nocardioidaceae	Marmoricola	Marmoricola_solisilvae	0.0	1.639263642771667e-05	0.0	0.00018436578171091445	0.0	2.0939777200770582e-05	4.6292724326826637e-05	0.0	0.0	0.00018178512997636792	0.0	0.0	0.00012168833878033517	2.0682523267838676e-05	0.0
Actinobacteriota	Actinobacteria	Propionibacteriales	Nocardioidaceae	Nocardioides	Nocardioides_aestuarii	0.0	0.0	0.0	0.00011732367927058192	0.0	0.0	0.0	0.0	2.015153957762373e-05	3.6357025995273585e-05	1.8024188460914547e-05	0.0	1.7384048397190737e-05	0.0	0.0
Actinobacteriota	Actinobacteria	Propionibacteriales	Nocardioidaceae	Nocardioides	Nocardioides_allogilvus	0.0	0.0	0.0	3.3521051220166265e-05	0.0	4.1879554401541165e-05	3.086181621788442e-05	1.742342405129456e-05	8.060615831049492e-05	3.6357025995273585e-05	0.00019826607307006001	0.0	1.7384048397190737e-05	0.0	0.0
Actinobacteriota	Actinobacteria	Propionibacteriales	Nocardioidaceae	Nocardioides	Nocardioides_astragali	1.7405228530650607e-05	0.0	8.88678239232182e-05	0.0010391525878251542	0.0	8.375910880308233e-05	0.0007252526811202839	8.71171202564728e-05	6.045461873287119e-05	0.0015088165788038539	0.00018024188460914547	5.44069640914037e-05	0.0010256588554342536	0.0	0.0
Actinobacteriota	Actinobacteria	Propionibacteriales	Nocardioidaceae	Nocardioides	Nocardioides_deserti	1.7405228530650607e-05	0.0	0.0	0.0	0.0	0.0	1.543090810894221e-05	0.0	0.0	0.00016360661697873113	0.0	0.0	1.7384048397190737e-05	0.0	0.0
Actinobacteriota	Actinobacteria	Propionibacteriales	Nocardioidaceae	Nocardioides	Nocardioides_gansuensis	0.0	0.0	0.0	0.000251407884151247	0.0	0.0	0.00029318725406990204	0.0	0.0	0.00041810579894564624	0.0	0.0	0.00039983311313538696	0.0	0.0
Actinobacteriota	Actinobacteria	Propionibacteriales	Nocardioidaceae	Nocardioides	Nocardioides_halotolerans	0.0	0.0	0.0	5.0281576830249393e-05	0.0	0.00010469888600385292	1.543090810894221e-05	0.0	0.00018136385619861359	0.0	0.0004325805230619491	0.0	0.00012168833878033517	0.0	0.0
Actinobacteriota	Actinobacteria	Propionibacteriales	Nocardioidaceae	Nocardioides	Nocardioides_intraradicalis	0.0	0.0	0.0	0.00015084473049074818	0.0	0.00014657844040539408	0.0	0.0	0.00016121231662098983	0.00018178512997636792	0.0005227014653665219	3.6271309394269135e-05	0.0001738404839719074	0.0	0.0
Actinobacteriota	Actinobacteria	Propionibacteriales	Nocardioidaceae	Nocardioides	Nocardioides_iriomotensis	0.0	0.0	0.0	0.000251407884151247	0.0	0.00016751821760616466	0.0001388781729804799	3.484684810258912e-05	8.060615831049492e-05	0.000527176876931467	0.00014419350768731637	5.44069640914037e-05	0.00019122453236909812	0.0	1.646822456071011e-05
Actinobacteriota	Actinobacteria	Propionibacteriales	Nocardioidaceae	Nocardioides	Nocardioides_jensenii	5.221568559195182e-05	0.0	0.0	0.0008045052292839903	0.0	2.0939777200770582e-05	0.0006480981405755728	0.0	0.0	0.0009089256498818396	0.0	5.44069640914037e-05	0.0008518183714623462	2.0682523267838676e-05	0.0
Actinobacteriota	Actinobacteria	Propionibacteriales	Nocardioidaceae	Nocardioides	Nocardioides_kandeliae	0.0	0.0	0.0	0.0	0.0	6.281933160231175e-05	0.0	0.0	8.060615831049492e-05	0.0	3.6048376921829094e-05	0.0	0.0	0.0	0.0
Actinobacteriota	Actinobacteria	Propionibacteriales	Nocardioidaceae	Nocardioides	Nocardioides_kongjuensis	0.0	1.639263642771667e-05	0.0	0.0022123893805309734	1.8798052521758747e-05	0.0	0.0015430908108942211	3.484684810258912e-05	4.030307915524746e-05	0.002817669514633703	0.0	0.0	0.001860093178499409	0.0	0.0
Actinobacteriota	Actinobacteria	Propionibacteriales	Nocardioidaceae	Nocardioides	Nocardioides_marinquilinus	0.0	0.0	0.0	8.380262805041566e-05	0.0	4.1879554401541165e-05	0.0001543090810894221	0.0	6.045461873287119e-05	0.00016360661697873113	0.00016221769614823092	0.0	0.00010430429038314443	0.0	0.0
Actinobacteriota	Actinobacteria	Propionibacteriales	Nocardioidaceae	Nocardioides	Nocardioides_nanhaiensis	0.0	0.0	0.0	1.6760525610083132e-05	0.0	2.0939777200770582e-05	0.0	0.0	8.060615831049492e-05	0.0	0.00027036282691371823	1.8135654697134567e-05	1.7384048397190737e-05	0.0	0.0
Actinobacteriota	Actinobacteria	Propionibacteriales	Nocardioidaceae	Nocardioides	Nocardioides_pakistanensis	0.0	0.0	0.0	0.00031844998659157954	0.0	0.0	0.0001543090810894221	0.0	0.0	0.0004544628249409198	0.0	0.0	0.00034768096794381473	0.0	0.0
Actinobacteriota	Actinobacteria	Propionibacteriales	Nocardioidaceae	Nocardioides	Nocardioides_pyridinolyticus	0.0	0.0	0.0	0.0	0.0	6.281933160231175e-05	0.0	0.0	0.0002619700145091085	0.0	0.00019826607307006001	0.0	3.476809679438147e-05	0.0	0.0
Actinobacteriota	Actinobacteria	Propionibacteriales	Nocardioidaceae	Nocardioides	Nocardioides_silvaticus	0.0	0.0	0.0	0.00023464735854116385	0.0	6.281933160231175e-05	0.00023146362163413317	0.0	2.015153957762373e-05	0.00010907107798582076	1.8024188460914547e-05	0.0	0.00012168833878033517	0.0	0.0
Actinobacteriota	Actinobacteria	Propionibacteriales	Nocardioidaceae	Nocardioides	Nocardioides_solisilvae	0.0	0.0	0.0	1.6760525610083132e-05	0.0	0.0	0.0	0.0	0.0	3.6357025995273585e-05	3.6048376921829094e-05	0.0	1.7384048397190737e-05	0.0	0.0
Actinobacteriota	Actinobacteria	Propionibacteriales	Nocardioidaceae	Nocardioides	Nocardioides_sp.	0.0	0.0	0.0	5.0281576830249393e-05	0.0	0.0001046988860038529	7.715454054471106e-05	0.0	0.00018136385619861356	0.0	0.0007750401038193255	0.0	0.00015645643557471662	0.0	0.0
Actinobacteriota	Actinobacteria	Propionibacteriales	Nocardioidaceae	Nocardioides	Nocardioides_sp._JS614	0.0	0.0	0.0	0.0	0.0	0.0	0.0	0.0	2.015153957762373e-05	0.00010907107798582076	0.0	0.0	1.7384048397190737e-05	0.0	0.0
Actinobacteriota	Actinobacteria	Propionibacteriales	Nocardioidaceae	Nocardioides	Nocardioides_sp._kmb27	0.0	0.0	0.0	0.0	0.0	0.0	0.0	0.0	0.0	0.0	0.0	0.0003264417845484222	0.0	0.0	0.0
Actinobacteriota	Actinobacteria	Propionibacteriales	Nocardioidaceae	Nocardioides	Nocardioides_thalensis	0.0	0.0	0.0	3.3521051220166265e-05	0.0	0.0	7.715454054471106e-05	0.0	2.015153957762373e-05	0.0002908562079621887	0.0	0.0	5.2152145191572217e-05	0.0	0.0
Actinobacteriota	Actinobacteria	Propionibacteriales	Nocardioidaceae	Nocardioides	actinobacterium_C04	0.0	0.0	0.0	0.00021788683293108072	0.0	0.0	3.086181621788442e-05	0.0	0.0	0.00018178512997636792	0.0	1.8135654697134567e-05	0.00017384048397190737	0.0	0.0
Actinobacteriota	Actinobacteria	Propionibacteriales	Nocardioidaceae	Nocardioides	unclassified_Nocardioides	0.0	0.0	0.0	0.000251407884151247	0.0	0.0	0.0	0.0	0.0	0.00014542810398109434	0.0	0.0	0.0	0.0	0.0
Actinobacteriota	Actinobacteria	Propionibacteriales	Propionibacteriaceae	Cutibacterium	Cutibacterium_avidum	0.0	0.0	0.0	0.0	0.0	0.0	0.0	0.0003136216329233021	0.0	0.0	0.0	0.0	0.0	0.0	0.0
Actinobacteriota	Actinobacteria	Propionibacteriales	Propionibacteriaceae	Cutibacterium	Cutibacterium_granulosum	0.0	0.0	0.0	0.0	0.0	0.0	0.0	0.0	0.0001410607770433661	0.0	0.0	0.0	0.0	0.0	0.0
Actinobacteriota	Actinobacteria	Propionibacteriales	Propionibacteriaceae	Cutibacterium	Propionibacterium_acnes_HL005PA4	0.0027152156507814947	6.557054571086668e-05	0.002236506902067658	0.0012067578439259854	0.00037596105043517493	0.0005653739844208058	0.00018517089730730655	0.006742865107850995	0.007798645816540384	0.0029085620796218867	1.8024188460914547e-05	1.8135654697134567e-05	0.0001390723871775259	0.0014477766287487074	0.00149860843502462
Actinobacteriota	Actinobacteria	Propionibacteriales	Propionibacteriaceae	Friedmanniella	Friedmanniella_luteola	0.0	0.0	1.4811303987203034e-05	5.0281576830249393e-05	0.0	0.0010260490828377586	0.00010801635676259548	8.71171202564728e-05	0.001733032403675641	5.453553899291038e-05	0.0008110884807411546	0.00012694958287994197	0.000330296919546624	0.0	1.646822456071011e-05
Actinobacteriota	Actinobacteria	Propionibacteriales	Propionibacteriaceae	Jiangella	Jiangella_mangrovi	0.0	0.0	0.0	0.0	0.0	4.1879554401541165e-05	0.0	0.0	4.030307915524746e-05	3.6357025995273585e-05	0.0	0.0	0.0	0.0	0.0
Actinobacteriota	Actinobacteria	Propionibacteriales	Propionibacteriaceae	Microlunatus	Microlunatus_panaciterrae	0.0	0.0	0.0	3.3521051220166265e-05	0.0	0.002073037942876288	0.0	0.00013938739241035647	0.003284700951152668	3.6357025995273585e-05	0.00419963591139309	3.6271309394269135e-05	0.0009039705166539184	0.0	0.0
Actinobacteriota	Actinobacteria	Propionibacteriales	Propionibacteriaceae	Propionibacterium	Propionibacterium_acidifaciens	0.0	0.0	0.0	0.0	0.00037596105043517493	0.0	0.0	0.0	0.0005642431081734644	0.0	0.0	0.0	0.0	0.0002481902792140641	0.0
Actinobacteriota	Actinobacteria	Propionibacteriales	Propionibacteriaceae	Propioniciclava	unclassified_Propioniciclava	0.0	0.0	0.0	0.0	0.0	0.0	0.0	0.00099313517092379	0.0	0.0	0.0	0.0	0.0	0.0	0.0
Actinobacteriota	Actinobacteria	Propionibacteriales	Propionibacteriaceae	Pseudopropionibacterium	[Pseudopropionibacterium]_massiliense	0.0002610784279597591	1.639263642771667e-05	0.0	3.3521051220166265e-05	0.0023121604601763256	0.00251277326409247	3.086181621788442e-05	0.0	0.0	1.8178512997636793e-05	0.0	0.0	0.0	0.0013029989658738365	0.0
Actinobacteriota	Actinobacteria	Propionibacteriales	Propionibacteriaceae	Tessaracoccus	Tessaracoccus_flavescens	0.0	0.0	0.0	0.0	0.0	0.0	0.0	0.0007317838101543715	0.0	0.0	0.0	0.0	0.0	0.0	0.0
Actinobacteriota	Actinobacteria	Propionibacteriales	Propionibacteriaceae	Tessaracoccus	Tessaracoccus_lapidicaptus	0.0	0.0	0.0	0.0	7.519221008703499e-05	0.0	0.0	0.0	2.015153957762373e-05	0.0	0.0	0.0	0.0	0.00012409513960703205	6.587289824284044e-05
Actinobacteriota	Actinobacteria	Propionibacteriales	Propionibacteriaceae	unclassified_Propionibacteriaceae	unclassified_Propionibacteriaceae	0.0	0.0	0.0	0.0	0.0	4.1879554401541165e-05	0.0	3.484684810258912e-05	2.015153957762373e-05	0.0	0.00021629026153097456	0.0	1.7384048397190737e-05	0.0	1.646822456071011e-05
Actinobacteriota	Actinobacteria	Propionibacteriales	Propionibacteriaceae	unclassified_Propionibacteriaceae	uncultured_Actinomycetales_bacterium	0.0	0.0	0.0	1.6760525610083132e-05	0.0	0.0	0.0	0.0	0.0	0.0	3.6048376921829094e-05	0.0	1.7384048397190737e-05	0.0	0.0
Actinobacteriota	Actinobacteria	Pseudonocardiales	Pseudonocardiaceae	Actinokineospora	Alloactinosynnema_sp._YIM_75687	0.0	0.0	0.0	0.0	0.0	0.0	1.543090810894221e-05	0.0	0.0	3.6357025995273585e-05	0.0	0.0	0.0	0.0	0.0
Actinobacteriota	Actinobacteria	Pseudonocardiales	Pseudonocardiaceae	Actinomycetospora	Actinomycetospora_chlora	0.0	0.0	7.405651993601516e-05	0.0	0.0	0.0001256386632046235	0.0	0.0	0.00016121231662098983	0.0	5.407256538274364e-05	0.0	1.7384048397190737e-05	0.0	0.0
Actinobacteriota	Actinobacteria	Pseudonocardiales	Pseudonocardiaceae	Amycolatopsis	Amycolatopsis_halophila_YIM_93223	0.0	0.0	0.0	3.3521051220166265e-05	0.0	0.0	0.0	0.0	0.0	0.0	0.0	0.0	3.476809679438147e-05	0.0	0.0
Actinobacteriota	Actinobacteria	Pseudonocardiales	Pseudonocardiaceae	Amycolatopsis	Amycolatopsis_orientalis	0.0	0.0	0.0	0.00010056315366049879	0.0	0.0	4.6292724326826637e-05	0.0	0.0	1.8178512997636793e-05	0.0	0.0	1.7384048397190737e-05	0.0	0.0
Actinobacteriota	Actinobacteria	Pseudonocardiales	Pseudonocardiaceae	Amycolatopsis	Amycolatopsis_thermoflava	0.0	0.0	0.0	0.00013408420488066506	0.0	0.0	4.6292724326826637e-05	0.0	0.0	0.0002726776949645519	0.0	0.0	0.00015645643557471664	0.0	0.0
Actinobacteriota	Actinobacteria	Pseudonocardiales	Pseudonocardiaceae	Amycolatopsis	unclassified_Amycolatopsis	0.0	0.0	0.0	0.0	0.0	0.0	1.543090810894221e-05	0.0	0.0	5.453553899291038e-05	0.0	0.0	0.0	0.0	0.0
Actinobacteriota	Actinobacteria	Pseudonocardiales	Pseudonocardiaceae	Kibdelosporangium	Kibdelosporangium_banguiense	0.0	0.0	0.0	0.0	0.0	2.0939777200770582e-05	0.0	0.0	4.030307915524746e-05	0.0	0.00021629026153097456	0.0	6.953619358876295e-05	0.0	0.0
Actinobacteriota	Actinobacteria	Pseudonocardiales	Pseudonocardiaceae	Lechevalieria	Lentzea_californiensis	0.0	0.0	0.0	0.0	0.0	2.0939777200770582e-05	4.6292724326826637e-05	0.0	0.0	3.6357025995273585e-05	0.00018024188460914547	0.0	0.00010430429038314443	0.0	0.0
Actinobacteriota	Actinobacteria	Pseudonocardiales	Pseudonocardiaceae	Pseudonocardia	Pseudonocardia_alaniniphila	0.0	0.0	0.0	6.704210244033253e-05	0.0	0.0009004104196331351	7.715454054471106e-05	8.71171202564728e-05	0.0007859100435273255	5.453553899291038e-05	0.002992015284511815	1.8135654697134567e-05	0.00033029691954662406	0.0	0.0
Actinobacteriota	Actinobacteria	Pseudonocardiales	Pseudonocardiaceae	Pseudonocardia	Pseudonocardia_chloroethenivorans	0.0	0.0	0.0	0.00015084473049074818	0.0	6.281933160231175e-05	1.543090810894221e-05	1.742342405129456e-05	0.00016121231662098983	5.453553899291038e-05	0.0007029433499756673	0.0	0.0001390723871775259	0.0	0.0
Actinobacteriota	Actinobacteria	Pseudonocardiales	Pseudonocardiaceae	Pseudonocardia	Pseudonocardia_petroleophila	0.0	0.0	0.0	0.0	0.0	0.0001256386632046235	0.0	1.742342405129456e-05	0.00030227309366435593	0.0	0.0003785079576792055	0.0	0.00010430429038314443	0.0	0.0
Actinobacteriota	Actinobacteria	Pseudonocardiales	Pseudonocardiaceae	Pseudonocardia	Pseudonocardia_profundimaris	0.0	0.0	0.0	0.0	0.0	0.0004606750984169528	0.0	1.742342405129456e-05	0.0002619700145091085	0.0	0.0014419350768731637	0.0	0.00017384048397190737	0.0	0.0
Actinobacteriota	Actinobacteria	Pseudonocardiales	Pseudonocardiaceae	Pseudonocardia	Pseudonocardia_sp._CNS139_PL04	0.0	0.0	0.0	1.6760525610083132e-05	0.0	0.00018845799480693523	0.0	0.0	0.00018136385619861356	0.0	0.0009733061768893855	0.0	0.00010430429038314443	0.0	0.0
Actinobacteriota	Actinobacteria	Pseudonocardiales	Pseudonocardiaceae	Pseudonocardia	unclassified_Pseudonocardia	0.0	0.0	0.0	0.0	0.0	4.1879554401541165e-05	0.0	1.742342405129456e-05	4.030307915524746e-05	0.0	5.407256538274364e-05	0.0	0.0	0.0	0.0
Actinobacteriota	Actinobacteria	Pseudonocardiales	Pseudonocardiaceae	Saccharopolyspora	Saccharopolyspora_gregorii	0.0	0.0	0.0	0.0	0.0	0.0	1.543090810894221e-05	1.742342405129456e-05	2.015153957762373e-05	0.0	5.407256538274364e-05	0.0	0.0	2.0682523267838676e-05	0.0
Actinobacteriota	Actinobacteria	Pseudonocardiales	Pseudonocardiaceae	Saccharopolyspora	Saccharopolyspora_hordei	0.0	0.0	0.0	0.0	1.8798052521758747e-05	2.0939777200770582e-05	0.0	0.0	2.015153957762373e-05	1.8178512997636793e-05	0.00012616931922640183	0.0	0.0	4.136504653567735e-05	0.0
Actinobacteriota	Actinobacteria	Pseudonocardiales	Pseudonocardiaceae	Saccharopolyspora	Saccharopolyspora_rectivirgula	1.7405228530650607e-05	0.0	0.0	0.0	3.7596105043517494e-05	0.0	0.0	0.0	0.0	0.0	7.209675384365819e-05	0.0	0.0	0.0	0.0
Actinobacteriota	Actinobacteria	Pseudonocardiales	Pseudonocardiaceae	Saccharopolyspora	Saccharopolyspora_rosea	3.4810457061301215e-05	0.0	0.0	0.0	1.8798052521758747e-05	2.0939777200770582e-05	0.0	0.0	6.045461873287119e-05	3.6357025995273585e-05	0.0002343144499918891	3.6271309394269135e-05	0.0	8.27300930713547e-05	4.940467368213033e-05
Actinobacteriota	Actinobacteria	Pseudonocardiales	Pseudonocardiaceae	Saccharothrix	Saccharothrix_yanglingensis	0.0	0.0	0.0	6.704210244033253e-05	0.0	2.0939777200770582e-05	6.172363243576884e-05	0.0	2.015153957762373e-05	9.089256498818396e-05	1.8024188460914547e-05	0.0	8.692024198595368e-05	0.0	0.0
Actinobacteriota	Actinobacteria	Pseudonocardiales	Pseudonocardiaceae	unclassified_Pseudonocardiaceae	unclassified_Pseudonocardiaceae	0.0	0.0	0.0	0.00010056315366049879	0.0	0.0	0.0	0.0	0.0	1.8178512997636793e-05	0.0	0.0	1.7384048397190737e-05	0.0	0.0
Actinobacteriota	Actinobacteria	Streptomycetales	Streptomycetaceae	E1B_B3_114	uncultured_actinobacterium	0.0	0.0	0.0	0.00015084473049074818	0.0	4.1879554401541165e-05	1.543090810894221e-05	0.0	4.030307915524746e-05	0.0	1.8024188460914547e-05	0.0	0.0	0.0	0.0
Actinobacteriota	Actinobacteria	Streptomycetales	Streptomycetaceae	Streptomyces	Streptomyces_atratus	0.0	0.0	0.0	0.00011732367927058192	0.0	0.00010469888600385292	9.258544865365327e-05	0.0	0.00016121231662098983	0.00019996364297400474	0.0004325805230619491	0.0	0.00015645643557471664	0.0	0.0
Actinobacteriota	Actinobacteria	Streptomycetales	Streptomycetaceae	Streptomyces	Streptomyces_flavofungini	0.0	0.0	0.0	0.0005195762939125771	0.0	2.0939777200770582e-05	0.00029318725406990204	1.742342405129456e-05	2.015153957762373e-05	0.00041810579894564624	1.8024188460914547e-05	0.0	0.0002259926291634796	0.0	0.0
Actinobacteriota	Actinobacteria	Streptomycetales	Streptomycetaceae	Streptomyces	Streptomyces_pini	0.0	0.0	0.0	0.0	0.0	0.0	1.543090810894221e-05	0.0	0.0	5.453553899291038e-05	0.0	0.0	0.0	2.0682523267838676e-05	0.0
Actinobacteriota	Actinobacteria	Streptomycetales	Streptomycetaceae	Streptomyces	Streptomyces_roseoviolascens	0.0	0.0	0.0	0.00015084473049074818	0.0	4.1879554401541165e-05	1.543090810894221e-05	0.0	2.015153957762373e-05	9.089256498818396e-05	3.6048376921829094e-05	0.0	0.00026076072595786106	0.0	0.0
Actinobacteriota	Actinobacteria	Streptomycetales	Streptomycetaceae	Streptomyces	Streptomyces_sp._CNS_730_SD06_MAR2	0.0	0.0	0.0	0.0	0.0	0.0	7.715454054471106e-05	0.0	0.0	0.0	0.0	0.0	1.7384048397190737e-05	0.0	0.0
Actinobacteriota	Actinobacteria	Streptomycetales	Streptomycetaceae	Streptomyces	Streptomyces_sp._CNS_740_SD06_MAR2	0.0	0.0	0.0	6.704210244033253e-05	0.0	0.0	0.0	0.0	0.0	0.0	0.0	0.0	0.0	0.0	0.0
Actinobacteriota	Actinobacteria	Streptomycetales	Streptomycetaceae	Streptomyces	Streptomyces_specialis	0.0	0.0	0.0	0.0	0.0	0.0	4.6292724326826637e-05	0.0	0.0	0.00012724959098345755	0.0	0.0	8.692024198595368e-05	0.0	0.0
Actinobacteriota	Actinobacteria	Streptosporangiales	Streptosporangiaceae	Nonomuraea	Nonomuraea_bangladeshensis	0.0	0.0	0.0	0.0	0.0	0.0	4.6292724326826637e-05	0.0	0.0	9.089256498818396e-05	1.8024188460914547e-05	0.0	0.0	0.0	0.0
Actinobacteriota	Actinobacteria	Streptosporangiales	Streptosporangiaceae	Streptosporangium	Streptosporangium_corydalis	0.0	0.0	0.0	0.0	0.0	0.0002303375492084764	0.0	1.742342405129456e-05	0.00022166693535386104	0.0	0.0010093545538112146	1.8135654697134567e-05	0.0002259926291634796	0.0	0.0
Actinobacteriota	Actinobacteria	Streptosporangiales	Streptosporangiaceae	Streptosporangium	Streptosporangium_saharense	0.0	0.0	0.0	0.00013408420488066506	0.0	0.0	0.0	0.0	0.0	5.453553899291038e-05	0.0	0.0	3.476809679438147e-05	0.0	0.0
Actinobacteriota	Actinobacteria	Streptosporangiales	Thermomonosporaceae	Actinocorallia	Actinocorallia_lasiicapitis	0.0	0.0	0.0	0.00010056315366049879	0.0	0.0	0.0	0.0	0.0	3.6357025995273585e-05	1.8024188460914547e-05	0.0	1.7384048397190737e-05	0.0	0.0
Actinobacteriota	Actinobacteria	Streptosporangiales	Thermomonosporaceae	Actinomadura	Actinomadura_alba	0.0	0.0	0.0	0.0	0.0	2.0939777200770582e-05	0.0	0.0	8.060615831049492e-05	0.0	7.209675384365819e-05	0.0	0.0	0.0	0.0
Actinobacteriota	Actinobacteria	Streptosporangiales	Thermomonosporaceae	Actinomadura	Actinomadura_hallensis	0.0	0.0	0.0	0.0	0.0	0.0	6.172363243576884e-05	0.0	0.0	0.0	0.0	0.0	0.0	0.0	0.0
Actinobacteriota	Actinobacteria	unclassified_Actinobacteria	unclassified_Actinobacteria	unclassified_Actinobacteria	unclassified_Actinobacteria	0.0	0.0	0.0	0.00016760525610083133	0.0	0.0	1.543090810894221e-05	0.0	0.0	1.8178512997636793e-05	0.0	5.44069640914037e-05	5.215214519157221e-05	0.0	0.0
Actinobacteriota	Coriobacteriia	Coriobacteriales	Atopobiaceae	Atopobium	Atopobium_vaginae_DSM_15829	0.0	0.0	0.0	0.0	0.0	0.0	0.0	0.0	0.0	0.0	0.0	0.0	5.2152145191572217e-05	0.0	0.0
Actinobacteriota	Coriobacteriia	Coriobacteriales	Atopobiaceae	Atopobium	Lancefieldella_parvula	0.0	0.0	0.0034658451330055098	0.000251407884151247	0.0006391337857397974	0.0003978557668146411	0.0	0.0	0.0	0.00012724959098345755	0.0	3.6271309394269135e-05	0.0	0.0006618407445708376	0.0
Actinobacteriota	Coriobacteriia	Coriobacteriales	Atopobiaceae	Atopobium	Lancefieldella_rimae	0.00038291502767431336	0.00022949690998803337	0.0009775460631554	0.0010559131134352372	0.004285955974960994	0.0	0.0	0.0	0.0005440915685958407	1.8178512997636793e-05	0.0	0.001795429815016322	0.0	0.0030196483971044468	0.0003128962666534921
Actinobacteriota	Coriobacteriia	Coriobacteriales	Atopobiaceae	Atopobium	Olegusella_massiliensis	0.0	0.0	0.0	1.6760525610083132e-05	0.0	0.0	0.0	0.0	0.0	0.0	0.0	0.010192237939789626	0.0	0.0	0.0
Actinobacteriota	Coriobacteriia	Coriobacteriales	Atopobiaceae	Olsenella	Olsenella_genomosp._C1	0.0	0.0011638771863678836	0.0	0.0	0.04316032858995808	0.0	0.0	0.0	0.0	0.0	0.0	0.0	0.0	0.04010341261633919	0.00029642804209278195
Actinobacteriota	Coriobacteriia	Coriobacteriales	Atopobiaceae	Olsenella	Olsenella_profusa	0.0	0.0	0.0	0.0	0.005188262496005414	0.0	0.0	0.0	0.0	0.0	0.0	0.004642727602466449	0.0	0.004570837642192347	0.0
Actinobacteriota	Coriobacteriia	Coriobacteriales	Atopobiaceae	Olsenella	Olsenella_scatoligenes	0.0	0.0	0.0	0.0	0.00018798052521758747	0.0	0.0	0.0011673694114367355	0.0	0.0	0.0	0.0	0.0	0.00012409513960703205	0.0
Actinobacteriota	Coriobacteriia	Coriobacteriales	Atopobiaceae	Olsenella	Olsenella_uli	0.0018101437671876632	0.0	0.0006220747674625274	0.000888307857334406	0.004718311182961445	0.0	1.543090810894221e-05	0.0	0.005461067225536031	0.0	0.0	0.0037903518317011246	0.0	0.0038883143743536712	0.0003458327157749123
Actinobacteriota	Coriobacteriia	Coriobacteriales	Coriobacteriaceae	Collinsella	Collinsella_aerofaciens	0.0	0.0	0.0	3.3521051220166265e-05	0.0	6.281933160231175e-05	0.0	0.00012196396835906192	4.030307915524746e-05	1.8178512997636793e-05	1.8024188460914547e-05	0.0	1.7384048397190737e-05	0.0002688728024819028	3.293644912142022e-05
Actinobacteriota	Coriobacteriia	Coriobacteriales	Eggerthellaceae	Adlercreutzia	Adlercreutzia_equolifaciens	0.0	0.0	0.0	1.6760525610083132e-05	3.7596105043517494e-05	6.281933160231175e-05	0.0	0.0	0.0	0.0	0.0	1.8135654697134567e-05	3.476809679438147e-05	0.0	0.0
Actinobacteriota	Coriobacteriia	Coriobacteriales	Eggerthellaceae	Cryptobacterium	Cryptobacterium_curtum	0.0	0.0	0.0	0.0	0.00037596105043517493	0.0	0.0	0.0	0.0	0.0	0.0	0.0	0.0	0.0001654601861427094	0.0
Actinobacteriota	Coriobacteriia	Coriobacteriales	Eggerthellaceae	DNF00809	unclassified_DNF00809	0.0	0.0	0.0	6.704210244033253e-05	7.519221008703499e-05	0.0	0.0	0.0	0.0	0.0	0.0	0.0	0.0	0.00018614270941054808	0.0
Actinobacteriota	Coriobacteriia	Coriobacteriales	Eggerthellaceae	Eggerthella	Eggerthella_lenta	0.0	0.0	0.0	0.0	5.639415756527624e-05	0.0	1.543090810894221e-05	0.0	0.0	0.0	1.8024188460914547e-05	1.8135654697134567e-05	3.476809679438147e-05	2.0682523267838676e-05	1.646822456071011e-05
Actinobacteriota	Coriobacteriia	Coriobacteriales	Eggerthellaceae	Eggerthella	Eggerthella_timonensis	0.0	0.0	0.0	0.0	0.0	8.375910880308233e-05	0.0	3.484684810258912e-05	6.045461873287119e-05	0.0	0.0002343144499918891	0.0	0.0	0.0	0.0
Actinobacteriota	Coriobacteriia	Coriobacteriales	Eggerthellaceae	Eggerthella	unclassified_Eggerthella	0.0	0.0	7.405651993601516e-05	1.6760525610083132e-05	0.0	0.0005444342072200352	0.0	0.0003484684810258912	0.0016322747057875221	0.0	0.0028838701537463275	0.0005259339862169024	0.000730130032682011	0.002957600827300931	0.0
Actinobacteriota	Coriobacteriia	Coriobacteriales	Eggerthellaceae	Enterorhabdus	Adlercreutzia_mucosicola	0.00017405228530650607	0.0	0.0	0.0	0.0	6.281933160231175e-05	0.0	0.0	0.0	0.0	0.0	0.0	0.0	0.0	0.00029642804209278195
Actinobacteriota	Coriobacteriia	Coriobacteriales	Eggerthellaceae	Enterorhabdus	Adlercreutzia_muris	0.00012183659971455425	1.639263642771667e-05	0.0	1.6760525610083132e-05	0.0	0.00035597621241309995	0.0	0.0	6.045461873287119e-05	0.0	0.0008651610461238982	1.8135654697134567e-05	6.953619358876295e-05	0.0	0.00041170561401775277
Actinobacteriota	Coriobacteriia	Coriobacteriales	Eggerthellaceae	Enterorhabdus	Enterorhabdus_caecimuris_B7	0.00043513071326626516	0.0	0.0	1.6760525610083132e-05	0.0	0.00043973532121618225	0.0	0.0	0.00010075769788811866	0.0	3.6048376921829094e-05	0.0	3.476809679438147e-05	0.0	0.0001976186947285213
Actinobacteriota	Coriobacteriia	Coriobacteriales	Eggerthellaceae	Enterorhabdus	unclassified_Enterorhabdus	0.0028892679360880006	0.0	0.0	0.00023464735854116385	1.8798052521758747e-05	0.0002722171036100176	3.086181621788442e-05	1.742342405129456e-05	0.00036272771239722717	0.0	0.0	1.8135654697134567e-05	1.7384048397190737e-05	2.0682523267838676e-05	0.0015809495578281707
Actinobacteriota	Coriobacteriia	Coriobacteriales	Eggerthellaceae	Enteroscipio	Arabia_massiliensis	0.0	0.0	2.9622607974406068e-05	1.6760525610083132e-05	0.0	0.00029315688081078817	0.0	0.00010454054430776737	0.0005037884894405932	0.0	0.0012436690038031039	3.6271309394269135e-05	0.000330296919546624	0.0	0.0
Actinobacteriota	Coriobacteriia	Coriobacteriales	Eggerthellaceae	Gordonibacter	Gordonibacter_massiliensis	0.0	0.0	4.44339119616091e-05	1.6760525610083132e-05	0.0	0.00029315688081078817	0.0	0.00027877478482071295	0.0008463646622601967	0.0	0.002216975180692489	0.0002176278563656148	0.00034768096794381473	2.0682523267838676e-05	0.0
Actinobacteriota	Coriobacteriia	Coriobacteriales	Eggerthellaceae	Gordonibacter	Gordonibacter_pamelaeae	0.0	0.0	0.0	0.0	0.0	2.0939777200770582e-05	0.0	1.742342405129456e-05	2.015153957762373e-05	0.0	5.407256538274364e-05	0.0	1.7384048397190737e-05	0.0	0.0
Actinobacteriota	Coriobacteriia	Coriobacteriales	Eggerthellaceae	Gordonibacter	unclassified_Gordonibacter	0.0007832352838792774	0.0	1.4811303987203034e-05	1.6760525610083132e-05	0.0	0.0005444342072200352	0.0	0.0	6.045461873287119e-05	0.0	1.8024188460914547e-05	0.0	3.476809679438147e-05	0.0	8.234112280355055e-05
Actinobacteriota	Coriobacteriia	Coriobacteriales	Eggerthellaceae	Parvibacter	Parvibacter_caecicola	0.0005395620844501688	0.0	0.0	1.6760525610083132e-05	0.0	0.00020939777200770584	0.0	0.0	0.0	0.0	0.0	0.0013420384475879578	1.7384048397190737e-05	0.0	1.646822456071011e-05
Actinobacteriota	Coriobacteriia	Coriobacteriales	Eggerthellaceae	Parvibacter	unclassified_Parvibacter	0.00010443137118390364	0.0	0.0	0.0	0.0	8.375910880308233e-05	0.0	0.0	0.0	0.0	0.0	0.0	0.0	0.0	8.234112280355055e-05
Actinobacteriota	Coriobacteriia	Coriobacteriales	Eggerthellaceae	Slackia	Slackia_exigua	6.962091412260243e-05	0.0	0.0	0.0	0.00022557663026110495	0.0	0.0	0.00010454054430776737	0.0	3.6357025995273585e-05	0.0	0.0	0.0	8.27300930713547e-05	0.0
Actinobacteriota	Coriobacteriia	Coriobacteriales	Eggerthellaceae	unclassified_Eggerthellaceae	unclassified_Eggerthellaceae	0.0	0.0	0.0	1.6760525610083132e-05	0.00015038442017406998	0.0	0.0	0.0	6.045461873287119e-05	0.0	0.00016221769614823092	5.44069640914037e-05	8.692024198595368e-05	2.0682523267838676e-05	0.0
Actinobacteriota	Coriobacteriia	Coriobacteriales	Eggerthellaceae	unclassified_Eggerthellaceae	uncultured_Coriobacteriales_bacterium	0.00012183659971455425	0.0	0.0002517921677824516	0.0	0.0	8.375910880308233e-05	0.0	0.0	0.0	0.0	0.0	0.0	1.7384048397190737e-05	0.0	0.0
Actinobacteriota	Rubrobacteria	Rubrobacterales	Rubrobacteriaceae	Rubrobacter	unclassified_Rubrobacter	0.0	0.0	0.0	0.0008045052292839903	0.0	0.0006700728704246587	0.0003086181621788442	5.227027215388368e-05	0.0008866677414154441	0.0007998545718960188	0.0017843946576305402	1.8135654697134567e-05	0.0004519852583269592	0.0	0.0
Actinobacteriota	Rubrobacteria	Rubrobacterales	Rubrobacteriaceae	Rubrobacter	uncultured_Actinomycetales_bacterium	3.4810457061301215e-05	0.0	0.0	8.380262805041566e-05	0.0	0.000900410419633135	0.0	3.484684810258912e-05	0.0010680315976140577	0.0	0.0024152412537625494	3.6271309394269135e-05	0.0005215214519157221	4.136504653567735e-05	1.646822456071011e-05
Actinobacteriota	Rubrobacteria	Rubrobacterales	Rubrobacteriaceae	Rubrobacter	uncultured_Rubrobacter_sp.	0.0	0.0	0.0	0.0	0.0	2.0939777200770582e-05	3.086181621788442e-05	1.742342405129456e-05	2.015153957762373e-05	5.453553899291038e-05	7.209675384365819e-05	0.0	0.00010430429038314443	0.0	0.0
Actinobacteriota	Rubrobacteria	Rubrobacterales	Rubrobacteriaceae	Rubrobacter	uncultured_actinobacterium	0.0	0.0	0.0	0.0	0.0	2.0939777200770582e-05	9.258544865365327e-05	0.0	2.015153957762373e-05	0.00014542810398109434	9.012094230457273e-05	1.8135654697134567e-05	6.953619358876295e-05	0.0	0.0
Actinobacteriota	Thermoleophilia	Gaiellales	Gaiellaceae	Gaiella	Gaiella_occulta	0.0	0.0	1.4811303987203034e-05	0.005346607669616518	0.0	0.007245162911466623	0.003857727027235553	0.0006795135380004878	0.010236982105432856	0.010470823486638792	0.01595140678790937	0.00014508523757707654	0.006884083165287532	0.0	1.646822456071011e-05
Actinobacteriota	Thermoleophilia	Gaiellales	Gaiellaceae	Gaiella	actinobacterium_WWH12	0.0	0.0	0.0	1.6760525610083132e-05	1.8798052521758747e-05	0.000251277326409247	0.0	3.484684810258912e-05	0.0004634854102853458	0.0	0.0008110884807411546	3.6271309394269135e-05	0.00012168833878033517	0.0	0.0
Actinobacteriota	Thermoleophilia	Gaiellales	Gaiellaceae	Gaiella	unclassified_Gaiella	0.00012183659971455425	0.0	1.4811303987203034e-05	0.000385492089031912	1.8798052521758747e-05	0.0011726275232431527	0.00020060180541624874	0.0001742342405129456	0.0021965178139609865	0.00043628431194328305	0.0032984264883473627	3.6271309394269135e-05	0.0008692024198595368	2.0682523267838676e-05	1.646822456071011e-05
Actinobacteriota	Thermoleophilia	Gaiellales	unclassified_Gaiellales	Gaiella_sp._EBR4_RS1	unclassified_Gaiellales	0.0	0.0	0.0	1.6760525610083132e-05	0.0	8.375910880308233e-05	1.543090810894221e-05	3.484684810258912e-05	0.00022166693535386104	0.0	0.0004325805230619491	1.8135654697134567e-05	6.953619358876295e-05	0.0	0.0
Actinobacteriota	Thermoleophilia	Gaiellales	unclassified_Gaiellales	unclassified_Gaiellales	unclassified_Gaiellales	0.0	1.639263642771667e-05	0.0	0.01074349691606329	1.8798052521758747e-05	0.005004606750984171	0.006372965048993134	0.00043558560128236396	0.005944704175398999	0.013233957462279589	0.01014761810349489	0.00019949220166848026	0.008535567763020653	0.0	0.0
Actinobacteriota	Thermoleophilia	Gaiellales	unclassified_Gaiellales	uncultured_Solirubrobacter_sp.	unclassified_Gaiellales	0.0	0.0	1.4811303987203034e-05	0.0	0.0	0.00010469888600385292	0.0	0.0	2.015153957762373e-05	0.0	0.00028838701537463275	0.0	0.0	0.0	0.0
Actinobacteriota	Thermoleophilia	Solirubrobacterales	67_14	Solirubrobacterales_bacterium_67_14	unclassified_Solirubrobacterales_bacterium_67_14	1.7405228530650607e-05	0.0	0.0	0.0	0.0	0.0	0.0	0.0005401261455901314	0.0	9.089256498818396e-05	0.0	0.00012694958287994197	5.2152145191572217e-05	0.0	0.0
Actinobacteriota	Thermoleophilia	Solirubrobacterales	67_14	unclassified_67_14	unclassified_67_14	1.7405228530650607e-05	3.278527285543334e-05	0.00011849043189762427	0.007424912845266828	3.7596105043517494e-05	0.01955775190551972	0.00600262325437852	0.0013938739241035646	0.023597452845397392	0.011343392110525359	0.04673672067915143	0.0004896626768226334	0.012846811765523951	0.002750775594622544	0.00037876916489633253
Actinobacteriota	Thermoleophilia	Solirubrobacterales	67_14	uncultured_Conexibacteraceae_bacterium	uncultured_Conexibacteraceae_bacterium	0.0	0.0	0.0	0.0	0.0	0.0	0.00020060180541624874	0.0	0.0	0.0	0.00012616931922640183	0.0	0.0	0.0	0.0
Actinobacteriota	Thermoleophilia	Solirubrobacterales	67_14	uncultured_Rubrobacteria_bacterium	uncultured_Rubrobacteria_bacterium	0.0	0.0	0.0	0.0	0.0	8.375910880308233e-05	0.0	1.742342405129456e-05	6.045461873287119e-05	0.0	0.00032443539229646184	0.0	6.953619358876295e-05	0.0	0.0
Actinobacteriota	Thermoleophilia	Solirubrobacterales	67_14	uncultured_actinobacterium	uncultured_actinobacterium	0.0	0.0	1.4811303987203034e-05	0.0013743631000268169	0.0	0.0003978557668146411	0.0007561144973381684	3.484684810258912e-05	0.0004231823311300983	0.001599709143792038	0.0012256448153421893	1.8135654697134567e-05	0.0009561226618454905	0.0	1.646822456071011e-05
Actinobacteriota	Thermoleophilia	Solirubrobacterales	Solirubrobacteraceae	Conexibacter	Baekduia_soli	0.0	0.0	0.0	0.00018436578171091445	0.0	2.0939777200770582e-05	0.0	1.742342405129456e-05	2.015153957762373e-05	0.0	0.0003244353922964619	0.0	3.476809679438147e-05	0.0	1.646822456071011e-05
Actinobacteriota	Thermoleophilia	Solirubrobacterales	Solirubrobacteraceae	Conexibacter	Conexibacter_woesei	0.0	0.0	0.0	0.0	0.0	6.281933160231175e-05	0.0	0.0	0.00020151539577623732	0.0	0.0005407256538274365	0.0	6.953619358876295e-05	0.0	0.0
Actinobacteriota	Thermoleophilia	Solirubrobacterales	Solirubrobacteraceae	Conexibacter	unclassified_Conexibacter	0.0	0.0	0.0	0.0013408420488066506	0.0	0.0014029650724516288	0.0006172363243576885	0.00015681081646165107	0.0016524262453651458	0.0012906744228322123	0.003731007011409311	7.254261878853827e-05	0.0013211876781864958	0.0	1.646822456071011e-05
Actinobacteriota	Thermoleophilia	Solirubrobacterales	Solirubrobacteraceae	JCM_18997	Conexibacter_sp._JCM_18997	0.0	0.0	0.0	0.0	0.0	0.0	6.172363243576884e-05	0.0	2.015153957762373e-05	0.0	0.0	0.0	1.7384048397190737e-05	0.0	0.0
Actinobacteriota	Thermoleophilia	Solirubrobacterales	Solirubrobacteraceae	Parviterribacter	Parviterribacter_kavangonensis	0.0	0.0	0.0	0.00015084473049074818	0.0	0.00010469888600385292	0.0001388781729804799	1.742342405129456e-05	8.060615831049492e-05	0.0002726776949645519	5.407256538274364e-05	0.0	0.00029552882275224256	0.0	0.0
Actinobacteriota	Thermoleophilia	Solirubrobacterales	Solirubrobacteraceae	Parviterribacter	Parviterribacter_multiflagellatus	0.0	0.0	0.0	0.0006033789219629927	0.0	0.0002722171036100176	0.00046292724326826634	0.0	0.00024181847493148477	0.0011270678058534812	0.00018024188460914547	0.0	0.0003650650163410055	0.0	0.0
Actinobacteriota	Thermoleophilia	Solirubrobacterales	Solirubrobacteraceae	Parviterribacter	unclassified_Parviterribacter	0.0	0.0	0.0	0.000251407884151247	0.0	0.0	0.0001388781729804799	0.0	0.00034257617281960344	0.0002726776949645519	0.0	1.8135654697134567e-05	0.00020860858076628887	0.0	0.0
Actinobacteriota	Thermoleophilia	Solirubrobacterales	Solirubrobacteraceae	Patulibacter	Patulibacter_americanus	0.0	0.0	0.0	0.0	0.0	4.1879554401541165e-05	0.0	0.0	4.030307915524746e-05	0.0	0.00039653214614012003	0.0	8.692024198595368e-05	0.0	0.0
Actinobacteriota	Thermoleophilia	Solirubrobacterales	Solirubrobacteraceae	Patulibacter	unclassified_Patulibacter	0.0	0.0	0.0	0.0	0.0	0.0	7.715454054471106e-05	0.0	0.0	0.00036357025995273584	3.6048376921829094e-05	0.0	0.00019122453236909812	0.0	0.0
Actinobacteriota	Thermoleophilia	Solirubrobacterales	Solirubrobacteraceae	Solirubrobacter	Solirubrobacter_bacterium_Ellin5082	0.0	0.0	0.0	0.0014916867792973988	0.0	0.003727280341737164	0.0007406835892292262	0.0002265045126668293	0.006045461873287119	0.001836029812761316	0.010562174438095925	5.44069640914037e-05	0.0029379041791252345	0.0	8.234112280355055e-05
Actinobacteriota	Thermoleophilia	Solirubrobacterales	Solirubrobacteraceae	Solirubrobacter	Solirubrobacter_ginsenosidimutans	0.0	0.0	0.0	1.6760525610083132e-05	0.0	0.0010260490828377586	0.0001543090810894221	0.00012196396835906192	0.0011889408350798	0.00023632066896927832	0.003676934446026568	3.6271309394269135e-05	0.0008170502746679646	0.0	1.646822456071011e-05
Actinobacteriota	Thermoleophilia	Solirubrobacterales	Solirubrobacteraceae	Solirubrobacter	Solirubrobacter_soli	0.0	0.0	0.0	0.0	0.0	0.0	0.0	0.0	0.0	0.0	9.012094230457273e-05	0.0	1.7384048397190737e-05	0.0	0.0001646822456071011
Actinobacteriota	Thermoleophilia	Solirubrobacterales	Solirubrobacteraceae	Solirubrobacter	Solirubrobacter_sp._Gsoil_917	0.0	0.0	0.0	0.0018268972914990615	0.0	0.0004816148756177234	0.0005400817838129774	5.2270272153883684e-05	0.0007053038852168306	0.00096346118887475	0.0014058866999513346	0.0	0.000730130032682011	0.0	0.0
Actinobacteriota	Thermoleophilia	Solirubrobacterales	Solirubrobacteraceae	Solirubrobacter	Solirubrobacter_sp._URHD0082	0.0	0.0	1.4811303987203034e-05	0.002631402520783052	0.0	0.0026384119272970935	0.000879561762209706	0.00013938739241035647	0.0036877317427051427	0.0023450281766951462	0.007011409311295759	9.067827348567283e-05	0.0022773103400319868	4.136504653567735e-05	8.234112280355055e-05
Actinobacteriota	Thermoleophilia	Solirubrobacterales	Solirubrobacteraceae	Solirubrobacter	unclassified_Solirubrobacter	0.0	0.0	0.0	0.003553231429337624	0.0	0.000502554652818494	0.00132705809736903	5.227027215388368e-05	0.0007657585039497017	0.0024904562806762408	0.0007389917268974964	5.44069640914037e-05	0.0014776441137612127	0.0	1.646822456071011e-05
Actinobacteriota	Thermoleophilia	Solirubrobacterales	Solirubrobacteraceae	Solirubrobacter	uncultured_actinobacterium	0.0	0.0	0.0	1.6760525610083132e-05	0.0	0.0	0.00023146362163413317	0.0	6.045461873287119e-05	0.00010907107798582076	0.0	0.0	8.692024198595368e-05	0.0	0.0
Actinobacteriota	Thermoleophilia	Solirubrobacterales	Solirubrobacteraceae	unclassified_Solirubrobacteraceae	unclassified_Solirubrobacteraceae	0.0	0.0	0.0	0.0003687315634218289	7.519221008703499e-05	0.0004187955440154117	0.00046292724326826634	1.742342405129456e-05	0.0005037884894405933	0.0005453553899291038	0.0008471368576629837	3.6271309394269135e-05	0.0005562895487101036	0.0	0.0
Actinobacteriota	Thermoleophilia	Solirubrobacterales	unclassified_Solirubrobacterales	unclassified_Solirubrobacterales	unclassified_Solirubrobacterales	0.0	0.0	0.0	0.0	0.0	4.1879554401541165e-05	9.258544865365327e-05	0.0	0.00010075769788811864	0.00021814215597164153	7.209675384365819e-05	1.8135654697134567e-05	5.215214519157221e-05	0.0	0.0
Actinobacteriota	unclassified_Actinobacteriota	unclassified_Actinobacteriota	unclassified_Actinobacteriota	unclassified_Actinobacteriota	unclassified_Actinobacteriota	0.0	0.0	0.0	0.0011732367927058192	1.8798052521758747e-05	0.0007957115336292821	0.0016819689838747012	0.00010454054430776737	0.0012090923746574237	0.0020178149427376836	0.0028117733999026696	0.0015596663039535727	0.001321187678186496	0.0	3.293644912142022e-05
Armatimonadota	Armatimonadia	Armatimonadales	Armatimonadaceae	Armatimonas	Armatimonas_rosea	1.7405228530650607e-05	0.0	0.0	0.000385492089031912	0.0	0.00014657844040539408	0.00021603271352519098	1.742342405129456e-05	0.00010075769788811864	0.0010179967278676604	7.209675384365819e-05	0.0	0.00039983311313538696	0.0	0.0
Armatimonadota	Armatimonadia	Armatimonadales	unclassified_Armatimonadales	unclassified_Armatimonadales	unclassified_Armatimonadales	0.0	0.0	0.0	0.0	0.0	0.0002303375492084764	0.0	0.0	0.00010075769788811866	0.0	1.8024188460914547e-05	5.44069640914037e-05	0.0	2.0682523267838676e-05	0.0
Armatimonadota	Armatimonadia	Armatimonadales	uncultured_Armatimonadetes_bacterium	uncultured_Armatimonadetes_bacterium	uncultured_Armatimonadetes_bacterium	0.0	0.0	0.0	1.6760525610083132e-05	0.0	0.0	0.00010801635676259548	0.0	4.030307915524746e-05	0.0	0.0	0.0	8.692024198595368e-05	0.0	0.0
Armatimonadota	Chthonomonadetes	Chthonomonadales	uncultured_Armatimonadetes_bacterium	uncultured_Armatimonadetes_bacterium	uncultured_Armatimonadetes_bacterium	0.0	0.0	0.0	0.0	0.0	0.0	0.0	0.0	0.0	7.271405199054717e-05	0.0	0.0	0.0	0.0	0.0
Armatimonadota	Fimbriimonadia	Fimbriimonadales	Fimbriimonadaceae	Fimbriimonas	Fimbriimonas_ginsengisoli	0.0	0.0	0.0	0.00015084473049074818	1.8798052521758747e-05	0.0	0.0	0.0	0.0	0.00027267769496455187	0.0	0.0	3.476809679438147e-05	0.0	0.0
Armatimonadota	Fimbriimonadia	Fimbriimonadales	Fimbriimonadaceae	unclassified_Fimbriimonadaceae	unclassified_Fimbriimonadaceae	0.0	0.0	0.0	0.0	0.0	0.0	4.6292724326826637e-05	0.0	0.0	0.0	0.0	0.0	0.0	0.0	0.0
Armatimonadota	Fimbriimonadia	Fimbriimonadales	uncultured_soil_bacterium	uncultured_soil_bacterium	uncultured_soil_bacterium	0.0	0.0	0.0	0.00013408420488066506	0.0	0.0	0.0003240490702877864	0.0	0.0	0.00010907107798582076	0.0	0.0	6.953619358876295e-05	0.0	0.0
Bacteroidota	Bacteroidia	Bacteroidales	Bacteroidaceae	Bacteroides	Bacteroides_acidifaciens	0.03649876422877432	0.0	2.9622607974406068e-05	0.00011732367927058192	0.0	0.015474495351369463	0.00018517089730730655	1.742342405129456e-05	0.00221666935353861	7.271405199054717e-05	0.00039653214614012003	0.003264417845484222	0.0009387386134482998	6.204756980351603e-05	0.011181924476722165
Bacteroidota	Bacteroidia	Bacteroidales	Bacteroidaceae	Bacteroides	Bacteroides_caccae	0.0	0.0	0.0	0.0	0.0	0.0	0.0	1.742342405129456e-05	0.0	0.0	0.0	3.6271309394269135e-05	0.0	0.0	1.646822456071011e-05
Bacteroidota	Bacteroidia	Bacteroidales	Bacteroidaceae	Bacteroides	Bacteroides_caecicola	0.0	0.0	0.0	0.0	0.0	0.0	0.0	0.0	0.00012090923746574239	0.0	0.0	0.0	0.0	0.0	0.0
Bacteroidota	Bacteroidia	Bacteroidales	Bacteroidaceae	Bacteroides	Bacteroides_caecimuris	0.0016709019389424583	0.00029506745569890004	0.0	0.0	0.0	6.281933160231175e-05	0.0	3.484684810258912e-05	0.0	1.8178512997636793e-05	0.0	0.0	3.476809679438147e-05	0.0	0.0022232103156958646
Bacteroidota	Bacteroidia	Bacteroidales	Bacteroidaceae	Bacteroides	Bacteroides_fragilis	1.7405228530650607e-05	0.0014753372784945002	0.0	0.0	1.8798052521758747e-05	0.0	0.0	1.742342405129456e-05	2.015153957762373e-05	0.0	0.0	0.0	6.953619358876295e-05	0.0	0.0
Bacteroidota	Bacteroidia	Bacteroidales	Bacteroidaceae	Bacteroides	Bacteroides_intestinalis	0.00040032025620496394	0.0011310919135124502	0.0	0.0	0.0	0.0	0.0	0.0	0.0	0.0	3.6048376921829094e-05	0.0	1.7384048397190737e-05	0.0	1.646822456071011e-05
Bacteroidota	Bacteroidia	Bacteroidales	Bacteroidaceae	Bacteroides	Bacteroides_ovatus	1.7405228530650607e-05	0.0	4.44339119616091e-05	5.0281576830249393e-05	0.0	0.000502554652818494	4.629272432682663e-05	0.00027877478482071295	0.0014509108495889087	3.6357025995273585e-05	0.0020187091076224292	0.00014508523757707654	0.00034768096794381473	0.001220268872802482	4.9404673682130334e-05
Bacteroidota	Bacteroidia	Bacteroidales	Bacteroidaceae	Bacteroides	Bacteroides_sartorii	0.0	0.0	0.0	1.6760525610083132e-05	0.0	0.001046988860038529	0.0	0.0	0.0002619700145091085	3.6357025995273585e-05	0.0	1.8135654697134567e-05	1.7384048397190737e-05	0.0	0.0
Bacteroidota	Bacteroidia	Bacteroidales	Bacteroidaceae	Bacteroides	Bacteroides_sp._SLC1_38	0.0	0.0	0.0	0.0	0.0	0.00014657844040539408	0.0	0.0	0.0	0.0	0.0	0.0	1.7384048397190737e-05	0.0	0.0
Bacteroidota	Bacteroidia	Bacteroidales	Bacteroidaceae	Bacteroides	Bacteroides_stercorirosoris	1.7405228530650607e-05	0.0	0.00032584868771846676	0.00018436578171091445	0.0	0.016940279755423403	6.172363243576884e-05	1.742342405129456e-05	0.0022771239722714815	0.00014542810398109434	0.000955281988428471	0.00039898440333696047	0.0013038036297893054	2.0682523267838676e-05	3.293644912142022e-05
Bacteroidota	Bacteroidia	Bacteroidales	Bacteroidaceae	Bacteroides	Bacteroides_thetaiotaomicron	0.002558568594005639	9.835581856630002e-05	0.0	0.0	3.7596105043517494e-05	0.0	0.0	3.484684810258912e-05	0.0	0.0	0.0	1.8135654697134567e-05	8.692024198595368e-05	2.0682523267838676e-05	0.0017621000279959818
Bacteroidota	Bacteroidia	Bacteroidales	Bacteroidaceae	Bacteroides	Bacteroides_vulgatus	0.0	0.00045899381997606674	2.9622607974406068e-05	1.6760525610083132e-05	7.519221008703499e-05	0.000251277326409247	0.0	0.00022650451266682928	6.045461873287119e-05	5.453553899291038e-05	7.209675384365819e-05	0.00018135654697134566	0.0008344343230651555	0.00010341261633919338	1.646822456071011e-05
Bacteroidota	Bacteroidia	Bacteroidales	Bacteroidaceae	Bacteroides	Phocaeicola_barnesiae	0.0	0.0	0.0001777356478464364	0.0	0.0	0.0	0.0	0.0	0.0	0.0	0.0	0.0	0.0	0.0	0.0
Bacteroidota	Bacteroidia	Bacteroidales	Bacteroidaceae	Bacteroides	Phocaeicola_coprocola	0.0	3.278527285543334e-05	0.0	0.0	1.8798052521758747e-05	0.0	0.0	6.969369620517824e-05	0.0	0.00010907107798582076	1.8024188460914547e-05	0.0002176278563656148	0.0	0.0	1.646822456071011e-05
Bacteroidota	Bacteroidia	Bacteroidales	Bacteroidaceae	Bacteroides	Phocaeicola_dorei	0.0	0.0	0.0	0.0	0.0	0.0	0.0	0.0	0.0	0.0	1.8024188460914547e-05	1.8135654697134567e-05	1.7384048397190737e-05	0.0	1.646822456071011e-05
Bacteroidota	Bacteroidia	Bacteroidales	Bacteroidaceae	Bacteroides	Phocaeicola_plebeius	0.0	0.0	0.0	0.0	1.8798052521758747e-05	0.0	0.0	1.742342405129456e-05	0.0	0.00032721323395746226	0.00010814513076548728	0.0003264417845484222	0.0	2.0682523267838676e-05	9.880934736426066e-05
Bacteroidota	Bacteroidia	Bacteroidales	Bacteroidaceae	Bacteroides	unclassified_Bacteroides	3.4810457061301215e-05	0.0005081717292592168	0.0003702825996800758	0.00028492893537141324	0.0	0.0030153279169109646	0.00012344726487153768	0.002352162246924766	0.00906819280993068	3.6357025995273585e-05	0.014203060507200665	0.0015233949945593038	0.0029379041791252345	4.136504653567735e-05	0.00013174579648568088
Bacteroidota	Bacteroidia	Bacteroidales	Bacteroidales_Incertae_Sedis	Phocaeicola	Phocaeicola_abscessus	0.0005221568559195182	0.0042456928347786175	0.0	0.0011564762670957362	0.004455138447656823	0.0	0.0	0.005087639822978012	0.00032242463324197966	0.00021814215597164153	0.0	0.0	0.0	0.005336091003102379	0.0
Bacteroidota	Bacteroidia	Bacteroidales	Bacteroidales_RF16_group	unclassified_Bacteroidales_RF16_group	unclassified_Bacteroidales_RF16_group	0.0	0.0	0.0	0.0	0.00013158636765231123	0.0	0.0	0.0	0.0	0.0	0.0	0.0	0.0	0.00020682523267838676	0.0
Bacteroidota	Bacteroidia	Bacteroidales	Bacteroidetes_BD2_2	unclassified_Bacteroidetes_BD2_2	unclassified_Bacteroidetes_BD2_2	1.7405228530650607e-05	0.0	1.4811303987203034e-05	0.0	0.0	0.0	0.0	0.00012196396835906192	0.0	1.8178512997636793e-05	0.0	0.0014689880304678998	0.0	0.0	4.940467368213033e-05
Bacteroidota	Bacteroidia	Bacteroidales	Bacteroidetes_BD2_2	uncultured_Bacteroidetes_bacterium	uncultured_Bacteroidetes_bacterium	0.0	0.0	1.4811303987203034e-05	0.0	0.0	0.0	0.0	0.0	0.0	7.271405199054717e-05	0.0	0.0008705114254624592	0.0	0.0	1.646822456071011e-05
Bacteroidota	Bacteroidia	Bacteroidales	Barnesiellaceae	Barnesiella	unclassified_Barnesiella	0.0	0.0	0.0	0.0	9.399026260879373e-05	0.0	0.0	0.0	0.0	0.00021814215597164153	0.00019826607307006001	0.0	0.0	0.0001654601861427094	0.0009880934736426067
Bacteroidota	Bacteroidia	Bacteroidales	Marinifilaceae	Butyricimonas	Butyricimonas_virosa	0.0	6.557054571086668e-05	0.0	0.0	0.0	0.0	0.0	0.0	0.0	0.0	0.0	0.0	0.0	0.0	0.0
Bacteroidota	Bacteroidia	Bacteroidales	Marinifilaceae	Odoribacter	Odoribacter_laneus	0.0	0.0	0.0	1.6760525610083132e-05	0.0	0.00010469888600385292	0.0	0.00012196396835906192	0.0004433338707077221	0.0	0.0006128224076710946	1.8135654697134567e-05	3.476809679438147e-05	0.0	0.0
Bacteroidota	Bacteroidia	Bacteroidales	Marinifilaceae	Odoribacter	Odoribacter_splanchnicus	0.0	0.0	2.9622607974406068e-05	0.0	0.0	2.0939777200770582e-05	0.0	0.0	0.00016121231662098983	0.0	0.0003064112038355473	0.0	5.215214519157221e-05	0.0	0.0
Bacteroidota	Bacteroidia	Bacteroidales	Marinifilaceae	Odoribacter	unclassified_Odoribacter	0.0	0.0	5.9245215948812136e-05	3.3521051220166265e-05	0.0	0.0007119524248261999	1.543090810894221e-05	0.0005052792974875422	0.0020756085764952444	0.0	0.0035327409383392517	0.0003445774392455568	0.000591057645504485	0.0014891416752843846	6.587289824284044e-05
Bacteroidota	Bacteroidia	Bacteroidales	Marinifilaceae	Sanguibacteroides	Gabonibacter_timonensis	0.0	0.0	0.0	0.0	0.0	4.1879554401541165e-05	0.0	0.0	6.045461873287119e-05	0.0	0.00010814513076548728	1.8135654697134567e-05	1.7384048397190737e-05	0.0	0.0
Bacteroidota	Bacteroidia	Bacteroidales	Marinilabiliaceae	Labilibacter	Labilibacter_marinus	0.0	0.0	2.9622607974406068e-05	0.0	0.0	0.0	0.0	0.0	0.0	1.8178512997636793e-05	0.0	0.0007798331519767864	0.0	0.0	0.0
Bacteroidota	Bacteroidia	Bacteroidales	Marinilabiliaceae	unclassified_Marinilabiliaceae	uncultured_Bacteroidetes_bacterium	0.0	0.0	0.0	0.0	0.00022557663026110495	0.0	0.0	0.0	0.0	0.0	0.0	0.0	0.0	8.27300930713547e-05	1.646822456071011e-05
Bacteroidota	Bacteroidia	Bacteroidales	Muribaculaceae	Muribaculum	Muribaculum_intestinale	0.0005221568559195182	0.0	4.44339119616091e-05	5.0281576830249393e-05	3.7596105043517494e-05	0.005046486305385711	7.715454054471106e-05	1.742342405129456e-05	0.0007657585039497017	0.00010907107798582075	0.0007930642922802401	5.44069640914037e-05	0.0005215214519157221	0.0	0.00044464206313917296
Bacteroidota	Bacteroidia	Bacteroidales	Muribaculaceae	unclassified_Muribaculaceae	unclassified_Muribaculaceae	0.1702405402582936	0.004786649836893268	0.0015996208306179275	0.0012235183695360689	0.0008459123634791436	0.07398023285032249	0.0001543090810894221	0.002543819911489006	0.014710623891665324	0.0017814942737684057	0.012725077053405668	0.02257889009793253	0.006710242681315624	0.0010548086866597724	0.08910956309800239
Bacteroidota	Bacteroidia	Bacteroidales	Muribaculaceae	uncultured_Bacteroidales_bacterium	uncultured_Bacteroidales_bacterium	0.008963692693285064	6.557054571086668e-05	0.00038509390366727885	6.704210244033253e-05	0.0005263454706092449	0.0014867241812547116	4.629272432682663e-05	0.000836324354462139	0.00253909398678059	0.0007453190329031086	0.00641661109208558	0.0074900253899165764	0.00020860858076628884	0.0005377456049638056	0.012960492729278857
Bacteroidota	Bacteroidia	Bacteroidales	Muribaculaceae	uncultured_Barnesiella_sp.	uncultured_Barnesiella_sp.	0.00034810457061301215	0.0	0.0	5.0281576830249393e-05	0.0	0.003182846134517129	0.0	0.0	0.0006851523456392069	1.8178512997636793e-05	0.00014419350768731637	3.6271309394269135e-05	0.00020860858076628887	0.0	0.0
Bacteroidota	Bacteroidia	Bacteroidales	Paludibacteraceae	F0058	Bacteroidetes_oral_taxon_274_str._F0058	0.0	0.005458747930429651	0.0	0.0008715473317243229	0.01889204278436754	0.0003769159896138705	0.0	0.0005401261455901314	0.0011687892955021763	0.0	0.0	0.0	0.0	0.02229576008273009	0.0005105149613820134
Bacteroidota	Bacteroidia	Bacteroidales	Porphyromonadaceae	Porphyromonas	Porphyromonas_catoniae	0.0	3.278527285543334e-05	0.0	0.0	0.0	0.0	0.0	0.0	0.00042318233113009836	0.0	0.0	0.0	0.0	0.0	0.0
Bacteroidota	Bacteroidia	Bacteroidales	Porphyromonadaceae	Porphyromonas	Porphyromonas_endodontalis	0.00019145751383715668	0.0	1.4811303987203034e-05	0.011598283722177527	0.011466812038272834	0.0011098081916408409	0.0	0.00099313517092379	0.0037078832822827665	1.8178512997636793e-05	0.0	0.0009974610083424013	0.0	0.011851085832471561	0.0
Bacteroidota	Bacteroidia	Bacteroidales	Porphyromonadaceae	Porphyromonas	Porphyromonas_gingivalis	0.0006091829985727712	0.09119223644738783	0.0	0.03809667471171896	0.018610071996541157	0.0	0.0	0.007857964247133847	0.00012090923746574239	1.8178512997636793e-05	0.0	0.006347479143997099	0.0	0.0234746639089969	0.0
Bacteroidota	Bacteroidia	Bacteroidales	Porphyromonadaceae	Porphyromonas	Porphyromonas_pasteri	0.00043513071326626516	0.0003442453649820501	0.0	0.0	0.0	0.0	0.0	0.0014112973481548595	0.0	0.0	0.0	0.0	0.0	0.0	0.0
Bacteroidota	Bacteroidia	Bacteroidales	Porphyromonadaceae	Porphyromonas	Porphyromonas_uenonis	0.0	0.0	0.0	0.0	0.0005827396281745212	0.0	0.0	0.0	0.00012090923746574239	0.0	0.0	0.0	0.0	0.0006618407445708376	0.0
Bacteroidota	Bacteroidia	Bacteroidales	Porphyromonadaceae	Porphyromonas	unclassified_Porphyromonas	0.0	0.0	0.0001777356478464364	0.0	0.0	0.0	0.0	0.0	0.0	0.0	1.8024188460914547e-05	0.00018135654697134566	0.0	0.0	0.0
Bacteroidota	Bacteroidia	Bacteroidales	Prevotellaceae	Alloprevotella	Alloprevotella_rava	0.0	0.0	0.0	0.0	0.0010526909412184899	0.0	0.0	0.0	0.0	0.0	0.0	0.0005259339862169024	0.0	0.0008479834539813858	0.0
Bacteroidota	Bacteroidia	Bacteroidales	Prevotellaceae	Alloprevotella	Alloprevotella_tannerae	0.0	0.0018523679163319838	0.0	0.005195762939125771	0.008346335319660883	0.0	0.0	0.0	0.0	0.0	0.0	0.0	0.0	0.00953464322647363	0.0
Bacteroidota	Bacteroidia	Bacteroidales	Prevotellaceae	Alloprevotella	Prevotellaceae_bacterium_Marseille_P2826	0.0	0.0	0.0	0.0	5.639415756527624e-05	0.0	0.0004937890594861507	0.0	0.0	0.0	0.0	0.0	0.0	2.0682523267838676e-05	0.0
Bacteroidota	Bacteroidia	Bacteroidales	Prevotellaceae	Alloprevotella	unclassified_Alloprevotella	0.0	0.0	0.00011849043189762427	0.0009385894341646554	0.00030076884034813996	0.06026467878381774	7.715454054471106e-05	0.00010454054430776737	0.009854102853458004	5.453553899291038e-05	0.001550080207638651	0.0009430540442509974	0.004189555663722967	0.00047569803516028954	0.00021408691928923143
Bacteroidota	Bacteroidia	Bacteroidales	Prevotellaceae	Alloprevotella	uncultured_Bacteroidales_bacterium	0.0021060326522087235	0.0	0.0	1.6760525610083132e-05	0.0	0.0	0.0	1.742342405129456e-05	0.0	0.0	0.0	1.8135654697134567e-05	0.0	0.0	0.000609324308746274
Bacteroidota	Bacteroidia	Bacteroidales	Prevotellaceae	Prevotella	Unclassified	0.0	0.0	0.0	0.0	0.0	0.0	9.258544865365327e-05	0.0	0.0	0.0	0.0	0.0	0.0	0.0	0.0
Bacteroidota	Bacteroidia	Bacteroidales	Prevotellaceae	Prevotella	Prevotella_conceptionensis	0.0	0.007540612756749668	0.0	0.0	0.008477921687313194	0.0	0.0	0.0008189009304108443	0.00024181847493148477	1.8178512997636793e-05	1.8024188460914547e-05	0.0	0.0	0.008976215098241985	0.0
Bacteroidota	Bacteroidia	Bacteroidales	Prevotellaceae	Prevotella	Prevotella_intermedia	0.0	0.0015081225513499336	0.0	0.003435907750067042	0.00018798052521758747	0.0	0.0	0.0029794055127713697	0.0007859100435273255	0.0	0.0	0.0009974610083424013	0.0	0.00010341261633919338	0.0
Bacteroidota	Bacteroidia	Bacteroidales	Prevotellaceae	Prevotella	Prevotella_maculosa	0.0	0.0017212268249102503	0.0	0.0	0.0011278831513055248	0.0	0.0	0.0	0.0	0.0	0.0	0.0	0.0	0.0009100310237849017	0.0
Bacteroidota	Bacteroidia	Bacteroidales	Prevotellaceae	Prevotella	Prevotella_marshii	0.0	4.917790928315001e-05	0.0	0.0	0.00033836494539165744	0.0	0.0	0.0	0.0	0.0	0.0	0.0	0.0	0.0005377456049638056	0.0
Bacteroidota	Bacteroidia	Bacteroidales	Prevotellaceae	Prevotella	Prevotella_micans	0.0	0.00040981591069291675	0.0	0.0	0.003327255296351298	0.0	0.0	0.0	0.0	0.0	0.0	0.0	0.0	0.003309203722854188	0.0
Bacteroidota	Bacteroidia	Bacteroidales	Prevotellaceae	Prevotella	Prevotella_nigrescens	0.00012183659971455425	3.278527285543334e-05	0.0	0.0004860552426924108	0.0015978344643494933	0.000251277326409247	0.0	0.0	0.00024181847493148477	0.0	0.0	0.0007435618425825172	0.0	0.0021923474663908997	0.0
Bacteroidota	Bacteroidia	Bacteroidales	Prevotellaceae	Prevotella	Prevotella_oralis	0.0	0.0	0.0	0.0	0.0003195668928698987	0.0	0.0	0.0	0.0	0.0	0.0	0.0	0.0	0.0002481902792140641	0.0
Bacteroidota	Bacteroidia	Bacteroidales	Prevotellaceae	Prevotella	Prevotella_oris	0.0009050718835938316	0.0037375211055194007	0.0020291486462468158	0.0025811209439528023	0.0189108408368893	0.0	0.0	0.00038331532912848034	0.00034257617281960344	0.0	0.0	0.0	0.0	0.022585315408479835	0.00024702336841065167
Bacteroidota	Bacteroidia	Bacteroidales	Prevotellaceae	Prevotella	Prevotella_oulorum	0.0	0.00018031900070488336	0.0	0.0006033789219629927	0.0015038442017406997	0.0	0.0	0.0	0.0013904562308560374	0.0	0.0	0.0	0.0	0.001654601861427094	0.0
Bacteroidota	Bacteroidia	Bacteroidales	Prevotellaceae	Prevotella	Prevotella_pallens	0.0	0.0003114600921266167	0.0	0.0	0.003477639716525368	0.0	0.00020060180541624874	0.0	0.0	0.0	0.0	0.0	0.0	0.004053774560496381	0.0
Bacteroidota	Bacteroidia	Bacteroidales	Prevotellaceae	Prevotella	Prevotella_ruminicola	0.0	0.0	0.0	0.0	0.0	0.0	9.258544865365327e-05	0.0	0.0	0.0	0.0	0.0	0.0	0.0	0.0
Bacteroidota	Bacteroidia	Bacteroidales	Prevotellaceae	Prevotella	Prevotella_saccharolytica	0.0	0.0005901349113978001	0.0	0.0	0.0007331240483485911	0.0	0.0	0.0	0.0	0.0	0.0	0.0	0.0	0.0009100310237849017	0.0
Bacteroidota	Bacteroidia	Bacteroidales	Prevotellaceae	Prevotella	Prevotella_salivae	0.0	0.0	0.0	0.0	0.00022557663026110495	0.0	0.0	0.0	0.0	0.0	0.0	0.0	0.0	0.0002688728024819028	0.0
Bacteroidota	Bacteroidia	Bacteroidales	Prevotellaceae	Prevotella	Prevotella_sp._6021087986	0.0	0.0	0.0	0.0	7.519221008703499e-05	0.0	0.0	0.0	0.0	0.0	0.0	0.0	0.0	0.00010341261633919338	0.0
Bacteroidota	Bacteroidia	Bacteroidales	Prevotellaceae	Prevotella	unclassified_Prevotella	0.0008528561980018798	0.00044260118354835006	0.0003554712956928728	0.004508581389112362	0.00011278831513055248	0.0	0.0	0.0013764505000522702	0.0	0.0	0.0	0.0006166122597025753	0.0	0.0001654601861427094	1.646822456071011e-05
Bacteroidota	Bacteroidia	Bacteroidales	Prevotellaceae	Prevotella	uncultured_Prevotella_sp.	0.0	0.0042456928347786175	0.0	0.0	0.0	0.0	0.0	0.0	0.0	0.0	0.0	0.0	0.0	0.0	0.0
Bacteroidota	Bacteroidia	Bacteroidales	Prevotellaceae	Prevotella_7	Hallella_seregens	0.0	0.0	0.0	0.000888307857334406	0.0011654792563490423	6.281933160231175e-05	0.0	0.0	0.0005037884894405932	0.0	0.0	0.0	0.0	0.0013236814891416752	0.0
Bacteroidota	Bacteroidia	Bacteroidales	Prevotellaceae	Prevotella_7	Prevotella_baroniae	0.0	8.196318213858335e-05	0.0	0.00018436578171091445	0.0035716299791341615	0.0	0.0	0.0	0.0005642431081734644	0.0	0.0	0.00018135654697134566	0.0	0.0043019648397104445	0.0
Bacteroidota	Bacteroidia	Bacteroidales	Prevotellaceae	Prevotella_7	Prevotella_denticola	0.0	0.0008852023670967001	0.0	0.0009385894341646554	0.00659811643513732	0.0011726275232431527	0.0	0.0	0.00016121231662098983	0.0	0.0	0.0009430540442509974	0.0	0.007569803516028956	6.587289824284044e-05
Bacteroidota	Bacteroidia	Bacteroidales	Prevotellaceae	Prevotella_7	Prevotella_enoeca	0.0	0.00027867481927118336	0.0	0.0	0.0	0.0	0.0	0.0	0.0	0.0	0.0	0.0	0.0	0.0	0.0
Bacteroidota	Bacteroidia	Bacteroidales	Prevotellaceae	Prevotella_7	Prevotella_genomosp._C2	0.0	0.002376932282018917	0.0	6.704210244033253e-05	0.0010526909412184899	0.0002722171036100176	0.0	0.0	0.000826213122682573	0.0	0.0	0.0	0.0	0.0010134436401240952	0.0
Bacteroidota	Bacteroidia	Bacteroidales	Prevotellaceae	Prevotella_7	Prevotella_genomosp._P4	0.00017405228530650607	0.0	0.0	0.0	0.0	0.0	0.0	0.0	0.0	0.0	0.0	0.0037722161770039897	0.0	0.0	0.0
Bacteroidota	Bacteroidia	Bacteroidales	Prevotellaceae	Prevotella_7	Prevotella_genomosp._P6	0.0	0.0	0.0	5.0281576830249393e-05	0.0	0.0	0.0	0.00022650451266682928	0.0	0.0	0.0	0.0	0.0	0.0	0.0
Bacteroidota	Bacteroidia	Bacteroidales	Prevotellaceae	Prevotella_7	Prevotella_melaninogenica	0.0	0.0003114600921266167	0.00395461816458321	0.0	0.003909994924525819	0.0	0.0	0.00022650451266682928	0.00010075769788811866	0.0	0.0	1.8135654697134567e-05	0.0	0.0043019648397104445	0.0
Bacteroidota	Bacteroidia	Bacteroidales	Prevotellaceae	Prevotella_7	Prevotella_multiformis	0.0	0.0	0.0	0.0	0.0	0.0	0.0	0.0	0.0	0.0	0.0	0.004044250997461008	0.0	0.0	0.0
Bacteroidota	Bacteroidia	Bacteroidales	Prevotellaceae	Prevotella_7	Prevotella_multisaccharivorax	0.0	0.0010655213678015835	0.0	0.0	0.010827678252533038	0.0	0.0	0.0	0.0	0.0	0.0	0.0	0.0	0.013712512926577042	0.0
Bacteroidota	Bacteroidia	Bacteroidales	Prevotellaceae	Prevotella_7	Prevotella_pleuritidis	0.0011139346259616389	0.0008196318213858335	0.0	0.0	0.0	0.0001256386632046235	0.0	0.0014112973481548595	0.0003828792519748509	0.0	0.0	0.0	0.0	0.0	1.646822456071011e-05
Bacteroidota	Bacteroidia	Bacteroidales	Prevotellaceae	Prevotella_7	Prevotella_ruminicola	0.0	8.196318213858335e-05	0.0	0.0	0.0	0.0	0.0	0.0023173153988221766	0.0	0.0	0.0	0.0	0.0	0.0	0.0
Bacteroidota	Bacteroidia	Bacteroidales	Prevotellaceae	Prevotella_7	Prevotella_sp.	0.00010443137118390364	0.0	0.0	0.0	0.00046995131304396865	0.0	0.0	0.0	0.0	0.0	0.0	0.0	0.0	0.0005791106514994829	0.0
Bacteroidota	Bacteroidia	Bacteroidales	Prevotellaceae	Prevotella_7	Prevotella_sp._E7_34	0.0	1.639263642771667e-05	0.0	0.0	0.0009774987311314547	0.0	0.0	0.0	0.00020151539577623732	0.0	0.0	0.00041712005803409504	0.0	0.0011582213029989658	0.0
Bacteroidota	Bacteroidia	Bacteroidales	Prevotellaceae	Prevotella_7	Prevotella_veroralis	0.0	0.0005737422749700834	0.0010219799751170094	0.0	0.007669605428877568	0.0	0.0	0.00033104505697459667	0.0	1.8178512997636793e-05	0.0	0.0	0.0	0.008914167528438469	0.0001646822456071011
Bacteroidota	Bacteroidia	Bacteroidales	Prevotellaceae	Prevotella_7	unclassified_Prevotella_7	0.0	3.278527285543334e-05	0.0	0.000502815768302494	0.003928792977047578	0.0	0.0	0.0	0.0	0.0	0.0	0.0	0.0	0.005274043433298862	0.0
Bacteroidota	Bacteroidia	Bacteroidales	Prevotellaceae	Prevotella_9	Prevotella_copri	1.7405228530650607e-05	0.004294870744061767	0.0	0.0	0.0	0.0	0.0	0.0	0.0	3.6357025995273585e-05	1.8024188460914547e-05	0.0	0.0	2.0682523267838676e-05	0.0003293644912142022
Bacteroidota	Bacteroidia	Bacteroidales	Prevotellaceae	Prevotellaceae_NK3B31_group	Prevotella_marseillensis	0.0	0.0	0.0	1.6760525610083132e-05	0.0	0.0	0.0	0.0	0.0	0.0	0.0	0.0	0.0	0.0	3.293644912142022e-05
Bacteroidota	Bacteroidia	Bacteroidales	Prevotellaceae	Prevotellaceae_NK3B31_group	unclassified_Prevotellaceae_NK3B31_group	0.0	0.0010819140042293003	0.0	0.0	0.0	0.0	0.0	0.0	2.015153957762373e-05	0.0	0.0	0.0	0.0	0.0	9.880934736426066e-05
Bacteroidota	Bacteroidia	Bacteroidales	Prevotellaceae	Prevotellaceae_UCG_001	unclassified_Prevotellaceae_UCG_001	0.005482646987154941	0.0011802698227956002	0.0	0.00013408420488066506	3.7596105043517494e-05	0.01149593768322305	1.543090810894221e-05	3.484684810258912e-05	0.0015516685474770272	5.453553899291038e-05	0.0009913303653503003	0.002013057671381937	0.0008692024198595368	0.0	0.0017621000279959816
Bacteroidota	Bacteroidia	Bacteroidales	Prevotellaceae	Prevotellaceae_UCG_004	uncultured_Bacteroidetes_bacterium	0.0	0.0004917790928315001	0.0	0.0	0.0	0.0	0.0	0.0	0.0	0.0	0.0	0.0	0.0	0.0	0.0
Bacteroidota	Bacteroidia	Bacteroidales	Prevotellaceae	unclassified_Prevotellaceae	unclassified_Prevotellaceae	0.0002610784279597591	0.0	0.0	0.0003687315634218289	0.0	0.003769159896138705	1.543090810894221e-05	1.742342405129456e-05	0.0006246977269063356	0.0003090347209598255	0.0009012094230457273	0.0020130576713819365	0.0002781447743550518	4.136504653567735e-05	0.003112494441974211
Bacteroidota	Bacteroidia	Bacteroidales	Prevotellaceae	unclassified_Prevotellaceae	uncultured_Prevotella_sp.	0.0	0.0	0.0	0.00013408420488066506	0.0	0.0	0.0	0.0	0.0	0.0	0.0	0.0	0.0	0.0	0.0
Bacteroidota	Bacteroidia	Bacteroidales	Prolixibacteraceae	unclassified_Prolixibacteraceae	unclassified_Prolixibacteraceae	0.0	0.0	4.44339119616091e-05	0.0	0.0	0.0	0.0	0.0	0.0	0.0	0.0	0.0011244105912223432	0.0	0.0	0.0
Bacteroidota	Bacteroidia	Bacteroidales	Rikenellaceae	Alistipes	Alistipes_massiliensis	0.0	0.0	2.9622607974406068e-05	0.0	0.0	0.00014657844040539408	0.00024689452974307536	0.00022650451266682928	0.0008060615831049493	0.00010907107798582075	0.0012616931922640182	0.00014508523757707654	0.00019122453236909812	8.27300930713547e-05	0.0
Bacteroidota	Bacteroidia	Bacteroidales	Rikenellaceae	Alistipes	Alistipes_obesi	1.7405228530650607e-05	4.917790928315001e-05	0.0	0.0	0.0	0.0	0.0	0.0	0.0	0.0	5.407256538274364e-05	0.0	3.476809679438147e-05	0.0	0.00011527757192497076
Bacteroidota	Bacteroidia	Bacteroidales	Rikenellaceae	Alistipes	Alistipes_putredinis	0.0010791241689003376	0.0	0.0	0.0	0.0	0.0010260490828377586	0.0	0.0005052792974875423	0.00012090923746574239	0.0	0.0	0.0	6.953619358876295e-05	0.0	0.0008069430034747954
Bacteroidota	Bacteroidia	Bacteroidales	Rikenellaceae	Alistipes	Alistipes_shahii	0.0	0.0	2.9622607974406068e-05	3.3521051220166265e-05	0.0	0.0002722171036100176	0.0	0.00020908108861553474	0.0008866677414154442	0.0	0.0014960076422559075	0.00012694958287994197	0.00024337667756067034	0.0	8.234112280355055e-05
Bacteroidota	Bacteroidia	Bacteroidales	Rikenellaceae	Alistipes	Alistipes_sp._CHKCI003	0.0	0.0	0.0	0.0	0.0	2.0939777200770582e-05	0.0	1.742342405129456e-05	4.030307915524746e-05	0.0	5.407256538274364e-05	0.0	3.476809679438147e-05	0.0	0.0
Bacteroidota	Bacteroidia	Bacteroidales	Rikenellaceae	Alistipes	Alistipes_timonensis	0.0	0.0	0.0	0.0	0.0	4.1879554401541165e-05	0.0	5.2270272153883684e-05	0.00012090923746574239	0.0	0.0003424595807573764	3.6271309394269135e-05	1.7384048397190737e-05	0.0	0.0
Bacteroidota	Bacteroidia	Bacteroidales	Rikenellaceae	Alistipes	Bacteroides_sp._N54.MGS_20	0.0	0.0	0.0	0.0	0.0	0.00014657844040539408	0.0	0.0	0.0	0.0	0.0	0.0	0.0	0.0	0.00036230094033562243
Bacteroidota	Bacteroidia	Bacteroidales	Rikenellaceae	Alistipes	Tidjanibacter_massiliensis	0.0002610784279597591	0.0	0.0	0.0	0.0	6.281933160231175e-05	0.0	5.227027215388368e-05	6.045461873287119e-05	3.6357025995273585e-05	3.6048376921829094e-05	0.005803409503083061	5.215214519157221e-05	0.0	0.0
Bacteroidota	Bacteroidia	Bacteroidales	Rikenellaceae	Alistipes	unclassified_Alistipes	0.012688411598844294	0.0	1.4811303987203034e-05	5.0281576830249393e-05	1.8798052521758747e-05	0.0001046988860038529	0.0	8.71171202564728e-05	0.00030227309366435593	5.453553899291038e-05	0.0004866530884446928	0.004987305041712006	6.953619358876295e-05	4.136504653567735e-05	0.005220427185745105
Bacteroidota	Bacteroidia	Bacteroidales	Rikenellaceae	Alistipes	uncultured_Bacteroidales_bacterium	0.0	0.0	0.0	0.0	0.0	0.0	0.0	0.0	0.0	0.0	0.0	0.001088139281828074	0.0	0.0	0.0
Bacteroidota	Bacteroidia	Bacteroidales	Rikenellaceae	Mucinivorans	Mucinivorans_hirudinis	1.7405228530650607e-05	0.0	0.0	3.3521051220166265e-05	0.0	0.0	3.086181621788442e-05	0.0	0.0	0.0	0.0	0.0	0.0	2.0682523267838676e-05	0.0
Bacteroidota	Bacteroidia	Bacteroidales	Rikenellaceae	Rikenella	Rikenella_microfusus	0.0	0.0	0.0	1.6760525610083132e-05	0.0	0.0	0.0	0.0	0.0	0.0	0.0	0.0003808487486398259	0.0	0.0	0.0
Bacteroidota	Bacteroidia	Bacteroidales	Rikenellaceae	Rikenella	unclassified_Rikenella	0.0	0.00024588954641575005	0.0	0.0	0.0	0.0	0.0	0.0	0.0	3.6357025995273585e-05	0.0	0.0	0.0	0.0	0.0
Bacteroidota	Bacteroidia	Bacteroidales	Rikenellaceae	Rikenellaceae_RC9_gut_group	Bacteroidales_genomosp._P1	0.0	0.0001639263642771667	0.0	0.0	0.0005827396281745212	0.0	0.0	0.0	0.0	0.0	0.0	0.0	0.0	0.0006825232678386764	0.0
Bacteroidota	Bacteroidia	Bacteroidales	Rikenellaceae	Rikenellaceae_RC9_gut_group	Bacteroidetes_bacterium_SP18_29	0.0	0.0	0.0	0.0	3.7596105043517494e-05	0.0	0.0	0.0	0.0	0.0	0.0	0.0	0.0	0.0	0.0
Bacteroidota	Bacteroidia	Bacteroidales	Rikenellaceae	Rikenellaceae_RC9_gut_group	Bacteroidia_bacterium_canine_oral_taxon_041	0.0	0.0017376194613379669	0.0	0.0	0.0	0.0	0.0	0.0023870090950273547	0.000523940029018217	0.0	0.0	0.0	0.0	0.0	0.0
Bacteroidota	Bacteroidia	Bacteroidales	Rikenellaceae	Rikenellaceae_RC9_gut_group	rumen_bacterium_R_23	0.0	0.0	0.0	0.0	0.0	0.0	0.0	0.0	0.0	0.0	0.0	0.0011062749365252085	0.0	0.0	0.0
Bacteroidota	Bacteroidia	Bacteroidales	Rikenellaceae	Rikenellaceae_RC9_gut_group	unclassified_Rikenellaceae_RC9_gut_group	0.0	0.0	0.0	0.0	0.0	0.0	0.0	0.0	0.0	0.0	0.0010634271191939583	0.0020674646354733404	0.0	0.0	0.0
Bacteroidota	Bacteroidia	Bacteroidales	Rikenellaceae	dgA_11_gut_group	unclassified_dgA_11_gut_group	0.0	0.0	0.0	0.0	0.0	4.1879554401541165e-05	0.0	0.0	0.00020151539577623732	0.0	9.012094230457273e-05	0.0	0.0	0.0	0.0
Bacteroidota	Bacteroidia	Bacteroidales	Rs_E47_termite_group	unclassified_Rs_E47_termite_group	unclassified_Rs_E47_termite_group	0.0	0.0	0.0	0.0	0.0	2.0939777200770582e-05	0.0	0.0	0.0	0.0	0.0	0.0	0.0	0.0	0.0003458327157749123
Bacteroidota	Bacteroidia	Bacteroidales	SB_5	unclassified_SB_5	unclassified_SB_5	0.0	0.0	0.0	0.0	0.0	0.0	0.0	0.0	0.0	0.0	0.0	0.0013783097569822272	0.0	0.0	0.0
Bacteroidota	Bacteroidia	Bacteroidales	Tannerellaceae	Parabacteroides	Parabacteroides_distasonis	1.7405228530650607e-05	0.0009507729128075668	4.44339119616091e-05	0.00010056315366049879	1.8798052521758747e-05	0.009381020185945221	3.086181621788442e-05	1.742342405129456e-05	0.0015919716266322747	5.453553899291038e-05	0.0002343144499918891	0.0009974610083424013	0.0008692024198595369	0.0	0.00021408691928923143
Bacteroidota	Bacteroidia	Bacteroidales	Tannerellaceae	Parabacteroides	Parabacteroides_goldsteinii	0.0	0.0	5.9245215948812136e-05	1.6760525610083132e-05	0.0	0.000251277326409247	1.543090810894221e-05	0.00027877478482071295	0.0009269708205706916	0.0	0.0016942737153259673	0.0001632208922742111	0.00043460120992976846	0.0	4.940467368213033e-05
Bacteroidota	Bacteroidia	Bacteroidales	Tannerellaceae	Parabacteroides	Parabacteroides_gordonii	0.0	0.0	0.0	0.0	0.0	0.0	0.0	0.0	0.0	0.0	3.6048376921829094e-05	1.8135654697134567e-05	0.0	0.0	0.0
Bacteroidota	Bacteroidia	Bacteroidales	Tannerellaceae	Parabacteroides	Parabacteroides_merdae	0.0	0.0003278527285543334	1.4811303987203034e-05	1.6760525610083132e-05	0.0	0.004690510092972611	0.0	8.71171202564728e-05	0.0010075769788811864	0.00016360661697873113	0.001748346280708711	0.0011969532100108815	0.00041721716153257773	2.0682523267838676e-05	0.0003458327157749123
Bacteroidota	Bacteroidia	Bacteroidales	Tannerellaceae	Parabacteroides	Parabacteroides_sp._S448	0.0	0.0	4.44339119616091e-05	5.0281576830249393e-05	0.0	0.0004187955440154117	0.0	0.00010454054430776737	0.0008665162018378203	0.0	0.0016221769614823093	0.00012694958287994197	0.00038244906473819623	0.000641158221302999	1.646822456071011e-05
Bacteroidota	Bacteroidia	Bacteroidales	Tannerellaceae	Parabacteroides	unclassified_Parabacteroides	0.0	0.0	2.9622607974406068e-05	5.0281576830249393e-05	0.0	0.000502554652818494	3.086181621788442e-05	0.00040073875317977493	0.0012090923746574237	1.8178512997636793e-05	0.0022890719345361474	0.00023576351106274938	0.0005389055003129128	0.0	0.0
Bacteroidota	Bacteroidia	Bacteroidales	Tannerellaceae	Parabacteroides_sp._Marseille_P4001	unclassified_Parabacteroides_sp._Marseille_P4001	0.0	0.0	7.405651993601516e-05	5.0281576830249393e-05	0.0	0.00035597621241309995	1.543090810894221e-05	0.00022650451266682928	0.0011284862163469288	1.8178512997636793e-05	0.001712297903786882	0.00023576351106274936	0.0004867533551213407	2.0682523267838676e-05	0.0
Bacteroidota	Bacteroidia	Bacteroidales	Tannerellaceae	Tannerella	Tannerella_forsythia	0.0	0.01939248889398882	0.0	0.004609144542772861	0.011203639302968213	0.0003350364352123293	0.0	0.012475171620726906	0.0020353054973399967	1.8178512997636793e-05	0.0	0.0	0.0	0.013195449844881076	0.00014821402104639098
Bacteroidota	Bacteroidia	Bacteroidales	Tannerellaceae	Tannerella	Tannerella_sp._oral_taxon_BU063_isolate_Cell_5	0.0003306993420823615	0.006524269298231235	0.0018514129984003793	0.0	0.001033892888696731	0.0	1.543090810894221e-05	0.00029619820887200754	0.0007254554247944543	0.0	0.0	0.0	0.0	0.0013236814891416752	0.0008069430034747954
Bacteroidota	Bacteroidia	Bacteroidales	unclassified_Bacteroidales	unclassified_Bacteroidales	unclassified_Bacteroidales	0.0	0.0	1.4811303987203034e-05	0.0	0.0	0.0	0.0	0.0	0.0	0.0	0.0	0.00019949220166848024	0.0	0.0	0.0
Bacteroidota	Bacteroidia	Bacteroidetes_VC2.1_Bac22	unclassified_Bacteroidetes_VC2.1_Bac22	unclassified_Bacteroidetes_VC2.1_Bac22	unclassified_Bacteroidetes_VC2.1_Bac22	0.0	0.0	0.0	0.0	0.0	0.0	0.0	0.0	0.0	0.0	0.0	5.44069640914037e-05	0.0	0.0	0.0
Bacteroidota	Bacteroidia	Chitinophagales	Chitinophagaceae	Aurantisolimonas	uncultured_soil_bacterium	0.0	0.0	0.0	0.0	0.0	0.00016751821760616466	0.0	0.0	6.045461873287119e-05	0.0	5.407256538274364e-05	0.0	0.0	0.0	0.0
Bacteroidota	Bacteroidia	Chitinophagales	Chitinophagaceae	Chitinophaga	Chitinophaga_aurantiaca	0.0	0.0	0.0	0.0008045052292839903	0.0	0.0	0.0	0.0	2.015153957762373e-05	0.00018178512997636792	0.0	0.0	0.00017384048397190737	0.0	0.0
Bacteroidota	Bacteroidia	Chitinophagales	Chitinophagaceae	Chitinophaga	Chitinophaga_soli	0.0	0.0	0.0	0.0	0.0	2.0939777200770582e-05	0.0	0.0	2.015153957762373e-05	0.0	3.6048376921829094e-05	0.0	1.7384048397190737e-05	0.0	0.0
Bacteroidota	Bacteroidia	Chitinophagales	Chitinophagaceae	Cnuella	Flavisolibacter_ginsengisoli	0.0	0.0	0.0	0.0	0.0	0.0	0.0	0.0	0.0	0.0	0.0	0.0	5.2152145191572217e-05	0.0	0.0
Bacteroidota	Bacteroidia	Chitinophagales	Chitinophagaceae	Cnuella	Paracnuella_aquatica	0.0	0.0	0.0	0.00011732367927058192	0.0	0.0	0.0005246508757040352	1.742342405129456e-05	0.0	0.0003999272859480095	0.0	1.8135654697134567e-05	0.00019122453236909812	0.0	0.0
Bacteroidota	Bacteroidia	Chitinophagales	Chitinophagaceae	Cnuella	unclassified_Cnuella	0.0	0.0	0.0	0.00023464735854116385	0.0	6.281933160231175e-05	0.00023146362163413317	0.0	2.015153957762373e-05	0.00021814215597164153	0.0	0.0	0.00020860858076628887	0.0	0.0
Bacteroidota	Bacteroidia	Chitinophagales	Chitinophagaceae	Ferruginibacter	Ferruginibacter_lapsinanis	0.0	0.0	0.0	0.0	0.0	0.0	0.0	0.0	0.0	0.0	9.012094230457273e-05	0.0	6.953619358876295e-05	0.0	0.0
Bacteroidota	Bacteroidia	Chitinophagales	Chitinophagaceae	Ferruginibacter	Ferruginibacter_sp.	0.0	0.0	0.0	0.00015084473049074818	0.0	0.0	0.0	0.0	0.0	0.0	7.209675384365819e-05	0.0	3.476809679438147e-05	0.0	0.0
Bacteroidota	Bacteroidia	Chitinophagales	Chitinophagaceae	Ferruginibacter	uncultured_Chitinophagaceae_bacterium	0.0	0.0	0.0	1.6760525610083132e-05	0.0	0.0005653739844208058	0.00020060180541624874	8.71171202564728e-05	0.0010881831371916814	0.00010907107798582076	0.001910563976856942	1.8135654697134567e-05	0.0003650650163410055	0.0	0.0
Bacteroidota	Bacteroidia	Chitinophagales	Chitinophagaceae	Flaviaesturariibacter	unclassified_Flaviaesturariibacter	0.00019145751383715668	0.0	0.0	0.0025811209439528023	0.0	0.00023033754920847644	0.0014813671784584524	5.227027215388368e-05	0.00016121231662098983	0.0025268133066715143	7.209675384365819e-05	0.0002176278563656148	0.0011647312426117794	0.0	0.0
Bacteroidota	Bacteroidia	Chitinophagales	Chitinophagaceae	Flavihumibacter	Flavihumibacter_profundi	0.0	0.0	0.0	0.0	0.0	2.0939777200770582e-05	0.0	0.0	8.060615831049492e-05	0.0	5.407256538274364e-05	0.0	0.0	0.0	0.0
Bacteroidota	Bacteroidia	Chitinophagales	Chitinophagaceae	Flavisolibacter	Flavisolibacter_carri	0.0	0.0	0.0	0.0	0.0	0.00014657844040539408	0.0	1.742342405129456e-05	0.00020151539577623732	0.00023632066896927832	0.00019826607307006001	1.8135654697134567e-05	0.0001738404839719074	0.0	0.0
Bacteroidota	Bacteroidia	Chitinophagales	Chitinophagaceae	Flavisolibacter	Flavisolibacter_ginsengisoli	5.221568559195182e-05	0.0	0.0	0.00422365245374095	0.0	0.0003559762124130999	0.0070519250057865905	0.00012196396835906191	0.00044333387070772203	0.008652972186875114	0.00025233863845280365	5.44069640914037e-05	0.005701967874278563	0.0	0.0
Bacteroidota	Bacteroidia	Chitinophagales	Chitinophagaceae	Flavisolibacter	Flavisolibacter_ginsengiterrae	6.962091412260243e-05	0.0	0.0	0.0003519710378117458	0.0	8.375910880308233e-05	0.0002623254378520176	0.0	8.060615831049492e-05	0.00041810579894564624	9.012094230457273e-05	1.8135654697134567e-05	0.00022599262916347956	2.0682523267838676e-05	0.0
Bacteroidota	Bacteroidia	Chitinophagales	Chitinophagaceae	Flavisolibacter	Flavisolibacter_ginsenosidimutans	0.0	0.0	0.0	0.0	0.0	6.281933160231175e-05	0.0	0.000836324354462139	0.0002015153957762373	0.0	9.012094230457273e-05	1.8135654697134567e-05	8.69202419859537e-05	0.0	0.0
Bacteroidota	Bacteroidia	Chitinophagales	Chitinophagaceae	Flavisolibacter	Flavisolibacter_sp._BS3_3_4	0.0	0.0	0.0	0.0002681684097613301	0.0	2.0939777200770582e-05	4.6292724326826637e-05	0.0	2.015153957762373e-05	0.0004544628249409198	0.0	0.0	0.00019122453236909812	0.0	0.0
Bacteroidota	Bacteroidia	Chitinophagales	Chitinophagaceae	Flavisolibacter	Flavisolibacter_sp._MDT2_37	0.0	0.0	0.0	0.0	0.0	0.0001256386632046235	0.00024689452974307536	0.0	0.00020151539577623732	0.00021814215597164153	0.00012616931922640183	1.8135654697134567e-05	0.00043460120992976846	0.0	0.0
Bacteroidota	Bacteroidia	Chitinophagales	Chitinophagaceae	Flavisolibacter	Flavisolibacter_sp._TX0655	0.0	0.0	0.0	0.00010056315366049879	0.0	8.375910880308233e-05	0.0	0.0	0.00016121231662098983	0.00041810579894564624	1.8024188460914547e-05	3.6271309394269135e-05	0.0002781447743550518	0.0	0.0
Bacteroidota	Bacteroidia	Chitinophagales	Chitinophagaceae	Flavisolibacter	Flavisolibacter_sp._TX0705	0.0	0.0	0.0	0.0	0.0	6.281933160231175e-05	1.543090810894221e-05	0.0	6.045461873287119e-05	0.0	0.0	0.0	8.692024198595368e-05	0.0	0.0
Bacteroidota	Bacteroidia	Chitinophagales	Chitinophagaceae	Flavisolibacter	unclassified_Flavisolibacter	0.0	0.0	0.0	0.0	0.0	0.00029315688081078817	0.00046292724326826634	0.0	0.00022166693535386104	1.8178512997636793e-05	1.8024188460914547e-05	0.0	6.953619358876295e-05	0.0	0.0
Bacteroidota	Bacteroidia	Chitinophagales	Chitinophagaceae	Flavitalea	Flavitalea_populi	0.0	0.0	0.0	0.0012067578439259854	0.0	8.375910880308233e-05	0.00033947997839672866	3.484684810258912e-05	0.00010075769788811866	0.0023268496636975095	0.0007029433499756673	3.6271309394269135e-05	0.0015645643557471664	0.0	0.0
Bacteroidota	Bacteroidia	Chitinophagales	Chitinophagaceae	Niabella	Niabella_yanshanensis	0.0	0.0	0.0	0.0	0.0	0.0	0.0	0.0	0.0	0.00014542810398109434	1.8024188460914547e-05	0.0	3.476809679438147e-05	0.0	0.0
Bacteroidota	Bacteroidia	Chitinophagales	Chitinophagaceae	Niastella	Niastella_gongjuensis	0.0	0.0	0.0	0.0007207026012335747	0.0	0.0	4.6292724326826637e-05	0.0	0.0	0.000527176876931467	1.8024188460914547e-05	0.0	0.00019122453236909812	0.0	0.0
Bacteroidota	Bacteroidia	Chitinophagales	Chitinophagaceae	Niastella	Niastella_koreensis	0.0	0.0	0.0	0.0	0.0	4.1879554401541165e-05	0.0	0.0	4.030307915524746e-05	0.0	9.012094230457273e-05	0.0	3.476809679438147e-05	0.0	0.0
Bacteroidota	Bacteroidia	Chitinophagales	Chitinophagaceae	Niastella	Niastella_sp.	0.0	0.0	0.0	0.0	0.0	4.1879554401541165e-05	0.0	0.0	4.030307915524746e-05	0.0	0.0004325805230619491	0.0	0.00010430429038314443	0.0	0.0
Bacteroidota	Bacteroidia	Chitinophagales	Chitinophagaceae	Niastella	unclassified_Niastella	0.0	0.0	0.0	0.0	0.0	0.00018845799480693526	0.0	1.742342405129456e-05	4.030307915524746e-05	0.0	0.0005947982192101801	0.0	0.00010430429038314442	0.0	0.0
Bacteroidota	Bacteroidia	Chitinophagales	Chitinophagaceae	Puia	unclassified_Puia	0.0	0.0	0.0	0.0	0.0	0.00018845799480693526	0.0	1.742342405129456e-05	0.00012090923746574239	0.0	0.0008471368576629837	0.0	8.692024198595368e-05	0.0	1.646822456071011e-05
Bacteroidota	Bacteroidia	Chitinophagales	Chitinophagaceae	Segetibacter	Segetibacter_aerophilus	0.0	0.0	0.0	1.6760525610083132e-05	0.0	0.0007747717564285116	1.543090810894221e-05	3.484684810258912e-05	0.0007859100435273254	0.0	0.0003785079576792055	5.44069640914037e-05	6.953619358876295e-05	0.0	0.0
Bacteroidota	Bacteroidia	Chitinophagales	Chitinophagaceae	Segetibacter	Segetibacter_koreensis	0.0	0.0	0.0	0.0	0.0	0.00010469888600385292	1.543090810894221e-05	0.0	0.00022166693535386104	0.0	0.0	1.8135654697134567e-05	5.2152145191572217e-05	0.0	0.0
Bacteroidota	Bacteroidia	Chitinophagales	Chitinophagaceae	Segetibacter	unclassified_Segetibacter	1.7405228530650607e-05	0.0	1.4811303987203034e-05	0.0	0.0	0.00043973532121618225	0.0004474963351593241	1.742342405129456e-05	0.00030227309366435593	0.0	0.00018024188460914547	5.44069640914037e-05	8.692024198595368e-05	0.0	0.0
Bacteroidota	Bacteroidia	Chitinophagales	Chitinophagaceae	Terrimonas	Hypsibius_dujardini	0.0	0.0	0.0	0.001893939393939394	0.0	4.1879554401541165e-05	0.0014813671784584524	0.0	2.015153957762373e-05	0.002635884384657335	0.0002343144499918891	0.0	0.0013733398233780683	0.0	0.0
Bacteroidota	Bacteroidia	Chitinophagales	Chitinophagaceae	Terrimonas	Terrimonas_crocea	0.0	0.0	0.0	0.0	0.0	8.375910880308233e-05	0.0	1.742342405129456e-05	0.00010075769788811866	0.0	0.0003244353922964619	0.0	6.953619358876295e-05	0.0	0.0
Bacteroidota	Bacteroidia	Chitinophagales	Chitinophagaceae	Terrimonas	Terrimonas_sp._UBH14	0.0	0.0	0.0	0.0	0.0	0.0	0.0	0.0	6.045461873287119e-05	0.0	0.00016221769614823092	0.0	1.7384048397190737e-05	0.0	0.0
Bacteroidota	Bacteroidia	Chitinophagales	Chitinophagaceae	Terrimonas	Terrimonas_sp._WWH135	0.0	0.0	0.0	0.0011564762670957362	1.8798052521758747e-05	0.00016751821760616466	0.0009875781189723017	1.742342405129456e-05	0.00016121231662098983	0.0014361025268133068	0.0005767740307492655	0.0	0.0010430429038314443	0.0	0.0
Bacteroidota	Bacteroidia	Chitinophagales	Chitinophagaceae	Terrimonas	Trachelomonas_volvocinopsis_var._spiralis	0.0	0.0	0.0	0.000251407884151247	0.0	0.0	0.0	0.0	2.015153957762373e-05	0.0005998909289220141	0.0	0.0	8.692024198595368e-05	0.0	0.0
Bacteroidota	Bacteroidia	Chitinophagales	Chitinophagaceae	UTBCD1	unclassified_UTBCD1	0.0	0.0	0.0	0.000251407884151247	0.0	0.0	1.543090810894221e-05	0.0	0.0	0.0	0.0	0.0	5.2152145191572217e-05	0.0	0.0
Bacteroidota	Bacteroidia	Chitinophagales	Chitinophagaceae	unclassified_Chitinophagaceae	Sediminibacterium_sp.	0.0	0.0	0.0	0.0	0.0	0.0	0.0	0.0	0.0	5.453553899291038e-05	0.0	0.0	0.0	0.0	0.0
Bacteroidota	Bacteroidia	Chitinophagales	Chitinophagaceae	unclassified_Chitinophagaceae	unclassified_Chitinophagaceae	0.0	0.0	0.0	0.0017263341378385626	0.0	0.000251277326409247	0.00033947997839672866	3.484684810258912e-05	0.00036272771239722717	0.0020723504817305944	0.0012436690038031039	0.0	0.0011647312426117794	0.0	0.0
Bacteroidota	Bacteroidia	Chitinophagales	Chitinophagaceae	unclassified_Chitinophagaceae	uncultured_microorganism	0.0	0.0	0.0	0.001022392062215071	0.0	0.0	0.0012961962811511457	0.0	0.0	0.001236138883839302	3.6048376921829094e-05	0.0	0.0006084416939016758	0.0	0.0
Bacteroidota	Bacteroidia	Chitinophagales	Saprospiraceae	Lewinella	uncultured_Bacteroidales_bacterium	0.0	0.0	0.0	0.0	0.0	0.0	0.0	0.0	0.0	0.0	0.0	5.44069640914037e-05	0.0	0.0	0.0
Bacteroidota	Bacteroidia	Chitinophagales	Saprospiraceae	unclassified_Saprospiraceae	unclassified_Saprospiraceae	0.0	0.0	0.001851412998400379	0.0	0.0	0.0	0.0	0.0	2.015153957762373e-05	7.271405199054717e-05	0.0	0.0011425462459194779	1.7384048397190737e-05	0.0	0.000296428042092782
Bacteroidota	Bacteroidia	Chitinophagales	Saprospiraceae	unclassified_Saprospiraceae	uncultured_Alphaproteobacteria_bacterium	0.0	0.0	0.0	0.0	0.0	0.0	0.0	0.0	0.0	0.0	0.0	0.00018135654697134566	0.0	0.0	0.0
Bacteroidota	Bacteroidia	Chitinophagales	Saprospiraceae	unclassified_Saprospiraceae	uncultured_Haliscomenobacter_sp.	0.0	0.0	0.0	0.0009218289085545723	0.0	0.0	0.0001697399891983643	0.0	4.030307915524746e-05	0.0013088529358298493	0.0	0.0	0.00019122453236909812	0.0	0.0
Bacteroidota	Bacteroidia	Chitinophagales	Saprospiraceae	unclassified_Saprospiraceae	uncultured_soil_bacterium	0.0	0.0	0.0	0.0	0.0	0.0	0.0001388781729804799	0.0	0.0	0.00021814215597164153	0.0	0.0	0.00024337667756067034	0.0	0.0
Bacteroidota	Bacteroidia	Chitinophagales	unclassified_Chitinophagales	unclassified_Chitinophagales	unclassified_Chitinophagales	0.0	0.0	0.0	5.0281576830249393e-05	0.0	6.281933160231175e-05	0.0001388781729804799	0.0	8.060615831049492e-05	1.8178512997636793e-05	0.00019826607307006001	0.0	6.953619358876295e-05	0.0	0.0
Bacteroidota	Bacteroidia	Cytophagales	Cyclobacteriaceae	Cesiribacter	unclassified_Cesiribacter	0.0	0.0	0.0	0.0	0.0	0.0	3.086181621788442e-05	0.0	0.0	0.0	0.0	0.0	3.476809679438147e-05	0.0	0.0
Bacteroidota	Bacteroidia	Cytophagales	Cyclobacteriaceae	Marinoscillum	uncultured_marine_microorganism	0.0	0.0	0.0	0.0	0.0	0.0	0.0	0.0009757117468724954	0.0	0.0	0.0	0.0	0.0	0.0	0.0
Bacteroidota	Bacteroidia	Cytophagales	Cyclobacteriaceae	Tunicatimonas	unclassified_Tunicatimonas	0.0	0.0	0.0	0.0	0.0	0.0	0.0	0.0	0.0	0.00018178512997636795	0.0	0.0	1.7384048397190737e-05	0.0	0.0
Bacteroidota	Bacteroidia	Cytophagales	Cyclobacteriaceae	unclassified_Cyclobacteriaceae	unclassified_Cyclobacteriaceae	0.0	0.0	0.0	0.0	0.0	0.0001256386632046235	0.0	1.742342405129456e-05	0.00018136385619861359	0.0	0.0	0.00023576351106274936	5.2152145191572217e-05	0.0	3.293644912142022e-05
Bacteroidota	Bacteroidia	Cytophagales	Cyclobacteriaceae	unclassified_Cyclobacteriaceae	uncultured_Bacteroidetes_bacterium	0.0	0.0	0.0	0.0	0.0	0.00010469888600385292	0.00018517089730730655	0.0	0.0001410607770433661	0.0	0.0	7.254261878853827e-05	0.0	0.0	0.0
Bacteroidota	Bacteroidia	Cytophagales	Cyclobacteriaceae	unclassified_Cyclobacteriaceae	uncultured_Sphingobacteriia_bacterium	0.0	0.0	1.4811303987203034e-05	0.0	0.0	0.0	0.0	0.0	0.0	0.0	0.00028838701537463275	0.0007072905331882481	0.0	0.0	0.0
Bacteroidota	Bacteroidia	Cytophagales	Cytophagaceae	Cytophaga	unclassified_Cytophaga	0.0	0.0	0.0	0.00020112630732099757	0.0	4.1879554401541165e-05	0.0	0.0	4.030307915524746e-05	0.00010907107798582076	0.0	0.0	3.476809679438147e-05	0.0	0.0
Bacteroidota	Bacteroidia	Cytophagales	Cytophagaceae	Rhodocytophaga	Rhodocytophaga_aerolata	1.7405228530650607e-05	0.0	0.0	0.0008045052292839903	0.0	0.000251277326409247	0.0	5.227027215388368e-05	0.000302273093664356	0.0003090347209598255	9.012094230457273e-05	5.44069640914037e-05	0.00015645643557471662	0.0	0.0
Bacteroidota	Bacteroidia	Cytophagales	Cytophagaceae	Rhodocytophaga	unclassified_Rhodocytophaga	3.4810457061301215e-05	0.0	0.0	0.0005866183963529096	0.0	4.1879554401541165e-05	0.0	0.0	4.030307915524746e-05	0.0	0.00032443539229646184	0.0	6.953619358876295e-05	0.0	0.0
Bacteroidota	Bacteroidia	Cytophagales	Cytophagaceae	Rhodocytophaga	uncultured_Bacteroidetes_bacterium	0.0	0.0	0.0	0.0005363368195226602	0.0	0.0001256386632046235	6.172363243576884e-05	0.0	6.045461873287119e-05	9.089256498818396e-05	0.0	0.0	1.7384048397190737e-05	0.0	0.0
Bacteroidota	Bacteroidia	Cytophagales	Cytophagaceae	Sporocytophaga	unclassified_Sporocytophaga	0.0	0.0	0.0	0.0	0.0	0.0	0.0001543090810894221	0.0	0.0	5.453553899291038e-05	0.0	0.0	0.0	0.0	0.0
Bacteroidota	Bacteroidia	Cytophagales	Cytophagaceae	unclassified_Cytophagaceae	unclassified_Cytophagaceae	0.0	0.0	0.0	0.0	0.0	6.281933160231175e-05	0.0	0.0	8.060615831049492e-05	0.0	1.8024188460914547e-05	1.8135654697134567e-05	0.0	0.0	0.0
Bacteroidota	Bacteroidia	Cytophagales	Hymenobacteraceae	Adhaeribacter	Adhaeribacter_aerolatus	0.0	0.0	0.0	0.0005530973451327434	0.0	8.375910880308233e-05	0.00024689452974307536	1.742342405129456e-05	2.015153957762373e-05	0.0003090347209598255	0.0	0.0	0.00017384048397190737	0.0	0.0
Bacteroidota	Bacteroidia	Cytophagales	Hymenobacteraceae	Adhaeribacter	Adhaeribacter_aerophilus	0.0	0.0	0.0	0.0	0.0	0.00014657844040539408	0.0	0.0	0.00016121231662098983	0.0	1.8024188460914547e-05	1.8135654697134567e-05	3.476809679438147e-05	0.0	0.0
Bacteroidota	Bacteroidia	Cytophagales	Hymenobacteraceae	Adhaeribacter	Adhaeribacter_pallidiroseus	0.0	0.0	0.0	0.0	0.0	0.0001256386632046235	0.0	0.0	0.0002619700145091085	0.00043628431194328305	5.407256538274364e-05	1.8135654697134567e-05	6.953619358876295e-05	0.0	0.0
Bacteroidota	Bacteroidia	Cytophagales	Hymenobacteraceae	Adhaeribacter	Adhaeribacter_rhizoryzae	0.0	0.0	0.0	0.00011732367927058192	0.0	2.0939777200770582e-05	0.0	0.0	2.015153957762373e-05	7.271405199054717e-05	0.0	3.6271309394269135e-05	0.0	0.0	0.0
Bacteroidota	Bacteroidia	Cytophagales	Hymenobacteraceae	Adhaeribacter	Adhaeribacter_sp.	0.0	0.0	0.0	0.00033521051220166266	0.0	0.00010469888600385292	0.0	0.0	0.00016121231662098983	0.00036357025995273584	0.0	0.0	0.00012168833878033517	0.0	0.0
Bacteroidota	Bacteroidia	Cytophagales	Hymenobacteraceae	Adhaeribacter	unclassified_Adhaeribacter	0.0	0.0	0.0	0.0015754894073478141	0.0	0.0004187955440154116	0.0005709436000308619	0.0	0.0003425761728196034	0.001599709143792038	3.6048376921829094e-05	3.6271309394269135e-05	0.0006432097906960573	0.0	0.0
Bacteroidota	Bacteroidia	Cytophagales	Hymenobacteraceae	Hymenobacter	Hymenobacter_edaphi	0.0	0.0	0.0	0.0	0.0	6.281933160231175e-05	0.0	0.0	2.015153957762373e-05	0.0	0.0	0.0	0.0	0.0	0.0
Bacteroidota	Bacteroidia	Cytophagales	Hymenobacteraceae	Hymenobacter	Hymenobacter_radiodurans	0.0	0.0	0.0	0.0	0.0	6.281933160231175e-05	0.0	0.0	0.0	7.271405199054717e-05	0.00019826607307006001	0.0	6.953619358876295e-05	0.0	1.646822456071011e-05
Bacteroidota	Bacteroidia	Cytophagales	Hymenobacteraceae	Hymenobacter	Hymenobacter_roseosalivarius	0.0	0.0	0.0	0.0	0.0	0.0	0.0001543090810894221	0.0	2.015153957762373e-05	0.0	0.0	0.0	0.0	0.0	0.0
Bacteroidota	Bacteroidia	Cytophagales	Hymenobacteraceae	Hymenobacter	Hymenobacter_xinjiangensis	0.0	0.0	0.0	0.0	0.0	0.0	7.715454054471106e-05	0.0	0.0	0.0	0.0	0.0	0.0	0.0	0.0
Bacteroidota	Bacteroidia	Cytophagales	Hymenobacteraceae	Nibribacter	Nibribacter_flagellatus	0.0	0.0	0.0	1.6760525610083132e-05	0.0	0.0	0.0	0.0	0.0	3.6357025995273585e-05	0.0	7.254261878853827e-05	0.00012168833878033517	0.0	0.0
Bacteroidota	Bacteroidia	Cytophagales	Hymenobacteraceae	Pontibacter	Botryobacter_ruber	0.0	0.0	0.0	0.00020112630732099757	0.0	0.0	0.0	0.0	0.0	0.0	0.0	0.0	0.0	0.0	0.0
Bacteroidota	Bacteroidia	Cytophagales	Hymenobacteraceae	Pontibacter	Edaphorhabdus_rosea	0.0	0.0	0.0	0.0	0.0	0.0	0.0	0.0	0.0	0.00010907107798582076	0.0	0.0	0.0	0.0	0.0
Bacteroidota	Bacteroidia	Cytophagales	Hymenobacteraceae	Pontibacter	Pontibacter_akesuensis	0.0	0.0	0.0	1.6760525610083132e-05	0.0	0.0	0.0	0.0	0.0	0.00012724959098345755	0.0	1.8135654697134567e-05	0.0	0.0	0.0
Bacteroidota	Bacteroidia	Cytophagales	Hymenobacteraceae	Pontibacter	Pontibacter_amylolyticus	0.0	0.0	0.0	0.0	0.0	0.0	4.6292724326826637e-05	0.0	0.0	0.0	1.8024188460914547e-05	1.8135654697134567e-05	0.0	0.0	0.0
Bacteroidota	Bacteroidia	Cytophagales	Hymenobacteraceae	Pontibacter	Pontibacter_brevis	0.0	0.0	0.0	0.000385492089031912	0.0	0.0	0.00033947997839672866	0.0	0.0	0.0003453917469550991	0.0	0.0	0.00020860858076628884	0.0	0.0
Bacteroidota	Bacteroidia	Cytophagales	Hymenobacteraceae	Pontibacter	Pontibacter_diazotrophicus	0.0	0.0	0.0	0.00013408420488066506	0.0	2.0939777200770582e-05	3.086181621788442e-05	0.0	0.0	7.271405199054717e-05	1.8024188460914547e-05	1.8135654697134567e-05	3.476809679438147e-05	0.0	1.646822456071011e-05
Bacteroidota	Bacteroidia	Cytophagales	Hymenobacteraceae	Pontibacter	Pontibacter_jeungdoensis	0.0	0.0	0.0	0.00020112630732099757	0.0	0.0	0.0	1.742342405129456e-05	0.0	0.0	0.0	0.0	1.7384048397190737e-05	0.0	0.0
Bacteroidota	Bacteroidia	Cytophagales	Hymenobacteraceae	Pontibacter	Pontibacter_korlensis	1.7405228530650607e-05	0.0	0.0	0.00028492893537141324	0.0	0.0	7.715454054471106e-05	1.742342405129456e-05	0.0	9.089256498818396e-05	0.0	7.254261878853827e-05	8.69202419859537e-05	0.0	1.646822456071011e-05
Bacteroidota	Bacteroidia	Cytophagales	Hymenobacteraceae	Pontibacter	Pontibacter_populi	5.221568559195182e-05	0.0	0.0	5.0281576830249393e-05	0.0	0.0	0.0	0.0	0.0	0.0	1.8024188460914547e-05	0.00018135654697134566	3.476809679438147e-05	0.0	3.293644912142022e-05
Bacteroidota	Bacteroidia	Cytophagales	Hymenobacteraceae	Pontibacter	Pontibacter_sp._MDT2_9	1.7405228530650607e-05	0.0	0.0	0.0005195762939125771	0.0	0.0	0.0004166345189414397	1.742342405129456e-05	0.0	0.001490638065806217	0.0	1.8135654697134567e-05	0.0005562895487101036	0.0	0.0
Bacteroidota	Bacteroidia	Cytophagales	Hymenobacteraceae	Pontibacter	Pontibacter_terrae	3.4810457061301215e-05	0.0	0.0	1.6760525610083132e-05	0.0	2.0939777200770582e-05	0.0	1.742342405129456e-05	0.0	0.00021814215597164153	0.0	0.0	3.476809679438147e-05	0.0	0.0
Bacteroidota	Bacteroidia	Cytophagales	Hymenobacteraceae	Pontibacter	Pontibacter_toksunensis	0.0	0.0	0.0	0.0	0.0	0.0	0.0	0.0	0.0	0.00019996364297400474	0.0	0.0	1.7384048397190737e-05	0.0	0.0
Bacteroidota	Bacteroidia	Cytophagales	Hymenobacteraceae	Pontibacter	Pontibacter_ummariensis	0.0	0.0	0.0	0.0	0.0	0.0	0.00012344726487153768	0.0	0.0	0.00021814215597164153	0.0	0.0	5.2152145191572217e-05	0.0	0.0
Bacteroidota	Bacteroidia	Cytophagales	Hymenobacteraceae	Pontibacter	Pontibacter_virosus	8.702614265325304e-05	0.0	0.0009331121511937911	6.704210244033253e-05	0.0	0.0	4.6292724326826637e-05	3.484684810258912e-05	0.0	0.0	1.8024188460914547e-05	0.0002176278563656148	1.7384048397190737e-05	0.0	4.940467368213033e-05
Bacteroidota	Bacteroidia	Cytophagales	Hymenobacteraceae	Rufibacter	Rufibacter_sediminis	0.0	0.0	0.0	1.6760525610083132e-05	0.0	0.0	0.0	0.0	0.00010075769788811866	0.0	1.8024188460914547e-05	3.6271309394269135e-05	8.692024198595368e-05	0.0	0.0
Bacteroidota	Bacteroidia	Cytophagales	Hymenobacteraceae	Rufibacter	Rufibacter_tibetensis	0.0	0.0	0.0	0.0	0.0	2.0939777200770582e-05	0.0001388781729804799	0.0	0.0	5.453553899291038e-05	0.0	7.254261878853827e-05	0.00010430429038314443	0.0	0.0
Bacteroidota	Bacteroidia	Cytophagales	Microscillaceae	Chryseolinea	Cytophagaceae_bacterium_JGI_0001001_B3	0.0	0.0	0.0	0.0	1.8798052521758747e-05	0.00016751821760616466	4.6292724326826637e-05	1.742342405129456e-05	0.0001410607770433661	0.0	0.00048665308844469274	0.0	0.0001390723871775259	0.0	0.0
Bacteroidota	Bacteroidia	Cytophagales	Microscillaceae	Ohtaekwangia	Ohtaekwangia_koreensis	0.0	0.0	0.0	0.0	0.0	0.0	0.0	0.0	0.0	0.0	3.6048376921829094e-05	0.0	1.7384048397190737e-05	0.0	0.0
Bacteroidota	Bacteroidia	Cytophagales	Microscillaceae	Ohtaekwangia	unclassified_Ohtaekwangia	0.0	0.0	0.0	5.0281576830249393e-05	0.0	0.0	0.0	0.0	0.00030227309366435593	0.0	0.00018024188460914547	0.0011244105912223432	5.215214519157221e-05	0.0	0.0
Bacteroidota	Bacteroidia	Cytophagales	Microscillaceae	Ohtaekwangia	uncultured_Bacteroidetes_bacterium	0.0	0.0	0.0	0.0	0.0	0.0	0.0	0.0	0.0	7.271405199054717e-05	0.0	0.0	3.476809679438147e-05	0.0	0.0
Bacteroidota	Bacteroidia	Cytophagales	Microscillaceae	unclassified_Microscillaceae	unclassified_Microscillaceae	0.0	0.0	0.00016292434385923338	0.000385492089031912	1.8798052521758747e-05	8.375910880308233e-05	0.00044749633515932415	3.484684810258912e-05	0.00012090923746574239	0.001054353753862934	0.00025233863845280365	0.0	0.0007127459842848202	0.0	0.0
Bacteroidota	Bacteroidia	Cytophagales	Spirosomaceae	Dyadobacter	Dyadobacter_fermentans	0.0	0.0	0.0	3.3521051220166265e-05	0.0	0.0	0.0	0.0	0.0	0.0002544991819669151	0.0	0.0	3.476809679438147e-05	0.0	0.0
Bacteroidota	Bacteroidia	Cytophagales	Spirosomaceae	Nibrella	unclassified_Nibrella	0.0	0.0	0.0	0.0	0.0	0.0001256386632046235	0.0	0.0	4.030307915524746e-05	0.0	0.0	1.8135654697134567e-05	0.0	0.0	0.0
Bacteroidota	Bacteroidia	Cytophagales	Spirosomaceae	Rhabdobacter	Telluribacter_humicola	0.0	0.0	1.4811303987203034e-05	0.0	0.0	0.000251277326409247	0.0	1.742342405129456e-05	0.00024181847493148477	0.0002726776949645519	0.0	1.8135654697134567e-05	3.476809679438147e-05	0.0	0.0
Bacteroidota	Bacteroidia	Cytophagales	Spirosomaceae	Rhabdobacter	unclassified_Rhabdobacter	0.0	0.0	0.0	0.0	0.0	6.281933160231175e-05	0.0001388781729804799	0.0	6.045461873287119e-05	0.00019996364297400474	0.0	0.0	5.2152145191572217e-05	0.0	0.0
Bacteroidota	Bacteroidia	Cytophagales	Spirosomaceae	Spirosoma	Spirosoma_rigui	0.0	0.0	0.0	0.0	0.0	0.0001256386632046235	0.0	0.0	0.0001410607770433661	0.0	1.8024188460914547e-05	1.8135654697134567e-05	3.476809679438147e-05	0.0	0.0
Bacteroidota	Bacteroidia	Cytophagales	Spirosomaceae	Spirosoma	Spirosoma_sp.	0.00017405228530650607	0.0	0.0	0.0	0.0	0.0	0.0	0.0	0.0	0.0	0.0	0.0	0.0	0.0	0.0
Bacteroidota	Bacteroidia	Cytophagales	Spirosomaceae	unclassified_Spirosomaceae	unclassified_Spirosomaceae	0.0	0.0	0.0	0.0	0.0	2.0939777200770582e-05	0.0	0.0	4.030307915524746e-05	0.0	0.0	1.8135654697134567e-05	0.0	0.0	0.0
Bacteroidota	Bacteroidia	Cytophagales	unclassified_Cytophagales	unclassified_Cytophagales	unclassified_Cytophagales	0.0	0.0	0.0	0.0	0.0	0.0	1.543090810894221e-05	0.0	8.060615831049492e-05	0.0	0.000757015915358411	0.0	5.2152145191572217e-05	0.0	0.0
Bacteroidota	Bacteroidia	Flavobacteriales	Crocinitomicaceae	Crocinitomix	Crocinitomix_sp._0182	0.0	0.0	0.0	0.0	0.0	0.0	0.0	0.0	0.0	0.00014542810398109434	0.0	0.0	0.0	0.0	0.0
Bacteroidota	Bacteroidia	Flavobacteriales	Crocinitomicaceae	Fluviicola	unclassified_Fluviicola	0.0	0.0	0.0	0.0	0.0	0.0	0.0	0.0	0.0	0.0	0.0	0.0	0.0	0.0	0.00011527757192497076
Bacteroidota	Bacteroidia	Flavobacteriales	Cryomorphaceae	unclassified_Cryomorphaceae	unclassified_Cryomorphaceae	0.0	0.0	0.0	0.0	0.00011278831513055248	0.0	0.0	0.0	0.0	0.0	0.00014419350768731637	0.0	0.0	8.27300930713547e-05	0.0
Bacteroidota	Bacteroidia	Flavobacteriales	Cryomorphaceae	unclassified_Cryomorphaceae	uncultured_marine_microorganism	0.0	0.0	0.0	0.0	0.0	0.0	0.0	0.00024392793671812384	0.0	0.0	0.0	0.0	0.0	0.0	8.234112280355055e-05
Bacteroidota	Bacteroidia	Flavobacteriales	Flavobacteriaceae	Actibacter	Actibacter_haliotis	0.0	0.0	0.00131820605486107	0.0	0.0	0.0	0.0	0.0	0.0	0.0	0.0	0.0005622052956111716	0.0	0.0	6.587289824284044e-05
Bacteroidota	Bacteroidia	Flavobacteriales	Flavobacteriaceae	Aquibacter	unclassified_Aquibacter	0.0	0.0	0.0	0.0	0.0	0.0	0.0	0.0	0.0	3.6357025995273585e-05	0.0	7.254261878853827e-05	0.0	0.0	1.646822456071011e-05
Bacteroidota	Bacteroidia	Flavobacteriales	Flavobacteriaceae	Capnocytophaga	Capnocytophaga_genosp._AHN8471	0.0	0.0	0.0	0.0	0.0009399026260879373	0.0	0.0	0.0	0.0	0.0	0.0	0.0	0.0	0.001034126163391934	0.0
Bacteroidota	Bacteroidia	Flavobacteriales	Flavobacteriaceae	Capnocytophaga	Capnocytophaga_gingivalis	0.00012183659971455425	0.003721128469091684	0.0	0.0	3.7596105043517494e-05	2.0939777200770582e-05	1.543090810894221e-05	0.0	0.00024181847493148477	0.0	0.0	0.0	0.0	4.136504653567735e-05	0.0
Bacteroidota	Bacteroidia	Flavobacteriales	Flavobacteriaceae	Capnocytophaga	Capnocytophaga_leadbetteri	0.0	0.0	0.0	0.0	0.0	0.0003769159896138705	0.0	0.0	0.0	0.0	0.0	0.0	0.0	0.0	0.0
Bacteroidota	Bacteroidia	Flavobacteriales	Flavobacteriaceae	Capnocytophaga	Capnocytophaga_ochracea	0.0	0.0070980115732013176	0.0	0.0	0.011955561403838562	0.0004606750984169528	0.0	0.0	0.00012090923746574239	0.0	0.0	0.0	0.0	0.011478800413650465	3.293644912142022e-05
Bacteroidota	Bacteroidia	Flavobacteriales	Flavobacteriaceae	Capnocytophaga	Capnocytophaga_sp._oral_taxon_338	0.0	0.0003770306378374834	0.0	0.0	0.0010526909412184899	0.0	0.0	0.0	0.0	0.0	0.0	0.0	0.0	0.0011789038262668046	0.0
Bacteroidota	Bacteroidia	Flavobacteriales	Flavobacteriaceae	Capnocytophaga	Capnocytophaga_sputigena	0.00019145751383715668	0.00018031900070488336	0.0	0.0	0.0	0.0	0.0	0.0	0.0	0.0	0.0	0.0	0.0	0.0	0.0
Bacteroidota	Bacteroidia	Flavobacteriales	Flavobacteriaceae	Capnocytophaga	uncultured_Capnocytophaga_sp.	0.00010443137118390364	0.0	0.0	0.0	0.0	0.0	0.0	0.0	0.0	0.0	0.0	0.0	0.0	0.0	0.0
Bacteroidota	Bacteroidia	Flavobacteriales	Flavobacteriaceae	Changchengzhania	marine_bacterium_J20_17	0.0	0.0	0.0	0.0	0.0	0.0	0.0	0.0	0.0	0.0	0.0	9.067827348567283e-05	0.0	0.0	0.0
Bacteroidota	Bacteroidia	Flavobacteriales	Flavobacteriaceae	Eudoraea	Eudoraea_adriatica	0.0	0.0	1.4811303987203034e-05	0.0	0.0	0.0	0.0	0.0	0.0	0.0	0.0	0.00014508523757707654	0.0	0.0	1.646822456071011e-05
Bacteroidota	Bacteroidia	Flavobacteriales	Flavobacteriaceae	Flavobacterium	Flavobacterium_chilense	0.0	0.0	0.0	0.0	0.0	0.0	1.543090810894221e-05	3.484684810258912e-05	0.0	0.0	0.00021629026153097456	0.0	3.476809679438147e-05	0.0	0.0
Bacteroidota	Bacteroidia	Flavobacteriales	Flavobacteriaceae	Flavobacterium	Flavobacterium_hauense	0.0	0.0	0.0	0.00023464735854116385	0.0	0.0	0.0	0.0	0.0	0.0	1.8024188460914547e-05	0.0	0.0	0.0	0.0
Bacteroidota	Bacteroidia	Flavobacteriales	Flavobacteriaceae	Formosa	Formosa_sp._Hel3_A1_48	0.0	0.0	0.0	0.0	0.0	0.0	0.0	5.2270272153883684e-05	0.0	0.0	0.0	0.0	0.0	0.0	0.0
Bacteroidota	Bacteroidia	Flavobacteriales	Flavobacteriaceae	Lutimonas	Lutimonas_saemankumensis	0.0	0.0	0.0	0.0	0.0	0.0	0.0	0.0	0.0	0.00012724959098345755	0.0	0.0007798331519767864	0.0	0.0	3.293644912142022e-05
Bacteroidota	Bacteroidia	Flavobacteriales	Flavobacteriaceae	Maribacter	Maribacter_polysiphoniae	0.0	0.0	1.4811303987203034e-05	0.0	0.0	0.0	0.0	0.0	0.0	0.0	0.0	0.00012694958287994197	0.0	0.0	0.0
Bacteroidota	Bacteroidia	Flavobacteriales	Flavobacteriaceae	Maritimimonas	uncultured_Bacteroidetes_bacterium	0.0	0.0	0.0	0.0	0.0	0.0	0.0	0.0	0.0	0.0	0.00021629026153097456	0.0002176278563656148	0.0	0.0	1.646822456071011e-05
Bacteroidota	Bacteroidia	Flavobacteriales	Flavobacteriaceae	Meridianimaribacter	Meridianimaribacter_sp._xn35	0.0	0.0	0.0	0.0	0.0	0.0	0.0	8.71171202564728e-05	0.0	0.0	0.0	0.0	0.0	0.0	0.0
Bacteroidota	Bacteroidia	Flavobacteriales	Flavobacteriaceae	Muriicola	Muriicola_soli	1.7405228530650607e-05	0.0	0.0	0.0	0.0	0.0	0.0	0.0	0.0	0.0	0.0	9.067827348567283e-05	0.0	0.0	0.0
Bacteroidota	Bacteroidia	Flavobacteriales	Flavobacteriaceae	NS4_marine_group	unclassified_NS4_marine_group	0.0	0.0	0.0	0.0	0.0	0.0	0.0	1.742342405129456e-05	0.0	0.0	0.0	0.0012694958287994198	0.0	0.0	0.0
Bacteroidota	Bacteroidia	Flavobacteriales	Flavobacteriaceae	NS5_marine_group	NS5_marine_group_bacterium_WHC3_2	0.0	0.0	0.0	1.6760525610083132e-05	0.0	0.0006281933160231175	0.0	0.0	0.0	3.6357025995273585e-05	0.0	1.8135654697134567e-05	0.0	0.0	1.646822456071011e-05
Bacteroidota	Bacteroidia	Flavobacteriales	Flavobacteriaceae	NS5_marine_group	Rhodobacteraceae_bacterium_REDSEA_S34_B6	0.0	0.0	0.0	0.0	0.0	0.0	0.0	0.00036589190507718575	0.0	0.0	0.0003785079576792055	0.0	0.0	0.0	0.00023055514384994152
Bacteroidota	Bacteroidia	Flavobacteriales	Flavobacteriaceae	NS5_marine_group	unclassified_NS5_marine_group	0.0	0.0	0.0	0.0	0.0	0.0	0.0	0.0006969369620517824	0.0	0.0	0.0	0.0	0.0	0.0	0.0003458327157749123
Bacteroidota	Bacteroidia	Flavobacteriales	Flavobacteriaceae	Polaribacter	Polaribacter_sp._KYW_601	0.0	0.0	0.0	0.0	0.0	0.0	0.0	0.0	0.0	0.0	0.0	0.0	0.0	0.0	6.587289824284044e-05
Bacteroidota	Bacteroidia	Flavobacteriales	Flavobacteriaceae	Robiginitalea	Robiginitalea_bacterium_WH1_4	0.0	0.0	0.0	0.0	0.0	0.0	0.0	0.0	0.0	0.0	0.0	0.0003808487486398259	0.0	0.0	1.646822456071011e-05
Bacteroidota	Bacteroidia	Flavobacteriales	Flavobacteriaceae	Ulvibacter	unclassified_Ulvibacter	0.0	0.0	0.0	0.0	0.0	0.0	0.0	0.0	0.0	0.0	0.0	0.00012694958287994197	0.0	0.0	1.646822456071011e-05
Bacteroidota	Bacteroidia	Flavobacteriales	Flavobacteriaceae	unclassified_Flavobacteriaceae	uncultured_Bacteroidetes_bacterium	0.0	0.0	0.0	0.0	0.0	0.0	0.0	0.0	0.0	0.0	0.0	0.0	0.0	0.0	9.880934736426066e-05
Bacteroidota	Bacteroidia	Flavobacteriales	NS9_marine_group	unclassified_NS9_marine_group	unclassified_NS9_marine_group	0.0	0.0	0.0	0.0	0.0	0.0	0.0	0.0	8.060615831049492e-05	0.0	0.0	0.0	0.0	0.0	0.0
Bacteroidota	Bacteroidia	Flavobacteriales	Weeksellaceae	Bergeyella	Bergeyella_sp._AF14	0.00010443137118390364	0.0	0.0	0.0	0.0	0.0	0.0	0.0	0.0	0.0	0.0	0.0	0.0	0.0	0.0
Bacteroidota	Bacteroidia	Flavobacteriales	Weeksellaceae	Cloacibacterium	Cloacibacterium_normanense	0.0	0.0	0.000459150423603294	0.0	0.0	0.0	0.0	0.0	0.0	0.0	0.0	0.0	0.0	0.0	0.0
Bacteroidota	Bacteroidia	Flavobacteriales	Weeksellaceae	Elizabethkingia	Elizabethkingia_miricola	0.0	0.0	0.0	0.0	0.0	0.0	0.0	0.0	0.0	0.0	0.0	0.0	0.0	0.0	0.002058528070088764
Bacteroidota	Bacteroidia	Flavobacteriales	Weeksellaceae	Empedobacter	Empedobacter_brevis	0.0	0.0	0.0	0.00015084473049074818	9.399026260879373e-05	0.0002303375492084764	4.6292724326826637e-05	0.0002613513607694184	4.030307915524746e-05	0.0025813488456644246	0.0002343144499918891	3.6271309394269135e-05	0.011925457200472845	2.0682523267838676e-05	0.025196383577886467
Bacteroidota	Bacteroidia	Sphingobacteriales	AKYH767	unclassified_AKYH767	unclassified_AKYH767	0.0	0.0	0.0	0.0	0.0	0.0	0.0	0.0	0.0	0.00010907107798582076	0.0	0.0	0.0	0.0	0.0
Bacteroidota	Bacteroidia	Sphingobacteriales	FFCH9454	uncultured_Bacteroidetes_bacterium	uncultured_Bacteroidetes_bacterium	0.0	0.0	0.0	0.0	0.0	0.0	0.0	0.0	0.0	0.0	0.0	3.6271309394269135e-05	0.0	0.0	1.646822456071011e-05
Bacteroidota	Bacteroidia	Sphingobacteriales	Lentimicrobiaceae	Lentimicrobium	Bacteroidia_bacterium_feline_oral_taxon_312	0.0	0.0	0.0	0.00016760525610083133	0.0004511532605222099	0.0	0.0	0.0	0.0	0.0	0.0	0.0	0.0	0.00045501551189245087	0.0
Bacteroidota	Bacteroidia	Sphingobacteriales	Lentimicrobiaceae	Lentimicrobium	unclassified_Lentimicrobium	0.0	0.00044260118354835006	0.0	0.0004692947170823277	0.0026129293005244655	0.0	1.543090810894221e-05	0.0	0.00018136385619861359	0.0	0.0	0.0	0.0	0.0018200620475698035	0.0
Bacteroidota	Bacteroidia	Sphingobacteriales	Lentimicrobiaceae	unclassified_Lentimicrobiaceae	unclassified_Lentimicrobiaceae	0.0	0.0	0.0	0.0	0.0	0.0	0.0	0.0	0.0	0.0	0.0	0.0001088139281828074	0.0	0.0	0.0
Bacteroidota	Bacteroidia	Sphingobacteriales	Lentimicrobiaceae	uncultured_Bacteroidetes_bacterium	uncultured_Bacteroidetes_bacterium	0.0	0.0	0.0	0.0	0.0	0.0	0.0	0.0	0.0	0.0	0.0	0.00014508523757707654	0.0	0.0	0.0
Bacteroidota	Bacteroidia	Sphingobacteriales	Lentimicrobiaceae	uncultured_Cytophagales_bacterium	uncultured_Cytophagales_bacterium	0.0	0.0	0.0	0.00023464735854116385	0.0	0.0	0.0	0.0	0.0	0.0	0.0	0.0002176278563656148	0.0	0.0	0.0
Bacteroidota	Bacteroidia	Sphingobacteriales	Sphingobacteriaceae	Arcticibacter	Bacteroidetes_bacterium_OS_21A	1.7405228530650607e-05	0.0	0.0	0.0005530973451327434	0.0	4.1879554401541165e-05	0.0002623254378520176	0.0	4.030307915524746e-05	0.0002544991819669151	3.6048376921829094e-05	0.0	6.953619358876295e-05	0.0	0.0
Bacteroidota	Bacteroidia	Sphingobacteriales	Sphingobacteriaceae	Pedobacter	Daejeonella_huanghensis	0.0	0.0	0.0	0.0	0.0	4.1879554401541165e-05	4.6292724326826637e-05	0.0	0.0	0.00010907107798582076	0.0	0.0	0.00010430429038314443	0.0	0.0
Bacteroidota	Bacteroidia	Sphingobacteriales	Sphingobacteriaceae	Pedobacter	Pedobacter_ginsengisoli	0.0	0.0	0.0	0.0	0.0	6.281933160231175e-05	0.0	0.0	0.00012090923746574239	0.0	1.8024188460914547e-05	0.0	0.0	0.0	0.0
Bacteroidota	Bacteroidia	Sphingobacteriales	Sphingobacteriaceae	Pedobacter	Pedobacter_jejuensis	0.0	0.0	0.0	0.0	0.0	0.0	0.0	1.742342405129456e-05	0.0	0.0	5.407256538274364e-05	0.0	1.7384048397190737e-05	0.0	0.0
Bacteroidota	Bacteroidia	Sphingobacteriales	Sphingobacteriaceae	Sphingobacterium	Sphingobacterium_composti_Yoo_et_al._2007_non_Ten_et_al._2007	0.0	0.0	0.0	0.0	0.0	0.0	9.258544865365327e-05	0.0	0.0	0.0	0.0	0.0	0.0	0.0	0.0
Bacteroidota	Ignavibacteria	Ignavibacteriales	Melioribacteraceae	IheB3_7	unclassified_IheB3_7	0.0	0.0	0.0	0.0	0.0	0.0	0.0	0.0	0.0	0.0	0.0	0.00012694958287994197	0.0	0.0	0.0
Bacteroidota	Ignavibacteria	Ignavibacteriales	Melioribacteraceae	IheB3_7	uncultured_Chlorobi_bacterium	0.0	0.0	2.9622607974406068e-05	0.00021788683293108072	0.0	0.0	0.0	0.0	0.0	0.0	0.0	0.00047152702212549877	0.0	0.0	0.0
Bacteroidota	Ignavibacteria	Ignavibacteriales	PHOS_HE36	unclassified_PHOS_HE36	unclassified_PHOS_HE36	0.0	0.0	2.9622607974406068e-05	0.0	0.0	0.0	0.0	0.0	0.0	1.8178512997636793e-05	0.0	0.001215088864708016	0.0	0.0	0.0
Bacteroidota	Ignavibacteria	Ignavibacteriales	PHOS_HE36	uncultured_Chlorobi_bacterium	uncultured_Chlorobi_bacterium	0.0	0.0	1.4811303987203034e-05	0.0	0.0	0.0	0.0	0.0	0.0	0.0	0.0	0.00025389916575988393	0.0	0.0	1.646822456071011e-05
Bacteroidota	Ignavibacteria	SJA_28	uncultured_Chlorobi_bacterium	uncultured_Chlorobi_bacterium	uncultured_Chlorobi_bacterium	0.0	0.0	0.0	0.0	0.0	0.0	0.0	0.0	4.030307915524746e-05	0.0	9.012094230457273e-05	0.0	0.0	0.0	0.0
Bacteroidota	Kapabacteria	Kapabacteriales	uncultured_Chlorobi_bacterium	uncultured_Chlorobi_bacterium	uncultured_Chlorobi_bacterium	0.0	0.0	0.0	0.0	0.0	4.1879554401541165e-05	0.0	0.0	0.0	0.00012724959098345755	0.0	1.8135654697134567e-05	0.0	0.0	0.0
Bacteroidota	Kapabacteria	Kapabacteriales	uncultured_Chlorobiales_bacterium	uncultured_Chlorobiales_bacterium	uncultured_Chlorobiales_bacterium	0.0	0.0	0.0	5.0281576830249393e-05	0.0	0.0	0.0	1.742342405129456e-05	2.015153957762373e-05	7.271405199054717e-05	1.8024188460914547e-05	0.0	0.0001390723871775259	0.0	0.0
Bacteroidota	Kryptonia	Kryptoniales	BSV26	unclassified_BSV26	unclassified_BSV26	0.0	0.0	1.4811303987203034e-05	0.0	0.0	0.0	0.0	0.0	0.0	0.0	0.0	0.00012694958287994197	0.0	0.0	0.0
Bacteroidota	Rhodothermia	Rhodothermales	Rhodothermaceae	unclassified_Rhodothermaceae	unclassified_Rhodothermaceae	0.0	0.0	4.44339119616091e-05	0.0002681684097613301	0.0	0.0	0.0	0.0	0.0	0.0	0.0	0.001178817555313747	0.0	0.0	1.646822456071011e-05
Bacteroidota	Rhodothermia	Rhodothermales	Rhodothermaceae	uncultured_Bacteroidetes_bacterium	uncultured_Bacteroidetes_bacterium	0.0	0.0	0.0	0.0	0.0	2.0939777200770582e-05	0.0	0.0	0.0	1.8178512997636793e-05	0.0	0.0	6.953619358876295e-05	0.0	0.0
Bdellovibrionota	Bdellovibrionia	Bacteriovoracales	Bacteriovoracaceae	Peredibacter	Bacteriovorax_sp._EPC3	0.0	0.0	0.0	0.00043577366586216145	0.0	0.0	0.00012344726487153768	0.0	2.015153957762373e-05	0.0003635702599527359	0.0	0.0	0.00012168833878033517	0.0	0.0
Bdellovibrionota	Bdellovibrionia	Bacteriovoracales	Bacteriovoracaceae	Peredibacter	unclassified_Peredibacter	0.0	0.0	0.0	0.0	0.0	0.0	0.0	0.0	0.0	7.271405199054717e-05	0.0	0.0	1.7384048397190737e-05	0.0	0.0
Bdellovibrionota	Bdellovibrionia	Bdellovibrionales	Bdellovibrionaceae	Bdellovibrio	unclassified_Bdellovibrio	0.0	0.0	0.0	0.00015084473049074818	0.0	4.1879554401541165e-05	0.00018517089730730655	0.0	2.015153957762373e-05	0.00016360661697873113	0.0	0.0	0.00012168833878033516	0.0	0.0
Bdellovibrionota	Bdellovibrionia	Bdellovibrionales	Bdellovibrionaceae	OM27_clade	unclassified_OM27_clade	0.0	0.0	0.0	8.380262805041566e-05	0.0	2.0939777200770582e-05	0.0003549108865056709	0.0	0.0	0.00041810579894564624	0.0	5.44069640914037e-05	0.00010430429038314442	0.0	0.0
Bdellovibrionota	Bdellovibrionia	Bdellovibrionales	Bdellovibrionaceae	OM27_clade	uncultured_marine_bacterium	0.0	0.0	0.0	0.0	0.0	0.0	0.0	0.0	0.0	0.0	0.0004686288999837782	0.0	0.0	0.0	0.0
Bdellovibrionota	Oligoflexia	0319_6G20	unclassified_0319_6G20	unclassified_0319_6G20	unclassified_0319_6G20	0.0	0.0	0.0	0.0006704210244033253	0.0	0.00029315688081078817	0.0007869763135560529	3.484684810258912e-05	0.00024181847493148477	0.0007271405199054718	0.0005767740307492655	0.00045339136742836414	0.00036506501634100546	0.001282316442605998	0.0
Bdellovibrionota	Oligoflexia	0319_6G20	uncultured_Bacteriovorax_sp.	uncultured_Bacteriovorax_sp.	uncultured_Bacteriovorax_sp.	0.0	0.0	0.0	0.0	0.0	2.0939777200770582e-05	0.0	1.742342405129456e-05	0.0	0.00019996364297400474	1.8024188460914547e-05	0.0	1.7384048397190737e-05	0.0	0.0
Bdellovibrionota	Oligoflexia	0319_6G20	uncultured_Roseobacter_sp.	uncultured_Roseobacter_sp.	uncultured_Roseobacter_sp.	0.0	0.0	0.0	0.00021788683293108072	0.0	0.0	0.0	0.0	0.0	0.0	1.8024188460914547e-05	1.8135654697134567e-05	5.2152145191572217e-05	0.0	0.0
Bdellovibrionota	Oligoflexia	0319_6G20	uncultured_Syntrophobacteraceae_bacterium	uncultured_Syntrophobacteraceae_bacterium	uncultured_Syntrophobacteraceae_bacterium	0.0	0.0	0.0	0.0002681684097613301	0.0	6.281933160231175e-05	0.00012344726487153768	1.742342405129456e-05	0.0	0.0001999636429740047	5.407256538274364e-05	0.0	0.00012168833878033516	0.0	0.0
Bdellovibrionota	Oligoflexia	0319_6G20	uncultured_delta_proteobacterium	uncultured_delta_proteobacterium	uncultured_delta_proteobacterium	0.0	0.0	0.0	0.0011564762670957362	0.0	0.0	0.0002777563459609598	0.0	2.015153957762373e-05	0.000618069441919651	5.407256538274364e-05	0.0	0.00031291287114943323	0.0	0.0
Bdellovibrionota	Oligoflexia	0319_6G20	uncultured_soil_bacterium	uncultured_soil_bacterium	uncultured_soil_bacterium	0.0	0.0	0.0	0.0	0.0	0.0	0.0	0.0	0.0	0.00016360661697873113	0.0	0.0	0.0	0.0	0.0
Bdellovibrionota	Oligoflexia	Oligoflexales	Oligoflexaceae	Oligoflexus	Thymallus_thymallus__grayling	0.0	0.0	0.0	0.0	0.0	8.375910880308233e-05	6.172363243576884e-05	0.0	4.030307915524746e-05	5.453553899291038e-05	1.8024188460914547e-05	0.0	3.476809679438147e-05	0.0	0.0
Bdellovibrionota	Oligoflexia	Oligoflexales	Oligoflexaceae	Oligoflexus	unclassified_Oligoflexus	0.0	0.0	0.0	0.00020112630732099757	0.0	0.00018845799480693523	0.0	0.0	0.00010075769788811866	9.089256498818396e-05	0.0	1.8135654697134567e-05	0.00010430429038314443	0.0	0.0
Bdellovibrionota	Oligoflexia	Oligoflexales	Oligoflexaceae	unclassified_Oligoflexaceae	unclassified_Oligoflexaceae	0.0	0.0	0.0	0.00031844998659157954	0.0	6.281933160231175e-05	0.0001388781729804799	0.0	8.060615831049492e-05	0.00016360661697873113	1.8024188460914547e-05	0.0	6.953619358876295e-05	0.0	0.0
Bdellovibrionota	Oligoflexia	unclassified_Oligoflexia	unclassified_Oligoflexia	unclassified_Oligoflexia	unclassified_Oligoflexia	0.0	0.0	0.0	0.0	0.0	0.0	0.0	0.0	0.0	9.089256498818396e-05	0.0	0.0	0.0	0.0	0.0
Bdellovibrionota	unclassified_Bdellovibrionota	unclassified_Bdellovibrionota	unclassified_Bdellovibrionota	unclassified_Bdellovibrionota	unclassified_Bdellovibrionota	0.0	0.0	0.0	0.0	0.0	0.00031409665801155874	0.0	3.484684810258912e-05	0.00022166693535386104	0.0	0.0010454029307330438	0.00012694958287994197	0.0003129128711494333	0.0	0.0
Calditrichota	Calditrichia	Calditrichales	Calditrichaceae	Caldithrix	unclassified_Caldithrix	0.0	0.0	0.0	0.0	0.0	0.0	0.0	0.0	0.0	0.0	0.0	0.0002176278563656148	0.0	0.0	0.0
Calditrichota	Calditrichia	Calditrichales	Calditrichaceae	Calorithrix	Calorithrix_insularis	0.0	0.0	0.0	0.0	0.0	0.0	0.0	0.0	0.0	0.0	0.0	0.00043525571273122956	0.0	0.0	0.0
Calditrichota	Calditrichia	Calditrichales	Calditrichaceae	JdFR_76	unclassified_JdFR_76	0.0	0.0	0.0	0.0	0.0	0.0	0.0	0.0	0.0	0.0	0.0	0.00014508523757707654	0.0	0.0	0.0
Calditrichota	Calditrichia	Calditrichales	Calditrichaceae	SM23_31	unclassified_SM23_31	0.0	0.0	0.0	0.0	0.0	0.0	0.0	0.0	0.0	0.0	0.0	0.0001088139281828074	0.0	0.0	0.0
Calditrichota	Calditrichia	Calditrichales	Calditrichaceae	uncultured_Deferribacteres_bacterium	uncultured_Deferribacteres_bacterium	0.0	0.0	1.4811303987203034e-05	0.0	0.0	0.0	0.0	0.0	0.0	0.0	0.0	0.0019767863619876676	0.0	0.0	1.646822456071011e-05
Campylobacterota	Campylobacteria	Campylobacterales	Arcobacteraceae	Halarcobacter	Arcobacter_sp._CAB	0.0	0.0	0.0	0.0	0.0	0.0	0.0	0.0	0.0	7.271405199054717e-05	0.0	0.0	0.0	0.0	0.0
Campylobacterota	Campylobacteria	Campylobacterales	Campylobacteraceae	Campylobacter	Campylobacter_concisus	0.0	0.0	0.0	0.0	0.0003195668928698987	0.0	0.0	0.0	0.0	0.0	0.0	0.0	0.0	0.00018614270941054808	0.0
Campylobacterota	Campylobacteria	Campylobacterales	Campylobacteraceae	Campylobacter	Campylobacter_gracilis	0.000487346398858217	0.057603724406996376	0.010323478879080514	0.00502815768302494	0.0700791398011166	0.0012773264092470057	0.00021603271352519095	0.0	0.010539255199097212	5.453553899291038e-05	1.8024188460914547e-05	0.0	0.0	0.07478800413650466	0.001350394413978229
Campylobacterota	Campylobacteria	Campylobacterales	Campylobacteraceae	Campylobacter	Campylobacter_rectus	0.0	0.0075078274838942345	0.0	0.00449182086350228	0.0036092260841776793	0.0008794706424323645	0.0	0.0	0.0008463646622601967	0.0	0.0	0.0	0.0	0.003722854188210962	0.0
Campylobacterota	Campylobacteria	Campylobacterales	Helicobacteraceae	Helicobacter	Helicobacter_brantae	0.0	0.0	0.0	0.0	0.0	0.0	0.0	8.71171202564728e-05	0.0	0.0	0.0	1.8135654697134567e-05	0.0	0.0	0.0
Campylobacterota	Campylobacteria	Campylobacterales	Helicobacteraceae	Helicobacter	Helicobacter_rodentium	0.0	0.0	0.0	0.00011732367927058192	0.0	0.01323393919088701	0.0005246508757040352	6.969369620517824e-05	0.0018740931807190069	0.00014542810398109434	0.0004686288999837782	0.002756619513964454	0.0009561226618454905	0.0	0.0006422607578676942
Campylobacterota	Campylobacteria	Campylobacterales	Helicobacteraceae	Helicobacter	Helicobacter_sp._13S00482_2	0.0	0.0	1.4811303987203034e-05	0.0	0.0	0.0003350364352123293	1.543090810894221e-05	0.00019165766456424017	0.0009269708205706916	0.0	0.0011355238730376164	0.0002176278563656148	0.00026076072595786106	0.0	0.0
Campylobacterota	Campylobacteria	Campylobacterales	Helicobacteraceae	Wolinella	Wolinella_succinogenes	0.0	0.0	0.0	0.0	0.0	0.0	0.0	0.0007317838101543715	0.0	0.0	0.0	0.0	0.0	0.0	0.0
Campylobacterota	Campylobacteria	Campylobacterales	Sulfurimonadaceae	Sulfurimonas	Sulfurimonas_sp._MA01	0.0	0.0	0.0	0.0	0.0	0.0	0.0	0.0	0.0	0.0	0.0	7.254261878853827e-05	0.0	0.0	1.646822456071011e-05
Campylobacterota	Campylobacteria	Campylobacterales	Sulfurovaceae	Sulfurovum	Sulfurovum_bacterium_episymbiont_of_Kiwa_sp.	1.7405228530650607e-05	0.0	2.9622607974406068e-05	0.0	0.0	0.0	0.0	0.0	0.0002619700145091085	0.00021814215597164153	0.0	0.0019767863619876676	1.7384048397190737e-05	0.0	0.00027995981753207186
Chloroflexi	Anaerolineae	Anaerolineales	Anaerolineaceae	Flexilinea	Chloroflexi_bacterium_canine_oral_taxon_405	3.4810457061301215e-05	8.196318213858335e-05	0.0	0.000251407884151247	0.00015038442017406998	0.0	0.0	0.0004007387531797749	0.0001410607770433661	3.6357025995273585e-05	0.0	0.0	0.0	8.27300930713547e-05	1.646822456071011e-05
Chloroflexi	Anaerolineae	Anaerolineales	Anaerolineaceae	UTCFX1	Anaerolineae_bacterium_UTCFX1	0.0	0.0	0.0	0.0	0.0	6.281933160231175e-05	0.0	0.0	2.015153957762373e-05	0.0	7.209675384365819e-05	0.0	0.0	0.0	0.0
Chloroflexi	Anaerolineae	Anaerolineales	Anaerolineaceae	UTCFX1	unclassified_UTCFX1	0.0	0.0	0.0	0.0	0.0	2.0939777200770582e-05	1.543090810894221e-05	0.0	0.0	5.453553899291038e-05	0.0	0.0	3.476809679438147e-05	0.0	0.0
Chloroflexi	Anaerolineae	Anaerolineales	Anaerolineaceae	unclassified_Anaerolineaceae	uncultured_Chloroflexi_bacterium	0.0	0.0	0.0	0.0	0.0	0.00010469888600385292	0.0	0.0	0.0	1.8178512997636793e-05	0.0	3.6271309394269135e-05	0.0	0.0	0.0
Chloroflexi	Anaerolineae	Anaerolineales	Anaerolineaceae	unclassified_Anaerolineaceae	uncultured_hydrocarbon_seep_bacterium_BPC110	0.0	0.0	2.9622607974406068e-05	0.0	0.0	0.0	0.0	0.0	0.0	0.0	0.0	0.0002176278563656148	0.0	0.0	1.646822456071011e-05
Chloroflexi	Anaerolineae	Ardenticatenales	unclassified_Ardenticatenales	bacterium_YC_LK_LKJ38	unclassified_Ardenticatenales	0.0	0.0	0.0	0.0	0.0	0.0	0.0	0.0	0.0	0.0	0.0	0.0002720348204570185	0.0	0.0	0.0
Chloroflexi	Anaerolineae	Ardenticatenales	unclassified_Ardenticatenales	unclassified_Ardenticatenales	unclassified_Ardenticatenales	0.0	0.0	0.0	0.0	0.0	0.00016751821760616466	0.0	0.0001742342405129456	8.060615831049492e-05	0.0	0.00021629026153097456	0.0004896626768226333	1.7384048397190737e-05	0.0	0.0
Chloroflexi	Anaerolineae	Ardenticatenales	unclassified_Ardenticatenales	uncultured_Litorilinea_sp.	unclassified_Ardenticatenales	0.0	0.0	0.0	1.6760525610083132e-05	0.0	0.0	0.0	0.0	0.0	0.0002908562079621887	0.0	0.0	6.953619358876295e-05	0.0	0.0
Chloroflexi	Anaerolineae	Caldilineales	Caldilineaceae	unclassified_Caldilineaceae	unclassified_Caldilineaceae	0.0	0.0	0.0	8.380262805041566e-05	0.0	6.281933160231175e-05	0.0003086181621788442	8.71171202564728e-05	2.015153957762373e-05	0.0001999636429740047	1.8024188460914547e-05	0.00030830612985128765	0.00033029691954662395	0.0	0.0
Chloroflexi	Anaerolineae	SBR1031	A4b	unclassified_A4b	unclassified_A4b	0.0	0.0	0.0	5.0281576830249393e-05	0.0	0.0	3.086181621788442e-05	0.0	0.0	0.00014542810398109434	1.8024188460914547e-05	0.0	0.0	0.0	0.0
Chloroflexi	Anaerolineae	SBR1031	unclassified_SBR1031	unclassified_SBR1031	unclassified_SBR1031	0.0	0.0	0.0	0.0	0.0	8.375910880308233e-05	0.0	0.0	0.00010075769788811864	0.0	0.0004325805230619491	0.0	5.2152145191572217e-05	0.0	0.0
Chloroflexi	Anaerolineae	SBR1031	uncultured_soil_bacterium	uncultured_soil_bacterium	uncultured_soil_bacterium	0.0	0.0	0.0	5.0281576830249393e-05	0.0	0.0	0.0	0.0	0.0	0.0	0.0	0.0	1.7384048397190737e-05	0.0	0.0
Chloroflexi	Anaerolineae	unclassified_Anaerolineae	unclassified_Anaerolineae	unclassified_Anaerolineae	unclassified_Anaerolineae	0.0	0.0	0.0	0.00011732367927058192	0.0	2.0939777200770582e-05	9.258544865365327e-05	0.0	0.0	0.00010907107798582076	5.407256538274364e-05	0.0	0.00010430429038314443	0.0	0.0
Chloroflexi	Anaerolineae	unclassified_Anaerolineae	uncultured_Chloroflexi_bacterium	unclassified_Anaerolineae	unclassified_Anaerolineae	0.0	0.0	0.0	0.0	0.0	0.0	0.0	0.0	0.0	0.0	0.0	7.254261878853827e-05	0.0	0.0	0.0
Chloroflexi	Chloroflexia	Chloroflexales	Chloroflexaceae	unclassified_Chloroflexaceae	unclassified_Chloroflexaceae	0.0	0.0	0.0	0.0	0.0	0.0	0.0	0.0	0.0	0.0	0.0	9.067827348567283e-05	3.476809679438147e-05	0.0	0.0
Chloroflexi	Chloroflexia	Chloroflexales	Herpetosiphonaceae	Herpetosiphon	unclassified_Herpetosiphon	0.0	0.0	0.0	3.3521051220166265e-05	0.0	2.0939777200770582e-05	0.0	0.0	2.015153957762373e-05	0.00014542810398109434	1.8024188460914547e-05	0.0	8.692024198595368e-05	0.0	0.0
Chloroflexi	Chloroflexia	Chloroflexales	Roseiflexaceae	unclassified_Roseiflexaceae	unclassified_Roseiflexaceae	0.0	0.0	0.0	3.3521051220166265e-05	0.0	2.0939777200770582e-05	0.0	0.0	0.0	0.00018178512997636792	0.0	0.0	0.0	0.0	0.0
Chloroflexi	Chloroflexia	Kallotenuales	Kallotenuaceae	Kallotenue	Kallotenue_bacterium_JKG1	0.0	0.0	0.0	0.00028492893537141324	0.0	4.1879554401541165e-05	0.00010801635676259548	0.0	4.030307915524746e-05	0.00038174877295037266	0.0	0.0	0.00010430429038314443	0.0	0.0
Chloroflexi	Chloroflexia	Thermomicrobiales	JG30_KF_CM45	unclassified_JG30_KF_CM45	unclassified_JG30_KF_CM45	0.0	0.0	0.0	0.00030168946098149636	0.0	0.0	0.0001697399891983643	0.0	6.045461873287119e-05	3.6357025995273585e-05	0.0002343144499918891	0.0	1.7384048397190737e-05	0.0	0.0
Chloroflexi	Chloroflexia	Thermomicrobiales	Thermomicrobiaceae	Nitrolancea	unclassified_Nitrolancea	0.0	0.0	0.0	6.704210244033253e-05	0.0	0.0	0.0	0.0	0.0	0.0	0.0	0.0	0.0	0.0	0.0
Chloroflexi	Chloroflexia	Thermomicrobiales	Thermomicrobiaceae	Sphaerobacter	Sphaerobacter_thermophilus	0.0	0.0	0.0	0.0	0.0	0.0	0.0	0.0	0.0	0.0	0.0	0.00034457743924555675	0.0	0.0	0.0
Chloroflexi	Dehalococcoidia	S085	uncultured_Chloroflexi_bacterium	uncultured_Chloroflexi_bacterium	uncultured_Chloroflexi_bacterium	0.0	0.0	0.0	0.0	0.0	0.0	0.00012344726487153768	0.0	0.0	0.00012724959098345755	1.8024188460914547e-05	0.0	1.7384048397190737e-05	0.0	0.0
Chloroflexi	Dehalococcoidia	S085	uncultured_soil_bacterium	uncultured_soil_bacterium	uncultured_soil_bacterium	0.0	0.0	0.0	0.0	0.0	0.0	7.715454054471106e-05	0.0	0.0	0.0	0.0	0.0	0.0	0.0	0.0
Chloroflexi	Dehalococcoidia	SAR202_clade	uncultured_Chloroflexi_bacterium	uncultured_Chloroflexi_bacterium	uncultured_Chloroflexi_bacterium	0.0	0.0	0.0	1.6760525610083132e-05	0.0	0.0	0.0	0.0	4.030307915524746e-05	0.0	0.00018024188460914547	0.0	3.476809679438147e-05	0.0	0.0
Chloroflexi	Dehalococcoidia	unclassified_Dehalococcoidia	unclassified_Dehalococcoidia	unclassified_Dehalococcoidia	unclassified_Dehalococcoidia	0.0	0.0	0.0	0.0	0.0	0.0	0.0	0.0	0.0	0.0	0.0	1.8135654697134567e-05	0.0	0.0	6.587289824284044e-05
Chloroflexi	unclassified_Chloroflexi	unclassified_Chloroflexi	unclassified_Chloroflexi	unclassified_Chloroflexi	unclassified_Chloroflexi	0.0	0.0	0.0	0.0009385894341646554	0.0	0.0003978557668146411	0.0010647326595170125	1.742342405129456e-05	0.0005440915685958407	0.0014906380658062169	0.0014599592653340785	9.067827348567283e-05	0.001199499339406161	0.0	1.646822456071011e-05
Cloacimonadota	Cloacimonadia	Cloacimonadales	MSBL8	unclassified_MSBL8	unclassified_MSBL8	0.0	0.0	0.0	0.0	0.0	0.0	0.0	0.0	0.0	0.0	0.0	5.44069640914037e-05	0.0	0.0	0.0
Cyanobacteria	Cyanobacteriia	Cyanobacteriales	Chroococcidiopsaceae	Chlorogloea_SAG_10.99	uncultured_cyanobacterium	0.0	0.0	0.0	0.0	0.0	8.375910880308233e-05	0.0	1.742342405129456e-05	0.00010075769788811866	0.0	0.0	0.0	0.0	0.0	0.0
Cyanobacteria	Cyanobacteriia	Cyanobacteriales	Chroococcidiopsaceae	Chroococcidiopsis_PCC_7203	Chroococcidiopsis_sp._MMG_6	6.962091412260243e-05	0.0	0.0	0.0	0.0	0.0	0.0	0.0	0.0	0.0	0.0	9.067827348567283e-05	3.476809679438147e-05	0.0	0.0
Cyanobacteria	Cyanobacteriia	Cyanobacteriales	Chroococcidiopsaceae	Chroococcidiopsis_PCC_7203	Chroococcidiopsis_thermalis	3.4810457061301215e-05	0.0	0.0	1.6760525610083132e-05	0.0	0.0	0.0	0.0	0.0	0.0	1.8024188460914547e-05	0.0	0.0	0.0	1.646822456071011e-05
Cyanobacteria	Cyanobacteriia	Cyanobacteriales	Chroococcidiopsaceae	Chroococcidiopsis_SAG_2023	Larimichthys_crocea__large_yellow_croaker	0.0	0.0	0.0	0.0	0.0	6.281933160231175e-05	0.0	0.0	2.015153957762373e-05	0.0	0.0	1.8135654697134567e-05	0.0	0.0	0.0
Cyanobacteria	Cyanobacteriia	Cyanobacteriales	Chroococcidiopsaceae	Gloeocapsa_PCC_7428	Gloeocapsopsis_crepidinum_LEGE_06123	1.7405228530650607e-05	0.0	1.4811303987203034e-05	3.3521051220166265e-05	0.0	0.0	0.0	3.484684810258912e-05	0.0	0.0	1.8024188460914547e-05	7.254261878853827e-05	0.0	0.0	1.646822456071011e-05
Cyanobacteria	Cyanobacteriia	Cyanobacteriales	Coleofasciculaceae	Microcoleus_PCC_7113	Microcoleus_steenstrupii_ATA12_3_DP02	0.0	0.0	0.0	0.0	0.0	8.375910880308233e-05	0.0	0.0	6.045461873287119e-05	0.0	0.0	0.0	1.7384048397190737e-05	2.0682523267838676e-05	3.293644912142022e-05
Cyanobacteria	Cyanobacteriia	Cyanobacteriales	Coleofasciculaceae	unclassified_Coleofasciculaceae	uncultured_Oscillatoriales_cyanobacterium	0.0	0.0	1.4811303987203034e-05	0.0	0.0	0.0005234944300192646	0.0	0.0	0.0007053038852168306	0.0	0.0	3.6271309394269135e-05	0.0	0.0	0.0
Cyanobacteria	Cyanobacteriia	Cyanobacteriales	Microcystaceae	Chalicogloea_CCALA_975	Chroococcus_sp._FPU101	0.00017405228530650607	0.0	0.0	5.0281576830249393e-05	0.0	2.0939777200770582e-05	1.543090810894221e-05	5.2270272153883684e-05	0.0	0.0	0.0	0.00019949220166848024	6.953619358876295e-05	2.0682523267838676e-05	1.646822456071011e-05
Cyanobacteria	Cyanobacteriia	Cyanobacteriales	Nostocaceae	Calothrix_PCC_6303	Calothrix_desertica_PCC_7102	0.00010443137118390364	0.0	0.0	1.6760525610083132e-05	0.0	0.0	0.0	1.742342405129456e-05	2.015153957762373e-05	0.0	0.0	1.8135654697134567e-05	0.0	0.0	0.0
Cyanobacteria	Cyanobacteriia	Cyanobacteriales	Nostocaceae	unclassified_Nostocaceae	unclassified_Nostocaceae	1.7405228530650607e-05	0.0	0.0	0.0	0.0	0.0	0.0	0.0	0.0	0.0	0.0	3.6271309394269135e-05	1.7384048397190737e-05	0.0	1.646822456071011e-05
Cyanobacteria	Cyanobacteriia	Cyanobacteriales	Phormidiaceae	Tychonema_CCAP_1459_11B	Microcoleus_cf._vaginatus_Ru_6_12	0.0	0.0	0.0	0.0	1.8798052521758747e-05	0.0004606750984169528	0.0	5.2270272153883684e-05	0.00034257617281960344	0.0	0.03215515221427155	0.0001088139281828074	0.005076142131979695	2.0682523267838676e-05	0.0
Cyanobacteria	Cyanobacteriia	Cyanobacteriales	Phormidiaceae	unclassified_Phormidiaceae	unclassified_Phormidiaceae	0.0	0.0	0.0	0.0	0.0	4.1879554401541165e-05	0.0	0.0	0.00010075769788811866	0.0	1.8024188460914547e-05	0.0	0.0	0.0	0.0
Cyanobacteria	Cyanobacteriia	Cyanobacteriales	unclassified_Cyanobacteriales	unclassified_Cyanobacteriales	unclassified_Cyanobacteriales	0.0	0.0	7.405651993601516e-05	0.0	0.0	4.1879554401541165e-05	0.0	1.742342405129456e-05	6.045461873287119e-05	0.00021814215597164153	0.0	0.003264417845484222	0.0	2.0682523267838676e-05	0.00023055514384994152
Cyanobacteria	Cyanobacteriia	Leptolyngbyales	Leptolyngbyaceae	CENA359	Leptolyngbyaceae_cyanobacterium_LD4_4600_EK	1.7405228530650607e-05	0.0	0.0	1.6760525610083132e-05	0.0	0.0	0.0	1.742342405129456e-05	0.0	0.0	0.0	0.0	1.7384048397190737e-05	0.0	0.0
Cyanobacteria	Cyanobacteriia	Leptolyngbyales	Leptolyngbyaceae	Leptolyngbya_PCC_6306	unclassified_Leptolyngbya_PCC_6306	0.00013924182824520486	0.0	0.0	3.3521051220166265e-05	0.0	0.0	0.0	3.484684810258912e-05	0.0	0.0	3.6048376921829094e-05	7.254261878853827e-05	0.0	0.0	1.646822456071011e-05
Cyanobacteria	Cyanobacteriia	Leptolyngbyales	Leptolyngbyaceae	Phormidesmis_ANT.L52.6	Pseudanabaenaceae_cyanobacterium_HTJ2_KK1	0.0	0.0	0.0	0.0	0.0	0.0	0.0	0.0	0.0	0.0	0.00018024188460914547	0.0	0.0	0.0	0.0
Cyanobacteria	Cyanobacteriia	Leptolyngbyales	Leptolyngbyaceae	TG_45	unclassified_TG_45	1.7405228530650607e-05	0.0	0.0	0.0	0.0	0.0	0.0	0.0	0.0	0.0	0.0	3.6271309394269135e-05	0.0	0.0	0.0
Cyanobacteria	Cyanobacteriia	Leptolyngbyales	Leptolyngbyaceae	unclassified_Leptolyngbyaceae	unclassified_Leptolyngbyaceae	1.7405228530650607e-05	0.0	0.0	1.6760525610083132e-05	0.0	0.0	1.543090810894221e-05	1.742342405129456e-05	0.0	0.0	0.0	1.8135654697134567e-05	3.476809679438147e-05	0.0	0.0
Cyanobacteria	Cyanobacteriia	Leptolyngbyales	Leptolyngbyaceae	unclassified_Leptolyngbyaceae	uncultured_cyanobacterium	1.7405228530650607e-05	0.0	0.0	1.6760525610083132e-05	0.0	0.0	0.0	0.0	0.0	1.8178512997636793e-05	0.0	0.0	0.0	0.0	0.0
Cyanobacteria	Cyanobacteriia	Phormidesmiales	Nodosilineaceae	Nodosilinea_PCC_7104	Nodosilinea_epilithica_ACSSI_169	0.0	0.0	0.0	0.0	0.0	0.0	0.0	0.0	0.0	0.0	5.407256538274364e-05	0.0	1.7384048397190737e-05	0.0	0.0
Cyanobacteria	Vampirivibrionia	Gastranaerophilales	Acinetobacter_sp._CAG_196	unclassified_Acinetobacter_sp._CAG_196	unclassified_Acinetobacter_sp._CAG_196	0.0	0.0	0.0	0.0	1.8798052521758747e-05	0.0027012312588994055	1.543090810894221e-05	1.742342405129456e-05	0.00030227309366435593	0.0	9.012094230457273e-05	1.8135654697134567e-05	0.00017384048397190737	0.0	0.0
Cyanobacteria	Vampirivibrionia	Gastranaerophilales	Clostridium_sp._CAG_306	unclassified_Clostridium_sp._CAG_306	unclassified_Clostridium_sp._CAG_306	0.0	0.0	1.4811303987203034e-05	0.0	0.0	2.0939777200770582e-05	0.0	5.227027215388368e-05	0.00032242463324197966	0.0	0.0003965321461401201	1.8135654697134567e-05	6.953619358876295e-05	0.0	1.646822456071011e-05
Cyanobacteria	Vampirivibrionia	Gastranaerophilales	unclassified_Gastranaerophilales	unclassified_Gastranaerophilales	unclassified_Gastranaerophilales	0.0	0.0	0.0	0.0	0.0	0.00014657844040539408	0.0	3.484684810258912e-05	8.060615831049492e-05	1.8178512997636793e-05	9.012094230457273e-05	3.6271309394269135e-05	3.476809679438147e-05	0.0	0.0
Cyanobacteria	Vampirivibrionia	Gastranaerophilales	uncultured_cyanobacterium	uncultured_cyanobacterium	uncultured_cyanobacterium	0.0	0.0	1.4811303987203034e-05	0.0	0.0	6.281933160231175e-05	0.0	0.00010454054430776737	0.00020151539577623732	0.0	0.00028838701537463275	3.6271309394269135e-05	8.692024198595368e-05	0.0	0.0
Cyanobacteria	Vampirivibrionia	Gastranaerophilales	uncultured_rumen_bacterium	uncultured_rumen_bacterium	uncultured_rumen_bacterium	0.00031329411355171093	0.0	2.9622607974406068e-05	3.3521051220166265e-05	0.0	0.0020939777200770586	1.543090810894221e-05	0.00010454054430776737	0.0009068192809930678	1.8178512997636793e-05	0.0012256448153421893	7.254261878853827e-05	0.0002433766775606703	0.0	4.9404673682130334e-05
Cyanobacteria	Vampirivibrionia	Vampirovibrionales	Vampirovibrionaceae	Vampirovibrio	Vampirovibrio_chlorellavorus	0.0	0.0	0.0	0.000502815768302494	0.0	0.0	0.0	0.0	0.0	0.002272314124704599	0.0	0.0	0.00029552882275224256	0.0	0.0
Cyanobacteria	Vampirivibrionia	Vampirovibrionales	unclassified_Vampirovibrionales	unclassified_Vampirovibrionales	unclassified_Vampirovibrionales	0.0	0.0	0.0	0.0	0.0	0.0	6.172363243576884e-05	0.0	0.0	0.0	0.0	0.0	0.0	0.0	0.0
Dadabacteria	Dadabacteriia	Dadabacteriales	unclassified_Dadabacteriales	unclassified_Dadabacteriales	unclassified_Dadabacteriales	0.0	0.0	1.4811303987203034e-05	0.0002681684097613301	0.0	0.0	0.00047835815137720853	0.0	0.0	0.0006362479549172878	0.0	0.00023576351106274936	0.00031291287114943323	0.0	0.0
Dadabacteria	Dadabacteriia	Dadabacteriales	uncultured_deep_sea_bacterium	uncultured_deep_sea_bacterium	uncultured_deep_sea_bacterium	0.0	0.0	0.0	0.0	0.0	0.0	0.0	0.0	0.0	0.0	0.0	0.00014508523757707654	0.0	0.0	0.0
Deferribacterota	Deferribacteres	Deferribacterales	Deferribacteraceae	Mucispirillum	Mucispirillum_bacterium_Lincoln_Park_3	0.0	0.0	0.0	0.0	0.0	0.00018845799480693526	1.543090810894221e-05	0.00012196396835906192	0.0005037884894405932	0.0	0.0006308465961320091	0.00014508523757707654	5.2152145191572217e-05	0.0	0.0
Deferribacterota	Deferribacteres	Deferribacterales	Deferribacteraceae	Mucispirillum	Mucispirillum_schaedleri	0.011504856058760051	0.0	0.0027400912376325613	0.0	0.0003195668928698987	0.0020730379428762877	0.00040120361083249747	0.0	0.0002619700145091085	0.0002908562079621887	5.407256538274364e-05	5.44069640914037e-05	6.953619358876295e-05	0.00022750775594622543	0.004693443999802381
Deferrisomatota	Defferrisomatia	Defferrisomatales	Defferrisomataceae	Deferrisoma	unclassified_Deferrisoma	0.0	0.0	0.0	0.0	0.0	0.0	0.0	0.0	0.0	0.0	0.0	5.44069640914037e-05	0.0	0.0	0.0
Deinococcota	Deinococci	Deinococcales	Deinococcaceae	Deinococcus	Deinococcus_koreensis	0.0	0.0	0.0	8.380262805041566e-05	0.0	0.0	0.0	0.0	0.0	0.0	0.0	0.0	0.0	0.0	0.0
Deinococcota	Deinococci	Deinococcales	Deinococcaceae	Deinococcus	Deinococcus_malanensis	0.0	0.0	0.0	0.0008547868061142398	1.8798052521758747e-05	0.0	0.00021603271352519095	0.0	4.030307915524746e-05	0.00032721323395746226	0.0	3.6271309394269135e-05	0.00015645643557471664	0.0	0.0
Deinococcota	Deinococci	Deinococcales	Deinococcaceae	Deinococcus	Deinococcus_pimensis	0.0	0.0	0.0	0.0	0.0	0.0	0.0	0.0	0.0	9.089256498818396e-05	0.0	0.0	0.0	0.0	0.0
Deinococcota	Deinococci	Deinococcales	Deinococcaceae	Deinococcus	Deinococcus_sp._2A5	0.0	0.0	0.0	0.0	0.0	2.0939777200770582e-05	0.0	0.0	0.0	9.089256498818396e-05	0.0	0.0	0.0	0.0	0.0
Deinococcota	Deinococci	Deinococcales	Deinococcaceae	Deinococcus	Deinococcus_sp._RCML_5	0.0	0.0	0.0	5.0281576830249393e-05	0.0	2.0939777200770582e-05	0.0	0.0	2.015153957762373e-05	7.271405199054717e-05	0.0	1.8135654697134567e-05	3.476809679438147e-05	0.0	0.0
Deinococcota	Deinococci	Deinococcales	Deinococcaceae	Deinococcus	Deinococcus_taklimakanensis	0.0	0.0	0.0002517921677824516	0.0	0.0	0.0	0.0	0.0	0.0	0.0	0.0	0.0	0.0	0.0	0.0
Deinococcota	Deinococci	Deinococcales	Deinococcaceae	Deinococcus	unclassified_Deinococcus	0.0	0.0	0.0	0.0	0.0	2.0939777200770582e-05	3.086181621788442e-05	0.0	4.030307915524746e-05	0.00027267769496455187	0.0	0.0	1.7384048397190737e-05	0.0	0.0
Deinococcota	Deinococci	Deinococcales	Deinococcaceae	unclassified_Deinococcaceae	unclassified_Deinococcaceae	0.0	0.0	0.0	0.0002681684097613301	0.0	0.0	0.0	0.0	0.0	0.00012724959098345755	0.0	0.0	6.953619358876295e-05	0.0	0.0
Deinococcota	Deinococci	Deinococcales	Deinococcaceae	unclassified_Deinococcaceae	uncultured_Thermus_Deinococcus_group_bacterium	0.0	0.0	0.0	0.0	0.0	0.0	0.00010801635676259548	0.0	0.0	0.0005998909289220141	0.0	0.0	0.00012168833878033517	0.0	0.0
Deinococcota	Deinococci	Deinococcales	Trueperaceae	Truepera	Truepera_radiovictrix	0.0	0.0	0.0	0.0	0.0	6.281933160231175e-05	0.00024689452974307536	0.0	0.00018136385619861356	0.00043628431194328305	1.8024188460914547e-05	0.0	0.00026076072595786106	0.0	0.00013174579648568088
Deinococcota	Deinococci	Deinococcales	Trueperaceae	Truepera	unclassified_Truepera	0.0	0.0	0.0	0.0	0.0	0.0	0.0	0.0	0.0	0.0	0.0	0.0003808487486398259	0.0	0.0	1.646822456071011e-05
Deinococcota	Deinococci	Deinococcales	Trueperaceae	Truepera	uncultured_Truepera_sp.	0.0	0.0	0.0	0.00016760525610083133	0.0	0.0	0.0	0.0	0.0	0.0	0.0	0.0	0.0	0.0	0.0
Dependentiae	Babeliae	Babeliales	Babeliaceae	Candidatus_Babela	Candidatus_Babela_massiliensis	0.0	0.0	0.0	0.0	0.0	0.0	0.0	0.0	0.0	0.0	0.0	0.0	5.2152145191572217e-05	0.0	0.0
Dependentiae	Babeliae	Babeliales	UBA12411	unclassified_UBA12411	unclassified_UBA12411	0.0	0.0	2.9622607974406068e-05	0.0	0.0	0.0	0.0	0.0	0.0	0.0	0.0	0.0001088139281828074	6.953619358876295e-05	0.0	0.0
Dependentiae	Babeliae	Babeliales	Vermiphilaceae	unclassified_Vermiphilaceae	unclassified_Vermiphilaceae	0.0	0.0	0.0	0.00013408420488066506	0.0	0.0	4.6292724326826637e-05	1.742342405129456e-05	0.0	7.271405199054717e-05	5.407256538274364e-05	0.00019949220166848024	1.7384048397190737e-05	0.0	0.0
Dependentiae	Babeliae	Babeliales	unclassified_Babeliales	unclassified_Babeliales	unclassified_Babeliales	0.0	0.0	0.0	0.0	0.0	0.0	0.0	0.0	0.0	0.0	0.0	0.00018135654697134566	0.0	0.0	0.0
Dependentiae	Babeliae	Babeliales	uncultured_delta_proteobacterium	uncultured_delta_proteobacterium	uncultured_delta_proteobacterium	0.0	0.0	0.0	0.0	0.0	0.0	0.0	0.0	0.0	0.0003090347209598255	0.0	0.0001088139281828074	0.0	0.0	0.0
Desulfobacterota	Desulfobacteria	Desulfatiglandales	Desulfatiglandaceae	Desulfatiglans	Desulfatiglans_bacterium_enrichment_culture	0.0	0.0	0.0	0.0	0.0	0.0	0.0	0.0	0.0	0.0	0.0	0.0002176278563656148	0.0	0.0	0.0
Desulfobacterota	Desulfobacteria	Desulfatiglandales	Desulfatiglandaceae	Desulfatiglans	unclassified_Desulfatiglans	0.0	0.0	4.44339119616091e-05	0.0	0.0	0.0	0.0	0.00036589190507718575	0.0	0.0	0.0	0.0010337323177366704	0.0	0.0	0.0
Desulfobacterota	Desulfobacteria	Desulfobacterales	Desulfobacteraceae	Desulfobacter	unclassified_Desulfobacter	0.0	0.0	0.0	0.0	0.0	0.0	0.0	0.0	0.0	0.0	0.0	0.00019949220166848024	0.0	0.0	0.0
Desulfobacterota	Desulfobacteria	Desulfobacterales	Desulfobacteraceae	Desulfoconvexum	unclassified_Desulfoconvexum	0.0	0.0	0.0	0.0	0.0	0.0	0.0	0.0	0.0	0.0	0.0	5.44069640914037e-05	0.0	0.0	0.0
Desulfobacterota	Desulfobacteria	Desulfobacterales	Desulfobacteraceae	unclassified_Desulfobacteraceae	unclassified_Desulfobacteraceae	0.0	0.0	1.4811303987203034e-05	0.0	0.0	0.0	0.0	0.0	0.0	0.0	0.0	0.0002901704751541531	0.0	0.0	0.0
Desulfobacterota	Desulfobacteria	Desulfobacterales	Desulfolunaceae	Desulfofrigus	Desulfofrigus_fragile	0.0	0.0	0.0	0.0	0.0	0.0	0.0	0.0	0.0	0.0	0.0	0.0	0.0	0.0	0.00036230094033562243
Desulfobacterota	Desulfobacteria	Desulfobacterales	Desulfosarcinaceae	Desulfatitalea	unclassified_Desulfatitalea	0.0	0.0	4.44339119616091e-05	0.0	0.0	0.0	0.0	0.0	0.0	1.8178512997636793e-05	0.0	0.0032825535001813565	0.0	0.0	0.0
Desulfobacterota	Desulfobacteria	Desulfobacterales	Desulfosarcinaceae	Desulfatitalea	uncultured_delta_proteobacterium	0.0	0.0	0.0	0.0	0.0	0.0	0.0	0.0	0.0	0.0	0.0	0.0003627130939426913	0.0	0.0	0.0
Desulfobacterota	Desulfobacteria	Desulfobacterales	Desulfosarcinaceae	Desulfosarcina	Desulfosarcina_alkanivorans	0.0	0.0	1.4811303987203034e-05	0.0	0.0	0.0	0.0	0.0	0.0	0.0	0.0	0.0007254261878853826	0.0	0.0	0.0
Desulfobacterota	Desulfobacteria	Desulfobacterales	Desulfosarcinaceae	LCP_80	unclassified_LCP_80	0.0	0.0	1.4811303987203034e-05	0.0	0.0	0.0	0.0	0.0	0.0	0.0	0.0	0.00012694958287994197	0.0	0.0	1.646822456071011e-05
Desulfobacterota	Desulfobacteria	Desulfobacterales	Desulfosarcinaceae	LCP_80	uncultured_delta_proteobacterium	0.0	0.0	2.9622607974406068e-05	0.0	0.0	0.0	0.0	0.0	0.0	0.0	0.0	0.0008342401160681901	0.0	0.0	0.0
Desulfobacterota	Desulfobacteria	Desulfobacterales	Desulfosarcinaceae	SEEP_SRB1	unclassified_SEEP_SRB1	1.7405228530650607e-05	0.0	7.405651993601516e-05	0.0	0.0	0.0	0.0	0.0	0.0	0.0	0.0	0.002919840406238665	0.0	0.0	0.0
Desulfobacterota	Desulfobacteria	Desulfobacterales	Desulfosarcinaceae	SEEP_SRB1	uncultured_delta_proteobacterium	0.0	0.0	1.4811303987203034e-05	0.0	0.0	0.0	0.0	0.0	0.0	7.271405199054717e-05	0.0	0.0015778019586507072	0.0	0.0	0.0
Desulfobacterota	Desulfobacteria	Desulfobacterales	Desulfosarcinaceae	Sva0081_sediment_group	Desulfococcus_sp.	0.0	0.0	4.44339119616091e-05	0.0	0.0	0.0	0.0	0.0	0.0	0.00041810579894564624	0.0	0.0025389916575988395	0.0	0.0	3.293644912142022e-05
Desulfobacterota	Desulfobacteria	Desulfobacterales	Desulfosarcinaceae	Sva0081_sediment_group	delta_proteobacterium_PSCGC_5451	0.0	0.0	2.9622607974406068e-05	0.0	0.0	0.0	0.0	0.0	0.0	0.00014542810398109434	0.0	0.002176278563656148	0.0	0.0	3.293644912142022e-05
Desulfobacterota	Desulfobacteria	Desulfobacterales	Desulfosarcinaceae	Sva0081_sediment_group	unclassified_Sva0081_sediment_group	0.0	0.0	0.0001333017358848273	0.0	0.0	0.0	0.0	0.0	0.0	3.6357025995273585e-05	0.0	0.004860355458832064	0.0	0.0	0.0
Desulfobacterota	Desulfobacteria	Desulfobacterales	Desulfosarcinaceae	Sva0081_sediment_group	uncultured_delta_proteobacterium	0.0	0.0	2.9622607974406068e-05	0.0	0.0	0.0	0.0	0.0	0.0	0.0	0.0	0.0013964454116793617	0.0	0.0	1.646822456071011e-05
Desulfobacterota	Desulfobacteria	Desulfobacterales	Desulfosarcinaceae	unclassified_Desulfosarcinaceae	unclassified_Desulfosarcinaceae	0.0	0.0	2.9622607974406068e-05	1.6760525610083132e-05	0.0	0.0	3.086181621788442e-05	0.0	0.0	9.089256498818396e-05	0.0	0.0027384838592673195	0.0	0.0	1.646822456071011e-05
Desulfobacterota	Desulfobacteria	Desulfobacterales	unclassified_Desulfobacterales	unclassified_Desulfobacterales	unclassified_Desulfobacterales	0.0	0.0	1.4811303987203034e-05	0.0	0.0	0.0	0.0	0.0	0.0	0.0	0.0	0.0016140732680449763	0.0	0.0	0.0
Desulfobacterota	Desulfobacteria	unclassified_Desulfobacteria	unclassified_Desulfobacteria	unclassified_Desulfobacteria	unclassified_Desulfobacteria	0.0	0.0	1.4811303987203034e-05	0.0	0.0	0.0	0.0	0.0	0.0	0.0	0.0	0.0013057671381936887	0.0	0.0	1.646822456071011e-05
Desulfobacterota	Desulfobulbia	Desulfobulbales	Desulfobulbaceae	Desulfobulbus	Desulfobulbus_oralis	0.00034810457061301215	0.0025572512827238005	0.0	0.001139715741485653	0.0012030753613925598	0.0	0.0	0.014687946475241314	0.0004634854102853458	0.0	0.0	0.0	3.476809679438147e-05	0.000827300930713547	0.0001976186947285213
Desulfobacterota	Desulfobulbia	Desulfobulbales	Desulfobulbaceae	unclassified_Desulfobulbaceae	unclassified_Desulfobulbaceae	0.0	0.0	0.00035547129569287286	0.0	0.0	0.0	0.0	0.0	0.0	0.0007634975459007453	0.0	0.015977511788175552	0.0	0.0	0.00021408691928923143
Desulfobacterota	Desulfobulbia	Desulfobulbales	Desulfobulbaceae	unclassified_Desulfobulbaceae	uncultured_Aminicenantes_bacterium	0.0	0.0	0.0	0.0	0.0	0.0	0.0	0.0	0.0	0.0	0.0	0.0006166122597025753	0.0	0.0	0.0
Desulfobacterota	Desulfobulbia	Desulfobulbales	Desulfobulbaceae	unclassified_Desulfobulbaceae	uncultured_Desulfobulbaceae_bacterium	0.0	0.0	8.88678239232182e-05	0.0	0.0	0.0	0.0	0.0	0.0	0.0002544991819669151	0.0	0.002176278563656148	0.0	0.0	1.646822456071011e-05
Desulfobacterota	Desulfobulbia	Desulfobulbales	Desulfobulbaceae	unclassified_Desulfobulbaceae	uncultured_delta_proteobacterium	0.0	0.0	1.4811303987203034e-05	0.0	0.0	0.0	0.0	0.0	0.0	7.271405199054717e-05	0.0	0.0003083061298512876	0.0	0.0	1.646822456071011e-05
Desulfobacterota	Desulfobulbia	Desulfobulbales	Desulfocapsaceae	Desulfopila	Desulfopila_aestuarii	0.0	0.0	1.4811303987203034e-05	0.0	0.0	0.0	0.0	0.0	0.0	0.0	0.0	5.44069640914037e-05	0.0	0.0	0.0
Desulfobacterota	Desulfobulbia	Desulfobulbales	Desulfocapsaceae	Desulfoprunum	Desulfoprunum_benzoelyticum	0.0	0.0	1.4811303987203034e-05	1.6760525610083132e-05	0.0	0.0	1.543090810894221e-05	0.0	0.0	0.0	0.0	1.8135654697134567e-05	0.0	0.0	1.646822456071011e-05
Desulfobacterota	Desulfobulbia	Desulfobulbales	Desulfocapsaceae	Desulforhopalus	unclassified_Desulforhopalus	0.0	0.0	1.4811303987203034e-05	0.0	0.0	0.0	0.0	0.0	0.0	0.0	0.0	0.000961189698948132	0.0	0.0	4.940467368213033e-05
Desulfobacterota	Desulfobulbia	Desulfobulbales	Desulfocapsaceae	Desulfotalea	Desulfotalea_sp._SFA4	0.0	0.0	0.0	0.0	0.0	0.0	0.0	0.0	0.0	0.0	0.0	7.254261878853827e-05	0.0	0.0	0.0
Desulfobacterota	Desulfobulbia	Desulfobulbales	Desulfocapsaceae	SEEP_SRB4	Desulfobulbaceae_bacterium_C00003063	1.7405228530650607e-05	0.0	5.9245215948812136e-05	0.0006704210244033253	0.0	0.0	0.0	0.0	0.0	0.0	0.0	0.0014871236851650344	0.0	0.0	9.880934736426066e-05
Desulfobacterota	Desulfobulbia	Desulfobulbales	Desulfocapsaceae	[Desulfobacterium]_catecholicum_group	delta_proteobacterium_LacK4	0.0	0.0	1.4811303987203034e-05	1.6760525610083132e-05	0.0	0.0	0.0	1.742342405129456e-05	0.0	0.0	0.0	0.00030830612985128765	1.7384048397190737e-05	0.0	0.0
Desulfobacterota	Desulfobulbia	Desulfobulbales	Desulfocapsaceae	unclassified_Desulfocapsaceae	unclassified_Desulfocapsaceae	0.0	0.0	0.0	0.0	0.0	0.0	0.0	0.0	0.0	0.0	0.0	0.00018135654697134566	0.0	0.0	0.0
Desulfobacterota	Desulfobulbia	Desulfobulbales	Desulfocapsaceae	unclassified_Desulfocapsaceae	uncultured_delta_proteobacterium	0.0	0.0	0.0015551869186563184	0.0	0.0	0.0	0.0	0.001027982019026379	2.015153957762373e-05	0.00010907107798582075	0.0	0.0071273122959738845	0.0	0.0	0.00019761869472852134
Desulfobacterota	Desulfobulbia	Desulfobulbales	Desulfurivibrionaceae	Desulfurivibrio	uncultured_delta_proteobacterium	0.0	0.0	0.0	0.0	0.0	0.0	0.0	0.0	0.0	0.0	0.0	0.00025389916575988393	0.0	0.0	0.0
Desulfobacterota	Desulfobulbia	Desulfobulbales	Desulfurivibrionaceae	MSBL7	uncultured_Desulfobacterales_bacterium	0.0	0.0	1.4811303987203034e-05	0.0	0.0	0.0	0.0	0.0	0.0	0.0	0.0	0.0004715270221254987	0.0	0.0	3.293644912142022e-05
Desulfobacterota	Desulfobulbia	Desulfobulbales	unclassified_Desulfobulbales	unclassified_Desulfobulbales	unclassified_Desulfobulbales	0.0	0.0	0.0	0.0	0.0	0.0	0.0	0.0	0.0	0.0	0.0	0.003083061298512876	0.0	0.0	3.293644912142022e-05
Desulfobacterota	Desulfomonilia	Desulfomonilales	Desulfomonilaceae	Desulfomonile	unclassified_Desulfomonile	0.0	0.0	0.0	0.0	0.0	0.0	0.0	0.0	0.0	0.000527176876931467	0.0	1.8135654697134567e-05	0.0	0.0	0.0
Desulfobacterota	Desulfovibrionia	Desulfovibrionales	Desulfomicrobiaceae	Desulfomicrobium	Desulfomicrobium_orale	0.0	0.023310329000213105	0.0	0.005212523464735854	0.0	0.0	0.0	0.0	2.015153957762373e-05	0.0	0.0	0.0	0.0	0.0	0.0
Desulfobacterota	Desulfovibrionia	Desulfovibrionales	Desulfovibrionaceae	Bilophila	Bilophila_wadsworthia	8.702614265325304e-05	0.0	4.44339119616091e-05	0.00013408420488066506	1.8798052521758747e-05	0.0024918334868916994	3.086181621788442e-05	0.0005052792974875423	0.002277123972271482	0.0	0.0029559669075899858	0.0002720348204570185	0.0006953619358876296	0.0002481902792140641	0.00014821402104639098
Desulfobacterota	Desulfovibrionia	Desulfovibrionales	Desulfovibrionaceae	Bilophila	unclassified_Bilophila	0.0	0.0	0.0	0.0	0.0	0.0	0.0	0.0	4.030307915524746e-05	0.0	3.6048376921829094e-05	0.0	0.0	0.0	0.0
Desulfobacterota	Desulfovibrionia	Desulfovibrionales	Desulfovibrionaceae	Desulfovibrio	Desulfovibrio_sp._Marseille_P2429	0.0	0.00027867481927118336	0.0	0.0	0.0	0.0	7.715454054471106e-05	0.0	0.0	0.0	0.0	0.0	0.0	0.0	0.0
Desulfobacterota	Desulfovibrionia	Desulfovibrionales	Desulfovibrionaceae	Desulfovibrio	Desulfovibrio_sp._Marseille_P6017	3.4810457061301215e-05	0.0	4.44339119616091e-05	1.6760525610083132e-05	0.0	0.000251277326409247	1.543090810894221e-05	0.00020908108861553474	0.0006045461873287119	1.8178512997636793e-05	0.000919233611506642	0.00014508523757707654	0.00024337667756067034	0.0	0.0
Desulfobacterota	Desulfovibrionia	Desulfovibrionales	Desulfovibrionaceae	Desulfovibrio	Desulfovibrio_sp._UNSW3caefatS	0.0	0.0	0.0	0.0	0.0	2.0939777200770582e-05	0.0	0.0	2.015153957762373e-05	0.0	7.209675384365819e-05	0.0	0.0	0.0	0.0
Desulfobacterota	Desulfovibrionia	Desulfovibrionales	Desulfovibrionaceae	Desulfovibrio	unclassified_Desulfovibrio	0.0012531764542068437	1.639263642771667e-05	0.0	5.0281576830249393e-05	3.7596105043517494e-05	2.0939777200770582e-05	0.00035491088650567085	0.00013938739241035647	6.0454618732871186e-05	1.8178512997636793e-05	0.0004686288999837782	1.8135654697134567e-05	6.953619358876295e-05	8.27300930713547e-05	0.00042817383857846286
Desulfobacterota	Desulfovibrionia	Desulfovibrionales	Desulfovibrionaceae	unclassified_Desulfovibrionaceae	uncultured_Desulfovibrionaceae_bacterium	0.0	0.0	1.4811303987203034e-05	0.0	0.0	0.00014657844040539408	0.0	8.71171202564728e-05	0.000302273093664356	0.0	0.00036048376921829094	3.6271309394269135e-05	0.00012168833878033516	0.0	0.0
Desulfobacterota	Desulfuromonadia	Bradymonadales	uncultured_delta_proteobacterium	uncultured_delta_proteobacterium	uncultured_delta_proteobacterium	0.0	0.0	0.0	0.0	0.0	0.0	0.0	0.0	0.0	0.0	0.0	5.44069640914037e-05	0.0	0.0	0.0
Desulfobacterota	Desulfuromonadia	Desulfuromonadales	Desulfuromonadaceae	unclassified_Desulfuromonadaceae	unclassified_Desulfuromonadaceae	0.0	0.0	0.0	0.0	0.0	0.0	0.0	0.0	0.0	0.0	0.0	0.00034457743924555675	0.0	0.0	0.0
Desulfobacterota	Desulfuromonadia	Desulfuromonadales	Geopsychrobacteraceae	Desulfuromusa	Desulfuromusa_ferrireducens	0.0	0.0	0.0	0.0	0.0	0.0	0.0	0.0	0.0	0.0	0.0	0.00021762785636561478	0.0	0.0	0.0
Desulfobacterota	Desulfuromonadia	Desulfuromonadales	Sva1033	unclassified_Sva1033	unclassified_Sva1033	0.0	0.0	0.0001777356478464364	1.6760525610083132e-05	0.0	0.0	0.0	0.0	0.0	0.0003635702599527359	0.0004686288999837782	0.00774392455567646	1.7384048397190737e-05	0.0	9.880934736426067e-05
Desulfobacterota	Desulfuromonadia	Desulfuromonadales	Sva1033	uncultured_delta_proteobacterium	uncultured_delta_proteobacterium	0.0	0.0	0.0	0.0	0.0	0.0	0.0	0.0	0.0	0.0	0.0	0.0010700036271309393	0.0	0.0	3.293644912142022e-05
Desulfobacterota	Desulfuromonadia	Desulfuromonadales	Syntrophotaleaceae	Syntrophotalea	Syntrophotalea_acetylenivorans	0.0	0.0	0.0	0.0	0.0	0.0	0.0	0.0	0.0	0.0	0.0	7.254261878853827e-05	0.0	0.0	1.646822456071011e-05
Desulfobacterota	Desulfuromonadia	Geobacterales	Geobacteraceae	Geobacter	Coxiella_burnetii	0.0	0.0	0.0	0.0	0.0	0.00010469888600385292	0.0	0.0	0.0001410607770433661	0.0	0.00021629026153097456	0.0	5.2152145191572217e-05	0.0	0.0
Desulfobacterota	Desulfuromonadia	PB19	uncultured_deep_sea_bacterium	uncultured_deep_sea_bacterium	uncultured_deep_sea_bacterium	0.0	0.0	0.0	0.0	0.0	0.0	0.0	0.0	0.0	0.0	0.0	5.44069640914037e-05	0.0	0.0	0.0
Desulfobacterota	Syntrophobacteria	Syntrophobacterales	unclassified_Syntrophobacterales	unclassified_Syntrophobacterales	unclassified_Syntrophobacterales	0.0	0.0	2.9622607974406068e-05	0.0	0.0	0.0	0.0	0.0	0.0	0.0	0.0	0.0008705114254624591	0.0	2.0682523267838676e-05	0.0
Desulfobacterota	Syntrophobacteria	Syntrophobacterales	unclassified_Syntrophobacterales	uncultured_delta_proteobacterium	unclassified_Syntrophobacterales	0.0	0.0	0.0001333017358848273	0.0	0.0	0.0	0.0	0.0	0.0	3.6357025995273585e-05	0.0	0.007562568008705114	0.0	0.0	8.234112280355055e-05
Elusimicrobiota	Elusimicrobia	Elusimicrobiales	Elusimicrobiaceae	Elusimicrobium	Elusimicrobium_minutum	0.0	0.0	0.0	0.0	0.0	2.0939777200770582e-05	0.0	3.484684810258912e-05	2.015153957762373e-05	0.0	5.407256538274364e-05	0.0	1.7384048397190737e-05	0.0	0.0
Elusimicrobiota	Elusimicrobia	Lineage_IV	uncultured_Termite_group_1_bacterium	uncultured_Termite_group_1_bacterium	uncultured_Termite_group_1_bacterium	0.0	0.0	0.0	0.0	0.0	0.0	0.0	0.0	0.0	7.271405199054717e-05	0.0	0.0	1.7384048397190737e-05	0.0	0.0
Elusimicrobiota	Elusimicrobia	MVP_88	uncultured_Termite_group_1_bacterium	uncultured_Termite_group_1_bacterium	uncultured_Termite_group_1_bacterium	0.0	0.0	0.0	0.0	0.0	0.0	0.0	0.0	0.0	0.00010907107798582076	0.0	0.0	0.0	0.0	0.0
Entotheonellaeota	Entotheonellia	Entotheonellales	Entotheonellaceae	Candidatus_Entotheonella	Candidatus_Entotheonella_sp._TSY1	1.7405228530650607e-05	0.0	0.0	0.0003184499865915795	1.8798052521758747e-05	0.0	6.172363243576884e-05	3.484684810258912e-05	4.030307915524746e-05	0.0002544991819669151	1.8024188460914547e-05	1.8135654697134567e-05	8.692024198595368e-05	0.0	1.646822456071011e-05
Entotheonellaeota	Entotheonellia	Entotheonellales	Entotheonellaceae	Candidatus_Entotheonella	unclassified_Candidatus_Entotheonella	0.0	0.0	0.0	0.00011732367927058192	0.0	6.281933160231175e-05	0.0001388781729804799	1.742342405129456e-05	6.045461873287119e-05	9.089256498818396e-05	0.0	0.0	5.2152145191572217e-05	0.0	0.0
Entotheonellaeota	Entotheonellia	Entotheonellales	Entotheonellaceae	unclassified_Entotheonellaceae	unclassified_Entotheonellaceae	0.0	0.0	0.0	0.0	0.0	0.00010469888600385292	0.0	0.0	0.0001410607770433661	0.0	0.0006668949730538384	0.0	1.7384048397190737e-05	0.0	0.0
Fibrobacterota	Fibrobacteria	Fibrobacterales	Fibrobacteraceae	possible_genus_04	Juncus_effusus	0.0	0.0	0.0	0.0	0.0	2.0939777200770582e-05	0.0	1.742342405129456e-05	2.015153957762373e-05	0.0003090347209598255	0.0	0.0	6.953619358876295e-05	0.0	0.0
Fibrobacterota	Fibrobacteria	Fibrobacterales	Fibrobacteraceae	unclassified_Fibrobacteraceae	unclassified_Fibrobacteraceae	0.0	0.0	1.4811303987203034e-05	0.0	0.0	0.0	0.0	1.742342405129456e-05	0.0	0.0	0.0	0.0009249183895538629	0.0	0.0	0.0
Firmicutes	Bacilli	Acholeplasmatales	Acholeplasmataceae	Acholeplasma	unclassified_Acholeplasma	0.0	0.0	0.0	8.380262805041566e-05	0.00026317273530462247	2.0939777200770582e-05	0.0	0.0	0.00010075769788811866	0.0	0.0	0.0	0.0	0.0002688728024819028	0.0
Firmicutes	Bacilli	Acholeplasmatales	Acholeplasmataceae	Anaeroplasma	unclassified_Anaeroplasma	0.0012531764542068437	0.0	0.0	0.0	0.0	6.281933160231175e-05	0.0	1.742342405129456e-05	0.0	1.8178512997636793e-05	0.0	0.0	0.0	2.0682523267838676e-05	0.0003458327157749123
Firmicutes	Bacilli	Acholeplasmatales	Acholeplasmataceae	EMP_G18	uncultured_Mollicutes_bacterium	0.0	0.0	0.0	0.0	0.0	0.0	0.00010801635676259548	0.0	0.0	0.0	0.0	0.0	0.0	0.0	0.0
Firmicutes	Bacilli	Bacillales	Bacillaceae	Anoxybacillus	Anoxybacillus_flavithermus	0.0	0.0	1.4811303987203034e-05	0.0	0.0	0.0	0.0	0.00012196396835906192	0.0	0.0	0.0	0.0	0.0	0.0	0.0
Firmicutes	Bacilli	Bacillales	Bacillaceae	Anoxybacillus	Anoxybacillus_tepidamans	0.0	0.0005245643656869335	0.0	0.0	0.0	0.0	0.0	0.0	0.0	0.0	0.0	0.0	0.0	0.0	0.0
Firmicutes	Bacilli	Bacillales	Bacillaceae	Bacillus	Bacillus_horneckiae	0.0	0.0	0.0	0.0	0.0	0.0	0.0	1.742342405129456e-05	0.0	0.0	3.6048376921829094e-05	0.0	0.0	0.0	0.0
Firmicutes	Bacilli	Bacillales	Bacillaceae	Bacillus	Bacillus_licheniformis	0.0	0.0	0.00478405118786658	6.704210244033253e-05	0.00033836494539165744	0.00014657844040539408	0.0001543090810894221	0.00010454054430776737	4.030307915524746e-05	0.00010907107798582076	5.407256538274364e-05	0.012078346028291621	8.692024198595368e-05	0.0003516028955532575	0.0004940467368213033
Firmicutes	Bacilli	Bacillales	Bacillaceae	Bacillus	Bacillus_longiquaesitum	0.0002262679708984579	0.0003606380014097667	0.0	0.0008045052292839903	1.8798052521758747e-05	0.009820755507161404	0.0002777563459609598	0.0006272432658466042	0.013441076898275029	0.00019996364297400474	0.030695192948937473	0.0002720348204570185	0.004832765454419025	4.136504653567735e-05	1.646822456071011e-05
Firmicutes	Bacilli	Bacillales	Bacillaceae	Bacillus	Bacillus_mesophilus	0.0	0.0	0.0	0.0007542236524537409	0.0	0.0	0.0012807653730422036	1.742342405129456e-05	0.0	0.002544991819669151	0.0	1.8135654697134567e-05	0.0009735067102426813	0.0	0.0
Firmicutes	Bacilli	Bacillales	Bacillaceae	Bacillus	Bacillus_pumilus	0.00010443137118390364	1.639263642771667e-05	0.0030659399253510277	0.00011732367927058192	1.8798052521758747e-05	2.0939777200770582e-05	3.086181621788442e-05	5.2270272153883684e-05	2.015153957762373e-05	0.0	0.0005947982192101801	0.0006166122597025753	1.7384048397190737e-05	0.0	0.0009880934736426067
Firmicutes	Bacilli	Bacillales	Bacillaceae	Bacillus	Brevundimonas_bullata	0.0	0.0	0.0	0.0	0.0	0.0	0.0	0.0	0.0	0.00016360661697873113	0.0	1.8135654697134567e-05	0.0	0.0	1.646822456071011e-05
Firmicutes	Bacilli	Bacillales	Bacillaceae	Bacillus	Cytobacillus_firmus	1.7405228530650607e-05	0.0	0.0	1.6760525610083132e-05	0.0	2.0939777200770582e-05	0.00010801635676259548	0.0	8.060615831049492e-05	0.0	0.0008110884807411546	3.6271309394269135e-05	0.00012168833878033517	0.0	3.293644912142022e-05
Firmicutes	Bacilli	Bacillales	Bacillaceae	Bacillus	Ectobacillus_funiculus	0.0	0.0	0.0	3.3521051220166265e-05	0.0	0.0	0.0	0.0	0.0	0.0	0.0	5.44069640914037e-05	0.00010430429038314443	2.0682523267838676e-05	1.646822456071011e-05
Firmicutes	Bacilli	Bacillales	Bacillaceae	Bacillus	Litchfieldia_alkalitelluris	0.0	0.0	0.0	0.0	0.0	0.0	0.00010801635676259548	1.742342405129456e-05	0.0	0.0	0.0	0.0	0.0	0.0	0.0
Firmicutes	Bacilli	Bacillales	Bacillaceae	Bacillus	Metabacillus_herbersteinensis	0.0	0.0	0.0	0.00224591043175114	0.0	0.0	0.000509219967595093	0.0	0.0	0.002926740592619524	0.0	0.0	0.0009387386134482998	0.0	1.646822456071011e-05
Firmicutes	Bacilli	Bacillales	Bacillaceae	Bacillus	Metabacillus_litoralis	1.7405228530650607e-05	0.0	0.0	0.006452802359882006	0.0	0.00031409665801155874	0.0042743615461769925	0.00015681081646165104	0.0004634854102853458	0.009743682966733322	0.0019826607307006	5.44069640914037e-05	0.006432097906960573	0.0	0.0003458327157749123
Firmicutes	Bacilli	Bacillales	Bacillaceae	Bacillus	Microbacterium_oxydans	1.7405228530650607e-05	0.0	0.003495467740979916	0.00030168946098149636	1.8798052521758747e-05	0.00031409665801155874	0.00010801635676259548	0.0002613513607694184	0.00034257617281960344	0.00016360661697873113	0.001351814134568591	0.0	0.0003129128711494333	0.0020889348500517063	0.001202180392931838
Firmicutes	Bacilli	Bacillales	Bacillaceae	Bacillus	Neobacillus_niacini	1.7405228530650607e-05	0.0	0.0	0.0002681684097613301	3.7596105043517494e-05	0.00016751821760616466	0.00020060180541624874	3.484684810258912e-05	0.00022166693535386104	0.00016360661697873113	0.0004686288999837782	7.254261878853827e-05	0.00029552882275224256	0.00014477766287487073	6.587289824284044e-05
Firmicutes	Bacilli	Bacillales	Bacillaceae	Bacillus	Priestia_aryabhattai	1.7405228530650607e-05	0.0	1.4811303987203034e-05	3.3521051220166265e-05	0.0	2.0939777200770582e-05	0.0	0.0	0.0	0.0	0.0	0.0	0.00017384048397190737	4.136504653567735e-05	0.0
Firmicutes	Bacilli	Bacillales	Bacillaceae	Bacillus	Tuberibacillus_sp._Marseille_P3662	0.0	0.0	0.0	0.0	0.0	0.0	0.0002777563459609598	0.0	0.0	0.0	0.0	0.0	0.0	0.0	0.0
Firmicutes	Bacilli	Bacillales	Bacillaceae	Bacillus	[Brevibacterium]_frigoritolerans	1.7405228530650607e-05	1.639263642771667e-05	2.9622607974406068e-05	1.6760525610083132e-05	0.0	0.00035597621241309995	0.00035491088650567085	8.71171202564728e-05	0.00036272771239722717	0.0	0.0008651610461238982	5.44069640914037e-05	0.000330296919546624	4.136504653567735e-05	3.293644912142022e-05
Firmicutes	Bacilli	Bacillales	Bacillaceae	Bacillus	unclassified_Bacillus	1.7405228530650607e-05	0.0	0.0	5.0281576830249393e-05	0.0	0.0003769159896138705	0.0	3.484684810258912e-05	0.0004836369498629695	0.0	0.0005046772769056073	3.6271309394269135e-05	8.692024198595368e-05	0.0	0.0
Firmicutes	Bacilli	Bacillales	Bacillaceae	Oceanobacillus	Oceanobacillus_senegalensis	0.0	0.0	0.0	0.0	0.0	0.0	0.0	0.0	0.0	0.00016360661697873113	1.8024188460914547e-05	0.0	0.0	0.0	0.0
Firmicutes	Bacilli	Bacillales	Bacillaceae	Paraliobacillus	Paraliobacillus_zengyii	0.0	0.0	0.0	0.0	0.0	0.0	0.0	0.0	0.0	0.00023632066896927832	0.0	0.0	0.0	0.0	0.0
Firmicutes	Bacilli	Bacillales	Planococcaceae	Chungangia	uncultured_Sporosarcina_sp.	0.0	0.0	0.0	0.0	0.0	0.00018845799480693526	0.0	0.0	0.00018136385619861359	0.0	0.00025233863845280365	0.0	0.0	0.0	0.0
Firmicutes	Bacilli	Bacillales	Planococcaceae	Domibacillus	Domibacillus_aminovorans	0.0	0.0	0.0	0.0	0.0	0.00014657844040539408	0.0	0.0	0.00016121231662098983	0.0	0.00032443539229646184	0.0	3.476809679438147e-05	0.0	0.0
Firmicutes	Bacilli	Bacillales	Planococcaceae	Jeotgalibacillus	Jeotgalibacillus_marinus	0.0	0.0	0.0	0.000502815768302494	0.0	0.0	0.0	0.0	0.0	0.00010907107798582076	0.0	0.0	0.0	0.0	0.0
Firmicutes	Bacilli	Bacillales	Planococcaceae	Lysinibacillus	Lysinibacillus_alkaliphilus	0.0	0.0	0.0	0.0	0.0	0.0	0.0	0.0	0.0	1.8178512997636793e-05	0.00016221769614823092	0.002393906420021763	1.7384048397190737e-05	0.0	0.0
Firmicutes	Bacilli	Bacillales	Planococcaceae	Lysinibacillus	Lysinibacillus_macroides	0.0	0.0	0.0	0.0	1.8798052521758747e-05	2.0939777200770582e-05	0.0003240490702877864	1.742342405129456e-05	0.0	0.0	3.6048376921829094e-05	0.0	0.0	0.0	1.646822456071011e-05
Firmicutes	Bacilli	Bacillales	Planococcaceae	Lysinibacillus	Lysinibacillus_odysseyi	0.0	0.0	0.0	0.0	0.0	0.0001256386632046235	0.0	0.0	0.00010075769788811866	0.0	0.00010814513076548728	0.0	1.7384048397190737e-05	0.0	0.0
Firmicutes	Bacilli	Bacillales	Planococcaceae	Lysinibacillus	Metalysinibacillus_saudimassiliensis	3.4810457061301215e-05	0.0	1.4811303987203034e-05	3.3521051220166265e-05	0.0	0.0	1.543090810894221e-05	0.0	2.015153957762373e-05	9.089256498818396e-05	3.6048376921829094e-05	1.8135654697134567e-05	1.7384048397190737e-05	0.0	4.940467368213033e-05
Firmicutes	Bacilli	Bacillales	Planococcaceae	Lysinibacillus	Ureibacillus_acetophenoni	0.0	0.0	0.0	0.0	0.0	0.0005234944300192646	0.0	8.71171202564728e-05	0.0005440915685958407	0.0	0.0014419350768731637	5.44069640914037e-05	0.0004693693067241499	0.0	0.0
Firmicutes	Bacilli	Bacillales	Planococcaceae	Paenisporosarcina	Paenisporosarcina_macmurdoensis	0.0	0.0	0.0	0.0009721104853848216	1.8798052521758747e-05	2.0939777200770582e-05	0.0011264562919527815	1.742342405129456e-05	8.060615831049492e-05	0.00043628431194328305	0.001550080207638651	0.0	0.0003650650163410055	0.0	0.0
Firmicutes	Bacilli	Bacillales	Planococcaceae	Planomicrobium	Planomicrobium_okeanokoites	0.0005743725415114701	1.639263642771667e-05	2.9622607974406068e-05	0.0029833735585947977	7.519221008703499e-05	0.00031409665801155874	0.001311627189260088	0.00027877478482071295	0.00034257617281960344	0.004235593528449373	0.00019826607307006001	0.0017228871962277838	0.0027988317919477087	0.0018821096173733196	0.0001976186947285213
Firmicutes	Bacilli	Bacillales	Planococcaceae	Psychrobacillus	Psychrobacillus_psychrodurans	0.0	0.0	0.0	0.0	0.0	0.0011516877460423821	0.0003240490702877864	0.00015681081646165104	0.0013703046912784138	0.0008180330848936557	0.002036733296083344	3.6271309394269135e-05	0.0006432097906960573	0.0	1.646822456071011e-05
Firmicutes	Bacilli	Bacillales	Planococcaceae	Solibacillus	Solibacillus_silvestris	0.0	0.00029506745569890004	0.0	0.0	0.0	8.375910880308233e-05	1.543090810894221e-05	0.0	0.0004433338707077221	0.0	0.00012616931922640183	0.0	8.692024198595368e-05	2.0682523267838676e-05	0.0
Firmicutes	Bacilli	Bacillales	Planococcaceae	Sporosarcina	Sporosarcina_soli	1.7405228530650607e-05	0.0	0.0	0.00021788683293108072	0.0	0.0014657844040539408	0.0	6.969369620517824e-05	0.002619700145091085	0.0004908198509361934	0.00456011968061138	1.8135654697134567e-05	0.0009735067102426814	2.0682523267838676e-05	1.646822456071011e-05
Firmicutes	Bacilli	Bacillales	Planococcaceae	Sporosarcina	Sporosarcina_ureilytica	0.0	0.0	0.0	0.0	0.0	8.375910880308233e-05	0.0	1.742342405129456e-05	0.00018136385619861359	9.089256498818396e-05	0.00016221769614823092	0.0	3.476809679438147e-05	2.0682523267838676e-05	0.0
Firmicutes	Bacilli	Brevibacillales	Brevibacillaceae	Brevibacillus	Brevibacillus_brevis	1.7405228530650607e-05	0.0	1.4811303987203034e-05	3.3521051220166265e-05	0.0	0.0	0.0	0.0	0.0	0.0	0.0	0.0016140732680449763	8.692024198595368e-05	0.0	0.0
Firmicutes	Bacilli	Brevibacillales	Brevibacillaceae	Brevibacillus	Brevibacillus_panacihumi	0.0	0.0	0.0	8.380262805041566e-05	0.0	4.1879554401541165e-05	0.0	1.742342405129456e-05	0.0	0.0	0.0	0.0	0.0	0.0	1.646822456071011e-05
Firmicutes	Bacilli	Entomoplasmatales	type_III	uncultured_Mollicutes_bacterium	uncultured_Mollicutes_bacterium	0.0	0.0	0.0	0.0	0.0	0.0	0.0	0.0	0.0	0.0	0.00010814513076548728	0.0	1.7384048397190737e-05	0.0	0.0
Firmicutes	Bacilli	Erysipelotrichales	Erysipelatoclostridiaceae	Asteroleplasma	Asteroleplasma_anaerobium	0.0	0.0	0.0	0.0	0.0	0.0	0.0	0.0	0.0	0.0	0.0	0.00014508523757707654	0.0	0.0	0.0
Firmicutes	Bacilli	Erysipelotrichales	Erysipelatoclostridiaceae	Candidatus_Stoquefichus	Candidatus_Stoquefichus_massiliensis	0.0	0.0	1.4811303987203034e-05	6.704210244033253e-05	0.0	0.00031409665801155874	0.0	0.00010454054430776737	0.0007053038852168306	1.8178512997636793e-05	0.0009372577999675564	5.44069640914037e-05	0.0002781447743550518	0.0	0.0
Firmicutes	Bacilli	Erysipelotrichales	Erysipelatoclostridiaceae	Candidatus_Stoquefichus	unclassified_Candidatus_Stoquefichus	1.7405228530650607e-05	0.0	2.9622607974406068e-05	3.3521051220166265e-05	0.0	0.001005109305636988	0.0	3.484684810258912e-05	0.00044333387070772203	0.0	0.0005046772769056073	9.067827348567284e-05	0.0001738404839719074	0.0	1.646822456071011e-05
Firmicutes	Bacilli	Erysipelotrichales	Erysipelatoclostridiaceae	Catenibacterium	Catenibacterium_mitsuokai	0.0	0.0	2.9622607974406068e-05	5.0281576830249393e-05	3.7596105043517494e-05	6.281933160231175e-05	1.543090810894221e-05	0.00015681081646165104	0.0001410607770433661	1.8178512997636793e-05	0.0	0.0	0.00017384048397190737	0.00010341261633919338	0.00011527757192497076
Firmicutes	Bacilli	Erysipelotrichales	Erysipelatoclostridiaceae	Coprobacillus	Coprobacillus_cateniformis	0.0	0.0	4.44339119616091e-05	0.0	0.0	0.0	0.0	0.0	4.030307915524746e-05	0.0	0.0	3.6271309394269135e-05	1.7384048397190737e-05	4.136504653567735e-05	1.646822456071011e-05
Firmicutes	Bacilli	Erysipelotrichales	Erysipelatoclostridiaceae	Eggerthia	Eggerthia_catenaformis	0.0	0.0011146992770847334	0.0	0.000770984178063824	0.013590991973231574	0.0	0.0	0.0	0.0	0.0	0.0	0.0020311933260790714	0.0	0.010423991726990692	0.0
Firmicutes	Bacilli	Erysipelotrichales	Erysipelatoclostridiaceae	Erysipelatoclostridium	Beduini_massiliensis	0.0	0.0	0.0	1.6760525610083132e-05	0.0	0.0015914230672585644	0.0	0.0	0.00016121231662098983	0.0	5.407256538274364e-05	7.254261878853827e-05	0.00015645643557471664	0.0	0.0
Firmicutes	Bacilli	Erysipelotrichales	Erysipelatoclostridiaceae	Erysipelatoclostridium	Erysipelatoclostridium_ramosum	3.4810457061301215e-05	0.0	7.405651993601516e-05	0.00015084473049074818	0.0	0.010176731719574504	0.0	0.00022650451266682928	0.0017531839432532645	1.8178512997636793e-05	0.0013337899461076765	0.00019949220166848024	0.000990890758639872	6.204756980351603e-05	1.646822456071011e-05
Firmicutes	Bacilli	Erysipelotrichales	Erysipelatoclostridiaceae	Erysipelatoclostridium	[Clostridium]_cocleatum	1.7405228530650607e-05	0.0	0.00010367912791042124	6.704210244033253e-05	1.8798052521758747e-05	0.0008166513108300527	1.543090810894221e-05	0.0006446666898978987	0.0019748508786071256	0.0	0.0023611686883798057	0.0002901704751541531	0.0005215214519157221	4.136504653567735e-05	8.234112280355055e-05
Firmicutes	Bacilli	Erysipelotrichales	Erysipelatoclostridiaceae	Erysipelatoclostridium	[Clostridium]_saccharogumia	0.006091829985727713	0.0	0.0	0.0	1.8798052521758747e-05	0.0	0.0	0.0	0.0	0.0	0.0	0.0	0.0	0.0	0.002585511256031487
Firmicutes	Bacilli	Erysipelotrichales	Erysipelatoclostridiaceae	Erysipelatoclostridium	[Clostridium]_spiroforme	0.0	0.0003934232742652001	0.0	0.0	0.0	0.0	0.0	0.0	0.0	0.0	0.0	0.0	0.0	2.0682523267838676e-05	0.0
Firmicutes	Bacilli	Erysipelotrichales	Erysipelatoclostridiaceae	Erysipelatoclostridium	unclassified_Erysipelatoclostridium	0.00015664705677585547	0.0	0.0	0.0	0.0	0.0	0.0	0.0	0.0	0.0	0.0	0.0	0.0	0.0	1.646822456071011e-05
Firmicutes	Bacilli	Erysipelotrichales	Erysipelatoclostridiaceae	Erysipelotrichaceae_UCG_003	Faecalibacillus_intestinalis	1.7405228530650607e-05	9.835581856630002e-05	0.0001333017358848273	0.0007207026012335747	0.0008271143109573848	0.0005444342072200352	0.0009567163027544171	0.0031536397532843153	0.001954699339029502	0.000618069441919651	0.0021448784268488313	0.0008886470801595938	0.00038244906473819623	0.0019441571871768356	0.0005763878596248539
Firmicutes	Bacilli	Erysipelotrichales	Erysipelatoclostridiaceae	unclassified_Erysipelatoclostridiaceae	unclassified_Erysipelatoclostridiaceae	0.0005743725415114701	0.0	1.4811303987203034e-05	0.0	0.0	0.0	0.0	0.0	0.0	0.0	0.0	0.0	0.0	0.0	0.0
Firmicutes	Bacilli	Erysipelotrichales	Erysipelotrichaceae	Allobaculum	Allobaculum_stercoricanis	0.0	0.00044260118354835006	0.0	1.6760525610083132e-05	0.0	0.00322472568891867	0.0	0.0	0.00040303079155247463	0.0	0.00012616931922640183	5.44069640914037e-05	0.00026076072595786106	0.0	0.0
Firmicutes	Bacilli	Erysipelotrichales	Erysipelotrichaceae	Allobaculum	unclassified_Allobaculum	0.0	0.01486812123993902	7.405651993601516e-05	0.0002178868329310807	0.0003383649453916574	0.013066420973280844	0.00020060180541624874	8.71171202564728e-05	0.002015153957762373	5.453553899291038e-05	0.00218092680377066	0.00025389916575988393	0.0011994993394061609	0.00020682523267838676	0.0009716252490818964
Firmicutes	Bacilli	Erysipelotrichales	Erysipelotrichaceae	Breznakia	unclassified_Breznakia	0.0	0.0	2.9622607974406068e-05	0.0	0.0	6.281933160231175e-05	0.0	0.00010454054430776737	0.00016121231662098983	0.0	0.0004145563346010346	5.44069640914037e-05	3.476809679438147e-05	0.0	0.0
Firmicutes	Bacilli	Erysipelotrichales	Erysipelotrichaceae	Bulleidia	Bulleidia_extructa	0.0	0.0	0.0	0.0	0.0035340338740906443	0.0	0.0	0.0	0.0	0.0	0.0	0.0	0.0	0.002068252326783868	0.0
Firmicutes	Bacilli	Erysipelotrichales	Erysipelotrichaceae	Catenisphaera	Chlamydia_trachomatis	0.0	0.0	0.0	3.3521051220166265e-05	0.0	8.375910880308233e-05	0.0	3.484684810258912e-05	0.0	0.0	0.0	0.0	0.0	4.136504653567735e-05	1.646822456071011e-05
Firmicutes	Bacilli	Erysipelotrichales	Erysipelotrichaceae	Dielma	Dielma_fastidiosa	0.0	0.0	2.9622607974406068e-05	0.0	0.0	0.00020939777200770584	1.543090810894221e-05	6.969369620517824e-05	0.0004634854102853458	1.8178512997636793e-05	0.0009012094230457274	7.254261878853827e-05	6.953619358876295e-05	0.0008066184074457084	0.0
Firmicutes	Bacilli	Erysipelotrichales	Erysipelotrichaceae	Dubosiella	Firmicutes_bacterium_M10_2	0.0	0.0	0.0	8.380262805041566e-05	0.0	0.006763548035848899	0.0	1.742342405129456e-05	0.0009068192809930679	3.6357025995273585e-05	0.0003424595807573764	0.00014508523757707654	0.00043460120992976846	0.0	4.940467368213033e-05
Firmicutes	Bacilli	Erysipelotrichales	Erysipelotrichaceae	Dubosiella	unclassified_Dubosiella	0.011678908344066558	1.639263642771667e-05	0.009449611943835536	0.0007877447036739072	0.0006015376806962799	0.01472066337214172	0.000293187254069902	0.00013938739241035647	0.003990004836369499	0.00041810579894564624	0.010778464699626898	0.04047878128400435	0.0009213545650511091	0.0003309203722854188	0.023154323732358414
Firmicutes	Bacilli	Erysipelotrichales	Erysipelotrichaceae	Erysipelotrichaceae_UCG_006	uncultured_Erysipelotrichaceae_bacterium	0.00015664705677585547	0.0012950182777896168	0.0	0.0	0.004154369607308683	0.0	0.0	0.0	0.0002619700145091085	0.0	0.0	0.0005622052956111716	0.0	0.0025232678386763185	0.0
Firmicutes	Bacilli	Erysipelotrichales	Erysipelotrichaceae	Faecalibaculum	Faecalibaculum_rodentium	0.0002610784279597591	0.0	0.000873866935244979	0.00018436578171091445	3.7596105043517494e-05	0.0018845799480693526	0.0001543090810894221	0.00015681081646165104	0.0006246977269063356	0.00019996364297400474	0.0006668949730538383	0.00690968443960827	0.0001390723871775259	6.204756980351603e-05	0.004265270161223919
Firmicutes	Bacilli	Erysipelotrichales	Erysipelotrichaceae	Faecalitalea	Longicatena_caecimuris	0.0	0.0	0.0	0.0	0.0	0.0	0.0	0.0	0.0	0.0	1.8024188460914547e-05	0.0	5.2152145191572217e-05	0.0	0.0
Firmicutes	Bacilli	Erysipelotrichales	Erysipelotrichaceae	Faecalitalea	unclassified_Faecalitalea	0.0	0.0	4.44339119616091e-05	1.6760525610083132e-05	0.0	0.0002303375492084764	0.0	0.00012196396835906192	0.000523940029018217	1.8178512997636793e-05	0.0004866530884446928	9.067827348567283e-05	0.00017384048397190737	0.0	0.0
Firmicutes	Bacilli	Erysipelotrichales	Erysipelotrichaceae	Holdemanella	Holdemanella_biformis	0.0	1.639263642771667e-05	0.0	5.0281576830249393e-05	1.8798052521758747e-05	0.0	0.0004320654270503819	0.00027877478482071295	0.00020151539577623732	9.089256498818396e-05	1.8024188460914547e-05	0.0004896626768226333	1.7384048397190737e-05	0.0002481902792140641	0.0004775785122605932
Firmicutes	Bacilli	Erysipelotrichales	Erysipelotrichaceae	Holdemania	Holdemania_massiliensis	0.0	0.0	0.0	0.0	0.0	0.00035597621241309995	0.0	5.2270272153883684e-05	6.045461873287119e-05	0.0	0.00010814513076548728	5.44069640914037e-05	6.953619358876295e-05	0.0	1.646822456071011e-05
Firmicutes	Bacilli	Erysipelotrichales	Erysipelotrichaceae	Ileibacterium	Ileibacterium_valens	0.0011313398544922895	0.0	0.005361692043367498	0.00031844998659157954	0.0015978344643494933	0.001863640170868582	0.0003857727027235553	0.0004181621772310695	0.0013300016121231663	0.001054353753862934	0.004415926172924064	0.005168661588683352	0.00012168833878033517	0.000827300930713547	0.01035851324868666
Firmicutes	Bacilli	Erysipelotrichales	Erysipelotrichaceae	Solobacterium	Solobacterium_moorei	0.0	0.0003606380014097667	0.0	0.0	0.0015038442017406997	0.0	0.0	0.0	0.0	0.0	0.0	0.0	0.0	0.000703205791106515	0.0
Firmicutes	Bacilli	Erysipelotrichales	Erysipelotrichaceae	Turicibacter	Turicibacter_sanguinis	0.002436731994291085	4.917790928315001e-05	0.002236506902067658	0.00045253419147224457	5.639415756527624e-05	0.0005444342072200352	4.6292724326826637e-05	0.0002613513607694184	0.00012090923746574239	0.00021814215597164153	0.00018024188460914547	0.00025389916575988393	0.0002259926291634796	0.0004343329886246122	0.0008563476771569257
Firmicutes	Bacilli	Erysipelotrichales	Erysipelotrichaceae	[Clostridium]_innocuum_group	Erysipelotrichaceae_bacterium_I46	0.0	0.0	5.9245215948812136e-05	0.00010056315366049879	0.0	0.0006491330932238881	3.086181621788442e-05	0.0004007387531797749	0.001712880864098017	3.6357025995273585e-05	0.0020006849191615147	0.0002720348204570185	0.0004519852583269592	0.0	0.0
Firmicutes	Bacilli	Erysipelotrichales	Erysipelotrichaceae	[Clostridium]_innocuum_group	[Clostridium]_innocuum	0.0	0.00022949690998803337	1.4811303987203034e-05	5.0281576830249393e-05	0.0	0.004941787419381858	1.543090810894221e-05	8.71171202564728e-05	0.0009269708205706916	3.6357025995273585e-05	0.0004866530884446928	9.067827348567283e-05	0.0004693693067241499	0.0	3.293644912142022e-05
Firmicutes	Bacilli	Erysipelotrichales	Erysipelotrichaceae	unclassified_Erysipelotrichaceae	unclassified_Erysipelotrichaceae	0.0006962091412260243	0.00013114109142173337	0.00010367912791042124	0.0001005631536604988	1.8798052521758747e-05	0.001361085518050088	0.0	0.0009582883228212007	0.0030428824762211834	1.8178512997636793e-05	0.004343829419080406	0.0006347479143997098	0.001060426952228635	2.0682523267838676e-05	0.00021408691928923143
Firmicutes	Bacilli	Exiguobacterales	Exiguobacteraceae	Exiguobacterium	Exiguobacterium_acetylicum	1.7405228530650607e-05	4.917790928315001e-05	0.0	0.0	0.0	0.00010469888600385292	1.543090810894221e-05	1.742342405129456e-05	0.0	0.0	7.209675384365819e-05	3.6271309394269135e-05	0.000330296919546624	0.0	0.0
Firmicutes	Bacilli	Exiguobacterales	Exiguobacteraceae	Exiguobacterium	Exiguobacterium_aurantiacum	8.702614265325304e-05	0.0	1.4811303987203034e-05	0.0	1.8798052521758747e-05	0.041732975961135774	0.008610446724789753	0.030125100184688294	0.007395615024987909	1.8178512997636793e-05	0.013968746057208775	0.0001088139281828074	0.03635004519852583	2.0682523267838676e-05	1.646822456071011e-05
Firmicutes	Bacilli	Lactobacillales	Aerococcaceae	Abiotrophia	Abiotrophia_defectiva	0.0	0.0	0.0	0.0	0.0	0.0	0.0	0.0012544865316932083	0.0011284862163469288	0.0	0.0	0.0	0.0	0.0	0.00023055514384994152
Firmicutes	Bacilli	Lactobacillales	Aerococcaceae	Aerococcus	Aerococcus_urinaeequi	0.0	0.0	0.0	3.3521051220166265e-05	1.8798052521758747e-05	6.281933160231175e-05	0.0	1.742342405129456e-05	0.0	0.0	1.8024188460914547e-05	3.6271309394269135e-05	0.0	0.0	1.646822456071011e-05
Firmicutes	Bacilli	Lactobacillales	Aerococcaceae	Globicatella	unclassified_Globicatella	0.0	0.0	0.0001333017358848273	0.0	0.0	0.0	0.0	0.0	0.0	0.0	0.0	0.0003264417845484222	0.0	0.0	0.0
Firmicutes	Bacilli	Lactobacillales	Carnobacteriaceae	Alkalibacterium	Alkalibacterium_putridalgicola	0.0	0.0	0.0	0.0	0.0	0.0	0.00023146362163413317	0.0	0.0	0.0	0.0	0.0	0.0	0.0	0.0
Firmicutes	Bacilli	Lactobacillales	Carnobacteriaceae	Atopostipes	Atopostipes_sp.	0.0	0.0	0.0	0.0	0.0	0.00010469888600385292	0.0	0.0	0.0	0.0	0.0	0.0	0.0	0.0	0.0
Firmicutes	Bacilli	Lactobacillales	Carnobacteriaceae	Atopostipes	Atopostipes_suicloacalis	0.0	0.0	0.0	0.0	0.0	0.001005109305636988	0.0	0.0	0.00010075769788811866	0.0	3.6048376921829094e-05	3.6271309394269135e-05	1.7384048397190737e-05	0.0	0.0
Firmicutes	Bacilli	Lactobacillales	Carnobacteriaceae	Atopostipes	unclassified_Atopostipes	0.0	0.0	0.0	0.0	0.0	2.0939777200770582e-05	0.00023146362163413317	0.0	0.0	0.0	0.0	0.0	0.0	0.0	0.0
Firmicutes	Bacilli	Lactobacillales	Carnobacteriaceae	Dolosigranulum	Dolosigranulum_pigrum	3.4810457061301215e-05	0.0003278527285543334	0.0	0.0	0.0	0.0	1.543090810894221e-05	0.0	2.015153957762373e-05	0.0	1.8024188460914547e-05	1.8135654697134567e-05	0.0	6.204756980351603e-05	0.0
Firmicutes	Bacilli	Lactobacillales	Carnobacteriaceae	Granulicatella	Granulicatella_adiacens	0.0055522679012775435	0.0	0.00361395817287754	1.6760525610083132e-05	0.00026317273530462247	8.375910880308233e-05	0.0	0.009635153500365892	0.0032645494115750443	0.0	0.0012256448153421893	0.0	1.7384048397190737e-05	0.00014477766287487073	0.0001646822456071011
Firmicutes	Bacilli	Lactobacillales	Enterococcaceae	Enterococcus	Enterococcus_faecalis	0.0	0.0	0.0	0.0	1.8798052521758747e-05	8.375910880308233e-05	0.0	0.0	0.0	3.6357025995273585e-05	1.8024188460914547e-05	1.8135654697134567e-05	0.0	2.0682523267838676e-05	1.646822456071011e-05
Firmicutes	Bacilli	Lactobacillales	Enterococcaceae	Enterococcus	Enterococcus_faecium	5.221568559195182e-05	0.00013114109142173337	2.9622607974406068e-05	3.3521051220166265e-05	3.7596105043517494e-05	0.00016751821760616466	1.543090810894221e-05	0.00010454054430776737	0.0002619700145091085	1.8178512997636793e-05	0.0005227014653665219	0.0001632208922742111	0.00026076072595786106	0.00010341261633919338	6.587289824284044e-05
Firmicutes	Bacilli	Lactobacillales	Lactobacillaceae	Companilactobacillus	Companilactobacillus_farciminis	0.0	4.917790928315001e-05	0.0	6.704210244033253e-05	0.0002067785777393462	0.0003769159896138705	0.0002777563459609598	0.00036589190507718575	4.030307915524746e-05	0.0002908562079621887	0.00012616931922640183	0.00025389916575988393	1.7384048397190737e-05	0.00018614270941054808	0.00013174579648568088
Firmicutes	Bacilli	Lactobacillales	Lactobacillaceae	Lacticaseibacillus	Lacticaseibacillus_casei	0.0	0.0	0.0005480182475265123	1.6760525610083132e-05	3.7596105043517494e-05	8.375910880308233e-05	0.0	0.0009060180506673171	0.00020151539577623732	0.0028358480276313397	0.0	0.0	0.0	2.0682523267838676e-05	0.0
Firmicutes	Bacilli	Lactobacillales	Lactobacillaceae	Lactiplantibacillus	Lactiplantibacillus_pentosus	0.0	3.278527285543334e-05	0.0	1.6760525610083132e-05	1.8798052521758747e-05	6.281933160231175e-05	3.086181621788442e-05	0.0	6.045461873287119e-05	0.0011997818578440283	1.8024188460914547e-05	0.0	0.0	2.0682523267838676e-05	6.587289824284044e-05
Firmicutes	Bacilli	Lactobacillales	Lactobacillaceae	Lactobacillus	Lactobacillus_acetotolerans	0.0	1.639263642771667e-05	0.0	0.0	0.0	0.0	3.086181621788442e-05	0.0	0.0	1.8178512997636793e-05	1.8024188460914547e-05	0.0	0.0	0.0	6.587289824284044e-05
Firmicutes	Bacilli	Lactobacillales	Lactobacillaceae	Lactobacillus	Lactobacillus_crispatus	0.000887666655063181	0.0	0.012174891877480894	0.0016928130866183963	0.0006391337857397974	0.001507663958455482	0.00029318725406990204	0.0029619820887200753	0.004332581009189102	0.00036357025995273584	0.0020547574845442584	0.017228871962277837	0.00012168833878033517	0.0005997931747673216	0.007163677683908898
Firmicutes	Bacilli	Lactobacillales	Lactobacillaceae	Lactobacillus	Lactobacillus_delbrueckii	0.0	0.0	0.0	0.0	0.0	0.0	0.0	0.001707495557026867	0.0	0.0	0.0	0.0	0.0	0.0	0.0
Firmicutes	Bacilli	Lactobacillales	Lactobacillaceae	Lactobacillus	Lactobacillus_iners	0.0	0.0	0.0	1.6760525610083132e-05	0.0	0.0	0.0	0.0	0.0	0.0	0.0	0.0	0.00019122453236909812	0.0	0.0
Firmicutes	Bacilli	Lactobacillales	Lactobacillaceae	Lactobacillus	Lactobacillus_intestinalis	1.7405228530650607e-05	0.025818402373653754	0.001333017358848273	0.0016090104585679806	7.519221008703499e-05	8.375910880308233e-05	0.001898001697399892	0.00010454054430776737	2.015153957762373e-05	9.089256498818396e-05	0.0	0.0022850924918389553	5.2152145191572217e-05	4.136504653567735e-05	0.00014821402104639098
Firmicutes	Bacilli	Lactobacillales	Lactobacillaceae	Lactobacillus	Lactobacillus_johnsonii	0.0005569673129808194	0.010573250495877252	0.004858107707802595	0.001525207830517565	0.0031956689286989867	0.0019473992796716643	0.0013270580973690303	0.00435585601282364	0.0010277285184588103	0.0011270678058534812	0.003550765126800166	0.019477693144722523	0.00038244906473819623	0.0021302998965873838	0.004446420631391729
Firmicutes	Bacilli	Lactobacillales	Lactobacillaceae	Latilactobacillus	Latilactobacillus_sakei	1.7405228530650607e-05	4.917790928315001e-05	0.0001333017358848273	0.00020112630732099757	5.639415756527624e-05	0.00010469888600385292	0.00021603271352519095	8.71171202564728e-05	4.030307915524746e-05	3.6357025995273585e-05	7.209675384365819e-05	0.00012694958287994197	1.7384048397190737e-05	8.27300930713547e-05	3.293644912142022e-05
Firmicutes	Bacilli	Lactobacillales	Lactobacillaceae	Lentilactobacillus	Lactobacillus_senioris_DSM_24302_JCM_17472	0.0	0.0	0.0	0.0	0.0	0.0	0.0	0.0	0.0	1.8178512997636793e-05	0.0	0.001088139281828074	0.0	0.0	0.0
Firmicutes	Bacilli	Lactobacillales	Lactobacillaceae	Lentilactobacillus	Lentilactobacillus_buchneri	0.0	0.0	0.0	1.6760525610083132e-05	0.00011278831513055248	0.0	1.543090810894221e-05	0.0	0.0	0.0056898745682603166	5.407256538274364e-05	0.0	5.2152145191572217e-05	0.0001654601861427094	4.940467368213033e-05
Firmicutes	Bacilli	Lactobacillales	Lactobacillaceae	Lentilactobacillus	Lentilactobacillus_hilgardii	0.0	3.278527285543334e-05	0.000459150423603294	3.3521051220166265e-05	5.639415756527624e-05	2.0939777200770582e-05	1.543090810894221e-05	0.0	2.015153957762373e-05	0.012761316124341029	3.6048376921829094e-05	0.0	0.0	6.204756980351603e-05	0.00013174579648568088
Firmicutes	Bacilli	Lactobacillales	Lactobacillaceae	Leuconostoc	Leuconostoc_mesenteroides	0.00013924182824520486	8.196318213858335e-05	2.9622607974406068e-05	0.00021788683293108072	0.00013158636765231123	0.00016751821760616466	7.715454054471106e-05	0.00027877478482071295	0.00012090923746574239	0.00016360661697873113	0.0003785079576792055	0.0001632208922742111	0.00019122453236909812	0.0004136504653567735	0.0003458327157749123
Firmicutes	Bacilli	Lactobacillales	Lactobacillaceae	Levilactobacillus	Lactobacillus_namurensis_str._Chizuka_01	0.0	0.0	0.0	0.00016760525610083133	3.7596105043517494e-05	0.0	0.00010801635676259548	1.742342405129456e-05	0.0	9.089256498818396e-05	3.6048376921829094e-05	0.0	0.0	6.204756980351603e-05	0.0
Firmicutes	Bacilli	Lactobacillales	Lactobacillaceae	Levilactobacillus	Levilactobacillus_brevis	1.7405228530650607e-05	1.639263642771667e-05	0.0	3.3521051220166265e-05	1.8798052521758747e-05	6.281933160231175e-05	3.086181621788442e-05	0.0	2.015153957762373e-05	0.0009998182148700237	0.00010814513076548728	1.8135654697134567e-05	0.00015645643557471664	0.0	4.940467368213033e-05
Firmicutes	Bacilli	Lactobacillales	Lactobacillaceae	Ligilactobacillus	Ligilactobacillus_murinus	0.00485605876005152	0.012097765683654902	0.006990935481959832	0.0018101367658889783	0.00043235520800045116	0.0024499539324901584	0.0016356762595478745	0.0015506847405652158	0.0013904562308560374	0.00096346118887475	0.004415926172924064	0.018534639100471526	0.0006779778874904387	0.0006825232678386764	0.006093243087462741
Firmicutes	Bacilli	Lactobacillales	Lactobacillaceae	Ligilactobacillus	Ligilactobacillus_ruminis	0.0	0.0	0.0	1.6760525610083132e-05	0.0	0.0	0.0	8.71171202564728e-05	4.030307915524746e-05	0.0	0.0	0.0	0.0	0.0002481902792140641	1.646822456071011e-05
Firmicutes	Bacilli	Lactobacillales	Lactobacillaceae	Ligilactobacillus	Ligilactobacillus_salivarius	0.0	0.0	0.0	0.0	0.007180856063311841	2.0939777200770582e-05	0.0	0.023852667526222254	0.0	0.0	0.0	0.0	0.0	0.004922440537745605	1.646822456071011e-05
Firmicutes	Bacilli	Lactobacillales	Lactobacillaceae	Limosilactobacillus	Limosilactobacillus_coleohominis	0.0	0.0	0.0	0.0	0.0	0.0	0.0	0.0010802522911802627	0.0	0.0	0.0	0.0	0.0	2.0682523267838676e-05	0.0
Firmicutes	Bacilli	Lactobacillales	Lactobacillaceae	Limosilactobacillus	Limosilactobacillus_fermentum	0.0	0.0	0.0	0.0	9.399026260879373e-05	0.0	1.543090810894221e-05	1.742342405129456e-05	0.0	0.0	0.0	0.0	0.0	0.00010341261633919338	1.646822456071011e-05
Firmicutes	Bacilli	Lactobacillales	Lactobacillaceae	Limosilactobacillus	Limosilactobacillus_mucosae	0.0	0.0	0.0	1.6760525610083132e-05	0.010564505517228415	0.0	0.0	0.0	0.0	0.0	0.0	0.0	0.0	0.006597724922440538	0.0
Firmicutes	Bacilli	Lactobacillales	Lactobacillaceae	Limosilactobacillus	Limosilactobacillus_oris	0.0	0.0	0.0	0.0	0.0	0.0008375910880308234	0.0	0.002735477576053246	0.0	1.8178512997636793e-05	0.0	0.0	0.0	0.0	0.0
Firmicutes	Bacilli	Lactobacillales	Lactobacillaceae	Limosilactobacillus	Limosilactobacillus_reuteri	0.0006091829985727712	0.008048784486008884	0.011538005806031162	0.001541968356127648	0.0003571629979134162	0.003978557668146411	0.0003086181621788442	0.004286162316618462	0.0035466709656617767	0.0010179967278676604	0.007462014022818622	0.03443960826985854	0.000330296919546624	0.00028955532574974146	0.01067140951534015
Firmicutes	Bacilli	Lactobacillales	Lactobacillaceae	Limosilactobacillus	Limosilactobacillus_vaginalis	0.0	0.0	1.4811303987203034e-05	0.0	0.0	0.0008794706424323645	0.0	0.0005401261455901314	0.0011687892955021763	0.0002908562079621887	0.0014058866999513346	0.005313746826260428	1.7384048397190737e-05	0.0	0.002569043031470777
Firmicutes	Bacilli	Lactobacillales	Lactobacillaceae	Pediococcus	Pediococcus_cellicola	0.0	0.0	1.4811303987203034e-05	0.0	3.7596105043517494e-05	2.0939777200770582e-05	6.172363243576884e-05	0.0	4.030307915524746e-05	0.00014542810398109434	9.012094230457273e-05	1.8135654697134567e-05	0.00015645643557471664	4.136504653567735e-05	9.880934736426066e-05
Firmicutes	Bacilli	Lactobacillales	Lactobacillaceae	Pediococcus	Pediococcus_pentosaceus	1.7405228530650607e-05	1.639263642771667e-05	4.44339119616091e-05	3.3521051220166265e-05	0.0	6.281933160231175e-05	1.543090810894221e-05	1.742342405129456e-05	4.030307915524746e-05	1.8178512997636793e-05	0.00010814513076548728	3.6271309394269135e-05	1.7384048397190737e-05	0.00010341261633919338	3.293644912142022e-05
Firmicutes	Bacilli	Lactobacillales	Lactobacillaceae	Weissella	Weissella_cibaria	3.4810457061301215e-05	1.639263642771667e-05	1.4811303987203034e-05	3.3521051220166265e-05	1.8798052521758747e-05	8.375910880308233e-05	1.543090810894221e-05	1.742342405129456e-05	0.0	7.271405199054717e-05	3.6048376921829094e-05	9.067827348567283e-05	1.7384048397190737e-05	0.00010341261633919338	0.00018115047016781122
Firmicutes	Bacilli	Lactobacillales	Lactobacillaceae	Weissella	Weissella_paramesenteroides	6.962091412260243e-05	0.00019671163713260004	8.88678239232182e-05	3.3521051220166265e-05	7.519221008703499e-05	6.281933160231175e-05	9.258544865365327e-05	0.00012196396835906192	6.045461873287119e-05	9.089256498818396e-05	0.00014419350768731637	0.005313746826260428	0.00020860858076628887	0.0001654601861427094	0.00018115047016781122
Firmicutes	Bacilli	Lactobacillales	Lactobacillaceae	Weissella	Weissella_viridescens	5.221568559195182e-05	3.278527285543334e-05	1.4811303987203034e-05	6.704210244033253e-05	0.0	0.00010469888600385292	0.0	3.484684810258912e-05	4.030307915524746e-05	1.8178512997636793e-05	0.0	1.8135654697134567e-05	1.7384048397190737e-05	0.0	0.00013174579648568088
Firmicutes	Bacilli	Lactobacillales	Listeriaceae	Listeria	Listeria_monocytogenes	0.0	0.0	0.0	0.0	0.0	0.0	1.543090810894221e-05	0.0	0.0	0.0	0.0	0.0	0.0	4.136504653567735e-05	1.646822456071011e-05
Firmicutes	Bacilli	Lactobacillales	Streptococcaceae	Lactococcus	Lactococcus_lactis	3.4810457061301215e-05	0.00011474845499401669	0.0	0.00013408420488066506	0.00011278831513055248	4.1879554401541165e-05	7.715454054471106e-05	0.00010454054430776737	8.060615831049492e-05	3.6357025995273585e-05	0.00010814513076548728	1.8135654697134567e-05	6.953619358876295e-05	0.0001654601861427094	9.880934736426066e-05
Firmicutes	Bacilli	Lactobacillales	Streptococcaceae	Lactococcus	Lactococcus_raffinolactis	0.0	0.0	0.0	3.3521051220166265e-05	0.0	0.0	0.0	0.0	0.0	0.0	0.0	0.0	0.0	0.002275077559462254	0.0
Firmicutes	Bacilli	Lactobacillales	Streptococcaceae	Streptococcus	Streptococcus_anginosus	0.009381418178020677	0.001934331098470567	0.04351561111440251	0.0011564762670957362	0.037464518675865185	0.0008794706424323645	0.0	0.014792487019549081	0.005178945671449299	0.0	0.0	5.44069640914037e-05	3.476809679438147e-05	0.027983453981385728	0.0005269831859427235
Firmicutes	Bacilli	Lactobacillales	Streptococcaceae	Streptococcus	Streptococcus_azizii	0.0	0.0	0.00011849043189762427	0.0	0.0	0.0	0.0	0.00033104505697459667	0.0	1.8178512997636793e-05	0.0	0.0002720348204570185	0.0	0.0	1.646822456071011e-05
Firmicutes	Bacilli	Lactobacillales	Streptococcaceae	Streptococcus	Streptococcus_cristatus	1.7405228530650607e-05	0.0007048833663918168	0.0027400912376325613	0.0	0.00011278831513055248	0.0	0.0	0.002421855943129944	0.005420764146380783	0.0	0.0	0.0	0.0	0.0	0.0001976186947285213
Firmicutes	Bacilli	Lactobacillales	Streptococcaceae	Streptococcus	Streptococcus_gordonii	0.0041424443902948445	0.0	0.024186859411102556	6.704210244033253e-05	0.0	0.00016751821760616466	0.0004937890594861507	0.03604906436212845	0.023940029018216992	5.453553899291038e-05	1.8024188460914547e-05	0.012858179180268407	3.476809679438147e-05	0.00012409513960703205	0.0006422607578676943
Firmicutes	Bacilli	Lactobacillales	Streptococcaceae	Streptococcus	Streptococcus_hyointestinalis	3.4810457061301215e-05	1.639263642771667e-05	0.005050654659636234	0.0005363368195226602	0.00015038442017406998	0.0004816148756177234	3.086181621788442e-05	0.00033104505697459667	0.0	0.0006907834939101982	0.00028838701537463275	0.017319550235763512	3.476809679438147e-05	0.00028955532574974146	0.0005928560841855639
Firmicutes	Bacilli	Lactobacillales	Streptococcaceae	Streptococcus	Streptococcus_lutetiensis	3.4810457061301215e-05	0.0	0.0	8.380262805041566e-05	3.7596105043517494e-05	0.0	0.00023146362163413317	0.0	0.0	5.453553899291038e-05	7.209675384365819e-05	0.0	0.0	0.0	0.0
Firmicutes	Bacilli	Lactobacillales	Streptococcaceae	Streptococcus	Streptococcus_mitis	0.06084867894315452	0.0025900365555792336	0.015566680490550388	3.3521051220166265e-05	0.022745643551328083	0.00016751821760616466	0.001018439935190186	0.17118514130396906	0.10196679026277608	0.0017087802217778585	0.0018204430345523694	5.44069640914037e-05	0.00012168833878033517	0.015677352637021715	0.002437297234985096
Firmicutes	Bacilli	Lactobacillales	Streptococcaceae	Streptococcus	Streptococcus_mutans	0.0	0.0	0.11418034243734819	0.0	0.0	2.0939777200770582e-05	0.0	1.742342405129456e-05	0.0007657585039497018	0.0	0.0	3.6271309394269135e-05	0.0	0.0	3.293644912142022e-05
Firmicutes	Bacilli	Lactobacillales	Streptococcaceae	Streptococcus	Streptococcus_parasanguinis	0.00043513071326626516	1.639263642771667e-05	0.0011997156229634457	8.380262805041566e-05	0.0003195668928698987	0.00016751821760616466	0.0	0.011464613025751821	0.001793487022408512	0.00014542810398109434	3.6048376921829094e-05	1.8135654697134567e-05	8.692024198595368e-05	8.27300930713547e-05	0.00021408691928923143
Firmicutes	Bacilli	Lactobacillales	Streptococcaceae	Streptococcus	Streptococcus_pluranimalium	0.0	0.0	0.0	0.0	0.0	0.0	0.0	0.0	0.0	0.0	0.0	0.0	0.0	0.0	0.00036230094033562243
Firmicutes	Bacilli	Lactobacillales	Streptococcaceae	Streptococcus	Streptococcus_sobrinus	0.0	0.0	0.0	0.0	0.0	0.0	0.0	0.0	0.00270030630340158	0.0	0.0	0.0	0.0	0.0	0.0
Firmicutes	Bacilli	Lactobacillales	Streptococcaceae	Streptococcus	Streptococcus_thoraltensis	0.0	0.0	2.9622607974406068e-05	0.0	0.0	2.0939777200770582e-05	0.0	1.742342405129456e-05	0.0	0.0	0.0	0.0001088139281828074	0.0	0.0	0.0
Firmicutes	Bacilli	Lactobacillales	Streptococcaceae	Streptococcus	Streptococcus_vestibularis	0.0017579280815957113	0.0	2.9622607974406068e-05	0.0005195762939125771	0.002067785777393462	0.00016751821760616466	0.0006172363243576885	0.022058054848938913	0.017914718684507495	0.00038174877295037266	0.00027036282691371823	0.00012694958287994197	0.0003129128711494333	0.0013650465356773527	0.0004775785122605932
Firmicutes	Bacilli	Lactobacillales	Vagococcaceae	Vagococcus	Vagococcus_fessus	0.0	0.0	0.0	3.3521051220166265e-05	0.0	0.0	1.543090810894221e-05	5.2270272153883684e-05	8.060615831049492e-05	3.6357025995273585e-05	7.209675384365819e-05	0.0	1.7384048397190737e-05	2.0682523267838676e-05	1.646822456071011e-05
Firmicutes	Bacilli	Lactobacillales	Vagococcaceae	Vagococcus	Vagococcus_vulneris	3.4810457061301215e-05	0.0	4.44339119616091e-05	0.00010056315366049879	1.8798052521758747e-05	0.0	7.715454054471106e-05	0.00010454054430776737	4.030307915524746e-05	0.00019996364297400474	3.6048376921829094e-05	3.6271309394269135e-05	0.00010430429038314443	0.00010341261633919338	0.00011527757192497076
Firmicutes	Bacilli	Mycoplasmatales	Mycoplasmataceae	Mycoplasma	Mycoplasma_orale	0.0	0.0	0.0	0.0021118262268704745	0.0010150948361749722	0.0	0.0	0.0	0.0003828792519748509	3.6357025995273585e-05	0.0	0.0	0.0	0.0009307135470527405	0.0
Firmicutes	Bacilli	Mycoplasmatales	Mycoplasmataceae	Mycoplasma	Mycoplasma_salivarium	0.0	0.0005573496385423667	0.0	0.0	0.0033460533488730566	0.0	0.0	0.0	2.015153957762373e-05	0.0	0.0	0.0	0.0	0.00312306101344364	3.293644912142022e-05
Firmicutes	Bacilli	Mycoplasmatales	Mycoplasmataceae	Mycoplasma	Mycoplasma_spermatophilum	0.0	0.0	0.0	0.0	0.0009399026260879373	0.0	0.0	0.0	0.0	0.0	0.0	0.0	0.0	0.001282316442605998	0.0
Firmicutes	Bacilli	Mycoplasmatales	Mycoplasmataceae	Mycoplasma	Mycoplasma_wenyonii	0.0	0.001196662459223317	0.0	0.0	0.0	0.0	9.258544865365327e-05	0.0	0.0	0.0	0.0	0.0	0.0	0.0	0.0
Firmicutes	Bacilli	Mycoplasmatales	Mycoplasmataceae	Mycoplasma	unclassified_Mycoplasma	0.0	0.0	0.0	0.0	0.0	0.00014657844040539408	0.0	0.0	0.0	0.0	1.8024188460914547e-05	0.0	3.476809679438147e-05	0.0	0.0
Firmicutes	Bacilli	Mycoplasmatales	Mycoplasmataceae	Mycoplasma	uncultured_Mycoplasma_sp.	0.0	0.0	0.0	6.704210244033253e-05	0.0	0.0	0.0	0.0	0.0	7.271405199054717e-05	0.0	0.0	3.476809679438147e-05	0.0	0.0
Firmicutes	Bacilli	Paenibacillales	Paenibacillaceae	Ammoniibacillus	Ammoniibacillus_agariperforans	0.0	0.0	0.0	0.0	0.0	0.0	0.0001388781729804799	0.0	0.0	0.0	0.0	0.0	0.0	0.0	0.0
Firmicutes	Bacilli	Paenibacillales	Paenibacillaceae	Ammoniphilus	Ammoniphilus_oxalaticus	0.0	0.0	1.4811303987203034e-05	0.0007374631268436578	0.0	6.281933160231175e-05	0.00018517089730730655	0.0	6.045461873287119e-05	0.00032721323395746226	0.00025233863845280365	3.6271309394269135e-05	0.00019122453236909812	0.0	0.0
Firmicutes	Bacilli	Paenibacillales	Paenibacillaceae	Cohnella	Cohnella_arctica	0.0	0.0	0.0	0.000502815768302494	0.0	0.0	7.715454054471106e-05	0.0	0.0	0.00021814215597164153	0.0	0.0	0.00026076072595786106	0.0	0.0
Firmicutes	Bacilli	Paenibacillales	Paenibacillaceae	Cohnella	Cohnella_luojiensis	0.0	0.0	0.0	0.0	0.0	0.0002303375492084764	0.0	0.0	8.060615831049492e-05	0.0	0.0007930642922802401	0.0	8.692024198595368e-05	0.0	0.0
Firmicutes	Bacilli	Paenibacillales	Paenibacillaceae	Cohnella	Cohnella_lupini	0.0	0.0	0.0	0.0009050683829444891	0.0	4.1879554401541165e-05	0.00035491088650567085	0.0	4.030307915524746e-05	0.0002908562079621887	0.00016221769614823092	0.0	0.0003650650163410055	0.0	0.0
Firmicutes	Bacilli	Paenibacillales	Paenibacillaceae	Paenibacillus	Paenibacillus_alginolyticus	0.0	0.0	0.0	0.0018771788683293108	0.0	0.0	0.0003857727027235553	0.0	0.0	0.001854208325758953	0.0	0.0	0.0007127459842848203	0.0	1.646822456071011e-05
Firmicutes	Bacilli	Paenibacillales	Paenibacillaceae	Paenibacillus	Paenibacillus_amylolyticus	1.7405228530650607e-05	1.639263642771667e-05	1.4811303987203034e-05	1.6760525610083132e-05	0.0	0.00018845799480693526	3.086181621788442e-05	1.742342405129456e-05	4.030307915524746e-05	7.271405199054717e-05	0.00016221769614823092	0.0	1.7384048397190737e-05	2.0682523267838676e-05	6.587289824284044e-05
Firmicutes	Bacilli	Paenibacillales	Paenibacillaceae	Paenibacillus	Paenibacillus_arcticus	0.0	0.0	0.0	0.0	0.0	0.0	0.0	0.0	0.00012090923746574239	0.0	0.00012616931922640183	0.0	5.2152145191572217e-05	0.0	0.0
Firmicutes	Bacilli	Paenibacillales	Paenibacillaceae	Paenibacillus	Paenibacillus_castaneae	0.0	0.0	0.0	0.0005363368195226602	0.0	0.0	0.0	0.0	0.0	0.0	0.0	0.0	0.00017384048397190737	0.0	0.0
Firmicutes	Bacilli	Paenibacillales	Paenibacillaceae	Paenibacillus	Paenibacillus_chondroitinus	0.0	0.0	0.0	0.0	0.0	2.0939777200770582e-05	0.0	0.0	0.0	0.00023632066896927832	0.0	0.0	3.476809679438147e-05	0.0	0.0
Firmicutes	Bacilli	Paenibacillales	Paenibacillaceae	Paenibacillus	Paenibacillus_cookii	0.0	0.0	0.0	0.00013408420488066506	0.0	2.0939777200770582e-05	0.0	0.0	0.0	0.0	0.0	0.0	3.476809679438147e-05	0.0	9.880934736426066e-05
Firmicutes	Bacilli	Paenibacillales	Paenibacillaceae	Paenibacillus	Paenibacillus_edaphicus	0.0	0.0	0.0	0.0	0.0	0.0	0.0	0.0	0.0	0.0	0.0	0.0	5.2152145191572217e-05	0.0	0.0
Firmicutes	Bacilli	Paenibacillales	Paenibacillaceae	Paenibacillus	Paenibacillus_endophyticus	1.7405228530650607e-05	0.0	0.001347828662835476	0.0004692947170823277	1.8798052521758747e-05	6.281933160231175e-05	0.0003240490702877864	1.742342405129456e-05	6.045461873287119e-05	0.001308852935829849	0.00014419350768731637	0.0	0.0008518183714623462	0.0	0.0
Firmicutes	Bacilli	Paenibacillales	Paenibacillaceae	Paenibacillus	Paenibacillus_harenae	1.7405228530650607e-05	0.0	0.0	0.0005363368195226602	0.0	0.0	0.0	1.742342405129456e-05	0.0	0.0003453917469550991	0.0	0.0	0.00026076072595786106	0.0	0.0
Firmicutes	Bacilli	Paenibacillales	Paenibacillaceae	Paenibacillus	Paenibacillus_helianthi	1.7405228530650607e-05	0.0	0.0	3.3521051220166265e-05	1.8798052521758747e-05	0.0	1.543090810894221e-05	1.742342405129456e-05	0.0	3.6357025995273585e-05	1.8024188460914547e-05	1.8135654697134567e-05	3.476809679438147e-05	0.0	1.646822456071011e-05
Firmicutes	Bacilli	Paenibacillales	Paenibacillaceae	Paenibacillus	Paenibacillus_humicus	0.0	0.0	0.0	3.3521051220166265e-05	0.0	0.0	0.0001388781729804799	0.0	0.00036272771239722717	0.0	0.0	0.0	0.0	0.0	0.00014821402104639098
Firmicutes	Bacilli	Paenibacillales	Paenibacillaceae	Paenibacillus	Paenibacillus_lacus	0.00015664705677585547	0.0	0.0	0.0	0.0	0.0	0.0	0.0	0.0	0.0	0.0	0.0	0.0	0.0	0.0
Firmicutes	Bacilli	Paenibacillales	Paenibacillaceae	Paenibacillus	Paenibacillus_mendelii	0.0	0.0	0.0	0.0	0.0	0.0	0.0	0.0	0.0	0.00016360661697873113	5.407256538274364e-05	0.0	1.7384048397190737e-05	0.0	0.0
Firmicutes	Bacilli	Paenibacillales	Paenibacillaceae	Paenibacillus	Paenibacillus_mucilaginosus	0.0	0.0	0.0	0.0	0.00015038442017406998	0.0	0.0	0.0	0.0	0.0005453553899291038	0.0	0.0	0.0001390723871775259	0.0	0.0
Firmicutes	Bacilli	Paenibacillales	Paenibacillaceae	Paenibacillus	Paenibacillus_pectinilyticus	0.0	0.0	0.0	1.6760525610083132e-05	0.0	6.281933160231175e-05	1.543090810894221e-05	0.0	0.00016121231662098983	0.0	0.00018024188460914547	1.8135654697134567e-05	0.00012168833878033517	0.0	0.0
Firmicutes	Bacilli	Paenibacillales	Paenibacillaceae	Paenibacillus	Paenibacillus_rigui	0.0	0.0	0.0	0.0	0.0	0.00010469888600385292	0.0	0.0	0.00010075769788811866	0.0	0.00012616931922640183	0.0	0.0	0.0	0.0
Firmicutes	Bacilli	Paenibacillales	Paenibacillaceae	Paenibacillus	Paenibacillus_sacheonensis	0.0	0.0	0.0	0.0	0.0	0.00018845799480693523	0.0	1.742342405129456e-05	0.0001410607770433661	0.0	0.0007209675384365819	0.0	5.2152145191572217e-05	0.0	0.0
Firmicutes	Bacilli	Paenibacillales	Paenibacillaceae	Paenibacillus	Paenibacillus_sepulcri	0.0	0.0	0.0	0.0	0.0	0.000753831979227741	0.0	3.484684810258912e-05	0.0014106077704336612	0.0	0.003082136226816388	5.44069640914037e-05	0.0003650650163410055	0.0	0.0
Firmicutes	Bacilli	Paenibacillales	Paenibacillaceae	Paenibacillus	Paenibacillus_sp.	0.0	0.0	0.0	0.0	0.0	0.0001256386632046235	0.00021603271352519095	0.0	4.030307915524746e-05	0.00010907107798582076	0.0002343144499918891	0.0	3.476809679438147e-05	0.0	0.0
Firmicutes	Bacilli	Paenibacillales	Paenibacillaceae	Paenibacillus	Paenibacillus_sp._LP69	0.0	0.0	0.0	0.0	0.0	0.0002303375492084764	0.0	0.0	0.0002619700145091085	0.0	0.00036048376921829094	0.0	8.692024198595368e-05	0.0	0.0
Firmicutes	Bacilli	Paenibacillales	Paenibacillaceae	Paenibacillus	Paenibacillus_sp._sptzw28	0.0	0.0	0.0	0.0005866183963529096	0.0	0.0	1.543090810894221e-05	0.0	0.0	0.0	0.0	0.0	3.476809679438147e-05	0.0	0.0
Firmicutes	Bacilli	Paenibacillales	Paenibacillaceae	Paenibacillus	Paenibacillus_thermoaerophilus	0.0	0.0	0.0	0.0	0.0	0.0	0.0	0.0	0.0	0.0003272132339574623	1.8024188460914547e-05	0.0	0.0	0.0	0.0
Firmicutes	Bacilli	Paenibacillales	Paenibacillaceae	Paenibacillus	Paenibacillus_yunnanensis	0.0	0.0	0.0	6.704210244033253e-05	0.0	2.0939777200770582e-05	0.0	0.0	0.0	0.0	0.0	0.0	0.0	0.0	1.646822456071011e-05
Firmicutes	Bacilli	Paenibacillales	Paenibacillaceae	Paenibacillus	unclassified_Paenibacillus	0.0	0.0	0.0	0.0033688656476267096	0.0	4.1879554401541165e-05	0.0024843762055396963	0.0	0.00010075769788811864	0.0024904562806762408	0.00014419350768731637	0.0	0.001721020791321883	0.0	0.0
Firmicutes	Bacilli	Paenibacillales	Paenibacillaceae	Paenibacillus	uncultured_Firmicutes_bacterium	0.0	0.0	0.0	0.0	0.0	0.0	9.258544865365327e-05	0.0	0.0	9.089256498818396e-05	0.0	0.0	0.0	0.0	0.0
Firmicutes	Bacilli	Paenibacillales	Paenibacillaceae	Paenibacillus	uncultured_Paenibacillus_sp.	0.0	0.0	0.0	0.0	0.0	0.0	0.0	0.0	0.0	0.0	0.0	0.0	5.2152145191572217e-05	0.0	0.0
Firmicutes	Bacilli	Paenibacillales	Paenibacillaceae	Thermobacillus	Bacillus_sp.__in__Bacteria	0.0	0.0	0.0	0.0	0.0	0.0	0.00012344726487153768	0.0	0.0	0.0	0.0	0.0	1.7384048397190737e-05	0.0	0.0
Firmicutes	Bacilli	Paenibacillales	Paenibacillaceae	unclassified_Paenibacillaceae	uncultured_compost_bacterium	0.0	0.0	0.0	0.0007374631268436578	0.0	0.0	0.0	0.0	0.0	0.0	0.0	0.0008342401160681901	0.0	0.0	0.0
Firmicutes	Bacilli	RF39	unclassified_RF39	unclassified_RF39	unclassified_RF39	0.0019841960524941693	0.0	0.0	0.0	1.8798052521758747e-05	6.281933160231175e-05	1.543090810894221e-05	0.00010454054430776737	4.030307915524746e-05	0.0	0.0002343144499918891	3.6271309394269135e-05	1.7384048397190737e-05	0.0	0.0003128962666534921
Firmicutes	Bacilli	RF39	uncultured_Erysipelotrichia_bacterium	uncultured_Erysipelotrichia_bacterium	uncultured_Erysipelotrichia_bacterium	0.00010443137118390364	0.0	0.0	0.0	0.0	0.0	0.0	0.0	0.0	0.0	0.0	0.0	0.0	2.0682523267838676e-05	0.0
Firmicutes	Bacilli	RF39	uncultured_Firmicutes_bacterium	uncultured_Firmicutes_bacterium	uncultured_Firmicutes_bacterium	0.004125039161764194	0.0	0.0	1.6760525610083132e-05	0.0	6.281933160231175e-05	0.0	0.0	0.00016121231662098983	0.0	0.00012616931922640183	0.0008161044613710555	3.476809679438147e-05	0.0	0.0019432504981637929
Firmicutes	Bacilli	RF39	uncultured_rumen_bacterium	uncultured_rumen_bacterium	uncultured_rumen_bacterium	0.004229470532948098	9.835581856630002e-05	0.0	0.0	9.399026260879373e-05	0.000251277326409247	6.172363243576884e-05	1.742342405129456e-05	4.030307915524746e-05	0.0	0.00018024188460914547	0.0	0.00010430429038314442	6.204756980351603e-05	0.0013997990876603594
Firmicutes	Bacilli	RsaHf231	bacterium_PM5_3	unclassified_bacterium_PM5_3	unclassified_bacterium_PM5_3	0.0	0.0	0.0	0.0	0.0	0.0	0.0	0.00013938739241035647	0.0	0.0	0.0	0.0	0.0	0.0	0.0
Firmicutes	Bacilli	Staphylococcales	Gemellaceae	Gemella	Gemella_morbillorum	0.01493368607929822	0.0009999508220907168	0.0032436755731974644	0.0	0.0035152358215688856	4.1879554401541165e-05	0.0	0.005627765968568143	0.005259551829759793	0.0	1.8024188460914547e-05	1.8135654697134567e-05	1.7384048397190737e-05	0.001799379524301965	0.00042817383857846286
Firmicutes	Bacilli	Staphylococcales	Gemellaceae	Gemella	Gemella_palaticanis	0.0	0.0	0.0	0.0	0.0	2.0939777200770582e-05	0.0	0.0	4.030307915524746e-05	0.0	0.0	1.8135654697134567e-05	0.0	0.0	0.0
Firmicutes	Bacilli	Staphylococcales	Gemellaceae	Gemella	unclassified_Gemella	0.0	0.0	5.9245215948812136e-05	0.0	0.0	0.0	0.0	0.0	0.0	0.0	0.0	0.00030830612985128765	0.0	0.0	1.646822456071011e-05
Firmicutes	Bacilli	Staphylococcales	Staphylococcaceae	Jeotgalicoccus	Jeotgalicoccus_nanhaiensis	0.0	0.0	4.44339119616091e-05	0.0	0.0	0.00035597621241309995	1.543090810894221e-05	0.0	8.060615831049492e-05	0.0	0.0	0.0	5.2152145191572217e-05	0.0	0.0
Firmicutes	Bacilli	Staphylococcales	Staphylococcaceae	Macrococcus	Macrococcus_caseolyticus	0.0	0.0	1.4811303987203034e-05	3.3521051220166265e-05	0.0	4.1879554401541165e-05	7.715454054471106e-05	1.742342405129456e-05	2.015153957762373e-05	1.8178512997636793e-05	1.8024188460914547e-05	1.8135654697134567e-05	5.2152145191572217e-05	0.0001654601861427094	0.0
Firmicutes	Bacilli	Staphylococcales	Staphylococcaceae	Staphylococcus	Mammaliicoccus_sciuri	0.0007832352838792774	0.0	0.001347828662835476	5.0281576830249393e-05	5.639415756527624e-05	0.00029315688081078817	6.172363243576884e-05	1.742342405129456e-05	0.00022166693535386104	7.271405199054717e-05	7.209675384365819e-05	7.254261878853827e-05	0.0	4.136504653567735e-05	0.001037498147324737
Firmicutes	Bacilli	Staphylococcales	Staphylococcaceae	Staphylococcus	Staphylococcus_epidermidis	0.0019841960524941693	0.0015245151877776504	5.9245215948812136e-05	0.0014581657280772326	1.8798052521758747e-05	0.0002303375492084764	0.00021603271352519095	0.002944558664668781	0.0009471223601483154	0.0009998182148700237	0.013536165534146825	0.0007979688066739209	0.00010430429038314443	0.00010341261633919338	0.00029642804209278195
Firmicutes	Bacilli	Thermoactinomycetales	Thermoactinomycetaceae	Kroppenstedtia	Kroppenstedtia_eburnea	0.0	0.0	0.0	0.0	0.0	0.0	0.0	0.0	0.0	0.0	0.0	0.0	0.0	0.0	0.0003128962666534921
Firmicutes	Bacilli	Thermoactinomycetales	Thermoactinomycetaceae	Kroppenstedtia	Kroppenstedtia_sanguinis	0.0	0.0	0.0	0.00013408420488066506	0.0	0.0	0.0001388781729804799	0.0	0.0	0.0	0.0	0.0	0.0	0.0	0.0
Firmicutes	Bacilli	Thermoactinomycetales	Thermoactinomycetaceae	Planifilum	Planifilum_fimeticola	0.0	0.0	0.0	0.00033521051220166266	0.0	4.1879554401541165e-05	0.0	1.742342405129456e-05	0.0	0.0	1.8024188460914547e-05	0.0	0.0	0.0	0.0
Firmicutes	Bacilli	Thermoactinomycetales	Thermoactinomycetaceae	Thermoactinomyces	Thermoactinomyces_vulgaris	0.0	0.0	0.0	0.0	0.0	0.0	0.0	0.0003484684810258912	0.0	0.0	0.0	0.0	0.0	0.0	1.646822456071011e-05
Firmicutes	Bacilli	unclassified_Bacilli	unclassified_Bacilli	unclassified_Bacilli	unclassified_Bacilli	0.0	0.0	0.0	0.0	0.0	0.00016751821760616466	0.0	0.0	0.0	0.0	0.0	0.0	0.0	0.0	0.0
Firmicutes	Clostridia	Caldicoprobacterales	Caldicoprobacteraceae	Caldicoprobacter	unclassified_Caldicoprobacter	0.0	0.0	0.0	0.0	0.0	0.0	0.00018517089730730655	0.0	0.0	0.0	0.0	0.0	0.0	0.0	0.0
Firmicutes	Clostridia	Caldicoprobacterales	Caldicoprobacteraceae	Caldicoprobacter	uncultured_Caldicoprobacter_sp.	0.0	0.00018031900070488336	0.0	0.0	0.0	0.0	0.0	0.0	0.0	0.0	0.0	0.0	0.0	0.0	0.0
Firmicutes	Clostridia	Christensenellales	Christensenellaceae	Christensenella	Christensenella_massiliensis	0.0	0.00024588954641575005	0.0	0.0	0.0	0.0	0.0	0.0	0.0	0.0	0.0	0.0	1.7384048397190737e-05	2.0682523267838676e-05	0.0
Firmicutes	Clostridia	Christensenellales	Christensenellaceae	Christensenella	Christensenella_minuta	0.0	0.0	0.0	0.0	0.0	0.0	0.0	0.0	4.030307915524746e-05	0.0	0.00010814513076548728	0.0	3.476809679438147e-05	0.0	0.0
Firmicutes	Clostridia	Christensenellales	Christensenellaceae	Christensenellaceae_R_7_group	Christensenellaceae_R_7_group_bacterium_AC2043	0.0	0.00021310427356031672	0.0	0.0	0.0	0.0	0.0	0.0	0.0	0.0	0.0	0.0	0.0	0.0	0.0
Firmicutes	Clostridia	Christensenellales	Christensenellaceae	Christensenellaceae_R_7_group	Christensenellaceae_R_7_group_bacterium_YE57	0.0	0.0	0.0	1.6760525610083132e-05	0.0	0.000251277326409247	1.543090810894221e-05	0.0	2.015153957762373e-05	0.0	1.8024188460914547e-05	0.0	1.7384048397190737e-05	0.0	0.0
Firmicutes	Clostridia	Christensenellales	Christensenellaceae	Christensenellaceae_R_7_group	Clostridiales_bacterium_Marseille_P2846	0.0	0.0	1.4811303987203034e-05	0.0	0.0	2.0939777200770582e-05	0.0	1.742342405129456e-05	8.060615831049492e-05	0.0	0.00028838701537463275	0.0	1.7384048397190737e-05	0.0	0.0
Firmicutes	Clostridia	Christensenellales	Christensenellaceae	Christensenellaceae_R_7_group	unclassified_Christensenellaceae_R_7_group	0.0	0.0	1.4811303987203034e-05	0.0	0.0	0.0	0.0	0.00033104505697459667	2.015153957762373e-05	0.0	1.8024188460914547e-05	0.0	0.0	0.0	0.0
Firmicutes	Clostridia	Christensenellales	Christensenellaceae	Christensenellaceae_R_7_group	uncultured_Ruminococcus_sp.	0.0	0.0	0.0	0.0	0.0	0.0	0.0	0.0	0.0	0.0	5.407256538274364e-05	1.8135654697134567e-05	1.7384048397190737e-05	0.0	0.0
Firmicutes	Clostridia	Christensenellales	Christensenellaceae	Christensenellaceae_R_7_group	uncultured_rumen_bacterium	0.0	0.0	0.0	0.0	0.0	6.281933160231175e-05	0.0	0.0	0.0	0.0	0.0	0.0	0.0	0.0	0.0
Firmicutes	Clostridia	Christensenellales	Christensenellaceae	unclassified_Christensenellaceae	unclassified_Christensenellaceae	0.0006962091412260243	0.0	0.0	0.0	0.0	2.0939777200770582e-05	0.0	1.742342405129456e-05	0.00010075769788811864	0.0	3.6048376921829094e-05	3.6271309394269135e-05	1.7384048397190737e-05	0.0	0.00013174579648568088
Firmicutes	Clostridia	Clostridia_UCG_014	Unclassified	Unclassified	Unclassified	0.0	0.0	0.002073582558208425	0.0	0.0	0.0	0.0	0.0	0.0	0.0	0.0	0.0	0.0	0.0	0.0
Firmicutes	Clostridia	Clostridia_UCG_014	Clostridiales_bacterium_oral_taxon_075	unclassified_Clostridiales_bacterium_oral_taxon_075	unclassified_Clostridiales_bacterium_oral_taxon_075	0.0	0.0008196318213858335	0.0	0.0	9.399026260879373e-05	0.0	0.0	0.0	0.0	0.0	0.0	0.0	0.0	0.00018614270941054808	0.0
Firmicutes	Clostridia	Clostridia_UCG_014	unclassified_Clostridia_UCG_014	unclassified_Clostridia_UCG_014	unclassified_Clostridia_UCG_014	0.007014307097852194	0.0003114600921266167	4.44339119616091e-05	0.00020112630732099757	1.8798052521758747e-05	0.003622581455733311	9.258544865365327e-05	3.484684810258912e-05	0.0006246977269063357	0.00018178512997636792	0.00019826607307006001	0.0002357635110627494	0.0001390723871775259	6.204756980351603e-05	0.0009222205753997662
Firmicutes	Clostridia	Clostridia_UCG_014	uncultured_Ruminococcaceae_bacterium	uncultured_Ruminococcaceae_bacterium	uncultured_Ruminococcaceae_bacterium	0.000487346398858217	0.0	0.0	0.00043577366586216145	0.0	0.0017798810620654995	4.6292724326826637e-05	3.484684810258912e-05	0.00016121231662098983	3.6357025995273585e-05	7.209675384365819e-05	5.44069640914037e-05	0.00010430429038314443	0.0	9.880934736426066e-05
Firmicutes	Clostridia	Clostridia_UCG_014	uncultured_rumen_bacterium	uncultured_rumen_bacterium	uncultured_rumen_bacterium	0.001322797368329446	0.0	0.0	0.0	1.8798052521758747e-05	0.00029315688081078817	0.0001388781729804799	5.227027215388368e-05	4.030307915524746e-05	0.0	1.8024188460914547e-05	0.003917301414581066	5.215214519157221e-05	0.0	0.00019761869472852134
Firmicutes	Clostridia	Clostridia_vadinBB60_group	Clostridiales_bacterium_feline_oral_taxon_148	unclassified_Clostridiales_bacterium_feline_oral_taxon_148	unclassified_Clostridiales_bacterium_feline_oral_taxon_148	0.0	0.0	0.0	0.000502815768302494	0.0004887493655657273	0.0	0.0	0.0009234414747186117	0.0	0.0	0.0	0.0	0.0	0.00045501551189245087	0.0
Firmicutes	Clostridia	Clostridia_vadinBB60_group	unclassified_Clostridia_vadinBB60_group	unclassified_Clostridia_vadinBB60_group	unclassified_Clostridia_vadinBB60_group	0.004386117589723953	0.0	0.0005035843355649032	1.6760525610083132e-05	0.00033836494539165744	0.00029315688081078817	1.543090810894221e-05	6.969369620517824e-05	0.00022166693535386104	0.00012724959098345755	0.002343144499918891	3.6271309394269135e-05	0.00012168833878033516	0.00031023784901758014	0.0011692439438104178
Firmicutes	Clostridia	Clostridia_vadinBB60_group	uncultured_Clostridia_bacterium	uncultured_Clostridia_bacterium	uncultured_Clostridia_bacterium	0.00015664705677585547	0.0	0.0	0.0	0.0	0.0	0.0	0.0	0.0	0.0	0.0	0.0	0.0	0.0	0.00044464206313917296
Firmicutes	Clostridia	Clostridia_vadinBB60_group	uncultured_Clostridiales_bacterium	uncultured_Clostridiales_bacterium	uncultured_Clostridiales_bacterium	0.002523758136944338	0.0	0.0	0.00045253419147224457	0.0	6.281933160231175e-05	1.543090810894221e-05	0.00010454054430776737	0.00022166693535386104	0.0	0.00036048376921829094	9.067827348567283e-05	0.00012168833878033517	2.0682523267838676e-05	0.0009386887999604764
Firmicutes	Clostridia	Clostridia_vadinBB60_group	uncultured_rumen_bacterium	uncultured_rumen_bacterium	uncultured_rumen_bacterium	0.0005395620844501688	0.0	0.0	0.0	0.0	0.0	0.0	0.0	0.0	0.0	0.0	0.0	0.0	0.0	0.00014821402104639098
Firmicutes	Clostridia	Clostridiales	Clostridiaceae	Candidatus_Arthromitus	Clostridioides_difficile	0.00040032025620496394	0.0	0.0025179216778245155	0.0	0.0	2.0939777200770582e-05	4.6292724326826637e-05	1.742342405129456e-05	0.0	0.0	3.6048376921829094e-05	1.8135654697134567e-05	0.0	0.0	0.00041170561401775277
Firmicutes	Clostridia	Clostridiales	Clostridiaceae	Clostridium_sensu_stricto_1	Clostridiaceae_bacterium	0.0	0.0	0.0	0.0	0.0	0.0	0.0	0.0	0.0	0.0	0.00025233863845280365	0.0	0.010917182393435783	0.0	0.0
Firmicutes	Clostridia	Clostridiales	Clostridiaceae	Clostridium_sensu_stricto_1	Clostridium_butyricum	0.0	0.0	2.9622607974406068e-05	1.6760525610083132e-05	3.7596105043517494e-05	0.0	1.543090810894221e-05	1.742342405129456e-05	4.030307915524746e-05	1.8178512997636793e-05	0.0	0.00012694958287994197	6.953619358876295e-05	0.0	1.646822456071011e-05
Firmicutes	Clostridia	Clostridiales	Clostridiaceae	Clostridium_sensu_stricto_1	Clostridium_colicanis	0.0	0.0	0.0	1.6760525610083132e-05	0.0	4.1879554401541165e-05	0.0	0.0	2.015153957762373e-05	0.0	1.8024188460914547e-05	0.0	8.692024198595368e-05	0.0	1.646822456071011e-05
Firmicutes	Clostridia	Clostridiales	Clostridiaceae	Clostridium_sensu_stricto_1	Clostridium_disporicum	0.0007832352838792774	0.00029506745569890004	0.0	6.704210244033253e-05	5.639415756527624e-05	6.281933160231175e-05	0.0002623254378520176	0.00038331532912848034	0.00010075769788811866	0.00047264133793855663	5.407256538274364e-05	0.0014145810663764961	5.2152145191572217e-05	6.204756980351603e-05	0.00029642804209278195
Firmicutes	Clostridia	Clostridiales	Clostridiaceae	Clostridium_sensu_stricto_1	Clostridium_massiliamazoniense	0.0	0.0	0.0	1.6760525610083132e-05	0.0	2.0939777200770582e-05	0.0	3.484684810258912e-05	0.00024181847493148477	0.0	0.0002343144499918891	0.0013057671381936887	6.953619358876295e-05	0.0	0.0
Firmicutes	Clostridia	Clostridiales	Clostridiaceae	Clostridium_sensu_stricto_1	Clostridium_mediterraneense	0.0	0.0	0.0	3.3521051220166265e-05	0.0	2.0939777200770582e-05	1.543090810894221e-05	3.484684810258912e-05	0.0	0.0	0.0	0.0	5.2152145191572217e-05	2.0682523267838676e-05	0.0
Firmicutes	Clostridia	Clostridiales	Clostridiaceae	Clostridium_sensu_stricto_1	Clostridium_perfringens	8.702614265325304e-05	0.0	0.0	0.0	0.0	0.0	1.543090810894221e-05	0.0	4.030307915524746e-05	0.0	0.0	0.0	0.0	0.0	0.0
Firmicutes	Clostridia	Clostridiales	Clostridiaceae	Clostridium_sensu_stricto_10	Clostridium_swellfunianum	0.0	0.0	0.0	0.0003519710378117458	0.0	0.0	1.543090810894221e-05	0.0	0.0	0.0	0.0	0.0	0.0	0.0	0.0
Firmicutes	Clostridia	Clostridiales	Clostridiaceae	Clostridium_sensu_stricto_12	Clostridium_tyrobutyricum	0.0	0.0	0.0	0.0	0.0	0.0	0.0	0.0	0.0	0.00010907107798582076	0.0	0.0	0.0	0.0	0.0
Firmicutes	Clostridia	Eubacteriales	Alkalibacteraceae	Alkalibacter	unclassified_Alkalibacter	0.0	0.0	0.0	0.0	0.0	0.0	0.0	0.0	4.030307915524746e-05	0.0	0.00010814513076548728	0.0	1.7384048397190737e-05	0.0	0.0
Firmicutes	Clostridia	Eubacteriales	Anaerofustaceae	Anaerofustis	Anaerofustis_stercorihominis	0.0	0.0007048833663918168	0.0	0.0	0.0	0.00043973532121618225	0.0	1.742342405129456e-05	0.00010075769788811866	0.0	1.8024188460914547e-05	0.0	3.476809679438147e-05	0.0	1.646822456071011e-05
Firmicutes	Clostridia	Eubacteriales	Eubacteriaceae	Eubacterium	Eubacterium_limosum	1.7405228530650607e-05	0.0	4.44339119616091e-05	1.6760525610083132e-05	0.0	0.0004187955440154117	0.0	0.00027877478482071295	0.0014509108495889087	3.6357025995273585e-05	0.002271047746075233	0.0002901704751541531	0.0005041374035185314	0.0	1.646822456071011e-05
Firmicutes	Clostridia	Eubacteriales	Eubacteriaceae	Pseudoramibacter	Pseudoramibacter_alactolyticus	0.0	0.0039834106519351506	0.0	0.0	0.011109649040359418	0.0	0.0	0.0041816217723106945	0.0016121231662098985	0.0	0.0	0.0	0.0	0.006370217166494312	0.0
Firmicutes	Clostridia	Lachnospirales	Defluviitaleaceae	Defluviitaleaceae_UCG_011	Lachnospiraceae_bacterium_oral_taxon_500	0.0	0.002229398554169467	0.0	0.0022291499061410564	0.006992875538094253	0.0	0.0	0.004477819981182702	0.0	0.0	0.0	0.0	0.0	0.004674250258531541	0.0
Firmicutes	Clostridia	Lachnospirales	Defluviitaleaceae	Defluviitaleaceae_UCG_011	unclassified_Defluviitaleaceae_UCG_011	0.0	0.0	0.0	0.000502815768302494	0.0	0.0	0.0	0.0	0.0	0.0	0.0	0.0	0.0	0.0	0.0
Firmicutes	Clostridia	Lachnospirales	Lachnospiraceae	A2	unclassified_A2	0.0	0.0	0.0	0.0	0.0	0.0	3.086181621788442e-05	3.484684810258912e-05	0.0	0.0	0.0	0.0	0.0	2.0682523267838676e-05	0.0
Firmicutes	Clostridia	Lachnospirales	Lachnospiraceae	ASF356	Clostridium_sp.	0.0009572875691857834	0.0	0.0	0.0	0.0	0.0	0.0	0.0	0.0	0.0	0.0	0.0	0.0	0.0	0.0005105149613820134
Firmicutes	Clostridia	Lachnospirales	Lachnospiraceae	Acetatifactor	Acetatifactor_muris	0.0012531764542068437	0.0	0.0	0.0	0.0	2.0939777200770582e-05	1.543090810894221e-05	0.0	0.0	0.0	0.0	0.0	0.0	2.0682523267838676e-05	0.00041170561401775277
Firmicutes	Clostridia	Lachnospirales	Lachnospiraceae	Agathobacter	Eubacterium_ramulus	0.0	0.0	0.0	0.00011732367927058192	0.00011278831513055248	2.0939777200770582e-05	6.172363243576884e-05	0.0004878558734362477	8.060615831049492e-05	5.453553899291038e-05	0.0006488707845929237	7.254261878853827e-05	0.0002781447743550518	0.00018614270941054808	8.234112280355055e-05
Firmicutes	Clostridia	Lachnospirales	Lachnospiraceae	Agathobacter	[Eubacterium]_rectale	1.7405228530650607e-05	3.278527285543334e-05	0.00010367912791042124	0.0006536604987932422	0.001992593567306427	0.00043973532121618225	0.00024689452974307536	0.0012370631076419139	0.0001410607770433661	0.000618069441919651	0.001315765757646762	0.0008886470801595938	0.0005041374035185314	0.003371251292657704	0.001646822456071011
Firmicutes	Clostridia	Lachnospirales	Lachnospiraceae	Anaerocolumna	Anaerocolumna_cellulosilytica	0.0	0.0	1.4811303987203034e-05	0.0	0.0	0.0	0.0	0.0	0.0	0.0	0.0	0.0003808487486398259	0.0	0.0	0.0
Firmicutes	Clostridia	Lachnospirales	Lachnospiraceae	Anaerocolumna	unclassified_Anaerocolumna	0.0	0.0	0.0	0.0	0.0	0.0	0.0	0.0	0.0	0.0	0.0	0.0	6.953619358876295e-05	0.0	0.0
Firmicutes	Clostridia	Lachnospirales	Lachnospiraceae	Anaerosporobacter	Caecibacterium_sporoformans	0.0	0.0	1.4811303987203034e-05	5.0281576830249393e-05	0.0	0.00010469888600385292	1.543090810894221e-05	0.0001742342405129456	0.00048363694986296955	0.0	0.0008291126692020692	0.0001088139281828074	8.692024198595368e-05	0.0	0.0
Firmicutes	Clostridia	Lachnospirales	Lachnospiraceae	Anaerostipes	Anaerostipes_caccae	0.0	0.0	1.4811303987203034e-05	0.0	0.0	0.001402965072451629	1.543090810894221e-05	3.484684810258912e-05	0.0002821215540867322	0.0	0.00016221769614823092	1.8135654697134567e-05	0.0001390723871775259	0.0	0.0
Firmicutes	Clostridia	Lachnospirales	Lachnospiraceae	Anaerostipes	Anaerostipes_hadrus	8.702614265325304e-05	3.278527285543334e-05	0.0010367912791042124	0.0008045052292839903	0.0024249487753068783	0.0006910126476254293	0.0005709436000308618	0.001306756803847092	0.0008866677414154442	0.00041810579894564624	0.0026135073268326093	0.0005984766050054407	0.0008692024198595369	0.0010754912099276111	0.0016962271297531414
Firmicutes	Clostridia	Lachnospirales	Lachnospiraceae	Anaerostipes	unclassified_Anaerostipes	0.002471542451352386	0.0	0.0	0.0	0.0	0.0	0.0	0.0	0.0	0.0	0.0	0.004878491113529199	0.0	2.0682523267838676e-05	0.0010045616982033167
Firmicutes	Clostridia	Lachnospirales	Lachnospiraceae	Blautia	Blautia_caecimuris	1.7405228530650607e-05	0.0	0.0001333017358848273	0.000502815768302494	1.8798052521758747e-05	0.060913811877041625	7.715454054471106e-05	0.00015681081646165104	0.010277285184588102	0.00010907107798582076	0.0020547574845442584	0.0011606819006166123	0.005580279535498227	6.204756980351603e-05	0.00014821402104639098
Firmicutes	Clostridia	Lachnospirales	Lachnospiraceae	Blautia	Blautia_coccoides	0.0	0.0009015950035244168	1.4811303987203034e-05	0.0	0.0	0.00018845799480693526	0.0	0.00012196396835906192	0.0002821215540867322	0.0	0.0005046772769056073	3.6271309394269135e-05	8.692024198595368e-05	0.0	0.0
Firmicutes	Clostridia	Lachnospirales	Lachnospiraceae	Blautia	Blautia_hansenii	0.0	0.0	1.4811303987203034e-05	0.0	3.7596105043517494e-05	0.0	0.0	3.484684810258912e-05	6.045461873287119e-05	0.0	0.00014419350768731637	1.8135654697134567e-05	1.7384048397190737e-05	0.0	3.293644912142022e-05
Firmicutes	Clostridia	Lachnospirales	Lachnospiraceae	Blautia	Blautia_massiliensis	0.00019145751383715668	8.196318213858335e-05	0.0003258486877184667	0.0015587288817377313	0.0014286519916536647	0.0029734483625094227	0.0005555126919219196	0.0019688469177962854	0.000826213122682573	0.0011997818578440283	0.0017843946576305402	0.0009974610083424013	0.0034072734858493848	0.0031644260599793177	0.0036230094033562242
Firmicutes	Clostridia	Lachnospirales	Lachnospiraceae	Blautia	Blautia_obeum	0.0005569673129808194	0.00013114109142173337	0.0013774512708098821	0.004324215607401448	0.00449273455270034	0.006344752491833487	0.002715839827173829	0.009391225563647769	0.002337578591004353	0.0033084893655698964	0.014581568464879869	0.0027928908233587233	0.008048814407899311	0.0061633919338159255	0.008415262750522866
Firmicutes	Clostridia	Lachnospirales	Lachnospiraceae	Blautia	Blautia_producta	1.7405228530650607e-05	0.0	1.4811303987203034e-05	1.6760525610083132e-05	0.0	0.0033084847977217524	1.543090810894221e-05	0.0	0.0009068192809930678	0.0	0.0006308465961320092	0.00014508523757707654	0.000330296919546624	0.0	3.293644912142022e-05
Firmicutes	Clostridia	Lachnospirales	Lachnospiraceae	Blautia	Blautia_schinkii	0.0	0.0	0.0	0.0	0.0	0.0	0.0	0.0	0.0	1.8178512997636793e-05	7.209675384365819e-05	0.0	3.476809679438147e-05	0.0	0.0
Firmicutes	Clostridia	Lachnospirales	Lachnospiraceae	Blautia	Blautia_sp._Marseille_P3087	0.0	0.0	0.0006072634634753243	3.3521051220166265e-05	3.7596105043517494e-05	0.0001256386632046235	1.543090810894221e-05	8.71171202564728e-05	0.00010075769788811866	5.453553899291038e-05	0.00027036282691371823	5.44069640914037e-05	0.0	0.0	0.00013174579648568088
Firmicutes	Clostridia	Lachnospirales	Lachnospiraceae	Blautia	Blautia_sp._Ser5	0.0	0.0	5.9245215948812136e-05	1.6760525610083132e-05	0.0	0.0001256386632046235	0.0	0.00013938739241035647	0.0005440915685958407	1.8178512997636793e-05	0.001153548061498531	9.067827348567283e-05	0.0003650650163410055	0.0	0.0
Firmicutes	Clostridia	Lachnospirales	Lachnospiraceae	Blautia	Blautia_stercoris	1.7405228530650607e-05	0.0	2.9622607974406068e-05	0.0007207026012335747	0.00046995131304396865	0.0003978557668146411	0.000509219967595093	8.71171202564728e-05	0.0	0.00021814215597164153	0.00032443539229646184	0.0001088139281828074	0.0	0.0006825232678386764	0.00021408691928923143
Firmicutes	Clostridia	Lachnospirales	Lachnospiraceae	Blautia	Lachnospiraceae_bacterium	0.0	0.0	0.0	6.704210244033253e-05	0.0	0.0	1.543090810894221e-05	5.2270272153883684e-05	4.030307915524746e-05	0.00010907107798582076	9.012094230457273e-05	1.8135654697134567e-05	1.7384048397190737e-05	0.0	4.940467368213033e-05
Firmicutes	Clostridia	Lachnospirales	Lachnospiraceae	Blautia	Ruminococcus_sp._Marseille_P328	0.00010443137118390364	1.639263642771667e-05	0.0002666034717696546	0.0005195762939125771	0.001033892888696731	0.0006910126476254293	0.00029318725406990204	0.000871171202564728	0.00016121231662098983	0.0005998909289220141	0.0005767740307492655	0.00018135654697134566	0.00024337667756067034	0.0010754912099276111	0.00042817383857846286
Firmicutes	Clostridia	Lachnospirales	Lachnospiraceae	Butyrivibrio	Butyrivibrio_sp._canine_oral_taxon_113	0.0	0.0006229201842532334	0.0	0.0	0.0017294208320018047	0.0	0.0	0.0	0.0005843946477510881	1.8178512997636793e-05	0.0	0.0	0.0	0.0015305067218200621	0.0
Firmicutes	Clostridia	Lachnospirales	Lachnospiraceae	Catonella	Catonella_morbi	0.0002436731994291085	0.0017540120977656837	0.0	0.0	0.0011654792563490423	0.0	0.0	0.0032407568735407883	2.015153957762373e-05	0.0	0.0	0.0	0.0	0.00047569803516028954	0.0
Firmicutes	Clostridia	Lachnospirales	Lachnospiraceae	Catonella	unclassified_Catonella	0.0	0.0	0.0	0.0	3.7596105043517494e-05	0.0	0.0	0.0	0.0	0.0	0.0	0.0	0.0	0.00010341261633919338	0.0
Firmicutes	Clostridia	Lachnospirales	Lachnospiraceae	Coprococcus	Coprococcus_comes	0.00013924182824520486	1.639263642771667e-05	1.4811303987203034e-05	0.0006536604987932422	0.0006203357332180387	0.0009841695284362175	0.00033947997839672866	0.0007666306582569607	0.00020151539577623732	0.00014542810398109434	0.0008651610461238982	0.0002901704751541531	0.0007996662262707739	0.0010134436401240952	0.0009057523508390561
Firmicutes	Clostridia	Lachnospirales	Lachnospiraceae	Coprococcus	Lachnospiraceae_bacterium	3.4810457061301215e-05	0.0	0.0	3.3521051220166265e-05	0.00013158636765231123	2.0939777200770582e-05	4.6292724326826637e-05	8.71171202564728e-05	4.030307915524746e-05	1.8178512997636793e-05	0.00028838701537463275	1.8135654697134567e-05	8.692024198595368e-05	0.00014477766287487073	0.0001646822456071011
Firmicutes	Clostridia	Lachnospirales	Lachnospiraceae	Coprococcus	butyrate_producing_bacterium_L2_50	0.0	0.0	0.0	5.0281576830249393e-05	0.0	0.00010469888600385292	0.0	0.0	0.0	9.089256498818396e-05	0.0	0.00014508523757707654	0.0	2.0682523267838676e-05	1.646822456071011e-05
Firmicutes	Clostridia	Lachnospirales	Lachnospiraceae	Dorea	Dorea_formicigenerans	5.221568559195182e-05	0.0	5.9245215948812136e-05	0.0004860552426924108	0.00018798052521758747	0.00014657844040539408	0.0002623254378520176	0.0005227027215388368	0.00010075769788811866	0.0002726776949645519	0.00028838701537463275	0.00041712005803409504	0.0006432097906960573	0.0008479834539813858	0.0003458327157749123
Firmicutes	Clostridia	Lachnospirales	Lachnospiraceae	Dorea	Dorea_longicatena	0.0002958888850210603	6.557054571086668e-05	0.0001777356478464364	0.001022392062215071	0.0011466812038272835	0.0007957115336292822	0.0005555126919219196	0.0014809910443600376	0.0008060615831049493	0.0008362115978912925	0.0018204430345523694	0.0006710192237939789	0.0012168833878033517	0.0022130299896587382	0.0009716252490818964
Firmicutes	Clostridia	Lachnospirales	Lachnospiraceae	Eisenbergiella	Eisenbergiella_massiliensis	0.0	0.0	0.0	0.0	0.0	0.00016751821760616466	1.543090810894221e-05	1.742342405129456e-05	0.00022166693535386104	0.0	0.00021629026153097456	7.254261878853827e-05	6.953619358876295e-05	0.0	0.0
Firmicutes	Clostridia	Lachnospirales	Lachnospiraceae	Eisenbergiella	Eisenbergiella_tayi	0.0	0.0	0.0	0.0	0.0	2.0939777200770582e-05	0.0	0.00010454054430776737	0.00020151539577623732	0.0	0.0005587498422883509	5.44069640914037e-05	0.00010430429038314443	0.0	0.0
Firmicutes	Clostridia	Lachnospirales	Lachnospiraceae	Eisenbergiella	unclassified_Eisenbergiella	0.00012183659971455425	0.0	0.0	0.0	0.0	0.0	0.0	0.0	0.0	0.0	0.0	0.0	0.0	0.0	0.0
Firmicutes	Clostridia	Lachnospirales	Lachnospiraceae	Fusicatenibacter	Lachnospiraceae_bacterium	0.00010443137118390364	4.917790928315001e-05	0.0002666034717696546	0.0021118262268704745	0.0011466812038272835	0.0003350364352123293	0.0010030090270812437	0.001463567620308743	0.0006851523456392069	0.0013452099618251228	0.002631531515293524	0.0009067827348567283	0.0006953619358876295	0.000827300930713547	0.0014656719859031998
Firmicutes	Clostridia	Lachnospirales	Lachnospiraceae	GCA_900066575	Lachnospiraceae_bacterium_DW67	0.00015664705677585547	0.0	0.0	0.0	0.0	0.0	0.0	0.0	0.0	0.0	0.0	0.0	0.0	0.0	0.0
Firmicutes	Clostridia	Lachnospirales	Lachnospiraceae	GCA_900066575	unclassified_GCA_900066575	0.0037073136770285793	0.0	1.4811303987203034e-05	0.0	0.0	2.0939777200770582e-05	0.0	0.0	4.030307915524746e-05	1.8178512997636793e-05	0.0	0.0	0.0	0.0	0.0003458327157749123
Firmicutes	Clostridia	Lachnospirales	Lachnospiraceae	Howardella	Clostridiales_bacterium_DNF00545	0.0	0.0	0.0	0.0	0.00026317273530462247	0.0	0.0	0.0006969369620517824	0.0	0.0	0.0	0.0	0.0	0.00012409513960703205	0.0
Firmicutes	Clostridia	Lachnospirales	Lachnospiraceae	Hungatella	Hungatella_hathewayi	0.0	0.0	2.9622607974406068e-05	1.6760525610083132e-05	0.0	0.00014657844040539408	0.0	0.00015681081646165104	0.0005843946477510882	0.0	0.0010454029307330438	0.00018135654697134566	0.000399833113135387	2.0682523267838676e-05	0.0
Firmicutes	Clostridia	Lachnospirales	Lachnospiraceae	Incertae_Sedis	Hungatella_hathewayi	0.0	0.0	0.0	0.0	0.0	4.1879554401541165e-05	0.0	1.742342405129456e-05	0.00012090923746574239	0.0	0.00027036282691371823	1.8135654697134567e-05	5.2152145191572217e-05	0.0	0.0
Firmicutes	Clostridia	Lachnospirales	Lachnospiraceae	Johnsonella	Johnsonella_ignava_ATCC_51276	0.0	0.0024588954641575006	0.0	0.0	0.002518939037915672	0.0008166513108300527	0.0	0.0	0.0	0.0	0.0	0.0	0.0	0.0014477766287487074	0.0
Firmicutes	Clostridia	Lachnospirales	Lachnospiraceae	Johnsonella	unclassified_Johnsonella	0.0	0.0013114109142173336	0.0	0.002145347278090641	0.004361148185048029	0.0	0.0	0.0	0.0004433338707077221	0.0	0.0	0.0	0.0	0.0034126163391933815	0.0
Firmicutes	Clostridia	Lachnospirales	Lachnospiraceae	Lachnoanaerobaculum	Lachnoanaerobaculum_orale	0.0	0.0017704047341934002	0.01205640144558327	0.0	0.001033892888696731	0.0	0.0	1.742342405129456e-05	0.0021360631952281155	0.0	0.0	0.0	0.0	0.0005997931747673216	0.0009551570245211864
Firmicutes	Clostridia	Lachnospirales	Lachnospiraceae	Lachnoclostridium	Candidatus_Dorea_massiliensis_AP6	1.7405228530650607e-05	0.00018031900070488336	0.0	0.00013408420488066506	0.0	8.375910880308233e-05	6.172363243576884e-05	0.00012196396835906192	2.015153957762373e-05	5.453553899291038e-05	0.0	3.6271309394269135e-05	3.476809679438147e-05	0.00012409513960703205	1.646822456071011e-05
Firmicutes	Clostridia	Lachnospirales	Lachnospiraceae	Lachnoclostridium	Clostridium_fessum	1.7405228530650607e-05	0.0	0.0	1.6760525610083132e-05	0.0	0.0	4.6292724326826637e-05	1.742342405129456e-05	0.0	0.0	0.0	5.44069640914037e-05	3.476809679438147e-05	2.0682523267838676e-05	6.587289824284044e-05
Firmicutes	Clostridia	Lachnospirales	Lachnospiraceae	Lachnoclostridium	Clostridium_fusiformis	0.0007136143697566749	0.0	1.4811303987203034e-05	0.0	0.0	4.1879554401541165e-05	0.0	0.0	0.0	0.0	0.0	0.0	1.7384048397190737e-05	0.0	0.00037876916489633253
Firmicutes	Clostridia	Lachnospirales	Lachnospiraceae	Lachnoclostridium	Clostridium_sp._BPY5	0.0	0.0	0.0	0.0	0.0	6.281933160231175e-05	0.0	0.0	0.00012090923746574239	0.0	0.0002343144499918891	5.44069640914037e-05	6.953619358876295e-05	0.0	0.0
Firmicutes	Clostridia	Lachnospirales	Lachnospiraceae	Lachnoclostridium	Clostridium_sp._FS41	0.0	0.0	1.4811303987203034e-05	1.6760525610083132e-05	0.0	0.00018845799480693526	0.0	0.00012196396835906192	0.00040303079155247463	1.8178512997636793e-05	0.0007029433499756673	9.067827348567283e-05	8.692024198595368e-05	0.0	0.0
Firmicutes	Clostridia	Lachnospirales	Lachnospiraceae	Lachnoclostridium	Clostridium_sp._cTPY_12	0.0002784836564904097	0.0	0.0	0.0	0.0	2.0939777200770582e-05	0.0	0.0	0.0	0.0	0.0	0.0	0.0	0.0	1.646822456071011e-05
Firmicutes	Clostridia	Lachnospirales	Lachnospiraceae	Lachnoclostridium	Dorea_sp._5_2	5.221568559195182e-05	0.0	0.0	1.6760525610083132e-05	0.0	4.1879554401541165e-05	0.0	0.0	0.0	0.0	0.0	0.0	0.0	0.0	8.234112280355055e-05
Firmicutes	Clostridia	Lachnospirales	Lachnospiraceae	Lachnoclostridium	Extibacter_muris	0.0	0.0	0.0	0.0	0.0	4.1879554401541165e-05	0.0	1.742342405129456e-05	2.015153957762373e-05	0.0	7.209675384365819e-05	1.8135654697134567e-05	1.7384048397190737e-05	0.0	0.0
Firmicutes	Clostridia	Lachnospirales	Lachnospiraceae	Lachnoclostridium	Lachnoclostridium_pacaense	0.0	1.639263642771667e-05	0.0	0.0	0.0	0.000858530865231594	0.0	0.0	4.030307915524746e-05	0.0	1.8024188460914547e-05	5.44069640914037e-05	0.0001390723871775259	0.0	0.0
Firmicutes	Clostridia	Lachnospirales	Lachnospiraceae	Lachnoclostridium	Lachnoclostridium_urinimassiliense	0.0	0.0	0.0	0.0	0.0	0.0001256386632046235	0.0	8.71171202564728e-05	0.00018136385619861359	0.0	0.0005227014653665219	9.067827348567284e-05	5.215214519157221e-05	0.0	0.0
Firmicutes	Clostridia	Lachnospirales	Lachnospiraceae	Lachnoclostridium	Lachnospiraceae_bacterium_DW22	8.702614265325304e-05	0.0	0.0	0.0	0.0	0.00014657844040539408	0.0	0.0	2.015153957762373e-05	0.0	1.8024188460914547e-05	0.0	0.0	0.0	0.0
Firmicutes	Clostridia	Lachnospirales	Lachnospiraceae	Lachnoclostridium	Lachnospiraceae_bacterium_DW3	0.00017405228530650607	0.0	0.0	0.0	0.0	0.0	0.0	0.0	0.0	0.0	0.0	0.0	0.0	0.0	0.0
Firmicutes	Clostridia	Lachnospirales	Lachnospiraceae	Lachnoclostridium	Lachnospiraceae_bacterium_DW70	0.0	0.0	0.0	0.0	0.0	2.0939777200770582e-05	0.0	0.0	0.0	0.0	0.0	0.0	0.0	0.0	9.880934736426066e-05
Firmicutes	Clostridia	Lachnospirales	Lachnospiraceae	Lachnoclostridium	[Clostridium]_algidixylanolyticum	0.0	0.0	0.0	0.0	0.0	6.281933160231175e-05	0.0	0.0	0.0	5.453553899291038e-05	0.0	0.0	0.0	0.0	0.0
Firmicutes	Clostridia	Lachnospirales	Lachnospiraceae	Lachnoclostridium	[Clostridium]_bolteae	0.0	0.00013114109142173337	0.0	1.6760525610083132e-05	0.0	0.001758941284864729	0.0	1.742342405129456e-05	0.0002619700145091085	0.0	9.012094230457273e-05	5.44069640914037e-05	0.00024337667756067034	0.0	1.646822456071011e-05
Firmicutes	Clostridia	Lachnospirales	Lachnospiraceae	Lachnoclostridium	[Clostridium]_clostridioforme	0.0	0.0	0.0	0.0	0.0	0.0	0.0	0.0	4.030307915524746e-05	0.0	0.00014419350768731637	0.0	3.476809679438147e-05	0.0	0.0
Firmicutes	Clostridia	Lachnospirales	Lachnospiraceae	Lachnoclostridium	[Clostridium]_glycyrrhizinilyticum	0.0	0.0	1.4811303987203034e-05	0.0	7.519221008703499e-05	8.375910880308233e-05	3.086181621788442e-05	8.71171202564728e-05	0.0	0.0	0.00019826607307006001	3.6271309394269135e-05	1.7384048397190737e-05	0.00010341261633919338	4.940467368213033e-05
Firmicutes	Clostridia	Lachnospirales	Lachnospiraceae	Lachnoclostridium	[Clostridium]_lavalense	0.0	0.0	0.0	0.0	1.8798052521758747e-05	6.281933160231175e-05	0.0	0.0	0.00016121231662098983	0.0	0.00014419350768731637	3.6271309394269135e-05	0.0	0.0	0.0
Firmicutes	Clostridia	Lachnospirales	Lachnospiraceae	Lachnoclostridium	[Clostridium]_symbiosum	0.0	0.0	0.0	0.0	0.0	0.0	0.0	1.742342405129456e-05	6.045461873287119e-05	0.0	0.00010814513076548728	1.8135654697134567e-05	3.476809679438147e-05	0.0	0.0
Firmicutes	Clostridia	Lachnospirales	Lachnospiraceae	Lachnoclostridium	unclassified_Lachnoclostridium	0.002750026107842796	0.0	7.405651993601516e-05	6.704210244033253e-05	0.0	0.0003559762124130999	0.0	0.00045300902533365855	0.0012896985329679186	0.0	0.002992015284511815	0.0003445774392455568	0.0007127459842848202	0.0013857290589451912	0.0007246018806712448
Firmicutes	Clostridia	Lachnospirales	Lachnospiraceae	Lachnospiraceae_FCS020_group	Lachnospiraceae_bacterium	0.0	0.0	0.0	1.6760525610083132e-05	1.8798052521758747e-05	0.0	1.543090810894221e-05	1.742342405129456e-05	0.0	3.6357025995273585e-05	0.0	5.44069640914037e-05	0.00010430429038314443	4.136504653567735e-05	0.0
Firmicutes	Clostridia	Lachnospirales	Lachnospiraceae	Lachnospiraceae_FCS020_group	Lachnospiraceae_bacterium_DJF_CP76	0.0	0.0	1.4811303987203034e-05	1.6760525610083132e-05	3.7596105043517494e-05	0.0	1.543090810894221e-05	3.484684810258912e-05	2.015153957762373e-05	1.8178512997636793e-05	7.209675384365819e-05	0.0	3.476809679438147e-05	4.136504653567735e-05	1.646822456071011e-05
Firmicutes	Clostridia	Lachnospirales	Lachnospiraceae	Lachnospiraceae_ND3007_group	uncultured_Lachnospiraceae_bacterium	0.0	0.0	0.0	0.0	0.0	0.0	0.0	0.0	0.00010075769788811866	0.0	0.0	0.0	0.0	0.0	0.0
Firmicutes	Clostridia	Lachnospirales	Lachnospiraceae	Lachnospiraceae_NK3A20_group	Butyrivibrio_sp._Marseille_P2984	0.0	0.0	0.0	0.0	0.0	0.0	0.0	0.0	0.0	0.0	0.0	0.00250272034820457	0.0	0.0	0.0
Firmicutes	Clostridia	Lachnospirales	Lachnospiraceae	Lachnospiraceae_NK4A136_group	Clostridiales_bacterium_CIEAF_020	0.0	0.0	0.0	0.0	0.0	0.0	0.0	0.0	0.0	0.0	0.0	0.0	0.0	0.0	0.00018115047016781122
Firmicutes	Clostridia	Lachnospirales	Lachnospiraceae	Lachnospiraceae_NK4A136_group	Clostridium_sp._Clone_27	0.0002436731994291085	0.0	0.0	0.0	0.0	0.0	0.0	0.0	0.0	0.0	0.0	0.0	0.0	0.0	0.0
Firmicutes	Clostridia	Lachnospirales	Lachnospiraceae	Lachnospiraceae_NK4A136_group	Lachnospiraceae_bacterium_10_1	0.007362411668465207	0.0	0.0	1.6760525610083132e-05	0.0	0.00016751821760616466	0.0	1.742342405129456e-05	2.015153957762373e-05	0.0	0.0	0.0	1.7384048397190737e-05	0.0	0.005483918778716466
Firmicutes	Clostridia	Lachnospirales	Lachnospiraceae	Lachnospiraceae_NK4A136_group	Lachnospiraceae_bacterium_COE1	0.0007658300553486267	0.0	0.0	0.0	0.0	0.0	0.0	0.0	0.0	0.0	0.0	0.0	0.0	0.0	0.0008728159017176359
Firmicutes	Clostridia	Lachnospirales	Lachnospiraceae	Lachnospiraceae_NK4A136_group	Lachnospiraceae_bacterium_DW17	0.0005047516273888676	0.0	0.0	0.0	0.0	0.0	0.0	0.0	0.0	0.0	0.0	0.0	1.7384048397190737e-05	4.136504653567735e-05	0.00021408691928923143
Firmicutes	Clostridia	Lachnospirales	Lachnospiraceae	Lachnospiraceae_NK4A136_group	Lachnospiraceae_bacterium_G11	0.0	1.639263642771667e-05	0.0	0.0	0.00016918247269582872	0.0003769159896138705	0.0	3.484684810258912e-05	0.0007456069643720781	0.0	0.0	3.6271309394269135e-05	8.692024198595368e-05	4.136504653567735e-05	0.000609324308746274
Firmicutes	Clostridia	Lachnospirales	Lachnospiraceae	Lachnospiraceae_NK4A136_group	Lachnospiraceae_bacterium_GAM79	0.0	0.0	0.0	1.6760525610083132e-05	0.0	0.0	1.543090810894221e-05	0.0	2.015153957762373e-05	3.6357025995273585e-05	0.0	0.00012694958287994197	0.0	4.136504653567735e-05	4.940467368213033e-05
Firmicutes	Clostridia	Lachnospirales	Lachnospiraceae	Lachnospiraceae_NK4A136_group	Trichinella_pseudospiralis	0.0	0.0	0.0	0.0	0.0	6.281933160231175e-05	0.0	0.0	0.0	0.0	0.0	0.0	0.0	0.0	0.0
Firmicutes	Clostridia	Lachnospirales	Lachnospiraceae	Lachnospiraceae_NK4A136_group	unclassified_Lachnospiraceae_NK4A136_group	0.030615796985414417	0.00018031900070488336	0.002206884294093252	0.0004860552426924108	0.0002067785777393462	0.002010218611273976	6.172363243576884e-05	0.000714360386103077	0.001108334676769305	0.00021814215597164153	0.00757015915358411	0.006510700036271311	0.00022599262916347956	0.0003309203722854188	0.015776559129160286
Firmicutes	Clostridia	Lachnospirales	Lachnospiraceae	Lachnospiraceae_UCG_001	unclassified_Lachnospiraceae_UCG_001	0.0	0.0	0.0	0.0	3.7596105043517494e-05	0.0001256386632046235	0.0	3.484684810258912e-05	0.00048363694986296955	0.0	5.407256538274364e-05	1.8135654697134567e-05	6.953619358876295e-05	2.0682523267838676e-05	0.0
Firmicutes	Clostridia	Lachnospirales	Lachnospiraceae	Lachnospiraceae_UCG_001	uncultured_Clostridiales_bacterium	0.0	0.0	0.0	0.0	0.0	0.0002722171036100176	0.0	0.0	0.0	0.0	0.0	0.0	0.0	0.0	0.0
Firmicutes	Clostridia	Lachnospirales	Lachnospiraceae	Lachnospiraceae_UCG_006	Lachnospiraceae_bacterium_DW44	0.24826817976120027	0.0	0.0	3.3521051220166265e-05	5.639415756527624e-05	2.0939777200770582e-05	1.543090810894221e-05	0.0	0.00012090923746574239	0.0	0.00027036282691371823	0.0019405150525933987	0.0	0.0	0.11027123165851489
Firmicutes	Clostridia	Lachnospirales	Lachnospiraceae	Lachnospiraceae_UCG_006	Lachnospiraceae_bacterium_M18_1	0.002488947679883037	0.0	0.0	0.00011732367927058192	0.0	0.00014657844040539408	0.0	5.2270272153883684e-05	0.0	3.6357025995273585e-05	7.209675384365819e-05	0.0	0.0	2.0682523267838676e-05	0.0012680532911746784
Firmicutes	Clostridia	Lachnospirales	Lachnospiraceae	Lachnospiraceae_UCG_006	unclassified_Lachnospiraceae_UCG_006	6.962091412260243e-05	0.0	0.0	0.0	0.0	0.0	0.0	0.0	0.0	0.0	0.0	0.0	0.0	0.0	0.000148214021046391
Firmicutes	Clostridia	Lachnospirales	Lachnospiraceae	Marvinbryantia	unclassified_Marvinbryantia	0.0	0.0	0.0	5.0281576830249393e-05	1.8798052521758747e-05	4.1879554401541165e-05	3.086181621788442e-05	6.969369620517824e-05	0.0	1.8178512997636793e-05	1.8024188460914547e-05	3.6271309394269135e-05	6.953619358876295e-05	0.00012409513960703205	3.293644912142022e-05
Firmicutes	Clostridia	Lachnospirales	Lachnospiraceae	Moryella	unclassified_Moryella	0.0	0.00022949690998803337	0.0	0.0	0.0012030753613925598	0.0	0.0	0.0	0.0	0.0	0.0	0.0	0.0	0.0008479834539813858	0.0
Firmicutes	Clostridia	Lachnospirales	Lachnospiraceae	Murimonas	Ruminococcus_lactaris	0.0	0.0	0.0	0.0	0.0	0.00016751821760616466	0.0	8.71171202564728e-05	0.0002619700145091085	0.0	0.0005587498422883509	7.254261878853827e-05	8.692024198595368e-05	0.0	0.0
Firmicutes	Clostridia	Lachnospirales	Lachnospiraceae	Natranaerovirga	unclassified_Natranaerovirga	0.0	0.0	1.4811303987203034e-05	0.0	0.0	0.0	0.0	0.0	0.0	0.0	0.0	0.0003627130939426913	0.0	0.0	0.0
Firmicutes	Clostridia	Lachnospirales	Lachnospiraceae	Oribacterium	Oribacterium_sinus	0.0	0.0	0.0	0.0	3.7596105043517494e-05	0.0	0.0	0.0	2.015153957762373e-05	0.0	0.0	0.0	0.0	4.136504653567735e-05	0.0
Firmicutes	Clostridia	Lachnospirales	Lachnospiraceae	Oribacterium	Oribacterium_sp._oral_taxon_078_str._F0262	0.0	0.0012458403685064669	4.44339119616091e-05	0.0005363368195226602	0.008590710002443746	0.0008375910880308234	0.0	0.0	0.00024181847493148477	0.0	0.0	0.0	0.0	0.005211995863495346	0.0
Firmicutes	Clostridia	Lachnospirales	Lachnospiraceae	Oribacterium	Porphyromonas_sp._oral_taxon_278_str._W7784	0.0	0.00011474845499401669	0.0	0.0	0.0004887493655657273	0.0	0.0	0.0	0.0	0.0	0.0	0.0	0.0	0.0002481902792140641	0.0
Firmicutes	Clostridia	Lachnospirales	Lachnospiraceae	Oribacterium	uncultured_Lachnospiraceae_bacterium	0.0	0.0005409570021146501	0.0	0.0007374631268436578	0.0	0.0	0.0	0.0	0.0	0.0	0.0	0.0	0.0	0.0	0.0
Firmicutes	Clostridia	Lachnospirales	Lachnospiraceae	Robinsoniella	Robinsoniella_peoriensis	0.0	0.0	0.0	6.704210244033253e-05	0.0	0.0005653739844208058	0.0	0.0	0.0001410607770433661	0.0	0.0	0.0	5.2152145191572217e-05	2.0682523267838676e-05	0.0
Firmicutes	Clostridia	Lachnospirales	Lachnospiraceae	Roseburia	Lachnospiraceae_bacterium_DW52	1.7405228530650607e-05	0.0	0.0	0.0	0.0	0.00018845799480693526	0.0	0.0	4.030307915524746e-05	0.0	0.0	0.0	0.0	0.0	0.0
Firmicutes	Clostridia	Lachnospirales	Lachnospiraceae	Roseburia	Lachnospiraceae_bacterium_canine_oral_taxon_024	0.0	0.0010327360949461501	0.0	0.0	0.0	0.0	0.0	0.003449837962156323	0.0006448492664839593	0.0	0.0	0.0	0.0	0.0	0.0
Firmicutes	Clostridia	Lachnospirales	Lachnospiraceae	Roseburia	Roseburia_hominis	1.7405228530650607e-05	0.0	0.00041471651164168494	0.00021788683293108072	0.0	0.0022614959376832233	3.086181621788442e-05	0.002421855943129944	0.007113493470901177	3.6357025995273585e-05	0.012004109514969089	0.0017228871962277838	0.0022773103400319868	8.27300930713547e-05	4.940467368213033e-05
Firmicutes	Clostridia	Lachnospirales	Lachnospiraceae	Roseburia	Roseburia_intestinalis	3.4810457061301215e-05	0.0	0.0	6.704210244033253e-05	1.8798052521758747e-05	2.0939777200770582e-05	3.086181621788442e-05	0.00012196396835906192	2.015153957762373e-05	0.0	1.8024188460914547e-05	7.254261878853827e-05	0.00015645643557471664	8.27300930713547e-05	4.940467368213033e-05
Firmicutes	Clostridia	Lachnospirales	Lachnospiraceae	Roseburia	Roseburia_inulinivorans	0.0	3.278527285543334e-05	0.0	1.6760525610083132e-05	9.399026260879373e-05	0.0	7.715454054471106e-05	8.71171202564728e-05	0.0	1.8178512997636793e-05	7.209675384365819e-05	0.0001088139281828074	1.7384048397190737e-05	0.00022750775594622543	0.00011527757192497076
Firmicutes	Clostridia	Lachnospirales	Lachnospiraceae	Roseburia	unclassified_Roseburia	0.0007310195982873256	0.0	0.00042952781562888797	0.0003687315634218289	3.7596105043517494e-05	0.0031619063573163583	7.715454054471106e-05	0.0022824685507195873	0.01015637594712236	3.6357025995273585e-05	0.016816567834033274	0.003590859630032644	0.0036854182602044363	0.002295760082730093	0.000148214021046391
Firmicutes	Clostridia	Lachnospirales	Lachnospiraceae	Shuttleworthia	Shuttleworthia_satelles	0.0	0.0002131042735603167	0.0	0.0	0.0008083162584356261	0.0	0.0	0.0006272432658466042	0.0	0.0	0.0	0.0009974610083424013	0.0	0.00045501551189245087	0.0
Firmicutes	Clostridia	Lachnospirales	Lachnospiraceae	Stomatobaculum	Stomatobaculum_longum	0.0	0.00022949690998803337	0.0	0.0	0.00033836494539165744	8.375910880308233e-05	0.0	1.742342405129456e-05	0.000523940029018217	0.0	0.0	0.0	0.0	0.00020682523267838676	0.0
Firmicutes	Clostridia	Lachnospirales	Lachnospiraceae	Tuzzerella	unclassified_Tuzzerella	0.0	0.0	0.0	0.0	0.0	4.1879554401541165e-05	0.0	1.742342405129456e-05	0.00010075769788811864	0.0	5.407256538274364e-05	1.8135654697134567e-05	5.2152145191572217e-05	0.0	0.0
Firmicutes	Clostridia	Lachnospirales	Lachnospiraceae	Tyzzerella	Anaerotignum_lactatifermentans	0.0	0.0006065275478255168	0.0	3.3521051220166265e-05	0.0	2.0939777200770582e-05	0.0	0.0	0.0	0.0	3.6048376921829094e-05	0.0	1.7384048397190737e-05	0.0	1.646822456071011e-05
Firmicutes	Clostridia	Lachnospirales	Lachnospiraceae	Tyzzerella	unclassified_Tyzzerella	0.0	1.639263642771667e-05	0.00010367912791042124	0.00011732367927058192	9.399026260879373e-05	8.375910880308233e-05	0.00010801635676259548	0.0005052792974875423	0.00016121231662098983	3.6357025995273585e-05	0.0006668949730538381	0.00032644178454842223	0.0005215214519157221	0.00037228541882109616	0.0001976186947285213
Firmicutes	Clostridia	Lachnospirales	Lachnospiraceae	Tyzzerella	uncultured_rumen_bacterium	0.0	0.0	0.0	0.0	0.0	0.0	0.0	0.0	0.0	0.00019996364297400474	0.0	0.0018317011244105912	0.0	0.0	0.0
Firmicutes	Clostridia	Lachnospirales	Lachnospiraceae	[Eubacterium]_fissicatena_group	unclassified_[Eubacterium]_fissicatena_group	0.0	0.0	0.0	1.6760525610083132e-05	0.00016918247269582872	0.0019892788340732056	0.0	1.742342405129456e-05	0.00034257617281960344	0.0	0.00014419350768731637	5.44069640914037e-05	0.0002259926291634796	0.00014477766287487073	0.0001646822456071011
Firmicutes	Clostridia	Lachnospirales	Lachnospiraceae	[Eubacterium]_hallii_group	[Eubacterium]_hallii	0.0002784836564904097	9.835581856630002e-05	0.000444339119616091	0.001541968356127648	0.0009962967836532135	0.003727280341737164	0.0009721472108633594	0.0023521622469247654	0.0006045461873287119	0.0010725322668605707	0.002541410572988951	0.0011788175553137468	0.0014776441137612127	0.0032678386763185106	0.004051183241934687
Firmicutes	Clostridia	Lachnospirales	Lachnospiraceae	[Eubacterium]_ventriosum_group	butyrate_producing_bacterium_L2_12	0.0	0.0	7.405651993601516e-05	3.3521051220166265e-05	5.639415756527624e-05	0.0001046988860038529	0.0	1.742342405129456e-05	0.0	1.8178512997636793e-05	3.6048376921829094e-05	5.44069640914037e-05	3.476809679438147e-05	0.00018614270941054808	8.234112280355055e-05
Firmicutes	Clostridia	Lachnospirales	Lachnospiraceae	[Eubacterium]_xylanophilum_group	unclassified_[Eubacterium]_xylanophilum_group	0.0014272287395133496	0.0	0.0031548077492742463	0.0	0.00013158636765231123	0.00018845799480693526	0.0	0.0	0.0	1.8178512997636793e-05	0.0	0.0	6.953619358876295e-05	4.136504653567735e-05	0.0003293644912142022
Firmicutes	Clostridia	Lachnospirales	Lachnospiraceae	[Ruminococcus]_gauvreauii_group	Clostridium_sp._cTPY_17	0.0	0.00045899381997606674	0.0	0.0	0.0	0.0	0.0	1.742342405129456e-05	2.015153957762373e-05	0.0	0.0	0.0	0.0	0.0	0.00029642804209278195
Firmicutes	Clostridia	Lachnospirales	Lachnospiraceae	[Ruminococcus]_gauvreauii_group	Lachnospiraceae_bacterium	3.4810457061301215e-05	1.639263642771667e-05	5.9245215948812136e-05	0.0003519710378117458	0.0005639415756527624	0.0004606750984169528	0.00018517089730730655	0.0007840540823082552	6.045461873287119e-05	0.00021814215597164153	0.00025233863845280365	0.00030830612985128765	0.0004693693067241499	0.0008893485005170631	0.00029642804209278195
Firmicutes	Clostridia	Lachnospirales	Lachnospiraceae	[Ruminococcus]_gauvreauii_group	Ruminococcus_gauvreauii	0.0	0.00024588954641575005	0.0	0.0	0.0	0.0	0.0	0.0	0.0	0.0	0.0	0.0	0.0	2.0682523267838676e-05	0.0
Firmicutes	Clostridia	Lachnospirales	Lachnospiraceae	[Ruminococcus]_gauvreauii_group	uncultured_rumen_bacterium	0.0	0.0	0.0	0.0	0.0	0.0	0.0	0.0	0.0	0.00014542810398109434	0.0	0.0	0.0	0.0	0.0
Firmicutes	Clostridia	Lachnospirales	Lachnospiraceae	[Ruminococcus]_gnavus_group	Ruminococcus_gnavus_AGR2154	3.4810457061301215e-05	0.0	1.4811303987203034e-05	0.00015084473049074818	9.399026260879373e-05	0.007266102688667392	3.086181621788442e-05	0.00047043244938495314	0.0014106077704336612	3.6357025995273585e-05	0.0012977415691858474	0.00014508523757707654	0.0008692024198595369	0.00010341261633919338	0.0006916654315498246
Firmicutes	Clostridia	Lachnospirales	Lachnospiraceae	[Ruminococcus]_torques_group	Bariatricus_massiliensis	0.0	0.0	0.00010367912791042124	5.0281576830249393e-05	0.0	0.0003978557668146411	1.543090810894221e-05	0.00047043244938495314	0.001712880864098017	1.8178512997636793e-05	0.0025594347614498656	0.00030830612985128765	0.0006084416939016758	0.0	1.646822456071011e-05
Firmicutes	Clostridia	Lachnospirales	Lachnospiraceae	[Ruminococcus]_torques_group	Ruminococcus_lactaris	0.0	1.639263642771667e-05	1.4811303987203034e-05	0.00018436578171091445	0.00022557663026110495	6.281933160231175e-05	0.00010801635676259548	0.00020908108861553474	6.045461873287119e-05	0.0003090347209598255	5.407256538274364e-05	0.00012694958287994197	0.0001390723871775259	0.00022750775594622543	0.00027995981753207186
Firmicutes	Clostridia	Lachnospirales	Lachnospiraceae	[Ruminococcus]_torques_group	Ruminococcus_sp._MC_38	0.0	0.0	0.0	0.0	0.0	0.00014657844040539408	0.0	0.0	2.015153957762373e-05	0.0	0.0	0.0	0.0	0.0	0.0
Firmicutes	Clostridia	Lachnospirales	Lachnospiraceae	[Ruminococcus]_torques_group	[Ruminococcus]_torques	0.00015664705677585547	3.278527285543334e-05	0.0005776408555009183	0.0009218289085545723	0.0011842773088708012	0.0005234944300192646	0.0007715454054471106	0.0017249189810781614	0.0007254554247944543	0.000618069441919651	0.0021809268037706604	0.0008523757707653247	0.0014254919685696406	0.0009927611168562564	0.0014821402104639098
Firmicutes	Clostridia	Lachnospirales	Lachnospiraceae	unclassified_Lachnospiraceae	Clostridiaceae_bacterium_SH032	0.0	0.0	4.44339119616091e-05	0.0	0.0	0.00035597621241309995	1.543090810894221e-05	0.00033104505697459667	0.0007456069643720781	0.0	0.0012797173807249328	9.067827348567283e-05	0.000330296919546624	0.0	0.0
Firmicutes	Clostridia	Lachnospirales	Lachnospiraceae	unclassified_Lachnospiraceae	Clostridium_sp._Culture_Jar_56	0.0	0.0	0.0	0.0	0.0	0.0	0.0	0.0	0.0	0.0	0.0	0.0	0.0	0.0	0.00014821402104639098
Firmicutes	Clostridia	Lachnospirales	Lachnospiraceae	unclassified_Lachnospiraceae	Faecalimonas_umbilicata	1.7405228530650607e-05	1.639263642771667e-05	1.4811303987203034e-05	1.6760525610083132e-05	0.0	0.0007747717564285116	0.0	6.969369620517824e-05	0.00012090923746574239	0.0	7.209675384365819e-05	0.0	0.0001390723871775259	0.0	0.0006422607578676942
Firmicutes	Clostridia	Lachnospirales	Lachnospiraceae	unclassified_Lachnospiraceae	Lachnospiraceae_bacterium_DW46	0.002784836564904097	0.0	1.4811303987203034e-05	1.6760525610083132e-05	0.0	4.1879554401541165e-05	0.0	0.0	0.0	1.8178512997636793e-05	1.8024188460914547e-05	0.0035545883206383752	0.0	0.0	0.0008398794525962156
Firmicutes	Clostridia	Lachnospirales	Lachnospiraceae	unclassified_Lachnospiraceae	unclassified_Lachnospiraceae	0.029049326417655858	0.0010819140042293003	0.0011849043189762426	0.0006536604987932421	0.0004887493655657274	0.025755925956947808	0.0003394799783967286	0.00118479283548803	0.008826374334999193	0.000527176876931467	0.008255078315098866	0.003046789989118607	0.003720186356998819	0.00045501551189245087	0.013965054427482172
Firmicutes	Clostridia	Lachnospirales	unclassified_Lachnospirales	unclassified_Lachnospirales	unclassified_Lachnospirales	0.0	0.0	1.4811303987203034e-05	0.0	0.0	0.0	0.0	3.484684810258912e-05	8.060615831049492e-05	0.0	9.012094230457273e-05	1.8135654697134567e-05	0.0	0.0	0.0
Firmicutes	Clostridia	Monoglobales	Monoglobaceae	Monoglobus	unclassified_Monoglobus	1.7405228530650607e-05	0.0	0.0	0.0	0.0	0.0	0.0	3.484684810258912e-05	6.045461873287119e-05	0.0	0.00012616931922640183	0.0	5.215214519157221e-05	0.0	0.0001976186947285213
Firmicutes	Clostridia	Monoglobales	Monoglobaceae	Monoglobus	uncultured_Clostridium_sp.	1.7405228530650607e-05	0.0	0.00014811303987203033	0.00010056315366049879	0.0006015376806962799	0.0001256386632046235	3.086181621788442e-05	0.00020908108861553474	0.00022166693535386104	0.00016360661697873113	0.0005947982192101801	0.00019949220166848024	0.00017384048397190737	0.0002688728024819028	0.00021408691928923143
Firmicutes	Clostridia	Monoglobales	Monoglobaceae	Monoglobus	uncultured_rumen_bacterium	0.0005569673129808194	0.0	0.0	1.6760525610083132e-05	0.0	0.0	1.543090810894221e-05	0.0	0.0	0.0	0.0	0.0	0.0	0.0	0.0008892841262783459
Firmicutes	Clostridia	Oscillospirales	Butyricicoccaceae	Butyricicoccus	Agathobaculum_butyriciproducens	1.7405228530650607e-05	0.0	4.44339119616091e-05	0.00011732367927058192	0.00013158636765231123	0.0001256386632046235	6.172363243576884e-05	0.00019165766456424017	2.015153957762373e-05	0.0002544991819669151	0.00027036282691371823	0.00045339136742836414	0.00017384048397190737	0.0005791106514994829	0.00026349159297136177
Firmicutes	Clostridia	Oscillospirales	Butyricicoccaceae	Butyricicoccus	Butyricicoccus_bacterium_NLAE_zl_H55	0.0	0.0	0.0	0.0	0.0	0.000607253538822347	0.0	0.0	8.060615831049492e-05	0.0	0.0	1.8135654697134567e-05	5.2152145191572217e-05	0.0	0.0
Firmicutes	Clostridia	Oscillospirales	Butyricicoccaceae	Butyricicoccus	Butyricicoccus_pullicaecorum	0.0	0.00027867481927118336	0.0	0.0	0.0	0.0	0.0	0.0	0.0	0.0	1.8024188460914547e-05	0.0	0.0	0.0	0.0
Firmicutes	Clostridia	Oscillospirales	Butyricicoccaceae	Butyricicoccus	unclassified_Butyricicoccus	6.962091412260243e-05	0.0	0.0	0.0	0.0	0.0	0.0	0.0	0.0	0.0	0.0	0.0	0.0	0.0	0.0
Firmicutes	Clostridia	Oscillospirales	Butyricicoccaceae	UCG_008	Intestinibacillus_massiliensis	0.0	0.0	1.4811303987203034e-05	0.0	0.0	0.00010469888600385292	0.0	1.742342405129456e-05	0.00016121231662098983	0.0	0.0002343144499918891	3.6271309394269135e-05	6.953619358876295e-05	0.0	0.0
Firmicutes	Clostridia	Oscillospirales	Butyricicoccaceae	UCG_009	[Clostridium]_leptum	3.4810457061301215e-05	0.0	0.0	0.0	0.0	2.0939777200770582e-05	0.0	0.0	0.0	0.0	0.0	0.0	0.0	0.0	0.00014821402104639098
Firmicutes	Clostridia	Oscillospirales	Butyricicoccaceae	UCG_009	unclassified_UCG_009	0.0	0.0	0.0	0.0	0.0	2.0939777200770582e-05	0.0	0.0	4.030307915524746e-05	0.0	0.00012616931922640183	3.6271309394269135e-05	1.7384048397190737e-05	0.0	0.0
Firmicutes	Clostridia	Oscillospirales	Hungateiclostridiaceae	Fastidiosipila	Saccharofermentans_sp._Marseille_P3694	0.0	0.0	0.0	0.0	0.0	0.0	0.0	0.0	0.00012090923746574239	0.0	0.0	0.0	0.0	0.0	0.0
Firmicutes	Clostridia	Oscillospirales	Hydrogenoanaerobacterium	Selenomonadales_bacterium_Marseille_P2399	unclassified_Selenomonadales_bacterium_Marseille_P2399	0.0	0.0	0.0	0.0	0.0	0.0	0.0	1.742342405129456e-05	8.060615831049492e-05	0.0	0.00012616931922640183	1.8135654697134567e-05	5.2152145191572217e-05	0.0	0.0
Firmicutes	Clostridia	Oscillospirales	Hydrogenoanaerobacterium	unclassified_Hydrogenoanaerobacterium	unclassified_Hydrogenoanaerobacterium	0.0	0.0	0.0	0.0	0.0	0.0	0.0	0.0	6.045461873287119e-05	0.0	1.8024188460914547e-05	0.0	3.476809679438147e-05	0.0	0.0
Firmicutes	Clostridia	Oscillospirales	Oscillospiraceae	Colidextribacter	Clostridiales_bacterium_CIEAF_019	0.0006091829985727712	0.0	0.0	0.0	0.0	0.0	1.543090810894221e-05	0.0	0.0	0.0	0.0	0.0	0.0	0.0	0.0
Firmicutes	Clostridia	Oscillospirales	Oscillospiraceae	Colidextribacter	Clostridiales_bacterium_CIEAF_022	0.001549065339227904	0.0	0.0	0.0	0.0	0.0005863137616215763	1.543090810894221e-05	0.0	0.0001410607770433661	9.089256498818396e-05	0.0	7.254261878853827e-05	3.476809679438147e-05	0.0	0.00036230094033562243
Firmicutes	Clostridia	Oscillospirales	Oscillospiraceae	Colidextribacter	unclassified_Colidextribacter	0.003411424792007519	0.0	1.4811303987203034e-05	0.0	1.8798052521758747e-05	0.0011307479688416114	0.0	1.742342405129456e-05	0.00012090923746574239	1.8178512997636793e-05	1.8024188460914547e-05	1.8135654697134567e-05	5.2152145191572217e-05	2.0682523267838676e-05	0.0019267822736030828
Firmicutes	Clostridia	Oscillospirales	Oscillospiraceae	Flavonifractor	Flavonifractor_plautii	0.00010443137118390364	0.0003770306378374834	1.4811303987203034e-05	3.3521051220166265e-05	1.8798052521758747e-05	0.00014657844040539408	0.0	0.00010454054430776737	0.00044333387070772203	0.0	0.0007209675384365819	9.067827348567284e-05	0.0001390723871775259	4.136504653567735e-05	0.0
Firmicutes	Clostridia	Oscillospirales	Oscillospiraceae	Intestinimonas	Flavonifractor_plautii	0.0	0.0	0.0	1.6760525610083132e-05	0.0	2.0939777200770582e-05	0.0	5.2270272153883684e-05	0.00020151539577623732	0.0	0.00025233863845280365	1.8135654697134567e-05	6.953619358876295e-05	0.0	0.0
Firmicutes	Clostridia	Oscillospirales	Oscillospiraceae	Intestinimonas	Intestinimonas_butyriciproducens	0.0	0.0	2.9622607974406068e-05	0.0	0.0	0.00014657844040539408	0.0	0.00012196396835906192	0.0002821215540867322	0.0	0.000757015915358411	9.067827348567283e-05	0.0002259926291634796	0.0	0.0
Firmicutes	Clostridia	Oscillospirales	Oscillospiraceae	Intestinimonas	Intestinimonas_massiliensis	0.0	0.0	0.0	0.0	0.0	8.375910880308233e-05	0.0	5.2270272153883684e-05	0.0002619700145091085	0.0	0.0005227014653665219	5.44069640914037e-05	0.0001390723871775259	0.0	0.0
Firmicutes	Clostridia	Oscillospirales	Oscillospiraceae	Intestinimonas	Intestinimonas_timonensis	1.7405228530650607e-05	0.0	1.4811303987203034e-05	1.6760525610083132e-05	0.0	0.00016751821760616466	0.0	0.00012196396835906192	0.00036272771239722717	0.0	0.0006308465961320091	3.6271309394269135e-05	6.953619358876295e-05	0.0	0.0
Firmicutes	Clostridia	Oscillospirales	Oscillospiraceae	NK4A214_group	unclassified_NK4A214_group	0.0	0.0	0.0	0.0	0.0	2.0939777200770582e-05	0.0	1.742342405129456e-05	4.030307915524746e-05	0.0	0.00010814513076548728	1.8135654697134567e-05	1.7384048397190737e-05	2.0682523267838676e-05	0.00024702336841065167
Firmicutes	Clostridia	Oscillospirales	Oscillospiraceae	NK4A214_group	uncultured_Firmicutes_bacterium	0.0	0.0	0.0	0.0	0.0	0.00010469888600385292	0.0	1.742342405129456e-05	4.030307915524746e-05	0.0	0.00016221769614823092	1.8135654697134567e-05	3.476809679438147e-05	0.0	0.0
Firmicutes	Clostridia	Oscillospirales	Oscillospiraceae	Oscillibacter	Clostridiales_bacterium_CIEAF_021	0.001026908483308386	0.0	1.4811303987203034e-05	0.0002178868329310807	0.0	0.0003350364352123293	0.0	0.0004007387531797749	6.045461873287119e-05	0.0	0.0	0.0	1.7384048397190737e-05	0.0	0.00023055514384994152
Firmicutes	Clostridia	Oscillospirales	Oscillospiraceae	Oscillibacter	Lactobacillales_bacterium_HY_36_1	0.0	0.0	1.4811303987203034e-05	0.0	0.0	0.0	0.0	1.742342405129456e-05	8.060615831049492e-05	1.8178512997636793e-05	9.012094230457273e-05	0.0	0.0	0.0	0.0
Firmicutes	Clostridia	Oscillospirales	Oscillospiraceae	Oscillibacter	Oscillibacter_ruminantium_GH1	0.0	0.0	0.0	0.0	0.0	6.281933160231175e-05	0.0	5.2270272153883684e-05	0.00010075769788811866	0.0	0.00021629026153097456	5.44069640914037e-05	5.2152145191572217e-05	0.0	0.0
Firmicutes	Clostridia	Oscillospirales	Oscillospiraceae	Oscillibacter	Oscillibacter_sp._1_3	0.001235771225676193	0.0	0.0	0.0	0.0	0.00010469888600385292	0.0	0.0	0.0	0.0	0.0	0.0	0.0	0.0	0.0
Firmicutes	Clostridia	Oscillospirales	Oscillospiraceae	Oscillibacter	Oscillibacter_valericigenes	0.0	0.0	0.0	0.0	0.0	2.0939777200770582e-05	0.0	1.742342405129456e-05	2.015153957762373e-05	0.0	5.407256538274364e-05	0.0	5.2152145191572217e-05	0.0	0.0
Firmicutes	Clostridia	Oscillospirales	Oscillospiraceae	Oscillibacter	unclassified_Oscillibacter	0.0	0.0	4.44339119616091e-05	8.380262805041566e-05	0.0	0.0002722171036100176	0.0	0.00029619820887200754	0.0010075769788811864	0.0	0.0015681043960995655	0.0001813565469713457	0.0003650650163410055	0.0	0.0
Firmicutes	Clostridia	Oscillospirales	Oscillospiraceae	Papillibacter	unclassified_Papillibacter	0.0005743725415114701	0.0	0.0	0.0	0.0	0.0	0.0	0.0	0.0	0.0	0.0	0.0	0.0	0.0	0.0006751972069891144
Firmicutes	Clostridia	Oscillospirales	Oscillospiraceae	UCG_002	unclassified_UCG_002	0.0002088627423678073	0.0	0.0	0.0	0.0	0.0	0.0	0.0	0.0	0.0	0.0	0.0	0.0	0.0	1.646822456071011e-05
Firmicutes	Clostridia	Oscillospirales	Oscillospiraceae	UCG_005	unclassified_UCG_005	0.0007484248268179761	0.0	0.0	0.0	0.0	6.281933160231175e-05	0.0	0.0	0.0	0.0	1.8024188460914547e-05	0.0	0.0	0.0	0.0007740065543533751
Firmicutes	Clostridia	Oscillospirales	Oscillospiraceae	UCG_005	uncultured_Clostridiales_bacterium	0.00012183659971455425	0.0003278527285543334	0.0	0.0	0.0	0.0	0.0	0.0	0.0	0.0	0.0	0.0	0.0	0.0	0.0
Firmicutes	Clostridia	Oscillospirales	Oscillospiraceae	unclassified_Oscillospiraceae	unclassified_Oscillospiraceae	0.006439934556340725	0.0	0.0001333017358848273	3.3521051220166265e-05	7.519221008703499e-05	0.0016333026216601054	9.258544865365327e-05	0.0006795135380004878	0.0027406093825568275	1.8178512997636793e-05	0.003568789315261081	0.00047152702212549877	0.0007301300326820109	0.00326783867631851	0.003491263606870544
Firmicutes	Clostridia	Oscillospirales	Oscillospiraceae	unclassified_Oscillospiraceae	uncultured_Clostridiales_bacterium	0.001462039196574651	0.0	0.0	0.0	0.0	0.0	0.0	6.969369620517824e-05	2.015153957762373e-05	1.8178512997636793e-05	0.0	0.0	0.0	0.0	1.646822456071011e-05
Firmicutes	Clostridia	Oscillospirales	Ruminococcaceae	Anaerofilum	unclassified_Anaerofilum	0.0	0.0	2.9622607974406068e-05	0.0	0.0	4.1879554401541165e-05	0.0	0.00010454054430776737	0.00022166693535386104	0.0	0.00032443539229646184	1.8135654697134567e-05	5.2152145191572217e-05	0.0	0.0
Firmicutes	Clostridia	Oscillospirales	Ruminococcaceae	Anaerotruncus	Anaerotruncus_colihominis	0.00031329411355171093	0.0	0.0	0.0	0.0	0.0	0.0	0.0	6.045461873287119e-05	0.0	5.407256538274364e-05	0.0	3.476809679438147e-05	0.0	1.646822456071011e-05
Firmicutes	Clostridia	Oscillospirales	Ruminococcaceae	Anaerotruncus	Anaerotruncus_sp._AT3	0.0	0.0	0.0	0.0	0.0	0.0	0.0	0.0	4.030307915524746e-05	0.0	9.012094230457273e-05	0.0	3.476809679438147e-05	0.0	0.0
Firmicutes	Clostridia	Oscillospirales	Ruminococcaceae	Anaerotruncus	Anaerotruncus_sp._MT15	0.0	0.0	0.0	0.0	0.0	4.1879554401541165e-05	0.0	0.0	4.030307915524746e-05	0.0	7.209675384365819e-05	0.0	1.7384048397190737e-05	0.0	0.0
Firmicutes	Clostridia	Oscillospirales	Ruminococcaceae	Anaerotruncus	unclassified_Anaerotruncus	0.0	0.0	2.9622607974406068e-05	1.6760525610083132e-05	0.0	2.0939777200770582e-05	0.0	0.00013938739241035647	0.00038287925197485085	0.0	0.0005947982192101801	3.6271309394269135e-05	0.00017384048397190737	0.0	0.0
Firmicutes	Clostridia	Oscillospirales	Ruminococcaceae	Angelakisella	unclassified_Angelakisella	0.0	0.0	0.0	0.0	1.8798052521758747e-05	0.0	3.086181621788442e-05	1.742342405129456e-05	0.0	0.0	0.0	0.0	1.7384048397190737e-05	2.0682523267838676e-05	0.0
Firmicutes	Clostridia	Oscillospirales	Ruminococcaceae	Candidatus_Soleaferrea	Bittarella_massiliensis	0.0	0.00019671163713260004	1.4811303987203034e-05	0.0	0.0	6.281933160231175e-05	0.0	0.0	4.030307915524746e-05	0.0	0.00014419350768731637	0.0	0.0	0.0	0.0
Firmicutes	Clostridia	Oscillospirales	Ruminococcaceae	Candidatus_Soleaferrea	unclassified_Candidatus_Soleaferrea	0.0	0.0	0.0	0.0	0.0	0.0	0.0	0.0	0.0	0.0	0.0	0.0015959376133478419	0.0	0.0	0.0
Firmicutes	Clostridia	Oscillospirales	Ruminococcaceae	Faecalibacterium	Faecalibacterium_prausnitzii	0.0	0.0	7.405651993601516e-05	0.0004692947170823277	0.0020301896723499443	6.281933160231175e-05	0.0002623254378520176	0.0007492072342056661	0.0001410607770433661	0.000799854571896019	0.0005947982192101801	0.0009067827348567283	0.0008518183714623462	0.001137538779731127	0.00023055514384994152
Firmicutes	Clostridia	Oscillospirales	Ruminococcaceae	Fournierella	unclassified_Fournierella	1.7405228530650607e-05	0.0	4.44339119616091e-05	0.00010056315366049879	0.0	0.0009632297512354469	1.543090810894221e-05	0.0006620901139491932	0.002639851684668709	0.0	0.004830482507525099	0.00043525571273122956	0.0012516514845977331	0.000703205791106515	4.940467368213033e-05
Firmicutes	Clostridia	Oscillospirales	Ruminococcaceae	Harryflintia	Provencibacterium_massiliense	0.0	0.0	0.0	0.0	0.0	0.0	0.0	3.484684810258912e-05	2.015153957762373e-05	0.0	1.8024188460914547e-05	1.8135654697134567e-05	3.476809679438147e-05	0.0	0.0
Firmicutes	Clostridia	Oscillospirales	Ruminococcaceae	Harryflintia	unclassified_Harryflintia	0.0005395620844501688	0.0	0.0	0.0	0.0	0.0	0.0	0.0	0.0	0.0	0.0	0.0	0.0	0.0	0.0002470233684106516
Firmicutes	Clostridia	Oscillospirales	Ruminococcaceae	Incertae_Sedis	Acutalibacter_muris	0.007797542381731472	0.00011474845499401669	0.0	0.0	1.8798052521758747e-05	0.0	1.543090810894221e-05	1.742342405129456e-05	0.0	1.8178512997636793e-05	1.8024188460914547e-05	0.0	0.0	2.0682523267838676e-05	0.0025690430314707774
Firmicutes	Clostridia	Oscillospirales	Ruminococcaceae	Incertae_Sedis	Acutalibacter_sp.	0.006648797298708532	0.0	0.0	1.6760525610083132e-05	0.0	0.0	0.0	0.0	0.0	0.0	0.0	0.0	0.0	0.0	0.0018773775999209525
Firmicutes	Clostridia	Oscillospirales	Ruminococcaceae	Incertae_Sedis	Clostridiaceae_bacterium_DJF_LS40	0.0	0.0	0.0	3.3521051220166265e-05	0.0	0.0	0.0	0.00010454054430776737	0.0	0.0	0.0	1.8135654697134567e-05	3.476809679438147e-05	4.136504653567735e-05	0.0
Firmicutes	Clostridia	Oscillospirales	Ruminococcaceae	Incertae_Sedis	Clostridium_sp._SN17	0.0027674313363734468	0.0	0.0	0.0	0.0	0.0	0.0	0.0	0.0	5.453553899291038e-05	0.0	0.0	0.0	0.0	0.0006257925333069842
Firmicutes	Clostridia	Oscillospirales	Ruminococcaceae	Incertae_Sedis	Neglecta_timonensis	0.0	0.0	1.4811303987203034e-05	1.6760525610083132e-05	0.0	8.375910880308233e-05	0.0	8.71171202564728e-05	0.0001410607770433661	0.0	0.0004325805230619491	0.0	8.692024198595368e-05	0.0	0.0
Firmicutes	Clostridia	Oscillospirales	Ruminococcaceae	Incertae_Sedis	Ruminococcaceae_bacterium_Marseille_P3449	0.0004177254847356146	0.00022949690998803337	0.0	0.0	1.8798052521758747e-05	0.0	0.0	1.742342405129456e-05	0.0	0.0	0.0	0.0	0.0	0.0	1.646822456071011e-05
Firmicutes	Clostridia	Oscillospirales	Ruminococcaceae	Incertae_Sedis	[Clostridium]_leptum	0.00038291502767431336	0.0	1.4811303987203034e-05	1.6760525610083132e-05	0.00011278831513055248	0.0	0.0	0.0	0.0	0.0	1.8024188460914547e-05	1.8135654697134567e-05	1.7384048397190737e-05	0.0	0.0
Firmicutes	Clostridia	Oscillospirales	Ruminococcaceae	Incertae_Sedis	unclassified_Incertae_Sedis	0.0	0.0	0.0	0.0	1.8798052521758747e-05	0.00035597621241309995	0.0	1.742342405129456e-05	0.00018136385619861359	1.8178512997636793e-05	0.0002343144499918891	0.00016322089227421111	6.953619358876295e-05	0.0	0.0
Firmicutes	Clostridia	Oscillospirales	Ruminococcaceae	Incertae_Sedis	uncultured_Clostridiales_bacterium	0.0014794444251053016	0.0	0.0	0.0	0.0	4.1879554401541165e-05	0.0	0.0	0.0	0.0	0.0	0.0	0.0	0.0	0.0005434514105034336
Firmicutes	Clostridia	Oscillospirales	Ruminococcaceae	Negativibacillus	Negativibacillus_massiliensis	0.0	0.0	0.0	0.0	0.0	0.0	0.0	1.742342405129456e-05	0.0	0.0	0.0	0.0001088139281828074	3.476809679438147e-05	0.0	0.0
Firmicutes	Clostridia	Oscillospirales	Ruminococcaceae	Negativibacillus	unclassified_Negativibacillus	0.0010791241689003376	0.0	2.9622607974406068e-05	0.0	0.0	0.00010469888600385292	0.0	0.00010454054430776735	0.00044333387070772203	0.0	0.0004866530884446928	0.00012694958287994197	0.00012168833878033517	0.0	0.0015644813332674604
Firmicutes	Clostridia	Oscillospirales	Ruminococcaceae	Pygmaiobacter	unclassified_Pygmaiobacter	8.702614265325304e-05	0.0	0.0	0.0	0.0	0.0	0.0	0.0	0.0	0.0	0.0	0.0	0.0	0.0	0.0
Firmicutes	Clostridia	Oscillospirales	Ruminococcaceae	Ruminococcus	Ruminococcus_bromii	6.962091412260243e-05	0.0022130059177417503	2.9622607974406068e-05	0.0004860552426924108	0.0035340338740906443	0.00020939777200770584	0.0001388781729804799	0.0005227027215388368	0.00010075769788811866	0.0009998182148700237	0.0010093545538112146	0.0002901704751541531	0.00010430429038314443	0.004177869700103413	0.0009880934736426067
Firmicutes	Clostridia	Oscillospirales	Ruminococcaceae	Ruminococcus	Ruminococcus_callidus	0.0	1.639263642771667e-05	0.0	1.6760525610083132e-05	0.0	4.1879554401541165e-05	3.086181621788442e-05	5.2270272153883684e-05	2.015153957762373e-05	0.0	3.6048376921829094e-05	7.254261878853827e-05	1.7384048397190737e-05	6.204756980351603e-05	1.646822456071011e-05
Firmicutes	Clostridia	Oscillospirales	Ruminococcaceae	Ruminococcus	Ruminococcus_champanellensis	0.0010965293974309882	0.0	0.0	0.0	0.0	0.0	0.0	0.0	0.0	0.0	0.0	0.0	0.0	2.0682523267838676e-05	0.0
Firmicutes	Clostridia	Oscillospirales	Ruminococcaceae	Ruminococcus	Ruminococcus_sp.	0.0	0.0	0.0	6.704210244033253e-05	3.7596105043517494e-05	2.0939777200770582e-05	1.543090810894221e-05	5.2270272153883684e-05	0.0	0.0	5.407256538274364e-05	0.0	0.0	0.0	0.0
Firmicutes	Clostridia	Oscillospirales	Ruminococcaceae	Ruminococcus	unclassified_Ruminococcus	0.0	0.0006393128206809501	1.4811303987203034e-05	1.6760525610083132e-05	0.0	0.00014657844040539408	0.0	0.0	0.0	0.0	0.0	0.006528835690968444	1.7384048397190737e-05	0.0	0.0003293644912142022
Firmicutes	Clostridia	Oscillospirales	Ruminococcaceae	Subdoligranulum	Faecalibacterium_prausnitzii	0.00013924182824520486	0.0	4.44339119616091e-05	0.00031844998659157954	0.00013158636765231123	0.00016751821760616466	0.0002623254378520176	0.0005401261455901314	0.00032242463324197966	0.00016360661697873113	0.0004506047115228637	0.00023576351106274936	0.00039983311313538696	0.0018821096173733194	0.0003293644912142022
Firmicutes	Clostridia	Oscillospirales	Ruminococcaceae	Subdoligranulum	Ruminococcaceae_bacterium	0.0	0.0	0.0	0.00020112630732099757	1.8798052521758747e-05	0.0	0.0	1.742342405129456e-05	0.0	1.8178512997636793e-05	0.0	0.0	6.953619358876295e-05	0.0	4.940467368213033e-05
Firmicutes	Clostridia	Oscillospirales	Ruminococcaceae	UBA1819	Eubacterium_sp._UNK.MGS_25	0.0004699411703275664	0.0	0.0	0.0	0.0	0.0	0.0	0.0	0.0	0.0	0.0	0.0	0.0	0.0	1.646822456071011e-05
Firmicutes	Clostridia	Oscillospirales	Ruminococcaceae	UBA1819	Ruminococcaceae_bacterium_cv2	0.00040032025620496394	8.196318213858335e-05	0.0	0.0	0.0	0.0	0.0	0.0	0.0	0.0	0.0	0.0	0.0	0.0	0.0
Firmicutes	Clostridia	Oscillospirales	Ruminococcaceae	UBA1819	Ruthenibacterium_lactatiformans	0.0	0.00024588954641575005	0.0	0.00010056315366049879	0.0	0.005988776279420387	0.0	1.742342405129456e-05	0.0009068192809930679	0.0	9.012094230457273e-05	0.00018135654697134566	0.00043460120992976846	4.136504653567735e-05	0.0
Firmicutes	Clostridia	Oscillospirales	Ruminococcaceae	UBA1819	unclassified_UBA1819	0.0008180457409405785	0.0	0.0	0.0	0.0	0.0	0.0	0.0	0.0	0.0	0.0	0.0	0.0	0.0	0.0003128962666534921
Firmicutes	Clostridia	Oscillospirales	Ruminococcaceae	[Eubacterium]_siraeum_group	unclassified_[Eubacterium]_siraeum_group	0.009189960664183521	0.0	0.0	0.0	0.0	0.0	1.543090810894221e-05	0.0	0.0	1.8178512997636793e-05	1.8024188460914547e-05	0.0008161044613710555	0.0	8.27300930713547e-05	0.0022726149893779954
Firmicutes	Clostridia	Oscillospirales	Ruminococcaceae	unclassified_Ruminococcaceae	[Clostridium]_leptum	0.002349705851637832	0.0	0.0	0.0	0.0	4.1879554401541165e-05	1.543090810894221e-05	0.0	2.015153957762373e-05	0.0	0.0	0.0	0.0	0.0	0.0011033710455675774
Firmicutes	Clostridia	Oscillospirales	Ruminococcaceae	unclassified_Ruminococcaceae	unclassified_Ruminococcaceae	0.0067880391269537375	0.0008196318213858335	4.44339119616091e-05	0.00011732367927058192	3.7596105043517494e-05	0.0005653739844208057	0.00043206542705038185	0.0004181621772310694	0.0012896985329679186	1.8178512997636793e-05	0.0027577008345199263	0.0009974610083424013	0.0005562895487101036	0.005108583247156153	0.0035406682805526743
Firmicutes	Clostridia	Oscillospirales	Ruminococcaceae	unclassified_Ruminococcaceae	uncultured_Clostridiales_bacterium	0.0	0.0	0.0	0.0	0.0	0.00016751821760616466	0.0	0.0	2.015153957762373e-05	0.0	0.0	0.0	0.0	2.0682523267838676e-05	1.646822456071011e-05
Firmicutes	Clostridia	Oscillospirales	Ruminococcaceae	unclassified_Ruminococcaceae	uncultured_rumen_bacterium	0.0	0.0	0.0006665086794241365	0.0	0.0	0.0	0.0	0.0	0.0	0.0	0.0	0.0	0.0	0.0	0.0
Firmicutes	Clostridia	Oscillospirales	Ruminococcaceae	uncultured_Clostridiales_bacterium	uncultured_Clostridiales_bacterium	0.00015664705677585547	0.0	0.0	0.0	0.0	0.0	0.0	1.742342405129456e-05	0.0	0.0	0.0	0.0	0.0	0.0	0.0
Firmicutes	Clostridia	Oscillospirales	UCG_010	unclassified_UCG_010	unclassified_UCG_010	0.0005569673129808194	0.0	0.0	0.0	0.0	0.0	0.0	1.742342405129456e-05	2.015153957762373e-05	0.0	1.8024188460914547e-05	1.8135654697134567e-05	0.0	0.0	0.00037876916489633253
Firmicutes	Clostridia	Oscillospirales	[Clostridium]_methylpentosum_group	unclassified_[Clostridium]_methylpentosum_group	unclassified_[Clostridium]_methylpentosum_group	0.00013924182824520486	0.0	0.0	0.0	0.0	0.0	0.0	0.0	0.0	0.0	0.0	0.0	0.0	0.0	0.0
Firmicutes	Clostridia	Oscillospirales	[Eubacterium]_coprostanoligenes_group	unclassified_[Eubacterium]_coprostanoligenes_group	unclassified_[Eubacterium]_coprostanoligenes_group	0.0011139346259616389	0.00027867481927118336	8.88678239232182e-05	0.00015084473049074818	0.0009023065210444199	0.003392243906524834	0.00010801635676259549	0.000313621632923302	0.0013904562308560376	0.00016360661697873113	0.003226329734503704	0.00023576351106274938	0.0008865864682567275	0.000517063081695967	0.0006422607578676942
Firmicutes	Clostridia	Oscillospirales	unclassified_Oscillospirales	unclassified_Oscillospirales	unclassified_Oscillospirales	0.0	0.0	0.0	0.0	0.0	0.0	0.0	0.0	4.030307915524746e-05	0.0	5.407256538274364e-05	0.0	3.476809679438147e-05	0.0	0.0
Firmicutes	Clostridia	Peptococcales	Peptococcaceae	Peptococcus	Peptococcus_sp._oral_taxon_168	0.00012183659971455425	0.0025900365555792336	0.0	0.00018436578171091445	0.0026317273530462246	0.00020939777200770584	0.0	0.0	0.00024181847493148477	0.0	0.0	0.00030830612985128765	0.0	0.0014477766287487074	0.0
Firmicutes	Clostridia	Peptococcales	Peptococcaceae	unclassified_Peptococcaceae	unclassified_Peptococcaceae	0.0025759738225362896	0.00018031900070488336	0.0	0.0	0.00030076884034813996	0.00023033754920847644	0.0	5.227027215388368e-05	0.0001410607770433661	1.8178512997636793e-05	0.00034245958075737636	3.6271309394269135e-05	1.7384048397190737e-05	0.00014477766287487073	0.0017126953543138515
Firmicutes	Clostridia	Peptostreptococcales_Tissierellales	Anaerovoracaceae	Anaerovorax	unclassified_Anaerovorax	0.000487346398858217	0.0	1.4811303987203034e-05	3.3521051220166265e-05	0.0	0.0001256386632046235	0.0	1.742342405129456e-05	0.0002821215540867322	0.0	0.0003244353922964619	5.44069640914037e-05	6.953619358876295e-05	0.0	0.0006916654315498247
Firmicutes	Clostridia	Peptostreptococcales_Tissierellales	Anaerovoracaceae	Family_XIII_AD3011_group	unclassified_Family_XIII_AD3011_group	0.0002262679708984579	0.0	0.0	0.0	1.8798052521758747e-05	2.0939777200770582e-05	0.0	0.0	2.015153957762373e-05	0.0	0.0	0.0	0.0	0.0	0.0
Firmicutes	Clostridia	Peptostreptococcales_Tissierellales	Anaerovoracaceae	Family_XIII_AD3011_group	uncultured_Eubacteriaceae_bacterium	0.0	0.0005901349113978001	0.0	0.0038716814159292035	0.0	0.0	0.0	0.0	0.0	0.0	0.0	0.0	0.0	0.0	0.0
Firmicutes	Clostridia	Peptostreptococcales_Tissierellales	Anaerovoracaceae	Family_XIII_UCG_001	Peptostreptococcaceae_bacterium_canine_oral_taxon_139	0.0	0.0	0.0	0.00013408420488066506	0.0005075474180874861	0.0	0.0	0.00015681081646165104	0.0	0.0	0.0	0.0	0.0	0.00045501551189245087	0.0
Firmicutes	Clostridia	Peptostreptococcales_Tissierellales	Anaerovoracaceae	Mogibacterium	Alterileibacterium_massiliense	0.0	0.00022949690998803337	0.0	0.0	0.0013158636765231123	0.0	0.0	0.0	0.0	0.0	0.0	0.001378309756982227	0.0	0.0008479834539813858	0.0
Firmicutes	Clostridia	Peptostreptococcales_Tissierellales	Anaerovoracaceae	Mogibacterium	Mogibacterium_timidum	0.0031329411355171095	0.006934085208924151	0.0	0.013089970501474927	0.00853431584487847	0.0	1.543090810894221e-05	0.0001742342405129456	0.004775914879896824	0.00021814215597164153	1.8024188460914547e-05	0.001632208922742111	0.0	0.0060599793174767325	0.0006587289824284044
Firmicutes	Clostridia	Peptostreptococcales_Tissierellales	Anaerovoracaceae	[Eubacterium]_brachy_group	Eubacterium_brachy_ATCC_33089	0.003359209106415567	0.0011802698227956002	0.0	0.0470970769643336	0.0032708611387860216	0.0005234944300192646	0.0	0.005889117329337562	0.0010881831371916814	0.0	0.0	0.0	0.0	0.0018407445708376422	0.0
Firmicutes	Clostridia	Peptostreptococcales_Tissierellales	Anaerovoracaceae	[Eubacterium]_brachy_group	unclassified_[Eubacterium]_brachy_group	0.0002958888850210603	0.0004753864564037834	0.0	0.0015084473049074819	0.00022557663026110495	0.00016751821760616466	0.0	0.0019688469177962854	0.00032242463324197966	0.0	0.0004506047115228637	7.254261878853827e-05	8.69202419859537e-05	0.00018614270941054808	0.0
Firmicutes	Clostridia	Peptostreptococcales_Tissierellales	Anaerovoracaceae	[Eubacterium]_brachy_group	uncultured_Eubacteriaceae_bacterium	0.0	0.0	0.0	0.0	0.0	0.00014657844040539408	0.0	6.969369620517824e-05	0.00012090923746574239	0.0	0.0006668949730538383	7.254261878853827e-05	8.692024198595368e-05	0.0	0.0
Firmicutes	Clostridia	Peptostreptococcales_Tissierellales	Anaerovoracaceae	[Eubacterium]_nodatum_group	Eubacterium	1.7405228530650607e-05	0.0	8.88678239232182e-05	3.3521051220166265e-05	0.0	0.00018845799480693526	1.543090810894221e-05	0.00019165766456424017	0.0006448492664839593	1.8178512997636793e-05	0.0013337899461076765	0.0001088139281828074	0.00024337667756067034	0.0	0.0
Firmicutes	Clostridia	Peptostreptococcales_Tissierellales	Anaerovoracaceae	[Eubacterium]_nodatum_group	[Eubacterium]_infirmum	0.0014098235109826992	0.002327754372735767	0.0	0.0	0.00011278831513055248	0.0	0.0	0.0	0.00010075769788811866	0.0	0.0	0.0	0.0	0.00012409513960703205	0.0
Firmicutes	Clostridia	Peptostreptococcales_Tissierellales	Anaerovoracaceae	[Eubacterium]_nodatum_group	[Eubacterium]_minutum	0.0	0.003721128469091684	0.0	0.0020615446500402254	0.0	0.0	0.0	0.0	0.0	0.0	0.0	0.0	0.0	0.0	0.0
Firmicutes	Clostridia	Peptostreptococcales_Tissierellales	Anaerovoracaceae	[Eubacterium]_nodatum_group	[Eubacterium]_nodatum	0.0	0.0038522695605134175	0.0	0.00951997854652722	0.0028949000883508468	0.0	0.0	0.013015297766317036	0.005541673383846526	1.8178512997636793e-05	0.0	0.013057671381936888	0.0	0.001468459152016546	0.0
Firmicutes	Clostridia	Peptostreptococcales_Tissierellales	Anaerovoracaceae	[Eubacterium]_nodatum_group	unclassified_[Eubacterium]_nodatum_group	0.0002262679708984579	0.0009671655492352835	0.0	0.0005195762939125771	0.0	0.000607253538822347	0.0	0.0	8.060615831049492e-05	0.0	0.0012436690038031039	0.0	3.476809679438147e-05	0.0	0.0
Firmicutes	Clostridia	Peptostreptococcales_Tissierellales	Anaerovoracaceae	[Eubacterium]_saphenum_group	Eubacterium_saphenum_ATCC_49989	0.005430431301562989	0.0	0.0	0.0	0.009211045735661786	0.0008794706424323645	1.543090810894221e-05	0.0	0.003586974044817024	0.0	0.0	0.0	0.0	0.005398138572905895	0.0
Firmicutes	Clostridia	Peptostreptococcales_Tissierellales	Anaerovoracaceae	unclassified_Anaerovoracaceae	unclassified_Anaerovoracaceae	0.0014098235109826992	0.007163582118912184	0.0	0.004944355054974524	0.0030828806135684344	0.0	0.0	0.021186883646374187	0.011305013703046912	0.0	0.0	0.0	0.0	0.0015511892450879006	0.00021408691928923143
Firmicutes	Clostridia	Peptostreptococcales_Tissierellales	Family_XI	Anaerococcus	Anaerococcus_obesiensis	0.0	0.0	0.0	0.0	0.0	0.0	0.0	1.742342405129456e-05	0.0	0.0	0.0	0.0	5.2152145191572217e-05	0.0	0.0
Firmicutes	Clostridia	Peptostreptococcales_Tissierellales	Family_XI	Finegoldia	Finegoldia_magna	0.0	0.0	0.0	0.0	0.0	0.0	0.0	0.0	0.0	0.0	0.0	0.0	6.953619358876295e-05	0.0	0.0
Firmicutes	Clostridia	Peptostreptococcales_Tissierellales	Family_XI	Parvimonas	Parvimonas_micra	0.004629790789153061	0.001983509007753717	0.0	0.015335880933226066	0.024493862435851645	0.0007747717564285116	1.543090810894221e-05	0.0031187929051817265	0.00020151539577623732	0.0	0.0	0.0	0.0	0.015863495346432263	0.00026349159297136177
Firmicutes	Clostridia	Peptostreptococcales_Tissierellales	Family_XI	Peptoniphilus	Peptoniphilus_harei	0.0	0.0	0.0	0.0	0.0	0.0	0.0	0.0	0.0	0.0	1.8024188460914547e-05	0.0	5.2152145191572217e-05	0.0	0.0
Firmicutes	Clostridia	Peptostreptococcales_Tissierellales	Family_XI	Peptoniphilus	Peptoniphilus_rhinitidis	0.0	0.0	0.0	0.0	0.0	0.0	0.0	0.0	0.00024181847493148477	0.0	0.0	0.0	1.7384048397190737e-05	0.0	0.0
Firmicutes	Clostridia	Peptostreptococcales_Tissierellales	Family_XI	Tissierella	Tissierella_praeacuta	0.0	0.0	0.0	0.0	0.0	0.0	0.0	1.742342405129456e-05	0.0	0.0	1.8024188460914547e-05	1.8135654697134567e-05	1.7384048397190737e-05	0.0	0.0
Firmicutes	Clostridia	Peptostreptococcales_Tissierellales	Family_XI	W5053	Peptostreptococcaceae_bacterium_oral_taxon_113_str._W5053	0.0	0.005327606839007917	0.0	0.01600630195762939	0.0	0.0	0.0	0.0	0.0030025793970659357	0.000527176876931467	0.0	0.0	0.0	0.0	0.0
Firmicutes	Clostridia	Peptostreptococcales_Tissierellales	Peptostreptococcaceae	Filifactor	Filifactor_alocis	0.0033418038778849166	0.03762110060160976	1.4811303987203034e-05	0.023850227943148297	0.039607496663345676	0.0011935673004439232	0.0	0.033592361570895915	0.012574560696437209	1.8178512997636793e-05	1.8024188460914547e-05	0.020166848023213637	0.0	0.03046535677352637	0.0006422607578676942
Firmicutes	Clostridia	Peptostreptococcales_Tissierellales	Peptostreptococcaceae	Paraclostridium	Paraclostridium_bifermentans	0.0	0.0	0.0	0.0	0.0	2.0939777200770582e-05	1.543090810894221e-05	3.484684810258912e-05	0.0	0.0	0.00027036282691371823	3.6271309394269135e-05	0.006519018148946527	0.0	0.0
Firmicutes	Clostridia	Peptostreptococcales_Tissierellales	Peptostreptococcaceae	Peptoanaerobacter	Peptoanaerobacter_stomatis	0.0	0.0	0.0	0.0003687315634218289	0.0	0.0	0.0	0.0	0.0	0.0	0.0	0.0	0.0	0.0	0.0
Firmicutes	Clostridia	Peptostreptococcales_Tissierellales	Peptostreptococcaceae	Peptostreptococcus	Peptostreptococcus_stomatis	0.0052389737877258325	0.0031965641034047507	0.0	0.0029666130329847142	0.030734815873075548	0.0	0.00029318725406990204	0.0018468829494372235	0.00036272771239722717	1.8178512997636793e-05	0.0	0.0	0.0	0.024260599793174766	0.0
Firmicutes	Clostridia	Peptostreptococcales_Tissierellales	Peptostreptococcaceae	Romboutsia	Romboutsia_ilealis	0.0008528561980018798	0.0015573004606330837	0.0058504650749451985	0.0006871815500134084	0.0004135571554786924	0.0007328922020269704	0.0006943908649023995	0.0004878558734362477	0.0006650008060615832	0.00041810579894564624	0.0012797173807249328	0.001251360174102285	0.0005736735971072943	0.00045501551189245087	0.0026678523788350376
Firmicutes	Clostridia	Peptostreptococcales_Tissierellales	Peptostreptococcaceae	Romboutsia	Romboutsia_lituseburensis	0.0	0.0	0.0	0.0	1.8798052521758747e-05	0.00016751821760616466	3.086181621788442e-05	1.742342405129456e-05	0.0	1.8178512997636793e-05	0.00039653214614012003	0.0	0.00212085390445727	0.0	0.0
Firmicutes	Clostridia	Peptostreptococcales_Tissierellales	Peptostreptococcaceae	Terrisporobacter	Terrisporobacter_glycolicus	0.0002088627423678073	1.639263642771667e-05	0.0	1.6760525610083132e-05	1.8798052521758747e-05	4.1879554401541165e-05	4.6292724326826637e-05	6.969369620517824e-05	0.0002821215540867322	5.453553899291038e-05	5.407256538274364e-05	5.44069640914037e-05	6.953619358876295e-05	2.0682523267838676e-05	4.940467368213033e-05
Firmicutes	Clostridia	Peptostreptococcales_Tissierellales	Peptostreptococcaceae	[Eubacterium]_yurii_group	[Eubacterium]_yurii	0.0	0.018245004344048653	0.0	0.0	0.0012030753613925598	8.375910880308233e-05	0.0	0.0	0.0	0.0	0.0	0.0	0.0	0.0007445708376421923	0.0
Firmicutes	Clostridia	Peptostreptococcales_Tissierellales	Sedimentibacteraceae	Sedimentibacter	unclassified_Sedimentibacter	0.0	0.0	0.0	0.0	0.0	2.0939777200770582e-05	0.0	0.0	0.00010075769788811866	0.0	7.209675384365819e-05	0.0	3.476809679438147e-05	0.0	0.0
Firmicutes	Clostridia	unclassified_Clostridia	unclassified_Clostridia	unclassified_Clostridia	unclassified_Clostridia	0.0	0.0	0.0	0.0	0.0	0.0	0.0	0.0	2.015153957762373e-05	0.0	5.407256538274364e-05	0.0	1.7384048397190737e-05	0.0	0.0
Firmicutes	Desulfitobacteriia	Desulfitobacteriales	Desulfitobacteriaceae	Desulfosporosinus	Desulfosporosinus_fructosivorans	0.0	0.0	0.0	0.0	0.0	6.281933160231175e-05	0.0	1.742342405129456e-05	4.030307915524746e-05	0.0	0.00010814513076548728	0.0	1.7384048397190737e-05	0.0	0.0
Firmicutes	Limnochordia	Limnochordales	Limnochordaceae	unclassified_Limnochordaceae	unclassified_Limnochordaceae	0.0	0.0	0.0	0.0	0.0	0.0	0.00012344726487153768	0.0	0.0	0.0	0.0	0.0	0.0	0.0	0.0
Firmicutes	Negativicutes	Acidaminococcales	Acidaminococcaceae	Phascolarctobacterium	Phascolarctobacterium_sp._377	1.7405228530650607e-05	0.0	0.0	0.0	0.0	0.0	0.0	0.0	0.0002821215540867322	0.0	0.0	0.0	0.0	0.0	0.0
Firmicutes	Negativicutes	Acidaminococcales	Acidaminococcaceae	Succiniclasticum	Succiniclasticum_ruminis	0.0	0.0	0.0	0.0	0.0	0.0	0.0	0.0	0.0	0.0	0.0	0.001958650707290533	0.0	0.0	0.0
Firmicutes	Negativicutes	Veillonellales_Selenomonadales	Selenomonadaceae	Megamonas	Megamonas_funiformis	0.0	0.0	0.0	0.0	1.8798052521758747e-05	0.0	0.0	0.0	0.0	0.0	0.0	1.8135654697134567e-05	0.0	0.0	4.940467368213033e-05
Firmicutes	Negativicutes	Veillonellales_Selenomonadales	Selenomonadaceae	Pectinatus	Pectinatus_brassicae	0.0	0.0	0.0	0.0	0.0	0.0	0.0	0.0	0.0	0.0	0.0	0.00019949220166848024	0.0	0.0	0.0
Firmicutes	Negativicutes	Veillonellales_Selenomonadales	Selenomonadaceae	Quinella	Quinella_ovalis__Quins_oval	0.0	0.0	0.0	0.0	0.0	0.0	0.0	0.0	0.0	0.0	0.0	0.0	0.0	0.0	0.0003952373894570426
Firmicutes	Negativicutes	Veillonellales_Selenomonadales	Selenomonadaceae	Selenomonas	Selenomonas	0.001375013053921398	0.004606330836188384	0.0	0.0	0.004417542342613305	0.0003978557668146411	0.0	0.0006620901139491932	0.0030428824762211834	0.0	0.0	0.0	1.7384048397190737e-05	0.002750775594622544	0.0
Firmicutes	Negativicutes	Veillonellales_Selenomonadales	Selenomonadaceae	Selenomonas	Selenomonas_artemidis	0.0	0.00018031900070488336	0.0013922625747970852	0.0	0.00046995131304396865	0.0	0.0	0.0	0.0016927293245203934	0.0	0.0	0.0	0.0	0.00031023784901758014	1.646822456071011e-05
Firmicutes	Negativicutes	Veillonellales_Selenomonadales	Selenomonadaceae	Selenomonas	Selenomonas_dianae	0.0	0.00014753372784945002	0.0	0.0	0.0005827396281745212	0.0	0.0	0.0	0.0	0.0	0.0	0.0	0.0	0.0004963805584281282	0.0
Firmicutes	Negativicutes	Veillonellales_Selenomonadales	Selenomonadaceae	Selenomonas	Selenomonas_felix	0.0	0.0009671655492352835	0.002221695598080455	0.0	0.0012970656240013534	0.0	0.0	0.0	0.0003828792519748509	0.0	0.0	0.0	0.0	0.0012409513960703205	0.0
Firmicutes	Negativicutes	Veillonellales_Selenomonadales	Selenomonadaceae	Selenomonas	Selenomonas_genomosp._C2	0.00017405228530650607	0.0024916807370129338	0.0	0.0	0.0006391337857397974	0.0	0.0	0.00198627034184758	0.003365307109463163	0.0	0.0	0.0	0.0	0.00045501551189245087	0.00018115047016781122
Firmicutes	Negativicutes	Veillonellales_Selenomonadales	Selenomonadaceae	Selenomonas	Selenomonas_infelix	0.0	0.0	0.0	0.00018436578171091445	1.8798052521758747e-05	0.0	0.0	0.0	0.0	0.0	0.0	0.0	0.0	0.0	0.0
Firmicutes	Negativicutes	Veillonellales_Selenomonadales	Selenomonadaceae	Selenomonas	Selenomonas_massiliensis	0.0	0.00852417094241267	0.0	8.380262805041566e-05	0.003045284508524917	0.0	0.0	0.0	0.0036071255843946473	0.0	0.0	0.0	0.0	0.0016339193381592553	0.0011527757192497077
Firmicutes	Negativicutes	Veillonellales_Selenomonadales	Selenomonadaceae	Selenomonas	Selenomonas_noxia	0.0	0.002524466009868367	0.011952722317672847	0.0	0.001936199409741151	0.0	0.0	0.0	0.020292600354667095	0.0	0.0	1.8135654697134567e-05	0.0	0.001923474663908997	0.0019432504981637929
Firmicutes	Negativicutes	Veillonellales_Selenomonadales	Selenomonadaceae	Selenomonas	Selenomonas_sputigena	0.002036411738086121	0.009737226038063701	0.0	0.0013073209975864842	0.0031204767186119517	0.0007957115336292822	0.0	0.0	0.00507818797356118	0.0	0.0	0.0	0.0	0.0022543950361944157	0.0010210299227640268
Firmicutes	Negativicutes	Veillonellales_Selenomonadales	Selenomonadaceae	unclassified_Selenomonadaceae	Mitsuokella_sp._oral_taxon_131_str._W9106	0.0	0.0	0.0	0.0	0.013177434817752881	0.0	0.0	0.0	0.00020151539577623732	0.0	0.0	0.0	0.0	0.008645294725956567	0.0
Firmicutes	Negativicutes	Veillonellales_Selenomonadales	Selenomonadaceae	unclassified_Selenomonadaceae	unclassified_Selenomonadaceae	0.0	0.0	1.4811303987203034e-05	0.0	0.0	6.281933160231175e-05	0.0	5.227027215388368e-05	0.00018136385619861356	0.0	0.00036048376921829094	0.0	5.215214519157221e-05	2.0682523267838676e-05	0.0
Firmicutes	Negativicutes	Veillonellales_Selenomonadales	Sporomusaceae	Anaerosinus	unclassified_Anaerosinus	0.0	0.0	0.0	0.0	0.0	2.0939777200770582e-05	0.0	0.0	0.0	0.0	0.00016221769614823092	1.8135654697134567e-05	0.0	0.0	1.646822456071011e-05
Firmicutes	Negativicutes	Veillonellales_Selenomonadales	Veillonellaceae	Anaeroglobus	Anaeroglobus_geminatus	0.0012009607686148918	0.005212858384013901	0.0	0.00033521051220166266	0.019155215519672163	0.0	0.0	0.0	0.0025793970659358373	0.0	0.0	0.0	0.0	0.014560496380558428	0.00036230094033562243
Firmicutes	Negativicutes	Veillonellales_Selenomonadales	Veillonellaceae	Dialister	Dialister_invisus	0.0024193267657604345	0.01998262380538662	0.0003702825996800758	0.003218020917135961	0.009342632103314097	0.0	0.0	1.742342405129456e-05	0.0011083346767693052	3.6357025995273585e-05	1.8024188460914547e-05	0.002013057671381937	0.0	0.00703205791106515	0.0
Firmicutes	Negativicutes	Veillonellales_Selenomonadales	Veillonellaceae	Dialister	Dialister_massiliensis	0.0	0.0	0.0	6.704210244033253e-05	1.8798052521758747e-05	0.0	7.715454054471106e-05	3.484684810258912e-05	6.045461873287119e-05	3.6357025995273585e-05	0.00018024188460914547	0.0	0.00024337667756067034	8.27300930713547e-05	9.880934736426066e-05
Firmicutes	Negativicutes	Veillonellales_Selenomonadales	Veillonellaceae	Dialister	Dialister_pneumosintes	0.0005569673129808194	0.01226169204793207	0.0	0.002497318315902387	0.014568490704363028	0.00031409665801155874	0.0	0.008398090392723979	0.0	0.0	0.0	0.0	0.0	0.01141675284384695	0.0
Firmicutes	Negativicutes	Veillonellales_Selenomonadales	Veillonellaceae	Dialister	Dialister_succinatiphilus	0.0	0.0	0.0	0.0	0.0029136981408726054	8.375910880308233e-05	0.0	1.742342405129456e-05	0.0	3.6357025995273585e-05	0.0	0.00012694958287994197	0.0	0.0019027921406411582	3.293644912142022e-05
Firmicutes	Negativicutes	Veillonellales_Selenomonadales	Veillonellaceae	Megasphaera	Megasphaera_indica	0.0	0.0	0.0	0.0	9.399026260879373e-05	8.375910880308233e-05	0.0	0.0	0.0	0.0	0.0	0.0	0.0	8.27300930713547e-05	1.646822456071011e-05
Firmicutes	Negativicutes	Veillonellales_Selenomonadales	Veillonellaceae	Megasphaera	Megasphaera_micronuciformis	0.0	0.00018031900070488336	0.0	0.0	0.0011654792563490423	0.0	0.0	0.0	0.0	0.0	0.0	0.0	0.0	0.0007238883143743537	0.0005434514105034336
Firmicutes	Negativicutes	Veillonellales_Selenomonadales	Veillonellaceae	Veillonella	Veillonella_massiliensis	0.00015664705677585547	0.0	0.0	0.0	0.00046995131304396865	0.0	0.0	0.0	0.0	0.0	0.0	0.0	0.0	0.00014477766287487073	0.0
Firmicutes	Negativicutes	Veillonellales_Selenomonadales	Veillonellaceae	Veillonella	Veillonella_parvula	0.012218470428516726	0.0018523679163319838	0.2153563599739321	0.0	0.0017482188845235633	6.281933160231175e-05	0.0009567163027544171	0.018956685367808482	0.04239883927132033	0.0	1.8024188460914547e-05	0.0004352557127312296	0.00010430429038314443	0.0010754912099276111	0.015183703044974722
Firmicutes	Negativicutes	Veillonellales_Selenomonadales	unclassified_Veillonellales_Selenomonadales	unclassified_Veillonellales_Selenomonadales	unclassified_Veillonellales_Selenomonadales	0.0	0.0	1.4811303987203034e-05	0.0	1.8798052521758747e-05	8.375910880308233e-05	0.0	6.969369620517824e-05	0.00030227309366435593	0.0	0.0003785079576792055	9.067827348567283e-05	0.0001390723871775259	0.0	1.646822456071011e-05
Firmicutes	Symbiobacteriia	Symbiobacteriales	Symbiobacteraceae	Symbiobacterium	Symbiobacterium_thermophilum	0.0	0.0	0.0	0.00045253419147224457	0.0	0.0	0.0	0.0	0.0	0.0	0.0	0.0	0.0	0.0	0.0
Firmicutes	unclassified_Firmicutes	unclassified_Firmicutes	unclassified_Firmicutes	unclassified_Firmicutes	unclassified_Firmicutes	0.0	0.0	0.0	0.00031844998659157954	0.0	2.0939777200770582e-05	0.0004166345189414397	0.0	0.0	0.0009452826758771133	0.0	1.8135654697134567e-05	0.0004172171615325777	0.0	0.0
Fusobacteriota	Fusobacteriia	Fusobacteriales	Fusobacteriaceae	Cetobacterium	Cetobacterium_somerae	5.221568559195182e-05	0.0	0.0	0.0	0.00018798052521758747	0.002114917497277829	0.5072139495409305	0.0008189009304108443	0.00020151539577623732	3.6357025995273585e-05	0.0002343144499918891	0.0	0.003824490647381962	2.0682523267838676e-05	0.0
Fusobacteriota	Fusobacteriia	Fusobacteriales	Fusobacteriaceae	Fusobacterium	Fusobacterium_nucleatum	0.010356110975737111	0.21915315640214417	0.0	0.02706824886028426	0.15707652687181609	0.013045481196080073	9.258544865365327e-05	0.017754469108269156	0.01632274705787522	0.00043628431194328305	1.8024188460914547e-05	1.8135654697134567e-05	1.7384048397190737e-05	0.181282316442606	0.0006257925333069842
Fusobacteriota	Fusobacteriia	Fusobacteriales	Fusobacteriaceae	Fusobacterium	Fusobacterium_pseudoperiodonticum	0.0026804051937201934	0.004311263380489484	0.002280940814029267	1.6760525610083132e-05	0.023553959809763707	0.0	1.543090810894221e-05	0.0	0.0007456069643720781	1.8178512997636793e-05	0.0012977415691858474	3.6271309394269135e-05	0.0	0.02345398138572906	0.00023055514384994152
Fusobacteriota	Fusobacteriia	Fusobacteriales	Fusobacteriaceae	Propionigenium	Propionigenium_maris	0.0	0.0	0.0	0.0	0.0	0.0	0.0	0.0	0.0	0.00021814215597164153	0.0	0.0002901704751541531	0.0	0.0	1.646822456071011e-05
Fusobacteriota	Fusobacteriia	Fusobacteriales	Fusobacteriaceae	unclassified_Fusobacteriaceae	unclassified_Fusobacteriaceae	0.0	0.0	2.9622607974406068e-05	0.0	0.0	0.0	0.0	0.0	0.0	5.453553899291038e-05	0.0	0.00014508523757707654	0.0	0.0	0.00018115047016781122
Fusobacteriota	Fusobacteriia	Fusobacteriales	Leptotrichiaceae	Leptotrichia	Leptotrichia_buccalis	0.0	0.003426061013392784	0.0	0.0007542236524537409	0.00043235520800045116	0.0	0.0	0.0	0.0	0.0	0.0	0.0	0.0	0.00037228541882109616	0.0
Fusobacteriota	Fusobacteriia	Fusobacteriales	Leptotrichiaceae	Leptotrichia	Leptotrichia_hofstadii	0.00010443137118390364	0.0009179876399521335	0.0	0.0	0.0010714889937402485	0.0	0.0	0.0	0.0008866677414154442	0.0	0.0	0.0	0.0	0.000827300930713547	0.0
Fusobacteriota	Fusobacteriia	Fusobacteriales	Leptotrichiaceae	Leptotrichia	Leptotrichia_sp._PG10	0.0	0.0010655213678015835	0.0	0.0	0.00024437468278286367	0.0	0.0	0.0	0.00018136385619861359	0.0	0.0	0.0	0.0	0.00020682523267838676	0.0
Fusobacteriota	Fusobacteriia	Fusobacteriales	Leptotrichiaceae	Leptotrichia	Leptotrichia_sp._oral_taxon_215_str._W9775	0.00040032025620496394	0.00019671163713260004	0.0	0.0	0.00031956689286989865	0.0	0.00010801635676259548	0.0	0.0	0.0	0.0	0.0	0.0	0.0004343329886246122	0.0
Fusobacteriota	Fusobacteriia	Fusobacteriales	Leptotrichiaceae	Leptotrichia	Leptotrichia_sp._oral_taxon_847	0.0	0.00027867481927118336	0.0	0.0	0.0	0.0	0.0	0.0	0.0	0.0	0.0	0.0	0.0	0.0	0.0
Fusobacteriota	Fusobacteriia	Fusobacteriales	Leptotrichiaceae	Leptotrichia	Leptotrichia_trevisanii	0.0	1.639263642771667e-05	0.014396587475561348	0.0	0.00018798052521758747	0.0	0.0	0.0	0.0009874254393035628	0.0	0.0	3.6271309394269135e-05	0.0	0.00028955532574974146	0.0
Fusobacteriota	Fusobacteriia	Fusobacteriales	Leptotrichiaceae	Leptotrichia	Leptotrichia_wadei	0.0	0.0008852023670967001	0.021209787309674745	0.0	0.0006015376806962799	0.0	0.0	0.0	0.005037884894405932	0.0	1.8024188460914547e-05	3.6271309394269135e-05	0.0	0.0005377456049638056	0.0013174579648568088
Fusobacteriota	Fusobacteriia	Fusobacteriales	Leptotrichiaceae	Leptotrichia	Pseudoleptotrichia_goodfellowii	0.0	0.0	0.0	0.0	0.0007143259958268324	0.0004606750984169528	0.0	0.0	0.00048363694986296955	0.0	0.0	0.0	0.0	0.0005791106514994829	0.0
Fusobacteriota	Fusobacteriia	Fusobacteriales	Leptotrichiaceae	Leptotrichia	unclassified_Leptotrichia	0.0	0.0	0.0	0.0	0.0010526909412184899	0.0	0.0	0.0	0.0	0.0	0.0	0.0	0.0	0.0010134436401240952	0.0
Gemmatimonadota	Gemmatimonadetes	Gemmatimonadales	Gemmatimonadaceae	Gemmatimonas	Gemmatimonas_bacterium_Ellin5301	0.0	0.0	0.0	0.0	0.0	0.0	0.0	0.0	2.015153957762373e-05	0.0	0.0002343144499918891	0.0	3.476809679438147e-05	0.0	0.0
Gemmatimonadota	Gemmatimonadetes	Gemmatimonadales	Gemmatimonadaceae	Gemmatimonas	unclassified_Gemmatimonas	0.0	0.0	0.0	0.001257039420756235	0.0	0.0002722171036100176	0.0010801635676259548	1.742342405129456e-05	0.0002015153957762373	0.0018178512997636793	0.0005046772769056072	1.8135654697134567e-05	0.0015124122105555939	0.0	0.0
Gemmatimonadota	Gemmatimonadetes	Gemmatimonadales	Gemmatimonadaceae	Gemmatirosa	Gemmatirosa_kalamazoonesis	0.0002610784279597591	0.0	0.0	0.0	0.0	4.1879554401541165e-05	0.0	0.0	4.030307915524746e-05	0.0	0.0	1.8135654697134567e-05	1.7384048397190737e-05	0.0	0.0
Gemmatimonadota	Gemmatimonadetes	Gemmatimonadales	Gemmatimonadaceae	Gemmatirosa	uncultured_soil_bacterium	0.0	0.0	0.0	0.0	0.0	4.1879554401541165e-05	0.00010801635676259548	0.0	8.060615831049492e-05	0.0	0.00014419350768731637	0.0	5.2152145191572217e-05	0.0	0.0
Gemmatimonadota	Gemmatimonadetes	Gemmatimonadales	Gemmatimonadaceae	Roseisolibacter	Roseisolibacter_agri	0.0	0.0	0.0	0.00010056315366049879	0.0	0.00014657844040539408	0.00021603271352519095	0.0	0.00012090923746574237	0.00023632066896927832	1.8024188460914547e-05	3.6271309394269135e-05	0.00012168833878033516	0.0	0.0
Gemmatimonadota	Gemmatimonadetes	Gemmatimonadales	Gemmatimonadaceae	unclassified_Gemmatimonadaceae	unclassified_Gemmatimonadaceae	0.0	0.0	7.405651993601516e-05	0.0031677393403057117	0.0	0.0008166513108300528	0.001543090810894221	0.00036589190507718575	0.0010881831371916814	0.00345391746955099	0.002343144499918891	0.0070547696771853475	0.0028857520339336633	0.0	0.00011527757192497078
Gemmatimonadota	Gemmatimonadetes	Gemmatimonadales	Gemmatimonadaceae	unclassified_Gemmatimonadaceae	uncultured_Alphaproteobacteria_bacterium	0.0	0.0	0.0	0.0	0.0	2.0939777200770582e-05	0.0	0.0	0.0	1.8178512997636793e-05	0.0	0.0	0.0001390723871775259	0.0	0.0
Gemmatimonadota	Gemmatimonadetes	Gemmatimonadales	Gemmatimonadaceae	unclassified_Gemmatimonadaceae	uncultured_Gemmatimonadales_bacterium	0.0	0.0	0.0	0.0008715473317243229	0.0	0.001319205963648547	0.0016202453514389322	8.71171202564728e-05	0.0020554570369176206	0.0026904199236502456	0.004235684288314919	5.44069640914037e-05	0.002329462485223559	0.0	4.940467368213033e-05
Gemmatimonadota	Gemmatimonadetes	Gemmatimonadales	Gemmatimonadaceae	unclassified_Gemmatimonadaceae	uncultured_Gemmatimonadetes_bacterium	0.0	0.0	0.0	0.0	0.0	0.0	0.00018517089730730655	0.0	0.0	3.6357025995273585e-05	1.8024188460914547e-05	0.0	0.0001390723871775259	0.0	0.0
Gemmatimonadota	Gemmatimonadetes	Gemmatimonadales	Gemmatimonadaceae	unclassified_Gemmatimonadaceae	uncultured_actinobacterium	0.0	0.0	2.9622607974406068e-05	0.0	0.0	0.0	0.0	0.0	0.0	0.0	0.0	0.0008523757707653247	0.0	0.0	0.00021408691928923143
Gemmatimonadota	Longimicrobia	Longimicrobiales	Longimicrobiaceae	Longimicrobium	Longimicrobium_terrae	0.0	0.0	0.0	0.0	0.0	0.00018845799480693526	0.00016973998919836433	1.742342405129456e-05	0.00018136385619861359	0.00014542810398109434	0.0	1.8135654697134567e-05	1.7384048397190737e-05	0.0	0.0
Gemmatimonadota	Longimicrobia	Longimicrobiales	Longimicrobiaceae	Longimicrobium	unclassified_Longimicrobium	0.0	0.0	0.0	0.000251407884151247	0.0	0.00018845799480693523	0.00013887817298047992	0.0	0.00016121231662098983	9.089256498818396e-05	1.8024188460914547e-05	0.0	6.953619358876295e-05	0.0	0.0
Gemmatimonadota	Longimicrobia	Longimicrobiales	Longimicrobiaceae	YC_ZSS_LKJ147	YC_ZSS_LKJ147_bacterium_YC_ZSS_LKJ147	0.0	0.0	0.0	0.0	0.0	0.0	0.00012344726487153768	0.0	0.0	0.00018178512997636792	0.0	0.0	1.7384048397190737e-05	0.0	0.0
Gemmatimonadota	Longimicrobia	Longimicrobiales	Longimicrobiaceae	YC_ZSS_LKJ147	unclassified_YC_ZSS_LKJ147	0.0	0.0	0.0	0.002178868329310807	0.0	0.00018845799480693523	0.0006018054162487462	0.0	0.00012090923746574237	0.0016906017087802217	1.8024188460914547e-05	1.8135654697134567e-05	0.0006258257422988666	0.0	0.0
Gemmatimonadota	Longimicrobia	Longimicrobiales	Longimicrobiaceae	unclassified_Longimicrobiaceae	unclassified_Longimicrobiaceae	0.00012183659971455425	0.0	0.0	0.0009721104853848216	0.0	0.0003559762124130999	0.0013270580973690305	1.742342405129456e-05	0.0004030307915524746	0.0021996000727140517	3.6048376921829094e-05	3.6271309394269135e-05	0.0012516514845977331	2.0682523267838676e-05	0.0
Gemmatimonadota	Longimicrobia	Longimicrobiales	Longimicrobiaceae	uncultured_soil_bacterium	uncultured_soil_bacterium	0.0	0.0	0.0	0.0	0.0	2.0939777200770582e-05	0.0001543090810894221	0.0	4.030307915524746e-05	0.0003090347209598255	0.0	1.8135654697134567e-05	0.00012168833878033517	0.0	0.0
Gemmatimonadota	unclassified_Gemmatimonadota	unclassified_Gemmatimonadota	unclassified_Gemmatimonadota	unclassified_Gemmatimonadota	unclassified_Gemmatimonadota	0.0	0.0	1.4811303987203034e-05	0.00011732367927058192	0.0	0.0	0.0003703417946146131	1.742342405129456e-05	2.015153957762373e-05	0.0002544991819669151	5.407256538274364e-05	0.00047152702212549877	0.0002433766775606703	0.0	3.293644912142022e-05
Hydrogenedentes	Hydrogenedentia	Hydrogenedentiales	Hydrogenedensaceae	unclassified_Hydrogenedensaceae	unclassified_Hydrogenedensaceae	0.0	0.0	0.0	0.0	0.0	0.0	0.0	0.0	0.0	0.00018178512997636792	0.0	0.0	0.0	0.0	0.0
Latescibacterota	Latescibacteria	Latescibacterales	Latescibacteraceae	unclassified_Latescibacteraceae	unclassified_Latescibacteraceae	0.0	0.0	5.9245215948812136e-05	0.0	0.0	2.0939777200770582e-05	0.0	0.0	0.0	0.0006544264679149245	0.0004506047115228637	0.003300689154878491	0.0	0.0	6.587289824284044e-05
Latescibacterota	Latescibacteria	Latescibacterales	Latescibacteraceae	uncultured_Latescibacteria_bacterium	uncultured_Latescibacteria_bacterium	0.0	0.0	1.4811303987203034e-05	0.0	0.0	0.0	0.0	0.0	0.0	0.0	0.0	0.00023576351106274936	0.0	0.0	0.0
Methylomirabilota	Methylomirabilia	Rokubacteriales	WX65	unclassified_WX65	unclassified_WX65	0.0	0.0	0.0	0.0	0.0	0.00018845799480693526	0.0	0.0	0.00022166693535386104	3.6357025995273585e-05	0.0007930642922802401	0.0	0.00010430429038314442	0.0	0.0
Methylomirabilota	Methylomirabilia	Rokubacteriales	unclassified_Rokubacteriales	unclassified_Rokubacteriales	unclassified_Rokubacteriales	0.0	0.0	0.0	5.0281576830249393e-05	0.0	0.0011098081916408409	0.0	8.71171202564728e-05	0.0013501531517007902	0.0	0.004938627638290586	1.8135654697134567e-05	0.000538905500312913	0.0	0.0
Methylomirabilota	Methylomirabilia	Rokubacteriales	uncultured_Candidatus_Rokubactera_bacterium	uncultured_Candidatus_Rokubactera_bacterium	uncultured_Candidatus_Rokubactera_bacterium	0.0	0.0	0.0	0.0	0.0	0.0002722171036100176	0.0	1.742342405129456e-05	0.0002619700145091085	0.0	0.001550080207638651	0.0	0.00017384048397190737	0.0	0.0
Methylomirabilota	Methylomirabilia	Rokubacteriales	uncultured_Firmicutes_bacterium	uncultured_Firmicutes_bacterium	uncultured_Firmicutes_bacterium	0.0	0.0	0.0	0.0009050683829444891	0.0	0.0	9.258544865365327e-05	0.0	0.0	0.00018178512997636792	0.0	0.0	0.0001390723871775259	0.0	0.0
Modulibacteria	Moduliflexia	Moduliflexales	Moduliflexaceae	unclassified_Moduliflexaceae	unclassified_Moduliflexaceae	0.0	0.0	1.4811303987203034e-05	0.0	0.0	0.0	0.0	0.0	0.0	0.0	0.0	0.0017410228509249187	0.0	0.0	0.0
Myxococcota	Myxococcia	Myxococcales	Anaeromyxobacteraceae	Anaeromyxobacter	unclassified_Anaeromyxobacter	0.0	0.0	0.0	0.00030168946098149636	0.0	2.0939777200770582e-05	0.0	0.0	0.0	0.0	0.0	0.0	1.7384048397190737e-05	0.0	0.0
Myxococcota	Myxococcia	Myxococcales	Myxococcaceae	Archangium	Archangium_gephyra	0.0	0.0	0.0	0.00040225261464199515	0.0	0.0009213501968339057	0.0025923925623022913	3.484684810258912e-05	0.001793487022408512	0.0002908562079621887	0.0006849191615147528	5.44069640914037e-05	0.0017557888881162644	0.0	0.0
Myxococcota	Myxococcia	Myxococcales	Myxococcaceae	Archangium	Archangium_violaceum	0.0	0.0	0.0	3.3521051220166265e-05	0.0	2.0939777200770582e-05	0.00016973998919836433	0.0	2.015153957762373e-05	0.00047264133793855663	3.6048376921829094e-05	0.0	0.00017384048397190737	0.0	0.0
Myxococcota	Myxococcia	Myxococcales	Myxococcaceae	Archangium	Vitiosangium_cumulatum	0.0	0.0	0.0	0.0009721104853848216	0.0	2.0939777200770582e-05	0.0006018054162487463	1.742342405129456e-05	0.0	0.0014179240138156698	0.0	0.0	0.0005736735971072943	0.0	1.646822456071011e-05
Myxococcota	Myxococcia	Myxococcales	Myxococcaceae	Cystobacter	Cystobacter_gracilis	0.0	0.0	0.0	0.0004190131402520783	0.0	8.375910880308233e-05	0.0006326672324666306	0.0	2.015153957762373e-05	0.0009998182148700237	1.8024188460914547e-05	0.0	0.0003650650163410055	0.0	0.0
Myxococcota	Myxococcia	Myxococcales	Myxococcaceae	Hyalangium	Hyalangium_minutum	0.0	0.0	0.0	1.6760525610083132e-05	0.0	0.00018845799480693526	0.0	0.0	0.00016121231662098983	0.0	7.209675384365819e-05	0.0	0.00020860858076628887	0.0	0.0
Myxococcota	Myxococcia	Myxococcales	Myxococcaceae	KD3_10	unclassified_KD3_10	0.0	0.0	0.0	0.0	0.0	0.0	7.715454054471106e-05	0.0	0.0	0.0	0.0	0.0	0.0	0.0	0.0
Myxococcota	Myxococcia	Myxococcales	Myxococcaceae	Myxococcus	Myxococcus_fulvus	0.0	0.0	0.0	0.0004692947170823277	1.8798052521758747e-05	0.00043973532121618225	0.0004166345189414397	0.0	0.00042318233113009836	0.00047264133793855663	0.00010814513076548728	3.6271309394269135e-05	0.0002259926291634796	0.0	0.0
Myxococcota	Myxococcia	Myxococcales	Myxococcaceae	P3OB_42	unclassified_P3OB_42	0.0	0.0	0.00019254695183363942	0.000770984178063824	7.519221008703499e-05	0.00014657844040539406	0.000509219967595093	1.742342405129456e-05	0.00022166693535386102	0.0017814942737684057	0.000955281988428471	0.007236126224156691	0.00033029691954662395	0.0	0.000148214021046391
Myxococcota	Myxococcia	Myxococcales	Myxococcaceae	P3OB_42	uncultured_Archangiaceae_bacterium	0.0	0.0	1.4811303987203034e-05	0.0006033789219629927	0.0	2.0939777200770582e-05	0.0	0.0	0.00016121231662098983	0.00032721323395746226	0.0	1.8135654697134567e-05	0.00017384048397190737	0.0	0.0
Myxococcota	Myxococcia	Myxococcales	Myxococcaceae	Stigmatella	Stigmatella_koreensis	0.0	0.0	0.0	0.00030168946098149636	0.0	0.00016751821760616466	0.0012653344649332613	1.742342405129456e-05	0.00020151539577623732	0.00023632066896927832	3.6048376921829094e-05	0.0	0.0005910576455044851	0.0	0.0
Myxococcota	Myxococcia	Myxococcales	Myxococcaceae	unclassified_Myxococcaceae	unclassified_Myxococcaceae	0.0	0.0	0.0	0.0009888710109949047	0.0	6.281933160231175e-05	0.00046292724326826634	1.742342405129456e-05	0.00010075769788811864	0.0012543173968369388	0.00034245958075737636	0.0	0.0007127459842848202	0.0	0.0
Myxococcota	Polyangia	Blfdi19	unclassified_Blfdi19	unclassified_Blfdi19	unclassified_Blfdi19	0.0	0.0	0.0	0.0	0.0	0.0	0.0001388781729804799	0.0	0.0	0.00019996364297400474	0.0	0.0	3.476809679438147e-05	0.0	0.0
Myxococcota	Polyangia	Blfdi19	uncultured_Myxococcales_bacterium	uncultured_Myxococcales_bacterium	uncultured_Myxococcales_bacterium	0.0	0.0	0.0	0.0	0.0	0.0	0.0	0.0	2.015153957762373e-05	0.0	1.8024188460914547e-05	0.0	1.7384048397190737e-05	0.0	0.0
Myxococcota	Polyangia	Blfdi19	uncultured_soil_bacterium	uncultured_soil_bacterium	uncultured_soil_bacterium	0.0	0.0	0.0	0.0	0.0	0.0	0.0	0.0	0.0	0.00016360661697873113	0.0	0.0	0.0	0.0	0.0
Myxococcota	Polyangia	Haliangiales	Haliangiaceae	Haliangium	unclassified_Haliangium	0.0	0.0	0.0	0.00045253419147224457	0.0	0.0005234944300192646	0.001172749016279608	5.227027215388368e-05	0.0005642431081734644	0.0005998909289220142	0.0014058866999513348	0.0001813565469713457	0.00039983311313538696	0.0	0.0
Myxococcota	Polyangia	Haliangiales	Haliangiaceae	Haliangium	uncultured_Myxococcales_bacterium	0.0	0.0	2.9622607974406068e-05	0.0	0.0	0.0003559762124130999	0.0	3.484684810258912e-05	0.0005843946477510882	0.0	0.0016402011499432236	1.8135654697134567e-05	0.000330296919546624	0.0	0.0
Myxococcota	Polyangia	Haliangiales	Haliangiaceae	Haliangium	uncultured_Nannocystineae_bacterium	0.0	0.0	0.0	0.0	0.0	0.0	0.0	0.0	4.030307915524746e-05	0.0	9.012094230457273e-05	0.0	0.0	0.0	0.0
Myxococcota	Polyangia	Haliangiales	Haliangiaceae	Haliangium	uncultured_proteobacterium	0.0	0.0	0.0	0.0	0.0	4.1879554401541165e-05	0.0	0.0	2.015153957762373e-05	0.0	0.0003424595807573764	0.0	5.2152145191572217e-05	0.0	0.0
Myxococcota	Polyangia	MidBa8	uncultured_delta_proteobacterium	uncultured_delta_proteobacterium	uncultured_delta_proteobacterium	0.0	0.0	0.0	0.0	0.0	0.0	0.0	0.0	0.0	0.0	0.0	0.0001632208922742111	0.0	0.0	0.0
Myxococcota	Polyangia	Nannocystales	Nannocystaceae	Nannocystis	Nannocystis_exedens	0.0	0.0	0.0	0.0	0.0	0.0	0.00020060180541624874	0.0	0.0	0.00019996364297400474	0.0	0.0	0.00015645643557471664	0.0	0.0
Myxococcota	Polyangia	Nannocystales	Nannocystaceae	Pseudenhygromyxa	Pseudenhygromyxa_bacterium_YC_LK_LKJ6	0.0	0.0	0.0	1.6760525610083132e-05	0.0	0.0	6.172363243576884e-05	0.0	0.0	0.00032721323395746226	0.0	0.0	0.0	0.0	0.0
Myxococcota	Polyangia	PS_B29	unclassified_PS_B29	unclassified_PS_B29	unclassified_PS_B29	0.0	0.0	0.0	0.0	0.0	0.0	0.0	0.0	0.0	9.089256498818396e-05	0.0	3.6271309394269135e-05	0.0	0.0	0.0
Myxococcota	Polyangia	PS_B29	uncultured_delta_proteobacterium	uncultured_delta_proteobacterium	uncultured_delta_proteobacterium	0.0	0.0	0.0	0.0	0.0	0.0	0.0	0.0	0.0	0.0	0.0	9.067827348567283e-05	0.0	0.0	0.0
Myxococcota	Polyangia	Polyangiales	BIrii41	unclassified_BIrii41	unclassified_BIrii41	0.0	0.0	0.0	0.0003184499865915795	0.0	0.00016751821760616466	0.00021603271352519095	1.742342405129456e-05	0.00012090923746574237	0.0	0.00021629026153097456	0.0	0.00020860858076628884	0.0	0.0
Myxococcota	Polyangia	Polyangiales	BIrii41	uncultured_delta_proteobacterium	uncultured_delta_proteobacterium	0.0	0.0	0.0	0.0	0.0	0.0001256386632046235	0.0	0.0	8.060615831049492e-05	1.8178512997636793e-05	0.00010814513076548728	0.0	3.476809679438147e-05	0.0	0.0
Myxococcota	Polyangia	Polyangiales	Eel_36e1D6	unclassified_Eel_36e1D6	unclassified_Eel_36e1D6	0.0	0.0	1.4811303987203034e-05	0.0	0.0	0.0	0.0	0.0	0.0	0.0	0.0	0.00030830612985128765	0.0	0.0	0.0
Myxococcota	Polyangia	Polyangiales	Phaselicystidaceae	Phaselicystis	unclassified_Phaselicystis	0.0	0.0	0.0	0.0	0.0	0.0	0.0	0.0	0.0	0.0	0.0	0.00014508523757707654	0.0	0.0	0.0
Myxococcota	Polyangia	Polyangiales	Phaselicystidaceae	Phaselicystis	uncultured_Sorangiineae_bacterium	0.0	0.0	0.0	0.0	0.0	2.0939777200770582e-05	0.0	0.0	2.015153957762373e-05	0.0	0.0	0.0	3.476809679438147e-05	0.0	0.0
Myxococcota	Polyangia	Polyangiales	Polyangiaceae	Pajaroellobacter	Sorangiineae_bacterium_706	0.0	0.0	0.0	1.6760525610083132e-05	0.0	4.1879554401541165e-05	0.0	3.484684810258912e-05	0.00020151539577623732	9.089256498818396e-05	0.0005407256538274365	0.0	0.0002259926291634796	0.0	0.0
Myxococcota	Polyangia	Polyangiales	Polyangiaceae	Pajaroellobacter	unclassified_Pajaroellobacter	1.7405228530650607e-05	0.0	0.0	0.000385492089031912	0.0	4.1879554401541165e-05	0.0006789599567934572	3.484684810258912e-05	6.0454618732871186e-05	0.0001999636429740047	0.0	0.0	0.00012168833878033517	0.0	0.0
Myxococcota	Polyangia	Polyangiales	Polyangiaceae	Pajaroellobacter	uncultured_Chondromyces_sp.	0.0	0.0	0.0	0.0	0.0	4.1879554401541165e-05	0.0	0.0	0.0	0.0	0.00016221769614823092	0.0	5.2152145191572217e-05	0.0	0.0
Myxococcota	Polyangia	Polyangiales	Polyangiaceae	Polyangium	Polyangium_fumosum	0.0	0.0	0.0	0.0	0.0	0.0	0.0	0.0	0.0	9.089256498818396e-05	0.00016221769614823092	0.0	0.0	0.0	0.0
Myxococcota	Polyangia	Polyangiales	Polyangiaceae	Polyangium	unclassified_Polyangium	0.0	0.0	0.0	0.0	0.0	0.0	0.0	0.0	0.0	5.453553899291038e-05	0.0	0.0	0.0	0.0	0.0
Myxococcota	Polyangia	Polyangiales	Polyangiaceae	Sorangium	Sorangium_cellulosum	0.0	0.0	0.0	1.6760525610083132e-05	0.0	2.0939777200770582e-05	0.0	0.0	2.015153957762373e-05	0.0	1.8024188460914547e-05	0.0	1.7384048397190737e-05	0.0	0.0
Myxococcota	Polyangia	Polyangiales	Polyangiaceae	Sorangium	unclassified_Sorangium	0.0	0.0	0.0	0.0	0.0	0.0	0.0	1.742342405129456e-05	2.015153957762373e-05	0.0	0.00012616931922640183	0.0	3.476809679438147e-05	0.0	0.0
Myxococcota	Polyangia	Polyangiales	Polyangiaceae	unclassified_Polyangiaceae	unclassified_Polyangiaceae	0.0	0.0	0.0	0.00033521051220166266	0.0	2.0939777200770582e-05	0.0	0.0	0.0	0.0	9.012094230457273e-05	0.0	0.0	0.0	0.0
Myxococcota	Polyangia	Polyangiales	Polyangiaceae	unclassified_Polyangiaceae	uncultured_delta_proteobacterium	0.0	0.0	0.0	0.0	0.0	0.00016751821760616466	0.0	0.0	0.00010075769788811866	0.0	7.209675384365819e-05	0.0	1.7384048397190737e-05	0.0	0.0
Myxococcota	Polyangia	Polyangiales	Sandaracinaceae	Sandaracinus	Sandaracinus_amylolyticus	0.0	0.0	0.0	0.0	0.0	0.0	4.6292724326826637e-05	0.0	0.0	5.453553899291038e-05	1.8024188460914547e-05	1.8135654697134567e-05	1.7384048397190737e-05	0.0	0.0
Myxococcota	Polyangia	Polyangiales	Sandaracinaceae	Sandaracinus	unclassified_Sandaracinus	0.0	0.0	0.0	0.00016760525610083133	0.0	0.0	6.172363243576884e-05	0.0	0.0	1.8178512997636793e-05	0.0	0.0	1.7384048397190737e-05	0.0	0.0
Myxococcota	Polyangia	Polyangiales	Sandaracinaceae	unclassified_Sandaracinaceae	unclassified_Sandaracinaceae	0.0	0.0	0.0	0.000770984178063824	0.0	0.0001256386632046235	0.0001543090810894221	1.742342405129456e-05	0.00018136385619861356	0.00027267769496455187	0.0004506047115228637	3.6271309394269135e-05	0.00019122453236909812	0.0	0.0001646822456071011
Myxococcota	Polyangia	Polyangiales	Sandaracinaceae	unclassified_Sandaracinaceae	uncultured_Polyangiaceae_bacterium	0.0	0.0	0.0	0.0	0.0	0.0	0.0	0.0	2.015153957762373e-05	0.0	0.0	0.0	0.0001390723871775259	0.0	0.0
Myxococcota	Polyangia	Polyangiales	Sandaracinaceae	unclassified_Sandaracinaceae	uncultured_delta_proteobacterium	0.0	0.0	8.88678239232182e-05	0.00015084473049074818	0.0	0.0	0.0	0.0	0.0	0.00019996364297400474	0.0	0.002865433442147261	0.0	0.0	0.00021408691928923143
Myxococcota	Polyangia	Polyangiales	Sandaracinaceae	unclassified_Sandaracinaceae	uncultured_soil_bacterium	0.0	0.0	0.0	0.0	0.0	0.0	0.0	0.0	0.0	0.0	0.001153548061498531	0.0	0.00024337667756067034	0.0	0.0
Myxococcota	Polyangia	UASB_TL25	unclassified_UASB_TL25	unclassified_UASB_TL25	unclassified_UASB_TL25	0.0	0.0	0.0	0.0	0.0	0.0	0.0	0.0	0.0	0.0	0.0	0.0002176278563656148	0.0	0.0	0.0
Myxococcota	Polyangia	UASB_TL25	uncultured_Kofleriaceae_bacterium	uncultured_Kofleriaceae_bacterium	uncultured_Kofleriaceae_bacterium	0.0	0.0	0.0	0.0	0.0	0.0	0.0	0.0	0.0	0.0	0.0	0.0001088139281828074	0.0	0.0	0.0
Myxococcota	Polyangia	VHS_B3_70	uncultured_delta_proteobacterium	uncultured_delta_proteobacterium	uncultured_delta_proteobacterium	0.0	0.0	0.0	0.0	0.0	0.0	0.0	0.0	0.0	0.0	0.0	5.44069640914037e-05	0.0	0.0	0.0
Myxococcota	Polyangia	VHS_B4_70	unclassified_VHS_B4_70	unclassified_VHS_B4_70	unclassified_VHS_B4_70	0.0	0.0	0.0	0.0	0.0	0.0	0.0	0.0	0.0	0.0	0.0007389917268974964	1.8135654697134567e-05	0.0	0.0	0.0
Nitrospinota	Nitrospinia	Nitrospinales	Nitrospinaceae	Nitrospina	Nitrospina_sp._SPGG3	0.0	0.0	2.9622607974406068e-05	0.0	0.0	0.0	0.0	0.0	0.0	0.0	0.0	0.00019949220166848024	0.0	0.0	1.646822456071011e-05
Nitrospirota	Nitrospiria	Nitrospirales	Nitrospiraceae	Nitrospira	Candidatus_Nitrospira_nitrificans	0.0	0.0	0.0	1.6760525610083132e-05	1.8798052521758747e-05	0.00010469888600385292	0.00020060180541624874	1.742342405129456e-05	0.0001410607770433661	0.0002544991819669151	0.0006849191615147528	0.0	0.0001390723871775259	0.0	0.0
Nitrospirota	Nitrospiria	Nitrospirales	Nitrospiraceae	Nitrospira	Nitrospira_bacterium_SG8_3	0.0	0.0	4.44339119616091e-05	0.0	0.0	0.0	0.0	0.0	0.0	0.0	0.0	0.0007979688066739209	0.0	0.0	0.0
Nitrospirota	Nitrospiria	Nitrospirales	Nitrospiraceae	Nitrospira	Nitrospira_defluvii	0.0	0.0	0.0	0.0	0.0	4.1879554401541165e-05	0.00020060180541624874	0.0	0.00012090923746574239	0.0002908562079621887	0.0004866530884446928	1.8135654697134567e-05	0.00012168833878033517	0.0	0.0
Nitrospirota	Nitrospiria	Nitrospirales	Nitrospiraceae	Nitrospira	Nitrospira_japonica	0.0	0.0	0.0	0.0	0.0	0.0001256386632046235	0.0	0.0	6.045461873287119e-05	3.6357025995273585e-05	0.0005046772769056073	0.0	0.0002259926291634796	0.0	0.0
Nitrospirota	Nitrospiria	Nitrospirales	Nitrospiraceae	Nitrospira	Nitrospira_moscoviensis	0.0	0.0	0.0	0.00045253419147224457	0.0	2.0939777200770582e-05	0.0003857727027235553	0.0	2.015153957762373e-05	0.0004908198509361934	3.6048376921829094e-05	0.0	0.00012168833878033517	0.0	0.0
Nitrospirota	Nitrospiria	Nitrospirales	Nitrospiraceae	Nitrospira	Nitrospira_sp._LWH103	0.0	0.0	0.0	0.000385492089031912	0.0	0.0002722171036100176	9.258544865365327e-05	0.0	0.0004433338707077221	0.0003999272859480095	0.0008831852345848128	0.0	0.00019122453236909812	0.0	0.0
Nitrospirota	Nitrospiria	Nitrospirales	Nitrospiraceae	Nitrospira	Nitrospirae_bacterium_13_2_20CM_2_62_8	0.0	0.0	0.0	0.0	0.0	8.375910880308233e-05	0.0	1.742342405129456e-05	6.045461873287119e-05	0.0	0.00010814513076548728	0.0	0.0	0.0	0.0
Nitrospirota	Nitrospiria	Nitrospirales	Nitrospiraceae	Nitrospira	unclassified_Nitrospira	0.0	0.0	0.0	0.0	0.0	8.375910880308233e-05	0.0001543090810894221	0.0	8.060615831049492e-05	0.0	0.00016221769614823092	0.0	0.00012168833878033516	0.0	0.0
Nitrospirota	Nitrospiria	Nitrospirales	Nitrospiraceae	Nitrospira	uncultured_Nitrospira_sp.	0.0	0.0	0.0	0.0	0.0	0.0002722171036100176	0.0	0.0	0.0003828792519748509	0.0	0.0009733061768893856	0.0	0.0001738404839719074	0.0	0.0
Nitrospirota	Thermodesulfovibrionia	Thermodesulfovibrionales	Thermodesulfovibrionaceae	Thermodesulfovibrio	unclassified_Thermodesulfovibrio	0.0	0.0	0.0	0.0	0.0	0.0	0.0	0.0	0.0	0.0	0.0	7.254261878853827e-05	0.0	0.0	0.0
Nitrospirota	Thermodesulfovibrionia	unclassified_Thermodesulfovibrionia	unclassified_Thermodesulfovibrionia	unclassified_Thermodesulfovibrionia	unclassified_Thermodesulfovibrionia	0.0	0.0	8.88678239232182e-05	0.0	0.0	0.0	0.0	0.0	0.0	0.0	0.0	0.0009974610083424013	0.0	0.0	0.0
Nitrospirota	Thermodesulfovibrionia	unclassified_Thermodesulfovibrionia	uncultured_Nitrospiraceae_bacterium	unclassified_Thermodesulfovibrionia	unclassified_Thermodesulfovibrionia	0.0	0.0	8.88678239232182e-05	0.0	0.0	0.0	0.0	0.0	0.0	0.0	0.0	0.003881030105186797	0.0	0.0	3.293644912142022e-05
Nitrospirota	Thermodesulfovibrionia	unclassified_Thermodesulfovibrionia	uncultured_Nitrospirae_bacterium	unclassified_Thermodesulfovibrionia	unclassified_Thermodesulfovibrionia	1.7405228530650607e-05	0.0	8.88678239232182e-05	0.0	0.0	0.0	0.0	0.0	0.0	0.0	0.0	0.004588320638375045	0.0	0.0	1.646822456071011e-05
Patescibacteria	ABY1	Candidatus_Magasanikbacteria	uncultured_Parcubacteria_group_bacterium	uncultured_Parcubacteria_group_bacterium	uncultured_Parcubacteria_group_bacterium	0.0	0.0	1.4811303987203034e-05	0.0	0.0	0.0	0.0	0.0	0.0	0.0	0.0	0.00014508523757707654	0.0	0.0	0.0
Patescibacteria	Gracilibacteria	Absconditabacteriales__SR1	candidate_division_SR1_bacterium_MGEHA	unclassified_candidate_division_SR1_bacterium_MGEHA	unclassified_candidate_division_SR1_bacterium_MGEHA	0.0014272287395133499	6.557054571086668e-05	0.0	0.0	7.519221008703499e-05	0.0	0.0	0.0	0.0	0.0	0.0	0.0	0.0	0.00012409513960703205	0.0
Patescibacteria	Gracilibacteria	Candidatus_Peregrinibacteria	unclassified_Candidatus_Peregrinibacteria	unclassified_Candidatus_Peregrinibacteria	unclassified_Candidatus_Peregrinibacteria	0.0	0.0	0.0	0.0	0.0	0.0	0.0	0.0	0.0	0.00021814215597164153	0.0	0.0001632208922742111	0.0	0.0	0.0
Patescibacteria	Gracilibacteria	Candidatus_Peribacteria	Candidatus_Peribacteria_bacterium_RIFCSPLOWO2_01_FULL_51_18	unclassified_Candidatus_Peribacteria_bacterium_RIFCSPLOWO2_01_FULL_51_18	unclassified_Candidatus_Peribacteria_bacterium_RIFCSPLOWO2_01_FULL_51_18	0.0	0.0	0.0	0.0	0.0	0.0	0.0	0.0	0.0	5.453553899291038e-05	0.0	0.0	1.7384048397190737e-05	0.0	0.0
Patescibacteria	Gracilibacteria	Candidatus_Peribacteria	uncultured_Microgenomates_group_bacterium	uncultured_Microgenomates_group_bacterium	uncultured_Microgenomates_group_bacterium	0.0	0.0	0.0	0.00021788683293108072	0.0	0.0	0.0	0.0	0.0	0.0	0.0	0.0	5.2152145191572217e-05	0.0	0.0
Patescibacteria	Gracilibacteria	Candidatus_Peribacteria	uncultured_soil_bacterium	uncultured_soil_bacterium	uncultured_soil_bacterium	0.0	0.0	0.0	0.00030168946098149636	0.0	0.0	0.0	0.0	0.0	3.6357025995273585e-05	0.0	0.0	6.953619358876295e-05	0.0	0.0
Patescibacteria	Microgenomatia	Candidatus_Curtissbacteria	uncultured_soil_bacterium	uncultured_soil_bacterium	uncultured_soil_bacterium	0.0	0.0	0.0	0.0	0.0	0.0	0.00010801635676259548	0.0	0.0	0.00018178512997636792	0.0	0.0	3.476809679438147e-05	0.0	0.0
Patescibacteria	Microgenomatia	Candidatus_Daviesbacteria	uncultured_soil_bacterium	uncultured_soil_bacterium	uncultured_soil_bacterium	0.0	0.0	0.0	0.0	0.0	0.0	0.0	0.0	0.0	0.00012724959098345755	0.0	0.0	1.7384048397190737e-05	0.0	0.0
Patescibacteria	Microgenomatia	Candidatus_Gottesmanbacteria	Candidatus_Gottesmanbacteria_bacterium_RIFOXYB1_FULL_47_11	unclassified_Candidatus_Gottesmanbacteria_bacterium_RIFOXYB1_FULL_47_11	unclassified_Candidatus_Gottesmanbacteria_bacterium_RIFOXYB1_FULL_47_11	0.0	0.0	0.0	0.00020112630732099757	0.0	0.0	0.0	0.0	0.0	0.0	0.0	0.0	3.476809679438147e-05	0.0	0.0
Patescibacteria	Microgenomatia	Candidatus_Levybacteria	uncultured_Microgenomates_group_bacterium	uncultured_Microgenomates_group_bacterium	uncultured_Microgenomates_group_bacterium	0.0	0.0	0.0	0.00040225261464199515	0.0	0.0	0.0001388781729804799	0.0	0.0	0.0005635339029267405	0.0	0.0	8.69202419859537e-05	0.0	0.0
Patescibacteria	Microgenomatia	Candidatus_Levybacteria	uncultured_soil_bacterium	uncultured_soil_bacterium	uncultured_soil_bacterium	0.0	0.0	0.0	0.0	0.0	0.0	0.0	0.0	0.0	0.0004726413379385567	0.0	0.0	1.7384048397190737e-05	0.0	0.0
Patescibacteria	Microgenomatia	Candidatus_Pacebacteria	unclassified_Candidatus_Pacebacteria	unclassified_Candidatus_Pacebacteria	unclassified_Candidatus_Pacebacteria	0.0	0.0	0.0	0.0	0.0	0.0	0.00016973998919836433	0.0	0.0	0.00012724959098345755	0.0	7.254261878853827e-05	3.476809679438147e-05	0.0	1.646822456071011e-05
Patescibacteria	Microgenomatia	Candidatus_Pacebacteria	uncultured_Chloroflexi_bacterium	uncultured_Chloroflexi_bacterium	uncultured_Chloroflexi_bacterium	0.0	0.0	0.0	0.0	0.0	0.0	0.0	0.0	0.0	0.0	0.0	0.0	5.2152145191572217e-05	0.0	0.0
Patescibacteria	Microgenomatia	Candidatus_Woesebacteria	uncultured_Microgenomates_group_bacterium	uncultured_Microgenomates_group_bacterium	uncultured_Microgenomates_group_bacterium	0.0	0.0	0.0	0.0	0.0	0.0	0.0	0.0	0.0	0.00016360661697873113	0.0	0.0	0.0	0.0	0.0
Patescibacteria	Parcubacteria	Candidatus_Kaiserbacteria	Candidatus_Kaiserbacteria_bacterium_RIFOXYB1_FULL_46_14	unclassified_Candidatus_Kaiserbacteria_bacterium_RIFOXYB1_FULL_46_14	unclassified_Candidatus_Kaiserbacteria_bacterium_RIFOXYB1_FULL_46_14	0.0	0.0	0.0	0.0	0.0	0.0	0.0	0.0	0.0	5.453553899291038e-05	0.0	0.0	0.0	0.0	0.0
Patescibacteria	Parcubacteria	Candidatus_Nomurabacteria	uncultured_soil_bacterium	uncultured_soil_bacterium	uncultured_soil_bacterium	0.0	0.0	0.0	0.0	0.0	0.0	0.0	0.0	6.045461873287119e-05	0.0	0.0	0.0	0.0	0.0	0.0
Patescibacteria	Parcubacteria	GWA2_38_13b	uncultured_deep_sea_bacterium	uncultured_deep_sea_bacterium	uncultured_deep_sea_bacterium	0.0	0.0	0.0	0.00016760525610083133	0.0	0.0	0.0003703417946146131	0.0	0.0	0.0002363206689692783	0.0	0.0	3.476809679438147e-05	0.0	0.0
Patescibacteria	Saccharimonadia	Saccharimonadales	Candidatus_Saccharibacteria_bacterium_UB2523	unclassified_Candidatus_Saccharibacteria_bacterium_UB2523	unclassified_Candidatus_Saccharibacteria_bacterium_UB2523	0.0016186862533505064	0.03775224169303149	0.0	6.704210244033253e-05	0.0042107637648739595	0.0	0.0	0.00024392793671812384	0.0008463646622601967	0.0	0.0	0.0	0.0	0.004943123061013443	0.0006916654315498246
Patescibacteria	Saccharimonadia	Saccharimonadales	LWQ8	unclassified_LWQ8	unclassified_LWQ8	0.0	0.0	0.0	0.0028660498793242157	1.8798052521758747e-05	2.0939777200770582e-05	0.0020060180541624875	1.742342405129456e-05	2.015153957762373e-05	0.0028176695146337016	0.00014419350768731637	0.0	0.0014950281621584035	0.0	0.0
Patescibacteria	Saccharimonadia	Saccharimonadales	Saccharimonadaceae	Candidatus_Saccharimonas	unclassified_Candidatus_Saccharimonas	0.0002958888850210603	0.00027867481927118336	0.0	0.0	0.0006015376806962799	0.0	0.0	0.00013938739241035647	0.0	0.00012724959098345755	0.0	0.0022488211824446863	0.0	0.0006825232678386764	0.0003952373894570426
Patescibacteria	Saccharimonadia	Saccharimonadales	Saccharimonadaceae	TM7_bacterium_human_oral_taxon_HOT_869	unclassified_TM7_bacterium_human_oral_taxon_HOT_869	0.00038291502767431336	0.028818254839925905	0.0	0.0	0.004379946237569788	0.003915738336544099	0.0	0.0012370631076419139	0.002639851684668709	0.00012724959098345755	0.0	0.0	0.0	0.005336091003102379	0.0007740065543533752
Patescibacteria	Saccharimonadia	Saccharimonadales	Saccharimonadaceae	TM7a	candidate_division_TM7_single_cell_isolate_TM7a	0.0	0.0006720980935363835	0.0	0.0	0.0	0.0	0.0	0.0	0.00022166693535386104	0.0	0.0	0.0	0.0	0.0	0.0
Patescibacteria	Saccharimonadia	Saccharimonadales	Saccharimonadaceae	TM7a	unclassified_TM7a	0.0	0.0	0.0	0.0023799946366318053	0.0	4.1879554401541165e-05	0.0037342797623640153	3.484684810258912e-05	0.00010075769788811864	0.0033630249045628067	1.8024188460914547e-05	1.8135654697134567e-05	0.0008692024198595369	0.0	3.293644912142022e-05
Patescibacteria	Saccharimonadia	Saccharimonadales	Saccharimonadaceae	TM7x	Candidatus_Nanosynbacter_lyticus	0.00015664705677585547	0.05011228955952986	0.0	0.0003519710378117458	0.0010902870462620074	0.0006491330932238881	0.00023146362163413317	0.0	0.0010881831371916814	0.0	0.0	0.0	0.0	0.001137538779731127	0.0001976186947285213
Patescibacteria	Saccharimonadia	Saccharimonadales	Saccharimonadaceae	unclassified_Saccharimonadaceae	unclassified_Saccharimonadaceae	0.0	0.0	0.002162450382131643	0.0	0.0	0.0	0.0	0.0	0.0011083346767693052	0.001399745500818033	0.0	0.0	0.0	0.0	0.0
Patescibacteria	Saccharimonadia	Saccharimonadales	Saccharimonadaceae	uncultured_Candidatus_Saccharibacteria_bacterium	uncultured_Candidatus_Saccharibacteria_bacterium	0.00043513071326626516	0.0010983066406570169	0.0	0.0	0.0009023065210444198	0.0	0.0	0.0007666306582569607	0.0007053038852168306	0.0	0.0	0.0	0.0	0.0011168562564632886	0.0016632906806317211
Patescibacteria	Saccharimonadia	Saccharimonadales	WWH38	unclassified_WWH38	unclassified_WWH38	0.0	0.0	0.0	0.0014581657280772326	0.0	0.0	0.0010338708432991281	0.0	0.0	0.0008180330848936556	0.0	0.0	0.0003129128711494333	0.0	0.0
Patescibacteria	Saccharimonadia	Saccharimonadales	WWH38	uncultured_soil_bacterium	uncultured_soil_bacterium	0.0	0.0	0.0	0.0	0.0	0.0	0.0002623254378520176	0.0	0.0	0.0	0.0	0.0	0.0	0.0	0.0
Patescibacteria	Saccharimonadia	Saccharimonadales	YM_S32_TM7_50_20	unclassified_YM_S32_TM7_50_20	unclassified_YM_S32_TM7_50_20	0.0	0.0	0.0	0.0005698578707428265	0.0	0.0	0.000586374508139804	5.2270272153883684e-05	0.0	0.000527176876931467	3.6048376921829094e-05	0.0	0.0006084416939016758	0.0	0.0
Patescibacteria	Saccharimonadia	Saccharimonadales	unclassified_Saccharimonadales	unclassified_Saccharimonadales	unclassified_Saccharimonadales	0.0	0.0	0.0	0.0003519710378117458	0.0	2.0939777200770582e-05	0.0008178381297739371	0.0	2.015153957762373e-05	0.0010907107798582075	5.407256538274364e-05	0.0	0.0004519852583269591	0.0	0.0
Patescibacteria	Saccharimonadia	Saccharimonadales	uncultured_Candidatus_Saccharibacteria_bacterium	uncultured_Candidatus_Saccharibacteria_bacterium	uncultured_Candidatus_Saccharibacteria_bacterium	0.0005569673129808194	0.0	0.0	0.01769911504424779	0.0	8.375910880308233e-05	0.019967595092971222	0.00022650451266682928	0.00016121231662098986	0.027322305035448104	1.8024188460914547e-05	0.0	0.00872679229538975	0.0	0.0
Patescibacteria	Saccharimonadia	Saccharimonadales	uncultured_soil_bacterium	uncultured_soil_bacterium	uncultured_soil_bacterium	0.0	0.0	0.0	0.00011732367927058192	0.0	0.0	0.00012344726487153768	0.0	0.00048363694986296955	0.0004544628249409198	3.6048376921829094e-05	0.0	0.00020860858076628887	0.0	0.0
Planctomycetota	Phycisphaerae	C86	uncultured_planctomycete	uncultured_planctomycete	uncultured_planctomycete	0.0	0.0	0.0	0.0	0.0	0.0	0.0	0.0	0.0	0.0	0.0	9.067827348567283e-05	0.0	0.0	0.0
Planctomycetota	Phycisphaerae	CCM11a	uncultured_planctomycete	uncultured_planctomycete	uncultured_planctomycete	0.0	0.0	1.4811303987203034e-05	0.0	0.0	0.0	0.0	0.0	0.0	0.0	0.0	0.0018861080885019949	0.0	0.0	0.0
Planctomycetota	Phycisphaerae	MSBL9	4572_13	unclassified_4572_13	unclassified_4572_13	0.0	0.0	2.9622607974406068e-05	0.0	0.0	0.0	0.0	0.0	0.0	7.271405199054717e-05	0.0	0.0015959376133478417	0.0	0.0	0.0
Planctomycetota	Phycisphaerae	MSBL9	4572_13	uncultured_planctomycete	uncultured_planctomycete	0.0	0.0	0.0	0.0	0.0	0.0	0.0	0.0	0.0	0.0	0.0	0.0002176278563656148	0.0	0.0	0.0
Planctomycetota	Phycisphaerae	MSBL9	SG8_4	unclassified_SG8_4	unclassified_SG8_4	0.0	0.0	0.0	0.0	0.0	0.0	0.0	0.0	0.0	0.0	0.0	0.0005077983315197679	0.0	0.0	0.0
Planctomycetota	Phycisphaerae	Phycisphaerales	Phycisphaeraceae	SM1A02	unclassified_SM1A02	0.0	0.0	0.0	0.0	0.0	0.0	0.0	0.0	0.0	0.0	9.012094230457273e-05	0.0	3.476809679438147e-05	0.0	0.0
Planctomycetota	Phycisphaerae	Phycisphaerales	Phycisphaeraceae	SM1A02	uncultured_planctomycete	0.0	0.0	0.0	0.0	0.0	0.0	0.00016973998919836433	0.0	0.0	0.0	0.0	0.0	0.0	0.0	0.0
Planctomycetota	Phycisphaerae	Phycisphaerales	Phycisphaeraceae	Urania_1B_19_marine_sediment_group	unclassified_Urania_1B_19_marine_sediment_group	0.0	0.0	0.0	0.0	0.0	0.0	0.00018517089730730655	0.0	0.0	0.0	0.0	3.6271309394269135e-05	0.0	0.0	1.646822456071011e-05
Planctomycetota	Phycisphaerae	Phycisphaerales	Phycisphaeraceae	Urania_1B_19_marine_sediment_group	uncultured_planctomycete	0.0	0.0	1.4811303987203034e-05	0.0	0.0	0.0	0.0	0.0	0.0	0.0	0.0	3.6271309394269135e-05	0.0	0.0	0.0
Planctomycetota	Phycisphaerae	Phycisphaerales	Phycisphaeraceae	unclassified_Phycisphaeraceae	unclassified_Phycisphaeraceae	0.0	0.0	0.0	0.0	0.0	0.0	0.0	0.0	0.0	9.089256498818396e-05	0.0	0.00012694958287994197	0.0	0.0	0.0
Planctomycetota	Phycisphaerae	Pla1_lineage	unclassified_Pla1_lineage	unclassified_Pla1_lineage	unclassified_Pla1_lineage	0.0	0.0	0.0	0.0	0.0	0.0	0.0	0.0	0.0	0.0	0.0	5.44069640914037e-05	0.0	0.0	0.0
Planctomycetota	Phycisphaerae	Tepidisphaerales	Tepidisphaeraceae	Tepidisphaera	Tepidisphaera_mucosa	1.7405228530650607e-05	0.0	0.0	0.003553231429337624	0.0	0.001005109305636988	0.0042743615461769925	0.0001393873924103565	0.0009269708205706915	0.005580803490274496	0.0025414105729889514	0.0001088139281828074	0.0024163827272095134	0.0	1.646822456071011e-05
Planctomycetota	Phycisphaerae	Tepidisphaerales	WD2101_soil_group	unclassified_WD2101_soil_group	unclassified_WD2101_soil_group	0.0	0.0	0.0	0.0	0.0	2.0939777200770582e-05	0.00024689452974307536	0.0	6.045461873287119e-05	0.00010907107798582076	1.8024188460914547e-05	0.0	1.7384048397190737e-05	0.0	0.0
Planctomycetota	Planctomycetes	Gemmatales	Gemmataceae	Fimbriiglobus	Gemmata_sp._Io1_6	0.0	0.0	0.0	0.0	0.0	2.0939777200770582e-05	1.543090810894221e-05	0.0	2.015153957762373e-05	0.0	0.00012616931922640183	0.0	8.692024198595368e-05	0.0	0.0
Planctomycetota	Planctomycetes	Gemmatales	Gemmataceae	Fimbriiglobus	unclassified_Fimbriiglobus	0.0	0.0	0.0	6.704210244033253e-05	0.0	4.1879554401541165e-05	6.172363243576884e-05	0.0	2.015153957762373e-05	0.000618069441919651	7.209675384365819e-05	1.8135654697134567e-05	0.0001738404839719074	0.0	0.0
Planctomycetota	Planctomycetes	Gemmatales	Gemmataceae	Gemmata	Gemmata_sp._Br1_1	0.0	0.0	0.0	0.00040225261464199515	0.0	8.375910880308233e-05	0.0	0.0	4.030307915524746e-05	0.0	0.00019826607307006001	0.0	3.476809679438147e-05	0.0	0.0
Planctomycetota	Planctomycetes	Gemmatales	Gemmataceae	Gemmata	unclassified_Gemmata	0.0	0.0	0.0	0.0008380262805041566	0.0	8.375910880308233e-05	0.00021603271352519095	0.0	0.00016121231662098983	0.0004726413379385567	0.0007029433499756673	0.0	0.0002955288227522425	0.0	0.0
Planctomycetota	Planctomycetes	Gemmatales	Gemmataceae	unclassified_Gemmataceae	unclassified_Gemmataceae	0.0	0.0	0.0	0.0009050683829444891	0.0	6.281933160231175e-05	0.0003703417946146131	1.742342405129456e-05	0.0001410607770433661	0.00043628431194328305	0.0004325805230619491	1.8135654697134567e-05	6.953619358876295e-05	0.0	0.0
Planctomycetota	Planctomycetes	Planctomycetales	unclassified_Planctomycetales	unclassified_Planctomycetales	unclassified_Planctomycetales	0.0	0.0	0.0	0.0	0.0	0.0	0.00023146362163413317	0.0	0.0	0.0	0.0	0.0	0.00012168833878033517	0.0	0.0
Proteobacteria	Alphaproteobacteria	Acetobacterales	Acetobacteraceae	Acetobacter	Acetobacter_fabarum	3.4810457061301215e-05	0.0	0.0032584868771846675	0.00023464735854116385	0.001109085098783766	0.04659100427171455	0.00020060180541624874	0.0009234414747186117	0.025370788328228276	0.11303399381930558	0.0016221769614823093	0.0001088139281828074	0.0	0.0007859358841778697	0.00018115047016781122
Proteobacteria	Alphaproteobacteria	Acetobacterales	Acetobacteraceae	Acidiphilium	unclassified_Acidiphilium	0.0	0.0	0.0	0.0	0.0	0.0	0.0	0.0	0.0	7.271405199054717e-05	0.0	0.0	0.0	0.0	0.0
Proteobacteria	Alphaproteobacteria	Acetobacterales	Acetobacteraceae	Belnapia	Belnapia_rosea	0.0	0.0	0.0	0.0008045052292839903	0.0	0.0002303375492084764	1.543090810894221e-05	0.0	0.0003828792519748509	9.089256498818396e-05	5.407256538274364e-05	1.8135654697134567e-05	0.00017384048397190737	0.0	0.0
[truncated: 659 more rows]
