# Supplementary material for: Surface Microbiome Profiling of Dental Elevators Using Third‐Generation Sequencing: Implications for Infection Control in Dental Practice
Source: Microbiologyopen. 2025 Dec 8;14(6):e70178. doi: 10.1002/mbo3.70178 (PMC12685768; doi:10.1002/mbo3.70178)
Supplement: Supplementary file 1 — customer_backup. [file MBO3-14-e70178-s001.zip › customer_backup/customer_backup/Abundance_dir/allsample/allsample.biom]

{"id": "None","format": "Biological Observation Matrix 1.0.0","format_url": "http://biom-format.org","type": "OTU table","generated_by": "QIIME 1.8.0","date": "2025-01-24T12:16:27.663436","matrix_type": "sparse","matrix_element_type": "float","shape": [4612, 15],"data": [[0,1,34.0],[0,4,178.0],[0,8,1.0],[0,13,151.0],[0,14,2.0],[1,0,192.0],[1,1,2295.0],[1,2,1.0],[1,3,1423.0],[1,4,2107.0],[1,5,57.0],[1,7,1928.0],[1,8,624.0],[1,9,1.0],[1,10,1.0],[1,11,1112.0],[1,13,1473.0],[1,14,39.0],[2,0,671.0],[2,1,1.0],[2,2,638.0],[2,3,47.0],[2,4,24.0],[2,5,699.0],[2,6,18.0],[2,7,8.0],[2,8,198.0],[2,9,23.0],[2,10,597.0],[2,11,2232.0],[2,12,51.0],[2,13,13.0],[2,14,1400.0],[3,0,1.0],[3,3,11.0],[3,6,12.0],[3,9,18.0],[3,11,1.0],[3,12,6.0],[4,0,59.0],[4,2,1.0],[4,3,1.0],[4,5,13.0],[4,7,22.0],[4,8,3.0],[4,12,1.0],[4,14,14.0],[5,7,43.0],[6,4,1.0],[6,12,1.0],[6,13,3.0],[6,14,20.0],[7,0,17.0],[7,9,7.0],[7,14,24.0],[8,3,57.0],[8,14,5.0],[9,0,36.0],[9,5,2.0],[9,14,1.0],[10,0,37.0],[10,4,1.0],[10,5,1.0],[10,12,1.0],[10,14,1.0],[11,0,35.0],[11,5,1.0],[12,3,28.0],[12,5,1.0],[12,7,1.0],[12,8,4.0],[12,9,24.0],[12,12,26.0],[13,0,26.0],[13,1,1.0],[13,2,2.0],[13,3,15.0],[13,4,4.0],[13,5,74.0],[13,6,26.0],[13,7,55.0],[13,8,56.0],[13,9,142.0],[13,10,51.0],[13,11,2.0],[13,12,530.0],[13,13,12.0],[13,14,544.0],[14,0,1.0],[14,3,148.0],[14,5,21.0],[14,6,111.0],[14,7,1.0],[14,8,21.0],[14,9,128.0],[14,10,2.0],[14,11,5.0],[14,12,102.0],[15,3,2.0],[15,5,1.0],[15,9,20.0],[15,12,6.0],[16,3,16.0],[16,5,2.0],[16,6,2.0],[16,8,1.0],[16,9,11.0],[16,12,5.0],[17,3,10.0],[17,5,1.0],[17,6,16.0],[17,8,3.0],[17,9,58.0],[17,10,3.0],[17,11,1.0],[17,12,14.0],[18,3,19.0],[18,6,5.0],[18,7,2.0],[18,9,48.0],[18,12,22.0],[19,2,3.0],[19,11,114.0],[20,3,26.0],[21,3,39.0],[21,12,2.0],[22,3,80.0],[22,5,2.0],[22,6,28.0],[22,9,34.0],[22,12,29.0],[23,3,30.0],[23,5,16.0],[23,6,39.0],[23,7,1.0],[23,8,19.0],[23,9,22.0],[23,10,3.0],[23,12,17.0],[24,0,69.0],[24,1,318.0],[24,3,20.0],[24,4,1019.0],[24,8,128.0],[24,13,704.0],[24,14,22.0],[25,2,5.0],[25,11,127.0],[25,14,2.0],[26,1,29.0],[27,1,105.0],[27,4,60.0],[27,13,44.0],[28,1,28.0],[28,2,2.0],[28,3,1.0],[28,4,4.0],[28,5,12.0],[28,7,13.0],[28,8,3.0],[28,9,3.0],[28,10,4.0],[28,11,10.0],[28,12,48.0],[28,13,5.0],[28,14,1.0],[29,10,41.0],[29,11,1.0],[30,0,1.0],[30,4,1.0],[30,5,16.0],[30,7,2.0],[30,8,12.0],[30,9,1.0],[30,10,46.0],[30,11,2.0],[30,12,10.0],[31,5,6.0],[31,7,4.0],[31,8,11.0],[31,10,40.0],[31,12,6.0],[32,3,24.0],[32,5,21.0],[32,6,8.0],[32,7,3.0],[32,8,33.0],[32,10,86.0],[32,12,24.0],[32,14,1.0],[33,3,1.0],[33,5,5.0],[33,7,7.0],[33,8,22.0],[33,10,34.0],[33,11,1.0],[33,12,2.0],[34,2,2.0],[34,3,1.0],[34,5,6.0],[34,7,5.0],[34,8,13.0],[34,10,21.0],[34,11,2.0],[34,12,7.0],[35,0,350.0],[35,4,1.0],[35,14,157.0],[36,2,1.0],[36,3,3.0],[36,5,49.0],[36,6,7.0],[36,7,5.0],[36,8,86.0],[36,9,3.0],[36,10,45.0],[36,11,7.0],[36,12,19.0],[36,14,1.0],[37,2,2.0],[37,3,1.0],[37,5,14.0],[37,7,6.0],[37,8,25.0],[37,10,69.0],[37,11,2.0],[37,12,19.0],[38,2,4.0],[38,3,1.0],[38,5,6.0],[38,7,8.0],[38,8,27.0],[38,9,1.0],[38,10,64.0],[38,11,5.0],[38,12,21.0],[39,2,1.0],[39,5,3.0],[39,7,6.0],[39,8,10.0],[39,10,16.0],[39,11,2.0],[39,12,5.0],[40,0,11.0],[40,5,1.0],[40,10,1.0],[40,14,20.0],[41,0,25.0],[41,1,67.0],[41,4,48.0],[41,7,44.0],[41,8,35.0],[41,13,54.0],[41,14,101.0],[42,2,1.0],[42,5,25.0],[42,8,35.0],[42,11,2.0],[43,3,2.0],[43,6,9.0],[43,8,18.0],[43,14,9.0],[44,2,1.0],[44,3,2.0],[44,5,46.0],[44,8,9.0],[44,10,2.0],[44,11,2.0],[44,12,4.0],[45,0,89.0],[45,5,28.0],[45,6,1.0],[45,8,7.0],[45,9,5.0],[45,11,4.0],[45,12,2.0],[45,14,22.0],[46,1,243.0],[46,4,591.0],[46,7,240.0],[46,8,80.0],[46,13,308.0],[47,3,1.0],[47,6,21.0],[47,12,4.0],[48,3,14.0],[48,5,3.0],[48,6,15.0],[48,8,1.0],[48,9,12.0],[48,12,12.0],[49,6,12.0],[49,9,8.0],[49,12,1.0],[50,3,16.0],[50,6,8.0],[50,9,8.0],[50,12,1.0],[51,3,5.0],[51,5,2.0],[51,6,10.0],[51,8,3.0],[51,9,9.0],[51,10,9.0],[51,12,6.0],[52,6,11.0],[52,9,18.0],[52,10,5.0],[52,12,4.0],[53,3,14.0],[53,5,1.0],[53,6,18.0],[53,9,9.0],[53,12,27.0],[54,0,4.0],[54,2,1.0],[54,3,5.0],[54,6,6.0],[54,7,1.0],[54,9,9.0],[54,10,1.0],[54,11,1.0],[54,12,2.0],[55,3,26.0],[55,6,21.0],[55,9,53.0],[55,12,38.0],[56,3,13.0],[56,5,5.0],[56,6,4.0],[56,7,2.0],[56,8,6.0],[56,9,5.0],[56,10,11.0],[56,12,14.0],[57,0,49.0],[57,1,5.0],[57,3,269.0],[57,7,79.0],[57,11,34.0],[58,3,14.0],[58,6,4.0],[58,9,5.0],[58,12,8.0],[59,3,10.0],[59,4,24.0],[59,13,22.0],[60,14,29.0],[61,0,19.0],[61,14,24.0],[62,0,19.0],[62,14,6.0],[63,0,1.0],[63,2,1.0],[63,11,28.0],[63,14,1.0],[64,0,1.0],[64,2,2.0],[64,8,13.0],[64,9,12.0],[64,11,109.0],[64,12,1.0],[64,14,17.0],[65,0,111.0],[65,14,5.0],[66,0,39.0],[66,5,2.0],[67,3,126.0],[67,4,54.0],[67,8,19.0],[67,9,2.0],[67,13,45.0],[68,3,320.0],[68,5,1.0],[68,6,207.0],[68,7,1.0],[68,8,1.0],[68,9,420.0],[68,10,1.0],[68,11,1.0],[68,12,213.0],[69,3,1.0],[69,6,36.0],[69,7,1.0],[69,9,53.0],[69,12,44.0],[70,3,13.0],[70,6,2.0],[70,9,14.0],[70,12,9.0],[71,0,2.0],[71,3,27.0],[71,5,4.0],[71,6,1.0],[71,8,4.0],[71,9,45.0],[71,10,3.0],[71,11,1.0],[71,12,26.0],[72,9,40.0],[72,12,5.0],[72,14,1.0],[73,2,24.0],[73,14,1.0],[74,2,3.0],[74,3,1.0],[74,9,6.0],[74,11,120.0],[75,3,23.0],[75,10,1.0],[76,3,20.0],[76,5,9.0],[76,8,12.0],[76,9,5.0],[76,10,35.0],[76,12,19.0],[77,0,1.0],[77,3,32.0],[77,7,1.0],[77,9,19.0],[77,12,15.0],[78,3,19.0],[78,9,9.0],[78,10,1.0],[78,12,3.0],[79,0,408.0],[79,5,2.0],[79,8,1.0],[79,12,1.0],[79,14,332.0],[80,3,20.0],[80,5,5.0],[80,8,8.0],[80,9,20.0],[80,12,7.0],[81,3,19.0],[81,5,2.0],[81,9,11.0],[81,10,7.0],[81,11,1.0],[81,12,4.0],[82,2,3.0],[82,3,9.0],[82,11,93.0],[82,14,3.0],[83,2,1.0],[83,11,48.0],[84,2,3.0],[84,9,2.0],[84,11,64.0],[85,1,20.0],[85,9,1.0],[85,11,2.0],[86,1,22.0],[86,4,3.0],[86,13,7.0],[87,1,151.0],[87,4,14.0],[87,13,9.0],[88,1,20.0],[89,9,23.0],[90,0,7.0],[90,1,227.0],[90,4,2.0],[90,5,1.0],[90,6,1.0],[90,8,12.0],[90,13,2.0],[91,10,26.0],[92,2,3.0],[92,9,9.0],[92,10,26.0],[92,11,41.0],[92,14,2.0],[93,3,18.0],[93,5,2.0],[93,7,2.0],[93,8,4.0],[93,9,1.0],[93,10,26.0],[93,12,2.0],[94,5,2.0],[94,7,3.0],[94,8,6.0],[94,10,19.0],[94,11,2.0],[94,12,1.0],[95,5,8.0],[95,7,3.0],[95,8,10.0],[95,10,87.0],[95,11,1.0],[95,12,12.0],[96,5,1.0],[96,7,4.0],[96,8,8.0],[96,10,24.0],[96,11,3.0],[96,12,3.0],[97,3,1.0],[97,5,2.0],[97,7,5.0],[97,8,14.0],[97,10,33.0],[97,11,3.0],[97,12,7.0],[98,5,7.0],[98,7,1.0],[98,8,10.0],[98,10,21.0],[98,11,1.0],[98,12,4.0],[99,0,1.0],[99,5,7.0],[99,7,1.0],[99,8,14.0],[99,10,55.0],[99,12,8.0],[100,2,2.0],[100,5,10.0],[100,7,1.0],[100,8,13.0],[100,10,36.0],[100,12,4.0],[101,1,458.0],[101,3,268.0],[101,4,192.0],[101,5,42.0],[101,8,42.0],[101,13,180.0],[102,0,17.0],[102,1,4.0],[102,2,12.0],[102,3,61.0],[102,4,61.0],[102,5,38.0],[102,6,36.0],[102,7,85.0],[102,8,40.0],[102,9,46.0],[102,10,101.0],[102,11,37.0],[102,12,70.0],[102,13,107.0],[102,14,59.0],[103,3,7.0],[103,4,6.0],[103,5,1.0],[103,6,4.0],[103,7,28.0],[103,8,4.0],[103,9,3.0],[103,10,36.0],[103,11,4.0],[103,12,16.0],[103,13,9.0],[103,14,5.0],[104,2,2.0],[104,5,2.0],[104,7,4.0],[104,8,14.0],[104,10,25.0],[104,11,7.0],[104,12,6.0],[105,0,8.0],[105,3,2.0],[105,7,2.0],[105,10,2.0],[105,11,4.0],[105,14,1.0],[106,2,1.0],[106,5,29.0],[106,7,6.0],[106,8,41.0],[106,10,69.0],[106,11,1.0],[106,12,11.0],[106,13,1.0],[106,14,1.0],[107,0,65.0],[107,3,1.0],[107,5,10.0],[107,7,1.0],[107,8,1.0],[107,10,1.0],[107,12,2.0],[107,14,43.0],[108,0,1.0],[108,1,3.0],[108,2,9.0],[108,3,12.0],[108,4,3.0],[108,5,5.0],[108,6,14.0],[108,7,5.0],[108,8,2.0],[108,9,2.0],[108,10,4.0],[108,11,7.0],[108,12,1.0],[108,13,4.0],[108,14,2.0],[109,5,16.0],[109,7,4.0],[109,8,45.0],[109,10,43.0],[109,12,4.0],[110,5,20.0],[110,8,21.0],[110,9,1.0],[110,10,9.0],[110,11,3.0],[110,12,2.0],[111,1,8.0],[111,3,1.0],[111,5,84.0],[111,7,1.0],[111,8,13.0],[111,10,5.0],[111,11,3.0],[111,12,14.0],[111,14,1.0],[112,0,1.0],[112,2,3.0],[112,3,39.0],[112,4,19.0],[112,5,25.0],[112,6,12.0],[112,7,84.0],[112,8,3.0],[112,9,259.0],[112,10,79.0],[112,11,4.0],[112,12,2693.0],[112,13,9.0],[112,14,3052.0],[113,0,3.0],[113,3,248.0],[113,5,4.0],[113,6,156.0],[113,7,2.0],[113,8,10.0],[113,9,220.0],[113,10,16.0],[113,11,4.0],[113,12,128.0],[114,3,1.0],[114,6,26.0],[114,9,7.0],[114,12,3.0],[115,3,42.0],[115,5,4.0],[115,6,31.0],[115,7,1.0],[115,8,9.0],[115,9,22.0],[115,10,13.0],[115,11,2.0],[115,12,28.0],[116,6,18.0],[116,9,8.0],[116,12,1.0],[117,6,13.0],[117,9,7.0],[117,12,1.0],[118,3,30.0],[118,5,1.0],[118,6,15.0],[118,9,17.0],[118,10,1.0],[118,12,5.0],[119,3,14.0],[119,6,40.0],[119,9,15.0],[119,12,21.0],[120,3,1.0],[120,6,8.0],[120,9,24.0],[120,12,2.0],[121,3,11.0],[121,6,17.0],[121,9,16.0],[121,12,12.0],[122,1,1.0],[122,3,11.0],[122,5,1.0],[122,6,3.0],[122,9,10.0],[122,12,7.0],[122,13,1.0],[123,3,17.0],[123,5,16.0],[123,6,21.0],[123,7,1.0],[123,8,14.0],[123,9,47.0],[123,10,58.0],[123,12,54.0],[124,1,106.0],[124,7,137.0],[124,8,26.0],[125,4,14.0],[125,7,40.0],[125,13,6.0],[126,3,20.0],[126,5,2.0],[126,7,1.0],[126,10,1.0],[127,1,3.0],[127,4,15.0],[127,7,8.0],[127,13,18.0],[128,4,17.0],[128,13,15.0],[129,1,10.0],[129,4,31.0],[129,13,33.0],[130,4,38.0],[130,5,22.0],[130,8,24.0],[130,13,28.0],[131,5,7.0],[131,14,22.0],[132,5,1.0],[132,14,21.0],[133,2,1.0],[133,3,1.0],[133,5,13.0],[133,7,3.0],[133,8,32.0],[133,10,51.0],[133,11,4.0],[133,12,8.0],[133,13,31.0],[133,14,1.0],[134,5,1.0],[134,14,21.0],[135,0,1.0],[135,2,3.0],[135,3,6.0],[135,5,45.0],[135,6,1.0],[135,7,36.0],[135,8,127.0],[135,10,256.0],[135,11,20.0],[135,12,68.0],[135,13,34.0],[135,14,3.0],[136,0,9.0],[136,12,2.0],[136,14,26.0],[137,0,17.0],[137,9,2.0],[137,14,35.0],[138,0,21.0],[138,14,24.0],[139,0,16.0],[139,14,25.0],[140,0,18.0],[140,14,1.0],[141,3,18.0],[141,5,1.0],[141,8,1.0],[141,12,19.0],[142,9,17.0],[142,12,4.0],[143,2,24.0],[143,5,1.0],[143,10,1.0],[143,12,1.0],[144,1,11.0],[144,2,44.0],[144,4,6.0],[144,8,1.0],[144,13,5.0],[145,1,984.0],[145,9,8.0],[145,10,3.0],[145,12,1.0],[145,14,1.0],[146,2,4.0],[146,9,4.0],[146,11,217.0],[146,14,1.0],[147,3,31.0],[147,5,2.0],[147,6,5.0],[147,8,1.0],[147,10,2.0],[147,12,1.0],[148,3,34.0],[148,9,10.0],[148,12,1.0],[149,3,28.0],[149,9,2.0],[149,11,13.0],[150,2,1.0],[150,7,1.0],[150,11,51.0],[151,2,1.0],[151,11,72.0],[151,14,1.0],[152,11,46.0],[152,14,1.0],[153,0,13.0],[153,1,99.0],[153,2,101.0],[153,3,30.0],[153,7,101.0],[153,8,7.0],[153,9,11.0],[153,11,20.0],[153,14,2.0],[154,1,32.0],[155,1,21.0],[155,10,1.0],[156,0,65.0],[156,2,362.0],[156,3,19.0],[156,4,85.0],[156,5,89.0],[156,6,25.0],[156,7,24.0],[156,8,66.0],[156,9,58.0],[156,10,245.0],[156,11,285.0],[156,12,7.0],[156,13,40.0],[156,14,629.0],[157,1,24.0],[157,14,1.0],[158,1,17.0],[159,0,1.0],[159,3,22.0],[159,5,32.0],[159,6,9.0],[159,7,1.0],[159,8,22.0],[159,9,53.0],[159,10,13.0],[159,11,8.0],[159,12,13.0],[159,14,2.0],[160,0,1.0],[160,1,1.0],[160,3,2.0],[160,4,1.0],[160,5,3.0],[160,6,2.0],[160,8,1.0],[160,9,55.0],[160,10,6.0],[160,11,1.0],[160,12,9.0],[160,14,3.0],[161,3,2.0],[161,5,34.0],[161,7,4.0],[161,8,47.0],[161,10,159.0],[161,12,14.0],[162,2,1.0],[162,3,2.0],[162,5,11.0],[162,7,2.0],[162,8,13.0],[162,9,2.0],[162,10,87.0],[162,12,29.0],[163,2,1.0],[163,10,16.0],[163,11,39.0],[164,5,3.0],[164,7,1.0],[164,8,8.0],[164,10,23.0],[164,11,3.0],[164,12,4.0],[164,14,1.0],[165,3,15.0],[165,4,1.0],[165,5,4.0],[165,8,5.0],[165,9,4.0],[165,10,24.0],[165,12,10.0],[166,5,8.0],[166,7,2.0],[166,8,9.0],[166,10,42.0],[166,11,1.0],[166,12,3.0],[167,0,7.0],[167,1,158.0],[167,3,11.0],[167,4,140.0],[167,5,10.0],[167,8,12.0],[167,11,17.0],[167,13,70.0],[168,2,4.0],[168,3,2.0],[168,5,7.0],[168,7,12.0],[168,8,25.0],[168,10,72.0],[168,11,6.0],[168,12,14.0],[169,5,8.0],[169,7,1.0],[169,8,8.0],[169,10,46.0],[169,12,9.0],[170,3,1.0],[170,5,7.0],[170,7,4.0],[170,8,15.0],[170,10,39.0],[170,11,7.0],[170,12,7.0],[171,5,14.0],[171,7,1.0],[171,8,38.0],[171,10,99.0],[171,11,1.0],[171,12,23.0],[172,3,1.0],[172,5,8.0],[172,8,15.0],[172,10,34.0],[172,11,1.0],[172,12,6.0],[173,3,1.0],[173,5,2.0],[173,7,2.0],[173,8,10.0],[173,10,21.0],[173,11,2.0],[173,12,2.0],[174,5,3.0],[174,7,3.0],[174,8,6.0],[174,10,9.0],[174,11,1.0],[174,12,3.0],[175,0,8.0],[175,1,1.0],[175,2,13.0],[175,3,50.0],[175,4,40.0],[175,5,37.0],[175,6,21.0],[175,7,52.0],[175,8,18.0],[175,9,52.0],[175,10,76.0],[175,11,15.0],[175,12,42.0],[175,13,77.0],[175,14,65.0],[176,5,16.0],[176,7,3.0],[176,8,9.0],[176,9,5.0],[176,10,39.0],[176,12,16.0],[177,2,1.0],[177,3,2.0],[177,5,5.0],[177,8,7.0],[177,10,14.0],[177,11,3.0],[177,12,4.0],[178,5,36.0],[178,7,2.0],[178,8,70.0],[178,10,171.0],[178,11,3.0],[178,12,21.0],[179,5,28.0],[179,8,7.0],[179,10,2.0],[179,11,2.0],[179,12,1.0],[180,7,2.0],[180,8,16.0],[180,10,1.0],[181,0,4.0],[181,5,3.0],[181,6,1.0],[181,7,10.0],[181,8,3.0],[181,9,2.0],[181,10,2.0],[181,12,7.0],[181,14,17.0],[182,2,1.0],[182,5,39.0],[182,7,5.0],[182,8,103.0],[182,10,85.0],[182,11,1.0],[182,12,20.0],[183,1,9.0],[183,6,8.0],[183,8,33.0],[183,14,17.0],[184,0,7.0],[184,3,7.0],[184,5,15.0],[184,6,10.0],[184,7,91.0],[184,8,32.0],[184,9,14.0],[184,10,15.0],[184,12,32.0],[184,14,1.0],[185,3,1.0],[185,5,20.0],[185,6,1.0],[185,8,2.0],[185,10,1.0],[185,11,1.0],[186,3,3.0],[186,6,3.0],[186,7,2.0],[186,8,3.0],[186,9,3.0],[186,10,5.0],[186,11,7.0],[186,12,1.0],[186,13,3.0],[186,14,12.0],[187,5,16.0],[187,8,6.0],[187,10,1.0],[187,11,1.0],[188,0,279.0],[188,1,738.0],[188,2,472.0],[188,3,108.0],[188,4,23.0],[188,5,117.0],[188,6,106.0],[188,7,89.0],[188,8,69.0],[188,9,53.0],[188,10,245.0],[188,11,1022.0],[188,12,39.0],[188,13,33.0],[188,14,370.0],[189,3,48.0],[189,5,11.0],[189,6,1.0],[189,8,19.0],[189,9,5.0],[189,10,3.0],[189,11,1.0],[189,12,10.0],[190,5,1.0],[190,6,29.0],[190,8,1.0],[190,9,2.0],[190,10,2.0],[190,12,1.0],[191,3,30.0],[191,6,32.0],[191,8,1.0],[191,9,2.0],[191,12,13.0],[192,5,5.0],[192,6,19.0],[192,8,4.0],[192,9,20.0],[192,10,6.0],[192,12,15.0],[193,3,17.0],[193,6,18.0],[193,8,3.0],[193,9,9.0],[193,10,3.0],[193,12,6.0],[194,3,19.0],[194,6,5.0],[194,9,2.0],[194,12,6.0],[195,3,10.0],[195,6,6.0],[195,9,4.0],[195,12,10.0],[196,3,16.0],[196,5,2.0],[196,6,38.0],[196,7,2.0],[196,8,4.0],[196,9,17.0],[196,11,1.0],[196,12,13.0],[197,3,49.0],[197,6,7.0],[197,9,16.0],[197,12,23.0],[198,3,9.0],[198,6,12.0],[198,9,21.0],[198,12,1.0],[199,0,114.0],[199,1,93.0],[199,2,4.0],[199,3,87.0],[199,4,1.0],[199,5,11.0],[199,6,14.0],[199,7,169.0],[199,8,47.0],[199,9,55.0],[199,10,751.0],[199,11,44.0],[199,12,6.0],[199,13,5.0],[199,14,18.0],[200,5,6.0],[200,6,2.0],[200,7,1.0],[200,8,6.0],[200,9,14.0],[200,10,1.0],[200,12,6.0],[201,3,19.0],[201,6,10.0],[201,9,25.0],[201,12,20.0],[202,0,1.0],[202,7,31.0],[202,9,5.0],[202,11,7.0],[202,12,3.0],[203,7,19.0],[204,0,2.0],[204,1,5.0],[204,3,15.0],[204,4,8.0],[204,7,23.0],[204,8,7.0],[204,9,2.0],[204,13,4.0],[204,14,1.0],[205,0,27.0],[205,2,1.0],[205,3,65.0],[205,5,28.0],[205,6,42.0],[205,7,8.0],[205,8,33.0],[205,9,45.0],[205,10,90.0],[205,11,44.0],[205,12,60.0],[205,13,85.0],[205,14,5.0],[206,1,12.0],[206,4,13.0],[206,13,13.0],[207,0,3.0],[207,1,20.0],[207,2,1.0],[207,4,9.0],[207,5,1.0],[207,9,2.0],[207,13,3.0],[207,14,52.0],[208,0,2.0],[208,2,2.0],[208,3,3.0],[208,4,2.0],[208,5,1.0],[208,6,1.0],[208,8,32.0],[208,10,6.0],[208,11,2.0],[208,12,9.0],[208,13,4.0],[208,14,36.0],[209,0,24.0],[209,14,26.0],[210,0,5.0],[210,1,2.0],[210,2,5.0],[210,3,16.0],[210,4,4.0],[210,5,27.0],[210,6,6.0],[210,7,14.0],[210,8,22.0],[210,9,10.0],[210,10,81.0],[210,11,6.0],[210,12,131.0],[210,13,36.0],[210,14,1709.0],[211,11,32.0],[211,14,11.0],[212,2,1.0],[212,6,6.0],[212,11,152.0],[212,14,6.0],[213,0,22.0],[213,5,2.0],[214,0,41.0],[215,0,35.0],[215,6,1.0],[216,0,24.0],[216,3,1.0],[216,14,32.0],[217,3,13.0],[217,9,8.0],[217,12,15.0],[218,3,1.0],[218,6,6.0],[218,9,16.0],[218,12,10.0],[219,3,9.0],[219,9,13.0],[219,12,10.0],[220,3,26.0],[220,5,5.0],[220,8,5.0],[220,9,13.0],[220,10,7.0],[220,12,7.0],[221,0,1.0],[221,1,18.0],[221,2,7.0],[221,3,49.0],[221,4,23.0],[221,5,17.0],[221,6,19.0],[221,7,99.0],[221,8,6.0],[221,9,295.0],[221,10,67.0],[221,11,7.0],[221,12,1948.0],[221,13,14.0],[221,14,3779.0],[222,0,1.0],[222,3,61.0],[222,5,1.0],[222,6,224.0],[222,7,1.0],[222,8,4.0],[222,9,223.0],[222,12,140.0],[223,3,19.0],[223,12,1.0],[224,3,25.0],[224,5,1.0],[224,6,28.0],[224,8,1.0],[224,9,61.0],[224,10,2.0],[224,12,37.0],[225,2,20.0],[226,3,36.0],[226,5,1.0],[226,6,4.0],[226,8,2.0],[226,9,11.0],[226,10,7.0],[226,12,6.0],[227,3,30.0],[227,9,19.0],[227,12,2.0],[228,3,48.0],[228,5,2.0],[228,7,1.0],[228,8,3.0],[228,10,3.0],[228,12,5.0],[229,3,22.0],[229,12,1.0],[230,3,21.0],[230,5,1.0],[230,8,4.0],[230,9,7.0],[230,12,1.0],[231,6,4.0],[231,9,25.0],[232,9,30.0],[232,12,8.0],[233,1,74.0],[233,2,814.0],[233,4,55.0],[233,7,1.0],[233,8,87.0],[233,13,29.0],[233,14,58.0],[234,5,1.0],[234,10,25.0],[235,10,26.0],[236,3,1.0],[236,5,4.0],[236,7,2.0],[236,8,17.0],[236,10,173.0],[236,12,22.0],[237,5,14.0],[237,6,10.0],[237,7,3.0],[237,8,31.0],[237,9,1.0],[237,10,56.0],[237,11,1.0],[237,12,10.0],[237,13,1.0],[238,2,1.0],[238,5,1.0],[238,7,1.0],[238,8,7.0],[238,10,9.0],[238,11,1.0],[238,12,1.0],[239,5,8.0],[239,7,2.0],[239,8,8.0],[239,10,36.0],[239,12,11.0],[240,5,1.0],[240,7,3.0],[240,8,7.0],[240,10,11.0],[240,11,2.0],[240,12,1.0],[241,2,1.0],[241,5,1.0],[241,8,7.0],[241,10,14.0],[241,12,2.0],[242,2,2.0],[242,5,4.0],[242,7,5.0],[242,8,12.0],[242,10,20.0],[242,11,2.0],[242,12,6.0],[243,0,1.0],[243,2,10.0],[243,3,6.0],[243,4,32.0],[243,5,6.0],[243,6,2.0],[243,7,12.0],[243,8,11.0],[243,9,9.0],[243,10,33.0],[243,11,11.0],[243,12,10.0],[243,13,13.0],[243,14,13.0],[244,0,685.0],[244,1,114.0],[244,6,1.0],[245,4,20.0],[245,8,28.0],[245,13,12.0],[246,2,1.0],[246,3,3.0],[246,4,1.0],[246,5,55.0],[246,6,1.0],[246,7,1.0],[246,8,70.0],[246,10,53.0],[246,11,5.0],[246,12,7.0],[247,5,19.0],[247,8,2.0],[247,10,2.0],[247,12,1.0],[248,6,15.0],[248,9,6.0],[248,12,1.0],[249,5,21.0],[249,6,27.0],[249,7,2.0],[249,8,28.0],[249,9,21.0],[249,10,20.0],[249,11,1.0],[249,12,19.0],[250,3,15.0],[250,6,36.0],[250,9,9.0],[250,12,5.0],[251,6,9.0],[251,9,11.0],[251,12,2.0],[252,3,2.0],[252,5,1.0],[252,6,11.0],[252,8,1.0],[252,9,26.0],[252,10,2.0],[252,12,10.0],[253,3,6.0],[253,5,1.0],[253,6,8.0],[253,7,1.0],[253,8,1.0],[253,9,14.0],[253,10,3.0],[253,12,8.0],[254,6,9.0],[254,9,12.0],[254,12,14.0],[255,1,433.0],[255,4,636.0],[255,5,22.0],[255,8,6.0],[255,13,555.0],[255,14,2.0],[256,3,15.0],[256,6,11.0],[256,9,11.0],[256,10,2.0],[256,12,8.0],[257,3,12.0],[257,5,3.0],[257,6,32.0],[257,7,1.0],[257,9,17.0],[257,12,23.0],[258,0,1.0],[258,3,19.0],[258,5,6.0],[258,6,27.0],[258,7,1.0],[258,8,9.0],[258,9,20.0],[258,10,1.0],[258,11,3.0],[258,12,27.0],[258,14,1.0],[259,3,419.0],[259,6,229.0],[259,7,3.0],[259,9,445.0],[259,12,368.0],[260,5,2.0],[260,6,1.0],[260,8,1.0],[260,9,8.0],[260,10,32.0],[260,11,1.0],[260,12,29.0],[260,14,1.0],[261,3,28.0],[261,6,13.0],[261,8,2.0],[261,9,25.0],[261,10,8.0],[261,12,23.0],[262,7,42.0],[263,7,18.0],[263,13,1.0],[264,7,39.0],[265,4,31.0],[265,8,6.0],[265,13,32.0],[266,0,49.0],[266,1,95.0],[266,2,395.0],[266,3,41.0],[266,4,22.0],[266,5,35.0],[266,6,45.0],[266,7,28.0],[266,8,33.0],[266,9,23.0],[266,10,71.0],[266,11,69.0],[266,12,33.0],[266,13,22.0],[266,14,162.0],[267,1,3.0],[267,4,18.0],[267,13,26.0],[268,4,15.0],[268,13,18.0],[269,0,22.0],[269,4,1.0],[269,8,1.0],[269,12,1.0],[269,13,3.0],[270,2,1.0],[270,5,22.0],[270,14,1.0],[271,5,2.0],[271,8,1.0],[271,12,1.0],[271,14,21.0],[272,5,29.0],[272,6,2.0],[272,7,1.0],[272,8,1.0],[272,10,4.0],[272,12,5.0],[272,14,22.0],[273,0,9.0],[273,14,8.0],[274,0,8.0],[274,5,1.0],[274,14,23.0],[275,2,1.0],[275,9,13.0],[275,11,35.0],[275,12,1.0],[275,14,1.0],[276,0,21.0],[276,14,9.0],[277,0,330.0],[277,6,1.0],[277,14,101.0],[278,0,24.0],[279,0,22.0],[280,0,1.0],[280,2,7.0],[280,9,9.0],[280,11,220.0],[280,14,7.0],[281,3,10.0],[281,5,1.0],[281,12,7.0],[282,6,41.0],[282,9,25.0],[282,12,16.0],[283,5,1.0],[283,7,1.0],[283,8,1.0],[283,9,17.0],[283,12,4.0],[284,3,38.0],[284,9,14.0],[284,12,4.0],[285,2,9.0],[285,11,18.0],[286,3,21.0],[286,9,1.0],[286,12,3.0],[287,3,39.0],[288,2,5.0],[288,3,1.0],[288,5,26.0],[288,7,20.0],[288,8,81.0],[288,10,160.0],[288,11,29.0],[288,12,42.0],[288,13,143.0],[289,3,23.0],[289,5,11.0],[289,6,8.0],[289,8,10.0],[289,9,4.0],[289,10,2.0],[289,11,1.0],[289,12,10.0],[290,3,19.0],[291,3,22.0],[291,9,9.0],[291,12,1.0],[292,3,24.0],[292,8,1.0],[292,10,1.0],[293,3,47.0],[293,6,11.0],[293,9,24.0],[293,12,17.0],[293,14,1.0],[294,3,25.0],[294,4,1.0],[294,5,4.0],[294,6,14.0],[294,8,3.0],[294,9,1.0],[294,10,11.0],[294,12,16.0],[294,13,3.0],[295,3,21.0],[296,1,1.0],[296,3,25.0],[296,5,1.0],[296,8,7.0],[296,9,5.0],[296,10,4.0],[296,12,1.0],[297,3,17.0],[297,5,1.0],[297,11,1.0],[297,12,1.0],[297,14,1.0],[298,0,1.0],[298,3,25.0],[298,5,2.0],[298,6,5.0],[298,7,2.0],[298,8,3.0],[298,9,4.0],[298,10,6.0],[298,11,1.0],[298,12,1.0],[299,0,16.0],[299,2,25.0],[299,3,2.0],[299,4,19.0],[299,5,43.0],[299,6,1.0],[299,7,28.0],[299,8,75.0],[299,9,31.0],[299,10,309.0],[299,11,391.0],[299,12,8.0],[299,13,19.0],[299,14,458.0],[300,3,16.0],[300,8,3.0],[300,9,4.0],[300,10,1.0],[301,3,14.0],[301,5,2.0],[301,6,9.0],[301,7,1.0],[301,9,20.0],[301,12,8.0],[302,2,1.0],[302,11,54.0],[302,14,2.0],[303,3,1.0],[303,11,49.0],[304,1,15.0],[304,12,1.0],[304,13,1.0],[305,1,15.0],[305,9,2.0],[306,1,17.0],[306,10,1.0],[307,0,45.0],[307,1,18.0],[307,3,4.0],[307,4,3.0],[307,5,2.0],[307,6,3.0],[307,7,22.0],[307,8,5.0],[307,9,25.0],[307,10,3.0],[307,11,75.0],[307,12,3.0],[307,13,2.0],[307,14,18.0],[308,1,17.0],[309,9,26.0],[310,0,1.0],[310,1,6.0],[310,2,9.0],[310,3,43.0],[310,4,44.0],[310,5,26.0],[310,6,62.0],[310,7,181.0],[310,8,97.0],[310,9,34.0],[310,10,119.0],[310,11,49.0],[310,12,22.0],[310,13,94.0],[310,14,35.0],[311,6,4.0],[311,9,29.0],[311,12,11.0],[312,5,11.0],[312,7,1.0],[312,8,6.0],[312,9,15.0],[312,12,2.0],[313,5,2.0],[313,8,5.0],[313,10,15.0],[313,12,1.0],[314,5,5.0],[314,7,1.0],[314,8,4.0],[314,10,16.0],[314,12,7.0],[315,2,1.0],[315,3,1.0],[315,5,6.0],[315,7,7.0],[315,8,21.0],[315,10,43.0],[315,11,7.0],[315,12,17.0],[316,5,6.0],[316,8,6.0],[316,10,14.0],[316,12,2.0],[317,0,1.0],[317,5,2.0],[317,7,1.0],[317,8,3.0],[317,9,14.0],[317,10,10.0],[317,12,37.0],[317,13,1.0],[318,5,2.0],[318,7,1.0],[318,8,6.0],[318,10,7.0],[318,11,1.0],[318,12,5.0],[319,5,51.0],[319,8,6.0],[319,9,1.0],[319,10,9.0],[319,11,3.0],[319,12,3.0],[319,14,2.0],[320,3,1.0],[320,6,13.0],[320,8,1.0],[320,9,13.0],[320,10,2.0],[320,12,9.0],[321,3,1.0],[321,11,562.0],[322,8,20.0],[323,3,1.0],[323,5,10.0],[323,7,3.0],[323,8,26.0],[323,9,6.0],[323,10,55.0],[323,12,15.0],[324,5,16.0],[324,8,27.0],[324,11,2.0],[324,12,2.0],[325,5,19.0],[325,6,1.0],[325,7,1.0],[325,8,30.0],[325,9,3.0],[325,10,5.0],[325,11,1.0],[325,12,1.0],[326,5,7.0],[326,7,1.0],[326,8,11.0],[326,10,1.0],[326,11,1.0],[327,4,4.0],[327,8,1.0],[327,13,6.0],[327,14,4.0],[328,0,154.0],[328,1,263.0],[328,2,154.0],[328,3,1.0],[328,4,1253.0],[328,6,1.0],[328,8,37.0],[328,9,1.0],[328,10,72.0],[328,11,2.0],[328,13,1134.0],[328,14,14.0],[329,3,31.0],[329,4,1.0],[329,6,25.0],[329,9,15.0],[329,12,4.0],[330,5,1.0],[330,6,13.0],[330,9,7.0],[330,12,6.0],[331,3,3.0],[331,6,19.0],[331,9,34.0],[331,12,20.0],[332,2,1.0],[332,3,52.0],[332,4,35.0],[332,6,11.0],[332,7,22.0],[332,8,3.0],[332,9,109.0],[332,10,17.0],[332,11,4.0],[332,12,2121.0],[332,13,12.0],[332,14,3989.0],[333,10,14.0],[333,12,628.0],[334,6,17.0],[334,9,5.0],[334,12,5.0],[335,5,1.0],[335,6,12.0],[335,9,7.0],[335,10,2.0],[336,3,16.0],[336,5,3.0],[336,6,8.0],[336,7,1.0],[336,9,10.0],[336,10,3.0],[336,12,5.0],[337,3,17.0],[337,6,22.0],[337,9,3.0],[337,10,1.0],[337,11,1.0],[337,12,20.0],[338,3,20.0],[338,5,3.0],[338,6,24.0],[338,7,2.0],[338,8,7.0],[338,9,22.0],[338,10,6.0],[338,12,13.0],[339,3,14.0],[339,5,1.0],[339,6,7.0],[339,9,21.0],[339,12,6.0],[340,3,40.0],[340,5,13.0],[340,6,29.0],[340,7,1.0],[340,8,12.0],[340,9,42.0],[340,10,36.0],[340,12,28.0],[340,14,2.0],[341,0,1.0],[341,2,2.0],[341,3,43.0],[341,4,25.0],[341,5,19.0],[341,6,33.0],[341,7,5.0],[341,9,12.0],[341,10,18.0],[341,11,6.0],[341,13,33.0],[341,14,13.0],[342,3,15.0],[342,6,19.0],[342,9,23.0],[342,12,23.0],[343,3,8.0],[343,6,3.0],[343,9,4.0],[343,12,1.0],[344,0,3.0],[344,2,1.0],[344,3,2.0],[344,4,2.0],[344,5,31.0],[344,6,1.0],[344,7,3.0],[344,8,9.0],[344,9,23.0],[344,10,12.0],[344,11,2.0],[344,12,224.0],[344,13,1.0],[344,14,239.0],[345,3,44.0],[345,5,6.0],[345,6,39.0],[345,7,2.0],[345,8,3.0],[345,9,44.0],[345,10,10.0],[345,12,32.0],[346,6,24.0],[346,9,23.0],[346,12,14.0],[347,7,18.0],[348,7,20.0],[348,14,1.0],[349,2,1.0],[349,7,21.0],[349,11,11.0],[350,0,7.0],[350,2,16.0],[350,3,1.0],[350,4,11.0],[350,9,2.0],[350,13,10.0],[351,5,19.0],[351,7,32.0],[351,8,55.0],[352,5,18.0],[353,5,1.0],[353,14,16.0],[354,1,2.0],[354,3,1.0],[354,4,1.0],[354,5,3.0],[354,6,2.0],[354,8,3.0],[354,9,66.0],[354,10,1.0],[354,13,1.0],[354,14,4.0],[355,0,1.0],[355,1,964.0],[355,3,21.0],[355,4,33.0],[355,8,54.0],[355,13,32.0],[356,5,1.0],[356,8,1.0],[356,13,24.0],[357,14,19.0],[358,12,1.0],[358,14,15.0],[359,14,24.0],[360,0,10.0],[360,14,32.0],[361,0,12.0],[361,14,3.0],[362,0,19.0],[362,13,1.0],[363,0,33.0],[363,2,1.0],[364,0,31.0],[364,8,1.0],[364,14,8.0],[365,0,19.0],[365,5,1.0],[365,12,1.0],[366,0,2.0],[366,2,217.0],[366,3,4.0],[366,5,6.0],[366,6,21.0],[366,7,8.0],[366,9,3.0],[366,10,1.0],[366,11,708.0],[366,12,1.0],[366,13,3.0],[366,14,10.0],[367,0,21.0],[368,0,28.0],[369,3,34.0],[369,6,5.0],[369,9,12.0],[369,12,14.0],[370,3,18.0],[370,9,5.0],[370,12,4.0],[371,3,25.0],[371,6,9.0],[371,9,13.0],[371,12,11.0],[371,14,1.0],[372,3,21.0],[372,6,7.0],[372,9,15.0],[372,12,10.0],[373,6,4.0],[373,7,1.0],[373,9,20.0],[373,12,2.0],[374,3,16.0],[374,6,10.0],[374,9,11.0],[374,12,13.0],[375,9,13.0],[375,12,1.0],[376,3,20.0],[376,12,2.0],[377,3,559.0],[377,4,1.0],[377,5,27.0],[377,6,350.0],[377,7,6.0],[377,8,21.0],[377,9,826.0],[377,10,19.0],[377,11,2.0],[377,12,366.0],[378,3,6.0],[378,6,6.0],[378,8,1.0],[378,9,21.0],[378,12,7.0],[379,2,16.0],[379,11,3.0],[380,2,1.0],[380,11,12.0],[381,3,41.0],[381,12,4.0],[382,3,54.0],[382,6,6.0],[382,9,10.0],[382,12,8.0],[383,3,17.0],[383,8,9.0],[383,12,2.0],[384,3,24.0],[384,5,1.0],[384,8,4.0],[384,9,5.0],[384,12,2.0],[385,3,22.0],[385,6,2.0],[385,8,1.0],[385,9,13.0],[385,12,6.0],[386,3,28.0],[386,12,1.0],[387,3,18.0],[388,0,5.0],[388,3,458.0],[388,5,33.0],[388,6,427.0],[388,7,14.0],[388,8,37.0],[388,9,618.0],[388,10,43.0],[388,11,8.0],[388,12,323.0],[388,14,2.0],[389,3,16.0],[389,11,11.0],[390,0,1.0],[390,3,146.0],[390,5,35.0],[390,6,110.0],[390,7,1.0],[390,8,32.0],[390,9,108.0],[390,11,3.0],[390,12,105.0],[391,2,1.0],[391,11,56.0],[392,11,15.0],[393,2,1.0],[393,9,4.0],[393,11,49.0],[394,1,16.0],[394,13,3.0],[395,1,13.0],[396,9,20.0],[397,5,1.0],[397,8,1.0],[397,9,16.0],[397,10,4.0],[397,12,2.0],[398,10,22.0],[399,0,6.0],[399,3,2.0],[399,5,12.0],[399,7,30.0],[399,9,53.0],[399,10,17.0],[399,11,2.0],[399,12,76.0],[399,13,1.0],[399,14,185.0],[400,10,25.0],[401,5,6.0],[401,8,3.0],[401,9,2.0],[401,10,28.0],[401,12,13.0],[402,3,1.0],[402,5,17.0],[402,7,1.0],[402,8,19.0],[402,10,105.0],[402,11,1.0],[402,12,17.0],[403,5,12.0],[403,6,1.0],[403,7,1.0],[403,8,11.0],[403,10,35.0],[403,12,6.0],[404,5,1.0],[404,7,4.0],[404,10,8.0],[404,11,3.0],[404,13,1.0],[405,5,11.0],[405,8,4.0],[405,10,44.0],[405,12,5.0],[406,5,8.0],[406,7,5.0],[406,8,13.0],[406,10,31.0],[406,11,4.0],[406,12,5.0],[407,2,1.0],[407,5,1.0],[407,7,2.0],[407,8,3.0],[407,10,8.0],[407,11,1.0],[408,2,2.0],[408,3,2.0],[408,5,7.0],[408,7,3.0],[408,8,11.0],[408,10,39.0],[408,11,3.0],[408,12,14.0],[409,3,8.0],[409,4,1.0],[409,5,17.0],[409,6,23.0],[409,8,23.0],[409,9,25.0],[409,10,36.0],[409,11,2.0],[409,12,27.0],[410,4,382.0],[410,5,1.0],[410,7,1369.0],[410,13,238.0],[410,14,1.0],[411,0,2.0],[411,4,1.0],[411,5,1.0],[411,8,3.0],[411,9,2.0],[411,10,13.0],[411,11,2.0],[411,13,4.0],[411,14,3.0],[412,4,1.0],[412,5,21.0],[412,6,7.0],[412,8,12.0],[412,10,29.0],[412,11,2.0],[412,12,8.0],[412,14,2.0],[413,3,9.0],[413,5,11.0],[413,7,2.0],[413,8,6.0],[413,10,16.0],[413,12,4.0],[414,5,21.0],[414,8,16.0],[414,9,1.0],[414,10,35.0],[414,12,5.0],[415,0,1.0],[415,1,1.0],[415,2,2.0],[415,3,1.0],[415,5,17.0],[415,6,23.0],[415,7,5.0],[415,8,18.0],[415,10,48.0],[415,11,3.0],[415,12,19.0],[415,13,2.0],[415,14,2.0],[416,5,2.0],[416,7,1.0],[416,8,4.0],[416,10,5.0],[416,12,13.0],[417,5,8.0],[417,6,1.0],[417,7,1.0],[417,8,11.0],[417,10,12.0],[417,11,4.0],[417,12,4.0],[418,0,8.0],[418,1,1.0],[418,2,1.0],[418,3,39.0],[418,4,33.0],[418,5,47.0],[418,6,22.0],[418,7,44.0],[418,8,10.0],[418,9,8.0],[418,10,48.0],[418,11,16.0],[418,12,46.0],[418,13,49.0],[418,14,55.0],[419,1,34.0],[419,8,19.0],[420,0,3.0],[420,5,4.0],[420,8,17.0],[420,14,30.0],[421,3,5.0],[421,5,479.0],[421,7,36.0],[421,8,113.0],[421,10,30.0],[421,11,3.0],[421,12,52.0],[421,14,45.0],[422,3,2.0],[422,5,8.0],[422,8,18.0],[422,10,34.0],[422,12,29.0],[423,3,2.0],[423,5,9.0],[423,8,18.0],[423,9,13.0],[423,10,7.0],[423,11,2.0],[423,12,4.0],[424,5,48.0],[424,8,5.0],[424,10,2.0],[424,11,2.0],[424,12,1.0],[425,1,3.0],[425,3,4.0],[425,4,11.0],[425,5,18.0],[425,6,18.0],[425,7,21.0],[425,8,2.0],[425,9,16.0],[425,10,7.0],[425,11,14.0],[425,12,1.0],[425,13,9.0],[425,14,8.0],[426,0,21.0],[426,2,1.0],[426,5,1.0],[426,6,1.0],[426,8,3.0],[426,10,3.0],[426,12,15.0],[426,14,1.0],[427,4,4.0],[427,5,3.0],[427,8,1.0],[427,12,2.0],[427,13,4.0],[427,14,6.0],[428,0,1.0],[428,3,15.0],[428,5,3.0],[428,6,13.0],[428,7,2.0],[428,8,3.0],[428,9,8.0],[428,10,8.0],[428,11,1.0],[428,12,6.0],[429,0,13.0],[429,4,1.0],[429,5,1.0],[429,8,1.0],[430,6,17.0],[431,5,1.0],[431,6,15.0],[432,0,1.0],[432,1,356.0],[432,3,1.0],[432,5,2.0],[432,7,21.0],[432,9,6.0],[432,10,19.0],[432,12,104.0],[432,13,61.0],[432,14,123.0],[433,2,1.0],[433,5,3.0],[433,6,16.0],[433,7,1.0],[433,8,2.0],[433,12,2.0],[434,6,11.0],[434,7,1.0],[434,9,2.0],[434,12,2.0],[435,6,17.0],[435,12,1.0],[436,6,22.0],[436,8,1.0],[436,9,4.0],[436,12,3.0],[437,6,27.0],[437,12,2.0],[438,0,23.0],[438,4,4.0],[438,6,7.0],[438,13,8.0],[439,3,14.0],[439,5,1.0],[439,6,13.0],[439,7,1.0],[439,9,16.0],[439,10,1.0],[439,12,6.0],[440,6,12.0],[440,7,1.0],[440,9,10.0],[440,12,4.0],[441,6,5.0],[441,9,8.0],[441,12,5.0],[442,6,3.0],[442,9,7.0],[442,12,5.0],[443,0,539.0],[443,1,102.0],[443,3,48.0],[443,4,1293.0],[443,5,42.0],[443,7,548.0],[443,8,85.0],[443,11,1.0],[443,13,914.0],[444,0,1.0],[444,2,12.0],[444,3,9.0],[444,4,1.0],[444,5,61.0],[444,6,2.0],[444,7,47.0],[444,8,214.0],[444,9,2.0],[444,10,385.0],[444,11,41.0],[444,12,100.0],[444,13,106.0],[444,14,4.0],[445,3,5.0],[445,5,1.0],[445,6,10.0],[445,8,3.0],[445,9,17.0],[445,10,2.0],[445,12,15.0],[446,0,1.0],[446,3,10.0],[446,6,19.0],[446,12,7.0],[447,3,9.0],[447,6,10.0],[447,9,2.0],[447,12,2.0],[448,5,2.0],[448,6,2.0],[448,7,1.0],[448,9,9.0],[448,11,1.0],[448,12,7.0],[449,3,7.0],[449,5,5.0],[449,6,6.0],[449,8,8.0],[449,9,11.0],[449,10,24.0],[449,12,9.0],[450,4,18.0],[450,13,7.0],[451,5,18.0],[452,1,1.0],[452,5,41.0],[452,8,2.0],[452,10,1.0],[452,11,3.0],[452,12,8.0],[453,0,11.0],[453,4,1.0],[453,5,1.0],[453,12,1.0],[453,13,1.0],[453,14,9.0],[454,0,8.0],[454,1,1.0],[454,2,9.0],[454,3,69.0],[454,4,56.0],[454,5,38.0],[454,6,27.0],[454,7,88.0],[454,8,34.0],[454,9,56.0],[454,10,85.0],[454,11,44.0],[454,12,131.0],[454,13,114.0],[454,14,124.0],[455,2,3.0],[455,3,3.0],[455,5,288.0],[455,8,51.0],[455,9,6.0],[455,10,6.0],[455,11,6.0],[455,12,26.0],[456,14,22.0],[457,14,29.0],[458,5,1.0],[458,8,1.0],[458,12,1.0],[458,14,22.0],[459,11,1.0],[459,14,19.0],[460,0,27.0],[460,14,1.0],[461,11,27.0],[461,14,1.0],[462,0,29.0],[462,3,1.0],[462,12,1.0],[463,0,13.0],[464,0,35.0],[465,0,29.0],[465,12,1.0],[465,14,8.0],[466,2,10.0],[466,3,9.0],[466,4,4.0],[466,5,824.0],[466,7,2.0],[466,8,130.0],[466,9,9.0],[466,10,18.0],[466,11,16.0],[466,12,88.0],[466,14,2.0],[467,0,15.0],[467,8,2.0],[467,10,1.0],[467,12,1.0],[468,0,22.0],[469,3,8.0],[469,6,6.0],[469,7,1.0],[469,9,6.0],[469,12,23.0],[470,6,6.0],[470,9,18.0],[470,12,13.0],[471,9,13.0],[471,12,10.0],[472,3,24.0],[472,12,6.0],[473,6,5.0],[473,9,16.0],[473,12,8.0],[474,3,9.0],[474,5,5.0],[474,6,9.0],[474,7,1.0],[474,8,4.0],[474,9,15.0],[474,10,3.0],[474,12,17.0],[475,5,1.0],[475,9,14.0],[475,12,6.0],[476,3,11.0],[476,7,1.0],[476,8,1.0],[476,12,3.0],[477,1,1.0],[477,2,972.0],[477,4,4.0],[477,8,49.0],[477,11,2.0],[477,13,3.0],[478,3,13.0],[478,12,3.0],[479,3,16.0],[479,9,7.0],[479,12,4.0],[480,3,18.0],[481,3,25.0],[481,5,8.0],[481,7,2.0],[481,8,8.0],[481,9,11.0],[481,10,14.0],[481,11,1.0],[481,12,8.0],[481,14,1.0],[482,3,32.0],[482,12,10.0],[483,3,15.0],[483,8,1.0],[484,3,20.0],[484,6,19.0],[484,9,57.0],[484,12,7.0],[485,3,17.0],[485,5,1.0],[485,6,15.0],[485,8,1.0],[485,9,12.0],[485,12,4.0],[486,3,14.0],[486,11,12.0],[487,3,64.0],[487,5,13.0],[487,6,35.0],[487,8,11.0],[487,9,58.0],[487,10,10.0],[487,11,3.0],[487,12,51.0],[488,1,36.0],[488,3,231.0],[489,3,7.0],[489,6,4.0],[489,9,47.0],[489,12,12.0],[490,2,2.0],[490,3,1.0],[490,9,5.0],[490,11,76.0],[491,2,2.0],[491,11,60.0],[491,14,1.0],[492,2,2.0],[492,11,72.0],[492,14,3.0],[493,11,32.0],[494,11,18.0],[495,2,1.0],[495,11,55.0],[496,11,19.0],[497,9,15.0],[497,11,2.0],[498,1,73.0],[498,6,6.0],[499,0,1.0],[499,3,819.0],[499,5,19.0],[499,6,582.0],[499,7,8.0],[499,8,36.0],[499,9,1030.0],[499,10,21.0],[499,11,7.0],[499,12,499.0],[499,13,1.0],[499,14,14.0],[500,1,24.0],[500,13,1.0],[501,1,14.0],[502,1,18.0],[502,5,4.0],[502,6,1.0],[502,8,22.0],[502,10,7.0],[502,12,5.0],[502,13,1.0],[503,9,26.0],[504,9,16.0],[505,2,2.0],[505,9,14.0],[505,11,23.0],[506,9,15.0],[507,9,16.0],[508,5,7.0],[508,7,1.0],[508,8,10.0],[508,10,19.0],[508,12,4.0],[509,3,3.0],[509,5,3.0],[509,6,7.0],[509,7,1.0],[509,8,6.0],[509,9,13.0],[509,10,39.0],[509,12,20.0],[510,2,4.0],[510,11,317.0],[511,10,12.0],[511,11,6.0],[512,5,6.0],[512,7,1.0],[512,8,15.0],[512,10,21.0],[512,12,6.0],[513,1,1.0],[513,3,9.0],[513,5,50.0],[513,6,7.0],[513,7,5.0],[513,8,45.0],[513,9,2.0],[513,10,139.0],[513,12,19.0],[514,3,5.0],[514,4,1.0],[514,5,5.0],[514,6,8.0],[514,8,11.0],[514,9,5.0],[514,10,33.0],[514,12,6.0],[515,2,1.0],[515,5,5.0],[515,8,1.0],[515,10,16.0],[516,3,2.0],[516,5,5.0],[516,8,7.0],[516,9,9.0],[516,10,26.0],[516,11,2.0],[516,12,7.0],[517,2,1.0],[517,3,3.0],[517,5,5.0],[517,6,1.0],[517,7,10.0],[517,8,24.0],[517,10,46.0],[517,11,6.0],[517,12,5.0],[518,5,15.0],[518,7,2.0],[518,8,11.0],[518,10,58.0],[518,12,18.0],[519,3,4.0],[519,4,1.0],[519,6,5.0],[519,7,2.0],[519,8,3.0],[519,9,2.0],[519,10,10.0],[519,12,14.0],[519,13,4.0],[519,14,6.0],[520,2,5.0],[520,3,3.0],[520,5,17.0],[520,6,1.0],[520,7,13.0],[520,8,56.0],[520,9,1.0],[520,10,95.0],[520,11,13.0],[520,12,28.0],[520,13,1.0],[521,0,720.0],[521,3,2.0],[521,4,1.0],[521,10,1.0],[521,11,4.0],[521,13,2.0],[521,14,316.0],[522,5,1.0],[522,7,2.0],[522,8,4.0],[522,10,12.0],[522,11,4.0],[522,12,4.0],[523,3,1.0],[523,5,1.0],[523,7,3.0],[523,8,10.0],[523,10,14.0],[523,11,1.0],[523,12,4.0],[524,2,1.0],[524,5,2.0],[524,7,1.0],[524,8,5.0],[524,10,8.0],[524,11,1.0],[524,12,4.0],[525,0,3.0],[525,1,8.0],[525,2,2.0],[525,3,2.0],[525,4,2.0],[525,5,8.0],[525,6,1.0],[525,7,6.0],[525,8,13.0],[525,9,1.0],[525,10,29.0],[525,11,9.0],[525,12,15.0],[525,13,5.0],[525,14,4.0],[526,5,1.0],[526,7,1.0],[526,8,5.0],[526,10,10.0],[526,11,2.0],[526,12,1.0],[527,2,1.0],[527,5,1.0],[527,7,3.0],[527,8,6.0],[527,10,7.0],[527,11,2.0],[527,14,1.0],[528,2,1.0],[528,5,2.0],[528,7,6.0],[528,8,9.0],[528,10,11.0],[528,11,1.0],[528,12,3.0],[529,4,8.0],[529,5,4.0],[529,6,1.0],[529,10,1.0],[529,12,2.0],[529,13,3.0],[529,14,6.0],[530,5,3.0],[530,8,21.0],[530,10,13.0],[530,12,2.0],[531,3,16.0],[531,5,5.0],[531,6,1.0],[531,7,1.0],[531,8,9.0],[531,10,23.0],[531,12,6.0],[532,4,188.0],[532,13,100.0],[533,8,24.0],[533,10,1.0],[534,3,1.0],[534,8,15.0],[535,5,6.0],[535,7,1.0],[535,8,9.0],[535,11,1.0],[535,12,3.0],[536,3,6.0],[536,5,9.0],[536,6,4.0],[536,7,1.0],[536,8,11.0],[536,9,2.0],[536,10,2.0],[536,11,1.0],[536,12,6.0],[537,3,12.0],[537,5,7.0],[537,8,5.0],[537,11,1.0],[537,12,3.0],[538,5,16.0],[538,8,6.0],[538,10,9.0],[538,12,1.0],[539,0,10.0],[539,5,10.0],[539,8,3.0],[539,14,14.0],[540,6,17.0],[541,5,7.0],[541,6,30.0],[541,8,9.0],[541,12,4.0],[542,6,20.0],[543,3,80.0],[543,6,120.0],[543,9,196.0],[543,12,87.0],[544,6,15.0],[545,4,1.0],[545,5,1.0],[545,6,21.0],[545,7,1.0],[545,10,2.0],[545,14,1.0],[546,5,1.0],[546,6,16.0],[546,8,1.0],[546,9,9.0],[546,10,1.0],[546,12,1.0],[547,6,25.0],[548,6,16.0],[549,5,1.0],[549,6,30.0],[549,7,1.0],[549,8,3.0],[549,9,4.0],[549,10,6.0],[549,12,5.0],[550,3,2.0],[550,6,30.0],[550,9,4.0],[550,12,14.0],[551,3,4.0],[551,6,22.0],[551,12,3.0],[552,6,11.0],[552,9,21.0],[552,12,3.0],[553,3,1.0],[553,5,4.0],[553,6,15.0],[553,7,2.0],[553,8,2.0],[553,9,8.0],[553,10,9.0],[553,11,1.0],[553,12,13.0],[554,2,7709.0],[554,5,1.0],[554,7,1.0],[554,8,38.0],[554,11,2.0],[554,14,2.0],[555,1,38.0],[555,4,92.0],[555,8,29.0],[555,9,1.0],[555,13,74.0],[556,3,48.0],[556,4,1.0],[556,5,6.0],[556,6,67.0],[556,8,11.0],[556,9,42.0],[556,10,14.0],[556,12,37.0],[557,6,5.0],[557,9,4.0],[557,12,12.0],[558,6,12.0],[558,9,9.0],[558,10,1.0],[558,12,22.0],[559,6,12.0],[559,9,8.0],[559,12,1.0],[560,3,1.0],[560,6,13.0],[560,9,11.0],[560,12,5.0],[561,3,22.0],[561,5,3.0],[561,6,31.0],[561,7,1.0],[561,8,11.0],[561,9,35.0],[561,10,27.0],[561,11,5.0],[561,12,23.0],[562,3,6.0],[562,6,10.0],[562,8,1.0],[562,9,6.0],[562,12,12.0],[563,3,12.0],[563,6,3.0],[563,9,15.0],[563,12,5.0],[564,7,14.0],[564,14,5.0],[565,7,18.0],[566,1,6.0],[566,4,291.0],[566,9,1.0],[566,13,219.0],[567,4,19.0],[567,8,11.0],[567,13,14.0],[568,4,6.0],[568,5,1.0],[568,8,1.0],[568,10,3.0],[568,12,2.0],[568,13,5.0],[569,0,9.0],[569,4,25.0],[569,13,7.0],[570,3,1.0],[570,5,24.0],[571,5,17.0],[571,8,3.0],[571,11,2.0],[571,12,2.0],[572,0,1.0],[572,5,8.0],[572,8,3.0],[572,12,2.0],[572,14,34.0],[573,0,41.0],[573,2,1.0],[573,5,2.0],[573,12,1.0],[573,14,23.0],[574,8,1.0],[574,9,1.0],[574,11,1.0],[574,12,1.0],[574,14,11.0],[575,0,22.0],[575,14,21.0],[576,0,8.0],[576,14,12.0],[577,0,315.0],[577,1,72.0],[577,3,5.0],[577,4,1.0],[577,5,167.0],[577,6,1.0],[577,7,2.0],[577,8,26.0],[577,9,2.0],[577,10,4.0],[577,11,6.0],[577,12,17.0],[577,14,93.0],[578,0,13.0],[578,14,20.0],[579,9,17.0],[579,11,3.0],[579,14,1.0],[580,0,22.0],[580,10,1.0],[580,14,1.0],[581,0,28.0],[581,10,1.0],[581,13,1.0],[582,0,27.0],[582,4,1.0],[582,10,1.0],[583,0,18.0],[583,14,1.0],[584,0,13.0],[584,5,1.0],[584,14,21.0],[585,0,16.0],[585,14,4.0],[586,9,3.0],[586,10,1.0],[586,12,22.0],[587,3,7.0],[587,12,6.0],[588,3,193.0],[588,6,134.0],[588,7,1.0],[588,9,185.0],[588,12,179.0],[588,14,11.0],[589,9,8.0],[589,12,8.0],[590,3,7.0],[590,9,11.0],[590,12,15.0],[591,5,2.0],[591,6,9.0],[591,8,7.0],[591,9,24.0],[591,10,1.0],[591,12,15.0],[591,14,8.0],[592,3,12.0],[592,5,4.0],[592,6,9.0],[592,8,7.0],[592,9,16.0],[592,10,4.0],[592,12,9.0],[592,13,1.0],[593,3,18.0],[593,12,6.0],[594,9,9.0],[594,12,8.0],[595,3,29.0],[595,12,2.0],[596,3,1.0],[596,5,2.0],[596,8,1.0],[596,9,14.0],[596,12,2.0],[597,3,1.0],[597,6,12.0],[597,9,39.0],[597,12,16.0],[598,3,28.0],[598,9,7.0],[598,12,1.0],[599,0,301.0],[599,3,1.0],[599,4,1.0],[599,5,10.0],[599,7,23.0],[599,8,2.0],[599,10,39.0],[599,12,4.0],[599,14,255.0],[600,0,3.0],[600,1,15.0],[600,2,16.0],[600,8,2.0],[600,9,1.0],[600,10,1.0],[600,14,3.0],[601,0,1.0],[601,2,2.0],[601,9,10.0],[601,11,26.0],[602,2,3.0],[602,11,44.0],[603,3,29.0],[603,5,1.0],[603,7,1.0],[603,10,2.0],[604,3,15.0],[604,5,1.0],[604,6,3.0],[604,8,2.0],[604,9,5.0],[604,10,1.0],[604,12,4.0],[605,3,21.0],[605,5,5.0],[605,8,2.0],[605,9,8.0],[605,10,5.0],[605,12,1.0],[606,3,12.0],[607,3,24.0],[607,5,4.0],[607,8,2.0],[607,10,11.0],[607,12,2.0],[608,3,21.0],[608,5,2.0],[608,8,1.0],[608,10,2.0],[609,3,25.0],[609,12,2.0],[610,1,259.0],[611,3,12.0],[612,3,21.0],[612,6,1.0],[613,3,29.0],[613,9,8.0],[613,12,2.0],[614,3,17.0],[614,9,3.0],[614,12,1.0],[615,11,31.0],[615,14,7.0],[616,2,1.0],[616,9,2.0],[616,11,43.0],[617,2,2.0],[617,11,66.0],[618,9,7.0],[618,11,43.0],[618,14,2.0],[619,2,2.0],[619,9,1.0],[619,11,43.0],[620,9,4.0],[620,11,25.0],[621,3,148.0],[621,4,1.0],[621,6,158.0],[621,9,175.0],[621,12,109.0],[622,9,15.0],[622,11,3.0],[623,1,33.0],[624,1,14.0],[624,4,1.0],[624,7,1.0],[624,14,1.0],[625,9,13.0],[625,11,1.0],[626,9,13.0],[626,12,3.0],[627,2,1.0],[627,9,12.0],[627,11,14.0],[628,9,16.0],[629,5,2.0],[629,6,13.0],[629,8,6.0],[629,9,16.0],[629,10,27.0],[629,11,1.0],[629,12,7.0],[630,3,1.0],[630,6,4.0],[630,9,18.0],[631,9,13.0],[631,12,1.0],[632,0,160.0],[632,2,1.0],[632,3,1.0],[632,5,2.0],[632,9,1.0],[632,10,1.0],[632,11,196.0],[632,14,51.0],[633,9,14.0],[634,6,3.0],[634,9,24.0],[635,2,1.0],[635,5,5.0],[635,8,8.0],[635,10,61.0],[635,12,10.0],[636,10,12.0],[636,11,12.0],[636,14,1.0],[637,10,14.0],[637,12,2.0],[638,5,3.0],[638,8,2.0],[638,10,16.0],[638,12,1.0],[639,5,15.0],[639,7,1.0],[639,8,23.0],[639,10,52.0],[639,12,12.0],[640,5,1.0],[640,10,9.0],[640,11,1.0],[640,14,1.0],[641,2,1.0],[641,3,1.0],[641,5,9.0],[641,7,7.0],[641,8,20.0],[641,9,1.0],[641,10,39.0],[641,11,5.0],[641,12,5.0],[642,5,17.0],[642,7,1.0],[642,8,25.0],[642,10,64.0],[642,12,15.0],[643,0,252.0],[643,2,1.0],[643,5,13.0],[643,8,2.0],[643,11,18.0],[643,12,3.0],[643,14,61.0],[644,5,14.0],[644,8,29.0],[644,10,65.0],[644,11,1.0],[644,12,14.0],[645,2,1.0],[645,5,5.0],[645,7,8.0],[645,8,10.0],[645,10,27.0],[645,11,2.0],[645,12,6.0],[646,4,1.0],[646,5,2.0],[646,7,1.0],[646,8,5.0],[646,10,11.0],[646,12,2.0],[647,2,4.0],[647,3,1.0],[647,5,12.0],[647,6,1.0],[647,7,16.0],[647,8,46.0],[647,10,94.0],[647,11,9.0],[647,12,25.0],[647,14,3.0],[648,5,2.0],[648,7,1.0],[648,8,8.0],[648,10,25.0],[649,3,1.0],[649,5,15.0],[649,6,1.0],[649,7,4.0],[649,8,29.0],[649,9,1.0],[649,10,89.0],[649,11,1.0],[649,12,18.0],[650,0,1.0],[650,5,4.0],[650,8,16.0],[650,10,27.0],[650,11,7.0],[650,12,3.0],[651,3,1.0],[651,5,3.0],[651,7,1.0],[651,8,5.0],[651,10,13.0],[651,12,1.0],[652,5,4.0],[652,7,2.0],[652,8,3.0],[652,10,13.0],[653,5,1.0],[653,7,2.0],[653,8,15.0],[653,10,17.0],[653,11,1.0],[653,12,3.0],[654,0,11.0],[654,3,242.0],[654,5,27.0],[654,6,405.0],[654,7,5.0],[654,8,19.0],[654,9,600.0],[654,10,85.0],[654,11,18.0],[654,12,458.0],[654,13,1.0],[654,14,2.0],[655,5,2.0],[655,8,3.0],[655,10,7.0],[655,12,4.0],[656,3,1.0],[656,5,11.0],[656,7,3.0],[656,8,11.0],[656,10,43.0],[656,11,2.0],[656,12,14.0],[656,14,1.0],[657,8,6.0],[657,10,13.0],[657,11,4.0],[657,12,2.0],[658,5,9.0],[658,7,1.0],[658,8,6.0],[658,10,47.0],[658,12,5.0],[658,14,1.0],[659,0,1.0],[659,1,1.0],[659,2,3.0],[659,3,2.0],[659,5,3.0],[659,6,1.0],[659,7,1.0],[659,8,2.0],[659,9,1.0],[659,10,6.0],[659,11,2.0],[659,12,1.0],[659,13,5.0],[659,14,2.0],[660,2,1.0],[660,5,5.0],[660,7,1.0],[660,8,8.0],[660,10,13.0],[660,11,2.0],[660,12,4.0],[661,3,4.0],[661,5,1.0],[661,6,5.0],[661,7,3.0],[661,9,3.0],[661,10,2.0],[661,13,3.0],[661,14,1.0],[662,4,3.0],[662,5,4.0],[662,6,6.0],[662,8,4.0],[662,10,3.0],[662,12,3.0],[662,13,3.0],[663,5,2.0],[663,8,1.0],[663,9,18.0],[663,10,4.0],[663,12,1.0],[664,3,8.0],[664,6,12.0],[664,8,1.0],[664,9,22.0],[664,10,5.0],[664,12,10.0],[665,1,35.0],[665,2,6870.0],[665,5,9.0],[665,8,804.0],[665,9,6.0],[665,11,3.0],[665,14,8.0],[666,1,460.0],[666,4,451.0],[666,7,47.0],[666,8,12.0],[666,9,1.0],[666,10,1.0],[666,13,434.0],[667,2,12.0],[667,10,1.0],[667,11,10.0],[668,1,1.0],[668,4,1.0],[668,6,1.0],[668,9,1.0],[668,10,1.0],[668,12,4.0],[668,14,14.0],[669,0,1.0],[669,8,14.0],[670,8,12.0],[670,12,1.0],[671,0,1.0],[671,5,9.0],[671,8,16.0],[671,10,1.0],[672,3,1.0],[672,5,22.0],[672,8,3.0],[672,10,3.0],[672,14,1.0],[673,6,19.0],[674,6,12.0],[675,5,3.0],[675,6,31.0],[675,8,3.0],[675,9,1.0],[675,10,26.0],[675,11,1.0],[675,12,4.0],[676,0,101.0],[676,1,324.0],[676,3,143.0],[676,4,217.0],[676,7,477.0],[676,8,147.0],[676,13,140.0],[676,14,13.0],[677,6,10.0],[678,3,2.0],[678,5,6.0],[678,6,32.0],[678,7,1.0],[678,8,2.0],[678,9,31.0],[678,10,14.0],[678,11,1.0],[678,12,11.0],[678,14,1.0],[679,6,19.0],[680,5,3.0],[680,6,17.0],[680,7,1.0],[680,8,6.0],[680,9,2.0],[680,10,11.0],[680,12,13.0],[681,6,8.0],[681,9,10.0],[681,12,1.0],[682,3,3.0],[682,6,16.0],[682,9,8.0],[682,12,8.0],[683,3,6.0],[683,6,6.0],[684,3,4.0],[684,6,5.0],[684,9,6.0],[684,12,6.0],[685,6,7.0],[685,9,9.0],[685,12,1.0],[686,3,16.0],[686,5,2.0],[686,6,6.0],[686,8,2.0],[686,9,15.0],[686,12,7.0],[687,1,15.0],[687,3,6.0],[687,5,286.0],[687,7,1.0],[687,8,45.0],[687,10,5.0],[687,11,10.0],[687,12,25.0],[687,13,2.0],[688,3,1.0],[688,6,6.0],[688,10,1.0],[688,12,7.0],[689,3,4.0],[689,6,6.0],[689,9,7.0],[689,12,1.0],[690,3,6.0],[690,6,8.0],[690,9,9.0],[690,10,2.0],[690,12,5.0],[691,3,9.0],[691,5,1.0],[691,6,31.0],[691,8,1.0],[691,9,43.0],[691,11,1.0],[691,12,8.0],[692,3,15.0],[692,6,1.0],[692,12,3.0],[693,5,1.0],[693,6,6.0],[693,7,18.0],[693,10,1.0],[693,12,1.0],[694,7,16.0],[695,4,10.0],[695,7,67.0],[695,13,6.0],[696,0,2.0],[696,1,1.0],[696,2,4.0],[696,3,21.0],[696,4,30.0],[696,5,22.0],[696,6,12.0],[696,7,45.0],[696,8,3.0],[696,9,12.0],[696,10,14.0],[696,11,17.0],[696,12,27.0],[696,13,43.0],[696,14,18.0],[697,3,1.0],[697,7,3.0],[697,10,2.0],[697,12,16.0],[698,0,1.0],[698,2,1.0],[698,3,492.0],[698,5,16.0],[698,6,453.0],[698,7,11.0],[698,8,14.0],[698,9,697.0],[698,10,5.0],[698,11,4.0],[698,12,482.0],[698,14,5.0],[699,4,46.0],[699,8,10.0],[699,13,22.0],[700,4,10.0],[700,13,5.0],[701,0,6.0],[701,4,25.0],[701,13,28.0],[702,4,7.0],[702,13,5.0],[703,4,8.0],[703,13,7.0],[703,14,18.0],[704,5,11.0],[704,8,2.0],[704,12,1.0],[705,5,12.0],[705,8,2.0],[705,9,8.0],[705,14,12.0],[706,0,1.0],[706,3,13.0],[706,4,3.0],[706,5,22.0],[706,6,13.0],[706,7,19.0],[706,8,6.0],[706,9,8.0],[706,10,19.0],[706,11,3.0],[706,12,11.0],[706,13,28.0],[706,14,9.0],[707,0,1.0],[707,1,1.0],[707,3,2.0],[707,5,1.0],[707,6,1.0],[707,8,1.0],[707,9,5.0],[707,10,1.0],[707,12,6.0],[707,13,8.0],[708,1,1.0],[708,3,1.0],[708,5,1.0],[708,14,15.0],[709,0,1.0],[709,2,22.0],[709,3,11.0],[709,5,809.0],[709,6,4.0],[709,7,1.0],[709,8,113.0],[709,9,8.0],[709,10,53.0],[709,11,22.0],[709,12,75.0],[709,13,1.0],[709,14,2.0],[710,14,22.0],[711,14,15.0],[712,10,5.0],[712,12,1.0],[712,14,10.0],[713,14,12.0],[714,1,25.0],[714,3,1.0],[714,5,34.0],[714,8,2.0],[714,10,2.0],[714,12,2.0],[714,14,15.0],[715,5,3.0],[715,14,12.0],[716,3,1.0],[716,5,57.0],[716,7,2.0],[716,8,72.0],[716,10,181.0],[716,12,37.0],[716,14,15.0],[717,0,28.0],[717,14,23.0],[718,3,1.0],[718,7,1.0],[718,8,1.0],[718,10,4.0],[718,12,5.0],[718,14,8.0],[719,0,30.0],[720,3,120.0],[720,6,20.0],[720,9,68.0],[720,12,104.0],[721,0,20.0],[721,14,1.0],[722,0,15.0],[723,0,14.0],[723,14,14.0],[724,0,14.0],[724,8,1.0],[724,14,1.0],[725,0,12.0],[725,14,1.0],[726,0,39.0],[726,7,1.0],[726,8,1.0],[726,12,1.0],[726,14,1.0],[727,6,9.0],[727,9,27.0],[727,12,14.0],[728,3,10.0],[728,7,1.0],[728,8,1.0],[728,9,17.0],[728,12,18.0],[729,3,18.0],[729,9,2.0],[729,12,4.0],[730,6,13.0],[730,9,11.0],[730,12,9.0],[731,1,65.0],[731,4,576.0],[731,13,663.0],[732,3,14.0],[732,6,7.0],[732,9,38.0],[732,12,21.0],[733,9,15.0],[733,12,7.0],[734,0,1.0],[734,5,7.0],[734,6,6.0],[734,8,4.0],[734,9,19.0],[734,10,3.0],[734,12,5.0],[735,9,15.0],[735,12,1.0],[736,3,11.0],[736,9,2.0],[736,12,3.0],[737,3,27.0],[737,6,17.0],[737,8,1.0],[737,9,16.0],[737,10,3.0],[737,11,1.0],[737,12,16.0],[738,3,14.0],[738,12,2.0],[739,2,17.0],[740,2,2.0],[740,9,1.0],[740,11,30.0],[741,2,2.0],[741,11,30.0],[742,0,166.0],[742,5,1.0],[742,14,102.0],[743,2,1.0],[743,11,40.0],[744,2,1.0],[744,3,13.0],[744,11,3.0],[745,3,14.0],[745,12,1.0],[746,3,14.0],[746,10,1.0],[747,3,14.0],[747,9,7.0],[747,12,2.0],[748,3,16.0],[748,9,8.0],[748,12,1.0],[749,3,14.0],[750,0,1.0],[750,3,16.0],[750,4,2.0],[750,5,8.0],[750,6,13.0],[750,7,2.0],[750,8,11.0],[750,9,9.0],[750,10,26.0],[750,11,4.0],[750,12,17.0],[750,13,7.0],[750,14,4.0],[751,3,11.0],[751,10,1.0],[751,14,1.0],[752,3,14.0],[752,9,2.0],[752,12,1.0],[753,2,27.0],[753,3,97.0],[753,5,140.0],[753,6,45.0],[753,7,23.0],[753,8,210.0],[753,9,124.0],[753,10,797.0],[753,11,6.0],[753,12,215.0],[754,1,1.0],[754,3,12.0],[754,5,1.0],[754,8,5.0],[754,9,1.0],[754,10,12.0],[754,12,9.0],[755,3,20.0],[756,3,14.0],[756,10,3.0],[757,3,13.0],[757,12,3.0],[758,3,22.0],[758,6,21.0],[758,9,30.0],[758,12,14.0],[759,3,20.0],[759,6,12.0],[759,12,8.0],[760,3,20.0],[760,5,1.0],[760,10,5.0],[761,3,24.0],[761,6,2.0],[761,9,15.0],[761,12,3.0],[762,3,13.0],[762,9,1.0],[762,12,1.0],[763,3,7.0],[763,9,12.0],[763,10,1.0],[764,1,54.0],[764,2,1432.0],[764,4,32.0],[764,8,250.0],[764,10,1.0],[764,11,2.0],[764,13,26.0],[764,14,80.0],[765,3,9.0],[765,9,7.0],[766,11,20.0],[767,2,1.0],[767,11,70.0],[767,14,2.0],[768,2,3.0],[768,9,5.0],[768,11,152.0],[768,14,3.0],[769,11,30.0],[770,2,1.0],[770,9,4.0],[770,11,48.0],[770,14,1.0],[771,1,9.0],[772,3,16.0],[772,5,1.0],[772,6,3.0],[772,8,1.0],[772,9,25.0],[772,12,11.0],[773,1,5.0],[773,6,3.0],[773,8,11.0],[773,9,17.0],[774,3,30.0],[774,5,1.0],[774,6,13.0],[774,8,3.0],[774,9,41.0],[774,12,23.0],[775,0,123.0],[775,1,49.0],[775,3,1.0],[775,4,1.0],[775,5,1.0],[775,7,4861.0],[775,8,78.0],[775,10,76.0],[775,13,2.0],[775,14,40.0],[776,0,97.0],[776,1,45.0],[776,4,19.0],[776,5,7.0],[776,6,4.0],[776,8,35.0],[776,10,1.0],[776,11,1.0],[776,13,16.0],[776,14,11.0],[777,2,1.0],[777,3,36.0],[777,5,1.0],[777,8,8.0],[777,9,18.0],[777,11,1.0],[777,12,10.0],[778,9,11.0],[779,3,7.0],[779,5,1.0],[779,6,6.0],[779,8,1.0],[779,9,28.0],[779,10,1.0],[779,12,2.0],[780,9,18.0],[781,3,6.0],[781,5,10.0],[781,6,6.0],[781,7,3.0],[781,8,12.0],[781,9,3.0],[781,10,48.0],[781,11,1.0],[781,12,7.0],[782,10,18.0],[782,12,1.0],[783,5,9.0],[783,7,1.0],[783,8,14.0],[783,10,68.0],[783,11,1.0],[783,12,14.0],[784,3,8.0],[784,10,11.0],[784,12,4.0],[785,5,9.0],[785,8,5.0],[785,10,29.0],[785,12,8.0],[786,0,6.0],[786,5,10.0],[786,8,15.0],[786,10,37.0],[786,11,1.0],[786,12,4.0],[787,3,135.0],[787,4,208.0],[787,5,21.0],[787,13,165.0],[787,14,2.0],[788,5,7.0],[788,8,5.0],[788,10,17.0],[788,12,1.0],[789,5,7.0],[789,8,5.0],[789,10,38.0],[789,12,5.0],[790,5,10.0],[790,7,1.0],[790,8,14.0],[790,10,51.0],[790,12,14.0],[790,13,1.0],[791,5,5.0],[791,8,4.0],[791,10,16.0],[791,12,2.0],[792,5,9.0],[792,7,2.0],[792,8,13.0],[792,9,4.0],[792,10,40.0],[792,12,6.0],[792,14,1.0],[793,5,5.0],[793,7,1.0],[793,8,6.0],[793,10,38.0],[793,12,5.0],[794,0,1.0],[794,5,3.0],[794,7,3.0],[794,8,13.0],[794,10,21.0],[794,11,6.0],[794,12,9.0],[795,5,8.0],[795,6,3.0],[795,8,4.0],[795,9,5.0],[795,10,18.0],[795,11,1.0],[795,12,3.0],[796,5,5.0],[796,7,1.0],[796,8,6.0],[796,10,19.0],[796,11,1.0],[796,12,8.0],[797,0,1.0],[797,2,1.0],[797,3,1.0],[797,5,8.0],[797,7,7.0],[797,8,18.0],[797,10,35.0],[797,11,2.0],[797,12,4.0],[798,3,138.0],[798,5,6.0],[798,6,104.0],[798,7,5.0],[798,8,20.0],[798,9,113.0],[798,10,32.0],[798,12,76.0],[799,5,5.0],[799,8,3.0],[799,10,11.0],[799,14,3.0],[800,5,1.0],[800,7,1.0],[800,8,3.0],[800,10,3.0],[800,12,2.0],[801,2,1.0],[801,5,1.0],[801,7,4.0],[801,8,2.0],[801,10,11.0],[801,12,4.0],[802,5,4.0],[802,7,3.0],[802,8,11.0],[802,10,31.0],[802,11,2.0],[802,12,5.0],[802,14,1.0],[803,3,1.0],[803,5,4.0],[803,7,1.0],[803,8,4.0],[803,10,11.0],[803,11,1.0],[803,12,5.0],[804,7,1.0],[804,8,4.0],[804,10,4.0],[804,12,2.0],[805,5,3.0],[805,7,2.0],[805,8,3.0],[805,10,2.0],[805,12,2.0],[806,5,1.0],[806,7,2.0],[806,8,8.0],[806,10,2.0],[806,12,1.0],[807,3,1.0],[807,4,1.0],[807,5,12.0],[807,7,2.0],[807,8,23.0],[807,10,45.0],[807,11,2.0],[807,12,7.0],[808,0,2.0],[808,3,5.0],[808,4,2.0],[808,6,15.0],[808,9,3.0],[808,10,4.0],[809,2,3.0],[809,3,3.0],[809,4,1.0],[809,5,2.0],[809,6,5.0],[809,7,11.0],[809,8,1.0],[809,9,3.0],[809,10,4.0],[809,11,2.0],[809,12,83.0],[809,13,1.0],[809,14,500.0],[810,8,19.0],[811,1,7.0],[811,8,9.0],[812,5,4.0],[812,8,14.0],[812,10,6.0],[812,12,1.0],[813,3,1.0],[813,5,9.0],[813,8,8.0],[813,10,4.0],[813,12,12.0],[814,5,8.0],[814,8,6.0],[815,5,4.0],[815,8,3.0],[815,12,1.0],[815,13,1.0],[815,14,2.0],[816,2,2.0],[816,3,3.0],[816,4,2.0],[816,5,3.0],[816,6,1.0],[816,7,9.0],[816,8,7.0],[816,9,1.0],[816,12,10.0],[816,13,5.0],[816,14,7.0],[817,5,15.0],[817,8,2.0],[817,10,1.0],[817,11,1.0],[817,12,1.0],[817,13,1.0],[817,14,6.0],[818,8,5.0],[819,4,3.0],[819,6,11.0],[819,13,1.0],[820,3,147.0],[820,6,180.0],[820,9,160.0],[820,12,51.0],[821,6,21.0],[822,6,18.0],[823,6,10.0],[824,3,23.0],[824,5,2.0],[824,6,20.0],[824,8,1.0],[824,9,29.0],[824,10,15.0],[824,11,1.0],[824,12,20.0],[825,6,9.0],[825,7,1.0],[826,6,16.0],[827,6,20.0],[828,6,12.0],[828,9,5.0],[829,5,1.0],[829,6,20.0],[829,8,2.0],[829,10,1.0],[829,12,1.0],[830,6,21.0],[830,7,2.0],[830,11,1.0],[831,2,323.0],[831,3,4.0],[831,4,18.0],[831,5,7.0],[831,6,10.0],[831,7,6.0],[831,8,2.0],[831,9,6.0],[831,10,3.0],[831,11,666.0],[831,12,5.0],[831,13,17.0],[831,14,30.0],[832,5,9.0],[832,6,11.0],[832,7,1.0],[832,8,9.0],[832,9,8.0],[832,11,1.0],[832,12,1.0],[833,6,14.0],[833,8,1.0],[833,9,8.0],[833,10,2.0],[833,12,5.0],[834,3,1.0],[834,6,15.0],[834,8,3.0],[834,9,6.0],[834,12,5.0],[835,3,2.0],[835,4,1.0],[835,5,14.0],[835,6,11.0],[835,8,7.0],[835,9,7.0],[835,11,1.0],[835,12,11.0],[836,2,1.0],[836,6,6.0],[836,11,15.0],[837,3,12.0],[837,6,29.0],[837,9,6.0],[837,10,1.0],[837,12,19.0],[838,0,11.0],[838,6,1.0],[838,14,1.0],[839,3,15.0],[839,5,8.0],[839,6,9.0],[839,7,2.0],[839,8,4.0],[839,9,29.0],[839,10,8.0],[839,11,3.0],[839,12,11.0],[839,14,1.0],[840,3,4.0],[840,6,6.0],[840,9,4.0],[840,12,6.0],[841,3,7.0],[841,6,14.0],[841,9,3.0],[841,12,1.0],[842,1,105.0],[842,2,807.0],[842,4,92.0],[842,8,1007.0],[842,11,1.0],[842,13,83.0],[842,14,118.0],[843,5,1.0],[843,7,16.0],[843,10,1.0],[843,12,4.0],[844,5,1.0],[844,7,1.0],[844,9,11.0],[844,10,1.0],[844,12,1.0],[845,1,14.0],[845,4,18.0],[845,5,4.0],[845,7,1.0],[845,8,26.0],[845,13,10.0],[846,4,17.0],[846,13,9.0],[847,4,22.0],[847,13,11.0],[848,2,4.0],[848,4,6.0],[848,9,12.0],[848,11,104.0],[848,13,10.0],[848,14,2.0],[849,3,1.0],[849,4,1.0],[849,6,13.0],[849,8,1.0],[849,9,14.0],[849,12,3.0],[850,5,12.0],[850,8,2.0],[850,10,1.0],[851,5,29.0],[851,8,4.0],[851,11,1.0],[851,12,3.0],[852,5,7.0],[852,12,2.0],[853,0,82.0],[853,1,4.0],[853,4,4.0],[853,13,6.0],[854,0,1.0],[854,1,1.0],[854,2,1.0],[854,3,1.0],[854,5,37.0],[854,7,4.0],[854,8,6.0],[854,10,4.0],[854,12,8.0],[854,14,39.0],[855,0,10.0],[855,5,3.0],[855,14,18.0],[856,5,1.0],[856,14,14.0],[857,14,19.0],[858,14,12.0],[859,0,7.0],[859,14,14.0],[860,11,1.0],[860,14,11.0],[861,14,11.0],[862,14,12.0],[863,14,20.0],[864,1,35.0],[864,2,69.0],[864,4,408.0],[864,7,19.0],[864,9,1.0],[864,13,431.0],[864,14,10.0],[865,0,8.0],[865,5,1.0],[865,14,14.0],[866,11,19.0],[866,14,12.0],[867,0,4.0],[867,14,7.0],[868,0,16.0],[868,14,10.0],[869,3,25.0],[869,11,1.0],[869,14,27.0],[870,3,8.0],[870,6,16.0],[870,9,28.0],[870,12,11.0],[870,14,1.0],[871,2,1.0],[871,11,53.0],[871,14,3.0],[872,0,11.0],[872,5,2.0],[872,8,1.0],[872,13,1.0],[873,0,13.0],[873,8,1.0],[874,0,14.0],[875,7,110.0],[876,0,10.0],[877,0,19.0],[878,0,11.0],[878,1,11.0],[879,0,14.0],[880,0,20.0],[880,14,9.0],[881,0,10.0],[882,0,22.0],[882,3,4.0],[882,4,1.0],[882,10,1.0],[882,14,2.0],[883,3,14.0],[883,9,4.0],[883,12,6.0],[884,3,5.0],[884,7,1.0],[884,9,15.0],[884,11,1.0],[884,12,9.0],[885,3,8.0],[885,5,1.0],[885,6,6.0],[885,8,1.0],[885,9,2.0],[885,10,3.0],[885,12,9.0],[886,0,18.0],[886,1,16.0],[886,2,1273.0],[886,3,104.0],[886,4,239.0],[886,5,54.0],[886,6,58.0],[886,7,84.0],[886,8,28.0],[886,9,135.0],[886,10,349.0],[886,11,1381.0],[886,12,3.0],[886,13,201.0],[886,14,137.0],[887,0,298.0],[887,5,80.0],[887,7,1.0],[887,8,9.0],[887,10,2.0],[887,11,2.0],[887,12,6.0],[887,14,111.0],[888,8,3.0],[888,9,32.0],[888,10,1.0],[888,12,8.0],[889,3,1.0],[889,6,3.0],[889,7,1.0],[889,9,23.0],[889,12,11.0],[890,9,9.0],[890,12,4.0],[891,5,1.0],[891,7,1.0],[891,8,1.0],[891,9,13.0],[891,10,9.0],[891,12,4.0],[892,3,1.0],[892,6,7.0],[892,9,13.0],[892,12,4.0],[893,3,14.0],[893,5,2.0],[893,6,3.0],[893,9,16.0],[893,12,11.0],[894,9,10.0],[894,12,1.0],[895,9,7.0],[895,12,1.0],[896,2,1.0],[896,9,1.0],[896,11,36.0],[896,14,1.0],[897,2,2.0],[897,9,8.0],[897,11,36.0],[898,3,54.0],[898,6,46.0],[898,9,185.0],[898,10,2.0],[898,12,25.0],[899,0,1.0],[899,2,1.0],[899,11,28.0],[900,2,2.0],[900,11,11.0],[901,2,1.0],[901,9,8.0],[901,11,50.0],[902,3,13.0],[903,3,14.0],[903,5,1.0],[903,6,2.0],[903,8,1.0],[903,9,2.0],[903,10,1.0],[903,12,3.0],[904,3,18.0],[905,3,21.0],[905,5,2.0],[905,8,1.0],[905,10,2.0],[905,11,1.0],[906,3,20.0],[906,5,1.0],[906,7,1.0],[906,8,1.0],[906,10,1.0],[906,12,1.0],[907,3,44.0],[908,3,15.0],[908,5,2.0],[908,8,1.0],[908,10,2.0],[908,11,1.0],[908,12,1.0],[909,0,162.0],[909,14,77.0],[910,3,12.0],[910,12,2.0],[911,0,3.0],[911,2,1.0],[911,3,42.0],[911,5,18.0],[911,6,24.0],[911,7,3.0],[911,8,17.0],[911,9,11.0],[911,10,6.0],[911,11,5.0],[911,12,33.0],[911,14,1.0],[912,3,11.0],[912,6,7.0],[912,8,4.0],[912,9,4.0],[912,12,4.0],[913,3,32.0],[913,5,1.0],[913,6,16.0],[913,8,4.0],[913,10,9.0],[913,12,9.0],[914,3,15.0],[914,8,3.0],[914,9,1.0],[914,12,1.0],[915,3,18.0],[915,5,1.0],[915,12,1.0],[916,3,21.0],[916,12,2.0],[917,3,8.0],[917,5,2.0],[917,6,10.0],[917,9,7.0],[917,12,4.0],[918,3,8.0],[918,5,1.0],[918,9,2.0],[919,3,8.0],[919,6,1.0],[919,9,2.0],[920,3,140.0],[920,5,15.0],[920,6,126.0],[920,7,1.0],[920,8,20.0],[920,9,226.0],[920,10,30.0],[920,12,118.0],[921,11,10.0],[922,11,14.0],[923,2,2.0],[923,9,4.0],[923,11,37.0],[924,11,17.0],[925,2,2.0],[925,11,28.0],[925,14,1.0],[926,11,15.0],[927,11,40.0],[928,2,9.0],[928,11,192.0],[928,14,4.0],[929,2,3.0],[929,11,117.0],[929,12,2.0],[929,14,1.0],[930,11,19.0],[931,3,113.0],[931,5,2.0],[931,6,96.0],[931,8,1.0],[931,9,145.0],[931,10,13.0],[931,12,79.0],[932,11,15.0],[933,11,14.0],[933,14,2.0],[934,1,2.0],[934,4,1.0],[934,7,4.0],[934,9,6.0],[934,10,1.0],[934,11,12.0],[934,14,1.0],[935,6,14.0],[935,9,5.0],[935,11,5.0],[936,9,12.0],[936,11,16.0],[936,14,1.0],[937,1,13.0],[938,1,11.0],[939,1,14.0],[940,9,22.0],[941,9,15.0],[942,3,56.0],[942,6,69.0],[942,7,2.0],[942,9,94.0],[942,10,2.0],[942,12,88.0],[943,9,15.0],[944,9,15.0],[944,12,1.0],[945,5,2.0],[945,8,3.0],[945,9,26.0],[945,10,5.0],[945,12,1.0],[946,6,5.0],[946,9,25.0],[946,12,12.0],[947,6,2.0],[947,9,19.0],[947,12,3.0],[948,9,13.0],[949,9,12.0],[950,3,11.0],[950,9,9.0],[950,10,1.0],[950,12,5.0],[951,3,1.0],[951,5,3.0],[951,8,1.0],[951,9,31.0],[951,11,2.0],[951,12,4.0],[952,9,9.0],[952,12,1.0],[953,1,43.0],[953,3,574.0],[953,4,330.0],[953,7,157.0],[953,8,16.0],[953,13,215.0],[953,14,12.0],[954,9,34.0],[954,10,1.0],[954,12,6.0],[955,8,1.0],[955,9,15.0],[955,10,1.0],[955,12,1.0],[956,6,4.0],[956,9,12.0],[956,12,2.0],[957,5,1.0],[957,9,13.0],[957,12,2.0],[958,10,8.0],[959,5,11.0],[959,8,13.0],[959,10,20.0],[959,12,5.0],[960,5,3.0],[960,8,10.0],[960,10,30.0],[960,12,4.0],[961,5,1.0],[961,7,2.0],[961,8,7.0],[961,10,29.0],[961,12,6.0],[962,7,2.0],[962,8,1.0],[962,10,8.0],[962,11,1.0],[963,5,7.0],[963,7,2.0],[963,8,16.0],[963,10,39.0],[963,12,8.0],[964,2,1.0],[964,3,1.0],[964,11,360.0],[964,14,16.0],[965,5,4.0],[965,8,3.0],[965,10,25.0],[965,12,2.0],[966,10,19.0],[966,12,6.0],[967,5,22.0],[967,6,5.0],[967,7,2.0],[967,8,16.0],[967,10,83.0],[967,11,1.0],[967,12,9.0],[968,5,6.0],[968,8,1.0],[968,10,25.0],[968,12,4.0],[969,0,1.0],[969,3,3.0],[969,5,5.0],[969,6,2.0],[969,7,2.0],[969,8,9.0],[969,9,1.0],[969,10,25.0],[969,11,1.0],[969,12,8.0],[969,14,1.0],[970,5,2.0],[970,8,8.0],[970,10,20.0],[970,12,5.0],[971,5,10.0],[971,7,2.0],[971,8,13.0],[971,9,1.0],[971,10,45.0],[971,12,10.0],[972,3,1.0],[972,5,1.0],[972,8,1.0],[972,10,4.0],[973,2,2.0],[973,3,2.0],[973,5,5.0],[973,7,2.0],[973,8,15.0],[973,10,30.0],[973,11,3.0],[973,12,5.0],[974,5,3.0],[974,8,9.0],[974,10,24.0],[974,12,3.0],[975,3,1.0],[975,5,215.0],[975,7,1.0],[975,8,30.0],[975,9,8.0],[975,10,50.0],[975,11,62.0],[975,12,17.0],[975,13,1.0],[975,14,21.0],[976,5,8.0],[976,7,1.0],[976,8,6.0],[976,10,29.0],[976,12,3.0],[977,5,3.0],[977,8,2.0],[977,10,23.0],[977,12,3.0],[978,5,4.0],[978,7,3.0],[978,8,13.0],[978,10,29.0],[978,11,3.0],[978,12,8.0],[979,5,8.0],[979,7,1.0],[979,8,17.0],[979,10,17.0],[979,11,1.0],[979,12,5.0],[980,0,1.0],[980,5,6.0],[980,7,1.0],[980,8,9.0],[980,9,6.0],[980,10,36.0],[980,12,8.0],[980,14,1.0],[981,5,2.0],[981,7,1.0],[981,8,6.0],[981,10,15.0],[981,11,1.0],[981,12,3.0],[982,5,1.0],[982,7,1.0],[982,8,3.0],[982,10,6.0],[982,12,1.0],[983,3,2.0],[983,5,2.0],[983,8,8.0],[983,10,9.0],[983,11,1.0],[983,12,3.0],[983,14,1.0],[984,5,3.0],[984,8,1.0],[984,10,12.0],[984,12,2.0],[985,5,6.0],[985,7,1.0],[985,8,2.0],[985,10,31.0],[985,12,4.0],[986,4,276.0],[986,11,256.0],[986,13,221.0],[987,5,5.0],[987,8,4.0],[987,10,9.0],[988,5,3.0],[988,8,2.0],[988,10,9.0],[988,12,5.0],[989,2,1.0],[989,3,1.0],[989,5,6.0],[989,6,1.0],[989,7,6.0],[989,8,7.0],[989,10,27.0],[989,11,1.0],[989,12,6.0],[990,5,3.0],[990,8,6.0],[990,10,13.0],[990,11,3.0],[990,12,4.0],[991,0,3.0],[991,2,4.0],[991,3,29.0],[991,4,10.0],[991,5,7.0],[991,6,17.0],[991,7,30.0],[991,8,5.0],[991,9,15.0],[991,10,16.0],[991,11,23.0],[991,12,37.0],[991,13,41.0],[991,14,21.0],[992,2,1.0],[992,3,3.0],[992,5,11.0],[992,7,13.0],[992,8,26.0],[992,10,55.0],[992,11,3.0],[992,12,15.0],[993,5,46.0],[993,7,5.0],[993,8,65.0],[993,10,238.0],[993,11,1.0],[993,12,34.0],[994,5,4.0],[994,8,4.0],[994,10,9.0],[994,12,2.0],[995,5,14.0],[995,6,1.0],[995,8,1.0],[995,10,5.0],[996,0,6.0],[996,1,1.0],[996,2,18.0],[996,3,31.0],[996,4,55.0],[996,5,33.0],[996,6,19.0],[996,7,50.0],[996,8,8.0],[996,9,33.0],[996,10,32.0],[996,11,10.0],[996,12,14.0],[996,13,52.0],[996,14,26.0],[997,0,3640.0],[997,1,15.0],[997,5,6.0],[997,6,2.0],[997,8,1.0],[997,9,25.0],[997,10,4.0],[997,11,435.0],[997,14,1752.0],[998,0,198.0],[998,9,1.0],[998,10,1.0],[998,11,45.0],[998,13,1.0],[998,14,37.0],[999,5,26.0],[999,8,2.0],[999,10,2.0],[999,11,1.0],[999,12,2.0],[1000,5,5.0],[1000,8,7.0],[1000,10,12.0],[1000,12,3.0],[1001,3,4.0],[1001,5,7.0],[1001,8,11.0],[1001,9,1.0],[1001,10,19.0],[1001,12,19.0],[1002,5,4.0],[1002,7,3.0],[1002,8,2.0],[1002,10,6.0],[1002,11,2.0],[1003,3,22.0],[1003,6,17.0],[1003,8,13.0],[1003,10,1.0],[1003,12,4.0],[1004,2,1.0],[1004,8,13.0],[1004,11,9.0],[1005,8,9.0],[1006,8,13.0],[1007,5,7.0],[1007,8,18.0],[1007,10,40.0],[1007,12,7.0],[1008,3,15.0],[1008,6,9.0],[1008,8,17.0],[1008,9,15.0],[1008,11,1.0],[1008,12,12.0],[1009,0,8.0],[1009,1,27.0],[1009,2,46.0],[1009,3,17.0],[1009,4,41.0],[1009,5,143.0],[1009,7,8.0],[1009,8,353.0],[1009,9,2.0],[1009,11,42.0],[1009,13,33.0],[1010,5,3.0],[1010,8,12.0],[1010,10,4.0],[1010,12,1.0],[1011,3,2.0],[1011,5,12.0],[1011,6,9.0],[1011,8,20.0],[1011,9,7.0],[1011,12,2.0],[1012,3,1.0],[1012,4,1.0],[1012,7,2.0],[1012,8,4.0],[1013,5,19.0],[1013,8,5.0],[1013,10,1.0],[1013,12,4.0],[1014,2,1.0],[1014,3,1.0],[1014,5,20.0],[1014,7,1.0],[1014,8,6.0],[1014,9,1.0],[1014,11,1.0],[1014,12,4.0],[1014,13,1.0],[1014,14,1.0],[1015,6,10.0],[1016,6,17.0],[1017,6,21.0],[1017,9,26.0],[1017,12,2.0],[1018,3,223.0],[1018,5,2.0],[1018,6,195.0],[1018,7,6.0],[1018,8,3.0],[1018,9,224.0],[1018,10,32.0],[1018,12,170.0],[1018,14,1.0],[1019,2,6.0],[1019,3,96.0],[1019,5,340.0],[1019,6,12.0],[1019,7,13.0],[1019,8,390.0],[1019,9,56.0],[1019,10,702.0],[1019,11,6.0],[1019,12,143.0],[1019,13,48.0],[1020,3,7.0],[1020,5,3.0],[1020,6,9.0],[1020,7,1.0],[1020,8,3.0],[1020,9,5.0],[1020,12,3.0],[1021,6,14.0],[1022,6,10.0],[1022,8,1.0],[1023,6,11.0],[1023,12,1.0],[1024,6,12.0],[1025,6,12.0],[1025,12,2.0],[1026,3,16.0],[1026,5,2.0],[1026,6,22.0],[1026,8,4.0],[1026,9,13.0],[1026,10,4.0],[1026,12,7.0],[1027,3,1.0],[1027,6,14.0],[1027,9,6.0],[1027,12,7.0],[1028,6,8.0],[1028,11,6.0],[1029,6,12.0],[1029,8,1.0],[1030,0,15.0],[1030,2,59.0],[1030,3,11.0],[1030,4,2.0],[1030,5,90.0],[1030,6,10.0],[1030,7,9.0],[1030,8,31.0],[1030,9,11.0],[1030,10,37.0],[1030,11,381.0],[1030,12,8.0],[1030,13,3.0],[1030,14,259.0],[1031,6,7.0],[1031,9,7.0],[1031,12,6.0],[1032,6,6.0],[1032,9,5.0],[1032,12,3.0],[1033,5,1.0],[1033,6,14.0],[1033,9,3.0],[1033,10,2.0],[1033,12,7.0],[1033,14,1.0],[1034,6,11.0],[1034,9,2.0],[1034,12,2.0],[1035,6,6.0],[1035,12,2.0],[1036,3,2.0],[1036,6,13.0],[1036,7,1.0],[1036,12,10.0],[1037,6,8.0],[1037,9,12.0],[1037,12,3.0],[1038,6,7.0],[1038,9,6.0],[1039,3,8.0],[1039,6,10.0],[1039,9,14.0],[1039,12,4.0],[1040,0,3.0],[1040,2,1.0],[1040,3,10.0],[1040,5,8.0],[1040,6,6.0],[1040,8,14.0],[1040,9,8.0],[1040,10,4.0],[1040,11,3.0],[1040,12,10.0],[1041,3,95.0],[1041,4,1.0],[1041,6,50.0],[1041,9,87.0],[1041,12,36.0],[1042,3,3.0],[1042,4,2.0],[1042,5,2.0],[1042,6,3.0],[1042,7,5.0],[1042,9,8.0],[1042,10,1.0],[1042,11,4.0],[1042,12,1.0],[1042,13,6.0],[1042,14,11.0],[1043,3,18.0],[1043,5,12.0],[1043,6,7.0],[1043,8,15.0],[1043,9,21.0],[1043,10,45.0],[1043,12,28.0],[1044,7,14.0],[1045,0,3.0],[1045,1,2.0],[1045,2,1.0],[1045,3,4.0],[1045,5,5.0],[1045,7,2.0],[1045,8,2.0],[1045,9,1.0],[1045,11,1.0],[1045,12,1.0],[1045,14,8.0],[1046,0,15.0],[1046,5,2.0],[1046,7,1.0],[1047,3,5.0],[1047,4,14.0],[1047,13,13.0],[1048,4,17.0],[1048,13,12.0],[1049,4,5.0],[1049,6,1.0],[1049,7,1.0],[1049,13,5.0],[1049,14,1.0],[1050,4,12.0],[1050,13,13.0],[1051,1,1.0],[1051,2,1.0],[1051,3,8.0],[1051,4,10.0],[1051,5,1.0],[1051,6,4.0],[1051,7,7.0],[1051,8,3.0],[1051,9,9.0],[1051,10,2.0],[1051,11,3.0],[1051,12,7.0],[1051,13,5.0],[1051,14,6.0],[1052,0,1.0],[1052,2,236.0],[1052,3,18.0],[1052,4,1.0],[1052,5,15.0],[1052,6,7.0],[1052,7,15.0],[1052,8,17.0],[1052,9,9.0],[1052,10,75.0],[1052,12,18.0],[1052,13,101.0],[1052,14,73.0],[1053,3,1.0],[1053,6,3.0],[1053,7,1.0],[1053,8,2.0],[1053,10,1.0],[1053,12,1.0],[1053,14,7.0],[1054,14,10.0],[1055,3,1.0],[1055,5,6.0],[1055,7,1.0],[1055,8,4.0],[1055,10,13.0],[1055,11,1.0],[1055,12,4.0],[1055,14,9.0],[1056,2,1.0],[1056,11,16.0],[1056,14,2.0],[1057,0,15.0],[1057,3,1.0],[1057,5,6.0],[1057,7,1.0],[1057,14,1.0],[1058,0,9.0],[1058,14,1.0],[1059,0,10.0],[1060,0,9.0],[1061,0,14.0],[1062,0,23.0],[1063,0,6.0],[1064,0,9.0],[1064,14,1.0],[1065,0,15.0],[1065,5,1.0],[1065,12,1.0],[1065,14,1.0],[1066,0,12.0],[1067,0,13.0],[1068,0,15.0],[1069,0,15.0],[1069,3,1.0],[1069,14,1.0],[1070,0,10.0],[1071,0,11.0],[1072,0,16.0],[1072,5,1.0],[1072,14,1.0],[1073,0,11.0],[1073,9,1.0],[1073,11,1.0],[1074,1,907.0],[1074,2,1.0],[1074,3,1.0],[1074,8,2.0],[1074,14,11.0],[1075,0,19.0],[1076,0,4.0],[1076,11,5.0],[1076,12,2.0],[1077,8,1.0],[1077,9,13.0],[1077,10,1.0],[1077,12,16.0],[1078,9,6.0],[1078,12,9.0],[1079,5,2.0],[1079,8,4.0],[1079,9,13.0],[1079,12,13.0],[1080,3,6.0],[1080,5,9.0],[1080,8,12.0],[1080,10,4.0],[1080,11,1.0],[1080,12,4.0],[1081,3,7.0],[1081,12,1.0],[1082,6,6.0],[1082,9,7.0],[1082,12,1.0],[1083,9,16.0],[1083,12,2.0],[1084,3,8.0],[1084,9,3.0],[1084,12,2.0],[1085,0,1.0],[1085,2,2.0],[1085,3,1.0],[1085,5,19.0],[1085,7,18.0],[1085,8,53.0],[1085,10,75.0],[1085,11,16.0],[1085,12,35.0],[1085,14,2.0],[1086,2,17.0],[1087,2,12.0],[1088,2,11.0],[1089,2,1.0],[1089,9,2.0],[1089,11,14.0],[1090,2,1.0],[1090,11,8.0],[1091,2,1.0],[1091,11,12.0],[1092,3,9.0],[1092,8,1.0],[1092,12,4.0],[1093,3,17.0],[1093,7,1.0],[1094,0,1.0],[1094,3,8.0],[1094,5,3.0],[1094,8,9.0],[1094,10,4.0],[1094,11,1.0],[1094,12,4.0],[1095,3,9.0],[1095,10,4.0],[1095,12,2.0],[1096,3,2.0],[1096,5,161.0],[1096,6,1.0],[1096,7,1.0],[1096,8,31.0],[1096,9,3.0],[1096,10,3.0],[1096,11,50.0],[1096,12,15.0],[1096,13,2.0],[1096,14,104.0],[1097,3,8.0],[1098,3,12.0],[1098,5,4.0],[1098,8,2.0],[1098,11,1.0],[1099,3,14.0],[1100,3,13.0],[1100,9,7.0],[1100,10,1.0],[1100,12,1.0],[1101,3,17.0],[1101,6,9.0],[1101,9,4.0],[1101,12,3.0],[1102,3,15.0],[1102,8,7.0],[1102,12,6.0],[1103,3,12.0],[1104,0,1.0],[1104,3,20.0],[1104,5,1.0],[1104,9,13.0],[1104,12,8.0],[1104,14,1.0],[1105,3,40.0],[1105,5,10.0],[1105,6,1.0],[1105,8,10.0],[1105,9,8.0],[1105,10,11.0],[1105,11,1.0],[1105,12,7.0],[1106,3,13.0],[1106,5,2.0],[1106,8,1.0],[1106,9,6.0],[1106,12,2.0],[1107,0,14264.0],[1107,3,2.0],[1107,4,3.0],[1107,5,1.0],[1107,6,1.0],[1107,8,6.0],[1107,10,15.0],[1107,11,107.0],[1107,14,6696.0],[1108,0,193.0],[1108,1,72.0],[1108,3,2810.0],[1108,4,174.0],[1108,5,25.0],[1108,7,338.0],[1108,8,54.0],[1108,13,89.0],[1109,3,288.0],[1109,5,1.0],[1109,6,240.0],[1109,7,2.0],[1109,8,1.0],[1109,9,302.0],[1109,12,176.0],[1110,3,9.0],[1111,3,9.0],[1111,9,5.0],[1111,12,2.0],[1112,0,1.0],[1112,3,12.0],[1112,6,4.0],[1112,7,1.0],[1112,8,1.0],[1112,9,4.0],[1112,11,1.0],[1112,12,4.0],[1112,14,1.0],[1113,3,21.0],[1113,5,3.0],[1113,6,1.0],[1113,8,1.0],[1113,9,7.0],[1113,11,1.0],[1113,12,3.0],[1113,13,1.0],[1114,3,16.0],[1114,9,7.0],[1114,12,4.0],[1115,3,27.0],[1116,3,25.0],[1116,5,2.0],[1116,7,1.0],[1116,8,2.0],[1116,9,6.0],[1116,10,1.0],[1116,14,1.0],[1117,3,8.0],[1117,6,19.0],[1117,9,11.0],[1117,12,8.0],[1118,3,31.0],[1118,5,1.0],[1118,6,19.0],[1118,7,1.0],[1118,8,1.0],[1118,9,23.0],[1118,10,1.0],[1118,12,13.0],[1119,3,11.0],[1119,6,1.0],[1119,9,9.0],[1120,0,1.0],[1120,3,200.0],[1120,4,1.0],[1120,5,2.0],[1120,6,92.0],[1120,8,3.0],[1120,9,172.0],[1120,10,1.0],[1120,12,103.0],[1121,11,16.0],[1122,11,18.0],[1123,0,1.0],[1123,11,15.0],[1124,11,9.0],[1125,2,1.0],[1125,11,42.0],[1126,11,15.0],[1127,9,7.0],[1127,11,36.0],[1128,11,16.0],[1129,2,1.0],[1129,7,1.0],[1129,11,15.0],[1130,3,1.0],[1130,11,21.0],[1131,1,2.0],[1131,2,31.0],[1131,3,2.0],[1131,4,3.0],[1131,5,1.0],[1131,6,1.0],[1131,8,1.0],[1131,9,702.0],[1131,10,2.0],[1131,13,3.0],[1131,14,8.0],[1132,11,59.0],[1132,14,2.0],[1133,2,4.0],[1133,11,59.0],[1133,14,1.0],[1134,2,1.0],[1134,11,80.0],[1135,2,2.0],[1135,9,3.0],[1135,11,90.0],[1135,14,1.0],[1136,11,16.0],[1137,11,23.0],[1138,9,5.0],[1138,11,13.0],[1138,14,1.0],[1139,9,6.0],[1139,11,4.0],[1140,1,18.0],[1141,1,9.0],[1141,13,1.0],[1142,0,114.0],[1142,5,1.0],[1142,8,1.0],[1142,14,94.0],[1143,1,8.0],[1144,1,11.0],[1144,7,1.0],[1144,11,1.0],[1144,13,1.0],[1145,1,11.0],[1146,1,9.0],[1147,9,8.0],[1148,9,9.0],[1148,12,1.0],[1149,2,4.0],[1149,4,4.0],[1149,9,22.0],[1149,11,141.0],[1149,14,5.0],[1150,9,20.0],[1150,12,1.0],[1151,3,73.0],[1151,5,7.0],[1151,6,69.0],[1151,7,2.0],[1151,8,7.0],[1151,9,91.0],[1151,11,1.0],[1151,12,55.0],[1152,9,17.0],[1152,12,1.0],[1153,9,1.0],[1153,11,299.0],[1153,14,29.0],[1154,5,1.0],[1154,9,11.0],[1155,9,9.0],[1156,9,11.0],[1156,12,1.0],[1157,6,15.0],[1157,9,30.0],[1157,10,1.0],[1157,12,8.0],[1158,5,6.0],[1158,6,5.0],[1158,8,2.0],[1158,9,13.0],[1158,11,1.0],[1158,12,2.0],[1159,2,2.0],[1159,9,14.0],[1159,11,29.0],[1160,5,2.0],[1160,6,18.0],[1160,8,12.0],[1160,9,18.0],[1160,10,10.0],[1160,12,8.0],[1161,8,1.0],[1161,9,11.0],[1161,12,1.0],[1162,3,2.0],[1162,9,14.0],[1162,12,2.0],[1163,5,7.0],[1163,7,2.0],[1163,8,4.0],[1163,10,56.0],[1163,12,15.0],[1164,1,40.0],[1164,8,189.0],[1165,5,4.0],[1165,8,5.0],[1165,10,27.0],[1165,12,2.0],[1166,5,28.0],[1166,7,5.0],[1166,8,30.0],[1166,10,182.0],[1166,11,1.0],[1166,12,26.0],[1167,5,1.0],[1167,8,1.0],[1167,10,11.0],[1167,12,1.0],[1168,8,1.0],[1168,10,11.0],[1168,12,1.0],[1169,5,1.0],[1169,8,2.0],[1169,10,14.0],[1169,12,3.0],[1170,5,2.0],[1170,6,1.0],[1170,8,6.0],[1170,10,21.0],[1170,12,1.0],[1171,5,11.0],[1171,7,1.0],[1171,8,11.0],[1171,10,56.0],[1171,11,1.0],[1171,12,13.0],[1172,5,11.0],[1172,7,1.0],[1172,8,14.0],[1172,10,44.0],[1172,11,1.0],[1172,12,17.0],[1173,5,13.0],[1173,8,19.0],[1173,10,51.0],[1173,12,9.0],[1174,8,4.0],[1174,10,8.0],[1175,0,289.0],[1175,2,1.0],[1175,3,1.0],[1175,5,27.0],[1175,6,2.0],[1175,7,1.0],[1175,8,6.0],[1175,9,1.0],[1175,10,8.0],[1175,11,1.0],[1175,12,4.0],[1175,14,152.0],[1176,10,37.0],[1176,12,6.0],[1177,5,2.0],[1177,10,9.0],[1177,12,1.0],[1178,1,1.0],[1178,5,3.0],[1178,6,7.0],[1178,7,2.0],[1178,8,7.0],[1178,9,16.0],[1178,10,23.0],[1178,12,13.0],[1179,5,3.0],[1179,6,3.0],[1179,8,2.0],[1179,10,17.0],[1179,11,1.0],[1179,12,1.0],[1180,7,1.0],[1180,8,2.0],[1180,10,5.0],[1180,12,1.0],[1181,5,7.0],[1181,7,2.0],[1181,8,18.0],[1181,10,46.0],[1181,11,1.0],[1181,12,8.0],[1182,5,1.0],[1182,8,2.0],[1182,10,6.0],[1182,12,3.0],[1183,1,1.0],[1183,5,9.0],[1183,6,18.0],[1183,7,2.0],[1183,8,9.0],[1183,9,19.0],[1183,10,52.0],[1183,12,12.0],[1183,14,1.0],[1184,5,7.0],[1184,7,3.0],[1184,8,3.0],[1184,10,17.0],[1184,12,3.0],[1185,5,1.0],[1185,8,2.0],[1185,10,4.0],[1185,11,1.0],[1186,1,1.0],[1186,3,132.0],[1186,4,1.0],[1186,6,100.0],[1186,7,2.0],[1186,8,2.0],[1186,9,155.0],[1186,12,107.0],[1187,5,3.0],[1187,7,6.0],[1187,8,8.0],[1187,10,16.0],[1187,11,2.0],[1187,12,3.0],[1188,5,9.0],[1188,8,13.0],[1188,10,19.0],[1188,12,2.0],[1189,2,2.0],[1189,3,1.0],[1189,8,4.0],[1189,10,5.0],[1189,11,1.0],[1189,12,3.0],[1190,5,6.0],[1190,8,2.0],[1190,10,14.0],[1190,12,3.0],[1191,5,2.0],[1191,7,1.0],[1191,8,2.0],[1191,10,4.0],[1191,11,4.0],[1192,5,3.0],[1192,7,2.0],[1192,8,11.0],[1192,10,9.0],[1192,12,2.0],[1193,2,1.0],[1193,7,3.0],[1193,8,5.0],[1193,10,15.0],[1193,12,5.0],[1194,5,11.0],[1194,8,12.0],[1194,10,30.0],[1194,11,3.0],[1194,12,5.0],[1195,3,1.0],[1195,5,4.0],[1195,6,1.0],[1195,7,2.0],[1195,8,11.0],[1195,10,24.0],[1195,11,1.0],[1195,12,4.0],[1196,3,28.0],[1196,4,1.0],[1196,5,21.0],[1196,6,27.0],[1196,8,21.0],[1196,9,26.0],[1196,10,6.0],[1196,11,2.0],[1196,12,13.0],[1197,0,142.0],[1197,11,269.0],[1197,13,1.0],[1197,14,61.0],[1198,5,9.0],[1198,8,10.0],[1198,10,3.0],[1198,12,3.0],[1199,5,3.0],[1199,8,4.0],[1199,10,2.0],[1200,0,25.0],[1200,3,1.0],[1200,5,21.0],[1200,8,5.0],[1200,10,2.0],[1200,12,2.0],[1200,14,12.0],[1201,5,1.0],[1201,7,1.0],[1201,8,4.0],[1201,10,3.0],[1201,11,1.0],[1201,12,1.0],[1202,0,1.0],[1202,4,1.0],[1202,6,9.0],[1202,7,1.0],[1202,10,2.0],[1202,11,13.0],[1202,14,1.0],[1203,0,2.0],[1203,2,1.0],[1203,3,2.0],[1203,6,1.0],[1203,8,1.0],[1203,9,5.0],[1203,10,2.0],[1203,11,1.0],[1203,12,1.0],[1203,14,3.0],[1204,5,7.0],[1204,8,2.0],[1204,10,1.0],[1204,12,2.0],[1205,8,7.0],[1206,5,1.0],[1206,8,8.0],[1206,10,1.0],[1206,12,2.0],[1207,8,10.0],[1207,11,1.0],[1208,1,92.0],[1208,3,205.0],[1208,4,10.0],[1208,7,171.0],[1208,8,39.0],[1208,11,55.0],[1208,13,5.0],[1209,7,1.0],[1209,8,11.0],[1209,10,2.0],[1210,5,5.0],[1210,8,9.0],[1210,9,3.0],[1210,11,1.0],[1210,12,3.0],[1211,5,2.0],[1211,7,2.0],[1211,8,4.0],[1211,9,1.0],[1211,10,5.0],[1211,11,2.0],[1212,5,2.0],[1212,8,4.0],[1212,9,6.0],[1213,0,13.0],[1213,4,1.0],[1213,5,6.0],[1213,6,3.0],[1213,8,9.0],[1213,9,5.0],[1213,10,12.0],[1213,12,8.0],[1213,14,8.0],[1214,1,1.0],[1214,3,1.0],[1214,5,2.0],[1214,6,2.0],[1214,7,3.0],[1214,8,1.0],[1214,10,2.0],[1214,11,4.0],[1214,12,1.0],[1214,13,3.0],[1214,14,1.0],[1215,3,5.0],[1215,5,4.0],[1215,6,23.0],[1215,8,8.0],[1215,9,13.0],[1215,10,2.0],[1215,12,10.0],[1216,2,1.0],[1216,3,36.0],[1216,5,34.0],[1216,6,33.0],[1216,7,1.0],[1216,8,62.0],[1216,9,88.0],[1216,10,9.0],[1216,11,7.0],[1216,12,59.0],[1217,5,9.0],[1217,8,5.0],[1217,10,1.0],[1217,12,1.0],[1217,14,3.0],[1218,5,18.0],[1218,8,2.0],[1218,10,1.0],[1218,11,1.0],[1219,0,3496.0],[1219,1,158.0],[1219,2,1051.0],[1219,3,2.0],[1219,4,1210.0],[1219,5,8.0],[1219,6,66.0],[1219,7,9825.0],[1219,8,5060.0],[1219,9,94.0],[1219,10,101.0],[1219,11,3.0],[1219,12,7.0],[1219,13,758.0],[1219,14,148.0],[1220,0,4.0],[1220,1,135.0],[1220,2,2.0],[1220,3,29.0],[1220,4,188.0],[1220,5,10.0],[1220,6,9.0],[1220,7,30.0],[1220,8,5.0],[1220,9,55.0],[1220,10,56.0],[1220,11,16.0],[1220,12,6.0],[1220,13,202.0],[1220,14,60.0],[1221,1,9.0],[1221,4,31.0],[1221,13,24.0],[1222,4,3.0],[1222,13,1.0],[1223,6,9.0],[1224,6,6.0],[1225,6,12.0],[1226,5,2.0],[1226,6,6.0],[1226,8,4.0],[1226,9,5.0],[1226,10,8.0],[1226,12,6.0],[1227,6,8.0],[1228,6,7.0],[1229,6,17.0],[1229,8,1.0],[1229,9,7.0],[1229,12,2.0],[1230,1,11.0],[1230,3,2.0],[1230,4,19.0],[1230,5,16.0],[1230,6,9.0],[1230,8,389.0],[1230,9,1.0],[1230,11,12.0],[1230,13,5.0],[1231,6,12.0],[1232,6,7.0],[1232,9,4.0],[1232,12,1.0],[1233,5,6.0],[1233,6,14.0],[1233,8,2.0],[1233,9,6.0],[1233,10,13.0],[1233,12,2.0],[1234,5,2.0],[1234,6,9.0],[1234,8,10.0],[1234,10,1.0],[1234,11,1.0],[1234,12,2.0],[1235,6,13.0],[1236,5,2.0],[1236,6,9.0],[1236,8,3.0],[1237,6,9.0],[1238,3,8.0],[1238,6,40.0],[1238,9,19.0],[1238,12,13.0],[1239,6,8.0],[1239,8,3.0],[1239,12,4.0],[1240,5,1.0],[1240,6,9.0],[1240,8,3.0],[1240,9,6.0],[1240,10,1.0],[1240,12,1.0],[1241,3,23.0],[1241,6,64.0],[1241,9,96.0],[1241,12,16.0],[1242,5,2.0],[1242,6,8.0],[1242,8,1.0],[1243,5,1.0],[1243,6,13.0],[1243,8,1.0],[1243,9,1.0],[1243,12,2.0],[1244,6,9.0],[1245,0,1.0],[1245,5,1.0],[1245,6,8.0],[1245,8,3.0],[1245,9,3.0],[1245,10,3.0],[1245,11,1.0],[1246,3,10.0],[1246,5,5.0],[1246,6,8.0],[1246,7,1.0],[1246,8,4.0],[1246,9,10.0],[1246,10,11.0],[1246,12,8.0],[1247,3,11.0],[1247,6,9.0],[1247,7,1.0],[1247,12,3.0],[1248,6,11.0],[1248,12,2.0],[1249,5,1.0],[1249,6,16.0],[1249,8,1.0],[1249,12,1.0],[1250,5,3.0],[1250,6,8.0],[1250,12,2.0],[1251,3,2.0],[1251,4,1.0],[1251,6,24.0],[1251,9,27.0],[1251,12,23.0],[1251,13,1.0],[1251,14,1.0],[1252,2,1.0],[1252,3,109.0],[1252,5,2.0],[1252,6,12.0],[1252,7,1.0],[1252,8,5.0],[1252,9,80.0],[1252,10,2.0],[1252,12,32.0],[1253,6,9.0],[1253,12,1.0],[1254,2,1.0],[1254,6,7.0],[1254,8,1.0],[1254,10,3.0],[1254,12,5.0],[1255,6,7.0],[1255,11,1.0],[1255,12,2.0],[1256,6,6.0],[1256,9,3.0],[1257,3,1.0],[1257,6,6.0],[1257,9,3.0],[1257,10,1.0],[1257,12,4.0],[1258,3,6.0],[1258,5,1.0],[1258,6,9.0],[1258,8,4.0],[1258,10,1.0],[1258,11,1.0],[1258,12,5.0],[1259,3,8.0],[1259,5,1.0],[1259,6,2.0],[1259,9,4.0],[1259,10,1.0],[1259,11,1.0],[1259,12,2.0],[1259,14,1.0],[1260,5,1.0],[1260,6,7.0],[1260,9,10.0],[1260,12,1.0],[1261,2,3.0],[1261,5,17.0],[1261,6,1.0],[1261,8,4.0],[1261,12,3.0],[1262,6,1.0],[1262,9,7.0],[1263,3,22.0],[1264,0,3.0],[1264,3,469.0],[1264,4,3.0],[1264,5,10.0],[1264,6,297.0],[1264,7,3.0],[1264,8,8.0],[1264,9,474.0],[1264,10,22.0],[1264,11,5.0],[1264,12,298.0],[1264,14,1.0],[1265,6,4.0],[1265,9,5.0],[1265,12,8.0],[1266,7,14.0],[1267,2,1.0],[1267,7,7.0],[1268,7,11.0],[1269,4,8.0],[1269,13,1.0],[1270,4,12.0],[1270,13,4.0],[1270,14,1.0],[1271,4,6.0],[1271,13,4.0],[1272,1,7.0],[1272,4,26.0],[1272,13,12.0],[1273,4,11.0],[1273,13,12.0],[1274,3,1.0],[1274,4,562.0],[1274,13,319.0],[1275,0,1.0],[1275,2,3.0],[1275,3,7.0],[1275,4,7.0],[1275,5,6.0],[1275,6,4.0],[1275,7,11.0],[1275,8,1.0],[1275,9,14.0],[1275,10,15.0],[1275,11,25.0],[1275,12,10.0],[1275,13,28.0],[1275,14,16.0],[1276,5,13.0],[1277,0,3.0],[1277,2,2.0],[1277,5,22.0],[1277,8,3.0],[1277,10,2.0],[1277,14,1.0],[1278,3,1.0],[1278,5,12.0],[1278,12,1.0],[1279,5,6.0],[1279,11,2.0],[1279,12,2.0],[1280,0,2.0],[1280,1,1.0],[1280,2,1.0],[1280,3,2.0],[1280,4,1.0],[1280,5,4.0],[1280,6,1.0],[1280,7,1.0],[1280,9,4.0],[1280,10,2.0],[1280,11,5.0],[1280,12,1.0],[1280,13,5.0],[1280,14,11.0],[1281,5,1.0],[1281,12,1.0],[1281,14,10.0],[1282,9,1.0],[1282,12,1.0],[1282,14,12.0],[1283,5,1.0],[1283,14,8.0],[1284,14,13.0],[1285,0,4.0],[1285,1,1.0],[1285,4,9.0],[1285,7,19.0],[1285,8,36.0],[1285,9,9.0],[1285,10,34.0],[1285,11,1.0],[1285,13,7.0],[1285,14,85.0],[1286,2,2.0],[1286,9,3.0],[1286,11,8.0],[1286,14,11.0],[1287,2,1.0],[1287,5,2.0],[1287,14,18.0],[1288,14,13.0],[1289,9,11.0],[1289,11,46.0],[1289,14,9.0],[1290,2,1.0],[1290,11,21.0],[1290,14,2.0],[1291,11,13.0],[1291,14,1.0],[1292,0,14.0],[1292,14,1.0],[1293,2,1.0],[1293,9,5.0],[1293,11,59.0],[1293,14,1.0],[1294,2,3.0],[1294,11,94.0],[1294,14,2.0],[1295,0,9.0],[1296,0,1.0],[1296,2,6.0],[1296,3,7.0],[1296,5,59.0],[1296,6,3.0],[1296,7,38.0],[1296,8,161.0],[1296,9,1.0],[1296,10,305.0],[1296,11,33.0],[1296,12,47.0],[1296,13,1.0],[1296,14,2.0],[1297,0,29.0],[1297,12,1.0],[1297,13,2.0],[1297,14,13.0],[1298,0,15.0],[1298,14,2.0],[1299,0,14.0],[1300,0,12.0],[1301,0,17.0],[1302,0,9.0],[1302,14,5.0],[1303,0,7.0],[1304,0,12.0],[1305,2,4.0],[1305,11,17.0],[1305,14,1.0],[1306,6,8.0],[1306,8,1.0],[1306,12,15.0],[1307,0,81.0],[1307,1,142.0],[1307,4,6.0],[1307,8,5.0],[1307,13,6.0],[1308,3,9.0],[1308,5,8.0],[1308,6,5.0],[1308,8,7.0],[1308,9,6.0],[1308,10,4.0],[1308,12,18.0],[1309,9,6.0],[1309,12,5.0],[1310,9,9.0],[1310,12,5.0],[1311,8,1.0],[1311,9,4.0],[1311,12,2.0],[1312,3,8.0],[1312,6,6.0],[1312,12,7.0],[1313,9,15.0],[1313,12,2.0],[1314,9,8.0],[1314,12,1.0],[1315,6,4.0],[1315,9,22.0],[1315,12,6.0],[1316,3,13.0],[1316,12,3.0],[1317,3,139.0],[1317,6,82.0],[1317,9,116.0],[1317,11,1.0],[1317,12,67.0],[1318,3,93.0],[1318,6,41.0],[1318,7,1.0],[1318,9,112.0],[1318,12,131.0],[1319,3,6.0],[1319,9,2.0],[1319,12,1.0],[1320,5,6.0],[1320,8,13.0],[1320,9,24.0],[1320,10,3.0],[1320,11,1.0],[1320,12,4.0],[1321,3,1.0],[1321,9,9.0],[1321,12,2.0],[1322,5,3.0],[1322,6,16.0],[1322,8,2.0],[1322,9,13.0],[1322,10,2.0],[1322,12,11.0],[1323,5,1.0],[1323,8,1.0],[1323,9,7.0],[1323,10,1.0],[1323,12,5.0],[1324,3,9.0],[1324,12,1.0],[1325,9,10.0],[1325,12,2.0],[1326,3,7.0],[1326,12,1.0],[1327,3,1.0],[1327,6,1.0],[1327,9,11.0],[1327,12,10.0],[1328,5,4.0],[1328,8,5.0],[1328,9,7.0],[1328,12,4.0],[1329,0,5.0],[1329,2,1.0],[1329,4,1.0],[1329,5,1993.0],[1329,6,558.0],[1329,7,1729.0],[1329,8,367.0],[1329,9,1.0],[1329,10,775.0],[1329,11,6.0],[1329,12,2091.0],[1329,13,1.0],[1329,14,1.0],[1330,0,159.0],[1330,9,3.0],[1330,14,38.0],[1331,3,21.0],[1331,4,1.0],[1331,5,2.0],[1331,6,6.0],[1331,10,2.0],[1331,11,1.0],[1331,12,3.0],[1332,0,7.0],[1332,2,17.0],[1332,5,4.0],[1332,12,1.0],[1333,2,2.0],[1333,11,24.0],[1334,2,3.0],[1334,11,19.0],[1334,14,1.0],[1335,3,7.0],[1336,3,6.0],[1336,12,1.0],[1337,3,7.0],[1337,5,1.0],[1337,6,3.0],[1337,9,6.0],[1337,10,3.0],[1337,12,6.0],[1338,3,12.0],[1338,5,3.0],[1338,7,1.0],[1339,3,12.0],[1339,12,1.0],[1340,3,8.0],[1341,0,19.0],[1341,1,398.0],[1341,2,125.0],[1341,4,55.0],[1341,6,1.0],[1341,7,17.0],[1341,8,36.0],[1341,13,64.0],[1341,14,49.0],[1342,3,18.0],[1342,5,14.0],[1342,7,1.0],[1342,8,19.0],[1342,9,7.0],[1342,10,27.0],[1342,11,2.0],[1342,12,17.0],[1343,3,6.0],[1343,6,5.0],[1343,9,7.0],[1343,12,3.0],[1344,3,10.0],[1344,5,2.0],[1344,8,3.0],[1344,9,8.0],[1344,10,1.0],[1344,12,1.0],[1345,3,13.0],[1345,6,2.0],[1345,9,10.0],[1345,11,1.0],[1345,12,10.0],[1346,3,8.0],[1346,12,3.0],[1347,3,10.0],[1347,5,1.0],[1347,6,4.0],[1347,7,1.0],[1347,8,1.0],[1347,9,2.0],[1347,10,1.0],[1347,12,1.0],[1348,3,12.0],[1348,4,1.0],[1348,7,1.0],[1348,9,1.0],[1348,12,4.0],[1348,14,3.0],[1349,3,6.0],[1349,9,1.0],[1349,12,1.0],[1350,3,12.0],[1351,3,10.0],[1352,3,127.0],[1352,5,2.0],[1352,6,32.0],[1352,7,1.0],[1352,8,1.0],[1352,9,35.0],[1352,10,6.0],[1352,12,36.0],[1353,3,9.0],[1353,5,2.0],[1353,6,1.0],[1353,8,2.0],[1353,10,1.0],[1354,3,8.0],[1354,6,11.0],[1354,9,1.0],[1354,12,5.0],[1355,3,9.0],[1355,5,3.0],[1355,6,1.0],[1355,7,1.0],[1355,8,8.0],[1355,9,3.0],[1355,10,39.0],[1355,12,8.0],[1356,2,3.0],[1356,11,55.0],[1356,14,1.0],[1357,11,26.0],[1358,11,13.0],[1359,11,12.0],[1360,11,44.0],[1361,2,1.0],[1361,11,21.0],[1362,2,2.0],[1362,9,5.0],[1362,11,28.0],[1362,14,1.0],[1363,3,114.0],[1363,6,56.0],[1363,7,2.0],[1363,9,69.0],[1363,12,73.0],[1364,11,11.0],[1365,2,1.0],[1365,11,33.0],[1366,11,9.0],[1367,11,17.0],[1368,2,5.0],[1368,5,2.0],[1368,7,1.0],[1368,8,3.0],[1368,9,12.0],[1368,11,180.0],[1368,13,1.0],[1368,14,14.0],[1369,11,24.0],[1370,2,1.0],[1370,3,1.0],[1370,7,1.0],[1370,11,17.0],[1370,12,1.0],[1371,2,6.0],[1371,11,205.0],[1372,2,1.0],[1372,11,57.0],[1372,14,1.0],[1373,11,28.0],[1373,14,1.0],[1374,0,382.0],[1374,3,1.0],[1374,14,114.0],[1375,2,1.0],[1375,11,35.0],[1376,11,8.0],[1376,14,1.0],[1377,11,16.0],[1377,14,1.0],[1378,11,14.0],[1379,11,7.0],[1380,11,12.0],[1380,14,1.0],[1381,11,27.0],[1382,2,3.0],[1382,9,4.0],[1382,11,57.0],[1383,11,6.0],[1384,11,17.0],[1385,2,1.0],[1385,5,42.0],[1385,7,31.0],[1385,8,58.0],[1385,9,16.0],[1385,10,78.0],[1385,11,293.0],[1385,12,1.0],[1385,14,156.0],[1386,2,2.0],[1386,5,1.0],[1386,11,30.0],[1387,2,1.0],[1387,11,15.0],[1388,11,13.0],[1389,2,3.0],[1389,9,1.0],[1389,11,110.0],[1389,14,1.0],[1390,9,6.0],[1390,11,24.0],[1390,14,1.0],[1391,2,2.0],[1391,9,5.0],[1391,11,25.0],[1391,14,1.0],[1392,1,17.0],[1392,6,5.0],[1393,1,16.0],[1394,3,4.0],[1394,5,1.0],[1394,6,10.0],[1394,9,30.0],[1394,12,10.0],[1395,9,10.0],[1395,12,3.0],[1396,1,1.0],[1396,2,199.0],[1396,4,5.0],[1396,5,2.0],[1396,6,1.0],[1396,7,1.0],[1396,9,1.0],[1396,11,138.0],[1396,13,4.0],[1396,14,3.0],[1397,9,13.0],[1398,9,9.0],[1398,11,3.0],[1398,12,4.0],[1399,9,8.0],[1399,12,1.0],[1400,3,32.0],[1400,5,1.0],[1400,6,2.0],[1400,8,2.0],[1400,9,56.0],[1400,12,30.0],[1401,5,8.0],[1401,8,4.0],[1401,9,7.0],[1401,12,1.0],[1402,9,12.0],[1403,3,7.0],[1403,5,5.0],[1403,6,5.0],[1403,7,1.0],[1403,8,5.0],[1403,9,20.0],[1403,10,8.0],[1403,12,10.0],[1404,9,15.0],[1405,9,8.0],[1406,3,11.0],[1406,5,3.0],[1406,6,6.0],[1406,9,7.0],[1406,10,1.0],[1406,11,1.0],[1407,0,15.0],[1407,7,1.0],[1407,9,2.0],[1407,11,320.0],[1407,12,1.0],[1408,9,9.0],[1409,9,9.0],[1409,11,1.0],[1409,14,1.0],[1410,9,7.0],[1411,9,10.0],[1411,12,1.0],[1412,8,3.0],[1412,9,8.0],[1412,12,2.0],[1413,9,7.0],[1413,12,1.0],[1414,9,9.0],[1415,3,6.0],[1415,9,6.0],[1415,12,1.0],[1416,5,3.0],[1416,6,6.0],[1416,7,1.0],[1416,8,2.0],[1416,9,9.0],[1416,10,16.0],[1416,12,3.0],[1417,5,3.0],[1417,8,2.0],[1417,9,7.0],[1417,10,6.0],[1417,12,12.0],[1418,9,8.0],[1418,11,11.0],[1419,3,7.0],[1419,9,10.0],[1420,9,11.0],[1420,12,1.0],[1421,9,10.0],[1422,5,1.0],[1422,8,1.0],[1422,9,6.0],[1423,9,9.0],[1424,10,8.0],[1424,12,1.0],[1425,5,2.0],[1425,7,1.0],[1425,8,6.0],[1425,10,24.0],[1425,11,3.0],[1425,12,1.0],[1426,5,16.0],[1426,7,1.0],[1426,8,19.0],[1426,10,87.0],[1426,12,11.0],[1427,5,17.0],[1427,6,13.0],[1427,7,2.0],[1427,8,28.0],[1427,10,51.0],[1427,11,1.0],[1427,12,6.0],[1428,1,23.0],[1428,4,56.0],[1428,13,57.0],[1429,5,2.0],[1429,10,9.0],[1429,12,3.0],[1430,5,1.0],[1430,10,12.0],[1430,12,1.0],[1431,5,7.0],[1431,7,4.0],[1431,8,6.0],[1431,10,37.0],[1431,11,4.0],[1431,12,5.0],[1432,10,19.0],[1432,12,3.0],[1433,2,2.0],[1433,10,52.0],[1433,11,32.0],[1433,12,1.0],[1434,4,1.0],[1434,5,6.0],[1434,6,3.0],[1434,8,3.0],[1434,10,12.0],[1434,12,5.0],[1435,5,1.0],[1435,7,1.0],[1435,8,1.0],[1435,10,17.0],[1435,12,2.0],[1436,10,7.0],[1436,12,1.0],[1437,5,1.0],[1437,7,2.0],[1437,8,6.0],[1437,10,32.0],[1437,12,5.0],[1438,8,2.0],[1438,10,5.0],[1439,3,9.0],[1439,4,5.0],[1439,5,11.0],[1439,6,3.0],[1439,7,15.0],[1439,8,2.0],[1439,9,142.0],[1439,10,13.0],[1439,11,2.0],[1439,12,686.0],[1439,13,1.0],[1439,14,1530.0],[1440,0,134.0],[1440,5,1.0],[1440,14,28.0],[1441,3,7.0],[1441,5,4.0],[1441,7,2.0],[1441,8,2.0],[1441,10,15.0],[1441,12,2.0],[1442,7,1.0],[1442,8,1.0],[1442,10,4.0],[1442,12,1.0],[1443,3,1.0],[1443,5,3.0],[1443,8,4.0],[1443,10,43.0],[1443,12,6.0],[1444,5,4.0],[1444,7,3.0],[1444,8,8.0],[1444,10,21.0],[1444,11,1.0],[1444,12,7.0],[1445,8,2.0],[1445,10,8.0],[1445,12,3.0],[1446,5,3.0],[1446,8,13.0],[1446,10,11.0],[1446,12,2.0],[1447,5,5.0],[1447,8,1.0],[1447,10,22.0],[1447,12,1.0],[1448,5,3.0],[1448,7,1.0],[1448,8,2.0],[1448,10,5.0],[1448,11,2.0],[1448,12,1.0],[1449,0,1.0],[1449,2,7.0],[1449,3,4.0],[1449,4,1.0],[1449,5,39.0],[1449,6,1.0],[1449,7,37.0],[1449,8,98.0],[1449,10,131.0],[1449,11,16.0],[1449,12,30.0],[1449,13,2.0],[1449,14,5.0],[1450,5,1.0],[1450,7,1.0],[1450,8,2.0],[1450,10,3.0],[1450,12,2.0],[1451,0,3.0],[1451,3,166.0],[1451,5,46.0],[1451,6,157.0],[1451,7,6.0],[1451,8,50.0],[1451,9,298.0],[1451,10,65.0],[1451,11,13.0],[1451,12,232.0],[1451,13,43.0],[1452,5,1.0],[1452,10,3.0],[1452,12,2.0],[1453,7,3.0],[1453,8,5.0],[1453,10,7.0],[1453,11,1.0],[1454,5,1.0],[1454,7,3.0],[1454,10,4.0],[1454,11,1.0],[1455,5,2.0],[1455,7,2.0],[1455,8,2.0],[1455,10,5.0],[1455,12,1.0],[1456,5,7.0],[1456,8,10.0],[1456,10,27.0],[1456,12,5.0],[1456,14,1.0],[1457,5,7.0],[1457,8,7.0],[1457,10,20.0],[1457,12,2.0],[1458,5,11.0],[1458,8,9.0],[1458,10,12.0],[1458,12,2.0],[1459,5,4.0],[1459,8,6.0],[1459,10,19.0],[1459,12,4.0],[1460,5,2.0],[1460,8,1.0],[1460,10,5.0],[1460,12,1.0],[1461,3,1.0],[1461,5,1.0],[1461,7,3.0],[1461,10,5.0],[1461,11,2.0],[1461,12,4.0],[1462,0,185.0],[1462,2,1.0],[1462,4,1.0],[1462,5,44.0],[1462,7,1.0],[1462,8,3.0],[1462,11,1.0],[1462,12,3.0],[1462,13,1.0],[1462,14,77.0],[1463,5,7.0],[1463,8,8.0],[1463,10,18.0],[1463,12,2.0],[1464,5,25.0],[1464,7,5.0],[1464,8,27.0],[1464,10,80.0],[1464,11,3.0],[1464,12,27.0],[1465,8,2.0],[1465,10,6.0],[1465,12,1.0],[1466,5,1.0],[1466,7,1.0],[1466,8,1.0],[1466,10,3.0],[1466,12,1.0],[1467,5,3.0],[1467,8,9.0],[1467,10,16.0],[1467,12,7.0],[1468,5,4.0],[1468,8,1.0],[1468,10,2.0],[1469,5,3.0],[1469,7,2.0],[1469,8,5.0],[1469,10,12.0],[1469,11,1.0],[1470,2,1.0],[1470,4,2.0],[1470,5,1.0],[1470,6,4.0],[1470,8,2.0],[1470,9,8.0],[1470,10,5.0],[1470,11,1.0],[1470,12,9.0],[1470,13,2.0],[1470,14,6.0],[1471,5,3.0],[1471,8,4.0],[1471,10,1.0],[1471,11,1.0],[1472,2,1.0],[1472,5,1.0],[1472,7,1.0],[1472,8,4.0],[1472,10,7.0],[1472,12,1.0],[1473,2,213.0],[1473,9,1.0],[1474,2,1.0],[1474,3,1.0],[1474,5,7.0],[1474,8,17.0],[1474,10,45.0],[1474,12,5.0],[1475,2,1.0],[1475,4,1.0],[1475,5,4.0],[1475,7,4.0],[1475,8,15.0],[1475,10,21.0],[1475,11,5.0],[1475,12,8.0],[1475,14,1.0],[1476,6,1.0],[1476,7,1.0],[1476,8,1.0],[1476,10,3.0],[1476,13,1.0],[1477,5,1.0],[1477,7,1.0],[1477,8,1.0],[1477,10,3.0],[1477,12,3.0],[1478,3,1.0],[1478,8,3.0],[1478,10,9.0],[1478,11,3.0],[1478,12,5.0],[1479,2,1.0],[1479,3,1.0],[1479,4,2.0],[1479,6,1.0],[1479,7,2.0],[1479,8,1.0],[1479,9,1.0],[1479,10,4.0],[1479,12,2.0],[1479,13,2.0],[1479,14,1.0],[1480,5,5.0],[1480,8,11.0],[1480,10,21.0],[1480,12,11.0],[1481,3,3.0],[1481,5,5.0],[1481,6,1.0],[1481,8,9.0],[1481,10,24.0],[1481,12,7.0],[1482,5,3.0],[1482,8,2.0],[1482,10,8.0],[1483,5,17.0],[1483,7,3.0],[1483,8,3.0],[1483,10,6.0],[1483,11,3.0],[1483,12,4.0],[1483,14,1.0],[1484,2,140.0],[1485,3,20.0],[1485,5,18.0],[1485,6,8.0],[1485,7,2.0],[1485,8,27.0],[1485,9,3.0],[1485,10,35.0],[1485,11,1.0],[1485,12,11.0],[1486,1,1.0],[1486,5,5.0],[1486,8,4.0],[1486,10,7.0],[1486,12,6.0],[1487,5,3.0],[1487,7,1.0],[1487,8,1.0],[1487,10,8.0],[1487,12,2.0],[1488,1,2.0],[1488,8,21.0],[1489,8,6.0],[1490,5,11.0],[1490,8,14.0],[1490,10,4.0],[1490,12,9.0],[1491,5,5.0],[1491,8,9.0],[1491,10,2.0],[1491,11,1.0],[1492,5,3.0],[1492,7,3.0],[1492,8,11.0],[1492,10,8.0],[1493,8,3.0],[1493,10,1.0],[1493,12,2.0],[1494,5,5.0],[1494,7,1.0],[1494,8,8.0],[1494,10,2.0],[1494,11,1.0],[1494,12,12.0],[1495,2,196.0],[1495,11,55.0],[1495,14,3.0],[1496,0,1.0],[1496,5,8.0],[1496,7,1.0],[1496,8,10.0],[1496,10,10.0],[1497,8,3.0],[1497,10,2.0],[1497,12,4.0],[1498,3,1.0],[1498,5,4.0],[1498,8,7.0],[1498,11,1.0],[1499,5,10.0],[1499,8,3.0],[1499,9,1.0],[1499,10,1.0],[1500,3,1.0],[1500,5,4.0],[1500,6,1.0],[1500,8,8.0],[1500,9,1.0],[1500,10,16.0],[1500,11,1.0],[1500,12,10.0],[1501,5,8.0],[1501,8,3.0],[1501,10,3.0],[1502,3,2.0],[1502,5,1.0],[1502,8,1.0],[1502,9,8.0],[1502,10,1.0],[1502,12,5.0],[1503,2,5.0],[1503,5,6.0],[1503,8,8.0],[1503,10,3.0],[1503,12,1.0],[1504,3,14.0],[1504,5,7.0],[1504,6,16.0],[1504,7,1.0],[1504,8,5.0],[1504,9,43.0],[1504,12,11.0],[1505,2,1.0],[1505,3,21.0],[1505,4,1.0],[1505,5,6.0],[1505,6,22.0],[1505,7,3.0],[1505,8,10.0],[1505,9,42.0],[1505,10,1.0],[1505,12,30.0],[1506,3,131.0],[1506,6,186.0],[1506,7,2.0],[1506,9,330.0],[1506,12,135.0],[1507,0,1.0],[1507,6,10.0],[1507,8,1.0],[1507,9,2.0],[1508,6,12.0],[1509,6,10.0],[1510,6,8.0],[1510,12,1.0],[1511,6,7.0],[1511,11,1.0],[1511,12,6.0],[1512,6,13.0],[1512,10,7.0],[1513,6,24.0],[1514,6,7.0],[1515,6,8.0],[1516,6,9.0],[1517,5,2.0],[1517,7,1.0],[1517,8,6.0],[1517,10,8.0],[1517,11,1.0],[1517,12,1.0],[1517,13,150.0],[1518,3,1.0],[1518,6,11.0],[1518,7,1.0],[1519,6,15.0],[1519,12,2.0],[1520,6,9.0],[1521,3,6.0],[1521,6,14.0],[1521,9,6.0],[1521,12,11.0],[1522,3,5.0],[1522,6,17.0],[1522,8,2.0],[1522,9,2.0],[1522,10,2.0],[1522,12,5.0],[1523,5,1.0],[1523,6,14.0],[1523,9,1.0],[1523,11,3.0],[1523,13,1.0],[1524,0,1.0],[1524,5,5.0],[1524,6,11.0],[1524,8,2.0],[1524,9,3.0],[1524,12,4.0],[1525,2,1.0],[1525,5,1.0],[1525,6,16.0],[1525,8,4.0],[1525,9,2.0],[1525,10,1.0],[1526,6,12.0],[1526,9,2.0],[1526,10,1.0],[1526,12,8.0],[1527,6,10.0],[1528,0,2.0],[1528,1,181.0],[1528,2,98.0],[1528,3,2.0],[1528,4,1.0],[1528,9,7.0],[1528,13,2.0],[1529,6,10.0],[1530,6,8.0],[1530,12,1.0],[1531,6,5.0],[1531,12,4.0],[1532,5,1.0],[1532,6,11.0],[1532,8,1.0],[1533,5,1.0],[1533,6,11.0],[1533,9,2.0],[1533,12,3.0],[1534,6,11.0],[1534,12,1.0],[1535,0,1.0],[1535,3,1.0],[1535,5,1.0],[1535,6,6.0],[1535,12,2.0],[1535,13,1.0],[1536,6,10.0],[1536,10,8.0],[1537,6,7.0],[1537,12,2.0],[1538,2,2.0],[1538,3,1.0],[1538,6,12.0],[1538,9,1.0],[1538,12,2.0],[1539,3,105.0],[1539,5,1.0],[1539,6,59.0],[1539,9,158.0],[1539,10,2.0],[1539,12,47.0],[1540,6,11.0],[1540,12,2.0],[1541,6,12.0],[1541,9,4.0],[1542,6,19.0],[1542,9,4.0],[1542,12,5.0],[1543,0,3.0],[1543,2,1.0],[1543,3,19.0],[1543,5,20.0],[1543,6,13.0],[1543,8,21.0],[1543,9,25.0],[1543,10,1.0],[1543,11,2.0],[1543,12,17.0],[1543,14,1.0],[1544,6,5.0],[1544,12,1.0],[1545,6,10.0],[1545,12,5.0],[1546,6,4.0],[1546,12,2.0],[1547,3,8.0],[1547,6,9.0],[1547,9,8.0],[1547,10,1.0],[1547,12,6.0],[1547,14,1.0],[1548,3,18.0],[1548,5,6.0],[1548,6,32.0],[1548,8,5.0],[1548,9,55.0],[1548,10,25.0],[1548,12,49.0],[1549,6,5.0],[1549,12,5.0],[1550,0,1.0],[1550,2,10.0],[1550,4,1.0],[1550,7,1.0],[1550,9,46.0],[1550,11,530.0],[1550,14,6.0],[1551,6,3.0],[1551,9,3.0],[1551,12,3.0],[1552,6,7.0],[1552,12,5.0],[1553,3,6.0],[1553,5,2.0],[1553,6,14.0],[1553,8,1.0],[1553,9,20.0],[1553,12,6.0],[1554,2,1.0],[1554,3,2.0],[1554,5,2.0],[1554,6,5.0],[1554,7,1.0],[1554,8,1.0],[1554,9,1.0],[1554,10,1.0],[1554,11,1.0],[1554,12,3.0],[1554,13,8.0],[1555,3,28.0],[1555,5,2.0],[1555,6,26.0],[1555,7,1.0],[1555,8,2.0],[1555,9,12.0],[1555,12,11.0],[1556,7,6.0],[1557,7,10.0],[1558,7,10.0],[1558,8,1.0],[1558,12,1.0],[1558,14,3.0],[1559,0,1.0],[1559,2,1.0],[1559,3,2.0],[1559,7,2.0],[1559,10,1.0],[1559,11,4.0],[1559,14,1.0],[1560,0,6.0],[1560,3,1.0],[1560,7,1.0],[1560,8,1.0],[1560,11,1.0],[1561,1,2.0],[1561,3,30.0],[1561,4,150.0],[1561,13,179.0],[1562,4,7.0],[1562,13,10.0],[1563,4,1.0],[1563,9,5.0],[1564,14,9.0],[1565,14,7.0],[1566,14,8.0],[1567,14,8.0],[1568,14,5.0],[1569,14,5.0],[1570,14,7.0],[1571,14,16.0],[1572,1,46.0],[1572,3,112.0],[1573,14,7.0],[1574,14,5.0],[1575,0,141.0],[1575,4,1.0],[1575,6,1.0],[1575,7,1.0],[1575,9,1.0],[1575,13,1.0],[1575,14,58.0],[1576,0,10.0],[1576,1,99.0],[1576,4,34.0],[1576,8,76.0],[1576,13,22.0],[1576,14,11.0],[1577,0,1.0],[1577,14,7.0],[1578,1,1.0],[1578,9,2.0],[1578,14,4.0],[1579,0,6.0],[1579,5,4.0],[1579,14,5.0],[1580,7,3.0],[1580,8,1.0],[1580,10,7.0],[1580,11,1.0],[1580,12,4.0],[1580,14,1.0],[1581,5,1.0],[1581,11,54.0],[1581,14,3.0],[1582,11,12.0],[1582,14,1.0],[1583,0,13.0],[1583,1,22.0],[1583,3,48.0],[1583,4,1.0],[1583,5,469.0],[1583,6,18.0],[1583,7,36.0],[1583,8,667.0],[1583,9,11.0],[1583,10,1703.0],[1583,11,15.0],[1583,12,278.0],[1583,13,2.0],[1583,14,1.0],[1584,0,16.0],[1584,5,3.0],[1584,14,2.0],[1585,0,22.0],[1585,5,1.0],[1585,10,1.0],[1586,0,7.0],[1587,0,5.0],[1588,0,9.0],[1588,7,1.0],[1589,0,11.0],[1589,5,2.0],[1589,12,1.0],[1589,13,2.0],[1590,0,6.0],[1591,0,12.0],[1591,14,1.0],[1592,0,7.0],[1593,0,7.0],[1594,2,9.0],[1594,3,1.0],[1594,9,11.0],[1594,11,386.0],[1594,12,1.0],[1594,14,4.0],[1595,0,7.0],[1596,0,8.0],[1597,0,1.0],[1597,2,1.0],[1597,3,1.0],[1597,6,1.0],[1597,11,1.0],[1597,12,5.0],[1597,13,2.0],[1598,5,6.0],[1598,8,11.0],[1598,10,21.0],[1598,12,11.0],[1599,5,2.0],[1599,6,1.0],[1599,8,2.0],[1599,11,1.0],[1599,12,9.0],[1600,3,19.0],[1600,9,2.0],[1600,10,1.0],[1600,12,5.0],[1601,3,4.0],[1601,5,10.0],[1601,8,3.0],[1601,9,7.0],[1601,10,2.0],[1601,12,6.0],[1602,9,5.0],[1602,10,1.0],[1602,12,2.0],[1603,3,5.0],[1603,8,2.0],[1603,10,7.0],[1603,11,1.0],[1603,12,4.0],[1604,9,6.0],[1604,12,4.0],[1605,2,7.0],[1605,3,21.0],[1605,9,12.0],[1605,11,327.0],[1605,14,1.0],[1606,0,1.0],[1606,3,10.0],[1606,6,4.0],[1606,7,1.0],[1606,9,5.0],[1606,11,4.0],[1606,12,3.0],[1606,14,1.0],[1607,3,6.0],[1607,8,1.0],[1607,12,5.0],[1608,9,8.0],[1608,12,1.0],[1609,9,10.0],[1609,12,4.0],[1610,9,9.0],[1610,12,1.0],[1611,6,6.0],[1611,9,20.0],[1611,12,1.0],[1612,3,8.0],[1612,12,1.0],[1612,14,1.0],[1613,3,1.0],[1613,6,1.0],[1613,9,3.0],[1613,12,1.0],[1614,9,8.0],[1614,10,1.0],[1614,12,2.0],[1615,3,4.0],[1615,9,8.0],[1615,12,3.0],[1616,11,136.0],[1617,3,9.0],[1617,12,1.0],[1618,9,5.0],[1618,12,1.0],[1619,8,2.0],[1619,9,5.0],[1619,12,1.0],[1620,3,7.0],[1620,6,1.0],[1620,9,2.0],[1620,12,2.0],[1621,2,7.0],[1622,0,1.0],[1622,2,2.0],[1622,11,47.0],[1623,2,2.0],[1623,5,1.0],[1623,7,1.0],[1623,11,6.0],[1624,2,4.0],[1624,11,38.0],[1625,2,1.0],[1625,11,5.0],[1626,2,1.0],[1626,11,5.0],[1627,0,319.0],[1627,2,244.0],[1627,3,1.0],[1627,4,14.0],[1627,5,4.0],[1627,7,553.0],[1627,8,162.0],[1627,10,68.0],[1627,12,1.0],[1627,13,7.0],[1627,14,10.0],[1628,2,1.0],[1628,11,18.0],[1629,2,1.0],[1629,11,24.0],[1630,2,1.0],[1630,11,13.0],[1631,3,12.0],[1632,3,11.0],[1632,5,2.0],[1632,8,6.0],[1632,9,7.0],[1632,10,2.0],[1632,11,2.0],[1632,12,2.0],[1633,3,6.0],[1634,3,8.0],[1635,3,14.0],[1635,5,23.0],[1635,6,5.0],[1635,8,12.0],[1635,9,2.0],[1635,10,6.0],[1635,11,3.0],[1635,12,3.0],[1636,0,2.0],[1636,3,13.0],[1636,5,4.0],[1636,6,6.0],[1636,8,3.0],[1636,9,5.0],[1636,11,1.0],[1636,12,4.0],[1637,3,6.0],[1638,1,113.0],[1638,3,310.0],[1638,4,444.0],[1638,13,461.0],[1639,3,13.0],[1639,10,1.0],[1639,11,1.0],[1639,12,3.0],[1640,3,7.0],[1640,6,7.0],[1640,9,3.0],[1640,12,2.0],[1641,3,7.0],[1641,12,1.0],[1642,3,6.0],[1642,6,6.0],[1642,9,8.0],[1642,12,1.0],[1643,3,10.0],[1643,6,4.0],[1643,9,1.0],[1643,12,1.0],[1644,3,6.0],[1645,3,11.0],[1645,5,4.0],[1645,6,3.0],[1645,8,3.0],[1645,9,2.0],[1645,12,10.0],[1646,3,7.0],[1646,6,1.0],[1646,12,2.0],[1647,3,8.0],[1648,3,6.0],[1648,5,2.0],[1648,8,3.0],[1648,10,1.0],[1648,11,2.0],[1648,12,2.0],[1649,4,1.0],[1649,5,52.0],[1649,6,56.0],[1649,7,71.0],[1649,8,8.0],[1649,10,20.0],[1649,12,613.0],[1650,3,15.0],[1650,9,4.0],[1651,3,8.0],[1651,9,4.0],[1651,10,1.0],[1651,12,2.0],[1652,3,10.0],[1653,3,12.0],[1653,7,1.0],[1653,12,1.0],[1654,3,11.0],[1654,4,1.0],[1655,3,7.0],[1655,8,1.0],[1655,12,1.0],[1656,3,7.0],[1656,5,1.0],[1656,8,1.0],[1656,9,4.0],[1656,11,2.0],[1657,3,23.0],[1657,5,1.0],[1657,10,1.0],[1657,12,1.0],[1658,3,17.0],[1658,8,1.0],[1658,9,26.0],[1658,12,12.0],[1659,3,35.0],[1659,5,21.0],[1659,6,44.0],[1659,8,23.0],[1659,9,57.0],[1659,10,7.0],[1659,11,2.0],[1659,12,42.0],[1660,1,71.0],[1660,4,2296.0],[1660,13,1939.0],[1660,14,18.0],[1661,11,223.0],[1662,3,9.0],[1662,9,2.0],[1662,12,1.0],[1663,2,1.0],[1663,11,29.0],[1664,11,21.0],[1664,14,1.0],[1665,11,10.0],[1666,6,2.0],[1666,11,28.0],[1667,2,1.0],[1667,11,13.0],[1668,11,9.0],[1669,0,1.0],[1669,2,1.0],[1669,9,1.0],[1669,11,68.0],[1669,14,3.0],[1670,2,1.0],[1670,11,13.0],[1671,11,12.0],[1672,2,4.0],[1672,3,6.0],[1672,5,31.0],[1672,6,2.0],[1672,7,23.0],[1672,8,85.0],[1672,9,2.0],[1672,10,111.0],[1672,11,15.0],[1672,12,26.0],[1673,11,8.0],[1674,11,7.0],[1675,11,22.0],[1676,11,14.0],[1677,11,6.0],[1678,11,7.0],[1679,11,11.0],[1680,11,11.0],[1681,11,11.0],[1682,11,12.0],[1683,5,1.0],[1683,6,1.0],[1683,7,2.0],[1683,10,15.0],[1683,11,2.0],[1683,12,375.0],[1684,2,1.0],[1684,11,23.0],[1685,11,11.0],[1686,2,1.0],[1686,11,6.0],[1687,11,7.0],[1688,11,12.0],[1689,11,12.0],[1690,11,14.0],[1691,11,21.0],[1691,14,1.0],[1692,11,13.0],[1693,2,1.0],[1693,11,16.0],[1694,4,701.0],[1694,8,10.0],[1694,13,418.0],[1695,11,9.0],[1696,2,1.0],[1696,11,12.0],[1697,11,12.0],[1698,11,9.0],[1699,11,10.0],[1700,2,1.0],[1700,11,48.0],[1701,11,8.0],[1702,11,7.0],[1703,2,1.0],[1703,9,4.0],[1703,11,10.0],[1704,1,12.0],[1704,2,1.0],[1704,5,3.0],[1704,8,2.0],[1704,10,8.0],[1705,1,136.0],[1705,3,133.0],[1705,4,372.0],[1705,7,257.0],[1705,13,226.0],[1706,1,8.0],[1707,1,6.0],[1708,1,6.0],[1708,4,5.0],[1708,13,3.0],[1709,5,7.0],[1709,8,6.0],[1709,9,13.0],[1709,11,3.0],[1709,12,1.0],[1710,9,5.0],[1711,6,8.0],[1711,8,1.0],[1711,9,6.0],[1711,10,1.0],[1712,4,1.0],[1712,5,7.0],[1712,8,6.0],[1712,9,8.0],[1712,10,44.0],[1712,11,1.0],[1712,12,8.0],[1713,9,6.0],[1714,6,6.0],[1714,9,9.0],[1714,12,4.0],[1715,9,12.0],[1716,0,3.0],[1716,2,57.0],[1716,3,212.0],[1716,5,90.0],[1716,6,315.0],[1716,7,7.0],[1716,8,111.0],[1716,9,291.0],[1716,10,6.0],[1716,11,12.0],[1716,12,232.0],[1716,13,1.0],[1716,14,1.0],[1717,9,9.0],[1717,10,3.0],[1717,12,1.0],[1718,3,1.0],[1718,5,1.0],[1718,6,10.0],[1718,9,7.0],[1718,10,1.0],[1718,11,1.0],[1718,12,3.0],[1719,5,1.0],[1719,9,11.0],[1719,12,2.0],[1720,5,2.0],[1720,7,1.0],[1720,8,4.0],[1720,9,11.0],[1720,10,1.0],[1720,12,1.0],[1721,5,1.0],[1721,6,6.0],[1721,9,6.0],[1721,12,3.0],[1722,5,4.0],[1722,8,2.0],[1722,9,7.0],[1722,10,7.0],[1722,12,2.0],[1723,9,8.0],[1724,3,142.0],[1724,5,16.0],[1724,6,71.0],[1724,7,1.0],[1724,8,20.0],[1724,9,79.0],[1724,10,57.0],[1724,12,62.0],[1725,9,10.0],[1725,12,2.0],[1726,6,4.0],[1726,9,5.0],[1727,2,1.0],[1727,3,4.0],[1727,4,1.0],[1727,5,29.0],[1727,6,1.0],[1727,7,22.0],[1727,8,88.0],[1727,10,140.0],[1727,11,11.0],[1727,12,28.0],[1727,13,12.0],[1728,9,13.0],[1728,10,1.0],[1728,12,1.0],[1729,9,7.0],[1729,12,1.0],[1730,6,6.0],[1730,9,5.0],[1731,9,9.0],[1731,14,1.0],[1732,8,1.0],[1732,9,7.0],[1732,10,2.0],[1732,12,2.0],[1733,9,8.0],[1734,6,3.0],[1734,9,7.0],[1734,12,5.0],[1735,6,7.0],[1735,9,21.0],[1735,12,1.0],[1736,9,6.0],[1737,9,7.0],[1737,11,20.0],[1738,1,1.0],[1738,3,50.0],[1738,4,1.0],[1738,5,151.0],[1738,6,31.0],[1738,7,9.0],[1738,8,158.0],[1738,9,39.0],[1738,10,278.0],[1738,11,7.0],[1738,12,68.0],[1739,5,1.0],[1739,8,6.0],[1739,9,5.0],[1740,5,2.0],[1740,6,3.0],[1740,9,6.0],[1740,12,6.0],[1741,0,2.0],[1741,5,5.0],[1741,6,1.0],[1741,8,5.0],[1741,9,19.0],[1741,10,27.0],[1741,11,1.0],[1741,12,5.0],[1742,5,1.0],[1742,8,5.0],[1742,9,5.0],[1742,10,3.0],[1743,3,4.0],[1743,6,1.0],[1743,9,5.0],[1743,12,5.0],[1744,9,5.0],[1745,9,8.0],[1745,11,1.0],[1746,9,7.0],[1747,9,8.0],[1748,8,1.0],[1748,9,10.0],[1748,12,1.0],[1749,4,155.0],[1749,13,92.0],[1750,3,1.0],[1750,5,1.0],[1750,8,4.0],[1750,10,15.0],[1750,11,1.0],[1750,12,1.0],[1751,10,10.0],[1752,5,3.0],[1752,6,1.0],[1752,8,4.0],[1752,10,13.0],[1752,11,1.0],[1752,12,2.0],[1753,5,4.0],[1753,7,1.0],[1753,8,3.0],[1753,10,18.0],[1753,12,4.0],[1754,5,2.0],[1754,8,2.0],[1754,10,13.0],[1754,12,3.0],[1755,5,3.0],[1755,10,8.0],[1756,5,2.0],[1756,8,2.0],[1756,10,22.0],[1756,12,5.0],[1757,8,1.0],[1757,10,13.0],[1757,12,2.0],[1758,10,5.0],[1759,5,5.0],[1759,8,4.0],[1759,10,29.0],[1759,12,2.0],[1760,0,10.0],[1760,11,208.0],[1761,8,2.0],[1761,10,8.0],[1761,12,2.0],[1762,5,1.0],[1762,10,5.0],[1763,2,15.0],[1763,3,26.0],[1763,5,66.0],[1763,6,51.0],[1763,7,8.0],[1763,8,47.0],[1763,9,79.0],[1763,10,190.0],[1763,12,62.0],[1764,5,5.0],[1764,8,3.0],[1764,10,33.0],[1764,12,2.0],[1765,6,1.0],[1765,10,7.0],[1766,10,11.0],[1767,10,7.0],[1767,12,6.0],[1768,5,4.0],[1768,7,1.0],[1768,8,5.0],[1768,10,9.0],[1768,12,5.0],[1769,5,1.0],[1769,8,2.0],[1769,10,19.0],[1769,12,6.0],[1770,0,1.0],[1770,3,1.0],[1770,5,10.0],[1770,8,12.0],[1770,10,33.0],[1770,12,4.0],[1771,0,28.0],[1771,1,17.0],[1771,3,278.0],[1771,4,3078.0],[1771,9,2.0],[1771,13,3078.0],[1772,0,23.0],[1772,2,170.0],[1772,5,1.0],[1772,6,3.0],[1772,7,1.0],[1772,10,2.0],[1772,11,1.0],[1772,14,25.0],[1773,5,5.0],[1773,8,2.0],[1773,10,5.0],[1773,12,1.0],[1774,7,2.0],[1774,10,3.0],[1774,11,1.0],[1774,13,1.0],[1775,2,1.0],[1775,7,1.0],[1775,8,5.0],[1775,10,6.0],[1776,5,1.0],[1776,7,2.0],[1776,8,1.0],[1776,10,6.0],[1776,11,1.0],[1776,12,1.0],[1777,5,3.0],[1777,8,4.0],[1777,10,9.0],[1777,12,2.0],[1778,1,1.0],[1778,5,4.0],[1778,6,6.0],[1778,7,2.0],[1778,8,3.0],[1778,9,1.0],[1778,10,20.0],[1778,12,4.0],[1778,14,1.0],[1779,10,7.0],[1779,12,2.0],[1780,1,13.0],[1780,8,1.0],[1780,9,1.0],[1780,10,11.0],[1781,5,3.0],[1781,8,2.0],[1781,10,4.0],[1781,12,2.0],[1782,7,1.0],[1782,8,2.0],[1782,10,12.0],[1782,12,2.0],[1783,5,1.0],[1783,8,2.0],[1783,10,17.0],[1783,12,1.0],[1784,5,1.0],[1784,8,2.0],[1784,10,7.0],[1785,3,19.0],[1785,5,3.0],[1785,8,5.0],[1785,9,20.0],[1785,10,12.0],[1785,12,9.0],[1786,5,2.0],[1786,8,10.0],[1786,10,17.0],[1786,11,2.0],[1786,12,5.0],[1787,8,2.0],[1787,10,6.0],[1787,12,2.0],[1788,5,1.0],[1788,7,2.0],[1788,8,2.0],[1788,10,6.0],[1788,11,2.0],[1789,5,1.0],[1789,8,1.0],[1789,10,8.0],[1789,12,3.0],[1790,5,5.0],[1790,7,2.0],[1790,8,1.0],[1790,10,7.0],[1790,12,1.0],[1791,5,9.0],[1791,8,9.0],[1791,10,39.0],[1791,12,4.0],[1792,8,3.0],[1792,10,4.0],[1792,11,1.0],[1793,1,76.0],[1793,2,3.0],[1793,3,32.0],[1793,4,457.0],[1793,5,40.0],[1793,8,12.0],[1793,13,252.0],[1794,5,4.0],[1794,7,1.0],[1794,8,1.0],[1794,10,22.0],[1794,12,4.0],[1795,7,1.0],[1795,10,2.0],[1795,11,1.0],[1796,7,1.0],[1796,10,4.0],[1796,12,1.0],[1796,14,1.0],[1797,5,2.0],[1797,8,2.0],[1797,10,5.0],[1797,12,2.0],[1798,8,2.0],[1798,10,5.0],[1798,11,1.0],[1798,12,2.0],[1799,5,1.0],[1799,8,4.0],[1799,10,8.0],[1799,11,1.0],[1799,12,3.0],[1800,5,1.0],[1800,7,1.0],[1800,10,2.0],[1800,12,1.0],[1801,5,5.0],[1801,8,6.0],[1801,10,15.0],[1801,12,3.0],[1802,5,4.0],[1802,7,1.0],[1802,8,7.0],[1802,10,29.0],[1802,12,1.0],[1803,5,3.0],[1803,8,3.0],[1803,10,12.0],[1803,12,3.0],[1804,3,208.0],[1804,5,2.0],[1804,6,191.0],[1804,7,1.0],[1804,9,194.0],[1804,10,1.0],[1804,11,4.0],[1804,12,121.0],[1804,13,1.0],[1804,14,1.0],[1805,5,9.0],[1805,7,1.0],[1805,8,8.0],[1805,10,41.0],[1805,12,5.0],[1806,5,7.0],[1806,7,2.0],[1806,8,9.0],[1806,10,13.0],[1806,12,2.0],[1807,5,1.0],[1807,8,3.0],[1807,10,7.0],[1807,12,1.0],[1808,3,1.0],[1808,5,1.0],[1808,8,2.0],[1808,10,5.0],[1808,11,1.0],[1808,12,1.0],[1809,5,2.0],[1809,7,1.0],[1809,8,2.0],[1809,10,17.0],[1809,11,1.0],[1809,12,3.0],[1810,5,2.0],[1810,8,6.0],[1810,10,6.0],[1810,11,1.0],[1810,12,1.0],[1811,5,6.0],[1811,8,13.0],[1811,9,2.0],[1811,10,29.0],[1811,12,8.0],[1812,5,2.0],[1812,7,1.0],[1812,8,3.0],[1812,9,5.0],[1812,10,3.0],[1813,7,1.0],[1813,8,2.0],[1813,10,4.0],[1813,11,1.0],[1814,5,1.0],[1814,8,1.0],[1814,10,3.0],[1815,3,145.0],[1815,6,80.0],[1815,9,152.0],[1815,12,103.0],[1816,5,2.0],[1816,8,5.0],[1816,10,7.0],[1816,11,2.0],[1816,12,4.0],[1817,7,1.0],[1817,8,4.0],[1817,10,7.0],[1817,11,1.0],[1817,12,3.0],[1818,5,7.0],[1818,7,2.0],[1818,8,13.0],[1818,9,1.0],[1818,10,30.0],[1818,12,5.0],[1819,5,10.0],[1819,7,1.0],[1819,8,11.0],[1819,9,12.0],[1819,10,8.0],[1819,11,1.0],[1819,12,4.0],[1820,0,1.0],[1820,5,1.0],[1820,8,1.0],[1820,10,1.0],[1821,5,4.0],[1821,8,5.0],[1821,10,2.0],[1821,12,3.0],[1822,3,1.0],[1822,5,3.0],[1822,6,3.0],[1822,8,5.0],[1822,10,12.0],[1822,12,5.0],[1823,5,5.0],[1823,8,5.0],[1823,10,7.0],[1824,5,3.0],[1824,7,1.0],[1824,8,2.0],[1824,10,6.0],[1824,12,1.0],[1825,5,1.0],[1825,8,2.0],[1825,10,1.0],[1826,3,88.0],[1826,6,58.0],[1826,7,2.0],[1826,8,3.0],[1826,9,82.0],[1826,10,1.0],[1826,12,89.0],[1827,5,1.0],[1827,8,4.0],[1827,10,3.0],[1828,5,5.0],[1828,7,1.0],[1828,8,10.0],[1828,10,26.0],[1828,12,5.0],[1829,5,4.0],[1829,7,1.0],[1829,8,7.0],[1829,10,20.0],[1829,12,3.0],[1830,5,1.0],[1830,6,1.0],[1830,7,2.0],[1830,8,7.0],[1830,10,9.0],[1830,11,4.0],[1830,12,5.0],[1831,5,3.0],[1831,7,1.0],[1831,8,4.0],[1831,10,10.0],[1831,12,2.0],[1831,13,1.0],[1832,8,1.0],[1832,10,3.0],[1832,12,3.0],[1833,0,6.0],[1833,2,2.0],[1833,3,9.0],[1833,4,5.0],[1833,5,7.0],[1833,6,11.0],[1833,7,20.0],[1833,8,12.0],[1833,9,6.0],[1833,10,20.0],[1833,11,5.0],[1833,12,20.0],[1833,13,20.0],[1833,14,14.0],[1834,5,27.0],[1834,8,3.0],[1834,10,3.0],[1834,11,1.0],[1834,12,1.0],[1834,14,2.0],[1835,7,1.0],[1835,8,2.0],[1835,10,4.0],[1835,12,1.0],[1836,5,1.0],[1836,8,8.0],[1836,10,4.0],[1836,12,1.0],[1837,1,54.0],[1837,3,56.0],[1837,4,333.0],[1837,5,56.0],[1837,8,8.0],[1837,13,351.0],[1837,14,4.0],[1838,5,2.0],[1838,8,2.0],[1838,10,2.0],[1838,12,1.0],[1839,3,1.0],[1839,5,49.0],[1839,6,10.0],[1839,7,7.0],[1839,8,59.0],[1839,9,13.0],[1839,10,204.0],[1839,11,2.0],[1839,12,47.0],[1839,14,1.0],[1840,5,6.0],[1840,8,4.0],[1840,9,1.0],[1840,10,6.0],[1840,12,2.0],[1841,5,2.0],[1841,8,3.0],[1841,10,10.0],[1841,12,4.0],[1842,0,1.0],[1842,1,3.0],[1842,5,5.0],[1842,6,1.0],[1842,7,1.0],[1842,10,4.0],[1842,11,2.0],[1842,12,19.0],[1843,2,1.0],[1843,3,3.0],[1843,5,8.0],[1843,7,7.0],[1843,8,28.0],[1843,10,47.0],[1843,11,6.0],[1843,12,15.0],[1844,5,1.0],[1844,8,5.0],[1844,10,4.0],[1844,12,2.0],[1845,5,1.0],[1845,7,3.0],[1845,8,5.0],[1845,10,8.0],[1845,11,2.0],[1845,12,3.0],[1846,6,1.0],[1846,8,9.0],[1846,11,1.0],[1846,12,2.0],[1847,5,2.0],[1847,7,1.0],[1847,8,7.0],[1847,10,2.0],[1848,0,79.0],[1848,1,281.0],[1848,4,235.0],[1848,7,6.0],[1848,8,96.0],[1848,12,1.0],[1848,13,133.0],[1849,8,9.0],[1849,14,8.0],[1850,8,6.0],[1850,11,1.0],[1851,5,2.0],[1851,8,4.0],[1852,5,1.0],[1852,8,4.0],[1852,10,5.0],[1852,14,1.0],[1853,5,8.0],[1853,8,5.0],[1853,10,4.0],[1853,12,1.0],[1854,5,4.0],[1854,8,8.0],[1854,11,1.0],[1855,3,4.0],[1855,5,20.0],[1855,8,6.0],[1855,12,3.0],[1855,13,1.0],[1856,5,3.0],[1856,8,4.0],[1856,10,1.0],[1857,5,3.0],[1857,7,1.0],[1857,8,4.0],[1857,10,6.0],[1857,11,1.0],[1857,12,1.0],[1858,5,3.0],[1858,8,3.0],[1858,9,11.0],[1858,10,5.0],[1858,11,1.0],[1858,12,2.0],[1858,13,1.0],[1859,2,1.0],[1859,5,16.0],[1859,6,1.0],[1859,7,11.0],[1859,8,46.0],[1859,10,63.0],[1859,11,12.0],[1859,12,15.0],[1860,5,4.0],[1860,7,4.0],[1860,8,3.0],[1860,10,5.0],[1860,11,2.0],[1860,12,2.0],[1861,5,1.0],[1861,8,2.0],[1861,12,5.0],[1862,5,8.0],[1862,8,1.0],[1862,13,1.0],[1862,14,1.0],[1863,5,11.0],[1863,8,5.0],[1863,10,2.0],[1863,11,2.0],[1864,5,11.0],[1864,8,5.0],[1864,10,1.0],[1864,11,3.0],[1864,13,1.0],[1865,0,12.0],[1865,1,1.0],[1865,3,1.0],[1865,4,1.0],[1865,5,2.0],[1865,6,3.0],[1865,7,4.0],[1865,8,14.0],[1865,9,3.0],[1865,10,3.0],[1865,11,3.0],[1865,12,4.0],[1865,13,1.0],[1865,14,3.0],[1866,2,1.0],[1866,5,3.0],[1866,7,4.0],[1866,8,10.0],[1866,10,11.0],[1866,11,2.0],[1866,12,2.0],[1867,5,3.0],[1867,8,2.0],[1867,10,6.0],[1867,12,1.0],[1868,6,8.0],[1869,5,3.0],[1869,6,13.0],[1869,8,3.0],[1869,10,6.0],[1869,12,1.0],[1870,0,1.0],[1870,2,3.0],[1870,3,1.0],[1870,4,1.0],[1870,5,14.0],[1870,6,1.0],[1870,7,16.0],[1870,8,32.0],[1870,10,84.0],[1870,11,6.0],[1870,12,14.0],[1871,6,5.0],[1872,3,1.0],[1872,6,8.0],[1872,7,1.0],[1872,12,2.0],[1872,13,1.0],[1873,6,6.0],[1874,5,3.0],[1874,6,9.0],[1874,8,3.0],[1874,9,11.0],[1874,12,3.0],[1875,6,12.0],[1875,8,1.0],[1875,10,4.0],[1875,12,4.0],[1876,6,7.0],[1877,6,10.0],[1877,8,1.0],[1877,12,1.0],[1878,0,1.0],[1878,5,1.0],[1878,6,5.0],[1878,8,5.0],[1878,10,2.0],[1878,11,2.0],[1878,12,5.0],[1879,6,15.0],[1879,12,7.0],[1880,6,8.0],[1881,1,1183.0],[1881,3,275.0],[1881,4,596.0],[1881,5,16.0],[1881,7,716.0],[1881,8,101.0],[1881,9,1.0],[1881,13,638.0],[1881,14,9.0],[1882,3,172.0],[1882,5,1.0],[1882,6,130.0],[1882,7,3.0],[1882,9,210.0],[1882,10,2.0],[1882,11,1.0],[1882,12,146.0],[1882,14,3.0],[1883,3,8.0],[1883,6,9.0],[1884,0,6.0],[1884,5,5.0],[1884,6,7.0],[1884,8,11.0],[1884,9,2.0],[1884,11,2.0],[1884,12,1.0],[1885,6,6.0],[1885,9,12.0],[1885,12,1.0],[1886,6,5.0],[1886,9,5.0],[1886,12,2.0],[1887,5,2.0],[1887,6,7.0],[1887,7,1.0],[1887,8,3.0],[1887,10,21.0],[1887,12,6.0],[1888,6,5.0],[1888,9,9.0],[1888,12,1.0],[1889,6,5.0],[1890,3,2.0],[1890,5,2.0],[1890,6,9.0],[1890,7,1.0],[1890,9,1.0],[1890,10,3.0],[1890,11,3.0],[1890,12,11.0],[1890,14,1.0],[1891,6,5.0],[1892,6,14.0],[1892,9,4.0],[1892,12,3.0],[1893,11,124.0],[1894,6,6.0],[1895,6,11.0],[1896,5,1.0],[1896,6,7.0],[1896,9,1.0],[1896,10,1.0],[1897,5,2.0],[1897,6,8.0],[1897,8,1.0],[1897,10,4.0],[1897,12,1.0],[1898,6,7.0],[1899,6,8.0],[1899,11,1.0],[1900,5,1.0],[1900,6,9.0],[1900,9,3.0],[1900,11,4.0],[1900,12,6.0],[1901,3,8.0],[1901,6,4.0],[1901,9,8.0],[1901,10,1.0],[1901,12,3.0],[1902,6,10.0],[1903,5,3.0],[1903,6,10.0],[1903,8,3.0],[1903,10,12.0],[1903,11,1.0],[1903,12,3.0],[1904,11,127.0],[1904,14,52.0],[1905,5,1.0],[1905,6,6.0],[1905,8,1.0],[1905,12,2.0],[1906,6,7.0],[1907,0,2.0],[1907,3,28.0],[1907,5,4.0],[1907,6,32.0],[1907,8,6.0],[1907,9,84.0],[1907,10,3.0],[1907,12,31.0],[1908,5,2.0],[1908,6,5.0],[1908,8,1.0],[1908,9,1.0],[1909,6,6.0],[1910,6,9.0],[1911,6,6.0],[1911,8,1.0],[1911,10,4.0],[1911,12,2.0],[1911,13,1.0],[1912,6,4.0],[1912,7,1.0],[1912,10,1.0],[1913,6,12.0],[1913,12,1.0],[1914,6,7.0],[1915,1,227.0],[1915,3,123.0],[1916,4,1.0],[1916,5,1.0],[1916,6,4.0],[1916,7,1.0],[1916,12,4.0],[1917,3,1.0],[1917,6,25.0],[1917,9,3.0],[1917,12,12.0],[1918,4,1.0],[1918,5,8.0],[1918,6,6.0],[1918,7,1.0],[1918,8,1.0],[1918,9,4.0],[1918,10,3.0],[1918,12,6.0],[1919,6,7.0],[1919,12,1.0],[1920,6,5.0],[1920,12,1.0],[1921,6,7.0],[1921,12,1.0],[1922,6,3.0],[1922,12,1.0],[1923,6,3.0],[1923,12,2.0],[1924,3,29.0],[1924,6,32.0],[1924,9,26.0],[1924,12,32.0],[1925,5,1.0],[1925,6,2.0],[1925,7,1.0],[1925,11,1.0],[1926,3,3.0],[1926,4,1.0],[1926,5,382.0],[1926,8,51.0],[1926,9,1.0],[1926,10,51.0],[1926,11,105.0],[1926,12,33.0],[1926,14,1.0],[1927,6,3.0],[1927,9,4.0],[1927,12,1.0],[1928,6,5.0],[1928,9,1.0],[1928,12,6.0],[1929,6,7.0],[1929,9,2.0],[1929,10,1.0],[1929,12,4.0],[1930,6,20.0],[1930,9,5.0],[1930,12,10.0],[1931,3,61.0],[1931,5,3.0],[1931,6,21.0],[1931,7,1.0],[1931,8,1.0],[1931,9,28.0],[1931,10,1.0],[1931,11,5.0],[1931,12,24.0],[1931,13,1.0],[1931,14,1.0],[1932,6,4.0],[1932,9,5.0],[1932,12,1.0],[1933,6,2.0],[1933,12,3.0],[1934,6,3.0],[1934,9,3.0],[1934,12,3.0],[1935,3,2.0],[1935,6,4.0],[1935,12,3.0],[1936,3,2.0],[1936,6,5.0],[1936,8,1.0],[1936,9,16.0],[1936,12,3.0],[1937,3,149.0],[1937,6,115.0],[1937,7,4.0],[1937,8,2.0],[1937,9,134.0],[1937,12,136.0],[1938,3,6.0],[1938,6,4.0],[1938,8,1.0],[1938,9,9.0],[1938,12,11.0],[1939,6,1.0],[1939,12,5.0],[1940,7,8.0],[1941,1,2.0],[1941,3,1.0],[1941,4,5.0],[1941,6,5.0],[1941,7,5.0],[1941,9,1.0],[1941,10,4.0],[1941,11,6.0],[1941,12,1.0],[1941,13,11.0],[1941,14,7.0],[1942,3,2.0],[1942,5,4.0],[1942,7,2.0],[1942,13,2.0],[1942,14,1.0],[1943,0,3.0],[1943,7,1.0],[1944,0,1.0],[1944,3,1.0],[1944,7,1.0],[1944,12,1.0],[1945,3,2.0],[1945,4,1.0],[1945,5,2.0],[1945,7,1.0],[1945,8,1.0],[1945,10,1.0],[1945,13,2.0],[1945,14,5.0],[1946,4,20.0],[1946,13,8.0],[1947,4,7.0],[1947,13,2.0],[1948,11,213.0],[1949,4,4.0],[1949,13,5.0],[1950,4,6.0],[1950,13,11.0],[1951,4,1.0],[1951,13,7.0],[1952,5,8.0],[1953,5,5.0],[1953,8,1.0],[1954,5,6.0],[1955,0,1.0],[1955,5,9.0],[1955,8,2.0],[1956,5,2.0],[1956,8,2.0],[1956,12,2.0],[1957,5,4.0],[1957,10,1.0],[1957,12,4.0],[1958,3,3.0],[1958,5,5.0],[1958,9,5.0],[1958,11,8.0],[1958,13,1.0],[1958,14,1.0],[1959,0,1.0],[1959,2,2.0],[1959,3,82.0],[1959,4,1.0],[1959,5,53.0],[1959,6,39.0],[1959,7,10.0],[1959,8,76.0],[1959,9,97.0],[1959,10,375.0],[1959,11,3.0],[1959,12,141.0],[1959,14,12.0],[1960,3,1.0],[1960,7,5.0],[1960,8,2.0],[1960,13,12.0],[1960,14,1.0],[1961,0,1.0],[1961,2,1.0],[1961,3,2.0],[1961,5,1.0],[1961,12,10.0],[1961,13,2.0],[1962,14,15.0],[1963,1,3.0],[1963,7,1.0],[1963,14,7.0],[1964,14,5.0],[1965,3,4.0],[1965,5,7.0],[1965,6,14.0],[1965,7,1.0],[1965,8,8.0],[1965,9,25.0],[1965,10,6.0],[1965,11,1.0],[1965,12,20.0],[1965,14,5.0],[1966,14,7.0],[1967,14,6.0],[1968,14,5.0],[1969,0,3.0],[1969,3,1.0],[1969,6,1.0],[1969,7,4.0],[1969,8,1.0],[1969,9,2.0],[1969,10,3.0],[1969,12,2.0],[1969,14,19.0],[1970,3,92.0],[1970,6,61.0],[1970,9,29.0],[1970,10,1.0],[1970,12,21.0],[1970,13,1.0],[1971,14,5.0],[1972,14,6.0],[1973,11,2.0],[1973,14,10.0],[1974,6,1.0],[1974,12,2.0],[1974,14,8.0],[1975,12,2.0],[1975,14,2.0],[1976,11,11.0],[1976,14,3.0],[1977,11,30.0],[1977,14,1.0],[1978,0,4.0],[1978,14,1.0],[1979,0,8.0],[1980,0,11.0],[1980,5,5.0],[1980,7,1.0],[1980,12,1.0],[1980,14,1.0],[1981,14,125.0],[1982,0,7.0],[1982,5,6.0],[1982,14,5.0],[1983,0,6.0],[1983,6,1.0],[1983,13,1.0],[1984,0,9.0],[1985,0,15.0],[1985,12,1.0],[1986,0,8.0],[1986,9,1.0],[1987,0,7.0],[1988,0,7.0],[1989,0,13.0],[1989,6,1.0],[1989,7,1.0],[1990,0,8.0],[1991,0,3.0],[1991,3,3.0],[1991,11,4.0],[1991,12,1.0],[1992,0,51.0],[1992,2,822.0],[1992,3,101.0],[1992,4,34.0],[1992,5,72.0],[1992,6,19.0],[1992,7,170.0],[1992,8,215.0],[1992,9,20.0],[1992,10,114.0],[1992,11,950.0],[1992,12,7.0],[1992,13,29.0],[1992,14,435.0],[1993,1,1.0],[1993,3,2.0],[1993,8,1.0],[1993,9,4.0],[1993,10,4.0],[1993,12,34.0],[1993,14,103.0],[1994,0,1.0],[1994,11,24.0],[1994,14,1.0],[1995,3,2.0],[1995,5,1.0],[1995,7,1.0],[1995,9,8.0],[1995,11,2.0],[1995,12,12.0],[1995,14,2.0],[1996,12,7.0],[1997,12,5.0],[1998,6,4.0],[1998,8,1.0],[1998,10,1.0],[1998,12,8.0],[1999,12,16.0],[2000,12,7.0],[2001,3,2.0],[2001,6,5.0],[2001,12,5.0],[2002,3,7.0],[2002,9,1.0],[2002,12,3.0],[2003,3,16.0],[2003,8,1.0],[2003,9,9.0],[2003,10,3.0],[2003,12,9.0],[2004,3,26.0],[2004,6,38.0],[2004,8,2.0],[2004,9,54.0],[2004,10,7.0],[2004,12,50.0],[2005,6,1.0],[2005,9,13.0],[2005,12,8.0],[2006,3,2.0],[2006,11,3.0],[2006,12,2.0],[2007,9,4.0],[2007,12,1.0],[2008,9,5.0],[2008,12,1.0],[2009,3,14.0],[2009,5,3.0],[2009,6,15.0],[2009,8,1.0],[2009,9,6.0],[2009,10,1.0],[2009,12,7.0],[2010,5,2.0],[2010,8,4.0],[2010,9,9.0],[2010,12,3.0],[2011,3,9.0],[2011,5,2.0],[2011,6,1.0],[2011,8,1.0],[2011,9,5.0],[2011,10,2.0],[2011,12,15.0],[2012,3,6.0],[2012,8,1.0],[2012,9,5.0],[2012,12,5.0],[2012,14,1.0],[2013,9,5.0],[2013,12,4.0],[2014,1,3.0],[2014,2,152.0],[2014,3,4.0],[2014,4,14.0],[2014,8,51.0],[2014,13,5.0],[2014,14,3.0],[2015,0,64.0],[2015,2,2.0],[2015,3,1.0],[2015,5,123.0],[2015,7,1.0],[2015,8,23.0],[2015,10,5.0],[2015,11,5.0],[2015,12,4.0],[2015,13,1.0],[2015,14,15.0],[2016,2,7.0],[2017,2,6.0],[2017,11,55.0],[2018,2,3.0],[2018,11,18.0],[2019,2,1.0],[2019,11,3.0],[2020,2,1.0],[2020,11,6.0],[2021,2,2.0],[2021,11,36.0],[2022,2,1.0],[2022,11,10.0],[2022,14,1.0],[2023,2,1.0],[2023,11,7.0],[2024,3,5.0],[2025,3,6.0],[2026,0,5.0],[2026,3,97.0],[2026,5,6.0],[2026,6,95.0],[2026,7,2.0],[2026,8,8.0],[2026,9,139.0],[2026,10,4.0],[2026,11,6.0],[2026,12,58.0],[2027,3,8.0],[2027,4,1.0],[2027,12,1.0],[2028,3,31.0],[2028,6,39.0],[2028,9,15.0],[2028,12,13.0],[2029,3,8.0],[2029,12,1.0],[2030,3,5.0],[2030,7,1.0],[2030,8,1.0],[2030,9,3.0],[2030,12,1.0],[2031,3,6.0],[2031,14,1.0],[2032,3,6.0],[2032,5,1.0],[2033,3,5.0],[2034,3,9.0],[2035,3,8.0],[2035,6,1.0],[2035,9,1.0],[2035,12,1.0],[2036,3,4.0],[2036,5,2.0],[2036,8,1.0],[2036,10,3.0],[2036,12,1.0],[2037,3,1.0],[2037,4,1.0],[2037,9,4.0],[2037,11,1.0],[2037,12,25.0],[2037,14,141.0],[2038,3,6.0],[2038,6,1.0],[2038,9,1.0],[2038,10,4.0],[2039,3,7.0],[2039,6,3.0],[2039,12,2.0],[2040,3,62.0],[2040,5,4.0],[2040,6,14.0],[2040,7,1.0],[2040,8,2.0],[2040,9,9.0],[2040,11,1.0],[2040,12,17.0],[2041,3,8.0],[2041,11,2.0],[2042,3,7.0],[2042,6,3.0],[2042,12,1.0],[2043,3,6.0],[2043,5,7.0],[2043,8,4.0],[2043,11,1.0],[2043,12,1.0],[2044,3,4.0],[2044,5,1.0],[2044,8,4.0],[2044,10,3.0],[2044,12,2.0],[2045,3,7.0],[2045,8,1.0],[2045,10,1.0],[2045,12,4.0],[2046,3,8.0],[2047,3,8.0],[2048,2,3.0],[2048,3,2.0],[2048,5,18.0],[2048,6,1.0],[2048,7,11.0],[2048,8,35.0],[2048,10,89.0],[2048,11,7.0],[2048,12,18.0],[2049,3,7.0],[2050,3,7.0],[2050,8,1.0],[2050,9,2.0],[2050,10,1.0],[2050,12,1.0],[2051,3,10.0],[2051,9,6.0],[2051,12,1.0],[2052,2,3.0],[2052,11,55.0],[2052,14,1.0],[2053,11,7.0],[2054,11,17.0],[2055,2,1.0],[2055,11,60.0],[2056,2,2.0],[2056,11,55.0],[2057,11,6.0],[2058,11,16.0],[2059,1,19.0],[2059,2,267.0],[2059,4,208.0],[2059,7,13.0],[2059,8,5.0],[2059,11,1.0],[2059,13,208.0],[2060,5,4.0],[2060,7,1.0],[2060,9,2.0],[2060,11,7.0],[2060,14,2.0],[2061,11,6.0],[2062,11,8.0],[2063,11,9.0],[2064,11,12.0],[2065,11,19.0],[2066,2,1.0],[2066,11,49.0],[2067,11,9.0],[2068,11,5.0],[2069,2,1.0],[2069,11,13.0],[2070,0,5.0],[2070,1,3.0],[2070,2,18.0],[2070,3,21.0],[2070,4,7.0],[2070,5,77.0],[2070,6,3.0],[2070,7,71.0],[2070,8,12.0],[2070,9,17.0],[2070,10,70.0],[2070,11,14.0],[2070,12,18.0],[2070,13,14.0],[2070,14,71.0],[2071,11,16.0],[2071,14,1.0],[2072,11,7.0],[2073,9,5.0],[2073,11,28.0],[2074,11,5.0],[2075,11,13.0],[2076,11,34.0],[2077,11,5.0],[2078,9,4.0],[2078,11,39.0],[2079,11,10.0],[2080,2,2.0],[2080,11,20.0],[2081,0,64.0],[2081,1,50.0],[2081,5,6.0],[2081,7,81.0],[2081,8,19.0],[2081,14,1.0],[2082,11,12.0],[2083,2,2.0],[2083,11,73.0],[2083,14,1.0],[2084,11,14.0],[2085,11,20.0],[2086,11,11.0],[2086,14,1.0],[2087,11,8.0],[2088,11,20.0],[2089,11,9.0],[2090,11,5.0],[2091,11,25.0],[2092,0,1.0],[2092,3,1.0],[2092,5,290.0],[2092,10,1.0],[2092,11,1.0],[2092,12,1.0],[2092,14,15.0],[2093,11,32.0],[2093,14,1.0],[2094,2,1.0],[2094,11,17.0],[2095,11,6.0],[2096,11,7.0],[2097,11,6.0],[2098,11,7.0],[2098,14,1.0],[2099,11,11.0],[2100,11,11.0],[2101,2,1.0],[2101,11,6.0],[2102,2,1.0],[2102,11,8.0],[2103,3,27.0],[2103,4,3.0],[2103,5,8.0],[2103,6,3.0],[2103,7,8.0],[2103,9,18.0],[2103,10,17.0],[2103,11,74.0],[2103,12,855.0],[2103,13,186.0],[2103,14,1824.0],[2104,0,104.0],[2104,2,42.0],[2104,3,53.0],[2104,4,251.0],[2104,6,1.0],[2104,8,271.0],[2104,11,209.0],[2104,13,188.0],[2104,14,21.0],[2105,11,19.0],[2106,11,7.0],[2107,2,1.0],[2107,7,1.0],[2107,11,13.0],[2108,3,1.0],[2108,11,4.0],[2109,11,15.0],[2110,11,19.0],[2111,11,4.0],[2112,11,12.0],[2113,11,10.0],[2114,11,5.0],[2115,2,1.0],[2115,11,20.0],[2116,2,3.0],[2116,11,26.0],[2116,14,1.0],[2117,11,9.0],[2118,11,11.0],[2119,11,5.0],[2120,9,4.0],[2120,11,7.0],[2121,9,4.0],[2121,11,17.0],[2122,1,7.0],[2123,1,8.0],[2124,9,6.0],[2125,1,191.0],[2125,3,45.0],[2125,4,23.0],[2125,13,18.0],[2126,8,1.0],[2126,9,5.0],[2126,12,4.0],[2127,9,4.0],[2127,12,2.0],[2128,9,5.0],[2129,9,10.0],[2130,9,9.0],[2131,5,1.0],[2131,8,1.0],[2131,9,6.0],[2131,12,4.0],[2132,3,1.0],[2132,5,1.0],[2132,8,3.0],[2132,9,5.0],[2132,10,11.0],[2132,12,1.0],[2133,9,13.0],[2134,9,7.0],[2135,8,1.0],[2135,9,5.0],[2136,3,5.0],[2136,5,323.0],[2136,7,1.0],[2136,8,45.0],[2136,9,2.0],[2136,10,19.0],[2136,11,8.0],[2136,12,25.0],[2136,14,3.0],[2137,9,16.0],[2137,12,2.0],[2138,9,8.0],[2139,6,8.0],[2139,9,33.0],[2139,12,6.0],[2139,14,1.0],[2140,8,1.0],[2140,9,7.0],[2141,5,1.0],[2141,8,2.0],[2141,9,5.0],[2141,10,1.0],[2141,12,4.0],[2142,3,9.0],[2142,5,9.0],[2142,8,32.0],[2142,9,20.0],[2142,10,20.0],[2142,12,8.0],[2143,9,6.0],[2143,12,1.0],[2144,8,1.0],[2144,9,10.0],[2145,9,5.0],[2145,12,1.0],[2146,3,34.0],[2146,5,4.0],[2146,6,1.0],[2146,7,1.0],[2146,8,4.0],[2146,9,25.0],[2146,10,10.0],[2146,12,17.0],[2147,0,1.0],[2147,2,5.0],[2147,3,4.0],[2147,5,27.0],[2147,7,36.0],[2147,8,97.0],[2147,10,165.0],[2147,11,19.0],[2147,12,23.0],[2147,13,1.0],[2147,14,1.0],[2148,9,6.0],[2148,10,1.0],[2149,9,4.0],[2149,11,2.0],[2150,9,9.0],[2150,10,1.0],[2151,0,2.0],[2151,3,1.0],[2151,5,1.0],[2151,7,1.0],[2151,9,12.0],[2151,12,2.0],[2152,9,7.0],[2152,12,1.0],[2153,9,4.0],[2154,9,10.0],[2154,12,2.0],[2155,9,7.0],[2156,5,2.0],[2156,8,4.0],[2156,9,7.0],[2157,9,4.0],[2157,12,1.0],[2158,2,2.0],[2158,5,7.0],[2158,6,2.0],[2158,7,13.0],[2158,8,40.0],[2158,9,1.0],[2158,10,70.0],[2158,11,3.0],[2158,12,11.0],[2158,13,4.0],[2159,9,4.0],[2160,6,3.0],[2160,9,15.0],[2160,12,4.0],[2161,9,8.0],[2162,6,9.0],[2162,9,7.0],[2162,12,2.0],[2163,5,2.0],[2163,6,2.0],[2163,8,3.0],[2163,9,4.0],[2163,12,3.0],[2164,9,5.0],[2165,9,6.0],[2166,9,17.0],[2167,9,8.0],[2168,9,4.0],[2168,11,15.0],[2168,14,1.0],[2169,3,452.0],[2169,4,2.0],[2169,6,202.0],[2169,7,2.0],[2169,9,288.0],[2169,12,140.0],[2170,9,10.0],[2170,12,4.0],[2171,5,1.0],[2171,7,1.0],[2171,9,7.0],[2171,10,1.0],[2171,12,1.0],[2172,9,5.0],[2173,9,5.0],[2173,12,1.0],[2174,9,4.0],[2175,9,4.0],[2175,12,1.0],[2176,6,10.0],[2176,9,6.0],[2177,3,3.0],[2177,5,4.0],[2177,8,5.0],[2177,9,6.0],[2177,12,1.0],[2178,9,8.0],[2178,10,3.0],[2178,12,1.0],[2179,9,6.0],[2180,3,29.0],[2180,6,56.0],[2180,9,103.0],[2180,12,62.0],[2181,9,6.0],[2182,5,1.0],[2182,9,4.0],[2182,12,1.0],[2183,8,1.0],[2183,9,6.0],[2183,11,1.0],[2183,12,1.0],[2184,5,2.0],[2184,10,10.0],[2185,5,7.0],[2185,8,6.0],[2185,10,16.0],[2185,12,4.0],[2186,5,2.0],[2186,8,1.0],[2186,10,6.0],[2186,12,1.0],[2187,5,6.0],[2187,8,5.0],[2187,10,13.0],[2187,12,2.0],[2188,5,2.0],[2188,8,2.0],[2188,10,24.0],[2188,12,6.0],[2189,3,1.0],[2189,5,10.0],[2189,6,1.0],[2189,7,2.0],[2189,8,14.0],[2189,10,19.0],[2189,12,3.0],[2190,3,1.0],[2190,5,2.0],[2190,7,2.0],[2190,8,4.0],[2190,10,10.0],[2191,3,2.0],[2191,13,110.0],[2192,8,1.0],[2192,10,14.0],[2192,12,3.0],[2192,14,1.0],[2193,10,4.0],[2194,5,1.0],[2194,8,2.0],[2194,10,5.0],[2194,12,1.0],[2195,5,2.0],[2195,8,2.0],[2195,10,5.0],[2195,12,2.0],[2196,0,1.0],[2196,2,1.0],[2196,6,1.0],[2196,7,3.0],[2196,8,11.0],[2196,10,13.0],[2196,11,1.0],[2196,12,5.0],[2197,5,4.0],[2197,8,5.0],[2197,10,5.0],[2198,8,1.0],[2198,10,4.0],[2199,5,1.0],[2199,8,1.0],[2199,10,8.0],[2200,2,1.0],[2200,5,7.0],[2200,8,11.0],[2200,10,15.0],[2200,12,6.0],[2201,5,2.0],[2201,7,1.0],[2201,8,3.0],[2201,10,5.0],[2202,0,18.0],[2202,3,24.0],[2202,8,1.0],[2202,9,3.0],[2202,10,153.0],[2202,11,2.0],[2202,14,18.0],[2203,5,4.0],[2203,6,1.0],[2203,8,6.0],[2203,10,13.0],[2203,12,2.0],[2204,5,2.0],[2204,8,2.0],[2204,10,4.0],[2205,5,5.0],[2205,7,1.0],[2205,8,2.0],[2205,10,6.0],[2205,11,1.0],[2205,12,1.0],[2206,2,1.0],[2206,9,2.0],[2206,10,23.0],[2206,12,1.0],[2206,14,2.0],[2207,10,6.0],[2208,5,1.0],[2208,8,1.0],[2208,10,6.0],[2209,10,6.0],[2209,12,1.0],[2210,5,13.0],[2210,7,2.0],[2210,8,12.0],[2210,10,32.0],[2210,11,1.0],[2210,12,8.0],[2210,13,1.0],[2211,10,3.0],[2211,12,1.0],[2212,5,5.0],[2212,8,4.0],[2212,10,9.0],[2212,12,2.0],[2213,0,35.0],[2213,1,5563.0],[2213,3,2273.0],[2213,4,990.0],[2213,7,451.0],[2213,8,6.0],[2213,9,1.0],[2213,11,350.0],[2213,13,1135.0],[2214,0,236.0],[2214,2,1416.0],[2214,5,2.0],[2214,6,11.0],[2214,7,2061.0],[2214,8,1188.0],[2214,11,1.0],[2214,12,1.0],[2214,13,3.0],[2214,14,29.0],[2215,7,22.0],[2215,10,87.0],[2215,11,53.0],[2216,3,1.0],[2216,5,1.0],[2216,8,2.0],[2216,10,12.0],[2216,11,1.0],[2216,12,1.0],[2217,10,7.0],[2218,5,1.0],[2218,8,1.0],[2218,10,6.0],[2218,12,1.0],[2219,5,1.0],[2219,8,2.0],[2219,10,5.0],[2220,5,8.0],[2220,6,1.0],[2220,7,2.0],[2220,8,10.0],[2220,10,46.0],[2220,12,11.0],[2221,5,6.0],[2221,8,1.0],[2221,10,7.0],[2222,5,3.0],[2222,8,3.0],[2222,10,12.0],[2222,12,3.0],[2223,5,1.0],[2223,10,2.0],[2223,12,1.0],[2224,8,1.0],[2224,10,3.0],[2225,5,1.0],[2225,7,1.0],[2225,8,1.0],[2225,10,3.0],[2225,11,1.0],[2225,12,1.0],[2226,2,1.0],[2226,3,2.0],[2226,5,12.0],[2226,7,9.0],[2226,8,36.0],[2226,10,71.0],[2226,11,5.0],[2226,12,14.0],[2226,14,4.0],[2227,10,10.0],[2227,12,3.0],[2228,5,2.0],[2228,8,2.0],[2228,10,19.0],[2229,2,1.0],[2229,7,1.0],[2229,8,4.0],[2229,9,1.0],[2229,10,5.0],[2230,5,4.0],[2230,8,2.0],[2230,10,10.0],[2231,8,1.0],[2231,10,3.0],[2232,7,1.0],[2232,8,3.0],[2232,10,8.0],[2232,12,1.0],[2233,8,1.0],[2233,10,7.0],[2233,12,1.0],[2234,0,2.0],[2234,3,2.0],[2234,4,7.0],[2234,5,1.0],[2234,6,3.0],[2234,7,5.0],[2234,8,2.0],[2234,9,1.0],[2234,10,16.0],[2234,11,1.0],[2234,12,5.0],[2234,13,7.0],[2234,14,10.0],[2235,5,7.0],[2235,7,1.0],[2235,8,2.0],[2235,10,18.0],[2235,12,1.0],[2236,5,4.0],[2236,8,10.0],[2236,10,17.0],[2236,12,1.0],[2237,0,147.0],[2237,1,6.0],[2237,4,2.0],[2237,7,2.0],[2237,11,1.0],[2237,12,5.0],[2237,13,1.0],[2237,14,107.0],[2238,8,2.0],[2238,10,2.0],[2239,5,1.0],[2239,8,3.0],[2239,10,3.0],[2240,2,1.0],[2240,3,1.0],[2240,5,7.0],[2240,7,2.0],[2240,8,3.0],[2240,10,13.0],[2240,12,1.0],[2241,8,2.0],[2241,9,2.0],[2241,10,5.0],[2241,12,2.0],[2242,8,2.0],[2242,10,6.0],[2242,12,1.0],[2243,6,1.0],[2243,7,2.0],[2243,10,12.0],[2243,12,2.0],[2244,5,7.0],[2244,8,1.0],[2244,10,17.0],[2244,12,7.0],[2245,5,2.0],[2245,8,1.0],[2245,10,3.0],[2246,2,1.0],[2246,8,3.0],[2246,10,6.0],[2246,11,1.0],[2247,5,10.0],[2247,7,1.0],[2247,8,16.0],[2247,10,25.0],[2247,12,2.0],[2248,2,146.0],[2248,8,55.0],[2248,9,77.0],[2249,8,1.0],[2249,10,5.0],[2249,12,3.0],[2250,5,1.0],[2250,8,1.0],[2250,10,7.0],[2250,12,1.0],[2251,7,1.0],[2251,8,2.0],[2251,10,6.0],[2252,10,2.0],[2252,12,1.0],[2253,7,1.0],[2253,8,1.0],[2253,10,7.0],[2253,12,2.0],[2254,5,4.0],[2254,8,4.0],[2254,10,16.0],[2254,12,4.0],[2255,5,13.0],[2255,7,2.0],[2255,8,14.0],[2255,9,1.0],[2255,10,44.0],[2255,12,7.0],[2256,5,1.0],[2256,7,1.0],[2256,10,2.0],[2256,12,1.0],[2257,3,2.0],[2257,5,2.0],[2257,6,2.0],[2257,7,1.0],[2257,8,4.0],[2257,9,2.0],[2257,10,11.0],[2257,12,1.0],[2258,5,1.0],[2258,7,1.0],[2258,8,2.0],[2258,10,13.0],[2258,12,3.0],[2259,11,876.0],[2260,10,3.0],[2260,11,1.0],[2260,12,1.0],[2261,8,3.0],[2261,10,8.0],[2261,12,6.0],[2262,5,4.0],[2262,8,11.0],[2262,10,28.0],[2262,12,6.0],[2263,10,2.0],[2263,11,1.0],[2264,5,1.0],[2264,8,1.0],[2264,10,12.0],[2264,12,1.0],[2265,8,1.0],[2265,10,7.0],[2265,12,1.0],[2266,5,2.0],[2266,7,1.0],[2266,8,2.0],[2266,10,16.0],[2266,11,1.0],[2266,12,4.0],[2267,0,3.0],[2267,3,32.0],[2267,5,96.0],[2267,6,18.0],[2267,7,10.0],[2267,8,131.0],[2267,9,74.0],[2267,10,190.0],[2267,11,9.0],[2267,12,83.0],[2267,13,1.0],[2268,5,2.0],[2268,7,1.0],[2268,8,1.0],[2268,10,30.0],[2268,12,3.0],[2269,5,1.0],[2269,6,3.0],[2269,9,2.0],[2269,10,10.0],[2269,12,6.0],[2270,0,121.0],[2270,3,1.0],[2270,7,1.0],[2270,11,1.0],[2270,14,37.0],[2271,5,1.0],[2271,8,2.0],[2271,10,7.0],[2271,11,2.0],[2271,12,1.0],[2272,2,1.0],[2272,5,3.0],[2272,7,3.0],[2272,8,10.0],[2272,10,28.0],[2272,12,5.0],[2273,5,3.0],[2273,8,5.0],[2273,10,16.0],[2273,12,4.0],[2274,3,1.0],[2274,5,2.0],[2274,7,2.0],[2274,8,10.0],[2274,9,5.0],[2274,10,30.0],[2274,12,13.0],[2275,5,4.0],[2275,6,1.0],[2275,8,5.0],[2275,10,12.0],[2275,12,1.0],[2276,5,9.0],[2276,10,5.0],[2276,11,1.0],[2277,8,1.0],[2277,10,3.0],[2277,12,1.0],[2278,5,1.0],[2278,8,1.0],[2278,10,10.0],[2278,12,1.0],[2279,2,1.0],[2279,8,1.0],[2279,10,3.0],[2279,12,1.0],[2280,10,9.0],[2280,12,1.0],[2281,10,1.0],[2281,12,1.0],[2281,13,123.0],[2282,5,4.0],[2282,7,1.0],[2282,8,4.0],[2282,10,15.0],[2282,12,3.0],[2283,8,1.0],[2283,10,1.0],[2283,12,1.0],[2284,5,8.0],[2284,7,1.0],[2284,8,4.0],[2284,9,5.0],[2284,10,9.0],[2284,12,3.0],[2285,5,1.0],[2285,8,3.0],[2285,10,5.0],[2286,5,1.0],[2286,10,1.0],[2286,12,2.0],[2287,5,3.0],[2287,8,5.0],[2287,9,5.0],[2287,10,7.0],[2287,12,5.0],[2288,5,4.0],[2288,6,2.0],[2288,8,1.0],[2288,9,8.0],[2288,10,12.0],[2288,12,10.0],[2289,5,1.0],[2289,10,2.0],[2289,12,1.0],[2290,2,1.0],[2290,4,4.0],[2290,5,4.0],[2290,6,2.0],[2290,7,5.0],[2290,10,11.0],[2290,11,2.0],[2290,12,1.0],[2290,13,5.0],[2290,14,3.0],[2291,5,2.0],[2291,8,3.0],[2291,10,8.0],[2291,12,1.0],[2292,11,108.0],[2293,5,3.0],[2293,10,2.0],[2293,12,6.0],[2294,7,1.0],[2294,8,3.0],[2294,10,6.0],[2294,11,1.0],[2294,12,2.0],[2295,8,3.0],[2295,10,3.0],[2295,12,2.0],[2296,8,1.0],[2296,10,2.0],[2296,12,2.0],[2297,5,3.0],[2297,8,1.0],[2297,10,8.0],[2298,5,1.0],[2298,8,3.0],[2298,10,2.0],[2298,12,1.0],[2299,5,1.0],[2299,6,2.0],[2299,8,6.0],[2299,10,6.0],[2299,12,2.0],[2300,5,4.0],[2300,7,1.0],[2300,8,4.0],[2300,10,13.0],[2300,11,1.0],[2300,12,1.0],[2300,13,1.0],[2301,5,6.0],[2301,8,3.0],[2301,9,1.0],[2301,10,1.0],[2301,11,1.0],[2301,12,1.0],[2302,5,1.0],[2302,7,3.0],[2302,8,2.0],[2302,10,7.0],[2302,12,2.0],[2303,11,112.0],[2304,5,1.0],[2304,8,1.0],[2304,10,8.0],[2304,12,2.0],[2305,5,3.0],[2305,8,3.0],[2305,9,2.0],[2305,10,10.0],[2305,12,5.0],[2306,5,2.0],[2306,7,1.0],[2306,8,2.0],[2306,10,10.0],[2306,12,1.0],[2307,5,8.0],[2307,8,4.0],[2307,10,12.0],[2307,11,1.0],[2307,12,1.0],[2308,5,3.0],[2308,8,2.0],[2308,9,1.0],[2308,10,4.0],[2309,5,1.0],[2309,8,2.0],[2309,10,3.0],[2309,12,2.0],[2310,5,4.0],[2310,8,5.0],[2310,10,10.0],[2310,12,4.0],[2311,3,2.0],[2311,8,3.0],[2311,10,2.0],[2311,12,1.0],[2312,4,1.0],[2312,7,1.0],[2312,9,18.0],[2312,10,6.0],[2312,11,18.0],[2312,13,1.0],[2312,14,6.0],[2313,3,2.0],[2313,4,1.0],[2313,5,3.0],[2313,7,1.0],[2313,10,1.0],[2313,11,2.0],[2313,14,1.0],[2314,0,105.0],[2314,1,519.0],[2314,3,30.0],[2314,4,134.0],[2314,5,38.0],[2314,8,228.0],[2314,13,85.0],[2314,14,62.0],[2315,5,1.0],[2315,8,5.0],[2315,10,3.0],[2316,5,2.0],[2316,7,1.0],[2316,8,4.0],[2316,10,6.0],[2317,5,2.0],[2317,8,2.0],[2317,10,12.0],[2317,12,3.0],[2318,5,4.0],[2318,8,2.0],[2318,10,1.0],[2319,5,2.0],[2319,7,1.0],[2319,8,4.0],[2319,10,12.0],[2319,12,2.0],[2320,5,6.0],[2320,7,2.0],[2320,8,7.0],[2320,10,13.0],[2320,11,1.0],[2320,12,1.0],[2321,5,3.0],[2321,7,1.0],[2321,8,13.0],[2321,10,29.0],[2321,12,2.0],[2322,5,1.0],[2322,8,2.0],[2322,10,6.0],[2322,12,2.0],[2323,5,1.0],[2323,8,2.0],[2323,10,4.0],[2324,5,1.0],[2324,8,2.0],[2324,10,4.0],[2325,0,1.0],[2325,1,1575.0],[2325,2,90.0],[2325,3,96.0],[2325,4,4.0],[2325,5,4.0],[2325,6,123.0],[2325,7,6.0],[2325,8,1.0],[2325,9,5.0],[2325,11,126.0],[2325,12,3.0],[2325,13,2.0],[2325,14,9.0],[2326,2,1.0],[2326,3,4.0],[2326,5,15.0],[2326,7,6.0],[2326,8,35.0],[2326,9,1.0],[2326,10,52.0],[2326,11,3.0],[2326,12,16.0],[2327,8,1.0],[2327,10,2.0],[2327,12,3.0],[2328,5,1.0],[2328,7,6.0],[2328,8,10.0],[2328,10,31.0],[2328,11,3.0],[2328,12,6.0],[2329,2,1.0],[2329,5,3.0],[2329,8,6.0],[2329,10,1.0],[2329,12,2.0],[2330,5,1.0],[2330,8,4.0],[2330,10,4.0],[2331,5,2.0],[2331,7,1.0],[2331,8,4.0],[2332,5,1.0],[2332,8,5.0],[2333,5,2.0],[2333,6,13.0],[2333,8,6.0],[2333,9,2.0],[2333,10,7.0],[2333,12,7.0],[2334,5,1.0],[2334,8,6.0],[2334,12,1.0],[2335,8,5.0],[2336,2,1.0],[2336,5,3.0],[2336,7,1.0],[2336,8,10.0],[2336,9,1.0],[2336,10,14.0],[2336,12,1.0],[2337,3,109.0],[2337,6,98.0],[2337,7,1.0],[2337,8,1.0],[2337,9,80.0],[2337,11,1.0],[2337,12,18.0],[2337,14,1.0],[2338,0,1.0],[2338,5,15.0],[2338,8,9.0],[2338,10,3.0],[2338,11,3.0],[2338,12,1.0],[2339,5,12.0],[2339,6,3.0],[2339,7,2.0],[2339,8,10.0],[2339,9,3.0],[2339,10,13.0],[2339,12,4.0],[2340,5,8.0],[2340,7,2.0],[2340,8,15.0],[2340,10,24.0],[2340,12,2.0],[2341,5,3.0],[2341,8,6.0],[2341,12,1.0],[2342,5,7.0],[2342,8,8.0],[2342,10,1.0],[2342,11,1.0],[2342,12,2.0],[2343,3,1.0],[2343,5,2.0],[2343,7,1.0],[2343,8,2.0],[2344,8,2.0],[2344,10,3.0],[2344,12,4.0],[2345,2,1.0],[2345,5,1.0],[2345,8,6.0],[2345,11,1.0],[2346,5,1.0],[2346,8,2.0],[2347,5,1.0],[2347,8,2.0],[2347,11,1.0],[2348,0,5.0],[2348,2,90.0],[2348,4,12.0],[2348,6,18.0],[2348,8,1.0],[2348,13,7.0],[2348,14,1.0],[2349,5,4.0],[2349,7,1.0],[2349,8,3.0],[2349,10,6.0],[2350,5,2.0],[2350,8,4.0],[2350,10,7.0],[2350,12,6.0],[2351,5,4.0],[2351,7,1.0],[2351,8,7.0],[2351,10,15.0],[2351,12,1.0],[2352,5,1.0],[2352,7,1.0],[2352,8,4.0],[2352,10,1.0],[2352,12,2.0],[2353,5,4.0],[2353,8,8.0],[2354,3,1.0],[2354,6,1.0],[2354,8,1.0],[2354,9,2.0],[2354,11,7.0],[2354,13,2.0],[2354,14,3.0],[2355,0,2.0],[2355,7,1.0],[2355,8,2.0],[2355,9,3.0],[2355,14,1.0],[2356,8,1.0],[2356,11,2.0],[2357,3,3.0],[2357,5,2.0],[2357,8,2.0],[2357,10,3.0],[2357,12,2.0],[2358,3,1.0],[2358,5,10.0],[2358,7,1.0],[2358,8,1.0],[2358,10,1.0],[2358,12,2.0],[2359,2,1.0],[2359,7,170.0],[2359,11,25.0],[2359,14,2.0],[2360,5,1.0],[2360,8,1.0],[2360,12,1.0],[2361,5,2.0],[2361,8,1.0],[2362,0,2.0],[2362,3,4.0],[2362,7,3.0],[2362,8,3.0],[2362,9,3.0],[2362,11,8.0],[2362,12,5.0],[2363,5,9.0],[2363,8,3.0],[2363,10,6.0],[2364,2,1.0],[2364,7,2.0],[2364,8,4.0],[2364,10,5.0],[2364,11,1.0],[2365,5,2.0],[2365,8,6.0],[2365,10,3.0],[2366,5,2.0],[2366,8,1.0],[2366,12,3.0],[2367,5,1.0],[2367,8,2.0],[2367,12,2.0],[2368,5,4.0],[2368,8,4.0],[2368,10,4.0],[2368,11,1.0],[2369,5,1.0],[2369,6,1.0],[2369,7,2.0],[2369,8,1.0],[2369,10,3.0],[2369,11,1.0],[2369,12,1.0],[2370,3,2.0],[2370,5,111.0],[2370,7,6.0],[2370,8,171.0],[2370,10,327.0],[2370,12,51.0],[2371,3,1.0],[2371,5,4.0],[2371,8,2.0],[2371,10,9.0],[2371,11,1.0],[2371,12,3.0],[2372,5,1.0],[2372,8,1.0],[2372,9,3.0],[2372,10,5.0],[2372,11,1.0],[2372,12,1.0],[2373,5,11.0],[2373,8,14.0],[2373,11,1.0],[2373,12,1.0],[2374,1,4.0],[2374,8,4.0],[2375,5,1.0],[2375,7,1.0],[2375,8,5.0],[2375,10,3.0],[2375,12,1.0],[2376,5,2.0],[2376,8,1.0],[2377,2,3.0],[2377,8,2.0],[2377,11,2.0],[2377,12,1.0],[2377,13,2.0],[2377,14,1.0],[2378,6,4.0],[2378,7,1.0],[2378,10,1.0],[2379,5,2.0],[2379,6,4.0],[2379,8,4.0],[2380,3,1.0],[2380,6,4.0],[2380,8,1.0],[2380,10,17.0],[2380,12,5.0],[2381,3,99.0],[2381,6,45.0],[2381,7,3.0],[2381,8,1.0],[2381,9,102.0],[2381,10,1.0],[2381,12,91.0],[2382,6,5.0],[2382,12,2.0],[2383,6,6.0],[2384,5,2.0],[2384,6,8.0],[2384,8,1.0],[2384,9,2.0],[2384,12,8.0],[2385,2,1.0],[2385,6,5.0],[2385,11,19.0],[2386,3,1.0],[2386,5,1.0],[2386,6,5.0],[2386,7,1.0],[2386,8,6.0],[2386,10,11.0],[2386,12,2.0],[2387,6,8.0],[2387,12,1.0],[2388,6,3.0],[2388,9,3.0],[2388,12,4.0],[2389,6,4.0],[2390,6,5.0],[2391,6,6.0],[2392,0,135.0],[2392,1,22.0],[2392,2,12.0],[2392,4,5.0],[2392,10,8.0],[2392,11,82.0],[2392,13,7.0],[2392,14,82.0],[2393,6,4.0],[2393,8,1.0],[2393,12,1.0],[2394,6,4.0],[2395,6,11.0],[2395,12,1.0],[2396,5,1.0],[2396,6,5.0],[2396,12,1.0],[2397,6,5.0],[2397,12,1.0],[2398,6,7.0],[2399,6,14.0],[2399,10,1.0],[2399,12,2.0],[2399,14,1.0],[2400,6,4.0],[2401,6,3.0],[2401,9,2.0],[2402,6,6.0],[2403,13,119.0],[2404,2,1.0],[2404,6,7.0],[2404,12,1.0],[2405,6,4.0],[2406,3,1.0],[2406,6,3.0],[2406,8,1.0],[2406,9,21.0],[2406,12,10.0],[2407,6,5.0],[2408,6,7.0],[2408,7,1.0],[2409,5,1.0],[2409,6,4.0],[2409,8,1.0],[2409,10,6.0],[2410,6,6.0],[2410,9,2.0],[2410,12,2.0],[2411,6,5.0],[2411,9,7.0],[2411,12,2.0],[2412,6,3.0],[2412,10,5.0],[2412,12,2.0],[2413,6,6.0],[2414,2,119.0],[2414,9,8.0],[2414,11,103.0],[2414,12,1.0],[2414,14,1.0],[2415,6,5.0],[2415,8,2.0],[2415,10,3.0],[2415,12,1.0],[2416,6,4.0],[2417,5,1.0],[2417,6,5.0],[2417,8,3.0],[2417,9,1.0],[2417,12,4.0],[2417,13,1.0],[2417,14,1.0],[2418,6,3.0],[2418,12,2.0],[2419,3,5.0],[2419,6,4.0],[2419,12,2.0],[2420,3,3.0],[2420,6,7.0],[2420,9,2.0],[2420,12,1.0],[2421,5,4.0],[2421,6,4.0],[2421,8,2.0],[2421,9,3.0],[2421,10,1.0],[2421,12,2.0],[2422,6,5.0],[2422,9,1.0],[2422,10,3.0],[2422,12,4.0],[2423,6,6.0],[2423,9,4.0],[2423,12,3.0],[2424,6,2.0],[2424,8,1.0],[2424,9,2.0],[2424,12,1.0],[2425,3,33.0],[2425,6,54.0],[2425,9,33.0],[2425,12,26.0],[2426,6,4.0],[2426,11,1.0],[2426,12,3.0],[2427,6,5.0],[2427,9,4.0],[2428,0,1.0],[2428,3,1.0],[2428,6,1.0],[2428,7,1.0],[2428,11,1.0],[2428,12,2.0],[2429,6,1.0],[2429,9,3.0],[2430,3,1.0],[2430,4,1.0],[2430,6,1.0],[2430,7,1.0],[2430,9,2.0],[2430,11,3.0],[2430,12,6.0],[2430,13,2.0],[2431,6,3.0],[2431,12,2.0],[2432,4,1.0],[2432,6,2.0],[2432,7,1.0],[2432,12,1.0],[2432,13,1.0],[2433,7,3.0],[2434,7,5.0],[2434,11,1.0],[2435,7,5.0],[2436,1,16.0],[2436,2,2938.0],[2436,3,21.0],[2436,4,700.0],[2436,7,301.0],[2436,8,172.0],[2436,11,2.0],[2436,12,2.0],[2436,13,439.0],[2436,14,32.0],[2437,3,94.0],[2437,6,44.0],[2437,9,86.0],[2437,12,62.0],[2438,3,2.0],[2438,5,3.0],[2438,7,7.0],[2438,8,2.0],[2438,9,1.0],[2438,10,1.0],[2438,12,1.0],[2438,13,13.0],[2438,14,2.0],[2439,3,1.0],[2439,5,2.0],[2439,7,2.0],[2439,11,1.0],[2440,5,2.0],[2440,7,1.0],[2440,13,1.0],[2441,7,1.0],[2441,12,3.0],[2442,5,1.0],[2442,7,2.0],[2442,10,1.0],[2442,12,2.0],[2443,3,1.0],[2443,7,1.0],[2443,11,1.0],[2444,5,1.0],[2444,7,1.0],[2444,8,2.0],[2444,9,1.0],[2444,10,3.0],[2444,11,1.0],[2445,4,8.0],[2446,4,5.0],[2446,7,1.0],[2446,13,5.0],[2447,4,2.0],[2447,13,5.0],[2448,11,138.0],[2449,2,1.0],[2449,3,1.0],[2449,4,6.0],[2449,10,1.0],[2449,11,1.0],[2449,12,1.0],[2450,3,2.0],[2450,4,1.0],[2450,5,1.0],[2450,7,2.0],[2450,12,1.0],[2451,2,2.0],[2451,4,3.0],[2451,5,2.0],[2451,8,1.0],[2451,9,1.0],[2451,13,4.0],[2451,14,1.0],[2452,4,1.0],[2452,13,2.0],[2453,4,1.0],[2453,7,1.0],[2453,9,1.0],[2453,11,3.0],[2454,4,5.0],[2454,5,4.0],[2454,13,4.0],[2454,14,1.0],[2455,5,7.0],[2455,12,1.0],[2456,5,6.0],[2456,8,2.0],[2456,11,1.0],[2457,5,7.0],[2457,12,1.0],[2458,5,7.0],[2458,8,2.0],[2458,9,1.0],[2458,10,1.0],[2459,3,10.0],[2459,5,148.0],[2459,6,5.0],[2459,7,15.0],[2459,8,187.0],[2459,10,479.0],[2459,11,4.0],[2459,12,86.0],[2459,13,85.0],[2459,14,14.0],[2460,5,2.0],[2460,12,1.0],[2461,5,5.0],[2461,11,1.0],[2462,5,1.0],[2462,12,4.0],[2462,14,1.0],[2463,3,8.0],[2463,5,1.0],[2463,12,2.0],[2463,14,6.0],[2464,4,2.0],[2464,13,3.0],[2465,13,3.0],[2466,4,1.0],[2466,5,4.0],[2466,9,2.0],[2466,10,1.0],[2466,11,1.0],[2466,13,1.0],[2466,14,1.0],[2467,14,7.0],[2468,6,4.0],[2468,14,5.0],[2469,12,1.0],[2469,13,1.0],[2469,14,5.0],[2470,1,22.0],[2470,4,80.0],[2470,13,34.0],[2471,14,11.0],[2472,14,4.0],[2473,14,11.0],[2474,14,5.0],[2475,14,4.0],[2476,5,1.0],[2476,14,3.0],[2477,14,3.0],[2478,14,3.0],[2479,5,1.0],[2479,14,6.0],[2480,14,7.0],[2481,0,9.0],[2481,1,79.0],[2481,4,221.0],[2481,8,13.0],[2481,11,31.0],[2481,13,122.0],[2482,0,2.0],[2482,5,1.0],[2482,14,9.0],[2483,1,1.0],[2483,6,2.0],[2483,9,1.0],[2483,10,1.0],[2483,14,4.0],[2484,0,2.0],[2484,11,1.0],[2484,14,3.0],[2485,11,2.0],[2485,14,1.0],[2486,0,1.0],[2486,11,2.0],[2486,12,1.0],[2486,14,1.0],[2487,11,17.0],[2487,14,1.0],[2488,11,2.0],[2488,14,1.0],[2489,2,1.0],[2489,11,11.0],[2489,14,1.0],[2490,11,3.0],[2490,14,1.0],[2491,11,4.0],[2491,14,1.0],[2492,0,3.0],[2492,3,1.0],[2492,5,12.0],[2492,6,1.0],[2492,11,80.0],[2492,14,33.0],[2493,0,2.0],[2493,3,2.0],[2493,7,1.0],[2493,11,3.0],[2493,12,2.0],[2493,14,1.0],[2494,2,1.0],[2494,11,8.0],[2494,14,1.0],[2495,0,10.0],[2495,14,1.0],[2496,0,3.0],[2496,5,3.0],[2497,0,11.0],[2497,2,1.0],[2497,5,1.0],[2498,0,10.0],[2498,9,1.0],[2499,0,6.0],[2499,13,1.0],[2500,0,3.0],[2500,14,1.0],[2501,0,6.0],[2502,0,8.0],[2503,0,4.0],[2503,1,12.0],[2503,2,6.0],[2503,3,2.0],[2503,4,4.0],[2503,5,3.0],[2503,6,6.0],[2503,7,7.0],[2503,8,3.0],[2503,9,5.0],[2503,10,8.0],[2503,11,293.0],[2503,12,12.0],[2503,13,8.0],[2503,14,11.0],[2504,0,5.0],[2505,0,4.0],[2505,12,2.0],[2505,14,2.0],[2506,0,3.0],[2507,0,9.0],[2508,0,3.0],[2508,3,3.0],[2508,10,1.0],[2508,11,10.0],[2508,12,2.0],[2508,14,2.0],[2509,0,1.0],[2509,12,2.0],[2510,5,1.0],[2510,9,1.0],[2510,12,4.0],[2511,5,3.0],[2511,8,6.0],[2511,12,4.0],[2512,3,1.0],[2512,8,5.0],[2512,10,1.0],[2512,11,2.0],[2512,12,5.0],[2513,5,1.0],[2513,6,2.0],[2513,8,3.0],[2513,12,4.0],[2514,0,1.0],[2514,6,1.0],[2514,10,111.0],[2514,12,1.0],[2514,14,19.0],[2515,9,4.0],[2515,12,7.0],[2516,12,4.0],[2517,12,7.0],[2518,9,10.0],[2518,12,3.0],[2519,5,1.0],[2519,12,6.0],[2520,5,3.0],[2520,8,1.0],[2520,9,5.0],[2520,10,1.0],[2520,12,3.0],[2521,8,6.0],[2521,10,7.0],[2521,12,3.0],[2522,8,1.0],[2522,10,1.0],[2522,12,5.0],[2523,9,2.0],[2523,12,3.0],[2524,12,8.0],[2525,1,341.0],[2525,4,66.0],[2525,8,125.0],[2525,13,30.0],[2525,14,47.0],[2526,12,7.0],[2527,9,2.0],[2527,12,6.0],[2528,3,5.0],[2528,12,4.0],[2529,5,1.0],[2529,9,1.0],[2529,12,8.0],[2530,12,6.0],[2531,3,1.0],[2531,12,11.0],[2532,3,1.0],[2532,6,2.0],[2532,9,2.0],[2532,12,2.0],[2532,14,1.0],[2533,9,6.0],[2533,12,3.0],[2534,9,2.0],[2534,11,1.0],[2534,12,1.0],[2535,9,2.0],[2535,10,3.0],[2535,11,1.0],[2535,12,3.0],[2536,3,23.0],[2536,5,5.0],[2536,6,29.0],[2536,7,2.0],[2536,8,8.0],[2536,9,54.0],[2536,10,28.0],[2536,12,42.0],[2537,9,8.0],[2537,12,2.0],[2538,9,3.0],[2538,12,1.0],[2539,3,5.0],[2539,12,2.0],[2540,3,1.0],[2540,5,3.0],[2540,6,2.0],[2540,7,1.0],[2540,10,1.0],[2540,11,3.0],[2540,12,1.0],[2541,6,1.0],[2541,7,1.0],[2541,11,2.0],[2541,12,1.0],[2542,5,1.0],[2542,6,2.0],[2542,7,1.0],[2542,8,1.0],[2542,9,3.0],[2542,10,4.0],[2542,12,6.0],[2543,6,10.0],[2543,9,17.0],[2543,12,6.0],[2544,8,1.0],[2544,9,6.0],[2544,12,1.0],[2545,5,3.0],[2545,9,4.0],[2545,10,11.0],[2545,12,4.0],[2545,14,1.0],[2546,9,4.0],[2546,12,2.0],[2547,0,32.0],[2547,1,748.0],[2547,3,149.0],[2547,4,775.0],[2547,5,15.0],[2547,7,482.0],[2547,13,552.0],[2548,0,1.0],[2548,2,6.0],[2548,3,62.0],[2548,5,4.0],[2548,6,47.0],[2548,7,5.0],[2548,8,3.0],[2548,9,83.0],[2548,10,10.0],[2548,11,3.0],[2548,12,59.0],[2549,3,1.0],[2549,5,3.0],[2549,7,1.0],[2549,8,7.0],[2549,9,4.0],[2549,10,1.0],[2549,11,2.0],[2549,12,7.0],[2550,2,2.0],[2550,11,11.0],[2551,2,1.0],[2551,11,11.0],[2552,2,2.0],[2552,11,18.0],[2552,14,1.0],[2553,2,1.0],[2553,11,12.0],[2554,2,1.0],[2554,9,5.0],[2554,11,1.0],[2555,2,1.0],[2555,11,4.0],[2556,2,1.0],[2556,11,2.0],[2557,2,1.0],[2557,11,11.0],[2558,2,1.0],[2558,11,3.0],[2559,1,21.0],[2559,3,90.0],[2559,4,12.0],[2559,7,107.0],[2559,8,7.0],[2559,13,9.0],[2560,3,6.0],[2560,9,2.0],[2560,12,3.0],[2561,3,4.0],[2562,3,12.0],[2562,12,2.0],[2563,3,5.0],[2563,5,1.0],[2563,6,2.0],[2563,8,1.0],[2563,9,2.0],[2564,3,41.0],[2564,5,4.0],[2564,6,79.0],[2564,7,2.0],[2564,8,5.0],[2564,9,183.0],[2564,11,1.0],[2564,12,103.0],[2564,13,1.0],[2565,3,4.0],[2565,4,4.0],[2565,13,9.0],[2566,3,6.0],[2566,9,1.0],[2566,12,1.0],[2567,3,8.0],[2568,3,10.0],[2568,4,2.0],[2568,6,7.0],[2568,7,1.0],[2568,9,5.0],[2568,10,2.0],[2568,13,3.0],[2569,3,7.0],[2569,4,1.0],[2569,7,1.0],[2569,10,1.0],[2569,12,1.0],[2570,1,63.0],[2570,7,198.0],[2570,8,32.0],[2571,2,1.0],[2571,3,4.0],[2571,4,1.0],[2571,5,1.0],[2571,8,1.0],[2571,10,5.0],[2571,12,3.0],[2572,3,11.0],[2572,5,1.0],[2572,6,6.0],[2572,8,2.0],[2572,9,3.0],[2572,10,4.0],[2572,12,10.0],[2573,3,9.0],[2573,6,1.0],[2573,8,2.0],[2573,9,6.0],[2573,10,2.0],[2573,12,2.0],[2574,3,12.0],[2575,3,9.0],[2575,5,1.0],[2575,10,1.0],[2575,12,3.0],[2576,3,6.0],[2576,6,3.0],[2576,9,1.0],[2576,12,1.0],[2577,3,7.0],[2577,12,1.0],[2578,3,4.0],[2579,3,3.0],[2579,9,1.0],[2579,10,2.0],[2579,12,1.0],[2580,3,8.0],[2581,5,34.0],[2581,6,15.0],[2581,7,4.0],[2581,8,44.0],[2581,10,169.0],[2581,11,2.0],[2581,12,46.0],[2582,3,3.0],[2583,3,5.0],[2583,5,1.0],[2583,8,2.0],[2583,12,2.0],[2584,3,8.0],[2584,5,3.0],[2584,8,5.0],[2584,12,1.0],[2585,3,2.0],[2585,11,2.0],[2586,3,4.0],[2586,6,1.0],[2586,7,3.0],[2586,8,2.0],[2586,9,6.0],[2586,10,5.0],[2586,11,1.0],[2586,12,1.0],[2586,14,3.0],[2587,11,12.0],[2588,11,27.0],[2588,14,3.0],[2589,11,3.0],[2590,11,8.0],[2591,11,14.0],[2592,0,62.0],[2592,5,2.0],[2592,14,95.0],[2593,2,4.0],[2593,11,40.0],[2594,2,1.0],[2594,11,28.0],[2595,11,12.0],[2596,11,16.0],[2597,4,1.0],[2597,10,1.0],[2597,11,14.0],[2597,12,2.0],[2598,11,5.0],[2599,2,2.0],[2599,3,1.0],[2599,4,2.0],[2599,6,1.0],[2599,7,1.0],[2599,8,2.0],[2599,9,1.0],[2599,11,7.0],[2599,12,4.0],[2599,14,1.0],[2600,11,6.0],[2601,11,6.0],[2602,11,9.0],[2603,1,9.0],[2603,2,36.0],[2603,9,2.0],[2603,10,1.0],[2603,11,205.0],[2603,14,4.0],[2604,11,24.0],[2605,11,5.0],[2606,11,5.0],[2607,11,7.0],[2608,11,7.0],[2609,11,7.0],[2610,11,4.0],[2610,14,1.0],[2611,11,9.0],[2612,11,5.0],[2612,12,2.0],[2613,11,4.0],[2614,3,1.0],[2614,5,3.0],[2614,6,15.0],[2614,10,1.0],[2614,11,94.0],[2614,12,36.0],[2615,11,5.0],[2616,11,8.0],[2617,11,5.0],[2618,0,1.0],[2618,2,1.0],[2618,4,1.0],[2618,5,1.0],[2618,8,2.0],[2618,10,1.0],[2618,11,16.0],[2618,14,2.0],[2619,11,9.0],[2619,14,1.0],[2620,11,6.0],[2621,11,6.0],[2622,11,8.0],[2623,11,8.0],[2624,11,11.0],[2625,3,1.0],[2625,5,82.0],[2625,7,8.0],[2625,8,115.0],[2625,10,167.0],[2625,11,3.0],[2625,12,16.0],[2626,2,1.0],[2626,11,18.0],[2627,2,1.0],[2627,11,11.0],[2628,11,24.0],[2629,11,3.0],[2630,11,6.0],[2631,11,12.0],[2632,7,1.0],[2632,11,3.0],[2633,11,4.0],[2634,11,4.0],[2635,11,14.0],[2636,3,95.0],[2636,5,2.0],[2636,6,110.0],[2636,8,1.0],[2636,9,100.0],[2636,10,1.0],[2636,11,1.0],[2636,12,87.0],[2637,11,18.0],[2638,11,7.0],[2639,11,10.0],[2640,11,17.0],[2641,11,3.0],[2642,11,6.0],[2643,2,1.0],[2643,11,13.0],[2643,14,1.0],[2644,11,3.0],[2645,2,1.0],[2645,11,15.0],[2645,14,1.0],[2646,11,14.0],[2647,1,5.0],[2647,3,11.0],[2647,4,190.0],[2647,8,28.0],[2647,11,10.0],[2647,13,208.0],[2648,2,1.0],[2648,11,13.0],[2649,11,9.0],[2650,11,7.0],[2651,11,9.0],[2652,11,6.0],[2653,11,8.0],[2654,11,7.0],[2655,11,5.0],[2656,11,8.0],[2657,11,9.0],[2658,0,301.0],[2658,1,195.0],[2658,3,177.0],[2658,4,1635.0],[2658,6,19.0],[2658,7,106.0],[2658,8,18.0],[2658,9,1.0],[2658,13,1173.0],[2659,1,50.0],[2659,4,5.0],[2659,13,9.0],[2660,11,5.0],[2661,11,24.0],[2662,2,1.0],[2662,11,9.0],[2662,14,1.0],[2663,11,3.0],[2664,2,1.0],[2664,11,5.0],[2665,11,6.0],[2666,11,11.0],[2667,11,13.0],[2668,2,1.0],[2668,9,1.0],[2668,10,1.0],[2668,11,8.0],[2669,11,13.0],[2670,2,100.0],[2670,7,59.0],[2670,8,1.0],[2670,9,1.0],[2670,11,263.0],[2670,14,7.0],[2671,2,1.0],[2671,11,6.0],[2672,2,1.0],[2672,11,5.0],[2673,11,6.0],[2674,11,5.0],[2675,11,4.0],[2676,11,3.0],[2677,11,7.0],[2678,11,3.0],[2679,11,3.0],[2680,11,4.0],[2681,0,1.0],[2681,2,16.0],[2681,5,1.0],[2681,8,22.0],[2681,9,36.0],[2681,11,647.0],[2681,14,20.0],[2682,11,5.0],[2683,11,3.0],[2684,11,10.0],[2685,11,9.0],[2686,11,14.0],[2687,11,14.0],[2688,2,1.0],[2688,11,15.0],[2688,14,1.0],[2689,6,3.0],[2689,11,10.0],[2689,14,1.0],[2690,11,10.0],[2690,14,1.0],[2691,2,1.0],[2691,11,14.0],[2691,14,1.0],[2692,2,99.0],[2692,8,49.0],[2692,9,1.0],[2692,10,5.0],[2692,12,1.0],[2692,14,3.0],[2693,11,5.0],[2694,11,25.0],[2695,11,6.0],[2696,11,9.0],[2697,11,14.0],[2698,11,14.0],[2699,11,5.0],[2700,11,13.0],[2701,11,5.0],[2702,11,9.0],[2703,0,7.0],[2703,2,1.0],[2703,11,131.0],[2704,2,1.0],[2704,11,7.0],[2705,11,9.0],[2706,11,4.0],[2707,11,7.0],[2708,11,3.0],[2709,11,35.0],[2709,14,1.0],[2710,2,1.0],[2710,11,6.0],[2711,11,27.0],[2712,2,1.0],[2712,11,4.0],[2713,11,18.0],[2713,13,1.0],[2714,9,1.0],[2714,10,9.0],[2714,11,132.0],[2714,12,1.0],[2715,11,5.0],[2716,11,7.0],[2717,11,6.0],[2718,11,3.0],[2719,11,15.0],[2720,11,3.0],[2721,11,3.0],[2722,11,10.0],[2722,14,1.0],[2723,2,1.0],[2723,11,17.0],[2724,2,1.0],[2724,11,5.0],[2725,0,140.0],[2725,1,3.0],[2725,2,151.0],[2725,3,27.0],[2725,4,3.0],[2725,5,26.0],[2725,6,3.0],[2725,7,15.0],[2725,8,6.0],[2725,9,12.0],[2725,10,10.0],[2725,11,14.0],[2725,12,13.0],[2725,13,21.0],[2725,14,52.0],[2726,11,7.0],[2727,11,3.0],[2728,11,3.0],[2729,11,30.0],[2729,14,1.0],[2730,2,1.0],[2730,11,11.0],[2731,2,1.0],[2731,11,7.0],[2732,11,3.0],[2733,11,11.0],[2733,14,1.0],[2734,1,15.0],[2735,1,9.0],[2735,14,4.0],[2736,5,2.0],[2736,8,4.0],[2736,9,6.0],[2736,11,145.0],[2737,1,4.0],[2737,12,1.0],[2738,1,5.0],[2739,8,1.0],[2739,9,5.0],[2740,8,1.0],[2740,9,7.0],[2740,12,6.0],[2741,5,1.0],[2741,8,1.0],[2741,9,3.0],[2741,10,1.0],[2741,12,1.0],[2742,9,4.0],[2743,9,5.0],[2744,9,5.0],[2744,12,1.0],[2745,5,3.0],[2745,6,17.0],[2745,8,6.0],[2745,9,10.0],[2745,10,4.0],[2745,11,1.0],[2745,12,5.0],[2746,5,2.0],[2746,9,5.0],[2747,3,55.0],[2747,6,7.0],[2747,9,67.0],[2747,12,10.0],[2748,3,16.0],[2748,5,2.0],[2748,6,12.0],[2748,8,6.0],[2748,9,18.0],[2748,12,5.0],[2749,9,6.0],[2750,9,6.0],[2750,12,7.0],[2751,9,4.0],[2751,12,2.0],[2752,8,1.0],[2752,9,3.0],[2752,12,2.0],[2753,6,2.0],[2753,9,4.0],[2753,10,1.0],[2753,12,1.0],[2754,5,2.0],[2754,8,1.0],[2754,9,3.0],[2754,11,1.0],[2754,12,2.0],[2755,5,4.0],[2755,7,1.0],[2755,8,9.0],[2755,9,5.0],[2755,10,9.0],[2755,12,2.0],[2755,13,1.0],[2756,3,32.0],[2756,6,20.0],[2756,8,1.0],[2756,9,45.0],[2756,12,27.0],[2757,9,5.0],[2757,11,1.0],[2758,1,53.0],[2758,7,114.0],[2758,8,91.0],[2759,8,2.0],[2759,9,9.0],[2759,10,1.0],[2760,9,4.0],[2760,10,2.0],[2760,12,1.0],[2761,9,5.0],[2761,10,1.0],[2762,0,1.0],[2762,9,5.0],[2762,12,4.0],[2763,9,3.0],[2764,9,10.0],[2765,2,1.0],[2765,9,9.0],[2765,10,1.0],[2765,12,1.0],[2766,8,1.0],[2766,9,6.0],[2766,12,6.0],[2767,6,3.0],[2767,9,5.0],[2767,10,1.0],[2768,9,6.0],[2769,3,591.0],[2769,6,573.0],[2769,7,9.0],[2769,9,675.0],[2769,12,239.0],[2770,1,11.0],[2770,2,94.0],[2770,4,25.0],[2770,8,84.0],[2770,13,15.0],[2770,14,1.0],[2771,9,7.0],[2771,10,1.0],[2772,6,1.0],[2772,9,6.0],[2772,12,1.0],[2773,3,24.0],[2773,5,3.0],[2773,7,1.0],[2773,8,3.0],[2773,9,17.0],[2773,10,21.0],[2773,12,2.0],[2774,9,5.0],[2774,12,5.0],[2775,9,3.0],[2775,10,1.0],[2776,9,4.0],[2777,5,2.0],[2777,9,7.0],[2777,11,1.0],[2778,9,10.0],[2778,12,3.0],[2779,9,18.0],[2779,12,4.0],[2780,9,7.0],[2781,3,1.0],[2781,5,112.0],[2781,8,19.0],[2781,10,2.0],[2781,11,138.0],[2781,12,19.0],[2781,14,17.0],[2782,8,2.0],[2782,9,3.0],[2783,9,4.0],[2783,12,3.0],[2784,9,4.0],[2785,9,9.0],[2786,8,1.0],[2786,9,5.0],[2786,11,3.0],[2786,12,1.0],[2786,14,1.0],[2787,9,7.0],[2788,2,1.0],[2788,9,3.0],[2788,11,3.0],[2789,9,3.0],[2790,9,4.0],[2791,9,5.0],[2792,3,23.0],[2792,4,1.0],[2792,5,2.0],[2792,6,29.0],[2792,7,1.0],[2792,8,3.0],[2792,9,52.0],[2792,10,9.0],[2792,12,38.0],[2793,9,6.0],[2793,11,2.0],[2794,3,3.0],[2794,5,1.0],[2794,8,1.0],[2794,9,4.0],[2794,11,1.0],[2794,12,2.0],[2795,5,2.0],[2795,9,11.0],[2796,9,8.0],[2797,9,5.0],[2798,3,1.0],[2798,5,8.0],[2798,6,11.0],[2798,7,2.0],[2798,8,14.0],[2798,9,22.0],[2798,10,27.0],[2798,11,2.0],[2798,12,6.0],[2799,6,1.0],[2799,9,5.0],[2799,12,1.0],[2800,9,5.0],[2801,0,2.0],[2801,5,2.0],[2801,6,3.0],[2801,8,5.0],[2801,9,6.0],[2801,12,1.0],[2801,13,1.0],[2802,9,3.0],[2803,3,63.0],[2803,5,4.0],[2803,6,30.0],[2803,7,1.0],[2803,8,1.0],[2803,9,133.0],[2803,10,17.0],[2803,12,71.0],[2804,9,6.0],[2805,9,5.0],[2806,5,1.0],[2806,6,2.0],[2806,8,2.0],[2806,9,10.0],[2806,12,1.0],[2807,9,6.0],[2808,9,4.0],[2808,12,1.0],[2809,6,4.0],[2809,8,1.0],[2809,9,6.0],[2809,10,1.0],[2809,12,3.0],[2810,9,7.0],[2810,12,1.0],[2811,9,4.0],[2811,10,1.0],[2811,12,1.0],[2812,10,3.0],[2813,8,2.0],[2813,10,9.0],[2813,12,5.0],[2814,3,32.0],[2814,5,1.0],[2814,6,14.0],[2814,7,1.0],[2814,8,1.0],[2814,9,60.0],[2814,10,2.0],[2814,12,20.0],[2815,10,3.0],[2815,12,1.0],[2816,2,1.0],[2816,5,3.0],[2816,8,4.0],[2816,10,6.0],[2816,12,1.0],[2817,5,2.0],[2817,7,1.0],[2817,8,1.0],[2817,10,6.0],[2817,12,1.0],[2818,10,4.0],[2819,5,10.0],[2819,8,5.0],[2819,10,29.0],[2819,12,4.0],[2820,5,1.0],[2820,8,4.0],[2820,10,19.0],[2820,12,1.0],[2821,5,4.0],[2821,8,3.0],[2821,10,28.0],[2821,12,1.0],[2822,8,1.0],[2822,10,5.0],[2822,11,1.0],[2823,10,7.0],[2824,5,2.0],[2824,10,3.0],[2825,3,134.0],[2825,6,33.0],[2825,9,161.0],[2825,12,54.0],[2825,14,1.0],[2826,5,1.0],[2826,8,2.0],[2826,10,10.0],[2827,5,12.0],[2827,7,1.0],[2827,8,20.0],[2827,10,110.0],[2827,12,18.0],[2828,3,1.0],[2828,5,4.0],[2828,8,4.0],[2828,10,16.0],[2828,11,1.0],[2828,12,2.0],[2829,5,2.0],[2829,7,1.0],[2829,8,2.0],[2829,10,3.0],[2830,5,1.0],[2830,8,1.0],[2830,10,2.0],[2831,7,1.0],[2831,8,1.0],[2831,10,13.0],[2831,12,1.0],[2832,10,3.0],[2832,12,1.0],[2833,5,1.0],[2833,7,2.0],[2833,10,3.0],[2833,12,1.0],[2834,2,1.0],[2834,5,1.0],[2834,7,2.0],[2834,8,8.0],[2834,10,15.0],[2834,11,3.0],[2834,12,6.0],[2834,13,1.0],[2835,3,78.0],[2835,6,28.0],[2835,7,1.0],[2835,9,22.0],[2835,12,17.0],[2836,10,3.0],[2837,5,1.0],[2837,10,8.0],[2838,5,7.0],[2838,8,10.0],[2838,9,1.0],[2838,10,50.0],[2838,12,6.0],[2839,8,1.0],[2839,10,15.0],[2839,12,5.0],[2840,5,14.0],[2840,7,2.0],[2840,8,17.0],[2840,10,42.0],[2840,11,1.0],[2840,12,10.0],[2841,8,3.0],[2841,10,9.0],[2841,12,1.0],[2842,6,2.0],[2842,9,4.0],[2842,10,9.0],[2842,12,4.0],[2843,6,1.0],[2843,8,1.0],[2843,10,6.0],[2843,12,1.0],[2844,5,3.0],[2844,7,1.0],[2844,8,5.0],[2844,10,15.0],[2844,12,3.0],[2845,4,6.0],[2845,11,113.0],[2845,13,4.0],[2846,8,3.0],[2846,10,15.0],[2846,12,1.0],[2847,5,7.0],[2847,8,1.0],[2847,10,19.0],[2847,12,2.0],[2848,10,3.0],[2848,12,2.0],[2849,10,7.0],[2849,12,2.0],[2850,5,1.0],[2850,10,9.0],[2850,12,1.0],[2851,10,9.0],[2851,12,1.0],[2852,10,5.0],[2852,12,4.0],[2853,5,2.0],[2853,8,1.0],[2853,10,8.0],[2854,10,9.0],[2855,1,55.0],[2855,4,130.0],[2855,13,81.0],[2855,14,8.0],[2856,8,1.0],[2856,10,3.0],[2857,5,1.0],[2857,7,1.0],[2857,8,1.0],[2857,10,5.0],[2857,11,1.0],[2857,12,1.0],[2858,10,4.0],[2859,7,1.0],[2859,10,8.0],[2859,12,1.0],[2860,5,3.0],[2860,8,4.0],[2860,10,12.0],[2860,12,5.0],[2861,2,1.0],[2861,8,2.0],[2861,10,7.0],[2862,5,3.0],[2862,8,1.0],[2862,10,14.0],[2862,12,3.0],[2863,5,1.0],[2863,6,10.0],[2863,9,6.0],[2863,10,3.0],[2863,11,1.0],[2863,12,5.0],[2864,5,1.0],[2864,11,97.0],[2864,14,2.0],[2865,3,1.0],[2865,7,2.0],[2865,8,1.0],[2865,10,3.0],[2866,8,2.0],[2866,10,5.0],[2867,5,1.0],[2867,8,1.0],[2867,10,11.0],[2868,5,1.0],[2868,10,7.0],[2868,12,1.0],[2869,10,4.0],[2869,12,2.0],[2870,5,1.0],[2870,10,3.0],[2870,12,1.0],[2871,10,9.0],[2872,10,4.0],[2873,8,2.0],[2873,10,10.0],[2874,0,3.0],[2874,2,53.0],[2874,3,29.0],[2874,5,365.0],[2874,6,11.0],[2874,7,275.0],[2874,8,959.0],[2874,9,3.0],[2874,10,1826.0],[2874,11,196.0],[2874,12,373.0],[2874,13,579.0],[2874,14,80.0],[2875,0,1.0],[2875,1,9.0],[2875,2,229.0],[2875,3,2.0],[2875,4,1.0],[2875,5,13.0],[2875,6,2.0],[2875,7,23.0],[2875,8,18.0],[2875,9,93.0],[2875,11,1.0],[2875,14,1.0],[2876,5,2.0],[2876,8,3.0],[2876,10,12.0],[2877,5,1.0],[2877,10,14.0],[2877,12,3.0],[2878,7,1.0],[2878,10,2.0],[2879,3,4.0],[2879,10,6.0],[2880,10,6.0],[2881,5,22.0],[2881,7,1.0],[2881,8,13.0],[2881,10,80.0],[2881,12,10.0],[2882,8,1.0],[2882,10,2.0],[2883,8,3.0],[2883,9,7.0],[2883,10,11.0],[2883,11,1.0],[2883,12,3.0],[2884,5,2.0],[2884,8,3.0],[2884,10,11.0],[2885,0,178.0],[2885,2,1.0],[2885,5,1.0],[2885,11,1.0],[2885,13,1.0],[2885,14,48.0],[2886,5,4.0],[2886,8,1.0],[2886,10,5.0],[2887,5,1.0],[2887,7,1.0],[2887,8,3.0],[2887,10,15.0],[2888,10,4.0],[2888,12,1.0],[2889,8,2.0],[2889,10,8.0],[2890,5,1.0],[2890,8,5.0],[2890,10,14.0],[2890,12,5.0],[2891,5,1.0],[2891,8,5.0],[2891,10,3.0],[2892,5,1.0],[2892,6,1.0],[2892,7,1.0],[2892,8,3.0],[2892,9,1.0],[2892,10,18.0],[2892,12,5.0],[2893,5,1.0],[2893,8,2.0],[2893,10,13.0],[2893,12,1.0],[2894,10,3.0],[2895,3,1.0],[2895,8,1.0],[2895,9,1.0],[2895,10,5.0],[2896,0,197.0],[2896,14,55.0],[2897,10,8.0],[2897,12,2.0],[2898,10,4.0],[2898,12,1.0],[2899,5,1.0],[2899,10,4.0],[2899,12,1.0],[2900,7,1.0],[2900,10,3.0],[2900,12,1.0],[2901,5,6.0],[2901,8,3.0],[2901,10,9.0],[2901,12,2.0],[2902,8,3.0],[2902,10,7.0],[2903,5,12.0],[2903,6,3.0],[2903,7,1.0],[2903,8,25.0],[2903,10,43.0],[2903,12,7.0],[2904,8,1.0],[2904,10,4.0],[2904,12,1.0],[2905,10,8.0],[2905,12,2.0],[2906,2,1.0],[2906,3,1.0],[2906,5,18.0],[2906,6,1.0],[2906,7,17.0],[2906,8,52.0],[2906,10,95.0],[2906,11,12.0],[2906,12,25.0],[2907,5,1.0],[2907,7,1.0],[2907,8,1.0],[2907,10,3.0],[2907,12,1.0],[2908,8,1.0],[2908,10,2.0],[2909,5,4.0],[2909,8,1.0],[2909,10,2.0],[2910,9,2.0],[2910,10,3.0],[2910,12,1.0],[2911,0,2.0],[2911,5,2.0],[2911,8,2.0],[2911,10,4.0],[2911,12,1.0],[2912,10,6.0],[2912,12,1.0],[2913,8,1.0],[2913,10,4.0],[2914,8,3.0],[2914,10,5.0],[2914,12,2.0],[2915,5,1.0],[2915,10,8.0],[2916,10,6.0],[2916,12,1.0],[2917,5,37.0],[2917,7,4.0],[2917,8,35.0],[2917,10,121.0],[2917,11,1.0],[2917,12,20.0],[2918,5,1.0],[2918,8,1.0],[2918,10,3.0],[2919,5,2.0],[2919,8,1.0],[2919,10,8.0],[2919,11,1.0],[2919,12,1.0],[2920,8,2.0],[2920,10,17.0],[2920,12,2.0],[2921,5,1.0],[2921,8,1.0],[2921,10,8.0],[2921,12,3.0],[2922,10,4.0],[2923,10,5.0],[2924,2,1.0],[2924,5,2.0],[2924,8,4.0],[2924,10,14.0],[2924,11,1.0],[2924,12,2.0],[2925,0,1.0],[2925,3,17.0],[2925,5,8.0],[2925,6,7.0],[2925,7,1.0],[2925,8,9.0],[2925,9,19.0],[2925,10,6.0],[2925,11,6.0],[2925,12,13.0],[2926,6,1.0],[2926,9,15.0],[2926,10,3.0],[2926,11,1.0],[2926,12,2.0],[2927,10,4.0],[2928,0,10.0],[2928,2,4.0],[2928,3,9.0],[2928,5,496.0],[2928,6,3.0],[2928,7,1.0],[2928,8,57.0],[2928,10,11.0],[2928,11,7.0],[2928,12,30.0],[2928,14,13.0],[2929,5,2.0],[2929,7,1.0],[2929,8,2.0],[2929,10,12.0],[2930,10,3.0],[2931,5,2.0],[2931,8,1.0],[2931,10,5.0],[2932,8,1.0],[2932,9,1.0],[2932,10,10.0],[2932,12,5.0],[2933,8,2.0],[2933,10,13.0],[2933,12,1.0],[2934,8,1.0],[2934,10,5.0],[2935,10,2.0],[2935,12,1.0],[2936,5,4.0],[2936,7,1.0],[2936,8,6.0],[2936,10,19.0],[2936,12,1.0],[2937,0,12.0],[2937,3,403.0],[2937,4,1.0],[2937,5,37.0],[2937,6,282.0],[2937,7,10.0],[2937,8,47.0],[2937,9,491.0],[2937,10,9.0],[2937,11,24.0],[2937,12,270.0],[2937,13,3.0],[2937,14,1.0],[2938,8,1.0],[2938,10,5.0],[2938,12,1.0],[2938,14,1.0],[2939,6,2.0],[2939,9,10.0],[2939,10,3.0],[2939,12,2.0],[2940,5,2.0],[2940,10,9.0],[2940,12,2.0],[2941,8,3.0],[2941,10,4.0],[2941,12,1.0],[2942,10,5.0],[2943,10,4.0],[2944,5,9.0],[2944,8,19.0],[2944,10,26.0],[2944,12,4.0],[2945,5,2.0],[2945,8,2.0],[2945,10,10.0],[2945,11,1.0],[2945,12,1.0],[2946,3,52.0],[2946,5,61.0],[2946,6,105.0],[2946,7,5.0],[2946,8,99.0],[2946,9,148.0],[2946,10,225.0],[2946,11,3.0],[2946,12,130.0],[2946,14,3.0],[2947,5,1.0],[2947,10,3.0],[2948,5,5.0],[2948,8,5.0],[2948,9,7.0],[2948,10,5.0],[2948,12,3.0],[2949,5,3.0],[2949,6,1.0],[2949,8,8.0],[2949,10,4.0],[2949,12,2.0],[2950,5,19.0],[2950,7,2.0],[2950,8,14.0],[2950,10,61.0],[2950,12,9.0],[2951,5,2.0],[2951,9,1.0],[2951,10,3.0],[2951,12,4.0],[2952,7,2.0],[2952,8,3.0],[2952,10,7.0],[2952,12,1.0],[2953,10,9.0],[2954,0,14.0],[2954,1,107.0],[2954,4,62.0],[2954,7,186.0],[2954,8,1.0],[2954,13,23.0],[2955,8,2.0],[2955,10,4.0],[2955,12,3.0],[2956,10,3.0],[2957,5,1.0],[2957,10,3.0],[2958,5,3.0],[2958,8,2.0],[2958,10,10.0],[2959,8,1.0],[2959,10,5.0],[2959,13,1.0],[2960,10,3.0],[2960,12,1.0],[2961,5,2.0],[2961,8,1.0],[2961,10,3.0],[2961,12,1.0],[2962,5,6.0],[2962,8,8.0],[2962,10,24.0],[2962,12,5.0],[2963,8,1.0],[2963,10,3.0],[2964,10,3.0],[2965,0,94.0],[2965,5,5.0],[2965,8,1.0],[2965,14,10.0],[2966,2,1.0],[2966,5,2.0],[2966,6,1.0],[2966,8,2.0],[2966,10,8.0],[2966,12,3.0],[2967,8,1.0],[2967,9,1.0],[2967,10,3.0],[2968,2,1.0],[2968,5,2.0],[2968,8,2.0],[2968,10,2.0],[2968,12,1.0],[2969,7,1.0],[2969,8,4.0],[2969,10,3.0],[2969,11,1.0],[2970,5,2.0],[2970,8,1.0],[2970,10,7.0],[2970,12,1.0],[2971,5,3.0],[2971,8,4.0],[2971,10,2.0],[2971,12,1.0],[2972,5,2.0],[2972,8,4.0],[2972,10,19.0],[2972,12,2.0],[2973,10,5.0],[2973,12,2.0],[2974,8,1.0],[2974,9,3.0],[2974,10,1.0],[2974,12,3.0],[2974,14,1.0],[2975,5,3.0],[2975,8,3.0],[2975,10,5.0],[2975,12,4.0],[2976,0,702.0],[2976,1,113.0],[2976,2,14540.0],[2976,4,93.0],[2976,5,3.0],[2976,6,62.0],[2976,7,1088.0],[2976,8,2104.0],[2976,10,1.0],[2976,11,24.0],[2976,12,6.0],[2976,13,52.0],[2976,14,922.0],[2977,0,62.0],[2977,5,49.0],[2977,8,6.0],[2977,12,3.0],[2977,14,49.0],[2978,7,1.0],[2978,10,4.0],[2979,5,3.0],[2979,8,1.0],[2979,10,7.0],[2979,12,5.0],[2980,7,1.0],[2980,8,1.0],[2980,10,1.0],[2981,5,1.0],[2981,10,2.0],[2982,5,2.0],[2982,8,2.0],[2982,10,6.0],[2982,12,2.0],[2983,5,2.0],[2983,8,6.0],[2983,10,9.0],[2983,12,3.0],[2984,5,2.0],[2984,8,4.0],[2984,10,6.0],[2984,12,1.0],[2985,5,1.0],[2985,8,1.0],[2985,10,8.0],[2985,12,2.0],[2986,3,1.0],[2986,5,1.0],[2986,8,1.0],[2986,10,1.0],[2986,12,1.0],[2987,0,45.0],[2987,2,91.0],[2987,3,3.0],[2987,4,3.0],[2987,5,14.0],[2987,6,4.0],[2987,7,1.0],[2987,8,11.0],[2987,9,4.0],[2987,10,4.0],[2987,11,4.0],[2987,13,2.0],[2987,14,63.0],[2988,5,5.0],[2988,6,1.0],[2988,8,8.0],[2988,9,1.0],[2988,10,10.0],[2988,12,1.0],[2988,14,1.0],[2989,2,1.0],[2989,8,1.0],[2989,10,1.0],[2990,10,5.0],[2990,12,2.0],[2991,2,1.0],[2991,5,1.0],[2991,7,3.0],[2991,8,2.0],[2991,10,8.0],[2991,11,1.0],[2991,12,2.0],[2992,6,1.0],[2992,8,4.0],[2992,10,5.0],[2993,5,4.0],[2993,8,2.0],[2993,10,7.0],[2994,5,1.0],[2994,8,1.0],[2994,10,2.0],[2994,12,1.0],[2995,5,1.0],[2995,10,1.0],[2995,12,1.0],[2996,2,234.0],[2996,3,15.0],[2996,4,34.0],[2996,5,19.0],[2996,9,7.0],[2996,11,2.0],[2996,13,32.0],[2997,10,1.0],[2997,12,3.0],[2998,4,1.0],[2998,5,3.0],[2998,8,8.0],[2998,10,8.0],[2998,11,2.0],[2999,3,1.0],[2999,7,1.0],[2999,8,4.0],[2999,10,3.0],[2999,11,2.0],[3000,7,1.0],[3000,8,1.0],[3000,10,3.0],[3001,5,1.0],[3001,8,1.0],[3001,10,1.0],[3002,8,2.0],[3002,10,6.0],[3002,12,1.0],[3003,5,1.0],[3003,7,1.0],[3003,8,1.0],[3003,10,9.0],[3003,12,1.0],[3004,5,2.0],[3004,10,1.0],[3005,5,2.0],[3005,8,3.0],[3005,10,13.0],[3005,12,1.0],[3006,8,1.0],[3006,9,1.0],[3006,10,5.0],[3006,12,2.0],[3007,2,1.0],[3007,3,1.0],[3007,5,7.0],[3007,6,1.0],[3007,7,4.0],[3007,8,21.0],[3007,10,62.0],[3007,11,4.0],[3007,12,13.0],[3007,14,1.0],[3008,3,1.0],[3008,5,2.0],[3008,8,1.0],[3008,10,1.0],[3008,12,5.0],[3008,14,1.0],[3009,7,1.0],[3009,10,3.0],[3010,5,1.0],[3010,8,3.0],[3010,10,8.0],[3011,0,1.0],[3011,4,2.0],[3011,10,4.0],[3012,10,3.0],[3012,12,1.0],[3013,8,2.0],[3013,10,3.0],[3013,12,2.0],[3014,8,2.0],[3014,10,6.0],[3014,12,2.0],[3015,5,2.0],[3015,8,1.0],[3015,10,19.0],[3015,12,3.0],[3016,5,1.0],[3016,7,1.0],[3016,8,1.0],[3016,10,11.0],[3016,12,3.0],[3017,0,1.0],[3017,3,1.0],[3017,5,73.0],[3017,6,4.0],[3017,7,41.0],[3017,8,2.0],[3017,12,8.0],[3018,9,1.0],[3018,10,1.0],[3018,12,2.0],[3019,5,9.0],[3019,7,2.0],[3019,8,8.0],[3019,10,23.0],[3019,12,3.0],[3020,4,1.0],[3020,5,8.0],[3020,6,2.0],[3020,7,1.0],[3020,9,1.0],[3020,10,22.0],[3020,12,122.0],[3021,5,4.0],[3021,8,3.0],[3021,10,3.0],[3022,8,2.0],[3022,10,5.0],[3022,12,2.0],[3023,5,1.0],[3023,8,1.0],[3023,10,6.0],[3023,12,1.0],[3024,5,2.0],[3024,7,2.0],[3024,8,1.0],[3024,10,12.0],[3024,12,1.0],[3024,14,1.0],[3025,10,10.0],[3025,12,1.0],[3026,0,246.0],[3026,1,1.0],[3026,3,1.0],[3026,5,3.0],[3026,6,1.0],[3026,14,61.0],[3027,4,1.0],[3027,5,1.0],[3027,8,1.0],[3027,9,1.0],[3027,10,7.0],[3027,13,2.0],[3028,5,1.0],[3028,7,1.0],[3028,8,1.0],[3028,10,2.0],[3028,12,5.0],[3029,8,2.0],[3029,9,1.0],[3029,10,12.0],[3029,12,2.0],[3030,5,1.0],[3030,10,2.0],[3030,12,1.0],[3031,8,1.0],[3031,10,3.0],[3031,11,1.0],[3032,5,1.0],[3032,8,1.0],[3032,10,2.0],[3033,5,3.0],[3033,6,5.0],[3033,8,4.0],[3033,10,3.0],[3034,5,2.0],[3034,8,2.0],[3034,10,2.0],[3035,5,2.0],[3035,10,2.0],[3035,12,1.0],[3036,10,2.0],[3036,12,1.0],[3037,1,5.0],[3037,7,133.0],[3038,5,2.0],[3038,8,1.0],[3038,10,1.0],[3039,5,5.0],[3039,8,6.0],[3039,10,20.0],[3039,11,1.0],[3039,12,6.0],[3040,7,1.0],[3040,8,1.0],[3040,10,7.0],[3040,12,1.0],[3041,6,1.0],[3041,10,1.0],[3041,12,1.0],[3042,5,1.0],[3042,10,4.0],[3043,8,2.0],[3043,10,5.0],[3044,7,1.0],[3044,8,1.0],[3044,10,1.0],[3045,8,2.0],[3045,10,2.0],[3045,12,1.0],[3046,5,8.0],[3046,6,4.0],[3046,8,8.0],[3046,10,42.0],[3046,12,12.0],[3047,5,23.0],[3047,10,75.0],[3047,14,23.0],[3048,8,2.0],[3048,10,2.0],[3049,3,3.0],[3049,5,3.0],[3049,8,5.0],[3049,9,2.0],[3049,10,11.0],[3049,12,1.0],[3050,10,3.0],[3050,12,1.0],[3051,5,3.0],[3051,7,1.0],[3051,8,1.0],[3051,10,12.0],[3052,9,1.0],[3052,10,4.0],[3052,12,2.0],[3053,8,1.0],[3053,10,3.0],[3054,2,1.0],[3054,3,3.0],[3054,6,2.0],[3054,10,1.0],[3054,11,2.0],[3054,12,2.0],[3054,13,1.0],[3055,10,1.0],[3055,11,1.0],[3055,12,1.0],[3055,14,1.0],[3056,6,1.0],[3056,8,1.0],[3056,10,1.0],[3057,1,33.0],[3057,3,44.0],[3058,5,2.0],[3058,8,3.0],[3058,10,6.0],[3058,11,1.0],[3058,12,1.0],[3059,3,12.0],[3059,4,7.0],[3059,5,2.0],[3059,6,4.0],[3059,7,7.0],[3059,9,4.0],[3059,10,2.0],[3059,11,1.0],[3059,12,3.0],[3059,13,9.0],[3059,14,9.0],[3060,8,2.0],[3060,10,13.0],[3060,12,2.0],[3061,7,1.0],[3061,8,1.0],[3061,10,4.0],[3062,5,1.0],[3062,7,2.0],[3062,8,6.0],[3062,10,12.0],[3062,12,2.0],[3063,10,4.0],[3063,12,2.0],[3064,7,1.0],[3064,8,1.0],[3064,10,2.0],[3064,11,2.0],[3064,12,1.0],[3065,5,1.0],[3065,8,2.0],[3065,10,19.0],[3065,12,2.0],[3066,5,1.0],[3066,6,1.0],[3066,8,2.0],[3066,10,9.0],[3066,12,3.0],[3067,8,1.0],[3067,10,1.0],[3067,12,1.0],[3068,3,64.0],[3068,5,5.0],[3068,6,51.0],[3068,7,2.0],[3068,8,7.0],[3068,9,69.0],[3068,10,18.0],[3068,12,84.0],[3069,5,2.0],[3069,8,3.0],[3069,10,9.0],[3069,12,4.0],[3070,10,8.0],[3070,12,1.0],[3070,14,1.0],[3071,5,1.0],[3071,8,1.0],[3071,10,7.0],[3072,2,1.0],[3072,5,3.0],[3072,7,1.0],[3072,10,2.0],[3072,11,1.0],[3072,12,6.0],[3072,13,1.0],[3072,14,2.0],[3073,5,1.0],[3073,7,1.0],[3073,10,1.0],[3074,8,1.0],[3074,10,8.0],[3074,11,1.0],[3075,10,3.0],[3075,12,1.0],[3076,7,1.0],[3076,10,4.0],[3076,12,1.0],[3077,3,73.0],[3077,4,7.0],[3077,5,5.0],[3077,6,123.0],[3077,7,10.0],[3077,8,5.0],[3077,9,197.0],[3077,10,31.0],[3077,11,5.0],[3077,12,822.0],[3077,13,3.0],[3077,14,757.0],[3078,2,1.0],[3078,3,100.0],[3078,5,4.0],[3078,6,180.0],[3078,7,1.0],[3078,8,7.0],[3078,9,128.0],[3078,10,12.0],[3078,12,102.0],[3078,14,1.0],[3079,5,1.0],[3079,10,2.0],[3079,12,1.0],[3080,8,1.0],[3080,10,13.0],[3080,12,3.0],[3081,8,1.0],[3081,10,3.0],[3081,12,1.0],[3082,5,4.0],[3082,7,1.0],[3082,8,9.0],[3082,10,18.0],[3082,11,1.0],[3082,12,11.0],[3083,7,3.0],[3083,8,9.0],[3083,10,10.0],[3083,12,1.0],[3084,5,2.0],[3084,8,5.0],[3084,10,1.0],[3085,10,10.0],[3085,11,1.0],[3085,12,3.0],[3086,5,1.0],[3086,10,6.0],[3086,12,1.0],[3087,8,4.0],[3087,10,6.0],[3087,12,2.0],[3088,1,19.0],[3088,4,185.0],[3088,6,13.0],[3088,13,196.0],[3089,5,3.0],[3089,10,11.0],[3089,12,2.0],[3090,5,1.0],[3090,10,2.0],[3091,8,1.0],[3091,10,1.0],[3091,12,1.0],[3092,5,2.0],[3092,10,3.0],[3092,12,1.0],[3093,5,1.0],[3093,8,1.0],[3093,10,4.0],[3094,8,1.0],[3094,10,5.0],[3094,12,3.0],[3095,5,2.0],[3095,8,10.0],[3095,10,5.0],[3096,5,1.0],[3096,8,2.0],[3096,10,12.0],[3096,12,4.0],[3097,0,186.0],[3097,2,1.0],[3097,4,2.0],[3097,5,21.0],[3097,7,50.0],[3097,8,15.0],[3097,9,7.0],[3097,10,98.0],[3097,11,4.0],[3097,13,2.0],[3097,14,158.0],[3098,5,1.0],[3098,8,1.0],[3098,10,1.0],[3098,12,2.0],[3099,5,2.0],[3099,8,4.0],[3099,10,7.0],[3099,12,4.0],[3100,5,1.0],[3100,8,2.0],[3100,10,6.0],[3100,12,1.0],[3101,5,1.0],[3101,8,1.0],[3101,10,2.0],[3102,7,1.0],[3102,10,2.0],[3102,12,1.0],[3103,10,2.0],[3103,12,1.0],[3104,5,3.0],[3104,8,4.0],[3104,10,15.0],[3104,11,1.0],[3104,12,3.0],[3105,8,1.0],[3105,10,3.0],[3106,3,36.0],[3106,5,1.0],[3106,6,53.0],[3106,8,4.0],[3106,9,45.0],[3106,10,12.0],[3106,12,19.0],[3107,0,33.0],[3107,1,1.0],[3107,2,2.0],[3107,3,178.0],[3107,4,4.0],[3107,5,15.0],[3107,6,85.0],[3107,7,16.0],[3107,8,17.0],[3107,9,233.0],[3107,10,11.0],[3107,11,95.0],[3107,12,161.0],[3107,13,91.0],[3107,14,12.0],[3108,5,1.0],[3108,8,1.0],[3108,10,9.0],[3108,12,2.0],[3109,8,1.0],[3109,10,2.0],[3109,12,1.0],[3110,5,2.0],[3110,7,1.0],[3110,10,3.0],[3110,14,1.0],[3111,10,5.0],[3111,12,4.0],[3112,5,1.0],[3112,7,2.0],[3112,10,7.0],[3112,12,1.0],[3113,5,1.0],[3113,10,2.0],[3114,2,1.0],[3114,5,1.0],[3114,8,7.0],[3114,10,5.0],[3114,11,1.0],[3114,12,2.0],[3115,5,3.0],[3115,8,1.0],[3115,10,4.0],[3116,5,1.0],[3116,10,1.0],[3116,11,1.0],[3116,12,2.0],[3117,0,135.0],[3117,5,2.0],[3117,6,1.0],[3117,8,1.0],[3117,14,67.0],[3118,5,5.0],[3118,6,1.0],[3118,7,3.0],[3118,8,4.0],[3118,10,9.0],[3118,12,3.0],[3119,5,3.0],[3119,8,3.0],[3119,10,17.0],[3119,12,1.0],[3119,13,1.0],[3120,5,2.0],[3120,7,1.0],[3120,8,2.0],[3120,10,5.0],[3121,5,1.0],[3121,10,2.0],[3122,5,2.0],[3122,8,2.0],[3122,10,22.0],[3122,11,1.0],[3122,12,5.0],[3122,13,1.0],[3123,0,1.0],[3123,5,4.0],[3123,6,3.0],[3123,8,4.0],[3123,10,4.0],[3123,12,1.0],[3124,2,1.0],[3124,3,2.0],[3124,5,4.0],[3124,7,3.0],[3124,8,13.0],[3124,10,30.0],[3124,11,3.0],[3124,12,3.0],[3124,13,2.0],[3125,10,2.0],[3125,12,1.0],[3126,0,4.0],[3126,3,92.0],[3126,5,76.0],[3126,6,139.0],[3126,7,6.0],[3126,8,90.0],[3126,9,130.0],[3126,10,124.0],[3126,11,18.0],[3126,12,178.0],[3126,13,15.0],[3126,14,2.0],[3127,5,4.0],[3127,8,4.0],[3127,10,21.0],[3127,12,4.0],[3128,5,3.0],[3128,7,1.0],[3128,8,5.0],[3128,10,23.0],[3128,11,1.0],[3128,12,8.0],[3129,8,2.0],[3129,10,3.0],[3129,11,1.0],[3130,8,3.0],[3131,0,7.0],[3131,1,8.0],[3131,5,2.0],[3131,8,4.0],[3131,14,1.0],[3132,5,1.0],[3132,8,4.0],[3132,10,6.0],[3133,0,1.0],[3133,3,57.0],[3133,5,42.0],[3133,6,21.0],[3133,7,3.0],[3133,8,57.0],[3133,9,30.0],[3133,10,142.0],[3133,11,1.0],[3133,12,54.0],[3133,14,3.0],[3134,5,9.0],[3134,8,9.0],[3134,10,14.0],[3135,8,6.0],[3136,8,2.0],[3136,10,1.0],[3137,8,3.0],[3138,7,1.0],[3138,8,3.0],[3139,4,1.0],[3139,8,13.0],[3139,10,4.0],[3139,12,2.0],[3140,5,1.0],[3140,6,7.0],[3140,8,2.0],[3141,5,1.0],[3141,7,1.0],[3141,8,2.0],[3141,12,1.0],[3142,7,1.0],[3142,8,2.0],[3142,10,6.0],[3143,5,4.0],[3143,8,4.0],[3143,9,2.0],[3143,11,1.0],[3143,12,1.0],[3144,0,94.0],[3144,2,33.0],[3144,3,1.0],[3144,5,75.0],[3144,8,24.0],[3144,9,3.0],[3144,10,3.0],[3144,11,1.0],[3144,12,11.0],[3144,14,90.0],[3145,8,4.0],[3146,8,2.0],[3146,11,1.0],[3147,5,5.0],[3147,8,6.0],[3148,5,2.0],[3148,8,2.0],[3148,9,2.0],[3149,7,1.0],[3149,8,2.0],[3149,10,3.0],[3150,5,1.0],[3150,8,3.0],[3151,3,1.0],[3151,5,1.0],[3151,8,2.0],[3151,10,1.0],[3152,5,4.0],[3152,7,1.0],[3152,8,5.0],[3153,3,30.0],[3153,4,26.0],[3153,7,53.0],[3153,13,22.0],[3154,5,3.0],[3154,8,2.0],[3155,5,2.0],[3155,8,4.0],[3155,10,1.0],[3156,8,3.0],[3156,10,1.0],[3157,5,2.0],[3157,8,2.0],[3157,10,1.0],[3158,5,2.0],[3158,8,3.0],[3159,7,1.0],[3159,8,2.0],[3159,10,1.0],[3159,12,1.0],[3160,8,2.0],[3160,12,4.0],[3161,3,1.0],[3161,8,3.0],[3161,10,5.0],[3161,12,1.0],[3162,3,33.0],[3162,5,1.0],[3162,6,45.0],[3162,9,54.0],[3162,10,3.0],[3162,12,49.0],[3163,7,1.0],[3163,8,2.0],[3163,10,2.0],[3164,8,5.0],[3165,8,9.0],[3165,10,3.0],[3165,12,1.0],[3166,8,6.0],[3166,10,4.0],[3167,8,3.0],[3168,8,3.0],[3169,5,1.0],[3169,8,1.0],[3169,10,4.0],[3169,12,1.0],[3170,5,5.0],[3170,8,3.0],[3170,10,7.0],[3170,12,1.0],[3171,1,1422.0],[3171,3,311.0],[3171,8,1.0],[3172,2,213.0],[3173,5,1.0],[3173,7,1.0],[3173,8,1.0],[3173,12,3.0],[3174,5,2.0],[3174,8,4.0],[3174,10,1.0],[3174,12,2.0],[3175,5,1.0],[3175,8,2.0],[3175,11,1.0],[3175,12,1.0],[3176,5,7.0],[3176,8,1.0],[3177,5,4.0],[3177,8,1.0],[3178,5,1.0],[3178,8,4.0],[3178,10,2.0],[3178,12,1.0],[3179,3,1.0],[3179,5,3.0],[3179,6,1.0],[3179,8,3.0],[3179,10,4.0],[3180,5,1.0],[3180,8,2.0],[3180,10,4.0],[3181,5,2.0],[3181,8,2.0],[3181,12,5.0],[3182,5,5.0],[3182,8,5.0],[3183,3,1.0],[3183,4,9.0],[3183,5,95.0],[3183,7,1.0],[3183,8,17.0],[3183,10,8.0],[3183,11,3.0],[3183,12,13.0],[3183,13,7.0],[3183,14,10.0],[3184,5,1.0],[3184,8,2.0],[3185,5,3.0],[3185,8,6.0],[3185,10,5.0],[3185,11,1.0],[3185,12,3.0],[3186,5,1.0],[3186,8,3.0],[3186,10,2.0],[3187,0,5.0],[3187,5,7.0],[3187,8,1.0],[3187,10,1.0],[3188,5,6.0],[3188,8,2.0],[3188,10,12.0],[3189,2,1.0],[3189,8,1.0],[3189,10,1.0],[3190,5,3.0],[3190,8,6.0],[3190,10,1.0],[3191,3,4.0],[3191,5,1.0],[3191,6,4.0],[3191,8,1.0],[3191,9,5.0],[3191,10,1.0],[3191,12,5.0],[3192,5,1.0],[3192,8,5.0],[3192,10,2.0],[3192,12,2.0],[3193,5,5.0],[3193,8,6.0],[3194,3,23.0],[3194,6,52.0],[3194,9,37.0],[3194,12,28.0],[3195,5,4.0],[3195,8,3.0],[3196,5,2.0],[3196,8,2.0],[3196,11,1.0],[3197,5,1.0],[3197,8,1.0],[3197,10,1.0],[3198,5,3.0],[3198,8,1.0],[3199,5,3.0],[3199,8,4.0],[3199,10,2.0],[3199,12,1.0],[3200,7,1.0],[3200,8,1.0],[3200,10,1.0],[3201,0,1.0],[3201,2,1.0],[3201,5,4.0],[3201,7,1.0],[3201,8,7.0],[3201,10,20.0],[3201,11,1.0],[3201,12,5.0],[3201,13,1.0],[3201,14,2.0],[3202,5,2.0],[3202,7,1.0],[3202,8,1.0],[3202,10,5.0],[3203,3,33.0],[3203,4,1.0],[3203,6,11.0],[3203,8,1.0],[3203,9,34.0],[3203,12,40.0],[3204,5,1.0],[3204,8,1.0],[3204,10,2.0],[3204,12,1.0],[3205,7,1.0],[3205,8,2.0],[3205,10,1.0],[3206,5,1.0],[3206,8,2.0],[3206,10,3.0],[3207,2,1.0],[3207,3,19.0],[3207,5,3.0],[3207,6,19.0],[3207,7,1.0],[3207,8,2.0],[3207,9,32.0],[3207,10,1.0],[3207,12,21.0],[3208,2,1.0],[3208,5,1.0],[3208,8,1.0],[3209,5,1.0],[3209,8,2.0],[3209,10,3.0],[3209,12,2.0],[3210,0,96.0],[3210,1,18.0],[3210,5,3.0],[3210,7,2.0],[3210,9,1.0],[3210,12,2.0],[3210,14,135.0],[3211,5,5.0],[3211,6,1.0],[3211,8,9.0],[3211,11,1.0],[3212,5,3.0],[3212,8,6.0],[3212,9,1.0],[3212,10,1.0],[3213,5,2.0],[3213,8,1.0],[3214,5,7.0],[3214,8,7.0],[3215,5,3.0],[3215,8,5.0],[3215,10,31.0],[3215,12,4.0],[3216,5,1.0],[3216,8,3.0],[3217,5,2.0],[3217,8,2.0],[3218,5,7.0],[3218,8,1.0],[3219,0,1.0],[3219,5,10.0],[3219,7,2.0],[3219,8,12.0],[3219,9,17.0],[3219,10,2.0],[3219,11,3.0],[3219,12,4.0],[3220,5,2.0],[3220,8,2.0],[3220,10,4.0],[3220,12,1.0],[3221,0,64.0],[3221,1,17.0],[3221,3,1.0],[3221,5,45.0],[3221,6,1.0],[3221,8,4.0],[3221,10,4.0],[3221,11,1.0],[3221,12,5.0],[3221,14,36.0],[3222,5,1.0],[3222,8,2.0],[3222,10,4.0],[3223,5,2.0],[3223,7,1.0],[3223,8,4.0],[3223,10,1.0],[3223,11,1.0],[3223,12,1.0],[3224,5,7.0],[3224,8,6.0],[3224,10,10.0],[3225,7,1.0],[3225,8,2.0],[3226,5,1.0],[3226,8,1.0],[3226,12,2.0],[3227,8,3.0],[3227,12,1.0],[3228,8,1.0],[3228,10,1.0],[3228,12,1.0],[3229,3,2.0],[3229,5,1.0],[3229,6,1.0],[3229,8,1.0],[3229,9,2.0],[3229,10,5.0],[3229,12,3.0],[3230,0,1.0],[3230,2,1.0],[3230,3,2.0],[3230,11,89.0],[3230,12,5.0],[3231,7,1.0],[3231,8,1.0],[3231,10,1.0],[3232,5,12.0],[3232,6,1.0],[3232,8,19.0],[3232,10,22.0],[3232,12,6.0],[3232,14,1.0],[3233,2,1.0],[3233,4,2.0],[3233,7,2.0],[3233,8,3.0],[3233,10,8.0],[3233,11,1.0],[3233,12,1.0],[3233,14,2.0],[3234,1,1.0],[3234,3,2.0],[3234,4,2.0],[3234,6,2.0],[3234,7,5.0],[3234,8,2.0],[3234,12,3.0],[3234,13,2.0],[3234,14,2.0],[3235,5,2.0],[3235,8,3.0],[3235,10,1.0],[3236,5,1.0],[3236,8,1.0],[3236,12,2.0],[3237,5,2.0],[3237,7,1.0],[3237,8,3.0],[3237,10,32.0],[3237,12,7.0],[3238,4,2.0],[3239,3,4.0],[3239,5,27.0],[3239,6,10.0],[3239,7,1.0],[3239,8,25.0],[3239,9,17.0],[3239,10,95.0],[3239,11,1.0],[3239,12,17.0],[3240,6,2.0],[3240,8,1.0],[3240,12,1.0],[3241,3,1.0],[3241,6,7.0],[3241,12,1.0],[3242,6,26.0],[3242,8,1.0],[3242,9,4.0],[3242,10,5.0],[3242,12,13.0],[3243,5,1.0],[3243,6,12.0],[3243,9,3.0],[3243,10,1.0],[3243,12,2.0],[3244,6,3.0],[3245,3,6.0],[3245,6,2.0],[3245,9,1.0],[3246,3,6.0],[3246,5,1.0],[3246,6,10.0],[3246,8,2.0],[3246,9,1.0],[3246,12,2.0],[3247,0,1.0],[3247,6,2.0],[3247,7,1.0],[3247,8,3.0],[3247,10,3.0],[3247,13,1.0],[3247,14,1.0],[3248,6,3.0],[3248,12,1.0],[3249,3,1.0],[3249,4,1.0],[3249,5,26.0],[3249,7,4.0],[3249,8,53.0],[3249,9,11.0],[3249,10,112.0],[3249,12,24.0],[3249,13,1.0],[3250,6,8.0],[3251,6,4.0],[3251,10,2.0],[3252,6,8.0],[3253,6,6.0],[3254,6,5.0],[3254,11,6.0],[3255,5,1.0],[3255,6,6.0],[3255,8,1.0],[3256,3,128.0],[3256,5,1.0],[3256,6,105.0],[3256,7,1.0],[3256,8,2.0],[3256,9,82.0],[3256,11,1.0],[3256,12,83.0],[3257,6,4.0],[3258,5,1.0],[3258,6,3.0],[3258,10,3.0],[3259,6,3.0],[3260,3,81.0],[3260,5,2.0],[3260,6,98.0],[3260,7,1.0],[3260,8,7.0],[3260,9,148.0],[3260,10,2.0],[3260,12,114.0],[3261,6,4.0],[3262,5,1.0],[3262,6,4.0],[3262,8,1.0],[3263,0,1.0],[3263,5,1.0],[3263,6,2.0],[3263,7,1.0],[3263,8,2.0],[3263,12,4.0],[3264,6,8.0],[3264,12,1.0],[3265,6,6.0],[3266,6,2.0],[3266,12,1.0],[3267,2,1.0],[3267,5,4.0],[3267,6,3.0],[3267,7,1.0],[3267,8,4.0],[3267,10,7.0],[3267,12,1.0],[3268,6,4.0],[3268,9,1.0],[3268,12,2.0],[3269,0,500.0],[3269,2,4863.0],[3269,3,1315.0],[3269,4,407.0],[3269,5,839.0],[3269,6,494.0],[3269,7,2397.0],[3269,8,1581.0],[3269,9,823.0],[3269,10,2161.0],[3269,11,4845.0],[3269,12,5224.0],[3269,13,320.0],[3269,14,7833.0],[3270,0,133.0],[3270,2,468.0],[3270,3,20.0],[3270,4,41.0],[3270,5,5.0],[3270,6,34.0],[3270,7,426.0],[3270,9,96.0],[3270,10,1.0],[3270,11,275.0],[3270,12,120.0],[3270,13,84.0],[3270,14,262.0],[3271,0,22.0],[3271,1,14.0],[3271,2,66.0],[3271,3,63.0],[3271,4,228.0],[3271,8,27.0],[3271,9,1.0],[3271,11,99.0],[3271,13,146.0],[3271,14,19.0],[3272,6,3.0],[3272,12,1.0],[3273,5,4.0],[3273,6,10.0],[3273,8,1.0],[3273,12,4.0],[3274,3,84.0],[3274,5,10.0],[3274,6,65.0],[3274,7,1.0],[3274,8,7.0],[3274,9,55.0],[3274,10,16.0],[3274,12,66.0],[3275,6,3.0],[3275,12,2.0],[3276,6,5.0],[3277,6,2.0],[3277,12,2.0],[3278,6,6.0],[3279,0,1.0],[3279,1,2.0],[3279,2,7.0],[3279,3,39.0],[3279,4,106.0],[3279,5,21.0],[3279,6,16.0],[3279,7,71.0],[3279,8,7.0],[3279,9,34.0],[3279,10,73.0],[3279,11,49.0],[3279,12,29.0],[3279,13,163.0],[3279,14,100.0],[3280,3,15.0],[3280,6,3.0],[3280,9,8.0],[3280,12,4.0],[3281,6,12.0],[3282,6,3.0],[3283,3,3.0],[3283,6,4.0],[3283,12,7.0],[3284,5,2.0],[3284,6,7.0],[3284,8,4.0],[3284,10,8.0],[3284,12,3.0],[3285,5,1.0],[3285,6,4.0],[3285,8,3.0],[3285,9,4.0],[3285,12,3.0],[3286,6,5.0],[3286,12,4.0],[3287,6,3.0],[3288,5,1.0],[3288,6,12.0],[3289,6,2.0],[3289,12,4.0],[3290,0,13.0],[3290,5,29.0],[3290,8,4.0],[3290,10,69.0],[3290,12,2.0],[3291,6,4.0],[3292,6,6.0],[3293,6,3.0],[3294,0,1.0],[3294,2,1.0],[3294,3,445.0],[3294,5,47.0],[3294,6,343.0],[3294,7,9.0],[3294,8,49.0],[3294,9,642.0],[3294,10,50.0],[3294,11,13.0],[3294,12,326.0],[3294,14,1.0],[3295,6,4.0],[3296,6,4.0],[3297,6,2.0],[3297,12,1.0],[3298,3,8.0],[3298,5,3.0],[3298,6,20.0],[3298,7,1.0],[3298,8,8.0],[3298,9,17.0],[3298,10,46.0],[3298,12,12.0],[3299,6,8.0],[3299,12,1.0],[3300,6,4.0],[3301,1,22.0],[3301,8,37.0],[3302,5,3.0],[3302,6,10.0],[3302,8,4.0],[3302,10,11.0],[3302,12,3.0],[3303,6,10.0],[3304,6,4.0],[3304,12,3.0],[3305,6,15.0],[3305,12,1.0],[3306,6,5.0],[3307,6,4.0],[3307,12,1.0],[3307,14,1.0],[3308,3,2.0],[3308,5,6.0],[3308,6,2.0],[3308,8,8.0],[3308,10,2.0],[3308,11,3.0],[3308,12,1.0],[3309,6,3.0],[3309,10,1.0],[3309,11,1.0],[3310,3,2.0],[3310,6,22.0],[3310,7,1.0],[3310,9,53.0],[3310,12,11.0],[3310,14,1.0],[3311,6,4.0],[3311,12,1.0],[3312,5,1.0],[3312,6,6.0],[3312,8,2.0],[3313,6,4.0],[3313,12,2.0],[3314,0,1.0],[3314,3,2.0],[3314,4,1.0],[3314,6,1.0],[3314,7,1.0],[3314,9,2.0],[3314,10,1.0],[3314,11,1.0],[3314,12,2.0],[3314,14,1.0],[3315,2,1.0],[3315,3,1.0],[3315,6,1.0],[3315,11,1.0],[3315,14,1.0],[3316,6,5.0],[3316,9,1.0],[3316,12,2.0],[3317,6,2.0],[3317,9,1.0],[3317,12,4.0],[3318,6,2.0],[3318,7,2.0],[3318,13,1.0],[3319,6,2.0],[3319,12,1.0],[3320,6,5.0],[3320,8,1.0],[3320,12,4.0],[3321,0,84.0],[3321,7,4.0],[3321,8,1.0],[3321,9,1.0],[3321,14,1.0],[3322,3,1.0],[3322,6,3.0],[3323,3,20.0],[3323,6,1.0],[3323,7,1.0],[3323,13,1.0],[3324,6,1.0],[3324,9,2.0],[3325,6,1.0],[3325,9,3.0],[3326,0,1.0],[3326,3,2.0],[3326,6,2.0],[3326,13,1.0],[3327,6,1.0],[3327,7,1.0],[3327,8,1.0],[3328,6,3.0],[3328,9,2.0],[3329,5,1.0],[3329,6,5.0],[3329,7,1.0],[3329,9,3.0],[3329,12,1.0],[3330,5,1.0],[3330,6,1.0],[3330,11,1.0],[3330,13,1.0],[3331,2,1.0],[3331,3,3.0],[3331,5,11.0],[3331,7,10.0],[3331,8,17.0],[3331,10,47.0],[3331,11,2.0],[3331,12,7.0],[3332,5,3.0],[3332,6,1.0],[3332,8,3.0],[3332,12,5.0],[3333,4,2.0],[3333,6,1.0],[3333,7,3.0],[3333,13,2.0],[3333,14,1.0],[3334,0,1.0],[3334,5,1.0],[3334,6,1.0],[3334,7,1.0],[3334,10,1.0],[3335,7,5.0],[3336,7,7.0],[3337,7,2.0],[3337,10,3.0],[3338,7,5.0],[3339,7,2.0],[3339,8,1.0],[3339,10,1.0],[3339,11,1.0],[3339,12,2.0],[3340,5,2.0],[3340,7,1.0],[3340,8,1.0],[3340,10,4.0],[3340,11,1.0],[3340,12,1.0],[3341,3,2.0],[3341,7,6.0],[3341,11,1.0],[3341,12,2.0],[3341,13,2.0],[3342,5,27.0],[3342,7,3.0],[3342,8,63.0],[3342,10,83.0],[3342,11,1.0],[3342,12,15.0],[3343,7,1.0],[3343,11,2.0],[3343,14,1.0],[3344,5,8.0],[3344,7,2.0],[3344,8,3.0],[3344,10,4.0],[3344,12,3.0],[3345,7,1.0],[3345,10,2.0],[3345,12,1.0],[3346,6,1.0],[3346,7,1.0],[3346,8,1.0],[3346,10,8.0],[3346,12,4.0],[3347,3,1.0],[3347,5,6.0],[3347,7,2.0],[3347,8,6.0],[3347,10,10.0],[3347,12,5.0],[3348,5,4.0],[3348,7,2.0],[3348,8,5.0],[3348,11,2.0],[3348,12,9.0],[3349,5,2.0],[3349,7,1.0],[3349,8,1.0],[3349,10,2.0],[3349,12,1.0],[3350,0,2.0],[3350,3,4.0],[3350,4,1.0],[3350,5,1.0],[3350,6,2.0],[3350,7,7.0],[3350,8,1.0],[3350,10,1.0],[3350,11,4.0],[3350,12,9.0],[3350,13,4.0],[3350,14,3.0],[3351,4,1.0],[3351,7,2.0],[3351,11,2.0],[3352,7,2.0],[3352,12,2.0],[3352,14,1.0],[3353,7,1.0],[3353,13,2.0],[3354,5,2.0],[3354,6,1.0],[3354,7,1.0],[3354,10,1.0],[3355,1,2.0],[3355,5,1.0],[3355,7,3.0],[3355,12,7.0],[3356,3,2.0],[3356,5,1.0],[3356,6,1.0],[3356,7,2.0],[3356,12,3.0],[3356,13,1.0],[3357,4,2.0],[3357,11,1.0],[3357,13,1.0],[3358,0,4.0],[3358,4,12.0],[3358,7,6.0],[3358,9,2.0],[3358,13,4.0],[3359,4,3.0],[3360,2,5.0],[3360,3,1.0],[3360,4,3.0],[3360,5,4.0],[3360,7,1.0],[3360,9,1.0],[3360,11,1.0],[3360,12,1.0],[3360,13,5.0],[3360,14,2.0],[3361,3,49.0],[3361,6,17.0],[3361,9,8.0],[3361,12,8.0],[3362,4,4.0],[3362,10,1.0],[3362,12,2.0],[3362,13,3.0],[3362,14,2.0],[3363,4,1.0],[3363,13,2.0],[3363,14,2.0],[3364,4,2.0],[3364,8,1.0],[3364,13,2.0],[3365,4,1.0],[3365,11,1.0],[3365,14,3.0],[3366,3,4.0],[3366,4,2.0],[3366,5,1.0],[3366,6,1.0],[3366,7,3.0],[3366,10,3.0],[3367,4,3.0],[3367,6,1.0],[3367,10,1.0],[3367,11,1.0],[3367,12,2.0],[3367,13,1.0],[3367,14,1.0],[3368,4,1.0],[3368,9,1.0],[3368,13,1.0],[3368,14,1.0],[3369,4,2.0],[3369,7,2.0],[3369,10,3.0],[3369,12,4.0],[3369,13,1.0],[3370,0,180.0],[3370,1,423.0],[3370,3,781.0],[3370,4,454.0],[3370,6,1.0],[3370,7,10.0],[3370,8,237.0],[3370,9,12.0],[3370,10,1.0],[3370,11,90.0],[3370,13,293.0],[3370,14,40.0],[3371,0,69.0],[3371,5,9.0],[3371,12,4.0],[3371,14,20.0],[3372,5,3.0],[3373,5,5.0],[3373,9,1.0],[3373,11,2.0],[3374,3,3.0],[3374,4,1.0],[3374,5,2.0],[3374,6,2.0],[3374,7,4.0],[3374,9,1.0],[3374,10,1.0],[3374,11,2.0],[3374,12,4.0],[3374,13,6.0],[3374,14,2.0],[3375,5,4.0],[3375,8,1.0],[3375,10,2.0],[3375,11,1.0],[3376,5,3.0],[3377,5,5.0],[3378,5,3.0],[3379,5,3.0],[3380,2,123.0],[3381,5,7.0],[3382,5,2.0],[3382,8,1.0],[3382,10,3.0],[3383,0,1.0],[3383,1,1.0],[3383,2,1.0],[3383,3,1.0],[3383,5,9.0],[3383,6,2.0],[3383,7,1.0],[3383,8,2.0],[3383,9,4.0],[3383,10,9.0],[3383,12,1.0],[3383,13,1.0],[3383,14,4.0],[3384,5,5.0],[3384,12,2.0],[3385,5,8.0],[3385,8,1.0],[3386,5,40.0],[3386,7,157.0],[3386,9,1.0],[3387,2,11.0],[3387,9,14.0],[3387,11,447.0],[3387,14,6.0],[3388,5,2.0],[3388,10,1.0],[3389,5,2.0],[3389,8,2.0],[3390,5,4.0],[3391,5,6.0],[3391,8,3.0],[3391,10,1.0],[3392,5,6.0],[3392,8,6.0],[3392,10,3.0],[3392,12,2.0],[3393,5,2.0],[3393,10,1.0],[3394,0,3.0],[3394,3,1.0],[3394,5,2.0],[3394,14,5.0],[3395,5,2.0],[3395,12,2.0],[3396,5,2.0],[3396,10,5.0],[3397,5,6.0],[3397,8,1.0],[3397,11,1.0],[3398,2,2.0],[3398,5,10.0],[3398,6,1.0],[3398,7,4.0],[3398,8,23.0],[3398,9,1.0],[3398,10,50.0],[3398,11,4.0],[3398,12,4.0],[3398,13,39.0],[3399,5,16.0],[3399,8,9.0],[3399,10,44.0],[3399,12,15.0],[3399,14,2.0],[3400,5,6.0],[3400,8,5.0],[3400,10,6.0],[3400,12,1.0],[3401,5,1.0],[3401,10,3.0],[3401,12,1.0],[3402,3,4.0],[3402,5,1.0],[3402,14,1.0],[3403,5,1.0],[3403,8,1.0],[3403,12,1.0],[3404,5,4.0],[3404,8,2.0],[3404,10,3.0],[3404,11,1.0],[3405,5,1.0],[3405,8,2.0],[3405,11,1.0],[3406,5,2.0],[3406,10,3.0],[3406,12,2.0],[3407,5,3.0],[3407,8,1.0],[3407,11,1.0],[3408,3,1.0],[3408,5,76.0],[3408,8,8.0],[3408,10,3.0],[3408,11,4.0],[3408,12,9.0],[3409,5,7.0],[3409,8,2.0],[3409,9,1.0],[3409,10,1.0],[3409,11,1.0],[3409,12,5.0],[3410,5,6.0],[3410,8,7.0],[3410,10,1.0],[3410,11,1.0],[3410,12,2.0],[3411,5,1.0],[3411,9,1.0],[3411,10,1.0],[3412,5,2.0],[3412,11,1.0],[3412,12,1.0],[3413,3,1.0],[3413,4,2.0],[3413,5,3.0],[3413,11,1.0],[3413,12,2.0],[3414,5,14.0],[3414,12,2.0],[3415,5,1.0],[3415,10,2.0],[3415,13,1.0],[3416,5,2.0],[3416,10,2.0],[3416,12,2.0],[3417,5,1.0],[3417,8,1.0],[3417,10,1.0],[3417,12,3.0],[3418,5,3.0],[3418,9,3.0],[3419,0,5.0],[3419,3,3.0],[3419,5,84.0],[3419,6,1.0],[3419,7,1.0],[3419,8,10.0],[3419,11,2.0],[3419,12,5.0],[3419,14,9.0],[3420,4,2.0],[3420,13,4.0],[3421,10,3.0],[3421,13,2.0],[3422,3,1.0],[3422,5,1.0],[3422,10,2.0],[3422,11,2.0],[3422,12,1.0],[3422,13,4.0],[3422,14,3.0],[3423,1,88.0],[3423,3,2.0],[3423,4,2.0],[3423,5,2.0],[3423,6,1.0],[3423,9,4.0],[3423,10,2.0],[3423,11,3.0],[3423,12,1.0],[3423,13,4.0],[3423,14,5.0],[3424,8,1.0],[3424,12,2.0],[3424,13,1.0],[3425,0,3.0],[3425,1,4.0],[3425,2,13.0],[3425,3,24.0],[3425,4,20.0],[3425,5,104.0],[3425,6,9.0],[3425,7,25.0],[3425,8,7.0],[3425,9,10.0],[3425,10,14.0],[3425,11,11.0],[3425,12,65.0],[3425,13,39.0],[3425,14,96.0],[3426,6,1.0],[3426,9,3.0],[3426,12,1.0],[3426,13,1.0],[3427,5,2.0],[3427,6,1.0],[3427,7,1.0],[3427,8,5.0],[3427,10,2.0],[3427,12,1.0],[3427,13,2.0],[3427,14,4.0],[3428,3,3.0],[3428,7,13.0],[3429,6,1.0],[3429,13,2.0],[3429,14,1.0],[3430,14,5.0],[3431,14,4.0],[3432,14,3.0],[3433,14,4.0],[3434,14,3.0],[3435,14,4.0],[3436,14,3.0],[3437,0,1.0],[3437,3,1.0],[3437,11,2.0],[3437,13,78.0],[3438,14,7.0],[3439,0,3.0],[3439,3,1.0],[3439,4,1.0],[3439,5,1.0],[3439,14,2.0],[3440,3,1.0],[3440,14,14.0],[3441,14,3.0],[3442,14,4.0],[3443,12,1.0],[3443,14,2.0],[3444,14,5.0],[3445,14,3.0],[3446,0,71.0],[3446,5,2.0],[3446,14,27.0],[3447,14,6.0],[3448,11,1.0],[3448,14,4.0],[3449,11,2.0],[3449,14,1.0],[3450,0,2.0],[3450,3,1.0],[3450,10,1.0],[3450,14,1.0],[3451,11,4.0],[3451,14,1.0],[3452,2,2.0],[3452,11,11.0],[3452,14,1.0],[3453,3,69.0],[3453,9,15.0],[3453,12,10.0],[3454,3,1.0],[3454,14,2.0],[3455,11,2.0],[3455,14,1.0],[3456,11,13.0],[3456,14,1.0],[3457,11,4.0],[3457,14,1.0],[3458,2,1.0],[3458,11,7.0],[3458,14,1.0],[3459,6,1.0],[3459,9,1.0],[3459,11,1.0],[3459,14,1.0],[3460,11,10.0],[3460,14,1.0],[3461,11,2.0],[3461,14,1.0],[3462,0,4.0],[3462,3,2.0],[3462,7,1.0],[3462,10,1.0],[3462,11,4.0],[3462,14,3.0],[3463,0,2.0],[3463,1,1.0],[3463,2,341.0],[3463,3,32.0],[3463,4,8.0],[3463,5,23.0],[3463,6,2.0],[3463,7,19.0],[3463,9,38.0],[3463,10,16.0],[3463,11,955.0],[3463,12,2.0],[3463,13,14.0],[3463,14,36.0],[3464,2,2.0],[3464,9,1.0],[3464,11,126.0],[3465,11,11.0],[3465,14,1.0],[3466,11,5.0],[3466,14,1.0],[3467,11,3.0],[3467,14,1.0],[3468,11,2.0],[3468,14,1.0],[3469,0,5.0],[3470,0,5.0],[3470,6,1.0],[3470,8,2.0],[3471,0,1.0],[3471,1,262.0],[3471,9,2.0],[3471,10,1.0],[3471,13,1.0],[3471,14,20.0],[3472,0,4.0],[3473,0,7.0],[3473,14,3.0],[3474,0,6.0],[3475,0,5.0],[3476,0,2.0],[3476,8,3.0],[3477,0,11.0],[3478,0,9.0],[3479,0,9.0],[3480,0,1.0],[3480,3,1.0],[3480,9,1.0],[3481,0,1.0],[3481,11,2.0],[3482,2,3.0],[3482,3,3.0],[3482,5,24.0],[3482,6,1.0],[3482,7,15.0],[3482,8,69.0],[3482,9,2.0],[3482,10,109.0],[3482,11,8.0],[3482,12,20.0],[3482,13,58.0],[3482,14,2.0],[3483,0,2.0],[3483,3,2.0],[3483,5,1.0],[3483,7,1.0],[3483,10,1.0],[3483,11,1.0],[3484,3,2.0],[3484,6,1.0],[3484,7,3.0],[3484,8,4.0],[3484,9,2.0],[3484,10,4.0],[3484,12,1.0],[3484,13,1.0],[3484,14,1.0],[3485,0,1.0],[3485,3,2.0],[3485,9,1.0],[3485,10,1.0],[3485,11,1.0],[3485,13,2.0],[3485,14,2.0],[3486,12,5.0],[3487,12,4.0],[3488,10,1.0],[3488,12,3.0],[3489,5,3.0],[3489,7,1.0],[3489,10,5.0],[3489,12,5.0],[3490,3,3.0],[3490,6,7.0],[3490,9,56.0],[3490,10,2.0],[3490,12,47.0],[3491,3,11.0],[3491,5,1.0],[3491,6,44.0],[3491,7,2.0],[3491,8,1.0],[3491,9,17.0],[3491,10,2.0],[3491,12,20.0],[3492,5,1.0],[3492,6,1.0],[3492,8,1.0],[3492,10,7.0],[3492,12,5.0],[3493,3,13.0],[3493,12,3.0],[3494,5,3.0],[3494,8,4.0],[3494,10,2.0],[3494,11,2.0],[3494,12,3.0],[3495,12,3.0],[3496,5,2.0],[3496,10,2.0],[3496,12,5.0],[3497,3,1.0],[3497,12,5.0],[3498,10,1.0],[3498,12,2.0],[3499,12,3.0],[3500,3,82.0],[3500,5,2.0],[3500,6,52.0],[3500,7,3.0],[3500,8,1.0],[3500,9,52.0],[3500,12,40.0],[3501,10,2.0],[3501,12,3.0],[3502,0,1.0],[3502,3,1.0],[3502,5,3.0],[3502,6,7.0],[3502,9,2.0],[3502,10,2.0],[3502,12,6.0],[3503,5,1.0],[3503,8,1.0],[3503,10,2.0],[3503,12,2.0],[3504,12,3.0],[3505,12,3.0],[3506,12,9.0],[3507,8,1.0],[3507,12,2.0],[3508,12,3.0],[3509,0,140.0],[3509,5,9.0],[3509,10,16.0],[3509,12,1.0],[3509,14,97.0],[3510,3,5.0],[3510,5,27.0],[3510,7,3.0],[3510,8,27.0],[3510,9,40.0],[3510,10,7.0],[3510,11,4.0],[3510,12,47.0],[3511,8,2.0],[3511,12,3.0],[3512,3,11.0],[3512,5,1.0],[3512,8,1.0],[3512,9,17.0],[3512,10,1.0],[3512,12,6.0],[3513,8,1.0],[3513,12,8.0],[3514,6,1.0],[3514,8,1.0],[3514,12,5.0],[3515,12,5.0],[3516,0,72.0],[3516,5,1.0],[3516,9,1.0],[3516,14,21.0],[3517,12,3.0],[3518,12,5.0],[3519,9,3.0],[3519,12,2.0],[3520,12,4.0],[3521,12,8.0],[3522,12,3.0],[3523,12,3.0],[3524,6,1.0],[3524,12,4.0],[3525,2,9.0],[3525,9,2.0],[3525,11,417.0],[3525,14,5.0],[3526,5,2.0],[3526,12,2.0],[3527,3,1.0],[3527,8,2.0],[3527,12,2.0],[3528,3,2.0],[3528,11,3.0],[3528,12,6.0],[3528,13,1.0],[3528,14,1.0],[3529,7,1.0],[3529,12,3.0],[3530,12,3.0],[3531,12,3.0],[3532,0,307.0],[3532,1,7.0],[3532,10,1.0],[3532,14,98.0],[3533,12,5.0],[3534,3,1.0],[3534,12,2.0],[3535,10,1.0],[3535,12,2.0],[3536,8,1.0],[3536,12,2.0],[3537,10,1.0],[3537,12,2.0],[3538,0,1.0],[3538,3,1.0],[3538,6,3.0],[3538,7,1.0],[3538,11,3.0],[3538,12,2.0],[3538,13,1.0],[3538,14,4.0],[3539,10,1.0],[3539,12,2.0],[3540,3,1.0],[3540,5,3.0],[3540,6,1.0],[3540,8,8.0],[3540,10,10.0],[3540,11,1.0],[3540,12,7.0],[3541,12,3.0],[3542,2,1.0],[3542,3,2.0],[3542,5,64.0],[3542,8,11.0],[3542,9,3.0],[3542,10,2.0],[3542,11,1.0],[3542,12,10.0],[3543,8,1.0],[3543,12,2.0],[3544,12,3.0],[3545,12,3.0],[3546,5,1.0],[3546,12,2.0],[3547,3,3.0],[3547,9,4.0],[3547,12,8.0],[3548,12,3.0],[3549,12,3.0],[3550,12,4.0],[3551,0,21.0],[3551,2,2.0],[3551,3,47.0],[3551,4,5.0],[3551,5,610.0],[3551,6,113.0],[3551,7,354.0],[3551,8,166.0],[3551,9,36.0],[3551,10,110.0],[3551,11,1.0],[3551,12,431.0],[3551,13,3.0],[3551,14,8.0],[3552,3,78.0],[3552,6,29.0],[3552,9,24.0],[3552,10,1.0],[3552,12,27.0],[3553,9,1.0],[3553,12,2.0],[3554,3,12.0],[3554,6,2.0],[3554,8,1.0],[3554,12,5.0],[3555,4,1.0],[3555,5,2.0],[3555,7,1.0],[3555,8,1.0],[3555,11,1.0],[3555,12,4.0],[3555,14,2.0],[3556,12,3.0],[3557,0,1.0],[3557,5,1.0],[3557,8,1.0],[3557,10,33.0],[3557,12,8.0],[3558,12,3.0],[3559,5,1.0],[3559,10,4.0],[3559,12,3.0],[3560,3,27.0],[3560,6,29.0],[3560,9,30.0],[3560,12,31.0],[3561,3,15.0],[3561,5,3.0],[3561,6,1.0],[3561,8,3.0],[3561,9,8.0],[3561,10,1.0],[3561,11,1.0],[3561,12,4.0],[3562,3,2.0],[3562,12,3.0],[3563,2,1.0],[3563,11,2.0],[3563,12,1.0],[3564,3,1.0],[3564,5,1.0],[3564,9,3.0],[3564,12,1.0],[3565,7,1.0],[3565,10,1.0],[3565,11,1.0],[3565,12,1.0],[3566,3,1.0],[3566,10,2.0],[3566,12,1.0],[3567,6,1.0],[3567,9,2.0],[3567,12,1.0],[3568,9,1.0],[3568,12,2.0],[3569,3,1.0],[3569,8,1.0],[3569,10,2.0],[3569,12,2.0],[3570,0,3.0],[3570,2,1.0],[3570,3,258.0],[3570,4,1.0],[3570,5,103.0],[3570,6,236.0],[3570,7,2.0],[3570,8,72.0],[3570,9,342.0],[3570,10,26.0],[3570,11,12.0],[3570,12,152.0],[3570,13,1.0],[3570,14,2.0],[3571,3,3.0],[3571,8,1.0],[3571,12,1.0],[3572,9,1.0],[3572,12,3.0],[3573,8,1.0],[3573,9,1.0],[3573,12,1.0],[3574,9,4.0],[3574,12,3.0],[3575,3,1.0],[3575,9,5.0],[3575,12,4.0],[3576,3,3.0],[3576,11,2.0],[3576,12,1.0],[3577,6,4.0],[3577,9,8.0],[3577,12,6.0],[3577,14,1.0],[3578,6,2.0],[3578,8,1.0],[3578,9,2.0],[3578,12,2.0],[3579,7,1.0],[3579,11,6.0],[3579,12,2.0],[3580,9,1.0],[3580,12,2.0],[3581,7,62.0],[3581,13,1.0],[3582,2,1.0],[3582,3,1.0],[3582,10,2.0],[3582,11,1.0],[3583,2,1.0],[3583,11,2.0],[3584,2,1.0],[3584,11,8.0],[3585,2,1.0],[3585,11,6.0],[3586,2,1.0],[3586,11,5.0],[3587,2,1.0],[3587,9,2.0],[3587,11,2.0],[3588,2,1.0],[3588,8,1.0],[3588,11,1.0],[3589,2,2.0],[3589,11,16.0],[3589,14,1.0],[3590,2,2.0],[3590,11,2.0],[3591,0,1.0],[3591,2,91.0],[3591,3,28.0],[3591,4,1.0],[3591,5,3.0],[3591,6,21.0],[3591,7,1.0],[3591,8,3.0],[3591,9,72.0],[3591,10,8.0],[3591,12,49.0],[3592,2,3.0],[3592,11,4.0],[3593,2,1.0],[3593,11,9.0],[3593,14,1.0],[3594,3,2.0],[3594,6,1.0],[3594,8,2.0],[3594,12,1.0],[3595,3,4.0],[3596,3,3.0],[3596,9,4.0],[3596,10,1.0],[3597,3,5.0],[3597,8,1.0],[3597,10,1.0],[3597,12,2.0],[3598,3,6.0],[3598,9,2.0],[3598,10,1.0],[3598,12,1.0],[3599,3,4.0],[3600,11,114.0],[3601,3,4.0],[3602,3,2.0],[3602,12,2.0],[3603,3,5.0],[3603,6,1.0],[3604,3,4.0],[3604,7,1.0],[3605,3,2.0],[3605,5,2.0],[3605,9,2.0],[3605,10,2.0],[3605,12,5.0],[3606,3,5.0],[3606,5,2.0],[3606,7,1.0],[3606,14,1.0],[3607,3,7.0],[3607,12,1.0],[3608,3,6.0],[3609,3,60.0],[3609,4,36.0],[3609,8,18.0],[3609,13,21.0],[3610,7,1.0],[3610,11,70.0],[3611,3,2.0],[3611,8,1.0],[3612,3,17.0],[3612,6,6.0],[3612,7,1.0],[3612,9,7.0],[3612,12,5.0],[3613,3,2.0],[3613,7,1.0],[3614,3,3.0],[3615,3,3.0],[3615,5,1.0],[3615,8,2.0],[3616,3,7.0],[3616,6,1.0],[3617,3,3.0],[3618,3,6.0],[3618,9,4.0],[3618,12,1.0],[3619,3,3.0],[3620,3,4.0],[3621,0,24.0],[3621,1,7.0],[3621,2,80.0],[3621,3,208.0],[3621,4,199.0],[3621,5,266.0],[3621,6,155.0],[3621,7,487.0],[3621,8,98.0],[3621,9,130.0],[3621,10,733.0],[3621,11,139.0],[3621,12,421.0],[3621,13,221.0],[3621,14,446.0],[3622,3,3.0],[3622,12,1.0],[3623,3,3.0],[3624,3,2.0],[3624,12,1.0],[3625,3,2.0],[3625,5,1.0],[3625,9,1.0],[3626,2,1.0],[3626,3,1.0],[3626,11,5.0],[3627,3,1.0],[3627,7,1.0],[3627,11,2.0],[3628,11,3.0],[3629,11,5.0],[3630,11,11.0],[3631,10,93.0],[3631,11,3.0],[3632,2,1.0],[3632,11,9.0],[3633,2,1.0],[3633,11,11.0],[3634,11,8.0],[3635,11,5.0],[3636,11,5.0],[3636,14,1.0],[3637,11,9.0],[3638,11,4.0],[3639,2,1.0],[3639,11,8.0],[3640,1,14.0],[3640,2,1.0],[3640,3,3.0],[3640,5,236.0],[3640,6,1.0],[3640,7,5.0],[3640,8,46.0],[3640,9,2.0],[3640,10,27.0],[3640,11,5.0],[3640,12,27.0],[3640,14,2.0],[3641,11,3.0],[3642,11,4.0],[3642,14,1.0],[3643,11,4.0],[3644,11,3.0],[3645,11,3.0],[3646,11,4.0],[3647,2,1.0],[3647,11,12.0],[3648,11,10.0],[3649,0,22.0],[3649,1,1758.0],[3649,4,233.0],[3649,5,187.0],[3649,7,71.0],[3649,8,131.0],[3649,9,7.0],[3649,13,258.0],[3649,14,47.0],[3650,3,20.0],[3650,6,24.0],[3650,8,6.0],[3650,9,40.0],[3650,10,9.0],[3650,12,18.0],[3651,11,3.0],[3652,11,5.0],[3653,11,8.0],[3654,11,6.0],[3655,11,9.0],[3656,11,5.0],[3657,11,12.0],[3657,14,1.0],[3658,3,74.0],[3658,5,7.0],[3658,6,42.0],[3658,8,5.0],[3658,9,108.0],[3658,10,17.0],[3658,12,34.0],[3659,8,1.0],[3659,10,1.0],[3659,11,2.0],[3660,11,4.0],[3661,11,3.0],[3662,11,5.0],[3663,11,4.0],[3664,11,4.0],[3665,11,5.0],[3666,11,5.0],[3667,11,4.0],[3668,0,1.0],[3668,3,385.0],[3668,5,15.0],[3668,6,277.0],[3668,7,9.0],[3668,8,23.0],[3668,9,536.0],[3668,10,110.0],[3668,11,3.0],[3668,12,370.0],[3668,14,21.0],[3669,11,3.0],[3670,11,3.0],[3671,11,7.0],[3671,14,1.0],[3672,2,1.0],[3672,11,7.0],[3673,2,1.0],[3673,11,9.0],[3674,11,3.0],[3675,11,6.0],[3676,11,8.0],[3677,11,6.0],[3678,3,42.0],[3678,6,10.0],[3678,9,58.0],[3678,12,24.0],[3679,11,9.0],[3680,11,9.0],[3681,11,3.0],[3682,2,1.0],[3682,11,7.0],[3683,11,4.0],[3684,11,8.0],[3685,2,1.0],[3685,11,3.0],[3686,2,1.0],[3686,11,12.0],[3687,3,128.0],[3687,4,209.0],[3687,13,158.0],[3688,11,7.0],[3689,11,6.0],[3690,11,6.0],[3691,11,10.0],[3692,11,5.0],[3693,11,4.0],[3694,11,5.0],[3695,11,5.0],[3696,11,14.0],[3697,11,3.0],[3698,1,5.0],[3698,3,46.0],[3698,4,98.0],[3698,6,6.0],[3698,7,14.0],[3698,13,83.0],[3699,11,6.0],[3700,11,2.0],[3700,12,1.0],[3701,11,5.0],[3702,9,4.0],[3702,11,9.0],[3703,11,4.0],[3704,11,10.0],[3705,11,4.0],[3705,14,1.0],[3706,0,2.0],[3706,2,48.0],[3706,3,34.0],[3706,6,2.0],[3706,7,6.0],[3706,9,19.0],[3706,10,3.0],[3706,12,2.0],[3707,11,5.0],[3708,11,8.0],[3709,11,5.0],[3710,11,13.0],[3711,2,2.0],[3711,11,12.0],[3711,14,1.0],[3712,2,1.0],[3712,11,11.0],[3713,0,1.0],[3713,1,43.0],[3713,2,185.0],[3713,4,6.0],[3713,7,139.0],[3713,8,269.0],[3713,14,12.0],[3714,11,3.0],[3715,2,1.0],[3715,11,4.0],[3716,11,11.0],[3717,11,3.0],[3718,11,3.0],[3719,11,6.0],[3719,14,1.0],[3720,11,7.0],[3721,5,56.0],[3721,6,1.0],[3721,8,6.0],[3721,10,2.0],[3721,11,1.0],[3721,12,6.0],[3721,14,1.0],[3722,11,7.0],[3722,14,1.0],[3723,11,3.0],[3724,11,5.0],[3724,14,1.0],[3725,11,11.0],[3726,11,25.0],[3727,11,4.0],[3728,11,3.0],[3729,1,53.0],[3729,4,100.0],[3729,7,206.0],[3729,8,42.0],[3729,13,65.0],[3730,11,3.0],[3731,2,1.0],[3731,11,13.0],[3732,11,7.0],[3733,11,4.0],[3734,11,3.0],[3735,11,3.0],[3736,11,5.0],[3737,11,12.0],[3738,11,9.0],[3738,14,2.0],[3739,1,325.0],[3739,3,955.0],[3739,8,149.0],[3739,9,29.0],[3740,0,2.0],[3740,2,1.0],[3740,3,9.0],[3740,4,5.0],[3740,5,347.0],[3740,6,2.0],[3740,7,27.0],[3740,8,70.0],[3740,9,2.0],[3740,10,72.0],[3740,11,8.0],[3740,12,50.0],[3740,13,5.0],[3740,14,42.0],[3741,2,1.0],[3741,11,10.0],[3742,11,3.0],[3743,11,5.0],[3744,11,4.0],[3745,11,12.0],[3746,11,13.0],[3747,11,6.0],[3748,4,1.0],[3748,5,129.0],[3748,6,1.0],[3748,7,1.0],[3748,8,15.0],[3748,10,5.0],[3748,11,1.0],[3748,12,10.0],[3749,11,4.0],[3749,14,1.0],[3750,11,3.0],[3751,11,3.0],[3752,9,2.0],[3752,11,4.0],[3752,14,1.0],[3753,11,3.0],[3754,11,3.0],[3755,11,5.0],[3756,11,13.0],[3757,3,13.0],[3757,5,1.0],[3757,6,50.0],[3757,9,26.0],[3757,10,2.0],[3757,12,23.0],[3758,11,3.0],[3759,3,3.0],[3759,6,2.0],[3759,8,2.0],[3759,11,5.0],[3759,12,3.0],[3760,11,4.0],[3760,14,1.0],[3761,11,6.0],[3762,11,12.0],[3763,11,14.0],[3764,11,3.0],[3765,11,3.0],[3766,2,1.0],[3766,3,18.0],[3766,5,34.0],[3766,7,41.0],[3766,8,14.0],[3766,10,1.0],[3766,12,1.0],[3766,13,91.0],[3766,14,11.0],[3767,11,3.0],[3768,11,3.0],[3769,11,4.0],[3770,11,5.0],[3771,11,5.0],[3772,11,5.0],[3772,14,1.0],[3773,11,7.0],[3774,11,3.0],[3775,0,58.0],[3775,14,29.0],[3776,11,5.0],[3777,2,1.0],[3777,11,6.0],[3777,14,1.0],[3778,11,7.0],[3779,11,3.0],[3780,11,11.0],[3781,0,1.0],[3781,11,5.0],[3782,11,5.0],[3783,11,7.0],[3784,2,17.0],[3784,9,32.0],[3784,11,559.0],[3784,14,7.0],[3785,11,11.0],[3786,11,6.0],[3787,11,3.0],[3788,11,10.0],[3788,14,1.0],[3789,11,10.0],[3789,14,1.0],[3790,11,5.0],[3791,11,17.0],[3792,11,5.0],[3793,11,5.0],[3794,3,48.0],[3794,8,1.0],[3794,9,10.0],[3794,12,10.0],[3795,11,10.0],[3796,9,1.0],[3796,11,8.0],[3797,2,1.0],[3797,11,5.0],[3798,11,5.0],[3799,11,7.0],[3800,11,5.0],[3801,11,7.0],[3802,11,7.0],[3803,11,3.0],[3804,2,1.0],[3804,10,32.0],[3804,11,79.0],[3805,11,7.0],[3806,11,9.0],[3807,11,5.0],[3808,2,1.0],[3808,11,13.0],[3808,14,1.0],[3809,11,3.0],[3810,11,6.0],[3811,11,5.0],[3812,11,4.0],[3813,11,60.0],[3814,11,4.0],[3815,11,17.0],[3816,11,11.0],[3817,9,4.0],[3817,11,7.0],[3818,11,6.0],[3819,11,3.0],[3820,11,6.0],[3821,2,1.0],[3821,11,6.0],[3822,11,3.0],[3823,2,7.0],[3823,3,3.0],[3823,5,19.0],[3823,6,1.0],[3823,7,27.0],[3823,8,85.0],[3823,9,1.0],[3823,10,142.0],[3823,11,17.0],[3823,12,35.0],[3823,14,1.0],[3824,11,6.0],[3825,11,5.0],[3826,11,3.0],[3827,11,3.0],[3827,14,1.0],[3828,11,4.0],[3829,11,5.0],[3830,11,3.0],[3830,14,1.0],[3831,2,155.0],[3831,3,1523.0],[3831,4,1.0],[3831,5,18.0],[3831,6,1169.0],[3831,7,15.0],[3831,8,21.0],[3831,9,1851.0],[3831,10,96.0],[3831,11,1.0],[3831,12,1018.0],[3831,13,1.0],[3831,14,3.0],[3832,5,9.0],[3832,6,1.0],[3832,7,7.0],[3832,8,25.0],[3832,10,35.0],[3832,11,8.0],[3832,12,3.0],[3833,9,2.0],[3833,11,6.0],[3834,11,7.0],[3835,11,3.0],[3836,11,5.0],[3837,11,12.0],[3838,11,5.0],[3839,3,3.0],[3839,5,84.0],[3839,7,4.0],[3839,8,16.0],[3839,10,23.0],[3839,11,4.0],[3839,12,5.0],[3840,2,1.0],[3840,11,10.0],[3841,11,5.0],[3842,11,7.0],[3843,11,6.0],[3844,11,9.0],[3844,14,2.0],[3845,11,7.0],[3846,11,4.0],[3847,11,3.0],[3848,11,10.0],[3849,0,20.0],[3849,3,3.0],[3849,5,152.0],[3849,8,34.0],[3849,9,1.0],[3849,10,8.0],[3849,11,2.0],[3849,12,12.0],[3850,11,6.0],[3850,14,1.0],[3851,11,3.0],[3852,11,6.0],[3853,11,6.0],[3854,11,5.0],[3855,11,3.0],[3856,11,5.0],[3857,11,7.0],[3858,2,1.0],[3858,11,7.0],[3859,11,6.0],[3860,0,3.0],[3860,5,13.0],[3860,8,19.0],[3860,10,62.0],[3860,12,3.0],[3860,14,37.0],[3861,2,1.0],[3861,11,2.0],[3862,11,7.0],[3863,11,3.0],[3864,11,4.0],[3865,11,3.0],[3866,2,1.0],[3866,11,11.0],[3867,11,3.0],[3868,11,4.0],[3869,11,3.0],[3870,11,4.0],[3871,0,25.0],[3871,1,1.0],[3871,2,81.0],[3871,3,5.0],[3871,4,17.0],[3871,5,8.0],[3871,7,658.0],[3871,8,89.0],[3871,9,8.0],[3871,10,2.0],[3871,11,1.0],[3871,12,5.0],[3871,13,4.0],[3871,14,13.0],[3872,2,1.0],[3872,11,7.0],[3873,11,3.0],[3874,11,6.0],[3875,11,3.0],[3876,11,6.0],[3877,11,3.0],[3878,11,8.0],[3879,11,17.0],[3880,11,4.0],[3881,2,1.0],[3881,5,3.0],[3881,7,4.0],[3881,8,6.0],[3881,10,5.0],[3881,12,2.0],[3881,13,71.0],[3881,14,1.0],[3882,11,8.0],[3883,11,5.0],[3883,14,1.0],[3884,2,1.0],[3884,11,8.0],[3885,11,4.0],[3886,11,4.0],[3887,0,36.0],[3887,14,68.0],[3888,11,22.0],[3889,2,1.0],[3889,11,9.0],[3890,11,5.0],[3891,11,14.0],[3892,11,21.0],[3893,11,7.0],[3894,11,9.0],[3895,11,8.0],[3896,11,3.0],[3897,11,3.0],[3898,0,151.0],[3898,5,11.0],[3898,14,116.0],[3899,11,14.0],[3900,9,1.0],[3900,11,5.0],[3901,11,4.0],[3902,11,10.0],[3903,11,4.0],[3904,11,11.0],[3905,11,6.0],[3906,11,3.0],[3907,11,5.0],[3908,0,61.0],[3908,14,52.0],[3909,11,3.0],[3910,11,4.0],[3911,11,8.0],[3912,11,4.0],[3913,11,6.0],[3913,14,1.0],[3914,11,9.0],[3915,2,1.0],[3915,11,3.0],[3916,11,5.0],[3917,11,4.0],[3918,3,45.0],[3918,6,22.0],[3918,9,83.0],[3918,12,34.0],[3919,11,4.0],[3920,11,6.0],[3921,11,5.0],[3922,11,6.0],[3923,11,4.0],[3924,0,858.0],[3924,1,61.0],[3924,2,219.0],[3924,4,187.0],[3924,5,2.0],[3924,7,323.0],[3924,8,261.0],[3924,10,1.0],[3924,11,1.0],[3924,12,1.0],[3924,13,87.0],[3924,14,26.0],[3925,2,88.0],[3925,11,1.0],[3926,11,4.0],[3927,11,5.0],[3928,11,4.0],[3929,11,11.0],[3929,14,1.0],[3930,11,8.0],[3931,11,6.0],[3932,11,6.0],[3933,11,118.0],[3934,11,8.0],[3935,11,4.0],[3936,11,6.0],[3937,9,3.0],[3937,11,2.0],[3938,11,8.0],[3939,11,3.0],[3940,11,3.0],[3941,11,3.0],[3942,11,3.0],[3943,11,6.0],[3944,0,15.0],[3944,3,20.0],[3944,5,19.0],[3944,9,14.0],[3944,10,47.0],[3944,11,61.0],[3944,12,1.0],[3944,14,85.0],[3945,11,11.0],[3946,11,3.0],[3947,11,5.0],[3948,0,1.0],[3948,3,8.0],[3948,5,4.0],[3948,6,4.0],[3948,7,7.0],[3948,8,1.0],[3948,9,3.0],[3948,11,2.0],[3948,12,2.0],[3948,13,6.0],[3948,14,1.0],[3949,9,5.0],[3949,11,6.0],[3950,9,4.0],[3950,11,2.0],[3951,1,3.0],[3951,10,3.0],[3951,12,2.0],[3952,1,4.0],[3953,1,6.0],[3954,3,1.0],[3954,5,60.0],[3954,8,13.0],[3954,10,2.0],[3954,11,3.0],[3954,12,4.0],[3954,14,10.0],[3955,9,7.0],[3955,11,1.0],[3956,6,5.0],[3956,9,5.0],[3957,5,1.0],[3957,6,1.0],[3957,9,3.0],[3957,12,2.0],[3958,9,4.0],[3959,9,3.0],[3959,12,1.0],[3960,5,2.0],[3960,8,2.0],[3960,9,3.0],[3960,12,2.0],[3961,0,1.0],[3961,6,1.0],[3961,9,9.0],[3961,12,1.0],[3962,9,3.0],[3963,7,1.0],[3963,9,4.0],[3964,9,3.0],[3965,3,158.0],[3965,5,1.0],[3965,6,91.0],[3965,7,1.0],[3965,8,2.0],[3965,9,140.0],[3965,10,14.0],[3965,12,101.0],[3965,13,1.0],[3965,14,1.0],[3966,9,3.0],[3966,12,3.0],[3967,9,8.0],[3967,12,1.0],[3968,9,4.0],[3969,9,3.0],[3970,9,5.0],[3970,11,2.0],[3971,9,3.0],[3971,12,1.0],[3972,9,6.0],[3972,12,1.0],[3973,9,4.0],[3974,3,1.0],[3974,9,6.0],[3974,12,2.0],[3975,2,1.0],[3975,5,2.0],[3975,8,2.0],[3975,9,10.0],[3975,10,9.0],[3975,12,5.0],[3976,7,72.0],[3976,8,56.0],[3976,14,14.0],[3977,9,4.0],[3978,9,3.0],[3978,12,1.0],[3979,3,1.0],[3979,5,3.0],[3979,8,1.0],[3979,9,2.0],[3980,3,1.0],[3980,6,1.0],[3980,9,5.0],[3981,5,1.0],[3981,9,5.0],[3982,3,1.0],[3982,9,7.0],[3982,11,1.0],[3983,9,6.0],[3983,11,2.0],[3984,9,3.0],[3984,10,2.0],[3984,12,3.0],[3985,6,1.0],[3985,9,3.0],[3985,13,1.0],[3986,9,3.0],[3987,0,7.0],[3987,1,2.0],[3987,3,29.0],[3987,4,85.0],[3987,5,12.0],[3987,8,12.0],[3987,11,41.0],[3987,13,106.0],[3988,6,1.0],[3988,9,3.0],[3989,9,9.0],[3989,10,1.0],[3990,3,2.0],[3990,5,1.0],[3990,6,5.0],[3990,9,4.0],[3990,11,1.0],[3990,12,2.0],[3991,3,15.0],[3991,6,6.0],[3991,9,20.0],[3991,12,12.0],[3992,9,6.0],[3993,5,1.0],[3993,9,5.0],[3994,9,6.0],[3994,12,2.0],[3995,5,52.0],[3995,7,5.0],[3995,8,86.0],[3995,10,185.0],[3995,11,1.0],[3995,12,39.0],[3996,6,4.0],[3996,9,3.0],[3996,10,1.0],[3996,12,2.0],[3997,9,2.0],[3997,12,1.0],[3998,9,3.0],[3998,11,6.0],[3999,9,4.0],[3999,12,1.0],[4000,9,3.0],[4001,9,7.0],[4002,9,5.0],[4002,12,2.0],[4003,3,1.0],[4003,9,2.0],[4003,10,2.0],[4003,12,1.0],[4004,3,24.0],[4004,5,44.0],[4004,6,168.0],[4004,7,2.0],[4004,8,89.0],[4004,9,16.0],[4004,10,38.0],[4004,11,3.0],[4004,12,101.0],[4005,9,2.0],[4005,12,1.0],[4006,9,7.0],[4006,12,1.0],[4007,9,3.0],[4008,9,9.0],[4009,9,4.0],[4010,9,5.0],[4010,12,1.0],[4011,6,1.0],[4011,8,1.0],[4011,9,2.0],[4012,9,3.0],[4013,8,1.0],[4013,9,3.0],[4014,5,1.0],[4014,8,4.0],[4014,9,4.0],[4014,10,2.0],[4014,12,3.0],[4015,3,34.0],[4015,6,70.0],[4015,7,1.0],[4015,8,1.0],[4015,9,140.0],[4015,10,2.0],[4015,12,51.0],[4016,9,3.0],[4017,9,5.0],[4018,9,3.0],[4019,9,5.0],[4019,12,1.0],[4020,9,3.0],[4021,3,1.0],[4021,9,2.0],[4021,11,4.0],[4021,12,7.0],[4022,3,9.0],[4022,6,1.0],[4022,9,32.0],[4022,12,4.0],[4023,9,4.0],[4023,12,2.0],[4024,9,4.0],[4025,0,32.0],[4025,1,645.0],[4025,2,328.0],[4025,3,91.0],[4025,4,170.0],[4025,5,93.0],[4025,6,86.0],[4025,7,250.0],[4025,8,51.0],[4025,9,62.0],[4025,10,197.0],[4025,11,1074.0],[4025,12,22.0],[4025,13,103.0],[4025,14,270.0],[4026,1,25.0],[4026,4,177.0],[4026,13,160.0],[4027,5,1.0],[4027,8,1.0],[4027,9,8.0],[4027,10,2.0],[4028,9,5.0],[4029,9,6.0],[4030,9,4.0],[4030,12,3.0],[4031,6,1.0],[4031,9,5.0],[4031,10,1.0],[4032,6,3.0],[4032,9,3.0],[4032,10,1.0],[4032,11,1.0],[4032,12,1.0],[4033,9,4.0],[4034,9,5.0],[4035,9,5.0],[4035,12,2.0],[4036,9,11.0],[4036,12,1.0],[4037,3,1.0],[4037,5,1.0],[4037,7,2.0],[4037,8,12.0],[4037,10,13.0],[4037,11,72.0],[4037,12,4.0],[4038,10,1.0],[4038,11,62.0],[4038,12,1.0],[4039,3,30.0],[4039,7,1.0],[4039,8,1.0],[4039,10,1.0],[4039,11,81.0],[4039,12,5.0],[4040,10,3.0],[4040,12,75.0],[4041,5,4.0],[4041,8,8.0],[4041,10,15.0],[4041,11,85.0],[4041,12,4.0],[4041,14,1.0],[4042,1,144.0],[4042,3,87.0],[4042,4,310.0],[4042,5,49.0],[4042,7,70.0],[4042,13,236.0],[4043,2,1.0],[4043,3,100.0],[4043,5,1.0],[4043,6,50.0],[4043,7,35.0],[4043,8,1.0],[4043,9,67.0],[4043,10,1.0],[4043,12,73.0],[4044,3,37.0],[4044,6,31.0],[4044,9,39.0],[4044,11,1.0],[4044,12,19.0],[4045,3,184.0],[4045,5,10.0],[4045,6,31.0],[4045,7,2.0],[4045,8,14.0],[4045,9,106.0],[4045,10,2.0],[4045,12,103.0],[4046,0,2154.0],[4046,2,22.0],[4046,3,30.0],[4046,4,6.0],[4046,5,1723.0],[4046,6,4.0],[4046,7,2.0],[4046,8,344.0],[4046,9,12.0],[4046,10,283.0],[4046,11,338.0],[4046,12,197.0],[4046,13,8.0],[4046,14,1035.0],[4047,0,1.0],[4047,2,1.0],[4047,6,12.0],[4047,7,67.0],[4047,11,53.0],[4047,14,1.0],[4048,5,89.0],[4048,7,1.0],[4048,10,1.0],[4049,0,42.0],[4049,5,2.0],[4049,14,46.0],[4050,3,72.0],[4050,5,4.0],[4050,6,22.0],[4050,7,2.0],[4050,8,5.0],[4050,9,128.0],[4050,10,39.0],[4050,11,2.0],[4050,12,90.0],[4051,1,66.0],[4051,8,1.0],[4052,1,150.0],[4052,4,134.0],[4052,5,39.0],[4052,13,70.0],[4053,1,74.0],[4053,3,14.0],[4054,2,1.0],[4054,3,35.0],[4054,5,124.0],[4054,6,35.0],[4054,7,7.0],[4054,8,179.0],[4054,9,68.0],[4054,10,385.0],[4054,11,5.0],[4054,12,100.0],[4054,13,2.0],[4054,14,5.0],[4055,1,1.0],[4055,2,7.0],[4055,3,6.0],[4055,4,5.0],[4055,5,4.0],[4055,6,7.0],[4055,7,28.0],[4055,8,4.0],[4055,9,2.0],[4055,10,31.0],[4055,11,16.0],[4055,12,30.0],[4055,13,18.0],[4055,14,12.0],[4056,1,13.0],[4056,3,42.0],[4056,4,1.0],[4057,0,3.0],[4057,4,10.0],[4057,5,101.0],[4057,6,32870.0],[4057,7,47.0],[4057,8,10.0],[4057,9,2.0],[4057,10,13.0],[4057,12,220.0],[4057,13,1.0],[4058,0,93.0],[4058,1,2303.0],[4058,3,4.0],[4058,4,224.0],[4058,7,14.0],[4058,8,42.0],[4058,13,239.0],[4058,14,42.0],[4059,3,116.0],[4059,5,1.0],[4059,6,8.0],[4059,9,50.0],[4059,12,26.0],[4060,3,1.0],[4060,5,121.0],[4060,12,3.0],[4061,5,66.0],[4061,10,1.0],[4062,1,14.0],[4062,4,70.0],[4062,11,76.0],[4062,13,41.0],[4063,1,59.0],[4063,3,31.0],[4064,3,84.0],[4064,6,65.0],[4064,9,92.0],[4064,12,57.0],[4065,0,6.0],[4065,2,32.0],[4065,4,11.0],[4065,5,3.0],[4065,9,7.0],[4065,13,10.0],[4065,14,9.0],[4066,0,170.0],[4066,1,5.0],[4066,9,2.0],[4066,11,1.0],[4066,14,81.0],[4067,0,1.0],[4067,1,55.0],[4067,2,368.0],[4067,4,17.0],[4067,5,26.0],[4067,6,1.0],[4067,8,61.0],[4067,11,2.0],[4067,13,8.0],[4067,14,17.0],[4068,11,61.0],[4069,2,8.0],[4069,3,56.0],[4069,4,1.0],[4069,5,2878.0],[4069,6,5.0],[4069,7,6.0],[4069,8,489.0],[4069,9,3.0],[4069,10,86.0],[4069,11,52.0],[4069,12,241.0],[4069,13,5.0],[4069,14,13.0],[4070,2,2.0],[4070,3,2.0],[4070,5,5.0],[4070,7,10.0],[4070,8,22.0],[4070,10,40.0],[4070,11,4.0],[4070,12,6.0],[4071,2,1.0],[4071,3,1.0],[4071,5,154.0],[4071,6,1.0],[4071,8,29.0],[4071,10,8.0],[4071,11,1.0],[4071,12,16.0],[4071,14,2.0],[4072,5,88.0],[4072,8,15.0],[4072,10,1.0],[4072,11,1.0],[4072,12,8.0],[4073,7,42.0],[4074,2,1.0],[4074,3,50.0],[4074,5,8.0],[4074,6,30.0],[4074,8,17.0],[4074,9,35.0],[4074,10,25.0],[4074,11,43.0],[4074,12,26.0],[4075,3,2.0],[4075,6,22.0],[4075,7,1.0],[4075,9,30.0],[4075,12,49.0],[4076,3,71.0],[4076,5,5.0],[4076,6,17.0],[4076,8,1.0],[4076,9,48.0],[4076,10,8.0],[4076,12,21.0],[4077,3,52.0],[4077,6,25.0],[4077,7,1.0],[4077,9,13.0],[4077,12,13.0],[4078,3,1.0],[4078,4,6.0],[4078,6,1.0],[4078,9,313.0],[4078,10,3.0],[4078,12,3.0],[4078,13,8.0],[4078,14,3.0],[4079,0,39.0],[4079,14,40.0],[4080,0,47.0],[4080,1,16.0],[4080,2,955.0],[4080,4,48.0],[4080,6,11.0],[4080,7,1205.0],[4080,8,173.0],[4080,11,3.0],[4080,12,1.0],[4080,13,25.0],[4080,14,1.0],[4081,3,100.0],[4081,5,3.0],[4081,6,80.0],[4081,7,3.0],[4081,8,1.0],[4081,9,59.0],[4081,10,15.0],[4081,12,69.0],[4081,13,1.0],[4082,2,58.0],[4083,0,26.0],[4083,1,113.0],[4083,4,69.0],[4083,8,48.0],[4083,13,54.0],[4084,2,1.0],[4084,3,2.0],[4084,5,151.0],[4084,6,5.0],[4084,7,1.0],[4084,8,21.0],[4084,9,1.0],[4084,10,38.0],[4084,11,3.0],[4084,12,21.0],[4084,14,20.0],[4085,2,4.0],[4085,3,11.0],[4085,4,5.0],[4085,5,508.0],[4085,6,2.0],[4085,7,4.0],[4085,8,81.0],[4085,9,3.0],[4085,10,56.0],[4085,11,13.0],[4085,12,50.0],[4085,13,1.0],[4085,14,31.0],[4086,8,134.0],[4087,0,7.0],[4087,3,1.0],[4087,5,35.0],[4087,6,27.0],[4087,7,41.0],[4087,8,20.0],[4087,9,2.0],[4087,10,23.0],[4087,12,50.0],[4087,14,43.0],[4088,0,51.0],[4088,2,2.0],[4088,5,8.0],[4088,7,122.0],[4089,3,25.0],[4089,6,14.0],[4089,8,1.0],[4089,9,40.0],[4089,12,27.0],[4090,3,26.0],[4090,6,4.0],[4090,9,13.0],[4090,12,13.0],[4091,1,2093.0],[4091,4,25.0],[4091,5,31.0],[4091,6,15.0],[4091,13,23.0],[4092,0,62.0],[4092,3,18.0],[4092,5,3.0],[4092,6,1.0],[4092,8,2.0],[4092,14,52.0],[4093,0,92.0],[4093,14,24.0],[4094,3,75.0],[4094,5,7.0],[4094,6,40.0],[4094,7,1.0],[4094,8,6.0],[4094,9,45.0],[4094,10,4.0],[4094,12,41.0],[4094,14,1.0],[4095,9,11.0],[4095,11,101.0],[4096,9,1.0],[4096,11,60.0],[4097,0,5.0],[4097,5,15.0],[4097,6,1.0],[4097,7,1.0],[4097,8,5.0],[4097,10,11.0],[4097,12,34.0],[4098,3,28.0],[4098,5,11.0],[4098,6,17.0],[4098,7,1.0],[4098,8,27.0],[4098,9,28.0],[4098,10,124.0],[4098,12,24.0],[4099,3,34.0],[4099,6,56.0],[4099,9,63.0],[4099,12,48.0],[4099,14,2.0],[4100,3,39.0],[4100,6,18.0],[4100,9,16.0],[4100,10,2.0],[4100,12,4.0],[4101,3,24.0],[4101,6,14.0],[4101,9,18.0],[4101,12,11.0],[4102,1,3497.0],[4102,2,697.0],[4102,3,22.0],[4102,4,650.0],[4102,5,61.0],[4102,6,14.0],[4102,8,523.0],[4102,9,1.0],[4102,10,1.0],[4102,13,538.0],[4102,14,82.0],[4103,3,1.0],[4103,4,1.0],[4103,5,1.0],[4103,6,34.0],[4103,9,46.0],[4103,10,2.0],[4103,12,13.0],[4104,3,71.0],[4104,6,9.0],[4104,9,6.0],[4104,10,3.0],[4104,12,33.0],[4105,1,1.0],[4105,4,52.0],[4105,8,10.0],[4105,11,23.0],[4105,13,56.0],[4106,5,35.0],[4106,10,3.0],[4106,12,2.0],[4106,14,16.0],[4107,2,89.0],[4107,11,31.0],[4107,14,4.0],[4108,2,3.0],[4108,3,1.0],[4108,6,1.0],[4108,9,22.0],[4108,11,77.0],[4108,12,1.0],[4108,14,10.0],[4109,3,25.0],[4109,5,4.0],[4109,6,41.0],[4109,8,1.0],[4109,9,55.0],[4109,10,1.0],[4109,12,21.0],[4110,5,29.0],[4110,6,21.0],[4110,7,1.0],[4110,8,24.0],[4110,9,13.0],[4110,10,67.0],[4110,11,1.0],[4110,12,23.0],[4111,2,3.0],[4111,3,1.0],[4111,5,14.0],[4111,7,16.0],[4111,8,42.0],[4111,10,123.0],[4111,11,12.0],[4111,12,20.0],[4111,13,1.0],[4112,0,2.0],[4112,3,5.0],[4112,5,39.0],[4112,7,2.0],[4112,8,42.0],[4112,10,106.0],[4112,11,2.0],[4112,12,24.0],[4112,13,2.0],[4112,14,1.0],[4113,1,44.0],[4113,2,1370.0],[4113,3,1.0],[4113,4,4.0],[4113,5,21.0],[4113,8,106.0],[4113,11,2.0],[4113,12,1.0],[4113,13,1.0],[4113,14,9.0],[4114,2,1.0],[4114,5,9.0],[4114,7,4.0],[4114,8,20.0],[4114,10,47.0],[4114,11,2.0],[4114,12,7.0],[4115,10,89.0],[4116,2,1.0],[4116,3,2.0],[4116,4,11.0],[4116,5,65.0],[4116,6,1.0],[4116,7,1.0],[4116,8,6.0],[4116,10,1.0],[4116,11,90.0],[4116,12,8.0],[4116,13,1.0],[4116,14,31.0],[4117,1,20.0],[4117,3,28.0],[4117,4,139.0],[4117,6,1.0],[4117,13,88.0],[4118,3,19.0],[4118,6,17.0],[4118,9,32.0],[4118,12,10.0],[4119,3,56.0],[4119,5,1.0],[4119,6,23.0],[4119,7,1.0],[4119,9,61.0],[4119,12,32.0],[4120,3,98.0],[4120,5,2.0],[4120,6,22.0],[4120,7,1.0],[4120,8,3.0],[4120,9,61.0],[4120,10,3.0],[4120,12,31.0],[4121,0,15.0],[4121,1,1.0],[4121,3,2.0],[4121,4,123.0],[4121,5,120.0],[4121,6,2.0],[4121,9,1.0],[4121,13,63.0],[4122,0,65.0],[4122,1,53.0],[4122,8,11.0],[4123,2,37.0],[4123,3,1.0],[4123,4,2.0],[4123,5,4.0],[4123,7,52.0],[4123,8,10.0],[4123,9,156.0],[4123,13,1.0],[4124,2,1.0],[4124,4,14.0],[4124,5,3069.0],[4124,7,119.0],[4124,10,1.0],[4124,12,5.0],[4124,13,8.0],[4125,2,3.0],[4125,5,17.0],[4125,6,1.0],[4125,7,19.0],[4125,8,37.0],[4125,10,71.0],[4125,11,5.0],[4125,12,19.0],[4126,3,1.0],[4126,5,1.0],[4126,8,1.0],[4126,9,19.0],[4126,10,5.0],[4126,12,66.0],[4126,14,36.0],[4127,6,1.0],[4127,10,2.0],[4127,12,20.0],[4127,14,65.0],[4128,7,109.0],[4128,8,10.0],[4129,3,106.0],[4129,6,23.0],[4129,7,1.0],[4129,9,78.0],[4129,12,73.0],[4130,0,68.0],[4131,3,1.0],[4131,5,6.0],[4131,6,1.0],[4131,8,3.0],[4131,9,27.0],[4131,11,66.0],[4131,14,48.0],[4132,9,1.0],[4132,11,90.0],[4132,14,9.0],[4133,5,8.0],[4133,7,1.0],[4133,8,12.0],[4133,10,40.0],[4133,12,3.0],[4134,0,8.0],[4134,1,5.0],[4134,2,2.0],[4134,3,13.0],[4134,4,7.0],[4134,5,8.0],[4134,6,5.0],[4134,7,16.0],[4134,8,6.0],[4134,9,9.0],[4134,10,21.0],[4134,11,9.0],[4134,12,11.0],[4134,13,20.0],[4134,14,21.0],[4135,3,536.0],[4135,4,1.0],[4135,6,502.0],[4135,7,10.0],[4135,9,759.0],[4135,11,1.0],[4135,12,474.0],[4136,3,100.0],[4136,5,7.0],[4136,6,32.0],[4136,7,1.0],[4136,8,30.0],[4136,9,102.0],[4136,10,16.0],[4136,11,1.0],[4136,12,83.0],[4136,13,1.0],[4136,14,1.0],[4137,6,26.0],[4137,9,72.0],[4137,12,18.0],[4138,3,18.0],[4138,6,9.0],[4138,9,37.0],[4138,12,9.0],[4138,14,1.0],[4139,0,69.0],[4139,14,37.0],[4140,3,23.0],[4140,5,1.0],[4140,6,2.0],[4140,8,11.0],[4140,9,21.0],[4140,10,13.0],[4140,12,14.0],[4140,13,1.0],[4141,4,1.0],[4141,5,12.0],[4141,7,2.0],[4141,8,29.0],[4141,9,1.0],[4141,10,126.0],[4141,12,28.0],[4141,13,1.0],[4142,5,10.0],[4142,7,18.0],[4142,8,17.0],[4142,10,47.0],[4142,11,1.0],[4142,12,13.0],[4143,0,71.0],[4143,1,16.0],[4143,2,5.0],[4143,5,19.0],[4143,6,9.0],[4143,7,138.0],[4143,8,10.0],[4143,9,5.0],[4143,10,12.0],[4143,11,3.0],[4143,12,39.0],[4143,13,1.0],[4143,14,2.0],[4144,3,58.0],[4144,4,1.0],[4144,5,1.0],[4144,6,73.0],[4144,7,1.0],[4144,8,4.0],[4144,9,24.0],[4144,10,86.0],[4144,12,21.0],[4145,0,1.0],[4145,3,46.0],[4145,6,49.0],[4145,9,68.0],[4145,12,64.0],[4146,2,1.0],[4146,3,13.0],[4146,5,16.0],[4146,6,13.0],[4146,7,10.0],[4146,8,18.0],[4146,9,30.0],[4146,10,139.0],[4146,11,2.0],[4146,12,523.0],[4146,14,666.0],[4147,4,1.0],[4147,7,65.0],[4148,7,56.0],[4149,4,5.0],[4149,9,12.0],[4149,10,11.0],[4149,13,8.0],[4149,14,60.0],[4150,0,51.0],[4150,5,5.0],[4150,6,1.0],[4150,7,2.0],[4150,8,2.0],[4150,12,1.0],[4150,14,37.0],[4151,0,72.0],[4151,14,51.0],[4152,0,160.0],[4152,2,1.0],[4152,5,21.0],[4152,8,5.0],[4152,11,2.0],[4152,12,1.0],[4152,14,19.0],[4153,3,50.0],[4153,5,1.0],[4153,10,3.0],[4153,12,1.0],[4154,0,1.0],[4154,2,4.0],[4154,3,40.0],[4154,11,82.0],[4154,14,6.0],[4155,5,2.0],[4155,10,1.0],[4155,11,115.0],[4156,0,8.0],[4156,1,126.0],[4156,4,8.0],[4156,7,74.0],[4156,8,12.0],[4156,13,2.0],[4157,3,186.0],[4157,6,362.0],[4157,7,4.0],[4157,9,394.0],[4157,12,142.0],[4158,1,123.0],[4158,2,1.0],[4159,0,7.0],[4159,1,1.0],[4159,3,1.0],[4159,5,17.0],[4159,8,3.0],[4159,10,48.0],[4159,11,1.0],[4159,12,4.0],[4159,14,25.0],[4160,5,20.0],[4160,7,3.0],[4160,8,22.0],[4160,10,84.0],[4160,11,2.0],[4160,12,24.0],[4161,3,1.0],[4161,5,5.0],[4161,7,2.0],[4161,8,17.0],[4161,10,27.0],[4161,11,5.0],[4161,12,7.0],[4162,0,2.0],[4162,2,5.0],[4162,3,2.0],[4162,4,1.0],[4162,5,10.0],[4162,6,1.0],[4162,7,17.0],[4162,8,11.0],[4162,9,3.0],[4162,10,19.0],[4162,12,2.0],[4162,13,11.0],[4162,14,13.0],[4163,3,55.0],[4163,4,1.0],[4163,5,6.0],[4163,6,50.0],[4163,8,3.0],[4163,9,92.0],[4163,10,7.0],[4163,12,61.0],[4164,3,46.0],[4164,5,1.0],[4164,6,34.0],[4164,9,23.0],[4164,12,13.0],[4165,3,10.0],[4165,6,23.0],[4165,9,13.0],[4165,10,3.0],[4165,11,1.0],[4165,12,39.0],[4166,4,50.0],[4166,13,62.0],[4167,0,6.0],[4167,3,57.0],[4167,5,5.0],[4167,6,1.0],[4167,7,1.0],[4167,11,6.0],[4167,12,9.0],[4168,0,345.0],[4168,1,229.0],[4168,2,5365.0],[4168,3,880.0],[4168,4,208.0],[4168,5,440.0],[4168,6,221.0],[4168,7,2559.0],[4168,8,840.0],[4168,9,383.0],[4168,10,4677.0],[4168,11,2256.0],[4168,12,216.0],[4168,13,160.0],[4168,14,854.0],[4169,0,71.0],[4169,1,397.0],[4169,3,295.0],[4169,4,164.0],[4169,7,1216.0],[4169,8,372.0],[4169,13,75.0],[4169,14,13.0],[4170,2,2.0],[4170,5,2.0],[4170,7,3.0],[4170,8,13.0],[4170,10,40.0],[4170,11,4.0],[4170,12,6.0],[4171,0,1.0],[4171,2,6.0],[4171,3,2.0],[4171,5,9.0],[4171,6,1.0],[4171,7,11.0],[4171,8,32.0],[4171,9,1.0],[4171,10,74.0],[4171,11,6.0],[4171,12,14.0],[4172,5,1.0],[4172,8,71.0],[4173,3,76.0],[4173,5,5.0],[4173,6,49.0],[4173,7,1.0],[4173,8,7.0],[4173,9,74.0],[4173,10,17.0],[4173,12,41.0],[4173,14,1.0],[4174,3,58.0],[4174,5,1.0],[4174,6,39.0],[4174,7,1.0],[4174,9,78.0],[4174,12,33.0],[4174,14,1.0],[4175,3,51.0],[4175,4,1.0],[4175,6,14.0],[4175,8,2.0],[4175,9,18.0],[4175,11,2.0],[4175,12,9.0],[4176,0,25.0],[4176,1,21.0],[4176,7,81.0],[4177,1,6.0],[4177,4,38.0],[4177,13,31.0],[4178,0,31.0],[4178,3,1.0],[4178,5,10.0],[4178,11,74.0],[4178,12,1.0],[4178,14,1.0],[4179,0,121.0],[4179,5,2.0],[4179,7,2.0],[4179,13,2.0],[4179,14,48.0],[4180,0,106.0],[4180,1,1332.0],[4180,3,509.0],[4180,4,281.0],[4180,5,5.0],[4180,7,1387.0],[4180,8,365.0],[4180,10,1.0],[4180,13,174.0],[4180,14,74.0],[4181,0,71.0],[4181,14,31.0],[4182,0,60.0],[4182,11,44.0],[4182,13,1.0],[4182,14,9.0],[4183,3,32.0],[4183,6,23.0],[4183,8,1.0],[4183,9,41.0],[4183,12,15.0],[4184,4,18.0],[4184,11,52.0],[4184,13,15.0],[4185,1,49.0],[4185,4,11.0],[4185,13,10.0],[4186,9,39.0],[4187,0,143.0],[4187,3,7.0],[4187,5,7.0],[4187,7,3.0],[4187,9,2.0],[4187,10,4.0],[4187,13,1.0],[4187,14,77.0],[4188,3,42.0],[4188,4,1.0],[4188,5,1.0],[4188,6,40.0],[4188,8,11.0],[4188,9,35.0],[4188,12,34.0],[4188,14,1.0],[4189,0,3.0],[4189,3,48.0],[4189,5,1.0],[4189,6,42.0],[4189,9,50.0],[4189,11,3.0],[4189,12,49.0],[4189,13,1.0],[4190,0,2.0],[4190,3,2.0],[4190,5,6.0],[4190,6,4.0],[4190,8,8.0],[4190,9,4.0],[4190,10,4.0],[4190,11,4.0],[4190,12,1.0],[4190,13,45.0],[4190,14,1.0],[4191,0,3.0],[4191,2,1.0],[4191,3,462.0],[4191,4,1.0],[4191,5,15.0],[4191,6,409.0],[4191,7,7.0],[4191,8,33.0],[4191,9,691.0],[4191,10,14.0],[4191,11,6.0],[4191,12,430.0],[4191,14,2.0],[4192,11,6.0],[4192,14,52.0],[4193,0,72.0],[4193,5,1.0],[4193,6,1.0],[4193,13,1.0],[4193,14,25.0],[4194,0,12.0],[4194,1,75.0],[4194,3,48.0],[4194,4,32.0],[4194,8,24.0],[4194,13,24.0],[4195,1,6.0],[4195,4,43.0],[4195,7,36.0],[4195,11,55.0],[4195,13,22.0],[4196,11,46.0],[4197,1,38.0],[4197,4,59.0],[4197,13,45.0],[4198,3,1.0],[4198,5,3.0],[4198,6,1.0],[4198,7,6.0],[4198,8,11.0],[4198,10,20.0],[4198,11,5.0],[4198,12,7.0],[4198,13,1.0],[4199,3,2.0],[4199,5,47.0],[4199,7,3.0],[4199,8,77.0],[4199,9,2.0],[4199,10,48.0],[4199,11,1.0],[4199,12,13.0],[4200,0,2.0],[4200,2,1.0],[4200,3,10.0],[4200,4,2.0],[4200,5,1.0],[4200,6,6.0],[4200,7,11.0],[4200,8,4.0],[4200,9,3.0],[4200,10,5.0],[4200,11,8.0],[4200,12,3.0],[4200,13,71.0],[4200,14,6.0],[4201,3,61.0],[4201,6,84.0],[4201,9,68.0],[4201,10,2.0],[4201,12,35.0],[4202,0,3.0],[4202,2,1.0],[4202,3,1642.0],[4202,4,1.0],[4202,5,16.0],[4202,6,1160.0],[4202,7,21.0],[4202,8,46.0],[4202,9,1960.0],[4202,10,55.0],[4202,11,4.0],[4202,12,1025.0],[4202,14,2.0],[4203,3,4.0],[4203,6,18.0],[4203,9,33.0],[4203,12,16.0],[4203,14,1.0],[4204,3,15.0],[4204,6,9.0],[4204,9,20.0],[4204,12,3.0],[4205,3,20.0],[4205,6,15.0],[4205,9,13.0],[4205,12,3.0],[4206,3,33.0],[4206,5,1.0],[4206,6,9.0],[4206,7,1.0],[4206,9,12.0],[4206,12,12.0],[4207,3,88.0],[4207,6,17.0],[4207,7,1.0],[4207,9,40.0],[4207,12,54.0],[4208,3,42.0],[4208,4,1.0],[4208,5,1.0],[4208,6,1.0],[4208,7,1.0],[4208,9,23.0],[4208,10,7.0],[4208,12,5.0],[4209,7,98.0],[4210,1,36.0],[4210,4,39.0],[4210,13,44.0],[4211,9,52.0],[4211,12,7.0],[4212,3,37.0],[4212,9,30.0],[4212,12,7.0],[4213,3,376.0],[4213,6,341.0],[4213,7,4.0],[4213,9,586.0],[4213,10,1.0],[4213,12,400.0],[4213,14,2.0],[4214,11,88.0],[4215,5,19.0],[4215,7,3.0],[4215,8,18.0],[4215,10,47.0],[4215,12,14.0],[4216,0,5.0],[4216,1,2.0],[4216,2,70.0],[4216,3,48.0],[4216,4,129.0],[4216,5,33.0],[4216,6,37.0],[4216,7,75.0],[4216,8,44.0],[4216,9,23.0],[4216,10,145.0],[4216,11,33.0],[4216,12,50.0],[4216,13,52.0],[4216,14,103.0],[4217,3,24.0],[4217,6,18.0],[4217,12,4.0],[4218,3,27.0],[4218,5,2.0],[4218,6,10.0],[4218,7,1.0],[4218,8,3.0],[4218,9,40.0],[4218,10,9.0],[4218,12,14.0],[4219,3,16.0],[4219,6,20.0],[4219,9,16.0],[4220,3,8.0],[4220,6,22.0],[4220,8,1.0],[4220,9,35.0],[4220,11,2.0],[4220,12,2.0],[4221,3,26.0],[4221,6,31.0],[4221,9,8.0],[4221,12,7.0],[4222,2,1.0],[4222,3,17.0],[4222,5,4.0],[4222,6,37.0],[4222,7,1.0],[4222,8,2.0],[4222,9,41.0],[4222,11,1.0],[4222,12,35.0],[4223,3,2.0],[4223,7,69.0],[4223,10,1.0],[4223,11,3.0],[4223,12,3.0],[4224,4,1.0],[4224,5,22.0],[4224,7,3.0],[4224,8,17.0],[4224,10,1784.0],[4224,11,6.0],[4224,12,292.0],[4224,13,1.0],[4225,1,1.0],[4225,7,40.0],[4226,2,6.0],[4226,4,3.0],[4226,9,4.0],[4226,10,11.0],[4226,11,144.0],[4226,13,3.0],[4226,14,3.0],[4227,11,58.0],[4227,14,1.0],[4228,0,1.0],[4228,2,70.0],[4228,11,9.0],[4229,2,45.0],[4230,0,11.0],[4230,5,2.0],[4230,9,1.0],[4230,11,96.0],[4231,1,43.0],[4231,5,21.0],[4231,7,1.0],[4231,8,5.0],[4231,10,1.0],[4231,12,2.0],[4231,14,1.0],[4232,0,1.0],[4232,1,90.0],[4232,4,1.0],[4232,7,1.0],[4232,8,1.0],[4232,12,4.0],[4233,1,145.0],[4233,3,4.0],[4233,4,56.0],[4233,5,13.0],[4233,8,41.0],[4233,13,49.0],[4234,8,1.0],[4234,10,135.0],[4235,0,1.0],[4235,2,9.0],[4235,3,30.0],[4235,4,1.0],[4235,5,2909.0],[4235,6,5.0],[4235,7,9.0],[4235,8,510.0],[4235,9,6.0],[4235,10,114.0],[4235,11,64.0],[4235,12,321.0],[4235,13,3.0],[4235,14,9.0],[4236,3,80.0],[4236,5,146.0],[4236,6,48.0],[4236,7,12.0],[4236,8,223.0],[4236,9,101.0],[4236,10,383.0],[4236,11,2.0],[4236,12,116.0],[4236,14,5.0],[4237,5,44.0],[4237,7,7.0],[4237,8,65.0],[4237,10,90.0],[4237,11,2.0],[4237,12,16.0],[4238,7,21.0],[4238,10,21.0],[4238,14,14.0],[4239,5,14.0],[4239,6,1.0],[4239,7,2.0],[4239,8,20.0],[4239,9,7.0],[4239,10,23.0],[4239,11,2.0],[4239,12,10.0],[4240,0,16.0],[4240,1,6.0],[4240,2,30.0],[4240,3,92.0],[4240,4,53.0],[4240,5,178.0],[4240,6,63.0],[4240,7,135.0],[4240,8,30.0],[4240,9,59.0],[4240,10,141.0],[4240,11,65.0],[4240,12,85.0],[4240,13,158.0],[4240,14,246.0],[4241,0,44.0],[4241,8,15.0],[4241,12,1.0],[4241,14,20.0],[4242,3,28.0],[4242,6,39.0],[4242,7,1.0],[4242,9,58.0],[4242,12,17.0],[4243,3,44.0],[4243,6,71.0],[4243,7,1.0],[4243,9,101.0],[4243,11,1.0],[4243,12,40.0],[4244,3,112.0],[4244,6,25.0],[4244,9,102.0],[4244,12,41.0],[4244,14,1.0],[4245,3,118.0],[4245,5,5.0],[4245,6,42.0],[4245,7,1.0],[4245,8,10.0],[4245,9,76.0],[4245,10,3.0],[4245,12,38.0],[4245,14,1.0],[4246,0,661.0],[4246,2,185.0],[4246,4,17.0],[4246,5,99.0],[4246,6,26.0],[4246,8,13.0],[4246,9,16.0],[4246,10,3.0],[4246,11,3.0],[4246,12,4.0],[4246,13,11.0],[4246,14,285.0],[4247,7,40.0],[4247,8,9.0],[4248,2,46.0],[4248,3,10.0],[4248,4,4.0],[4248,5,31.0],[4248,6,5.0],[4248,7,42.0],[4248,8,5.0],[4248,9,10.0],[4248,10,12.0],[4248,11,22.0],[4248,12,8.0],[4248,13,4.0],[4248,14,7.0],[4249,5,3.0],[4249,8,9.0],[4249,10,22.0],[4249,12,3.0],[4249,13,53.0],[4250,3,25.0],[4250,6,14.0],[4250,9,31.0],[4250,11,1.0],[4250,12,24.0],[4251,11,86.0],[4252,10,59.0],[4253,5,29.0],[4253,7,3.0],[4253,8,32.0],[4253,10,115.0],[4253,11,3.0],[4253,12,29.0],[4253,13,41.0],[4254,3,4.0],[4254,5,3.0],[4254,6,65.0],[4254,7,1.0],[4254,8,5.0],[4254,9,67.0],[4254,12,15.0],[4255,3,27.0],[4255,6,25.0],[4255,9,13.0],[4256,3,500.0],[4256,6,276.0],[4256,7,9.0],[4256,9,467.0],[4256,10,1.0],[4256,12,292.0],[4257,0,7.0],[4257,2,1.0],[4257,4,3.0],[4257,5,1051.0],[4257,6,213.0],[4257,7,272.0],[4257,8,373.0],[4257,10,101.0],[4257,12,377.0],[4257,14,11.0],[4258,3,23.0],[4258,6,19.0],[4258,7,1.0],[4258,8,2.0],[4258,9,40.0],[4258,10,10.0],[4258,12,17.0],[4259,4,67.0],[4259,9,1.0],[4259,13,31.0],[4260,3,53.0],[4260,4,62.0],[4260,5,3.0],[4260,8,25.0],[4260,13,64.0],[4261,4,4.0],[4261,5,19.0],[4261,8,24.0],[4261,13,3.0],[4261,14,29.0],[4262,0,19.0],[4262,14,27.0],[4263,0,78.0],[4263,5,2.0],[4263,14,33.0],[4264,0,63.0],[4264,13,1.0],[4265,0,7.0],[4265,3,26.0],[4265,5,2.0],[4265,6,29.0],[4265,7,2.0],[4265,8,2.0],[4265,9,37.0],[4265,10,1.0],[4265,11,2.0],[4265,12,42.0],[4266,2,4.0],[4266,11,146.0],[4267,3,59.0],[4267,6,13.0],[4267,9,16.0],[4268,3,7.0],[4268,5,618.0],[4268,6,34.0],[4268,7,4.0],[4268,8,93.0],[4268,9,8.0],[4268,10,26.0],[4268,11,152.0],[4268,12,53.0],[4268,14,39.0],[4269,11,49.0],[4270,0,1.0],[4270,2,16.0],[4270,3,8.0],[4270,5,62.0],[4270,6,4.0],[4270,7,68.0],[4270,8,222.0],[4270,10,361.0],[4270,11,30.0],[4270,12,82.0],[4270,13,1.0],[4270,14,5.0],[4271,3,1.0],[4271,5,28.0],[4271,6,8.0],[4271,7,7.0],[4271,8,33.0],[4271,9,1.0],[4271,10,60.0],[4271,12,21.0],[4272,3,1.0],[4272,4,13.0],[4272,5,116.0],[4272,6,11.0],[4272,7,1.0],[4272,8,17.0],[4272,10,65.0],[4272,11,1.0],[4272,12,19.0],[4272,13,9.0],[4272,14,17.0],[4273,1,1.0],[4273,4,2.0],[4273,5,67.0],[4273,8,7.0],[4273,10,2.0],[4273,11,2.0],[4273,12,6.0],[4273,13,4.0],[4273,14,1.0],[4274,0,1.0],[4274,3,33.0],[4274,5,2.0],[4274,6,17.0],[4274,8,2.0],[4274,9,14.0],[4274,10,2.0],[4274,12,4.0],[4275,0,21.0],[4275,5,3.0],[4275,10,1.0],[4275,14,26.0],[4276,0,111.0],[4276,5,11.0],[4276,8,1.0],[4276,10,3.0],[4276,12,1.0],[4276,14,45.0],[4277,3,4.0],[4277,5,41.0],[4277,6,5.0],[4277,7,5.0],[4277,8,39.0],[4277,9,3.0],[4277,10,163.0],[4277,11,1.0],[4277,12,17.0],[4278,0,1.0],[4278,2,1.0],[4278,5,2.0],[4278,7,2.0],[4278,8,13.0],[4278,10,26.0],[4278,11,3.0],[4278,12,6.0],[4278,14,1.0],[4279,0,2.0],[4279,2,220.0],[4279,3,14.0],[4279,4,59.0],[4279,5,2225.0],[4279,6,13.0],[4279,7,53.0],[4279,8,1259.0],[4279,9,6218.0],[4279,10,90.0],[4279,11,6.0],[4279,13,38.0],[4279,14,11.0],[4280,0,20.0],[4280,1,156.0],[4280,3,68.0],[4280,4,64.0],[4280,7,843.0],[4280,8,23.0],[4280,12,2.0],[4280,13,40.0],[4280,14,12.0],[4281,2,1.0],[4281,5,31.0],[4281,7,3.0],[4281,8,26.0],[4281,9,4.0],[4281,10,61.0],[4281,12,8.0],[4282,2,1.0],[4282,3,1.0],[4282,5,17.0],[4282,7,18.0],[4282,8,51.0],[4282,9,1.0],[4282,10,87.0],[4282,11,14.0],[4282,12,23.0],[4282,14,1.0],[4283,0,2.0],[4283,2,3.0],[4283,3,1.0],[4283,5,12.0],[4283,6,1.0],[4283,7,12.0],[4283,8,30.0],[4283,9,1.0],[4283,10,51.0],[4283,11,8.0],[4283,12,14.0],[4284,0,2.0],[4284,4,1.0],[4284,5,21.0],[4284,8,11.0],[4284,10,2.0],[4284,12,6.0],[4285,5,1.0],[4285,8,56.0],[4286,3,18.0],[4286,5,8.0],[4286,6,82.0],[4286,7,1.0],[4286,8,10.0],[4286,9,13.0],[4286,10,2.0],[4286,12,34.0],[4287,3,30.0],[4287,5,2.0],[4287,6,84.0],[4287,7,1.0],[4287,9,16.0],[4287,12,44.0],[4288,3,109.0],[4288,4,1.0],[4288,5,80.0],[4288,6,88.0],[4288,7,3.0],[4288,8,98.0],[4288,9,93.0],[4288,10,14.0],[4288,11,13.0],[4288,12,125.0],[4289,3,4.0],[4289,5,1.0],[4289,6,15.0],[4289,7,1.0],[4289,8,4.0],[4289,9,46.0],[4289,10,5.0],[4289,12,36.0],[4290,0,1.0],[4290,1,6.0],[4290,3,56.0],[4290,5,4.0],[4290,6,41.0],[4290,7,3.0],[4290,8,9.0],[4290,9,25.0],[4290,11,3.0],[4290,12,112.0],[4290,14,1.0],[4291,3,230.0],[4291,6,145.0],[4291,7,1.0],[4291,9,436.0],[4291,12,81.0],[4292,3,14.0],[4292,5,5.0],[4292,6,36.0],[4292,8,2.0],[4292,9,42.0],[4292,12,26.0],[4293,3,32.0],[4293,6,8.0],[4293,8,1.0],[4293,9,3.0],[4293,10,2.0],[4293,12,4.0],[4294,3,55.0],[4294,5,6.0],[4294,6,21.0],[4294,8,4.0],[4294,9,29.0],[4294,10,1.0],[4294,11,2.0],[4294,12,17.0],[4295,0,1.0],[4295,3,31.0],[4295,6,27.0],[4295,7,1.0],[4295,9,82.0],[4295,11,1.0],[4295,12,32.0],[4296,4,16.0],[4296,13,27.0],[4297,2,1.0],[4297,3,1.0],[4297,5,35.0],[4297,8,1.0],[4297,10,1.0],[4297,12,2.0],[4298,0,55.0],[4298,14,31.0],[4299,0,44.0],[4299,14,53.0],[4300,0,31.0],[4300,14,22.0],[4301,0,5.0],[4301,2,38.0],[4301,7,1.0],[4301,10,12.0],[4301,13,1.0],[4301,14,25.0],[4302,0,312.0],[4302,4,490.0],[4302,5,42.0],[4302,6,1.0],[4302,8,178.0],[4302,13,261.0],[4303,2,5.0],[4303,11,109.0],[4303,14,4.0],[4304,0,85.0],[4304,7,34.0],[4305,0,32.0],[4306,3,15.0],[4306,8,1.0],[4306,9,33.0],[4306,12,5.0],[4307,3,159.0],[4307,5,15.0],[4307,6,41.0],[4307,7,2.0],[4307,8,27.0],[4307,9,37.0],[4307,10,60.0],[4307,12,49.0],[4308,2,41.0],[4308,3,2.0],[4308,4,2.0],[4308,5,6.0],[4308,6,1.0],[4308,7,5.0],[4308,8,5.0],[4308,9,3.0],[4308,10,15.0],[4308,11,3.0],[4308,14,8.0],[4309,0,1.0],[4309,2,63.0],[4309,3,2.0],[4309,6,3.0],[4309,7,1.0],[4309,11,8.0],[4309,12,1.0],[4310,3,99.0],[4310,5,3.0],[4310,6,39.0],[4310,7,1.0],[4310,8,4.0],[4310,9,112.0],[4310,12,41.0],[4311,3,25.0],[4311,6,14.0],[4311,9,16.0],[4312,10,48.0],[4313,0,230.0],[4313,1,27.0],[4313,3,1.0],[4313,7,984.0],[4314,5,9.0],[4314,7,4.0],[4314,8,27.0],[4314,10,48.0],[4314,11,8.0],[4314,12,7.0],[4315,0,1.0],[4315,3,10.0],[4315,5,15.0],[4315,6,5.0],[4315,7,2.0],[4315,8,10.0],[4315,10,60.0],[4315,12,13.0],[4316,3,1.0],[4316,5,16.0],[4316,7,1.0],[4316,8,16.0],[4316,10,31.0],[4316,12,5.0],[4317,5,38.0],[4317,8,53.0],[4317,9,1.0],[4317,10,36.0],[4317,11,3.0],[4317,12,9.0],[4318,1,11.0],[4318,3,36.0],[4318,4,80.0],[4318,8,69.0],[4318,13,80.0],[4319,0,6.0],[4319,1,50.0],[4319,4,19.0],[4319,8,44.0],[4319,13,9.0],[4320,0,1.0],[4320,3,10.0],[4320,5,23.0],[4320,6,42.0],[4320,7,2.0],[4320,8,35.0],[4320,9,46.0],[4320,10,6.0],[4320,11,3.0],[4320,12,19.0],[4320,13,1.0],[4321,6,40.0],[4321,12,7.0],[4322,6,18.0],[4322,9,17.0],[4322,12,12.0],[4323,3,1.0],[4323,5,9.0],[4323,6,17.0],[4323,8,17.0],[4323,9,22.0],[4323,11,1.0],[4323,12,22.0],[4324,0,35.0],[4324,1,491.0],[4324,2,779.0],[4324,3,92.0],[4324,4,19.0],[4324,5,190.0],[4324,6,20.0],[4324,7,246.0],[4324,8,176.0],[4324,9,56.0],[4324,10,414.0],[4324,11,1899.0],[4324,12,19.0],[4324,13,14.0],[4324,14,648.0],[4325,0,2.0],[4325,3,84.0],[4325,5,23.0],[4325,6,93.0],[4325,7,1.0],[4325,8,45.0],[4325,9,94.0],[4325,10,59.0],[4325,11,5.0],[4325,12,77.0],[4325,14,14.0],[4326,3,130.0],[4326,5,9.0],[4326,6,64.0],[4326,8,13.0],[4326,9,84.0],[4326,10,25.0],[4326,11,3.0],[4326,12,90.0],[4327,3,20.0],[4327,6,3.0],[4327,9,35.0],[4327,12,15.0],[4328,0,14.0],[4328,3,6.0],[4328,5,3.0],[4328,6,8.0],[4328,7,112.0],[4328,8,10.0],[4328,9,1.0],[4328,11,24.0],[4328,12,4.0],[4328,13,1.0],[4328,14,2.0],[4329,7,34.0],[4330,1,11.0],[4330,4,62.0],[4330,13,35.0],[4330,14,33.0],[4331,2,2.0],[4331,5,1.0],[4331,9,12.0],[4331,10,2.0],[4331,11,65.0],[4331,14,2.0],[4332,9,5.0],[4332,12,1.0],[4332,13,42.0],[4333,13,61.0],[4334,0,72.0],[4334,3,1.0],[4334,5,1.0],[4334,7,1.0],[4334,8,1.0],[4334,9,1.0],[4334,12,1.0],[4334,13,2.0],[4334,14,24.0],[4335,1,235.0],[4335,3,568.0],[4335,4,154.0],[4335,7,747.0],[4335,8,275.0],[4335,9,1.0],[4335,11,720.0],[4335,13,71.0],[4336,0,102.0],[4336,5,8.0],[4336,8,1.0],[4336,12,2.0],[4336,14,33.0],[4337,2,3.0],[4337,11,102.0],[4337,14,4.0],[4338,11,44.0],[4339,5,4.0],[4339,7,4.0],[4339,8,8.0],[4339,10,31.0],[4339,11,1.0],[4339,12,7.0],[4340,2,5.0],[4340,3,28.0],[4340,4,108.0],[4340,5,3.0],[4340,6,17.0],[4340,7,43.0],[4340,8,7.0],[4340,9,44.0],[4340,10,33.0],[4340,11,50.0],[4340,12,49.0],[4340,13,55.0],[4340,14,14.0],[4341,3,12.0],[4341,6,27.0],[4341,9,26.0],[4341,10,3.0],[4341,12,21.0],[4342,5,30.0],[4342,6,18.0],[4342,7,2.0],[4342,8,27.0],[4342,9,2.0],[4342,10,3.0],[4342,11,2.0],[4342,12,7.0],[4343,2,1.0],[4343,5,67.0],[4343,6,1.0],[4343,7,2.0],[4343,8,14.0],[4343,10,9.0],[4343,11,1.0],[4343,12,8.0],[4344,7,19.0],[4344,8,3.0],[4345,6,28.0],[4345,9,9.0],[4346,0,744.0],[4346,3,1.0],[4346,6,8.0],[4346,14,371.0],[4347,3,11.0],[4347,6,46.0],[4347,9,78.0],[4347,10,1.0],[4347,12,21.0],[4348,3,10.0],[4348,5,2.0],[4348,6,25.0],[4348,7,1.0],[4348,8,7.0],[4348,9,17.0],[4348,10,20.0],[4348,12,11.0],[4349,3,23.0],[4349,5,2.0],[4349,6,28.0],[4349,7,2.0],[4349,8,2.0],[4349,9,9.0],[4349,12,7.0],[4350,3,109.0],[4350,5,23.0],[4350,6,35.0],[4350,7,3.0],[4350,8,35.0],[4350,9,53.0],[4350,10,78.0],[4350,12,42.0],[4351,3,4.0],[4351,6,21.0],[4351,9,14.0],[4351,10,1.0],[4351,12,13.0],[4352,3,24.0],[4352,5,1.0],[4352,6,14.0],[4352,7,1.0],[4352,9,21.0],[4352,12,28.0],[4353,3,3.0],[4353,5,3.0],[4353,6,3.0],[4353,8,11.0],[4353,9,44.0],[4353,10,19.0],[4353,12,14.0],[4354,7,18.0],[4354,9,7.0],[4354,12,1.0],[4354,14,10.0],[4355,2,8.0],[4355,7,19.0],[4355,9,1.0],[4355,11,15.0],[4355,14,1.0],[4356,13,36.0],[4357,0,1845.0],[4357,2,1.0],[4357,3,7.0],[4357,5,726.0],[4357,6,12.0],[4357,7,1.0],[4357,8,108.0],[4357,9,4.0],[4357,10,22.0],[4357,11,162.0],[4357,12,51.0],[4357,13,3.0],[4357,14,618.0],[4358,0,17.0],[4358,11,1.0],[4358,14,23.0],[4359,0,114.0],[4359,1,2.0],[4359,10,5.0],[4359,11,20.0],[4359,14,45.0],[4360,0,45.0],[4360,2,1.0],[4360,3,1.0],[4360,5,26.0],[4360,8,3.0],[4360,10,1.0],[4360,12,2.0],[4360,14,5.0],[4361,0,9.0],[4361,1,2.0],[4361,2,39.0],[4361,3,43.0],[4361,4,56.0],[4361,5,23.0],[4361,6,46.0],[4361,7,90.0],[4361,8,36.0],[4361,9,30.0],[4361,10,116.0],[4361,11,45.0],[4361,12,79.0],[4361,13,38.0],[4361,14,81.0],[4362,2,53.0],[4363,1,37.0],[4363,3,2.0],[4363,5,1.0],[4363,10,2.0],[4363,12,1.0],[4363,14,1.0],[4364,0,27.0],[4364,4,6.0],[4364,8,20.0],[4364,9,35.0],[4364,13,3.0],[4365,10,37.0],[4365,12,3.0],[4366,3,126.0],[4366,5,73.0],[4366,6,87.0],[4366,7,20.0],[4366,8,76.0],[4366,9,195.0],[4366,10,196.0],[4366,11,3.0],[4366,12,115.0],[4367,2,2.0],[4367,5,7.0],[4367,7,7.0],[4367,8,14.0],[4367,10,42.0],[4367,11,5.0],[4367,12,13.0],[4368,0,960.0],[4368,3,5.0],[4368,4,1.0],[4368,5,444.0],[4368,6,1.0],[4368,7,32.0],[4368,8,79.0],[4368,9,7.0],[4368,10,55.0],[4368,11,46.0],[4368,12,44.0],[4368,14,429.0],[4369,5,6.0],[4369,7,2.0],[4369,8,35.0],[4369,10,10.0],[4369,12,3.0],[4370,0,6.0],[4370,1,3.0],[4370,2,18.0],[4370,3,126.0],[4370,4,61.0],[4370,5,16.0],[4370,6,65.0],[4370,7,84.0],[4370,8,34.0],[4370,9,74.0],[4370,10,146.0],[4370,11,50.0],[4370,12,40.0],[4370,13,40.0],[4370,14,89.0],[4371,3,26.0],[4371,8,19.0],[4371,12,2.0],[4372,1,1.0],[4372,3,3.0],[4372,4,1.0],[4372,6,28.0],[4372,7,16.0],[4372,8,10.0],[4372,9,5.0],[4372,10,1.0],[4372,11,27.0],[4372,12,1.0],[4372,13,12.0],[4372,14,29.0],[4373,5,1.0],[4373,6,32.0],[4373,8,3.0],[4373,10,11.0],[4373,12,2.0],[4374,5,1.0],[4374,6,36.0],[4374,7,1.0],[4374,8,2.0],[4374,12,4.0],[4375,1,5.0],[4375,3,2.0],[4375,5,10.0],[4375,6,36.0],[4375,7,7.0],[4375,8,13.0],[4375,9,9.0],[4375,10,53.0],[4375,11,1.0],[4375,12,19.0],[4375,14,1.0],[4376,3,15.0],[4376,5,3.0],[4376,6,22.0],[4376,9,17.0],[4376,10,20.0],[4376,12,15.0],[4376,13,1.0],[4377,3,38.0],[4377,5,1.0],[4377,6,15.0],[4377,7,1.0],[4377,12,15.0],[4378,3,10.0],[4378,6,12.0],[4378,9,9.0],[4378,12,2.0],[4379,0,11.0],[4379,2,1.0],[4379,3,692.0],[4379,4,610.0],[4379,5,53.0],[4379,7,57.0],[4379,8,184.0],[4379,9,1.0],[4379,11,55.0],[4379,13,573.0],[4380,3,16.0],[4380,6,28.0],[4380,9,28.0],[4380,12,16.0],[4381,3,51.0],[4381,6,18.0],[4381,9,5.0],[4381,12,9.0],[4382,3,13.0],[4382,6,17.0],[4382,9,25.0],[4382,12,14.0],[4383,3,7.0],[4383,6,6.0],[4383,9,14.0],[4383,12,2.0],[4384,3,19.0],[4384,6,9.0],[4384,9,4.0],[4384,12,10.0],[4385,3,12.0],[4385,6,11.0],[4385,9,22.0],[4385,12,7.0],[4386,7,58.0],[4387,7,46.0],[4388,2,1.0],[4388,7,29.0],[4388,9,2.0],[4388,11,33.0],[4388,14,1.0],[4389,1,14.0],[4389,4,64.0],[4389,13,41.0],[4390,0,595.0],[4390,1,13369.0],[4390,3,1615.0],[4390,4,8356.0],[4390,5,623.0],[4390,6,6.0],[4390,7,1019.0],[4390,8,810.0],[4390,9,24.0],[4390,10,1.0],[4390,11,1.0],[4390,12,1.0],[4390,13,8765.0],[4390,14,38.0],[4391,0,1221.0],[4391,3,2.0],[4391,4,1.0],[4391,5,14.0],[4391,6,1.0],[4391,7,3.0],[4391,8,1.0],[4391,9,9.0],[4391,10,2.0],[4391,13,6.0],[4391,14,513.0],[4392,4,50.0],[4392,13,50.0],[4393,2,3.0],[4393,4,6.0],[4393,9,4.0],[4393,11,36.0],[4393,13,2.0],[4393,14,1.0],[4394,0,38.0],[4394,14,8.0],[4395,2,4.0],[4395,11,91.0],[4395,14,28.0],[4396,3,29.0],[4396,6,6.0],[4396,8,1.0],[4396,9,27.0],[4396,10,6.0],[4396,12,6.0],[4397,2,3.0],[4397,11,53.0],[4398,3,35.0],[4398,12,1.0],[4399,2,1.0],[4399,3,44.0],[4399,5,3.0],[4399,6,12.0],[4399,8,3.0],[4399,9,18.0],[4399,10,14.0],[4399,11,2.0],[4399,12,11.0],[4400,3,54.0],[4400,5,2.0],[4400,6,23.0],[4400,8,2.0],[4400,9,16.0],[4400,10,9.0],[4400,12,21.0],[4401,3,35.0],[4401,5,9.0],[4401,6,18.0],[4401,7,1.0],[4401,8,10.0],[4401,9,27.0],[4401,10,11.0],[4401,11,1.0],[4401,12,13.0],[4402,1,333.0],[4402,3,52.0],[4402,4,1005.0],[4402,5,18.0],[4402,7,31.0],[4402,8,58.0],[4402,13,1078.0],[4402,14,31.0],[4403,3,27.0],[4404,3,50.0],[4404,10,1.0],[4405,3,83.0],[4405,6,63.0],[4405,8,1.0],[4405,9,73.0],[4405,10,1.0],[4405,12,32.0],[4406,3,1.0],[4406,5,15.0],[4406,7,1.0],[4406,8,23.0],[4406,9,1.0],[4406,10,76.0],[4406,12,21.0],[4407,5,5.0],[4407,7,1.0],[4407,8,11.0],[4407,10,25.0],[4407,11,1.0],[4407,12,2.0],[4408,0,9.0],[4408,5,1.0],[4408,9,1.0],[4408,10,13.0],[4408,11,2.0],[4408,14,38.0],[4409,2,3.0],[4409,3,1.0],[4409,5,11.0],[4409,7,7.0],[4409,8,26.0],[4409,9,1.0],[4409,10,27.0],[4409,11,5.0],[4409,12,10.0],[4410,5,3.0],[4410,7,1.0],[4410,8,43.0],[4410,10,16.0],[4410,12,4.0],[4411,3,1.0],[4411,5,2.0],[4411,6,46.0],[4411,7,1.0],[4411,9,43.0],[4411,12,33.0],[4412,3,31.0],[4412,6,18.0],[4412,8,2.0],[4412,9,29.0],[4412,12,13.0],[4413,0,30.0],[4413,1,259.0],[4413,3,69.0],[4413,4,237.0],[4413,7,292.0],[4413,8,16.0],[4413,9,12.0],[4413,13,258.0],[4414,3,26.0],[4414,6,7.0],[4414,8,1.0],[4414,9,9.0],[4414,10,2.0],[4414,12,5.0],[4415,3,21.0],[4415,5,7.0],[4415,6,5.0],[4415,8,2.0],[4415,9,6.0],[4415,10,15.0],[4415,11,3.0],[4415,12,15.0],[4416,3,25.0],[4416,5,3.0],[4416,6,13.0],[4416,7,3.0],[4416,8,8.0],[4416,9,17.0],[4416,10,13.0],[4416,12,20.0],[4416,14,1.0],[4417,3,48.0],[4417,5,4.0],[4417,6,20.0],[4417,7,1.0],[4417,8,5.0],[4417,9,32.0],[4417,10,27.0],[4417,12,7.0],[4418,7,48.0],[4418,8,4.0],[4418,12,2.0],[4419,1,28.0],[4419,3,5.0],[4419,4,82.0],[4419,8,54.0],[4419,13,40.0],[4419,14,23.0],[4420,4,56.0],[4420,13,49.0],[4421,0,62.0],[4421,1,11.0],[4421,4,16.0],[4421,5,6.0],[4421,10,1.0],[4421,13,7.0],[4421,14,19.0],[4422,3,1.0],[4422,5,2.0],[4422,7,1.0],[4422,8,3.0],[4422,10,2.0],[4422,12,1.0],[4422,13,38.0],[4423,14,34.0],[4424,1,68.0],[4424,3,46.0],[4424,4,723.0],[4424,11,112.0],[4424,13,504.0],[4425,5,10.0],[4425,8,1.0],[4425,10,16.0],[4425,14,26.0],[4426,0,26.0],[4426,14,19.0],[4427,0,72.0],[4427,8,1.0],[4427,14,7.0],[4428,3,57.0],[4428,5,1.0],[4428,6,53.0],[4428,9,30.0],[4428,10,1.0],[4428,12,51.0],[4429,3,42.0],[4429,5,11.0],[4429,6,26.0],[4429,7,1.0],[4429,8,34.0],[4429,9,81.0],[4429,11,2.0],[4429,12,48.0],[4430,3,43.0],[4430,6,3.0],[4430,9,29.0],[4430,10,1.0],[4430,12,11.0],[4431,1,55.0],[4431,2,1.0],[4431,5,9.0],[4431,7,7.0],[4431,8,14.0],[4431,10,28.0],[4431,11,2.0],[4431,12,5.0],[4432,0,1.0],[4432,3,1.0],[4432,5,1.0],[4432,6,7.0],[4432,8,4.0],[4432,10,45.0],[4432,11,2.0],[4432,12,7.0],[4432,14,2.0],[4433,0,1.0],[4433,1,17.0],[4433,10,44.0],[4433,12,1.0],[4434,3,1.0],[4434,5,4.0],[4434,7,3.0],[4434,8,9.0],[4434,10,23.0],[4434,11,3.0],[4434,12,3.0],[4435,0,1.0],[4435,2,28.0],[4435,3,13.0],[4435,5,108.0],[4435,6,2.0],[4435,7,139.0],[4435,8,353.0],[4435,9,2.0],[4435,10,666.0],[4435,11,95.0],[4435,12,131.0],[4435,13,4.0],[4435,14,3.0],[4436,5,13.0],[4436,6,2.0],[4436,7,4.0],[4436,8,15.0],[4436,10,56.0],[4436,11,1.0],[4436,12,15.0],[4436,14,1.0],[4437,2,1.0],[4437,5,8.0],[4437,7,6.0],[4437,8,23.0],[4437,10,38.0],[4437,11,2.0],[4437,12,8.0],[4437,13,1.0],[4437,14,2.0],[4438,6,1.0],[4438,7,5.0],[4438,8,8.0],[4438,10,20.0],[4438,11,4.0],[4438,12,5.0],[4439,5,10.0],[4439,7,2.0],[4439,8,23.0],[4439,10,39.0],[4439,12,8.0],[4440,0,2.0],[4440,1,7.0],[4440,3,8.0],[4440,4,6.0],[4440,5,2.0],[4440,6,5.0],[4440,7,6.0],[4440,8,4.0],[4440,9,2.0],[4440,10,6.0],[4440,11,1.0],[4440,12,4.0],[4440,13,8.0],[4440,14,6.0],[4441,2,1.0],[4441,4,30.0],[4441,5,25.0],[4441,7,1.0],[4441,8,8.0],[4441,9,3.0],[4441,10,3.0],[4441,12,3.0],[4441,13,14.0],[4442,0,20.0],[4442,3,1.0],[4442,4,2.0],[4442,5,68.0],[4442,8,14.0],[4442,9,5.0],[4442,10,4.0],[4442,12,9.0],[4442,14,3.0],[4443,0,28.0],[4443,5,59.0],[4443,6,20.0],[4443,8,21.0],[4443,10,2.0],[4443,12,1.0],[4443,13,1.0],[4443,14,2.0],[4444,0,32.0],[4444,4,7.0],[4444,5,12.0],[4444,8,6.0],[4444,9,1.0],[4444,11,1.0],[4444,12,2.0],[4444,13,11.0],[4444,14,10.0],[4445,3,22.0],[4445,5,1.0],[4445,6,23.0],[4445,8,2.0],[4445,9,10.0],[4445,10,4.0],[4445,12,11.0],[4446,3,322.0],[4446,6,287.0],[4446,7,4.0],[4446,8,4.0],[4446,9,506.0],[4446,10,3.0],[4446,11,1.0],[4446,12,294.0],[4446,14,1.0],[4447,3,7.0],[4447,6,30.0],[4447,7,1.0],[4447,9,17.0],[4447,11,1.0],[4447,12,11.0],[4448,6,5.0],[4448,9,20.0],[4448,10,2.0],[4448,12,11.0],[4449,3,36.0],[4449,5,13.0],[4449,6,30.0],[4449,8,12.0],[4449,9,62.0],[4449,10,10.0],[4449,12,21.0],[4450,3,23.0],[4450,5,13.0],[4450,6,6.0],[4450,8,22.0],[4450,9,22.0],[4450,10,49.0],[4450,12,11.0],[4451,7,43.0],[4451,11,1.0],[4451,14,4.0],[4452,7,51.0],[4453,4,7.0],[4453,5,80.0],[4453,13,7.0],[4454,5,20.0],[4454,8,17.0],[4454,13,1.0],[4454,14,12.0],[4455,5,1.0],[4455,9,56.0],[4455,12,1.0],[4455,13,1.0],[4456,2,1.0],[4456,14,27.0],[4457,0,101.0],[4457,2,2.0],[4457,3,31.0],[4457,4,110.0],[4457,5,8.0],[4457,6,40.0],[4457,7,1266.0],[4457,8,889.0],[4457,9,21.0],[4457,10,15.0],[4457,11,7.0],[4457,12,18.0],[4457,13,66.0],[4457,14,29.0],[4458,14,27.0],[4459,3,15.0],[4459,6,3.0],[4459,9,10.0],[4459,10,2.0],[4459,12,10.0],[4460,3,16.0],[4460,5,2.0],[4460,7,1.0],[4460,8,3.0],[4460,9,25.0],[4460,10,6.0],[4460,12,8.0],[4461,3,28.0],[4461,6,8.0],[4461,9,43.0],[4461,10,1.0],[4461,12,40.0],[4462,3,36.0],[4462,5,1.0],[4462,7,1.0],[4462,9,22.0],[4462,12,22.0],[4463,3,11.0],[4463,8,1.0],[4463,9,15.0],[4463,10,7.0],[4463,12,12.0],[4464,3,39.0],[4464,6,7.0],[4464,7,1.0],[4464,8,1.0],[4464,9,69.0],[4464,12,6.0],[4465,3,35.0],[4465,6,1.0],[4465,12,2.0],[4466,3,30.0],[4466,9,4.0],[4466,12,1.0],[4467,0,1.0],[4467,2,23.0],[4467,9,23.0],[4467,10,26.0],[4467,11,781.0],[4467,14,6.0],[4468,0,139.0],[4468,1,1219.0],[4468,2,25.0],[4468,3,192.0],[4468,4,497.0],[4468,7,1.0],[4468,8,55.0],[4468,9,2.0],[4468,10,1.0],[4468,11,111.0],[4468,13,340.0],[4469,2,3.0],[4469,9,23.0],[4469,11,140.0],[4469,14,2.0],[4470,4,56.0],[4470,11,29.0],[4470,13,41.0],[4471,5,8.0],[4471,7,1.0],[4471,8,2.0],[4471,9,1.0],[4471,10,40.0],[4471,12,1.0],[4471,14,20.0],[4472,5,9.0],[4472,7,2.0],[4472,8,8.0],[4472,10,55.0],[4472,12,11.0],[4473,0,1.0],[4473,2,3.0],[4473,3,1.0],[4473,5,20.0],[4473,7,16.0],[4473,8,72.0],[4473,9,2.0],[4473,10,126.0],[4473,11,16.0],[4473,12,29.0],[4473,14,1.0],[4474,0,1.0],[4474,3,13.0],[4474,5,70.0],[4474,7,4.0],[4474,8,130.0],[4474,9,27.0],[4474,10,253.0],[4474,11,1.0],[4474,12,56.0],[4474,13,1.0],[4474,14,1.0],[4475,3,4.0],[4475,5,11.0],[4475,6,7.0],[4475,7,1.0],[4475,8,45.0],[4475,9,14.0],[4475,10,36.0],[4475,11,2.0],[4475,12,7.0],[4476,8,33.0],[4477,1,1.0],[4477,4,9.0],[4477,5,18.0],[4477,7,2.0],[4477,8,37.0],[4477,11,2.0],[4477,12,5.0],[4477,13,2.0],[4477,14,37.0],[4478,2,1.0],[4478,3,37.0],[4478,5,22.0],[4478,6,35.0],[4478,7,1.0],[4478,8,25.0],[4478,9,31.0],[4478,11,4.0],[4478,12,39.0],[4478,13,1.0],[4479,0,176.0],[4479,1,12.0],[4479,2,3.0],[4479,3,6.0],[4479,4,1.0],[4479,5,383.0],[4479,6,8.0],[4479,7,12.0],[4479,8,100.0],[4479,9,10.0],[4479,10,122.0],[4479,11,12.0],[4479,12,43.0],[4479,14,5.0],[4480,1,27.0],[4480,3,1.0],[4480,5,154.0],[4480,8,20.0],[4480,10,7.0],[4480,11,3.0],[4480,12,15.0],[4481,3,16.0],[4481,6,22.0],[4481,9,21.0],[4481,12,21.0],[4482,3,17.0],[4482,6,21.0],[4482,12,5.0],[4483,3,17.0],[4483,5,1.0],[4483,6,14.0],[4483,12,6.0],[4484,7,29.0],[4484,12,1.0],[4485,4,59.0],[4485,13,76.0],[4486,0,21.0],[4486,3,1.0],[4486,4,2.0],[4486,5,4.0],[4486,13,1.0],[4486,14,5.0],[4487,3,4.0],[4487,5,1.0],[4487,9,4.0],[4487,14,17.0],[4488,2,1.0],[4488,10,4.0],[4488,12,2.0],[4488,13,31.0],[4489,5,1.0],[4489,14,25.0],[4490,0,52.0],[4490,1,228.0],[4490,2,137.0],[4490,3,154.0],[4490,4,1006.0],[4490,7,22.0],[4490,8,17.0],[4490,13,1092.0],[4490,14,15.0],[4491,0,11.0],[4491,14,40.0],[4492,0,37.0],[4492,14,17.0],[4493,0,43.0],[4493,14,20.0],[4494,0,97.0],[4494,1,7.0],[4494,5,13.0],[4494,8,5.0],[4494,12,2.0],[4494,14,27.0],[4495,0,77.0],[4495,8,1.0],[4495,14,20.0],[4496,0,47.0],[4496,14,19.0],[4497,0,51.0],[4498,0,63.0],[4498,1,9.0],[4498,14,1.0],[4499,0,80.0],[4499,7,39.0],[4499,8,20.0],[4500,3,20.0],[4500,5,7.0],[4500,6,23.0],[4500,8,7.0],[4500,9,27.0],[4500,10,8.0],[4500,11,4.0],[4500,12,32.0],[4501,0,266.0],[4501,1,121.0],[4501,3,915.0],[4501,4,1303.0],[4501,5,37.0],[4501,6,1.0],[4501,7,179.0],[4501,8,10.0],[4501,13,767.0],[4501,14,16.0],[4502,4,580.0],[4502,13,459.0],[4503,3,30.0],[4503,6,21.0],[4503,9,8.0],[4503,12,8.0],[4504,3,30.0],[4504,6,5.0],[4504,9,12.0],[4504,12,15.0],[4505,3,30.0],[4505,9,6.0],[4506,3,34.0],[4506,6,3.0],[4506,9,26.0],[4506,12,4.0],[4507,3,19.0],[4507,9,17.0],[4508,1,59.0],[4508,2,150.0],[4508,4,47.0],[4508,8,19.0],[4508,13,49.0],[4509,1,41.0],[4509,8,11.0],[4510,1,23.0],[4510,4,1.0],[4510,5,2.0],[4510,8,4.0],[4510,10,2.0],[4510,12,2.0],[4511,1,30.0],[4512,1,28.0],[4512,7,1.0],[4512,8,1.0],[4512,14,18.0],[4513,2,17.0],[4513,3,13.0],[4513,5,89.0],[4513,6,3.0],[4513,7,84.0],[4513,8,290.0],[4513,10,548.0],[4513,11,60.0],[4513,12,112.0],[4513,13,3.0],[4513,14,3.0],[4514,3,9.0],[4514,5,32.0],[4514,7,1.0],[4514,8,77.0],[4514,10,203.0],[4514,11,1.0],[4514,12,53.0],[4515,2,2.0],[4515,5,3.0],[4515,7,6.0],[4515,8,8.0],[4515,10,23.0],[4515,11,3.0],[4515,12,2.0],[4516,0,11.0],[4516,2,1.0],[4516,3,24.0],[4516,5,27.0],[4516,6,6.0],[4516,7,2.0],[4516,8,34.0],[4516,9,1.0],[4516,10,15.0],[4516,12,9.0],[4517,1,21.0],[4517,3,7.0],[4518,0,2.0],[4518,2,3.0],[4518,3,6.0],[4518,4,1.0],[4518,6,5.0],[4518,7,6.0],[4518,8,2.0],[4518,9,11.0],[4518,10,2.0],[4518,11,2.0],[4518,12,6.0],[4518,13,5.0],[4518,14,7.0],[4519,3,10.0],[4519,6,44.0],[4519,8,2.0],[4519,9,32.0],[4519,10,1.0],[4519,12,8.0],[4520,0,1.0],[4520,3,42.0],[4520,5,6.0],[4520,6,43.0],[4520,7,3.0],[4520,8,6.0],[4520,9,111.0],[4520,11,5.0],[4520,12,43.0],[4521,3,16.0],[4521,4,1.0],[4521,5,1.0],[4521,6,11.0],[4521,7,1.0],[4521,9,13.0],[4521,12,13.0],[4522,0,1.0],[4522,3,23.0],[4522,4,1.0],[4522,5,12.0],[4522,6,13.0],[4522,7,4.0],[4522,8,41.0],[4522,9,24.0],[4522,10,49.0],[4522,12,23.0],[4523,3,15.0],[4523,6,13.0],[4523,8,1.0],[4523,9,17.0],[4523,12,2.0],[4524,0,1015.0],[4524,3,1.0],[4524,5,1.0],[4524,10,1.0],[4524,12,3.0],[4524,14,496.0],[4525,3,19.0],[4525,6,27.0],[4525,9,38.0],[4525,11,1.0],[4525,12,15.0],[4526,0,2.0],[4526,1,20.0],[4526,6,1.0],[4526,8,1.0],[4526,10,1.0],[4526,11,1.0],[4526,13,3.0],[4527,7,23.0],[4528,7,40.0],[4528,14,21.0],[4529,0,71.0],[4529,14,18.0],[4530,0,71.0],[4530,5,5.0],[4531,3,33.0],[4531,5,4.0],[4531,6,16.0],[4531,7,1.0],[4531,8,1.0],[4531,9,17.0],[4531,12,10.0],[4532,3,34.0],[4532,8,1.0],[4532,9,38.0],[4532,11,1.0],[4532,12,14.0],[4533,0,3.0],[4533,3,21.0],[4533,5,1.0],[4533,12,5.0],[4534,3,30.0],[4535,1,115.0],[4535,3,586.0],[4535,4,322.0],[4535,7,247.0],[4535,8,19.0],[4535,9,1.0],[4535,10,1.0],[4535,13,254.0],[4536,3,32.0],[4536,5,6.0],[4536,6,4.0],[4536,8,3.0],[4536,9,5.0],[4536,12,1.0],[4537,2,2.0],[4537,11,43.0],[4538,0,11.0],[4538,1,23.0],[4538,7,1.0],[4538,10,1.0],[4539,5,55.0],[4539,6,21.0],[4539,7,9.0],[4539,8,68.0],[4539,9,45.0],[4539,10,113.0],[4539,11,2.0],[4539,12,37.0],[4539,14,1.0],[4540,3,36.0],[4540,5,1.0],[4540,6,35.0],[4540,9,60.0],[4540,12,15.0],[4541,2,8.0],[4541,3,1.0],[4541,5,16.0],[4541,7,13.0],[4541,8,47.0],[4541,10,93.0],[4541,11,14.0],[4541,12,19.0],[4541,14,1.0],[4542,3,1.0],[4542,5,10.0],[4542,7,2.0],[4542,8,43.0],[4542,9,1.0],[4542,10,93.0],[4542,12,14.0],[4543,0,17.0],[4543,3,26.0],[4543,5,85.0],[4543,6,3.0],[4543,7,2.0],[4543,8,8.0],[4543,9,1.0],[4543,10,4.0],[4543,11,2.0],[4543,12,6.0],[4543,14,1.0],[4544,1,80.0],[4544,4,23.0],[4544,8,22.0],[4544,13,7.0],[4545,3,1.0],[4545,5,50.0],[4545,8,13.0],[4545,9,2.0],[4545,11,1.0],[4545,12,1.0],[4546,1,1113.0],[4546,4,64.0],[4546,5,4.0],[4546,13,36.0],[4547,1,65.0],[4547,4,13.0],[4547,8,9.0],[4547,13,10.0],[4548,0,20.0],[4548,1,5.0],[4548,2,30.0],[4548,4,15.0],[4548,7,15.0],[4548,8,1.0],[4548,11,1.0],[4548,13,5.0],[4548,14,3.0],[4549,6,33.0],[4549,8,1.0],[4549,12,5.0],[4550,0,1.0],[4550,3,32.0],[4550,5,1.0],[4550,6,48.0],[4550,7,2.0],[4550,9,42.0],[4550,10,1.0],[4550,12,31.0],[4550,14,1.0],[4551,3,8.0],[4551,6,21.0],[4551,9,6.0],[4551,12,4.0],[4552,3,44.0],[4552,6,10.0],[4552,9,18.0],[4552,12,13.0],[4553,3,47.0],[4553,4,1.0],[4553,6,74.0],[4553,7,1.0],[4553,9,57.0],[4553,12,49.0],[4554,3,5.0],[4554,5,3.0],[4554,6,15.0],[4554,8,5.0],[4554,9,22.0],[4554,10,11.0],[4554,11,1.0],[4554,12,16.0],[4555,3,8.0],[4555,6,3.0],[4555,9,15.0],[4555,12,9.0],[4556,0,10.0],[4556,3,3.0],[4556,5,1.0],[4556,6,1.0],[4556,7,3.0],[4556,11,11.0],[4556,12,4.0],[4556,13,1.0],[4556,14,1.0],[4557,0,156.0],[4557,1,4.0],[4557,2,151.0],[4557,3,72.0],[4557,4,20.0],[4557,5,27.0],[4557,6,12.0],[4557,7,387.0],[4557,8,387.0],[4557,9,160.0],[4557,10,1.0],[4557,11,1.0],[4557,12,8.0],[4557,13,70.0],[4557,14,91.0],[4558,3,1.0],[4558,5,10.0],[4558,6,12.0],[4558,7,2.0],[4558,8,14.0],[4558,9,48.0],[4558,10,35.0],[4558,12,26.0],[4559,4,1.0],[4559,5,2.0],[4559,6,1.0],[4559,7,32.0],[4559,8,1.0],[4559,10,4.0],[4559,11,1.0],[4559,12,2.0],[4560,0,23.0],[4560,3,1.0],[4560,4,2.0],[4560,5,2.0],[4560,7,4.0],[4560,13,1.0],[4560,14,41.0],[4561,3,8.0],[4561,4,27.0],[4561,7,9.0],[4561,13,22.0],[4562,0,7.0],[4562,1,26.0],[4562,4,23.0],[4562,13,24.0],[4563,3,1.0],[4563,5,30.0],[4563,9,2.0],[4563,11,1.0],[4563,14,1.0],[4564,0,32.0],[4564,3,1.0],[4564,6,1.0],[4564,14,54.0],[4565,0,31.0],[4565,3,1.0],[4565,14,16.0],[4566,0,22.0],[4566,4,1.0],[4566,9,1.0],[4566,14,6.0],[4567,0,80.0],[4567,14,23.0],[4568,0,1.0],[4568,1,58.0],[4568,2,3.0],[4568,3,6.0],[4568,4,1.0],[4568,5,448.0],[4568,6,2.0],[4568,7,1.0],[4568,8,79.0],[4568,9,3.0],[4568,10,13.0],[4568,11,55.0],[4568,12,50.0],[4568,14,13.0],[4569,0,25.0],[4570,3,18.0],[4570,5,4.0],[4570,6,10.0],[4570,8,3.0],[4570,9,13.0],[4570,10,7.0],[4570,11,1.0],[4570,12,11.0],[4571,6,7.0],[4571,9,33.0],[4571,12,7.0],[4572,3,6.0],[4572,5,7.0],[4572,6,11.0],[4572,7,1.0],[4572,8,6.0],[4572,9,38.0],[4572,10,15.0],[4572,12,24.0],[4573,2,31.0],[4574,2,3.0],[4574,11,74.0],[4575,2,1.0],[4575,11,143.0],[4576,3,24.0],[4576,12,2.0],[4577,0,23.0],[4577,1,69.0],[4577,10,2.0],[4577,12,1.0],[4577,14,1.0],[4578,1,30.0],[4579,0,39.0],[4579,2,5.0],[4579,3,6.0],[4579,4,8.0],[4579,5,35.0],[4579,6,1.0],[4579,7,74.0],[4579,8,106.0],[4579,9,41.0],[4579,10,337.0],[4579,11,8.0],[4579,12,276.0],[4579,13,13.0],[4579,14,319.0],[4580,9,27.0],[4581,0,6.0],[4581,1,1.0],[4581,2,207.0],[4581,3,7.0],[4581,4,1.0],[4581,5,1.0],[4581,6,2.0],[4581,7,3.0],[4581,8,1.0],[4581,10,33.0],[4581,11,34.0],[4581,12,1.0],[4581,14,60.0],[4582,8,2.0],[4582,10,33.0],[4582,11,1.0],[4583,5,1.0],[4583,8,2.0],[4583,10,73.0],[4583,12,1.0],[4584,5,13.0],[4584,7,1.0],[4584,8,13.0],[4584,10,86.0],[4584,12,10.0],[4585,3,24.0],[4585,4,1.0],[4585,5,28.0],[4585,6,18.0],[4585,7,4.0],[4585,8,43.0],[4585,10,93.0],[4585,11,2.0],[4585,12,29.0],[4586,5,3.0],[4586,7,3.0],[4586,8,5.0],[4586,10,12.0],[4586,11,3.0],[4586,12,3.0],[4587,3,2.0],[4587,5,3.0],[4587,7,1.0],[4587,8,18.0],[4587,10,23.0],[4587,11,4.0],[4587,12,1.0],[4588,5,18.0],[4588,7,3.0],[4588,8,31.0],[4588,10,61.0],[4588,11,1.0],[4588,12,11.0],[4589,5,19.0],[4589,8,16.0],[4589,10,33.0],[4589,12,6.0],[4590,0,2.0],[4590,2,5.0],[4590,3,9.0],[4590,5,483.0],[4590,7,13.0],[4590,8,87.0],[4590,9,1.0],[4590,10,74.0],[4590,11,11.0],[4590,12,57.0],[4590,13,3.0],[4590,14,1.0],[4591,5,9.0],[4591,7,2.0],[4591,8,19.0],[4591,10,22.0],[4591,12,1.0],[4592,5,13.0],[4592,6,1.0],[4592,8,15.0],[4592,10,1.0],[4593,10,5.0],[4593,12,114.0],[4594,8,22.0],[4594,11,12.0],[4594,14,1.0],[4595,5,6.0],[4595,8,24.0],[4595,11,1.0],[4596,0,1.0],[4596,5,14.0],[4596,8,38.0],[4596,9,11.0],[4596,10,28.0],[4596,11,1.0],[4596,12,10.0],[4597,5,17.0],[4597,7,4.0],[4597,8,43.0],[4597,10,85.0],[4597,12,18.0],[4597,14,8.0],[4598,3,4.0],[4598,5,43.0],[4598,8,5.0],[4598,10,4.0],[4598,11,1.0],[4598,12,5.0],[4598,13,1.0],[4598,14,11.0],[4599,4,1.0],[4599,5,19.0],[4599,6,35.0],[4599,7,6.0],[4599,8,20.0],[4599,9,6.0],[4599,10,129.0],[4599,11,3.0],[4599,12,32.0],[4600,3,27.0],[4600,5,1.0],[4600,6,25.0],[4600,8,1.0],[4600,9,27.0],[4600,10,2.0],[4600,12,7.0],[4601,0,1261.0],[4601,1,15.0],[4601,3,1.0],[4601,4,63.0],[4601,6,15.0],[4601,7,342.0],[4601,8,109.0],[4601,9,1.0],[4601,11,1.0],[4601,13,28.0],[4601,14,6.0],[4602,3,1.0],[4602,6,22.0],[4602,8,2.0],[4602,9,15.0],[4602,10,1.0],[4602,12,4.0],[4603,0,5.0],[4603,3,251.0],[4603,5,2.0],[4603,6,127.0],[4603,7,3.0],[4603,8,3.0],[4603,9,163.0],[4603,11,12.0],[4603,12,102.0],[4603,14,2.0],[4604,3,7.0],[4604,6,16.0],[4604,9,8.0],[4604,12,5.0],[4605,3,6.0],[4605,5,1.0],[4605,6,16.0],[4605,9,29.0],[4605,12,16.0],[4606,0,1.0],[4606,3,321.0],[4606,6,227.0],[4606,7,5.0],[4606,8,1.0],[4606,9,435.0],[4606,10,17.0],[4606,11,1.0],[4606,12,252.0],[4606,14,1.0],[4607,6,15.0],[4607,9,11.0],[4607,12,6.0],[4608,3,8.0],[4608,6,29.0],[4608,7,1.0],[4608,8,1.0],[4608,9,33.0],[4608,10,1.0],[4608,11,2.0],[4608,12,9.0],[4609,3,22.0],[4609,6,11.0],[4609,9,11.0],[4609,12,14.0],[4610,3,2.0],[4610,6,17.0],[4610,9,15.0],[4610,12,7.0],[4611,3,16.0],[4611,6,4.0],[4611,8,3.0],[4611,9,8.0],[4611,12,4.0]],"rows": [{"id": "OTU1", "metadata": {"taxonomy": ["k__Bacteria", "p__Firmicutes", "c__Bacilli", "o__Mycoplasmatales", "f__Mycoplasmataceae", "g__Mycoplasma", "s__Mycoplasma_salivarium"]}},{"id": "OTU10", "metadata": {"taxonomy": ["k__Bacteria", "p__Firmicutes", "c__Clostridia", "o__Peptostreptococcales_Tissierellales", "f__Peptostreptococcaceae", "g__Filifactor", "s__Filifactor_alocis"]}},{"id": "OTU100", "metadata": {"taxonomy": ["k__Bacteria", "p__Firmicutes", "c__Bacilli", "o__Erysipelotrichales", "f__Erysipelotrichaceae", "g__Dubosiella", "s__unclassified_Dubosiella"]}},{"id": "OTU1000", "metadata": {"taxonomy": ["k__Bacteria", "p__unclassified_Bacteria", "c__unclassified_Bacteria", "o__unclassified_Bacteria", "f__unclassified_Bacteria", "g__unclassified_Bacteria", "s__unclassified_Bacteria"]}},{"id": "OTU1001", "metadata": {"taxonomy": ["k__Bacteria", "p__Firmicutes", "c__Clostridia", "o__Oscillospirales", "f__Oscillospiraceae", "g__Oscillibacter", "s__Clostridiales_bacterium_CIEAF_021"]}},{"id": "OTU1002", "metadata": {"taxonomy": ["k__Bacteria", "p__Actinobacteriota", "c__Actinobacteria", "o__Propionibacteriales", "f__Propionibacteriaceae", "g__Propioniciclava", "s__unclassified_Propioniciclava"]}},{"id": "OTU1003", "metadata": {"taxonomy": ["k__Archaea", "p__unclassified_Archaea", "c__unclassified_Archaea", "o__unclassified_Archaea", "f__unclassified_Archaea", "g__unclassified_Archaea", "s__unclassified_Archaea"]}},{"id": "OTU1004", "metadata": {"taxonomy": ["k__Bacteria", "p__Patescibacteria", "c__Saccharimonadia", "o__Saccharimonadales", "f__Saccharimonadaceae", "g__Candidatus_Saccharimonas", "s__unclassified_Candidatus_Saccharimonas"]}},{"id": "OTU1005", "metadata": {"taxonomy": ["k__Bacteria", "p__Spirochaetota", "c__Spirochaetia", "o__Spirochaetales", "f__Spirochaetaceae", "g__Treponema", "s__unclassified_Treponema"]}},{"id": "OTU1006", "metadata": {"taxonomy": ["k__Bacteria", "p__Firmicutes", "c__Bacilli", "o__RF39", "f__uncultured_rumen_bacterium", "g__uncultured_rumen_bacterium", "s__uncultured_rumen_bacterium"]}},{"id": "OTU1007", "metadata": {"taxonomy": ["k__Bacteria", "p__Firmicutes", "c__Bacilli", "o__RF39", "f__unclassified_RF39", "g__unclassified_RF39", "s__unclassified_RF39"]}},{"id": "OTU1008", "metadata": {"taxonomy": ["k__Bacteria", "p__Firmicutes", "c__Clostridia", "o__Peptococcales", "f__Peptococcaceae", "g__unclassified_Peptococcaceae", "s__unclassified_Peptococcaceae"]}},{"id": "OTU1009", "metadata": {"taxonomy": ["k__Bacteria", "p__Proteobacteria", "c__Alphaproteobacteria", "o__Azospirillales", "f__Azospirillaceae", "g__Desertibacter", "s__Desertibacter_xinjiangensis"]}},{"id": "OTU101", "metadata": {"taxonomy": ["k__Bacteria", "p__Proteobacteria", "c__Alphaproteobacteria", "o__Rhizobiales", "f__Beijerinckiaceae", "g__Bosea", "s__Bosea_vestrisii"]}},{"id": "OTU1010", "metadata": {"taxonomy": ["k__Bacteria", "p__Proteobacteria", "c__Alphaproteobacteria", "o__Rhodobacterales", "f__Rhodobacteraceae", "g__Rubellimicrobium", "s__Rubellimicrobium_roseum"]}},{"id": "OTU1011", "metadata": {"taxonomy": ["k__Bacteria", "p__Actinobacteriota", "c__Acidimicrobiia", "o__unclassified_Acidimicrobiia", "f__unclassified_Acidimicrobiia", "g__unclassified_Acidimicrobiia", "s__unclassified_Acidimicrobiia"]}},{"id": "OTU1012", "metadata": {"taxonomy": ["k__Bacteria", "p__Proteobacteria", "c__Alphaproteobacteria", "o__Rhizobiales", "f__Beijerinckiaceae", "g__unclassified_Beijerinckiaceae", "s__unclassified_Beijerinckiaceae"]}},{"id": "OTU1013", "metadata": {"taxonomy": ["k__Bacteria", "p__Actinobacteriota", "c__Acidimicrobiia", "o__Microtrichales", "f__unclassified_Microtrichales", "g__unclassified_Microtrichales", "s__unclassified_Microtrichales"]}},{"id": "OTU1014", "metadata": {"taxonomy": ["k__Bacteria", "p__Proteobacteria", "c__Alphaproteobacteria", "o__Tistrellales", "f__Geminicoccaceae", "g__Candidatus_Alysiosphaera", "s__unclassified_Candidatus_Alysiosphaera"]}},{"id": "OTU1015", "metadata": {"taxonomy": ["k__Bacteria", "p__Nitrospirota", "c__Thermodesulfovibrionia", "o__unclassified_Thermodesulfovibrionia", "f__uncultured_Nitrospiraceae_bacterium", "g__unclassified_Thermodesulfovibrionia", "s__unclassified_Thermodesulfovibrionia"]}},{"id": "OTU1016", "metadata": {"taxonomy": ["k__Bacteria", "p__Firmicutes", "c__Clostridia", "o__Clostridia_vadinBB60_group", "f__uncultured_Clostridiales_bacterium", "g__uncultured_Clostridiales_bacterium", "s__uncultured_Clostridiales_bacterium"]}},{"id": "OTU1017", "metadata": {"taxonomy": ["k__Bacteria", "p__Firmicutes", "c__Bacilli", "o__Paenibacillales", "f__Paenibacillaceae", "g__Paenibacillus", "s__unclassified_Paenibacillus"]}},{"id": "OTU1018", "metadata": {"taxonomy": ["k__Bacteria", "p__Proteobacteria", "c__Gammaproteobacteria", "o__Burkholderiales", "f__Oxalobacteraceae", "g__Noviherbaspirillum", "s__Alligator_sinensis__Chinese_alligator"]}},{"id": "OTU1019", "metadata": {"taxonomy": ["k__Bacteria", "p__Proteobacteria", "c__Gammaproteobacteria", "o__Burkholderiales", "f__Nitrosomonadaceae", "g__Nitrosomonas", "s__Nitrosomonas_sp._Nm166"]}},{"id": "OTU102", "metadata": {"taxonomy": ["k__Bacteria", "p__Firmicutes", "c__Negativicutes", "o__Veillonellales_Selenomonadales", "f__Veillonellaceae", "g__Anaeroglobus", "s__Anaeroglobus_geminatus"]}},{"id": "OTU1020", "metadata": {"taxonomy": ["k__Bacteria", "p__Actinobacteriota", "c__Acidimicrobiia", "o__Actinomarinales", "f__unclassified_Actinomarinales", "g__unclassified_Actinomarinales", "s__unclassified_Actinomarinales"]}},{"id": "OTU1021", "metadata": {"taxonomy": ["k__Bacteria", "p__Bacteroidota", "c__Bacteroidia", "o__Bacteroidales", "f__Bacteroidaceae", "g__Bacteroides", "s__unclassified_Bacteroides"]}},{"id": "OTU1022", "metadata": {"taxonomy": ["k__Bacteria", "p__Bacteroidota", "c__Bacteroidia", "o__Bacteroidales", "f__Prevotellaceae", "g__Prevotella", "s__Prevotella_maculosa"]}},{"id": "OTU1023", "metadata": {"taxonomy": ["k__Bacteria", "p__Bacteroidota", "c__Bacteroidia", "o__Bacteroidales", "f__Bacteroidaceae", "g__Bacteroides", "s__Bacteroides_vulgatus"]}},{"id": "OTU1024", "metadata": {"taxonomy": ["k__Bacteria", "p__Myxococcota", "c__Polyangia", "o__VHS_B4_70", "f__unclassified_VHS_B4_70", "g__unclassified_VHS_B4_70", "s__unclassified_VHS_B4_70"]}},{"id": "OTU1025", "metadata": {"taxonomy": ["k__Bacteria", "p__Actinobacteriota", "c__Actinobacteria", "o__Micrococcales", "f__Microbacteriaceae", "g__Agromyces", "s__Agromyces_ramosus"]}},{"id": "OTU1026", "metadata": {"taxonomy": ["k__Bacteria", "p__Proteobacteria", "c__Alphaproteobacteria", "o__Rhizobiales", "f__Xanthobacteraceae", "g__unclassified_Xanthobacteraceae", "s__unclassified_Xanthobacteraceae"]}},{"id": "OTU1027", "metadata": {"taxonomy": ["k__Bacteria", "p__Proteobacteria", "c__Alphaproteobacteria", "o__Tistrellales", "f__Geminicoccaceae", "g__unclassified_Geminicoccaceae", "s__unclassified_Geminicoccaceae"]}},{"id": "OTU1028", "metadata": {"taxonomy": ["k__Bacteria", "p__Bacteroidota", "c__Bacteroidia", "o__Bacteroidales", "f__Marinifilaceae", "g__Odoribacter", "s__Odoribacter_laneus"]}},{"id": "OTU1029", "metadata": {"taxonomy": ["k__Bacteria", "p__Desulfobacterota", "c__Desulfovibrionia", "o__Desulfovibrionales", "f__Desulfovibrionaceae", "g__Bilophila", "s__Bilophila_wadsworthia"]}},{"id": "OTU103", "metadata": {"taxonomy": ["k__Bacteria", "p__Firmicutes", "c__Bacilli", "o__Erysipelotrichales", "f__Erysipelatoclostridiaceae", "g__Erysipelatoclostridium", "s__[Clostridium]_saccharogumia"]}},{"id": "OTU1030", "metadata": {"taxonomy": ["k__Bacteria", "p__Actinobacteriota", "c__Actinobacteria", "o__Propionibacteriales", "f__Propionibacteriaceae", "g__Friedmanniella", "s__Friedmanniella_luteola"]}},{"id": "OTU1031", "metadata": {"taxonomy": ["k__Bacteria", "p__Actinobacteriota", "c__Coriobacteriia", "o__Coriobacteriales", "f__Eggerthellaceae", "g__Enteroscipio", "s__Arabia_massiliensis"]}},{"id": "OTU1032", "metadata": {"taxonomy": ["k__Bacteria", "p__Firmicutes", "c__Clostridia", "o__Lachnospirales", "f__Lachnospiraceae", "g__Blautia", "s__Blautia_sp._Ser5"]}},{"id": "OTU1033", "metadata": {"taxonomy": ["k__Bacteria", "p__Cyanobacteria", "c__Vampirivibrionia", "o__Gastranaerophilales", "f__uncultured_cyanobacterium", "g__uncultured_cyanobacterium", "s__uncultured_cyanobacterium"]}},{"id": "OTU1034", "metadata": {"taxonomy": ["k__Bacteria", "p__Firmicutes", "c__Clostridia", "o__Lachnospirales", "f__Lachnospiraceae", "g__unclassified_Lachnospiraceae", "s__unclassified_Lachnospiraceae"]}},{"id": "OTU1035", "metadata": {"taxonomy": ["k__Bacteria", "p__Patescibacteria", "c__Saccharimonadia", "o__Saccharimonadales", "f__Saccharimonadaceae", "g__uncultured_Candidatus_Saccharibacteria_bacterium", "s__uncultured_Candidatus_Saccharibacteria_bacterium"]}},{"id": "OTU1036", "metadata": {"taxonomy": ["k__Bacteria", "p__Cyanobacteria", "c__Cyanobacteriia", "o__Cyanobacteriales", "f__Coleofasciculaceae", "g__unclassified_Coleofasciculaceae", "s__uncultured_Oscillatoriales_cyanobacterium"]}},{"id": "OTU1037", "metadata": {"taxonomy": ["k__Bacteria", "p__Firmicutes", "c__Bacilli", "o__Paenibacillales", "f__Paenibacillaceae", "g__Paenibacillus", "s__Paenibacillus_humicus"]}},{"id": "OTU1038", "metadata": {"taxonomy": ["k__Bacteria", "p__Firmicutes", "c__Bacilli", "o__Erysipelotrichales", "f__Erysipelatoclostridiaceae", "g__Candidatus_Stoquefichus", "s__unclassified_Candidatus_Stoquefichus"]}},{"id": "OTU1039", "metadata": {"taxonomy": ["k__Bacteria", "p__Firmicutes", "c__Clostridia", "o__Oscillospirales", "f__Oscillospiraceae", "g__Colidextribacter", "s__Clostridiales_bacterium_CIEAF_022"]}},{"id": "OTU104", "metadata": {"taxonomy": ["k__Bacteria", "p__Firmicutes", "c__Clostridia", "o__Eubacteriales", "f__Eubacteriaceae", "g__Pseudoramibacter", "s__Pseudoramibacter_alactolyticus"]}},{"id": "OTU1040", "metadata": {"taxonomy": ["k__Bacteria", "p__Spirochaetota", "c__Spirochaetia", "o__Spirochaetales", "f__Spirochaetaceae", "g__unclassified_Spirochaetaceae", "s__unclassified_Spirochaetaceae"]}},{"id": "OTU1041", "metadata": {"taxonomy": ["k__Bacteria", "p__Bacteroidota", "c__Bacteroidia", "o__Chitinophagales", "f__Chitinophagaceae", "g__Cnuella", "s__unclassified_Cnuella"]}},{"id": "OTU1042", "metadata": {"taxonomy": ["k__Bacteria", "p__Actinobacteriota", "c__unclassified_Actinobacteriota", "o__unclassified_Actinobacteriota", "f__unclassified_Actinobacteriota", "g__unclassified_Actinobacteriota", "s__unclassified_Actinobacteriota"]}},{"id": "OTU1043", "metadata": {"taxonomy": ["k__Bacteria", "p__unclassified_Bacteria", "c__unclassified_Bacteria", "o__unclassified_Bacteria", "f__unclassified_Bacteria", "g__unclassified_Bacteria", "s__unclassified_Bacteria"]}},{"id": "OTU1044", "metadata": {"taxonomy": ["k__Bacteria", "p__Actinobacteriota", "c__Actinobacteria", "o__Propionibacteriales", "f__Nocardioidaceae", "g__Nocardioides", "s__Nocardioides_marinquilinus"]}},{"id": "OTU1045", "metadata": {"taxonomy": ["k__Bacteria", "p__Actinobacteriota", "c__Acidimicrobiia", "o__IMCC26256", "f__uncultured_actinobacterium", "g__uncultured_actinobacterium", "s__uncultured_actinobacterium"]}},{"id": "OTU1046", "metadata": {"taxonomy": ["k__Bacteria", "p__Proteobacteria", "c__Alphaproteobacteria", "o__Rhizobiales", "f__Beijerinckiaceae", "g__Psychroglaciecola", "s__Rhizobiales_bacterium_YIM_77505"]}},{"id": "OTU1047", "metadata": {"taxonomy": ["k__Bacteria", "p__Actinobacteriota", "c__Actinobacteria", "o__Micrococcales", "f__Microbacteriaceae", "g__Agromyces", "s__Agromyces_mediolanus"]}},{"id": "OTU1048", "metadata": {"taxonomy": ["k__Bacteria", "p__Actinobacteriota", "c__Thermoleophilia", "o__Gaiellales", "f__unclassified_Gaiellales", "g__unclassified_Gaiellales", "s__unclassified_Gaiellales"]}},{"id": "OTU1049", "metadata": {"taxonomy": ["k__Bacteria", "p__Acidobacteriota", "c__Vicinamibacteria", "o__Subgroup_17", "f__uncultured_Acidobacteria_bacterium", "g__uncultured_Acidobacteria_bacterium", "s__uncultured_Acidobacteria_bacterium"]}},{"id": "OTU105", "metadata": {"taxonomy": ["k__Bacteria", "p__Bacteroidota", "c__Bacteroidia", "o__Bacteroidales", "f__Prevotellaceae", "g__Prevotella", "s__unclassified_Prevotella"]}},{"id": "OTU1050", "metadata": {"taxonomy": ["k__Bacteria", "p__Actinobacteriota", "c__Acidimicrobiia", "o__Microtrichales", "f__unclassified_Microtrichales", "g__unclassified_Microtrichales", "s__unclassified_Microtrichales"]}},{"id": "OTU1051", "metadata": {"taxonomy": ["k__Bacteria", "p__Bacteroidota", "c__Bacteroidia", "o__Sphingobacteriales", "f__Lentimicrobiaceae", "g__Lentimicrobium", "s__Bacteroidia_bacterium_feline_oral_taxon_312"]}},{"id": "OTU1052", "metadata": {"taxonomy": ["k__Bacteria", "p__Proteobacteria", "c__Gammaproteobacteria", "o__Burkholderiales", "f__Methylophilaceae", "g__OM43_clade", "s__Methylophilales_bacterium_HTCC2181"]}},{"id": "OTU1053", "metadata": {"taxonomy": ["k__Bacteria", "p__Firmicutes", "c__Clostridia", "o__Lachnospirales", "f__Lachnospiraceae", "g__unclassified_Lachnospiraceae", "s__unclassified_Lachnospiraceae"]}},{"id": "OTU1054", "metadata": {"taxonomy": ["k__Bacteria", "p__Firmicutes", "c__Clostridia", "o__Clostridia_vadinBB60_group", "f__uncultured_rumen_bacterium", "g__uncultured_rumen_bacterium", "s__uncultured_rumen_bacterium"]}},{"id": "OTU1055", "metadata": {"taxonomy": ["k__Bacteria", "p__Proteobacteria", "c__Alphaproteobacteria", "o__Kiloniellales", "f__Kiloniellaceae", "g__unclassified_Kiloniellaceae", "s__unclassified_Kiloniellaceae"]}},{"id": "OTU1056", "metadata": {"taxonomy": ["k__Bacteria", "p__Campylobacterota", "c__Campylobacteria", "o__Campylobacterales", "f__Sulfurovaceae", "g__Sulfurovum", "s__Sulfurovum_bacterium_episymbiont_of_Kiwa_sp."]}},{"id": "OTU1057", "metadata": {"taxonomy": ["k__Bacteria", "p__Firmicutes", "c__Clostridia", "o__Lachnospirales", "f__Lachnospiraceae", "g__GCA_900066575", "s__unclassified_GCA_900066575"]}},{"id": "OTU1058", "metadata": {"taxonomy": ["k__Bacteria", "p__Firmicutes", "c__Clostridia", "o__Clostridia_UCG_014", "f__uncultured_rumen_bacterium", "g__uncultured_rumen_bacterium", "s__uncultured_rumen_bacterium"]}},{"id": "OTU1059", "metadata": {"taxonomy": ["k__Bacteria", "p__Firmicutes", "c__Bacilli", "o__Mycoplasmatales", "f__Mycoplasmataceae", "g__Mycoplasma", "s__Mycoplasma_orale"]}},{"id": "OTU106", "metadata": {"taxonomy": ["k__Bacteria", "p__Proteobacteria", "c__Alphaproteobacteria", "o__Sphingomonadales", "f__Sphingomonadaceae", "g__Sphingomonas", "s__Sphingomonas_parvus"]}},{"id": "OTU1060", "metadata": {"taxonomy": ["k__Bacteria", "p__Proteobacteria", "c__Gammaproteobacteria", "o__Xanthomonadales", "f__Rhodanobacteraceae", "g__Ahniella", "s__unclassified_Ahniella"]}},{"id": "OTU1061", "metadata": {"taxonomy": ["k__Bacteria", "p__Actinobacteriota", "c__Thermoleophilia", "o__Gaiellales", "f__unclassified_Gaiellales", "g__unclassified_Gaiellales", "s__unclassified_Gaiellales"]}},{"id": "OTU1062", "metadata": {"taxonomy": ["k__Bacteria", "p__Bacteroidota", "c__Bacteroidia", "o__Chitinophagales", "f__Chitinophagaceae", "g__Flavisolibacter", "s__Flavisolibacter_ginsengisoli"]}},{"id": "OTU1063", "metadata": {"taxonomy": ["k__Bacteria", "p__Proteobacteria", "c__Alphaproteobacteria", "o__Rhodobacterales", "f__Rhodobacteraceae", "g__Limibaculum", "s__unclassified_Limibaculum"]}},{"id": "OTU1064", "metadata": {"taxonomy": ["k__Bacteria", "p__Bacteroidota", "c__Bacteroidia", "o__Bacteroidales", "f__Prevotellaceae", "g__Prevotella", "s__unclassified_Prevotella"]}},{"id": "OTU1065", "metadata": {"taxonomy": ["k__Bacteria", "p__Proteobacteria", "c__Gammaproteobacteria", "o__Gammaproteobacteria_Incertae_Sedis", "Unclassified", "g__unclassified_Unknown_Family", "s__uncultured_sediment_bacterium"]}},{"id": "OTU1066", "metadata": {"taxonomy": ["k__Bacteria", "p__Proteobacteria", "c__Alphaproteobacteria", "o__Rhizobiales", "f__Xanthobacteraceae", "g__unclassified_Xanthobacteraceae", "s__unclassified_Xanthobacteraceae"]}},{"id": "OTU1067", "metadata": {"taxonomy": ["k__Bacteria", "p__Proteobacteria", "c__Gammaproteobacteria", "o__Gammaproteobacteria_Incertae_Sedis", "Unclassified", "g__Acidibacter", "s__gamma_proteobacterium_CH43"]}},{"id": "OTU1068", "metadata": {"taxonomy": ["k__Bacteria", "p__Firmicutes", "c__Bacilli", "o__Paenibacillales", "f__Paenibacillaceae", "g__Paenibacillus", "s__Paenibacillus_harenae"]}},{"id": "OTU1069", "metadata": {"taxonomy": ["k__Bacteria", "p__Bdellovibrionota", "c__Oligoflexia", "o__Oligoflexales", "f__Oligoflexaceae", "g__unclassified_Oligoflexaceae", "s__unclassified_Oligoflexaceae"]}},{"id": "OTU107", "metadata": {"taxonomy": ["k__Bacteria", "p__Firmicutes", "c__Clostridia", "o__Lachnospirales", "f__Lachnospiraceae", "g__Lachnospiraceae_NK4A136_group", "s__Lachnospiraceae_bacterium_10_1"]}},{"id": "OTU1070", "metadata": {"taxonomy": ["k__Bacteria", "p__Bacteroidota", "c__Bacteroidia", "o__Cytophagales", "f__Hymenobacteraceae", "g__Adhaeribacter", "s__Adhaeribacter_sp."]}},{"id": "OTU1071", "metadata": {"taxonomy": ["k__Bacteria", "p__Proteobacteria", "c__Alphaproteobacteria", "o__Acetobacterales", "f__Acetobacteraceae", "g__Roseomonas", "s__Roseomonas_aquatica"]}},{"id": "OTU1072", "metadata": {"taxonomy": ["k__Bacteria", "p__Myxococcota", "c__Polyangia", "o__Polyangiales", "f__Sandaracinaceae", "g__unclassified_Sandaracinaceae", "s__uncultured_delta_proteobacterium"]}},{"id": "OTU1073", "metadata": {"taxonomy": ["k__Bacteria", "p__Proteobacteria", "c__Gammaproteobacteria", "o__SS1_B_09_64", "f__uncultured_gamma_proteobacterium", "g__uncultured_gamma_proteobacterium", "s__uncultured_gamma_proteobacterium"]}},{"id": "OTU1074", "metadata": {"taxonomy": ["k__Bacteria", "p__Proteobacteria", "c__Alphaproteobacteria", "o__Kiloniellales", "f__Kiloniellaceae", "g__unclassified_Kiloniellaceae", "s__uncultured_Alphaproteobacteria_bacterium"]}},{"id": "OTU1075", "metadata": {"taxonomy": ["k__Bacteria", "p__Bacteroidota", "c__Bacteroidia", "o__Bacteroidales", "f__Tannerellaceae", "g__Parabacteroides", "s__Parabacteroides_merdae"]}},{"id": "OTU1076", "metadata": {"taxonomy": ["k__Bacteria", "p__Bacteroidota", "c__Bacteroidia", "o__Bacteroidales", "f__Prevotellaceae", "g__Prevotella", "s__unclassified_Prevotella"]}},{"id": "OTU1077", "metadata": {"taxonomy": ["k__Bacteria", "p__Firmicutes", "c__Negativicutes", "o__Veillonellales_Selenomonadales", "f__Selenomonadaceae", "g__Selenomonas", "s__Selenomonas_massiliensis"]}},{"id": "OTU1078", "metadata": {"taxonomy": ["k__Bacteria", "p__Firmicutes", "c__Clostridia", "o__Oscillospirales", "f__Oscillospiraceae", "g__UCG_005", "s__uncultured_Clostridiales_bacterium"]}},{"id": "OTU1079", "metadata": {"taxonomy": ["k__Bacteria", "p__Planctomycetota", "c__Phycisphaerae", "o__Tepidisphaerales", "f__Tepidisphaeraceae", "g__Tepidisphaera", "s__Tepidisphaera_mucosa"]}},{"id": "OTU108", "metadata": {"taxonomy": ["k__Bacteria", "p__Bacteroidota", "c__Bacteroidia", "o__Flavobacteriales", "f__Flavobacteriaceae", "g__Capnocytophaga", "s__Capnocytophaga_gingivalis"]}},{"id": "OTU1080", "metadata": {"taxonomy": ["k__Bacteria", "p__Bdellovibrionota", "c__Bdellovibrionia", "o__Bdellovibrionales", "f__Bdellovibrionaceae", "g__OM27_clade", "s__uncultured_marine_bacterium"]}},{"id": "OTU1081", "metadata": {"taxonomy": ["k__Bacteria", "p__Desulfobacterota", "c__Desulfuromonadia", "o__Desulfuromonadales", "f__Sva1033", "g__unclassified_Sva1033", "s__unclassified_Sva1033"]}},{"id": "OTU1082", "metadata": {"taxonomy": ["k__Bacteria", "p__Actinobacteriota", "c__Thermoleophilia", "o__Gaiellales", "f__unclassified_Gaiellales", "g__unclassified_Gaiellales", "s__unclassified_Gaiellales"]}},{"id": "OTU1083", "metadata": {"taxonomy": ["k__Bacteria", "p__Bacteroidota", "c__Bacteroidia", "o__Bacteroidales", "f__Rikenellaceae", "g__Alistipes", "s__Alistipes_timonensis"]}},{"id": "OTU1084", "metadata": {"taxonomy": ["k__Bacteria", "p__Verrucomicrobiota", "c__Verrucomicrobiae", "o__Chthoniobacterales", "f__Terrimicrobiaceae", "g__Terrimicrobium", "s__Terrimicrobium_sacchariphilum"]}},{"id": "OTU1085", "metadata": {"taxonomy": ["k__Bacteria", "p__Firmicutes", "c__Clostridia", "o__Peptostreptococcales_Tissierellales", "f__Anaerovoracaceae", "g__[Eubacterium]_brachy_group", "s__unclassified_[Eubacterium]_brachy_group"]}},{"id": "OTU1086", "metadata": {"taxonomy": ["k__Bacteria", "p__Firmicutes", "c__Clostridia", "o__Lachnospirales", "f__Lachnospiraceae", "g__Lachnoclostridium", "s__unclassified_Lachnoclostridium"]}},{"id": "OTU1087", "metadata": {"taxonomy": ["k__Bacteria", "p__Proteobacteria", "c__Gammaproteobacteria", "o__Burkholderiales", "f__unclassified_Burkholderiales", "g__unclassified_Burkholderiales", "s__unclassified_Burkholderiales"]}},{"id": "OTU1088", "metadata": {"taxonomy": ["k__Bacteria", "p__Proteobacteria", "c__Alphaproteobacteria", "o__Tistrellales", "f__Geminicoccaceae", "g__unclassified_Geminicoccaceae", "s__unclassified_Geminicoccaceae"]}},{"id": "OTU1089", "metadata": {"taxonomy": ["k__Bacteria", "p__Proteobacteria", "c__Alphaproteobacteria", "o__Rhizobiales", "f__Rhizobiaceae", "g__Allorhizobium_Neorhizobium_Pararhizobium_Rhizobium", "s__Rhizobium_yanglingense"]}},{"id": "OTU109", "metadata": {"taxonomy": ["k__Bacteria", "p__Campylobacterota", "c__Campylobacteria", "o__Campylobacterales", "f__Campylobacteraceae", "g__Campylobacter", "s__Campylobacter_rectus"]}},{"id": "OTU1090", "metadata": {"taxonomy": ["k__Bacteria", "p__Firmicutes", "c__Clostridia", "o__Lachnospirales", "f__Lachnospiraceae", "g__Dorea", "s__Dorea_longicatena"]}},{"id": "OTU1091", "metadata": {"taxonomy": ["k__Bacteria", "p__Firmicutes", "c__Clostridia", "o__Lachnospirales", "f__Lachnospiraceae", "g__Agathobacter", "s__Eubacterium_ramulus"]}},{"id": "OTU1092", "metadata": {"taxonomy": ["k__Bacteria", "p__Firmicutes", "c__Clostridia", "o__Oscillospirales", "f__Ruminococcaceae", "g__Negativibacillus", "s__unclassified_Negativibacillus"]}},{"id": "OTU1093", "metadata": {"taxonomy": ["k__Bacteria", "p__Cyanobacteria", "c__Cyanobacteriia", "o__Leptolyngbyales", "f__Leptolyngbyaceae", "g__Leptolyngbya_PCC_6306", "s__unclassified_Leptolyngbya_PCC_6306"]}},{"id": "OTU1094", "metadata": {"taxonomy": ["k__Bacteria", "p__Actinobacteriota", "c__Thermoleophilia", "o__Gaiellales", "f__Gaiellaceae", "g__Gaiella", "s__unclassified_Gaiella"]}},{"id": "OTU1095", "metadata": {"taxonomy": ["k__Bacteria", "p__Firmicutes", "c__Clostridia", "o__Oscillospirales", "f__Oscillospiraceae", "g__unclassified_Oscillospiraceae", "s__unclassified_Oscillospiraceae"]}},{"id": "OTU1096", "metadata": {"taxonomy": ["k__Bacteria", "p__Firmicutes", "c__Bacilli", "o__Lactobacillales", "f__Lactobacillaceae", "g__Latilactobacillus", "s__Latilactobacillus_sakei"]}},{"id": "OTU1097", "metadata": {"taxonomy": ["k__Bacteria", "p__Actinobacteriota", "c__Thermoleophilia", "o__Solirubrobacterales", "f__67_14", "g__unclassified_67_14", "s__unclassified_67_14"]}},{"id": "OTU1098", "metadata": {"taxonomy": ["k__Bacteria", "p__Proteobacteria", "c__Alphaproteobacteria", "o__Rhodobacterales", "f__Rhodobacteraceae", "g__Rubellimicrobium", "s__unclassified_Rubellimicrobium"]}},{"id": "OTU1099", "metadata": {"taxonomy": ["k__Bacteria", "p__Firmicutes", "c__Clostridia", "o__Lachnospirales", "f__Lachnospiraceae", "g__Lachnoclostridium", "s__[Clostridium]_bolteae"]}},{"id": "OTU11", "metadata": {"taxonomy": ["k__Bacteria", "p__Proteobacteria", "c__Alphaproteobacteria", "o__Rhizobiales", "f__Rhizobiaceae", "g__Ochrobactrum", "s__Brucella_haematophila"]}},{"id": "OTU110", "metadata": {"taxonomy": ["k__Bacteria", "p__Proteobacteria", "c__Alphaproteobacteria", "o__Sphingomonadales", "f__Sphingomonadaceae", "g__Ellin6055", "s__Sphingomonas_sp."]}},{"id": "OTU1100", "metadata": {"taxonomy": ["k__Bacteria", "p__Sumerlaeota", "c__Sumerlaeia", "o__Sumerlaeales", "f__Sumerlaeaceae", "g__Sumerlaea", "s__unclassified_Sumerlaea"]}},{"id": "OTU1101", "metadata": {"taxonomy": ["k__Bacteria", "p__Proteobacteria", "c__Alphaproteobacteria", "o__Rhizobiales", "f__Beijerinckiaceae", "g__unclassified_Beijerinckiaceae", "s__unclassified_Beijerinckiaceae"]}},{"id": "OTU1102", "metadata": {"taxonomy": ["k__Bacteria", "p__Patescibacteria", "c__Saccharimonadia", "o__Saccharimonadales", "f__YM_S32_TM7_50_20", "g__unclassified_YM_S32_TM7_50_20", "s__unclassified_YM_S32_TM7_50_20"]}},{"id": "OTU1103", "metadata": {"taxonomy": ["k__Bacteria", "p__Patescibacteria", "c__Saccharimonadia", "o__Saccharimonadales", "f__uncultured_Candidatus_Saccharibacteria_bacterium", "g__uncultured_Candidatus_Saccharibacteria_bacterium", "s__uncultured_Candidatus_Saccharibacteria_bacterium"]}},{"id": "OTU1104", "metadata": {"taxonomy": ["k__Bacteria", "p__Actinobacteriota", "c__Acidimicrobiia", "o__Microtrichales", "f__Ilumatobacteraceae", "g__Ilumatobacter", "s__Ilumatobacter_fluminis"]}},{"id": "OTU1105", "metadata": {"taxonomy": ["k__Bacteria", "p__Actinobacteriota", "c__Thermoleophilia", "o__Solirubrobacterales", "f__67_14", "g__unclassified_67_14", "s__unclassified_67_14"]}},{"id": "OTU1106", "metadata": {"taxonomy": ["k__Bacteria", "p__unclassified_Bacteria", "c__unclassified_Bacteria", "o__unclassified_Bacteria", "f__unclassified_Bacteria", "g__unclassified_Bacteria", "s__unclassified_Bacteria"]}},{"id": "OTU1107", "metadata": {"taxonomy": ["k__Bacteria", "p__Acidobacteriota", "c__Blastocatellia", "o__Blastocatellales", "f__Blastocatellaceae", "g__Blastocatella", "s__uncultured_Acidobacteria_bacterium"]}},{"id": "OTU1108", "metadata": {"taxonomy": ["k__Bacteria", "p__Actinobacteriota", "c__Actinobacteria", "o__Propionibacteriales", "f__Nocardioidaceae", "g__Marmoricola", "s__Marmoricola_solisilvae"]}},{"id": "OTU1109", "metadata": {"taxonomy": ["k__Bacteria", "p__Proteobacteria", "c__Alphaproteobacteria", "o__Rhizobiales", "f__Xanthobacteraceae", "g__Bradyrhizobium", "s__Bradyrhizobium_sp."]}},{"id": "OTU111", "metadata": {"taxonomy": ["k__Bacteria", "p__Bacteroidota", "c__Bacteroidia", "o__Bacteroidales", "f__Rikenellaceae", "g__Rikenellaceae_RC9_gut_group", "s__Bacteroidia_bacterium_canine_oral_taxon_041"]}},{"id": "OTU1110", "metadata": {"taxonomy": ["k__Bacteria", "p__Firmicutes", "c__Clostridia", "o__Lachnospirales", "f__Lachnospiraceae", "g__Howardella", "s__Clostridiales_bacterium_DNF00545"]}},{"id": "OTU1111", "metadata": {"taxonomy": ["k__Bacteria", "p__Firmicutes", "c__Bacilli", "o__Thermoactinomycetales", "f__Thermoactinomycetaceae", "g__Planifilum", "s__Planifilum_fimeticola"]}},{"id": "OTU1112", "metadata": {"taxonomy": ["k__Bacteria", "p__Patescibacteria", "c__Saccharimonadia", "o__Saccharimonadales", "f__Saccharimonadaceae", "g__Candidatus_Saccharimonas", "s__unclassified_Candidatus_Saccharimonas"]}},{"id": "OTU1113", "metadata": {"taxonomy": ["k__Bacteria", "p__Patescibacteria", "c__Saccharimonadia", "o__Saccharimonadales", "f__Saccharimonadaceae", "g__Candidatus_Saccharimonas", "s__unclassified_Candidatus_Saccharimonas"]}},{"id": "OTU1114", "metadata": {"taxonomy": ["k__Bacteria", "p__Bacteroidota", "c__Bacteroidia", "o__Bacteroidales", "f__Rikenellaceae", "g__Rikenellaceae_RC9_gut_group", "s__Bacteroidales_genomosp._P1"]}},{"id": "OTU1115", "metadata": {"taxonomy": ["k__Bacteria", "p__Fusobacteriota", "c__Fusobacteriia", "o__Fusobacteriales", "f__Leptotrichiaceae", "g__Leptotrichia", "s__Pseudoleptotrichia_goodfellowii"]}},{"id": "OTU1116", "metadata": {"taxonomy": ["k__Bacteria", "p__Bacteroidota", "c__Bacteroidia", "o__Bacteroidales", "f__Rikenellaceae", "g__Alistipes", "s__Bacteroides_sp._N54.MGS_20"]}},{"id": "OTU1117", "metadata": {"taxonomy": ["k__Bacteria", "p__Bacteroidota", "c__Bacteroidia", "o__Bacteroidales", "f__Rs_E47_termite_group", "g__unclassified_Rs_E47_termite_group", "s__unclassified_Rs_E47_termite_group"]}},{"id": "OTU1118", "metadata": {"taxonomy": ["k__Bacteria", "p__Bacteroidota", "c__Bacteroidia", "o__Bacteroidales", "f__Tannerellaceae", "g__Parabacteroides", "s__Parabacteroides_sp._S448"]}},{"id": "OTU1119", "metadata": {"taxonomy": ["k__Bacteria", "p__Firmicutes", "c__Clostridia", "o__Oscillospirales", "f__Oscillospiraceae", "g__unclassified_Oscillospiraceae", "s__unclassified_Oscillospiraceae"]}},{"id": "OTU112", "metadata": {"taxonomy": ["k__Bacteria", "p__Firmicutes", "c__Clostridia", "o__Oscillospirales", "f__Ruminococcaceae", "g__Fournierella", "s__unclassified_Fournierella"]}},{"id": "OTU1120", "metadata": {"taxonomy": ["k__Bacteria", "p__Firmicutes", "c__Clostridia", "o__Lachnospirales", "f__Lachnospiraceae", "g__unclassified_Lachnospiraceae", "s__unclassified_Lachnospiraceae"]}},{"id": "OTU1121", "metadata": {"taxonomy": ["k__Bacteria", "p__Firmicutes", "c__Clostridia", "o__Lachnospirales", "f__Lachnospiraceae", "g__unclassified_Lachnospiraceae", "s__unclassified_Lachnospiraceae"]}},{"id": "OTU1122", "metadata": {"taxonomy": ["k__Bacteria", "p__Firmicutes", "c__Clostridia", "o__Lachnospirales", "f__Lachnospiraceae", "g__unclassified_Lachnospiraceae", "s__unclassified_Lachnospiraceae"]}},{"id": "OTU1123", "metadata": {"taxonomy": ["k__Bacteria", "p__Firmicutes", "c__Clostridia", "o__Oscillospirales", "f__Ruminococcaceae", "g__unclassified_Ruminococcaceae", "s__unclassified_Ruminococcaceae"]}},{"id": "OTU1124", "metadata": {"taxonomy": ["k__Bacteria", "p__Cyanobacteria", "c__Vampirivibrionia", "o__Gastranaerophilales", "f__uncultured_rumen_bacterium", "g__uncultured_rumen_bacterium", "s__uncultured_rumen_bacterium"]}},{"id": "OTU1126", "metadata": {"taxonomy": ["k__Bacteria", "p__Acidobacteriota", "c__Thermoanaerobaculia", "o__Thermoanaerobaculales", "f__Thermoanaerobaculaceae", "g__Subgroup_10", "s__Acidobacteria_bacterium_WX184"]}},{"id": "OTU1127", "metadata": {"taxonomy": ["k__Bacteria", "p__Patescibacteria", "c__Saccharimonadia", "o__Saccharimonadales", "f__LWQ8", "g__unclassified_LWQ8", "s__unclassified_LWQ8"]}},{"id": "OTU1128", "metadata": {"taxonomy": ["k__Bacteria", "p__Actinobacteriota", "c__Actinobacteria", "o__Micrococcales", "f__Microbacteriaceae", "g__Curtobacterium", "s__Bacillus_subtilis"]}},{"id": "OTU1129", "metadata": {"taxonomy": ["k__Bacteria", "p__Actinobacteriota", "c__Actinobacteria", "o__Actinomycetales", "f__Actinomycetaceae", "g__Actinomyces", "s__Actinomyces_pacaensis"]}},{"id": "OTU113", "metadata": {"taxonomy": ["k__Bacteria", "p__Proteobacteria", "c__Gammaproteobacteria", "o__Burkholderiales", "f__Burkholderiaceae", "g__Burkholderia_Caballeronia_Paraburkholderia", "s__Burkholderia_stabilis"]}},{"id": "OTU1130", "metadata": {"taxonomy": ["k__Bacteria", "p__Acidobacteriota", "c__Thermoanaerobaculia", "o__Thermoanaerobaculales", "f__Thermoanaerobaculaceae", "g__Subgroup_23", "s__unclassified_Subgroup_23"]}},{"id": "OTU1131", "metadata": {"taxonomy": ["k__Bacteria", "p__Proteobacteria", "c__Alphaproteobacteria", "o__Sphingomonadales", "f__Sphingomonadaceae", "g__Sphingomonas", "s__Sphingomonas_asaccharolytica"]}},{"id": "OTU1132", "metadata": {"taxonomy": ["k__Bacteria", "p__Bacteroidota", "c__Bacteroidia", "o__Chitinophagales", "f__Chitinophagaceae", "g__unclassified_Chitinophagaceae", "s__unclassified_Chitinophagaceae"]}},{"id": "OTU1133", "metadata": {"taxonomy": ["k__Bacteria", "p__Proteobacteria", "c__Gammaproteobacteria", "o__Pseudomonadales", "f__Halieaceae", "g__OM60_NOR5__clade", "s__unclassified_OM60_NOR5__clade"]}},{"id": "OTU1134", "metadata": {"taxonomy": ["k__Bacteria", "p__Fibrobacterota", "c__Fibrobacteria", "o__Fibrobacterales", "f__Fibrobacteraceae", "g__unclassified_Fibrobacteraceae", "s__unclassified_Fibrobacteraceae"]}},{"id": "OTU1135", "metadata": {"taxonomy": ["k__Bacteria", "p__Proteobacteria", "c__Gammaproteobacteria", "o__Ectothiorhodospirales", "f__Ectothiorhodospiraceae", "g__Thiogranum", "s__uncultured_gamma_proteobacterium"]}},{"id": "OTU1136", "metadata": {"taxonomy": ["k__Bacteria", "p__Gemmatimonadota", "c__Gemmatimonadetes", "o__Gemmatimonadales", "f__Gemmatimonadaceae", "g__unclassified_Gemmatimonadaceae", "s__unclassified_Gemmatimonadaceae"]}},{"id": "OTU1137", "metadata": {"taxonomy": ["k__Bacteria", "p__Actinobacteriota", "c__Actinobacteria", "o__Actinomycetales", "f__Actinomycetaceae", "g__Actinomyces", "s__Actinomyces_oris"]}},{"id": "OTU1138", "metadata": {"taxonomy": ["k__Bacteria", "p__Firmicutes", "c__Bacilli", "o__Bacillales", "f__Bacillaceae", "g__Anoxybacillus", "s__Anoxybacillus_tepidamans"]}},{"id": "OTU1139", "metadata": {"taxonomy": ["k__Bacteria", "p__Firmicutes", "c__Clostridia", "o__Lachnospirales", "f__Lachnospiraceae", "g__unclassified_Lachnospiraceae", "s__unclassified_Lachnospiraceae"]}},{"id": "OTU114", "metadata": {"taxonomy": ["k__Bacteria", "p__Firmicutes", "c__Bacilli", "o__Erysipelotrichales", "f__Erysipelotrichaceae", "g__Ileibacterium", "s__Ileibacterium_valens"]}},{"id": "OTU1140", "metadata": {"taxonomy": ["k__Bacteria", "p__Firmicutes", "c__Clostridia", "o__Oscillospirales", "f__Ruminococcaceae", "g__unclassified_Ruminococcaceae", "s__unclassified_Ruminococcaceae"]}},{"id": "OTU1141", "metadata": {"taxonomy": ["k__Bacteria", "p__Fusobacteriota", "c__Fusobacteriia", "o__Fusobacteriales", "f__Leptotrichiaceae", "g__Leptotrichia", "s__Leptotrichia_sp._oral_taxon_847"]}},{"id": "OTU1142", "metadata": {"taxonomy": ["k__Bacteria", "p__Proteobacteria", "c__Gammaproteobacteria", "o__Burkholderiales", "f__Oxalobacteraceae", "g__Massilia", "s__Massilia_tieshanensis"]}},{"id": "OTU1143", "metadata": {"taxonomy": ["k__Bacteria", "p__Firmicutes", "c__Bacilli", "o__Lactobacillales", "f__Lactobacillaceae", "g__Levilactobacillus", "s__Levilactobacillus_brevis"]}},{"id": "OTU1144", "metadata": {"taxonomy": ["k__Bacteria", "p__Methylomirabilota", "c__Methylomirabilia", "o__Rokubacteriales", "f__unclassified_Rokubacteriales", "g__unclassified_Rokubacteriales", "s__unclassified_Rokubacteriales"]}},{"id": "OTU1145", "metadata": {"taxonomy": ["k__Bacteria", "p__Proteobacteria", "c__Alphaproteobacteria", "o__Rhizobiales", "f__Rhizobiaceae", "g__Mesorhizobium", "s__Mesorhizobium_thiogangeticum"]}},{"id": "OTU1146", "metadata": {"taxonomy": ["k__Bacteria", "p__Bacteroidota", "c__Bacteroidia", "o__Cytophagales", "f__Cyclobacteriaceae", "g__unclassified_Cyclobacteriaceae", "s__uncultured_Sphingobacteriia_bacterium"]}},{"id": "OTU1147", "metadata": {"taxonomy": ["k__Bacteria", "p__Bacteroidota", "c__Bacteroidia", "o__Bacteroidales", "f__Marinifilaceae", "g__Odoribacter", "s__unclassified_Odoribacter"]}},{"id": "OTU1148", "metadata": {"taxonomy": ["k__Bacteria", "p__Proteobacteria", "c__Alphaproteobacteria", "o__Rhizobiales", "f__Beijerinckiaceae", "g__Microvirga", "s__Microvirga_aerilata"]}},{"id": "OTU1149", "metadata": {"taxonomy": ["k__Bacteria", "p__Proteobacteria", "c__Alphaproteobacteria", "o__Rhizobiales", "f__Xanthobacteraceae", "g__unclassified_Xanthobacteraceae", "s__unclassified_Xanthobacteraceae"]}},{"id": "OTU115", "metadata": {"taxonomy": ["k__Bacteria", "p__Firmicutes", "c__Clostridia", "o__Peptococcales", "f__Peptococcaceae", "g__Peptococcus", "s__Peptococcus_sp._oral_taxon_168"]}},{"id": "OTU1150", "metadata": {"taxonomy": ["k__Bacteria", "p__Firmicutes", "c__Clostridia", "o__Lachnospirales", "f__Lachnospiraceae", "g__Lachnoclostridium", "s__unclassified_Lachnoclostridium"]}},{"id": "OTU1151", "metadata": {"taxonomy": ["k__Bacteria", "p__Proteobacteria", "c__Alphaproteobacteria", "o__Tistrellales", "f__Geminicoccaceae", "g__unclassified_Geminicoccaceae", "s__unclassified_Geminicoccaceae"]}},{"id": "OTU1152", "metadata": {"taxonomy": ["k__Bacteria", "p__Firmicutes", "c__Clostridia", "o__Lachnospirales", "f__Lachnospiraceae", "g__unclassified_Lachnospiraceae", "s__unclassified_Lachnospiraceae"]}},{"id": "OTU1153", "metadata": {"taxonomy": ["k__Bacteria", "p__Verrucomicrobiota", "c__Verrucomicrobiae", "o__Chthoniobacterales", "f__Chthoniobacteraceae", "g__Candidatus_Udaeobacter", "s__uncultured_soil_bacterium"]}},{"id": "OTU1154", "metadata": {"taxonomy": ["k__Bacteria", "p__Actinobacteriota", "c__Actinobacteria", "o__Corynebacteriales", "f__Mycobacteriaceae", "g__Mycobacterium", "s__Mycolicibacterium_arabiense"]}},{"id": "OTU1155", "metadata": {"taxonomy": ["k__Bacteria", "p__Firmicutes", "c__Clostridia", "o__Lachnospirales", "f__Lachnospiraceae", "g__unclassified_Lachnospiraceae", "s__unclassified_Lachnospiraceae"]}},{"id": "OTU1156", "metadata": {"taxonomy": ["k__Bacteria", "p__Cyanobacteria", "c__Vampirivibrionia", "o__Gastranaerophilales", "f__uncultured_rumen_bacterium", "g__uncultured_rumen_bacterium", "s__uncultured_rumen_bacterium"]}},{"id": "OTU1157", "metadata": {"taxonomy": ["k__Bacteria", "p__Firmicutes", "c__Clostridia", "o__Lachnospirales", "f__Lachnospiraceae", "g__Blautia", "s__Blautia_obeum"]}},{"id": "OTU1158", "metadata": {"taxonomy": ["k__Bacteria", "p__Actinobacteriota", "c__Actinobacteria", "o__Propionibacteriales", "f__Nocardioidaceae", "g__Kribbella", "s__Kribbella_albertanoniae"]}},{"id": "OTU1159", "metadata": {"taxonomy": ["k__Bacteria", "p__Firmicutes", "c__Clostridia", "o__Peptostreptococcales_Tissierellales", "f__Anaerovoracaceae", "g__Anaerovorax", "s__unclassified_Anaerovorax"]}},{"id": "OTU1160", "metadata": {"taxonomy": ["k__Bacteria", "p__Firmicutes", "c__Bacilli", "o__Paenibacillales", "f__Paenibacillaceae", "g__Paenibacillus", "s__Paenibacillus_sepulcri"]}},{"id": "OTU1161", "metadata": {"taxonomy": ["k__Bacteria", "p__Proteobacteria", "c__Alphaproteobacteria", "o__Rhodospirillales", "f__unclassified_Rhodospirillales", "g__unclassified_Rhodospirillales", "s__unclassified_Rhodospirillales"]}},{"id": "OTU1162", "metadata": {"taxonomy": ["k__Bacteria", "p__Actinobacteriota", "c__Actinobacteria", "o__Micrococcales", "f__Microbacteriaceae", "g__Rhodoluna", "s__Rhodoluna_lacicola"]}},{"id": "OTU1163", "metadata": {"taxonomy": ["k__Bacteria", "p__Actinobacteriota", "c__Actinobacteria", "o__Corynebacteriales", "f__Nocardiaceae", "g__Gordonia", "s__Gordonia_terrae"]}},{"id": "OTU1164", "metadata": {"taxonomy": ["k__Bacteria", "p__Verrucomicrobiota", "c__Verrucomicrobiae", "o__Chthoniobacterales", "f__Chthoniobacteraceae", "g__Candidatus_Udaeobacter", "s__unclassified_Candidatus_Udaeobacter"]}},{"id": "OTU1165", "metadata": {"taxonomy": ["k__Bacteria", "p__Actinobacteriota", "c__Actinobacteria", "o__Bifidobacteriales", "f__Bifidobacteriaceae", "g__Scardovia", "s__Scardovia_wiggsiae"]}},{"id": "OTU1166", "metadata": {"taxonomy": ["k__Bacteria", "p__Proteobacteria", "c__Alphaproteobacteria", "o__Rhizobiales", "f__Rhizobiaceae", "g__Allorhizobium_Neorhizobium_Pararhizobium_Rhizobium", "s__Rhizobium_rosettiformans"]}},{"id": "OTU1167", "metadata": {"taxonomy": ["k__Bacteria", "p__Proteobacteria", "c__Alphaproteobacteria", "o__Rhodospirillales", "f__unclassified_Rhodospirillales", "g__unclassified_Rhodospirillales", "s__unclassified_Rhodospirillales"]}},{"id": "OTU1168", "metadata": {"taxonomy": ["k__Bacteria", "p__Proteobacteria", "c__Gammaproteobacteria", "o__Enterobacterales", "f__Vibrionaceae", "g__Vibrio", "s__Vibrio_anguillarum"]}},{"id": "OTU1169", "metadata": {"taxonomy": ["k__Bacteria", "p__Proteobacteria", "c__Alphaproteobacteria", "o__Reyranellales", "f__Reyranellaceae", "g__Reyranella", "s__alpha_proteobacterium_BAC233"]}},{"id": "OTU117", "metadata": {"taxonomy": ["k__Bacteria", "p__Firmicutes", "c__Bacilli", "o__Lactobacillales", "f__Lactobacillaceae", "g__Ligilactobacillus", "s__Ligilactobacillus_murinus"]}},{"id": "OTU1170", "metadata": {"taxonomy": ["k__Bacteria", "p__Proteobacteria", "c__Alphaproteobacteria", "o__Acetobacterales", "f__Acetobacteraceae", "g__Belnapia", "s__Belnapia_rosea"]}},{"id": "OTU1171", "metadata": {"taxonomy": ["k__Bacteria", "p__Verrucomicrobiota", "c__Verrucomicrobiae", "o__Pedosphaerales", "f__Pedosphaeraceae", "g__unclassified_Pedosphaeraceae", "s__unclassified_Pedosphaeraceae"]}},{"id": "OTU1172", "metadata": {"taxonomy": ["k__Bacteria", "p__Proteobacteria", "c__Alphaproteobacteria", "o__Rhizobiales", "f__Beijerinckiaceae", "g__Microvirga", "s__unclassified_Microvirga"]}},{"id": "OTU1173", "metadata": {"taxonomy": ["k__Bacteria", "p__Planctomycetota", "c__Phycisphaerae", "o__Tepidisphaerales", "f__Tepidisphaeraceae", "g__Tepidisphaera", "s__Tepidisphaera_mucosa"]}},{"id": "OTU1174", "metadata": {"taxonomy": ["k__Bacteria", "p__Acidobacteriota", "c__Thermoanaerobaculia", "o__Thermoanaerobaculales", "f__Thermoanaerobaculaceae", "g__Subgroup_10", "s__uncultured_soil_bacterium"]}},{"id": "OTU1175", "metadata": {"taxonomy": ["k__Bacteria", "p__Proteobacteria", "c__Alphaproteobacteria", "o__Sphingomonadales", "f__Sphingomonadaceae", "g__Rhizorhapis", "s__Rhizorhapis_suberifaciens"]}},{"id": "OTU1176", "metadata": {"taxonomy": ["k__Bacteria", "p__Actinobacteriota", "c__Acidimicrobiia", "o__Microtrichales", "f__Ilumatobacteraceae", "g__unclassified_Ilumatobacteraceae", "s__unclassified_Ilumatobacteraceae"]}},{"id": "OTU1177", "metadata": {"taxonomy": ["k__Bacteria", "p__Proteobacteria", "c__Alphaproteobacteria", "o__Rhodobacterales", "f__Rhodobacteraceae", "g__Rubellimicrobium", "s__Rubellimicrobium_mesophilum"]}},{"id": "OTU1178", "metadata": {"taxonomy": ["k__Bacteria", "p__Actinobacteriota", "c__Acidimicrobiia", "o__unclassified_Acidimicrobiia", "f__uncultured_soil_bacterium", "g__unclassified_Acidimicrobiia", "s__unclassified_Acidimicrobiia"]}},{"id": "OTU1179", "metadata": {"taxonomy": ["k__Bacteria", "p__Proteobacteria", "c__Alphaproteobacteria", "o__Azospirillales", "f__Azospirillaceae", "g__Desertibacter", "s__Desertibacter_roseus"]}},{"id": "OTU118", "metadata": {"taxonomy": ["k__Bacteria", "p__Firmicutes", "c__Bacilli", "o__Staphylococcales", "f__Staphylococcaceae", "g__Staphylococcus", "s__Staphylococcus_epidermidis"]}},{"id": "OTU1180", "metadata": {"taxonomy": ["k__Bacteria", "p__Proteobacteria", "c__Alphaproteobacteria", "o__Rhizobiales", "f__Devosiaceae", "g__unclassified_Devosiaceae", "s__unclassified_Devosiaceae"]}},{"id": "OTU1181", "metadata": {"taxonomy": ["k__Bacteria", "p__Actinobacteriota", "c__Actinobacteria", "o__Propionibacteriales", "f__Nocardioidaceae", "g__Nocardioides", "s__Nocardioides_pakistanensis"]}},{"id": "OTU1182", "metadata": {"taxonomy": ["k__Bacteria", "p__Actinobacteriota", "c__Thermoleophilia", "o__Solirubrobacterales", "f__67_14", "g__Solirubrobacterales_bacterium_67_14", "s__unclassified_Solirubrobacterales_bacterium_67_14"]}},{"id": "OTU1183", "metadata": {"taxonomy": ["k__Bacteria", "p__Firmicutes", "c__Clostridia", "o__Christensenellales", "f__Christensenellaceae", "g__Christensenellaceae_R_7_group", "s__unclassified_Christensenellaceae_R_7_group"]}},{"id": "OTU1184", "metadata": {"taxonomy": ["k__Bacteria", "p__Chloroflexi", "c__Anaerolineae", "o__Anaerolineales", "f__Anaerolineaceae", "g__Flexilinea", "s__Chloroflexi_bacterium_canine_oral_taxon_405"]}},{"id": "OTU1185", "metadata": {"taxonomy": ["k__Bacteria", "p__Proteobacteria", "c__Gammaproteobacteria", "o__Burkholderiales", "f__Oxalobacteraceae", "g__Massilia", "s__Massilia_suwonensis"]}},{"id": "OTU1186", "metadata": {"taxonomy": ["k__Bacteria", "p__Fusobacteriota", "c__Fusobacteriia", "o__Fusobacteriales", "f__Leptotrichiaceae", "g__Leptotrichia", "s__Leptotrichia_sp._oral_taxon_215_str._W9775"]}},{"id": "OTU1187", "metadata": {"taxonomy": ["k__Bacteria", "p__Bacteroidota", "c__Bacteroidia", "o__Bacteroidales", "f__Muribaculaceae", "g__unclassified_Muribaculaceae", "s__unclassified_Muribaculaceae"]}},{"id": "OTU1188", "metadata": {"taxonomy": ["k__Bacteria", "p__Proteobacteria", "c__Gammaproteobacteria", "o__Enterobacterales", "f__Erwiniaceae", "g__Pantoea", "s__Pantoea_agglomerans"]}},{"id": "OTU1189", "metadata": {"taxonomy": ["k__Bacteria", "p__Firmicutes", "c__Clostridia", "o__Lachnospirales", "f__Lachnospiraceae", "g__unclassified_Lachnospiraceae", "s__unclassified_Lachnospiraceae"]}},{"id": "OTU119", "metadata": {"taxonomy": ["k__Bacteria", "p__Proteobacteria", "c__Gammaproteobacteria", "o__Enterobacterales", "f__Enterobacteriaceae", "g__Enterobacter", "s__Enterobacter_cancerogenus"]}},{"id": "OTU1190", "metadata": {"taxonomy": ["k__Bacteria", "p__Proteobacteria", "c__Gammaproteobacteria", "o__Thiotrichales", "f__Thiotrichaceae", "g__Cocleimonas", "s__gamma_proteobacterium_ectosymbiont_of_Rimicaris_exoculata"]}},{"id": "OTU1191", "metadata": {"taxonomy": ["k__Bacteria", "p__Proteobacteria", "c__Gammaproteobacteria", "o__BD7_8", "f__uncultured_gamma_proteobacterium", "g__uncultured_gamma_proteobacterium", "s__uncultured_gamma_proteobacterium"]}},{"id": "OTU1192", "metadata": {"taxonomy": ["k__Bacteria", "p__Firmicutes", "c__Bacilli", "o__RF39", "f__uncultured_rumen_bacterium", "g__uncultured_rumen_bacterium", "s__uncultured_rumen_bacterium"]}},{"id": "OTU1193", "metadata": {"taxonomy": ["k__Bacteria", "p__Firmicutes", "c__Clostridia", "o__Lachnospirales", "f__Lachnospiraceae", "g__Roseburia", "s__unclassified_Roseburia"]}},{"id": "OTU1194", "metadata": {"taxonomy": ["k__Bacteria", "p__Firmicutes", "c__Clostridia", "o__Oscillospirales", "f__Oscillospiraceae", "g__Colidextribacter", "s__Clostridiales_bacterium_CIEAF_019"]}},{"id": "OTU1195", "metadata": {"taxonomy": ["k__Bacteria", "p__Firmicutes", "c__Clostridia", "o__Lachnospirales", "f__Lachnospiraceae", "g__Lachnospiraceae_NK4A136_group", "s__unclassified_Lachnospiraceae_NK4A136_group"]}},{"id": "OTU1196", "metadata": {"taxonomy": ["k__Bacteria", "p__Proteobacteria", "c__Alphaproteobacteria", "o__Rhizobiales", "f__Beijerinckiaceae", "g__unclassified_Beijerinckiaceae", "s__unclassified_Beijerinckiaceae"]}},{"id": "OTU1197", "metadata": {"taxonomy": ["k__Bacteria", "p__Proteobacteria", "c__Gammaproteobacteria", "o__unclassified_Gammaproteobacteria", "f__unclassified_Gammaproteobacteria", "g__unclassified_Gammaproteobacteria", "s__unclassified_Gammaproteobacteria"]}},{"id": "OTU1198", "metadata": {"taxonomy": ["k__Bacteria", "p__Actinobacteriota", "c__Acidimicrobiia", "o__unclassified_Acidimicrobiia", "f__unclassified_Acidimicrobiia", "g__unclassified_Acidimicrobiia", "s__unclassified_Acidimicrobiia"]}},{"id": "OTU1199", "metadata": {"taxonomy": ["k__Bacteria", "p__Myxococcota", "c__Polyangia", "o__Haliangiales", "f__Haliangiaceae", "g__Haliangium", "s__unclassified_Haliangium"]}},{"id": "OTU12", "metadata": {"taxonomy": ["k__Bacteria", "p__Proteobacteria", "c__Gammaproteobacteria", "o__Pseudomonadales", "f__Pseudomonadaceae", "g__Pseudomonas", "s__Pseudomonas_canadensis"]}},{"id": "OTU120", "metadata": {"taxonomy": ["k__Bacteria", "p__Bacteroidota", "c__Bacteroidia", "o__Chitinophagales", "f__Chitinophagaceae", "g__Flavisolibacter", "s__Flavisolibacter_ginsengisoli"]}},{"id": "OTU1200", "metadata": {"taxonomy": ["k__Bacteria", "p__Patescibacteria", "c__Saccharimonadia", "o__Saccharimonadales", "f__Saccharimonadaceae", "g__TM7a", "s__unclassified_TM7a"]}},{"id": "OTU1201", "metadata": {"taxonomy": ["k__Bacteria", "p__Proteobacteria", "c__Alphaproteobacteria", "o__Rhizobiales", "f__Beijerinckiaceae", "g__Microvirga", "s__Chelatococcus_asaccharovorans"]}},{"id": "OTU1202", "metadata": {"taxonomy": ["k__Bacteria", "p__Actinobacteriota", "c__Actinobacteria", "o__Glycomycetales", "f__Glycomycetaceae", "g__Glycomyces", "s__Glycomyces_sediminimaris"]}},{"id": "OTU1203", "metadata": {"taxonomy": ["k__Bacteria", "p__Planctomycetota", "c__Phycisphaerae", "o__Tepidisphaerales", "f__Tepidisphaeraceae", "g__Tepidisphaera", "s__Tepidisphaera_mucosa"]}},{"id": "OTU1204", "metadata": {"taxonomy": ["k__Bacteria", "p__Cyanobacteria", "c__Vampirivibrionia", "o__Vampirovibrionales", "f__Vampirovibrionaceae", "g__Vampirovibrio", "s__Vampirovibrio_chlorellavorus"]}},{"id": "OTU1205", "metadata": {"taxonomy": ["k__Bacteria", "p__Bacteroidota", "c__Bacteroidia", "o__Cytophagales", "f__Cytophagaceae", "g__Rhodocytophaga", "s__Rhodocytophaga_aerolata"]}},{"id": "OTU1206", "metadata": {"taxonomy": ["k__Bacteria", "p__Proteobacteria", "c__Gammaproteobacteria", "o__Steroidobacterales", "f__Woeseiaceae", "g__Woeseia", "s__unclassified_Woeseia"]}},{"id": "OTU1207", "metadata": {"taxonomy": ["k__Bacteria", "p__Acidobacteriota", "c__Holophagae", "o__Subgroup_7", "f__uncultured_Acidobacteria_bacterium", "g__uncultured_Acidobacteria_bacterium", "s__uncultured_Acidobacteria_bacterium"]}},{"id": "OTU1208", "metadata": {"taxonomy": ["k__Bacteria", "p__Planctomycetota", "c__Phycisphaerae", "o__Tepidisphaerales", "f__Tepidisphaeraceae", "g__Tepidisphaera", "s__Tepidisphaera_mucosa"]}},{"id": "OTU1209", "metadata": {"taxonomy": ["k__Bacteria", "p__Firmicutes", "c__Bacilli", "o__Paenibacillales", "f__Paenibacillaceae", "g__Paenibacillus", "s__Paenibacillus_mucilaginosus"]}},{"id": "OTU121", "metadata": {"taxonomy": ["k__Bacteria", "p__Firmicutes", "c__Clostridia", "o__Lachnospirales", "f__Lachnospiraceae", "g__Lachnoanaerobaculum", "s__Lachnoanaerobaculum_orale"]}},{"id": "OTU1210", "metadata": {"taxonomy": ["k__Bacteria", "p__Latescibacterota", "c__Latescibacteria", "o__Latescibacterales", "f__Latescibacteraceae", "g__unclassified_Latescibacteraceae", "s__unclassified_Latescibacteraceae"]}},{"id": "OTU1211", "metadata": {"taxonomy": ["k__Bacteria", "p__Desulfobacterota", "c__Desulfovibrionia", "o__Desulfovibrionales", "f__Desulfovibrionaceae", "g__Desulfovibrio", "s__unclassified_Desulfovibrio"]}},{"id": "OTU1212", "metadata": {"taxonomy": ["k__Bacteria", "p__Actinobacteriota", "c__Actinobacteria", "o__Micrococcales", "f__Intrasporangiaceae", "g__Oryzihumus", "s__Intrasporangiaceae_bacterium_URHA0051"]}},{"id": "OTU1213", "metadata": {"taxonomy": ["k__Bacteria", "p__Proteobacteria", "c__Gammaproteobacteria", "o__Steroidobacterales", "f__Steroidobacteraceae", "g__Povalibacter", "s__Povalibacter_uvarum"]}},{"id": "OTU1214", "metadata": {"taxonomy": ["k__Bacteria", "p__Cyanobacteria", "c__Vampirivibrionia", "o__Gastranaerophilales", "f__uncultured_rumen_bacterium", "g__uncultured_rumen_bacterium", "s__uncultured_rumen_bacterium"]}},{"id": "OTU1215", "metadata": {"taxonomy": ["k__Bacteria", "p__Actinobacteriota", "c__unclassified_Actinobacteriota", "o__unclassified_Actinobacteriota", "f__unclassified_Actinobacteriota", "g__unclassified_Actinobacteriota", "s__unclassified_Actinobacteriota"]}},{"id": "OTU1216", "metadata": {"taxonomy": ["k__Bacteria", "p__Bacteroidota", "c__Bacteroidia", "o__Bacteroidales", "f__Marinifilaceae", "g__Odoribacter", "s__unclassified_Odoribacter"]}},{"id": "OTU1217", "metadata": {"taxonomy": ["k__Bacteria", "p__Bacteroidota", "c__Bacteroidia", "o__Bacteroidales", "f__Marinifilaceae", "g__Odoribacter", "s__Odoribacter_splanchnicus"]}},{"id": "OTU1218", "metadata": {"taxonomy": ["k__Bacteria", "p__Bacteroidota", "c__Bacteroidia", "o__Bacteroidales", "f__Marinifilaceae", "g__Odoribacter", "s__unclassified_Odoribacter"]}},{"id": "OTU1219", "metadata": {"taxonomy": ["k__Bacteria", "p__Firmicutes", "c__Clostridia", "o__Monoglobales", "f__Monoglobaceae", "g__Monoglobus", "s__uncultured_Clostridium_sp."]}},{"id": "OTU122", "metadata": {"taxonomy": ["k__Bacteria", "p__Proteobacteria", "c__Gammaproteobacteria", "o__Burkholderiales", "f__Neisseriaceae", "g__Neisseria", "s__Neisseria_elongata"]}},{"id": "OTU1220", "metadata": {"taxonomy": ["k__Bacteria", "p__Actinobacteriota", "c__Actinobacteria", "o__Propionibacteriales", "f__Propionibacteriaceae", "g__Propionibacterium", "s__Propionibacterium_acidifaciens"]}},{"id": "OTU1221", "metadata": {"taxonomy": ["k__Bacteria", "p__Actinobacteriota", "c__Thermoleophilia", "o__Solirubrobacterales", "f__67_14", "g__unclassified_67_14", "s__unclassified_67_14"]}},{"id": "OTU1222", "metadata": {"taxonomy": ["k__Bacteria", "p__Bacteroidota", "c__Bacteroidia", "o__Bacteroidales", "f__Muribaculaceae", "g__unclassified_Muribaculaceae", "s__unclassified_Muribaculaceae"]}},{"id": "OTU1223", "metadata": {"taxonomy": ["k__Bacteria", "p__Verrucomicrobiota", "c__Verrucomicrobiae", "o__Verrucomicrobiales", "f__Verrucomicrobiaceae", "g__Prosthecobacter", "s__unclassified_Prosthecobacter"]}},{"id": "OTU1224", "metadata": {"taxonomy": ["k__Bacteria", "p__unclassified_Bacteria", "c__unclassified_Bacteria", "o__unclassified_Bacteria", "f__unclassified_Bacteria", "g__unclassified_Bacteria", "s__unclassified_Bacteria"]}},{"id": "OTU1225", "metadata": {"taxonomy": ["k__Bacteria", "p__Proteobacteria", "c__Alphaproteobacteria", "o__Rhizobiales", "f__Rhizobiaceae", "g__Nitratireductor", "s__Nitratireductor_shengliensis"]}},{"id": "OTU1226", "metadata": {"taxonomy": ["k__Bacteria", "p__Myxococcota", "c__Polyangia", "o__Blfdi19", "f__unclassified_Blfdi19", "g__unclassified_Blfdi19", "s__unclassified_Blfdi19"]}},{"id": "OTU1227", "metadata": {"taxonomy": ["k__Bacteria", "p__Myxococcota", "c__Myxococcia", "o__Myxococcales", "f__Myxococcaceae", "g__Archangium", "s__Archangium_violaceum"]}},{"id": "OTU1228", "metadata": {"taxonomy": ["k__Bacteria", "p__Proteobacteria", "c__Alphaproteobacteria", "o__Caulobacterales", "f__Caulobacteraceae", "g__Phenylobacterium", "s__Phenylobacterium_haematophilum"]}},{"id": "OTU1229", "metadata": {"taxonomy": ["k__Bacteria", "p__Bacteroidota", "c__Bacteroidia", "o__Chitinophagales", "f__Saprospiraceae", "g__unclassified_Saprospiraceae", "s__uncultured_soil_bacterium"]}},{"id": "OTU123", "metadata": {"taxonomy": ["k__Bacteria", "p__Bacteroidota", "c__Bacteroidia", "o__Flavobacteriales", "f__Flavobacteriaceae", "g__Capnocytophaga", "s__Capnocytophaga_ochracea"]}},{"id": "OTU1230", "metadata": {"taxonomy": ["k__Bacteria", "p__Proteobacteria", "c__Alphaproteobacteria", "o__Rhizobiales", "f__Rhizobiales_Incertae_Sedis", "g__Phreatobacter", "s__unclassified_Phreatobacter"]}},{"id": "OTU1231", "metadata": {"taxonomy": ["k__Bacteria", "p__unclassified_Bacteria", "c__unclassified_Bacteria", "o__unclassified_Bacteria", "f__unclassified_Bacteria", "g__unclassified_Bacteria", "s__unclassified_Bacteria"]}},{"id": "OTU1232", "metadata": {"taxonomy": ["k__Bacteria", "p__Proteobacteria", "c__Alphaproteobacteria", "o__Sphingomonadales", "f__Sphingomonadaceae", "g__Sphingomonas", "s__Sphingomonas_astaxanthinifaciens"]}},{"id": "OTU1233", "metadata": {"taxonomy": ["k__Bacteria", "p__Proteobacteria", "c__Gammaproteobacteria", "o__Xanthomonadales", "f__Xanthomonadaceae", "g__Lysobacter", "s__Lysobacter_terricola"]}},{"id": "OTU1234", "metadata": {"taxonomy": ["k__Bacteria", "p__Proteobacteria", "c__Gammaproteobacteria", "o__Xanthomonadales", "f__Xanthomonadaceae", "g__Lysobacter", "s__Lysobacter_dokdonensis"]}},{"id": "OTU1235", "metadata": {"taxonomy": ["k__Bacteria", "p__Acidobacteriota", "c__Blastocatellia", "o__Blastocatellales", "f__Blastocatellaceae", "g__unclassified_Blastocatellaceae", "s__uncultured_Acidobacteria_bacterium"]}},{"id": "OTU1236", "metadata": {"taxonomy": ["k__Bacteria", "p__Actinobacteriota", "c__Actinobacteria", "o__Propionibacteriales", "f__Propionibacteriaceae", "g__Tessaracoccus", "s__Tessaracoccus_flavescens"]}},{"id": "OTU1237", "metadata": {"taxonomy": ["k__Bacteria", "p__Proteobacteria", "c__Gammaproteobacteria", "o__Pseudomonadales", "f__SAR86_clade", "g__unclassified_SAR86_clade", "s__unclassified_SAR86_clade"]}},{"id": "OTU1238", "metadata": {"taxonomy": ["k__Bacteria", "p__unclassified_Bacteria", "c__unclassified_Bacteria", "o__unclassified_Bacteria", "f__unclassified_Bacteria", "g__unclassified_Bacteria", "s__unclassified_Bacteria"]}},{"id": "OTU1239", "metadata": {"taxonomy": ["k__Bacteria", "p__Bacteroidota", "c__Bacteroidia", "o__Bacteroidales", "f__Porphyromonadaceae", "g__Porphyromonas", "s__Porphyromonas_uenonis"]}},{"id": "OTU124", "metadata": {"taxonomy": ["k__Bacteria", "p__Firmicutes", "c__Clostridia", "o__Peptostreptococcales_Tissierellales", "f__Peptostreptococcaceae", "g__Romboutsia", "s__Romboutsia_ilealis"]}},{"id": "OTU1240", "metadata": {"taxonomy": ["k__Bacteria", "p__Bacteroidota", "c__Bacteroidia", "o__Bacteroidales", "f__Prevotellaceae", "g__Prevotella", "s__Prevotella_marshii"]}},{"id": "OTU1241", "metadata": {"taxonomy": ["k__Bacteria", "p__Bacteroidota", "c__Bacteroidia", "o__Bacteroidales", "f__Prevotellaceae", "g__Alloprevotella", "s__unclassified_Alloprevotella"]}},{"id": "OTU1242", "metadata": {"taxonomy": ["k__Bacteria", "p__Actinobacteriota", "c__Actinobacteria", "o__Micrococcales", "f__Microbacteriaceae", "g__Diaminobutyricimonas", "s__Diaminobutyricimonas_aerilata"]}},{"id": "OTU1243", "metadata": {"taxonomy": ["k__Bacteria", "p__Proteobacteria", "c__Alphaproteobacteria", "o__Rhodobacterales", "f__Rhodobacteraceae", "g__Boseongicola", "s__Boseongicola_aestuarii"]}},{"id": "OTU1244", "metadata": {"taxonomy": ["k__Bacteria", "p__Firmicutes", "c__Clostridia", "o__Oscillospirales", "f__Oscillospiraceae", "g__unclassified_Oscillospiraceae", "s__unclassified_Oscillospiraceae"]}},{"id": "OTU1245", "metadata": {"taxonomy": ["k__Bacteria", "p__Proteobacteria", "c__Alphaproteobacteria", "o__Sphingomonadales", "f__Sphingomonadaceae", "g__Sphingomonas", "s__Sphingomonas_asaccharolytica"]}},{"id": "OTU1246", "metadata": {"taxonomy": ["k__Bacteria", "p__Firmicutes", "c__Clostridia", "o__Lachnospirales", "f__Lachnospiraceae", "g__unclassified_Lachnospiraceae", "s__unclassified_Lachnospiraceae"]}},{"id": "OTU1247", "metadata": {"taxonomy": ["k__Bacteria", "p__Actinobacteriota", "c__Coriobacteriia", "o__Coriobacteriales", "f__Eggerthellaceae", "g__Enterorhabdus", "s__unclassified_Enterorhabdus"]}},{"id": "OTU1248", "metadata": {"taxonomy": ["k__Bacteria", "p__Proteobacteria", "c__Gammaproteobacteria", "o__Thiotrichales", "f__Thiotrichaceae", "g__unclassified_Thiotrichaceae", "s__uncultured_sediment_bacterium"]}},{"id": "OTU1249", "metadata": {"taxonomy": ["k__Bacteria", "p__Firmicutes", "c__Clostridia", "o__Lachnospirales", "f__Lachnospiraceae", "g__unclassified_Lachnospiraceae", "s__unclassified_Lachnospiraceae"]}},{"id": "OTU125", "metadata": {"taxonomy": ["k__Bacteria", "p__Firmicutes", "c__Clostridia", "o__Oscillospirales", "f__Ruminococcaceae", "g__[Eubacterium]_siraeum_group", "s__unclassified_[Eubacterium]_siraeum_group"]}},{"id": "OTU1250", "metadata": {"taxonomy": ["k__Bacteria", "p__Firmicutes", "c__Clostridia", "o__Oscillospirales", "f__Ruminococcaceae", "g__Incertae_Sedis", "s__Ruminococcaceae_bacterium_Marseille_P3449"]}},{"id": "OTU1251", "metadata": {"taxonomy": ["k__Bacteria", "p__Firmicutes", "c__Clostridia", "o__Oscillospirales", "f__Ruminococcaceae", "g__Incertae_Sedis", "s__[Clostridium]_leptum"]}},{"id": "OTU1252", "metadata": {"taxonomy": ["k__Bacteria", "p__Proteobacteria", "c__Gammaproteobacteria", "o__Gammaproteobacteria_Incertae_Sedis", "Unclassified", "g__unclassified_Unknown_Family", "s__uncultured_sediment_bacterium"]}},{"id": "OTU1253", "metadata": {"taxonomy": ["k__Bacteria", "p__Actinobacteriota", "c__Acidimicrobiia", "o__IMCC26256", "f__uncultured_actinobacterium", "g__uncultured_actinobacterium", "s__uncultured_actinobacterium"]}},{"id": "OTU1254", "metadata": {"taxonomy": ["k__Bacteria", "p__Proteobacteria", "c__Alphaproteobacteria", "o__Sphingomonadales", "f__Sphingomonadaceae", "g__Sphingoaurantiacus", "s__alpha_proteobacterium_R_36935"]}},{"id": "OTU1255", "metadata": {"taxonomy": ["k__Bacteria", "p__Fibrobacterota", "c__Fibrobacteria", "o__Fibrobacterales", "f__Fibrobacteraceae", "g__possible_genus_04", "s__Juncus_effusus"]}},{"id": "OTU1256", "metadata": {"taxonomy": ["k__Bacteria", "p__Proteobacteria", "c__Gammaproteobacteria", "o__Burkholderiales", "f__Rhodocyclaceae", "g__Azoarcus", "s__Azoarcus_tolulyticus"]}},{"id": "OTU1257", "metadata": {"taxonomy": ["k__Bacteria", "p__Firmicutes", "c__Bacilli", "o__Lactobacillales", "f__Aerococcaceae", "g__Globicatella", "s__unclassified_Globicatella"]}},{"id": "OTU1258", "metadata": {"taxonomy": ["k__Bacteria", "p__Proteobacteria", "c__Alphaproteobacteria", "o__Tistrellales", "f__Geminicoccaceae", "g__unclassified_Geminicoccaceae", "s__unclassified_Geminicoccaceae"]}},{"id": "OTU1259", "metadata": {"taxonomy": ["k__Bacteria", "p__Proteobacteria", "c__Alphaproteobacteria", "o__Tistrellales", "f__Geminicoccaceae", "g__unclassified_Geminicoccaceae", "s__unclassified_Geminicoccaceae"]}},{"id": "OTU126", "metadata": {"taxonomy": ["k__Bacteria", "p__Actinobacteriota", "c__Coriobacteriia", "o__Coriobacteriales", "f__Eggerthellaceae", "g__Eggerthella", "s__unclassified_Eggerthella"]}},{"id": "OTU1260", "metadata": {"taxonomy": ["k__Bacteria", "p__Actinobacteriota", "c__Actinobacteria", "o__Micrococcales", "f__Microbacteriaceae", "g__Marisediminicola", "s__Microbacteriaceae_bacterium"]}},{"id": "OTU1261", "metadata": {"taxonomy": ["k__Bacteria", "p__Verrucomicrobiota", "c__Omnitrophia", "o__Omnitrophales", "f__Omnitrophaceae", "g__Candidatus_Omnitrophus", "s__unclassified_Candidatus_Omnitrophus"]}},{"id": "OTU1262", "metadata": {"taxonomy": ["k__Bacteria", "p__Verrucomicrobiota", "c__Omnitrophia", "o__Omnitrophales", "f__Omnitrophaceae", "g__Candidatus_Omnitrophus", "s__unclassified_Candidatus_Omnitrophus"]}},{"id": "OTU1263", "metadata": {"taxonomy": ["k__Bacteria", "p__Actinobacteriota", "c__Thermoleophilia", "o__Solirubrobacterales", "f__Solirubrobacteraceae", "g__Solirubrobacter", "s__Solirubrobacter_sp._URHD0082"]}},{"id": "OTU1264", "metadata": {"taxonomy": ["k__Bacteria", "p__Proteobacteria", "c__Alphaproteobacteria", "o__Rhodobacterales", "f__Rhodobacteraceae", "g__Limibaculum", "s__unclassified_Limibaculum"]}},{"id": "OTU1265", "metadata": {"taxonomy": ["k__Bacteria", "p__Proteobacteria", "c__Alphaproteobacteria", "o__Rhizobiales", "f__Devosiaceae", "g__Devosia", "s__Devosia_ginsengisoli"]}},{"id": "OTU1266", "metadata": {"taxonomy": ["k__Bacteria", "p__Myxococcota", "c__Polyangia", "o__Polyangiales", "f__Sandaracinaceae", "g__unclassified_Sandaracinaceae", "s__unclassified_Sandaracinaceae"]}},{"id": "OTU1267", "metadata": {"taxonomy": ["k__Bacteria", "p__Proteobacteria", "c__Gammaproteobacteria", "o__Burkholderiales", "f__Oxalobacteraceae", "g__Noviherbaspirillum", "s__Noviherbaspirillum_massiliense"]}},{"id": "OTU1268", "metadata": {"taxonomy": ["k__Bacteria", "p__Proteobacteria", "c__Alphaproteobacteria", "o__Acetobacterales", "f__Acetobacteraceae", "g__Roseomonas", "s__Roseomonas_aestuarii"]}},{"id": "OTU1269", "metadata": {"taxonomy": ["k__Bacteria", "p__Actinobacteriota", "c__Actinobacteria", "o__Micrococcales", "f__Intrasporangiaceae", "g__Knoellia", "s__Knoellia_locipacati"]}},{"id": "OTU127", "metadata": {"taxonomy": ["k__Bacteria", "p__Bacteroidota", "c__Bacteroidia", "o__Bacteroidales", "f__Muribaculaceae", "g__uncultured_Bacteroidales_bacterium", "s__uncultured_Bacteroidales_bacterium"]}},{"id": "OTU1270", "metadata": {"taxonomy": ["k__Bacteria", "p__Gemmatimonadota", "c__Gemmatimonadetes", "o__Gemmatimonadales", "f__Gemmatimonadaceae", "g__unclassified_Gemmatimonadaceae", "s__unclassified_Gemmatimonadaceae"]}},{"id": "OTU1271", "metadata": {"taxonomy": ["k__Bacteria", "p__Proteobacteria", "c__Alphaproteobacteria", "o__Caulobacterales", "f__Caulobacteraceae", "g__unclassified_Caulobacteraceae", "s__unclassified_Caulobacteraceae"]}},{"id": "OTU1272", "metadata": {"taxonomy": ["k__Bacteria", "p__Acidobacteriota", "c__Thermoanaerobaculia", "o__Thermoanaerobaculales", "f__Thermoanaerobaculaceae", "g__Subgroup_23", "s__unclassified_Subgroup_23"]}},{"id": "OTU1273", "metadata": {"taxonomy": ["k__Bacteria", "p__Acidobacteriota", "c__Thermoanaerobaculia", "o__Thermoanaerobaculales", "f__Thermoanaerobaculaceae", "g__Subgroup_10", "s__uncultured_Acidobacteria_bacterium"]}},{"id": "OTU1274", "metadata": {"taxonomy": ["k__Bacteria", "p__Firmicutes", "c__Clostridia", "o__Christensenellales", "f__Christensenellaceae", "g__Christensenella", "s__Christensenella_massiliensis"]}},{"id": "OTU1275", "metadata": {"taxonomy": ["k__Bacteria", "p__Bacteroidota", "c__Bacteroidia", "o__Bacteroidales", "f__Rikenellaceae", "g__Rikenella", "s__unclassified_Rikenella"]}},{"id": "OTU1276", "metadata": {"taxonomy": ["k__Bacteria", "p__Firmicutes", "c__Clostridia", "o__Oscillospirales", "f__Butyricicoccaceae", "g__Butyricicoccus", "s__Butyricicoccus_pullicaecorum"]}},{"id": "OTU1277", "metadata": {"taxonomy": ["k__Bacteria", "p__Firmicutes", "c__Clostridia", "o__Clostridiales", "f__Clostridiaceae", "g__Clostridium_sensu_stricto_1", "s__Clostridium_disporicum"]}},{"id": "OTU1278", "metadata": {"taxonomy": ["k__Bacteria", "p__Bacteroidota", "c__Bacteroidia", "o__Bacteroidales", "f__Prevotellaceae", "g__Prevotella_7", "s__Prevotella_enoeca"]}},{"id": "OTU1279", "metadata": {"taxonomy": ["k__Bacteria", "p__Patescibacteria", "c__Saccharimonadia", "o__Saccharimonadales", "f__uncultured_Candidatus_Saccharibacteria_bacterium", "g__uncultured_Candidatus_Saccharibacteria_bacterium", "s__uncultured_Candidatus_Saccharibacteria_bacterium"]}},{"id": "OTU128", "metadata": {"taxonomy": ["k__Bacteria", "p__Firmicutes", "c__Bacilli", "o__Erysipelotrichales", "f__Erysipelatoclostridiaceae", "g__Erysipelotrichaceae_UCG_003", "s__Faecalibacillus_intestinalis"]}},{"id": "OTU1280", "metadata": {"taxonomy": ["k__Bacteria", "p__Proteobacteria", "c__Alphaproteobacteria", "o__unclassified_Alphaproteobacteria", "f__uncultured_forest_soil_bacterium", "g__unclassified_Alphaproteobacteria", "s__unclassified_Alphaproteobacteria"]}},{"id": "OTU1281", "metadata": {"taxonomy": ["k__Bacteria", "p__Bacteroidota", "c__Bacteroidia", "o__Cytophagales", "f__Spirosomaceae", "g__Rhabdobacter", "s__Telluribacter_humicola"]}},{"id": "OTU1282", "metadata": {"taxonomy": ["k__Bacteria", "p__Firmicutes", "c__Clostridia", "o__Oscillospirales", "f__Ruminococcaceae", "g__unclassified_Ruminococcaceae", "s__unclassified_Ruminococcaceae"]}},{"id": "OTU1283", "metadata": {"taxonomy": ["k__Bacteria", "p__Actinobacteriota", "c__Thermoleophilia", "o__Solirubrobacterales", "f__67_14", "g__unclassified_67_14", "s__unclassified_67_14"]}},{"id": "OTU1284", "metadata": {"taxonomy": ["k__Bacteria", "p__Firmicutes", "c__Clostridia", "o__Lachnospirales", "f__Lachnospiraceae", "g__Hungatella", "s__Hungatella_hathewayi"]}},{"id": "OTU1285", "metadata": {"taxonomy": ["k__Bacteria", "p__Actinobacteriota", "c__Actinobacteria", "o__Propionibacteriales", "f__Nocardioidaceae", "g__Actinopolymorpha", "s__Actinopolymorpha_pittospori"]}},{"id": "OTU1286", "metadata": {"taxonomy": ["k__Bacteria", "p__Proteobacteria", "c__Alphaproteobacteria", "o__Rhizobiales", "f__Rhizobiaceae", "g__Shinella", "s__Shinella_zoogloeoides"]}},{"id": "OTU1287", "metadata": {"taxonomy": ["k__Bacteria", "p__Proteobacteria", "c__Alphaproteobacteria", "o__Rhodospirillales", "f__unclassified_Rhodospirillales", "g__unclassified_Rhodospirillales", "s__unclassified_Rhodospirillales"]}},{"id": "OTU1288", "metadata": {"taxonomy": ["k__Bacteria", "p__Bacteroidota", "c__Bacteroidia", "o__Bacteroidales", "f__Muribaculaceae", "g__unclassified_Muribaculaceae", "s__unclassified_Muribaculaceae"]}},{"id": "OTU1289", "metadata": {"taxonomy": ["k__Bacteria", "p__Proteobacteria", "c__Alphaproteobacteria", "o__Rhizobiales", "f__Beijerinckiaceae", "g__unclassified_Beijerinckiaceae", "s__unclassified_Beijerinckiaceae"]}},{"id": "OTU129", "metadata": {"taxonomy": ["k__Bacteria", "p__Actinobacteriota", "c__Coriobacteriia", "o__Coriobacteriales", "f__Atopobiaceae", "g__Atopobium", "s__Olegusella_massiliensis"]}},{"id": "OTU1290", "metadata": {"taxonomy": ["k__Bacteria", "p__Proteobacteria", "c__Gammaproteobacteria", "o__Enterobacterales", "f__Pasteurellaceae", "g__Aggregatibacter", "s__Aggregatibacter_actinomycetemcomitans"]}},{"id": "OTU1291", "metadata": {"taxonomy": ["k__Bacteria", "p__Bacteroidota", "c__Bacteroidia", "o__Chitinophagales", "f__Chitinophagaceae", "g__Ferruginibacter", "s__uncultured_Chitinophagaceae_bacterium"]}},{"id": "OTU1292", "metadata": {"taxonomy": ["k__Bacteria", "p__Acidobacteriota", "c__Holophagae", "o__Subgroup_7", "f__uncultured_Acidobacteria_bacterium", "g__uncultured_Acidobacteria_bacterium", "s__uncultured_Acidobacteria_bacterium"]}},{"id": "OTU1293", "metadata": {"taxonomy": ["k__Bacteria", "p__Proteobacteria", "c__Alphaproteobacteria", "o__Sphingomonadales", "f__Sphingomonadaceae", "g__Novosphingobium", "s__unclassified_Novosphingobium"]}},{"id": "OTU1294", "metadata": {"taxonomy": ["k__Bacteria", "p__Proteobacteria", "c__Alphaproteobacteria", "o__Tistrellales", "f__Geminicoccaceae", "g__unclassified_Geminicoccaceae", "s__unclassified_Geminicoccaceae"]}},{"id": "OTU1295", "metadata": {"taxonomy": ["k__Bacteria", "p__Actinobacteriota", "c__Actinobacteria", "o__Propionibacteriales", "f__Propionibacteriaceae", "g__Tessaracoccus", "s__Tessaracoccus_lapidicaptus"]}},{"id": "OTU1296", "metadata": {"taxonomy": ["k__Bacteria", "p__Fusobacteriota", "c__Fusobacteriia", "o__Fusobacteriales", "f__Fusobacteriaceae", "g__Fusobacterium", "s__Fusobacterium_pseudoperiodonticum"]}},{"id": "OTU1297", "metadata": {"taxonomy": ["k__Bacteria", "p__Verrucomicrobiota", "c__Verrucomicrobiae", "o__Verrucomicrobiales", "f__Verrucomicrobiaceae", "g__Roseimicrobium", "s__Roseimicrobium_gellanilyticum"]}},{"id": "OTU1298", "metadata": {"taxonomy": ["k__Bacteria", "p__Patescibacteria", "c__Saccharimonadia", "o__Saccharimonadales", "f__LWQ8", "g__unclassified_LWQ8", "s__unclassified_LWQ8"]}},{"id": "OTU1299", "metadata": {"taxonomy": ["k__Bacteria", "p__Acidobacteriota", "c__Thermoanaerobaculia", "o__Thermoanaerobaculales", "f__Thermoanaerobaculaceae", "g__Subgroup_10", "s__uncultured_soil_bacterium"]}},{"id": "OTU13", "metadata": {"taxonomy": ["k__Bacteria", "p__Proteobacteria", "c__Gammaproteobacteria", "o__Burkholderiales", "f__Comamonadaceae", "g__Comamonas", "s__Comamonas_testosteroni"]}},{"id": "OTU130", "metadata": {"taxonomy": ["k__Bacteria", "p__Firmicutes", "c__Clostridia", "o__Clostridiales", "f__Clostridiaceae", "g__Clostridium_sensu_stricto_1", "s__Clostridiaceae_bacterium"]}},{"id": "OTU1300", "metadata": {"taxonomy": ["k__Bacteria", "p__Bdellovibrionota", "c__Oligoflexia", "o__0319_6G20", "f__unclassified_0319_6G20", "g__unclassified_0319_6G20", "s__unclassified_0319_6G20"]}},{"id": "OTU1301", "metadata": {"taxonomy": ["k__Bacteria", "p__Planctomycetota", "c__Phycisphaerae", "o__Tepidisphaerales", "f__Tepidisphaeraceae", "g__Tepidisphaera", "s__Tepidisphaera_mucosa"]}},{"id": "OTU1302", "metadata": {"taxonomy": ["k__Bacteria", "p__Bdellovibrionota", "c__Oligoflexia", "o__0319_6G20", "f__uncultured_Syntrophobacteraceae_bacterium", "g__uncultured_Syntrophobacteraceae_bacterium", "s__uncultured_Syntrophobacteraceae_bacterium"]}},{"id": "OTU1303", "metadata": {"taxonomy": ["k__Bacteria", "p__Proteobacteria", "c__Alphaproteobacteria", "o__Kiloniellales", "f__Kiloniellaceae", "g__Pelagibius", "s__Pelagibius_litoralis"]}},{"id": "OTU1304", "metadata": {"taxonomy": ["k__Bacteria", "p__Planctomycetota", "c__Phycisphaerae", "o__Tepidisphaerales", "f__Tepidisphaeraceae", "g__Tepidisphaera", "s__Tepidisphaera_mucosa"]}},{"id": "OTU1305", "metadata": {"taxonomy": ["k__Bacteria", "p__Chloroflexi", "c__Chloroflexia", "o__Kallotenuales", "f__Kallotenuaceae", "g__Kallotenue", "s__Kallotenue_bacterium_JKG1"]}},{"id": "OTU1306", "metadata": {"taxonomy": ["k__Bacteria", "p__Acidobacteriota", "c__Vicinamibacteria", "o__Vicinamibacterales", "f__unclassified_Vicinamibacterales", "g__unclassified_Vicinamibacterales", "s__unclassified_Vicinamibacterales"]}},{"id": "OTU1307", "metadata": {"taxonomy": ["k__Bacteria", "p__Firmicutes", "c__Clostridia", "o__Lachnospirales", "f__Lachnospiraceae", "g__Blautia", "s__Blautia_stercoris"]}},{"id": "OTU1308", "metadata": {"taxonomy": ["k__Bacteria", "p__Actinobacteriota", "c__Actinobacteria", "o__Propionibacteriales", "f__Nocardioidaceae", "g__Nocardioides", "s__Nocardioides_gansuensis"]}},{"id": "OTU1309", "metadata": {"taxonomy": ["k__Bacteria", "p__Dependentiae", "c__Babeliae", "o__Babeliales", "f__Vermiphilaceae", "g__unclassified_Vermiphilaceae", "s__unclassified_Vermiphilaceae"]}},{"id": "OTU131", "metadata": {"taxonomy": ["k__Bacteria", "p__Proteobacteria", "c__Alphaproteobacteria", "o__Rhizobiales", "f__Rhizobiaceae", "g__Allorhizobium_Neorhizobium_Pararhizobium_Rhizobium", "s__Rhizobium_pusense"]}},{"id": "OTU1310", "metadata": {"taxonomy": ["k__Bacteria", "p__Acidobacteriota", "c__Vicinamibacteria", "o__Vicinamibacterales", "f__unclassified_Vicinamibacterales", "g__uncultured_Acidobacteriaceae_bacterium", "s__unclassified_Vicinamibacterales"]}},{"id": "OTU1311", "metadata": {"taxonomy": ["k__Bacteria", "p__Actinobacteriota", "c__Acidimicrobiia", "o__Microtrichales", "f__unclassified_Microtrichales", "g__unclassified_Microtrichales", "s__unclassified_Microtrichales"]}},{"id": "OTU1312", "metadata": {"taxonomy": ["k__Bacteria", "p__Actinobacteriota", "c__Actinobacteria", "o__Propionibacteriales", "f__Propionibacteriaceae", "g__Cutibacterium", "s__Cutibacterium_avidum"]}},{"id": "OTU1313", "metadata": {"taxonomy": ["k__Bacteria", "p__Firmicutes", "c__Bacilli", "o__Thermoactinomycetales", "f__Thermoactinomycetaceae", "g__Thermoactinomyces", "s__Thermoactinomyces_vulgaris"]}},{"id": "OTU1314", "metadata": {"taxonomy": ["k__Bacteria", "p__Desulfobacterota", "c__Desulfobacteria", "o__Desulfatiglandales", "f__Desulfatiglandaceae", "g__Desulfatiglans", "s__unclassified_Desulfatiglans"]}},{"id": "OTU1315", "metadata": {"taxonomy": ["k__Bacteria", "p__Actinobacteriota", "c__Actinobacteria", "o__Actinomycetales", "f__Actinomycetaceae", "g__Actinomyces", "s__Schaalia_cardiffensis"]}},{"id": "OTU1316", "metadata": {"taxonomy": ["k__Bacteria", "p__Firmicutes", "c__Negativicutes", "o__Veillonellales_Selenomonadales", "f__Selenomonadaceae", "g__Selenomonas", "s__Selenomonas"]}},{"id": "OTU1317", "metadata": {"taxonomy": ["k__Bacteria", "p__Bacteroidota", "c__Bacteroidia", "o__Flavobacteriales", "f__Flavobacteriaceae", "g__Capnocytophaga", "s__Capnocytophaga_leadbetteri"]}},{"id": "OTU1318", "metadata": {"taxonomy": ["k__Bacteria", "p__Actinobacteriota", "c__Coriobacteriia", "o__Coriobacteriales", "f__Eggerthellaceae", "g__Enterorhabdus", "s__unclassified_Enterorhabdus"]}},{"id": "OTU1319", "metadata": {"taxonomy": ["k__Bacteria", "p__Firmicutes", "c__Bacilli", "o__Lactobacillales", "f__Lactobacillaceae", "g__Lactiplantibacillus", "s__Lactiplantibacillus_pentosus"]}},{"id": "OTU132", "metadata": {"taxonomy": ["k__Bacteria", "p__Patescibacteria", "c__Saccharimonadia", "o__Saccharimonadales", "f__Saccharimonadaceae", "g__TM7x", "s__Candidatus_Nanosynbacter_lyticus"]}},{"id": "OTU1320", "metadata": {"taxonomy": ["k__Bacteria", "p__Actinobacteriota", "c__Actinobacteria", "o__Micrococcales", "f__Microbacteriaceae", "g__Galbitalea", "s__Galbitalea_soli"]}},{"id": "OTU1321", "metadata": {"taxonomy": ["k__Bacteria", "p__Firmicutes", "c__Clostridia", "o__Peptostreptococcales_Tissierellales", "f__Anaerovoracaceae", "g__Anaerovorax", "s__unclassified_Anaerovorax"]}},{"id": "OTU1322", "metadata": {"taxonomy": ["k__Bacteria", "p__Firmicutes", "c__Clostridia", "o__Oscillospirales", "f__Oscillospiraceae", "g__NK4A214_group", "s__unclassified_NK4A214_group"]}},{"id": "OTU1323", "metadata": {"taxonomy": ["k__Bacteria", "p__Firmicutes", "c__Negativicutes", "o__Veillonellales_Selenomonadales", "f__Selenomonadaceae", "g__Quinella", "s__Quinella_ovalis__Quins_oval"]}},{"id": "OTU1324", "metadata": {"taxonomy": ["k__Bacteria", "p__Firmicutes", "c__Clostridia", "o__Oscillospirales", "f__Oscillospiraceae", "g__unclassified_Oscillospiraceae", "s__unclassified_Oscillospiraceae"]}},{"id": "OTU1325", "metadata": {"taxonomy": ["k__Bacteria", "p__Firmicutes", "c__Clostridia", "o__Clostridia_vadinBB60_group", "f__uncultured_rumen_bacterium", "g__uncultured_rumen_bacterium", "s__uncultured_rumen_bacterium"]}},{"id": "OTU1326", "metadata": {"taxonomy": ["k__Bacteria", "p__Firmicutes", "c__Clostridia", "o__Clostridia_UCG_014", "f__unclassified_Clostridia_UCG_014", "g__unclassified_Clostridia_UCG_014", "s__unclassified_Clostridia_UCG_014"]}},{"id": "OTU1327", "metadata": {"taxonomy": ["k__Bacteria", "p__Firmicutes", "c__Bacilli", "o__Erysipelotrichales", "f__Erysipelatoclostridiaceae", "g__unclassified_Erysipelatoclostridiaceae", "s__unclassified_Erysipelatoclostridiaceae"]}},{"id": "OTU1328", "metadata": {"taxonomy": ["k__Bacteria", "p__Firmicutes", "c__Clostridia", "o__Christensenellales", "f__Christensenellaceae", "g__unclassified_Christensenellaceae", "s__unclassified_Christensenellaceae"]}},{"id": "OTU1329", "metadata": {"taxonomy": ["k__Bacteria", "p__Firmicutes", "c__Bacilli", "o__RF39", "f__uncultured_rumen_bacterium", "g__uncultured_rumen_bacterium", "s__uncultured_rumen_bacterium"]}},{"id": "OTU133", "metadata": {"taxonomy": ["k__Bacteria", "p__Firmicutes", "c__Bacilli", "o__Lactobacillales", "f__Streptococcaceae", "g__Streptococcus", "s__Streptococcus_gordonii"]}},{"id": "OTU1330", "metadata": {"taxonomy": ["k__Bacteria", "p__Firmicutes", "c__Clostridia", "o__Clostridia_UCG_014", "f__unclassified_Clostridia_UCG_014", "g__unclassified_Clostridia_UCG_014", "s__unclassified_Clostridia_UCG_014"]}},{"id": "OTU1331", "metadata": {"taxonomy": ["k__Bacteria", "p__Firmicutes", "c__Clostridia", "o__Clostridia_vadinBB60_group", "f__uncultured_Clostridiales_bacterium", "g__uncultured_Clostridiales_bacterium", "s__uncultured_Clostridiales_bacterium"]}},{"id": "OTU1332", "metadata": {"taxonomy": ["k__Bacteria", "p__Proteobacteria", "c__Alphaproteobacteria", "o__Defluviicoccales", "f__Defluviicoccaceae", "g__Defluviicoccus", "s__unclassified_Defluviicoccus"]}},{"id": "OTU1333", "metadata": {"taxonomy": ["k__Bacteria", "p__Proteobacteria", "c__Alphaproteobacteria", "o__unclassified_Alphaproteobacteria", "f__unclassified_Alphaproteobacteria", "g__unclassified_Alphaproteobacteria", "s__unclassified_Alphaproteobacteria"]}},{"id": "OTU1334", "metadata": {"taxonomy": ["k__Bacteria", "p__Acidobacteriota", "c__Vicinamibacteria", "o__Vicinamibacterales", "f__unclassified_Vicinamibacterales", "g__unclassified_Vicinamibacterales", "s__unclassified_Vicinamibacterales"]}},{"id": "OTU1335", "metadata": {"taxonomy": ["k__Bacteria", "p__Acidobacteriota", "c__Vicinamibacteria", "o__Vicinamibacterales", "f__Vicinamibacteraceae", "g__unclassified_Vicinamibacteraceae", "s__unclassified_Vicinamibacteraceae"]}},{"id": "OTU1336", "metadata": {"taxonomy": ["k__Bacteria", "p__Planctomycetota", "c__Phycisphaerae", "o__Tepidisphaerales", "f__Tepidisphaeraceae", "g__Tepidisphaera", "s__Tepidisphaera_mucosa"]}},{"id": "OTU1337", "metadata": {"taxonomy": ["k__Bacteria", "p__Gemmatimonadota", "c__Gemmatimonadetes", "o__Gemmatimonadales", "f__Gemmatimonadaceae", "g__unclassified_Gemmatimonadaceae", "s__unclassified_Gemmatimonadaceae"]}},{"id": "OTU1338", "metadata": {"taxonomy": ["k__Bacteria", "p__Patescibacteria", "c__Saccharimonadia", "o__Saccharimonadales", "f__uncultured_soil_bacterium", "g__uncultured_soil_bacterium", "s__uncultured_soil_bacterium"]}},{"id": "OTU1339", "metadata": {"taxonomy": ["k__Bacteria", "p__Gemmatimonadota", "c__Gemmatimonadetes", "o__Gemmatimonadales", "f__Gemmatimonadaceae", "g__unclassified_Gemmatimonadaceae", "s__unclassified_Gemmatimonadaceae"]}},{"id": "OTU134", "metadata": {"taxonomy": ["k__Bacteria", "p__Actinobacteriota", "c__Actinobacteria", "o__Micrococcales", "f__Micrococcaceae", "g__Arthrobacter", "s__Arthrobacter_oryzae"]}},{"id": "OTU1340", "metadata": {"taxonomy": ["k__Bacteria", "p__Proteobacteria", "c__Alphaproteobacteria", "o__Sphingomonadales", "f__Sphingomonadaceae", "g__Sphingomonas", "s__Sphingomonas_ginsengisoli_An_et_al._2013"]}},{"id": "OTU1341", "metadata": {"taxonomy": ["k__Bacteria", "p__Verrucomicrobiota", "c__Verrucomicrobiae", "o__Verrucomicrobiales", "f__Rubritaleaceae", "g__Roseibacillus", "s__unclassified_Roseibacillus"]}},{"id": "OTU1342", "metadata": {"taxonomy": ["k__Bacteria", "p__Desulfobacterota", "c__Desulfobacteria", "o__Desulfatiglandales", "f__Desulfatiglandaceae", "g__Desulfatiglans", "s__unclassified_Desulfatiglans"]}},{"id": "OTU1343", "metadata": {"taxonomy": ["k__Bacteria", "p__Sumerlaeota", "c__Sumerlaeia", "o__Sumerlaeales", "f__Sumerlaeaceae", "g__Sumerlaea", "s__unclassified_Sumerlaea"]}},{"id": "OTU1344", "metadata": {"taxonomy": ["k__Bacteria", "p__Methylomirabilota", "c__Methylomirabilia", "o__Rokubacteriales", "f__uncultured_Firmicutes_bacterium", "g__uncultured_Firmicutes_bacterium", "s__uncultured_Firmicutes_bacterium"]}},{"id": "OTU1345", "metadata": {"taxonomy": ["k__Bacteria", "p__Proteobacteria", "c__Alphaproteobacteria", "o__Rhodobacterales", "f__Rhodobacteraceae", "g__Rubellimicrobium", "s__unclassified_Rubellimicrobium"]}},{"id": "OTU1346", "metadata": {"taxonomy": ["k__Bacteria", "p__Actinobacteriota", "c__Thermoleophilia", "o__Solirubrobacterales", "f__Solirubrobacteraceae", "g__Solirubrobacter", "s__unclassified_Solirubrobacter"]}},{"id": "OTU1347", "metadata": {"taxonomy": ["k__Bacteria", "p__Bdellovibrionota", "c__Bdellovibrionia", "o__Bacteriovoracales", "f__Bacteriovoracaceae", "g__Peredibacter", "s__Bacteriovorax_sp._EPC3"]}},{"id": "OTU1348", "metadata": {"taxonomy": ["k__Bacteria", "p__Gemmatimonadota", "c__Gemmatimonadetes", "o__Gemmatimonadales", "f__Gemmatimonadaceae", "g__Gemmatimonas", "s__unclassified_Gemmatimonas"]}},{"id": "OTU1349", "metadata": {"taxonomy": ["k__Bacteria", "p__unclassified_Bacteria", "c__unclassified_Bacteria", "o__unclassified_Bacteria", "f__unclassified_Bacteria", "g__unclassified_Bacteria", "s__unclassified_Bacteria"]}},{"id": "OTU135", "metadata": {"taxonomy": ["k__Bacteria", "p__Proteobacteria", "c__Alphaproteobacteria", "o__Sphingomonadales", "f__Sphingomonadaceae", "g__Ellin6055", "s__Ellin6055_bacterium_Ellin6055"]}},{"id": "OTU1350", "metadata": {"taxonomy": ["k__Bacteria", "p__Proteobacteria", "c__Alphaproteobacteria", "o__Rhodobacterales", "f__Rhodobacteraceae", "g__Limibaculum", "s__uncultured_Alphaproteobacteria_bacterium"]}},{"id": "OTU1351", "metadata": {"taxonomy": ["k__Bacteria", "p__Proteobacteria", "c__Alphaproteobacteria", "o__Rhizobiales", "f__Beijerinckiaceae", "g__unclassified_Beijerinckiaceae", "s__unclassified_Beijerinckiaceae"]}},{"id": "OTU1352", "metadata": {"taxonomy": ["k__Bacteria", "p__unclassified_Bacteria", "c__unclassified_Bacteria", "o__unclassified_Bacteria", "f__unclassified_Bacteria", "g__unclassified_Bacteria", "s__unclassified_Bacteria"]}},{"id": "OTU1353", "metadata": {"taxonomy": ["k__Bacteria", "p__Bacteroidota", "c__Bacteroidia", "o__Chitinophagales", "f__Saprospiraceae", "g__unclassified_Saprospiraceae", "s__unclassified_Saprospiraceae"]}},{"id": "OTU1354", "metadata": {"taxonomy": ["k__Bacteria", "p__Planctomycetota", "c__Phycisphaerae", "o__MSBL9", "f__4572_13", "g__unclassified_4572_13", "s__unclassified_4572_13"]}},{"id": "OTU1355", "metadata": {"taxonomy": ["k__Bacteria", "p__Bacteroidota", "c__Bacteroidia", "o__Bacteroidales", "f__Muribaculaceae", "g__unclassified_Muribaculaceae", "s__unclassified_Muribaculaceae"]}},{"id": "OTU1356", "metadata": {"taxonomy": ["k__Bacteria", "p__Firmicutes", "c__Clostridia", "o__Oscillospirales", "f__Ruminococcaceae", "g__unclassified_Ruminococcaceae", "s__unclassified_Ruminococcaceae"]}},{"id": "OTU1357", "metadata": {"taxonomy": ["k__Bacteria", "p__Verrucomicrobiota", "c__Kiritimatiellae", "o__WCHB1_41", "f__uncultured_Verrucomicrobia_bacterium", "g__uncultured_Verrucomicrobia_bacterium", "s__uncultured_Verrucomicrobia_bacterium"]}},{"id": "OTU1358", "metadata": {"taxonomy": ["k__Bacteria", "p__Proteobacteria", "c__Gammaproteobacteria", "o__Xanthomonadales", "f__Xanthomonadaceae", "g__Arenimonas", "s__Arenimonas_daechungensis"]}},{"id": "OTU1359", "metadata": {"taxonomy": ["k__Bacteria", "p__Bacteroidota", "c__Bacteroidia", "o__Bacteroidales", "f__Muribaculaceae", "g__unclassified_Muribaculaceae", "s__unclassified_Muribaculaceae"]}},{"id": "OTU136", "metadata": {"taxonomy": ["k__Bacteria", "p__Actinobacteriota", "c__Actinobacteria", "o__Corynebacteriales", "f__Nocardiaceae", "g__Rhodococcus", "s__Rhodococcus_erythropolis"]}},{"id": "OTU1360", "metadata": {"taxonomy": ["k__Bacteria", "p__Proteobacteria", "c__Gammaproteobacteria", "o__Pseudomonadales", "f__Pseudohongiellaceae", "g__Pseudohongiella", "s__unclassified_Pseudohongiella"]}},{"id": "OTU1361", "metadata": {"taxonomy": ["k__Bacteria", "p__Nitrospirota", "c__Nitrospiria", "o__Nitrospirales", "f__Nitrospiraceae", "g__Nitrospira", "s__Nitrospira_japonica"]}},{"id": "OTU1362", "metadata": {"taxonomy": ["k__Bacteria", "p__Methylomirabilota", "c__Methylomirabilia", "o__Rokubacteriales", "f__unclassified_Rokubacteriales", "g__unclassified_Rokubacteriales", "s__unclassified_Rokubacteriales"]}},{"id": "OTU1363", "metadata": {"taxonomy": ["k__Bacteria", "p__Actinobacteriota", "c__Acidimicrobiia", "o__unclassified_Acidimicrobiia", "f__unclassified_Acidimicrobiia", "g__unclassified_Acidimicrobiia", "s__unclassified_Acidimicrobiia"]}},{"id": "OTU1364", "metadata": {"taxonomy": ["k__Bacteria", "p__Proteobacteria", "c__Alphaproteobacteria", "o__Rhodospirillales", "f__unclassified_Rhodospirillales", "g__unclassified_Rhodospirillales", "s__unclassified_Rhodospirillales"]}},{"id": "OTU1365", "metadata": {"taxonomy": ["k__Bacteria", "p__Firmicutes", "c__Bacilli", "o__Paenibacillales", "f__Paenibacillaceae", "g__Cohnella", "s__Cohnella_luojiensis"]}},{"id": "OTU1366", "metadata": {"taxonomy": ["k__Bacteria", "p__Firmicutes", "c__Clostridia", "o__Lachnospirales", "f__Lachnospiraceae", "g__Murimonas", "s__Ruminococcus_lactaris"]}},{"id": "OTU1367", "metadata": {"taxonomy": ["k__Bacteria", "p__Firmicutes", "c__Clostridia", "o__Clostridia_vadinBB60_group", "f__unclassified_Clostridia_vadinBB60_group", "g__unclassified_Clostridia_vadinBB60_group", "s__unclassified_Clostridia_vadinBB60_group"]}},{"id": "OTU1368", "metadata": {"taxonomy": ["k__Bacteria", "p__Bacteroidota", "c__Bacteroidia", "o__Bacteroidales", "f__Tannerellaceae", "g__Parabacteroides", "s__Parabacteroides_sp._S448"]}},{"id": "OTU1369", "metadata": {"taxonomy": ["k__Bacteria", "p__Actinobacteriota", "c__Thermoleophilia", "o__Solirubrobacterales", "f__Solirubrobacteraceae", "g__unclassified_Solirubrobacteraceae", "s__unclassified_Solirubrobacteraceae"]}},{"id": "OTU137", "metadata": {"taxonomy": ["k__Bacteria", "p__Firmicutes", "c__Bacilli", "o__Lactobacillales", "f__Lactobacillaceae", "g__Ligilactobacillus", "s__Ligilactobacillus_salivarius"]}},{"id": "OTU1370", "metadata": {"taxonomy": ["k__Bacteria", "p__Actinobacteriota", "c__Actinobacteria", "o__Pseudonocardiales", "f__Pseudonocardiaceae", "g__Saccharopolyspora", "s__Saccharopolyspora_rosea"]}},{"id": "OTU1371", "metadata": {"taxonomy": ["k__Bacteria", "p__Actinobacteriota", "c__Acidimicrobiia", "o__Microtrichales", "f__unclassified_Microtrichales", "g__unclassified_Microtrichales", "s__unclassified_Microtrichales"]}},{"id": "OTU1372", "metadata": {"taxonomy": ["k__Bacteria", "p__Actinobacteriota", "c__Acidimicrobiia", "o__Actinomarinales", "f__unclassified_Actinomarinales", "g__unclassified_Actinomarinales", "s__unclassified_Actinomarinales"]}},{"id": "OTU1373", "metadata": {"taxonomy": ["k__Bacteria", "p__Actinobacteriota", "c__Acidimicrobiia", "o__Actinomarinales", "f__unclassified_Actinomarinales", "g__uncultured_soil_bacterium", "s__unclassified_Actinomarinales"]}},{"id": "OTU1374", "metadata": {"taxonomy": ["k__Bacteria", "p__Firmicutes", "c__Bacilli", "o__Bacillales", "f__Bacillaceae", "g__Bacillus", "s__[Brevibacterium]_frigoritolerans"]}},{"id": "OTU1375", "metadata": {"taxonomy": ["k__Bacteria", "p__Actinobacteriota", "c__Actinobacteria", "o__Micrococcales", "f__Microbacteriaceae", "g__Salinibacterium", "s__Salinibacterium_xinjiangense"]}},{"id": "OTU1376", "metadata": {"taxonomy": ["k__Bacteria", "p__Firmicutes", "c__Clostridia", "o__Lachnospirales", "f__Lachnospiraceae", "g__Eisenbergiella", "s__Eisenbergiella_massiliensis"]}},{"id": "OTU1377", "metadata": {"taxonomy": ["k__Bacteria", "p__Firmicutes", "c__Clostridia", "o__Lachnospirales", "f__Lachnospiraceae", "g__Coprococcus", "s__Coprococcus_comes"]}},{"id": "OTU1378", "metadata": {"taxonomy": ["k__Bacteria", "p__Firmicutes", "c__Clostridia", "o__Lachnospirales", "f__Lachnospiraceae", "g__Lachnoanaerobaculum", "s__Lachnoanaerobaculum_orale"]}},{"id": "OTU1379", "metadata": {"taxonomy": ["k__Bacteria", "p__Actinobacteriota", "c__Coriobacteriia", "o__Coriobacteriales", "f__Eggerthellaceae", "g__Enterorhabdus", "s__unclassified_Enterorhabdus"]}},{"id": "OTU138", "metadata": {"taxonomy": ["k__Bacteria", "p__Bacteroidota", "c__Bacteroidia", "o__Bacteroidales", "f__Muribaculaceae", "g__unclassified_Muribaculaceae", "s__unclassified_Muribaculaceae"]}},{"id": "OTU1380", "metadata": {"taxonomy": ["k__Bacteria", "p__Actinobacteriota", "c__Actinobacteria", "o__Corynebacteriales", "f__Mycobacteriaceae", "g__Mycobacterium", "s__Mycolicibacterium_komossense"]}},{"id": "OTU1381", "metadata": {"taxonomy": ["k__Bacteria", "p__Proteobacteria", "c__Alphaproteobacteria", "o__Rhizobiales", "f__Beijerinckiaceae", "g__unclassified_Beijerinckiaceae", "s__unclassified_Beijerinckiaceae"]}},{"id": "OTU1382", "metadata": {"taxonomy": ["k__Bacteria", "p__Firmicutes", "c__Bacilli", "o__Lactobacillales", "f__Carnobacteriaceae", "g__Atopostipes", "s__Atopostipes_suicloacalis"]}},{"id": "OTU1383", "metadata": {"taxonomy": ["k__Bacteria", "p__Firmicutes", "c__Bacilli", "o__Lactobacillales", "f__Lactobacillaceae", "g__Companilactobacillus", "s__Companilactobacillus_farciminis"]}},{"id": "OTU1384", "metadata": {"taxonomy": ["k__Bacteria", "p__Proteobacteria", "c__Alphaproteobacteria", "o__Rhizobiales", "f__Rhizobiaceae", "g__Allorhizobium_Neorhizobium_Pararhizobium_Rhizobium", "s__Rhizobium_rhizoryzae"]}},{"id": "OTU1385", "metadata": {"taxonomy": ["k__Bacteria", "p__Bacteroidota", "c__Bacteroidia", "o__Bacteroidales", "f__Muribaculaceae", "g__unclassified_Muribaculaceae", "s__unclassified_Muribaculaceae"]}},{"id": "OTU1386", "metadata": {"taxonomy": ["k__Bacteria", "p__Actinobacteriota", "c__Acidimicrobiia", "o__Microtrichales", "f__Iamiaceae", "g__Iamia", "s__Iamia_majanohamensis"]}},{"id": "OTU1387", "metadata": {"taxonomy": ["k__Bacteria", "p__Firmicutes", "c__Clostridia", "o__Peptostreptococcales_Tissierellales", "f__Anaerovoracaceae", "g__Family_XIII_AD3011_group", "s__unclassified_Family_XIII_AD3011_group"]}},{"id": "OTU1388", "metadata": {"taxonomy": ["k__Bacteria", "p__Spirochaetota", "c__Spirochaetia", "o__Spirochaetales", "f__Spirochaetaceae", "g__unclassified_Spirochaetaceae", "s__unclassified_Spirochaetaceae"]}},{"id": "OTU1389", "metadata": {"taxonomy": ["k__Bacteria", "p__Firmicutes", "c__Bacilli", "o__Lactobacillales", "f__Carnobacteriaceae", "g__Atopostipes", "s__unclassified_Atopostipes"]}},{"id": "OTU139", "metadata": {"taxonomy": ["k__Bacteria", "p__Proteobacteria", "c__Gammaproteobacteria", "o__Burkholderiales", "f__Alcaligenaceae", "g__Achromobacter", "s__Achromobacter_xylosoxidans"]}},{"id": "OTU1390", "metadata": {"taxonomy": ["k__Bacteria", "p__Bacteroidota", "c__Bacteroidia", "o__Chitinophagales", "f__Chitinophagaceae", "g__Segetibacter", "s__unclassified_Segetibacter"]}},{"id": "OTU1391", "metadata": {"taxonomy": ["k__Bacteria", "p__Proteobacteria", "c__Alphaproteobacteria", "o__Tistrellales", "f__Geminicoccaceae", "g__unclassified_Geminicoccaceae", "s__unclassified_Geminicoccaceae"]}},{"id": "OTU1392", "metadata": {"taxonomy": ["k__Bacteria", "p__Patescibacteria", "c__Saccharimonadia", "o__Saccharimonadales", "f__uncultured_Candidatus_Saccharibacteria_bacterium", "g__uncultured_Candidatus_Saccharibacteria_bacterium", "s__uncultured_Candidatus_Saccharibacteria_bacterium"]}},{"id": "OTU1393", "metadata": {"taxonomy": ["k__Bacteria", "p__Proteobacteria", "c__Alphaproteobacteria", "o__unclassified_Alphaproteobacteria", "f__uncultured_Alphaproteobacteria_bacterium", "g__unclassified_Alphaproteobacteria", "s__unclassified_Alphaproteobacteria"]}},{"id": "OTU1394", "metadata": {"taxonomy": ["k__Bacteria", "p__Verrucomicrobiota", "c__Verrucomicrobiae", "o__Chthoniobacterales", "f__Chthoniobacteraceae", "g__Chthoniobacter", "s__unclassified_Chthoniobacter"]}},{"id": "OTU1395", "metadata": {"taxonomy": ["k__Bacteria", "p__Fusobacteriota", "c__Fusobacteriia", "o__Fusobacteriales", "f__Leptotrichiaceae", "g__Leptotrichia", "s__Leptotrichia_sp._oral_taxon_215_str._W9775"]}},{"id": "OTU1396", "metadata": {"taxonomy": ["k__Bacteria", "p__Proteobacteria", "c__Alphaproteobacteria", "o__Rhizobiales", "f__Rhizobiales_Incertae_Sedis", "g__Bauldia", "s__unclassified_Bauldia"]}},{"id": "OTU1397", "metadata": {"taxonomy": ["k__Bacteria", "p__Proteobacteria", "c__Gammaproteobacteria", "o__Xanthomonadales", "f__Xanthomonadaceae", "g__Luteimonas", "s__Luteimonas_pelagia"]}},{"id": "OTU1398", "metadata": {"taxonomy": ["k__Bacteria", "p__Proteobacteria", "c__Alphaproteobacteria", "o__Rhodobacterales", "f__Rhodobacteraceae", "g__Rubellimicrobium", "s__unclassified_Rubellimicrobium"]}},{"id": "OTU1399", "metadata": {"taxonomy": ["k__Bacteria", "p__Actinobacteriota", "c__Actinobacteria", "o__Streptomycetales", "f__Streptomycetaceae", "g__Streptomyces", "s__Streptomyces_specialis"]}},{"id": "OTU14", "metadata": {"taxonomy": ["k__Bacteria", "p__Firmicutes", "c__Bacilli", "o__Lactobacillales", "f__Streptococcaceae", "g__Streptococcus", "s__Streptococcus_anginosus"]}},{"id": "OTU140", "metadata": {"taxonomy": ["k__Bacteria", "p__Firmicutes", "c__Clostridia", "o__Lachnospirales", "f__Lachnospiraceae", "g__Roseburia", "s__unclassified_Roseburia"]}},{"id": "OTU1400", "metadata": {"taxonomy": ["k__Bacteria", "p__Actinobacteriota", "c__Thermoleophilia", "o__Gaiellales", "f__unclassified_Gaiellales", "g__unclassified_Gaiellales", "s__unclassified_Gaiellales"]}},{"id": "OTU1401", "metadata": {"taxonomy": ["k__Bacteria", "p__Gemmatimonadota", "c__Longimicrobia", "o__Longimicrobiales", "f__Longimicrobiaceae", "g__unclassified_Longimicrobiaceae", "s__unclassified_Longimicrobiaceae"]}},{"id": "OTU1402", "metadata": {"taxonomy": ["k__Bacteria", "p__Patescibacteria", "c__Saccharimonadia", "o__Saccharimonadales", "f__WWH38", "g__unclassified_WWH38", "s__unclassified_WWH38"]}},{"id": "OTU1403", "metadata": {"taxonomy": ["k__Bacteria", "p__Proteobacteria", "c__Alphaproteobacteria", "o__Acetobacterales", "f__Acetobacteraceae", "g__Roseomonas", "s__unclassified_Roseomonas"]}},{"id": "OTU1404", "metadata": {"taxonomy": ["k__Bacteria", "p__Actinobacteriota", "c__Actinobacteria", "o__Streptomycetales", "f__Streptomycetaceae", "g__Streptomyces", "s__Streptomyces_atratus"]}},{"id": "OTU1405", "metadata": {"taxonomy": ["k__Bacteria", "p__Firmicutes", "c__Clostridia", "o__Oscillospirales", "f__[Eubacterium]_coprostanoligenes_group", "g__unclassified_[Eubacterium]_coprostanoligenes_group", "s__unclassified_[Eubacterium]_coprostanoligenes_group"]}},{"id": "OTU1406", "metadata": {"taxonomy": ["k__Bacteria", "p__Proteobacteria", "c__Gammaproteobacteria", "o__Pseudomonadales", "f__Nitrincolaceae", "g__Marinobacterium", "s__Marinobacterium_bacterium_WHC3_3"]}},{"id": "OTU1407", "metadata": {"taxonomy": ["k__Bacteria", "p__Firmicutes", "c__Clostridia", "o__Lachnospirales", "f__Lachnospiraceae", "g__Lachnoclostridium", "s__Lachnoclostridium_pacaense"]}},{"id": "OTU1408", "metadata": {"taxonomy": ["k__Bacteria", "p__Actinobacteriota", "c__Coriobacteriia", "o__Coriobacteriales", "f__Eggerthellaceae", "g__Enterorhabdus", "s__unclassified_Enterorhabdus"]}},{"id": "OTU1409", "metadata": {"taxonomy": ["k__Bacteria", "p__Firmicutes", "c__Clostridia", "o__Lachnospirales", "f__Lachnospiraceae", "g__Blautia", "s__Blautia_massiliensis"]}},{"id": "OTU141", "metadata": {"taxonomy": ["k__Bacteria", "p__Firmicutes", "c__Clostridia", "o__Lachnospirales", "f__Lachnospiraceae", "g__unclassified_Lachnospiraceae", "s__unclassified_Lachnospiraceae"]}},{"id": "OTU1410", "metadata": {"taxonomy": ["k__Bacteria", "p__Desulfobacterota", "c__Desulfobacteria", "o__Desulfobacterales", "f__Desulfolunaceae", "g__Desulfofrigus", "s__Desulfofrigus_fragile"]}},{"id": "OTU1411", "metadata": {"taxonomy": ["k__Bacteria", "p__Bacteroidota", "c__Bacteroidia", "o__Bacteroidales", "f__Muribaculaceae", "g__unclassified_Muribaculaceae", "s__unclassified_Muribaculaceae"]}},{"id": "OTU1412", "metadata": {"taxonomy": ["k__Bacteria", "p__Firmicutes", "c__Clostridia", "o__Lachnospirales", "f__Lachnospiraceae", "g__unclassified_Lachnospiraceae", "s__unclassified_Lachnospiraceae"]}},{"id": "OTU1413", "metadata": {"taxonomy": ["k__Bacteria", "p__Proteobacteria", "c__Gammaproteobacteria", "o__Pseudomonadales", "f__Halieaceae", "g__Parahaliea", "s__unclassified_Parahaliea"]}},{"id": "OTU1414", "metadata": {"taxonomy": ["k__Bacteria", "p__Firmicutes", "c__Clostridia", "o__Oscillospirales", "f__Ruminococcaceae", "g__UBA1819", "s__Eubacterium_sp._UNK.MGS_25"]}},{"id": "OTU1415", "metadata": {"taxonomy": ["k__Bacteria", "p__Proteobacteria", "c__Gammaproteobacteria", "o__Pseudomonadales", "f__Halieaceae", "g__Parahaliea", "s__uncultured_gamma_proteobacterium"]}},{"id": "OTU1416", "metadata": {"taxonomy": ["k__Bacteria", "p__Firmicutes", "c__Clostridia", "o__Lachnospirales", "f__Lachnospiraceae", "g__unclassified_Lachnospiraceae", "s__unclassified_Lachnospiraceae"]}},{"id": "OTU1417", "metadata": {"taxonomy": ["k__Bacteria", "p__Firmicutes", "c__Clostridia", "o__Clostridia_UCG_014", "f__unclassified_Clostridia_UCG_014", "g__unclassified_Clostridia_UCG_014", "s__unclassified_Clostridia_UCG_014"]}},{"id": "OTU1418", "metadata": {"taxonomy": ["k__Bacteria", "p__Firmicutes", "c__Clostridia", "o__Lachnospirales", "f__Lachnospiraceae", "g__unclassified_Lachnospiraceae", "s__unclassified_Lachnospiraceae"]}},{"id": "OTU1419", "metadata": {"taxonomy": ["k__Bacteria", "p__Firmicutes", "c__Clostridia", "o__Lachnospirales", "f__Lachnospiraceae", "g__unclassified_Lachnospiraceae", "s__unclassified_Lachnospiraceae"]}},{"id": "OTU142", "metadata": {"taxonomy": ["k__Bacteria", "p__Firmicutes", "c__Clostridia", "o__Lachnospirales", "f__Lachnospiraceae", "g__unclassified_Lachnospiraceae", "s__unclassified_Lachnospiraceae"]}},{"id": "OTU1420", "metadata": {"taxonomy": ["k__Bacteria", "p__Firmicutes", "c__Bacilli", "o__RF39", "f__uncultured_Firmicutes_bacterium", "g__uncultured_Firmicutes_bacterium", "s__uncultured_Firmicutes_bacterium"]}},{"id": "OTU1421", "metadata": {"taxonomy": ["k__Bacteria", "p__Proteobacteria", "c__Gammaproteobacteria", "o__Burkholderiales", "f__Neisseriaceae", "g__Neisseria", "s__Neisseria_mucosa"]}},{"id": "OTU1422", "metadata": {"taxonomy": ["k__Bacteria", "p__Proteobacteria", "c__Alphaproteobacteria", "o__Tistrellales", "f__Geminicoccaceae", "g__unclassified_Geminicoccaceae", "s__unclassified_Geminicoccaceae"]}},{"id": "OTU1423", "metadata": {"taxonomy": ["k__Bacteria", "p__Proteobacteria", "c__Alphaproteobacteria", "o__Rhizobiales", "f__Rhizobiaceae", "g__Paramesorhizobium", "s__Paramesorhizobium_deserti"]}},{"id": "OTU1424", "metadata": {"taxonomy": ["k__Bacteria", "p__Proteobacteria", "c__Alphaproteobacteria", "o__Rhizobiales", "f__Devosiaceae", "g__unclassified_Devosiaceae", "s__unclassified_Devosiaceae"]}},{"id": "OTU1425", "metadata": {"taxonomy": ["k__Bacteria", "p__Bacteroidota", "c__Bacteroidia", "o__Chitinophagales", "f__Chitinophagaceae", "g__unclassified_Chitinophagaceae", "s__unclassified_Chitinophagaceae"]}},{"id": "OTU1426", "metadata": {"taxonomy": ["k__Bacteria", "p__Actinobacteriota", "c__Thermoleophilia", "o__Gaiellales", "f__unclassified_Gaiellales", "g__unclassified_Gaiellales", "s__unclassified_Gaiellales"]}},{"id": "OTU1427", "metadata": {"taxonomy": ["k__Bacteria", "p__Actinobacteriota", "c__Thermoleophilia", "o__Solirubrobacterales", "f__Solirubrobacteraceae", "g__Parviterribacter", "s__Parviterribacter_kavangonensis"]}},{"id": "OTU1428", "metadata": {"taxonomy": ["k__Bacteria", "p__Firmicutes", "c__unclassified_Firmicutes", "o__unclassified_Firmicutes", "f__unclassified_Firmicutes", "g__unclassified_Firmicutes", "s__unclassified_Firmicutes"]}},{"id": "OTU1429", "metadata": {"taxonomy": ["k__Bacteria", "p__Actinobacteriota", "c__Thermoleophilia", "o__Gaiellales", "f__unclassified_Gaiellales", "g__unclassified_Gaiellales", "s__unclassified_Gaiellales"]}},{"id": "OTU143", "metadata": {"taxonomy": ["k__Bacteria", "p__Fusobacteriota", "c__Fusobacteriia", "o__Fusobacteriales", "f__Leptotrichiaceae", "g__Leptotrichia", "s__Leptotrichia_trevisanii"]}},{"id": "OTU1430", "metadata": {"taxonomy": ["k__Bacteria", "p__Patescibacteria", "c__Saccharimonadia", "o__Saccharimonadales", "f__WWH38", "g__unclassified_WWH38", "s__unclassified_WWH38"]}},{"id": "OTU1431", "metadata": {"taxonomy": ["k__Bacteria", "p__unclassified_Bacteria", "c__unclassified_Bacteria", "o__unclassified_Bacteria", "f__unclassified_Bacteria", "g__unclassified_Bacteria", "s__unclassified_Bacteria"]}},{"id": "OTU1432", "metadata": {"taxonomy": ["k__Bacteria", "p__Actinobacteriota", "c__Thermoleophilia", "o__Gaiellales", "f__unclassified_Gaiellales", "g__unclassified_Gaiellales", "s__unclassified_Gaiellales"]}},{"id": "OTU1433", "metadata": {"taxonomy": ["k__Bacteria", "p__Proteobacteria", "c__Alphaproteobacteria", "o__Azospirillales", "f__Azospirillaceae", "g__Skermanella", "s__Skermanella_aerolata"]}},{"id": "OTU1434", "metadata": {"taxonomy": ["k__Bacteria", "p__Firmicutes", "c__Bacilli", "o__Paenibacillales", "f__Paenibacillaceae", "g__Paenibacillus", "s__Paenibacillus_castaneae"]}},{"id": "OTU1435", "metadata": {"taxonomy": ["k__Bacteria", "p__Planctomycetota", "c__Phycisphaerae", "o__Tepidisphaerales", "f__Tepidisphaeraceae", "g__Tepidisphaera", "s__Tepidisphaera_mucosa"]}},{"id": "OTU1436", "metadata": {"taxonomy": ["k__Bacteria", "p__Proteobacteria", "c__Alphaproteobacteria", "o__Acetobacterales", "f__Acetobacteraceae", "g__Craurococcus_Caldovatus", "s__unclassified_Craurococcus_Caldovatus"]}},{"id": "OTU1437", "metadata": {"taxonomy": ["k__Bacteria", "p__Sumerlaeota", "c__Sumerlaeia", "o__Sumerlaeales", "f__Sumerlaeaceae", "g__Sumerlaea", "s__unclassified_Sumerlaea"]}},{"id": "OTU1438", "metadata": {"taxonomy": ["k__Bacteria", "p__Bacteroidota", "c__Bacteroidia", "o__Sphingobacteriales", "f__Lentimicrobiaceae", "g__uncultured_Cytophagales_bacterium", "s__uncultured_Cytophagales_bacterium"]}},{"id": "OTU1439", "metadata": {"taxonomy": ["k__Bacteria", "p__Proteobacteria", "c__Gammaproteobacteria", "o__Burkholderiales", "f__Oxalobacteraceae", "g__Noviherbaspirillum", "s__Herbaspirillum_sp._9NM_7"]}},{"id": "OTU144", "metadata": {"taxonomy": ["k__Bacteria", "p__Firmicutes", "c__Clostridia", "o__Peptostreptococcales_Tissierellales", "f__Anaerovoracaceae", "g__Family_XIII_AD3011_group", "s__uncultured_Eubacteriaceae_bacterium"]}},{"id": "OTU1440", "metadata": {"taxonomy": ["k__Bacteria", "p__Actinobacteriota", "c__Thermoleophilia", "o__Gaiellales", "f__unclassified_Gaiellales", "g__unclassified_Gaiellales", "s__unclassified_Gaiellales"]}},{"id": "OTU1441", "metadata": {"taxonomy": ["k__Bacteria", "p__Desulfobacterota", "c__Desulfobacteria", "o__Desulfobacterales", "f__Desulfosarcinaceae", "g__unclassified_Desulfosarcinaceae", "s__unclassified_Desulfosarcinaceae"]}},{"id": "OTU1442", "metadata": {"taxonomy": ["k__Bacteria", "p__Proteobacteria", "c__Gammaproteobacteria", "o__Steroidobacterales", "f__Woeseiaceae", "g__Woeseia", "s__unclassified_Woeseia"]}},{"id": "OTU1443", "metadata": {"taxonomy": ["k__Bacteria", "p__Actinobacteriota", "c__Acidimicrobiia", "o__Actinomarinales", "f__unclassified_Actinomarinales", "g__unclassified_Actinomarinales", "s__unclassified_Actinomarinales"]}},{"id": "OTU1444", "metadata": {"taxonomy": ["k__Bacteria", "p__unclassified_Bacteria", "c__unclassified_Bacteria", "o__unclassified_Bacteria", "f__unclassified_Bacteria", "g__unclassified_Bacteria", "s__unclassified_Bacteria"]}},{"id": "OTU1445", "metadata": {"taxonomy": ["k__Bacteria", "p__Actinobacteriota", "c__Actinobacteria", "o__Propionibacteriales", "f__Nocardioidaceae", "g__Nocardioides", "s__Nocardioides_sp._kmb27"]}},{"id": "OTU1446", "metadata": {"taxonomy": ["k__Bacteria", "p__Desulfobacterota", "c__Desulfobacteria", "o__Desulfobacterales", "f__Desulfosarcinaceae", "g__Desulfatitalea", "s__unclassified_Desulfatitalea"]}},{"id": "OTU1447", "metadata": {"taxonomy": ["k__Bacteria", "p__Chloroflexi", "c__Chloroflexia", "o__Thermomicrobiales", "f__Thermomicrobiaceae", "g__Sphaerobacter", "s__Sphaerobacter_thermophilus"]}},{"id": "OTU1448", "metadata": {"taxonomy": ["k__Bacteria", "p__Latescibacterota", "c__Latescibacteria", "o__Latescibacterales", "f__Latescibacteraceae", "g__unclassified_Latescibacteraceae", "s__unclassified_Latescibacteraceae"]}},{"id": "OTU1449", "metadata": {"taxonomy": ["k__Bacteria", "p__Firmicutes", "c__Bacilli", "o__Mycoplasmatales", "f__Mycoplasmataceae", "g__Mycoplasma", "s__Mycoplasma_wenyonii"]}},{"id": "OTU145", "metadata": {"taxonomy": ["k__Bacteria", "p__Proteobacteria", "c__Alphaproteobacteria", "o__Sphingomonadales", "f__Sphingomonadaceae", "g__Sphingomonas", "s__Sphingomonas_lutea"]}},{"id": "OTU1450", "metadata": {"taxonomy": ["k__Bacteria", "p__Firmicutes", "c__Bacilli", "o__Erysipelotrichales", "f__Erysipelatoclostridiaceae", "g__Erysipelatoclostridium", "s__[Clostridium]_spiroforme"]}},{"id": "OTU1451", "metadata": {"taxonomy": ["k__Bacteria", "p__Proteobacteria", "c__Alphaproteobacteria", "o__Caulobacterales", "f__Caulobacteraceae", "g__unclassified_Caulobacteraceae", "s__unclassified_Caulobacteraceae"]}},{"id": "OTU1452", "metadata": {"taxonomy": ["k__Bacteria", "p__Firmicutes", "c__Bacilli", "o__Bacillales", "f__Planococcaceae", "g__Solibacillus", "s__Solibacillus_silvestris"]}},{"id": "OTU1453", "metadata": {"taxonomy": ["k__Bacteria", "p__Proteobacteria", "c__Gammaproteobacteria", "o__Burkholderiales", "f__Neisseriaceae", "g__unclassified_Neisseriaceae", "s__unclassified_Neisseriaceae"]}},{"id": "OTU1454", "metadata": {"taxonomy": ["k__Bacteria", "p__Latescibacterota", "c__Latescibacteria", "o__Latescibacterales", "f__Latescibacteraceae", "g__unclassified_Latescibacteraceae", "s__unclassified_Latescibacteraceae"]}},{"id": "OTU1455", "metadata": {"taxonomy": ["k__Bacteria", "p__unclassified_Bacteria", "c__unclassified_Bacteria", "o__unclassified_Bacteria", "f__unclassified_Bacteria", "g__unclassified_Bacteria", "s__unclassified_Bacteria"]}},{"id": "OTU1456", "metadata": {"taxonomy": ["k__Bacteria", "p__Proteobacteria", "c__Alphaproteobacteria", "o__Rickettsiales", "f__Rickettsiaceae", "g__unclassified_Rickettsiaceae", "s__unclassified_Rickettsiaceae"]}},{"id": "OTU1457", "metadata": {"taxonomy": ["k__Bacteria", "p__Desulfobacterota", "c__Desulfomonilia", "o__Desulfomonilales", "f__Desulfomonilaceae", "g__Desulfomonile", "s__unclassified_Desulfomonile"]}},{"id": "OTU1458", "metadata": {"taxonomy": ["k__Bacteria", "p__Actinobacteriota", "c__Actinobacteria", "o__Frankiales", "f__Frankiaceae", "g__Jatrophihabitans", "s__Frankiales_bacterium"]}},{"id": "OTU1459", "metadata": {"taxonomy": ["k__Bacteria", "p__Actinobacteriota", "c__Thermoleophilia", "o__Solirubrobacterales", "f__67_14", "g__unclassified_67_14", "s__unclassified_67_14"]}},{"id": "OTU146", "metadata": {"taxonomy": ["k__Bacteria", "p__unclassified_Bacteria", "c__unclassified_Bacteria", "o__unclassified_Bacteria", "f__unclassified_Bacteria", "g__unclassified_Bacteria", "s__unclassified_Bacteria"]}},{"id": "OTU1460", "metadata": {"taxonomy": ["k__Bacteria", "p__Acidobacteriota", "c__Thermoanaerobaculia", "o__Thermoanaerobaculales", "f__Thermoanaerobaculaceae", "g__Subgroup_10", "s__uncultured_Acidobacteria_bacterium"]}},{"id": "OTU1461", "metadata": {"taxonomy": ["k__Bacteria", "p__Actinobacteriota", "c__Actinobacteria", "o__Pseudonocardiales", "f__Pseudonocardiaceae", "g__Pseudonocardia", "s__Pseudonocardia_petroleophila"]}},{"id": "OTU1462", "metadata": {"taxonomy": ["k__Bacteria", "p__Actinobacteriota", "c__Thermoleophilia", "o__Solirubrobacterales", "f__67_14", "g__unclassified_67_14", "s__unclassified_67_14"]}},{"id": "OTU1463", "metadata": {"taxonomy": ["k__Bacteria", "p__Proteobacteria", "c__Alphaproteobacteria", "o__Rhizobiales", "f__Hyphomicrobiaceae", "g__Hyphomicrobium", "s__Hyphomicrobiaceae_bacterium_LX49"]}},{"id": "OTU1464", "metadata": {"taxonomy": ["k__Bacteria", "p__Actinobacteriota", "c__Thermoleophilia", "o__Gaiellales", "f__unclassified_Gaiellales", "g__uncultured_Solirubrobacter_sp.", "s__unclassified_Gaiellales"]}},{"id": "OTU1465", "metadata": {"taxonomy": ["k__Bacteria", "p__Actinobacteriota", "c__Actinobacteria", "o__Propionibacteriales", "f__Nocardioidaceae", "g__Nocardioides", "s__Nocardioides_intraradicalis"]}},{"id": "OTU1466", "metadata": {"taxonomy": ["k__Bacteria", "p__Firmicutes", "c__Clostridia", "o__Lachnospirales", "f__Lachnospiraceae", "g__Anaerosporobacter", "s__Caecibacterium_sporoformans"]}},{"id": "OTU1467", "metadata": {"taxonomy": ["k__Bacteria", "p__Bdellovibrionota", "c__unclassified_Bdellovibrionota", "o__unclassified_Bdellovibrionota", "f__unclassified_Bdellovibrionota", "g__unclassified_Bdellovibrionota", "s__unclassified_Bdellovibrionota"]}},{"id": "OTU1468", "metadata": {"taxonomy": ["k__Bacteria", "p__Firmicutes", "c__Negativicutes", "o__Veillonellales_Selenomonadales", "f__Veillonellaceae", "g__Dialister", "s__Dialister_massiliensis"]}},{"id": "OTU1469", "metadata": {"taxonomy": ["k__Bacteria", "p__Bacteroidota", "c__Bacteroidia", "o__Bacteroidales", "f__Tannerellaceae", "g__Parabacteroides_sp._Marseille_P4001", "s__unclassified_Parabacteroides_sp._Marseille_P4001"]}},{"id": "OTU147", "metadata": {"taxonomy": ["k__Bacteria", "p__Bacteroidota", "c__Bacteroidia", "o__Bacteroidales", "f__Rikenellaceae", "g__Alistipes", "s__unclassified_Alistipes"]}},{"id": "OTU1470", "metadata": {"taxonomy": ["k__Bacteria", "p__Firmicutes", "c__Clostridia", "o__Oscillospirales", "f__Ruminococcaceae", "g__Fournierella", "s__unclassified_Fournierella"]}},{"id": "OTU1471", "metadata": {"taxonomy": ["k__Bacteria", "p__Firmicutes", "c__Clostridia", "o__Oscillospirales", "f__Oscillospiraceae", "g__Intestinimonas", "s__Flavonifractor_plautii"]}},{"id": "OTU1472", "metadata": {"taxonomy": ["k__Bacteria", "p__Firmicutes", "c__Clostridia", "o__Clostridia_vadinBB60_group", "f__unclassified_Clostridia_vadinBB60_group", "g__unclassified_Clostridia_vadinBB60_group", "s__unclassified_Clostridia_vadinBB60_group"]}},{"id": "OTU1473", "metadata": {"taxonomy": ["k__Bacteria", "p__Firmicutes", "c__Bacilli", "o__Lactobacillales", "f__Enterococcaceae", "g__Enterococcus", "s__Enterococcus_faecium"]}},{"id": "OTU1474", "metadata": {"taxonomy": ["k__Bacteria", "p__Firmicutes", "c__Clostridia", "o__Oscillospirales", "f__[Eubacterium]_coprostanoligenes_group", "g__unclassified_[Eubacterium]_coprostanoligenes_group", "s__unclassified_[Eubacterium]_coprostanoligenes_group"]}},{"id": "OTU1475", "metadata": {"taxonomy": ["k__Bacteria", "p__Bacteroidota", "c__Bacteroidia", "o__Bacteroidales", "f__Rikenellaceae", "g__Alistipes", "s__Alistipes_shahii"]}},{"id": "OTU1476", "metadata": {"taxonomy": ["k__Bacteria", "p__Firmicutes", "c__Clostridia", "o__Oscillospirales", "f__Ruminococcaceae", "g__Anaerofilum", "s__unclassified_Anaerofilum"]}},{"id": "OTU1477", "metadata": {"taxonomy": ["k__Bacteria", "p__Firmicutes", "c__Bacilli", "o__Erysipelotrichales", "f__Erysipelotrichaceae", "g__Dubosiella", "s__unclassified_Dubosiella"]}},{"id": "OTU1478", "metadata": {"taxonomy": ["k__Bacteria", "p__Actinobacteriota", "c__Thermoleophilia", "o__Solirubrobacterales", "f__67_14", "g__unclassified_67_14", "s__unclassified_67_14"]}},{"id": "OTU1479", "metadata": {"taxonomy": ["k__Bacteria", "p__Actinobacteriota", "c__Acidimicrobiia", "o__Microtrichales", "f__Ilumatobacteraceae", "g__unclassified_Ilumatobacteraceae", "s__unclassified_Ilumatobacteraceae"]}},{"id": "OTU148", "metadata": {"taxonomy": ["k__Bacteria", "p__Firmicutes", "c__Bacilli", "o__Erysipelotrichales", "f__Erysipelotrichaceae", "g__Bulleidia", "s__Bulleidia_extructa"]}},{"id": "OTU1480", "metadata": {"taxonomy": ["k__Bacteria", "p__Patescibacteria", "c__Saccharimonadia", "o__Saccharimonadales", "f__uncultured_soil_bacterium", "g__uncultured_soil_bacterium", "s__uncultured_soil_bacterium"]}},{"id": "OTU1481", "metadata": {"taxonomy": ["k__Bacteria", "p__Bacteroidota", "c__Bacteroidia", "o__Cytophagales", "f__Microscillaceae", "g__Ohtaekwangia", "s__unclassified_Ohtaekwangia"]}},{"id": "OTU1482", "metadata": {"taxonomy": ["k__Bacteria", "p__Bacteroidota", "c__Bacteroidia", "o__Cytophagales", "f__Cyclobacteriaceae", "g__unclassified_Cyclobacteriaceae", "s__unclassified_Cyclobacteriaceae"]}},{"id": "OTU1483", "metadata": {"taxonomy": ["k__Bacteria", "p__Proteobacteria", "c__Alphaproteobacteria", "o__Caulobacterales", "f__Caulobacteraceae", "g__unclassified_Caulobacteraceae", "s__unclassified_Caulobacteraceae"]}},{"id": "OTU1484", "metadata": {"taxonomy": ["k__Bacteria", "p__Bdellovibrionota", "c__Oligoflexia", "o__Oligoflexales", "f__Oligoflexaceae", "g__Oligoflexus", "s__unclassified_Oligoflexus"]}},{"id": "OTU1485", "metadata": {"taxonomy": ["k__Bacteria", "p__Proteobacteria", "c__Alphaproteobacteria", "o__Acetobacterales", "f__Acetobacteraceae", "g__Craurococcus_Caldovatus", "s__unclassified_Craurococcus_Caldovatus"]}},{"id": "OTU1486", "metadata": {"taxonomy": ["k__Bacteria", "p__Bacteroidota", "c__Bacteroidia", "o__Bacteroidales", "f__Muribaculaceae", "g__unclassified_Muribaculaceae", "s__unclassified_Muribaculaceae"]}},{"id": "OTU1487", "metadata": {"taxonomy": ["k__Bacteria", "p__Planctomycetota", "c__Phycisphaerae", "o__Tepidisphaerales", "f__Tepidisphaeraceae", "g__Tepidisphaera", "s__Tepidisphaera_mucosa"]}},{"id": "OTU1488", "metadata": {"taxonomy": ["k__Bacteria", "p__Bacteroidota", "c__Bacteroidia", "o__Chitinophagales", "f__Chitinophagaceae", "g__Flavisolibacter", "s__unclassified_Flavisolibacter"]}},{"id": "OTU1489", "metadata": {"taxonomy": ["k__Bacteria", "p__Patescibacteria", "c__Saccharimonadia", "o__Saccharimonadales", "f__WWH38", "g__unclassified_WWH38", "s__unclassified_WWH38"]}},{"id": "OTU149", "metadata": {"taxonomy": ["k__Bacteria", "p__unclassified_Bacteria", "c__unclassified_Bacteria", "o__unclassified_Bacteria", "f__unclassified_Bacteria", "g__unclassified_Bacteria", "s__unclassified_Bacteria"]}},{"id": "OTU1490", "metadata": {"taxonomy": ["k__Bacteria", "p__Firmicutes", "c__Bacilli", "o__Lactobacillales", "f__Carnobacteriaceae", "g__Alkalibacterium", "s__Alkalibacterium_putridalgicola"]}},{"id": "OTU1491", "metadata": {"taxonomy": ["k__Bacteria", "p__Firmicutes", "c__Bacilli", "o__Bacillales", "f__Planococcaceae", "g__Lysinibacillus", "s__Lysinibacillus_macroides"]}},{"id": "OTU1492", "metadata": {"taxonomy": ["k__Bacteria", "p__Proteobacteria", "c__Alphaproteobacteria", "o__Rhizobiales", "f__Xanthobacteraceae", "g__unclassified_Xanthobacteraceae", "s__unclassified_Xanthobacteraceae"]}},{"id": "OTU1493", "metadata": {"taxonomy": ["k__Bacteria", "p__unclassified_Bacteria", "c__unclassified_Bacteria", "o__unclassified_Bacteria", "f__unclassified_Bacteria", "g__unclassified_Bacteria", "s__unclassified_Bacteria"]}},{"id": "OTU1494", "metadata": {"taxonomy": ["k__Bacteria", "p__Verrucomicrobiota", "c__Verrucomicrobiae", "o__Pedosphaerales", "f__Pedosphaeraceae", "g__unclassified_Pedosphaeraceae", "s__unclassified_Pedosphaeraceae"]}},{"id": "OTU1495", "metadata": {"taxonomy": ["k__Bacteria", "p__Myxococcota", "c__Polyangia", "o__Haliangiales", "f__Haliangiaceae", "g__Haliangium", "s__unclassified_Haliangium"]}},{"id": "OTU1496", "metadata": {"taxonomy": ["k__Bacteria", "p__Sumerlaeota", "c__Sumerlaeia", "o__Sumerlaeales", "f__Sumerlaeaceae", "g__Sumerlaea", "s__unclassified_Sumerlaea"]}},{"id": "OTU1497", "metadata": {"taxonomy": ["k__Bacteria", "p__Planctomycetota", "c__Phycisphaerae", "o__Tepidisphaerales", "f__Tepidisphaeraceae", "g__Tepidisphaera", "s__Tepidisphaera_mucosa"]}},{"id": "OTU1498", "metadata": {"taxonomy": ["k__Bacteria", "p__Proteobacteria", "c__Alphaproteobacteria", "o__Rhodobacterales", "f__Rhodobacteraceae", "g__Paracoccus", "s__Paracoccus_gahaiensis"]}},{"id": "OTU1499", "metadata": {"taxonomy": ["k__Bacteria", "p__Actinobacteriota", "c__Acidimicrobiia", "o__Microtrichales", "f__unclassified_Microtrichales", "g__unclassified_Microtrichales", "s__unclassified_Microtrichales"]}},{"id": "OTU15", "metadata": {"taxonomy": ["k__Bacteria", "p__Firmicutes", "c__Bacilli", "o__Lactobacillales", "f__Streptococcaceae", "g__Streptococcus", "s__Streptococcus_mutans"]}},{"id": "OTU150", "metadata": {"taxonomy": ["k__Bacteria", "p__Firmicutes", "c__Clostridia", "o__Lachnospirales", "f__Lachnospiraceae", "g__Butyrivibrio", "s__Butyrivibrio_sp._canine_oral_taxon_113"]}},{"id": "OTU1500", "metadata": {"taxonomy": ["k__Bacteria", "p__Proteobacteria", "c__Alphaproteobacteria", "o__Sphingomonadales", "f__Sphingomonadaceae", "g__Ellin6055", "s__unclassified_Ellin6055"]}},{"id": "OTU1501", "metadata": {"taxonomy": ["k__Bacteria", "p__Chloroflexi", "c__Anaerolineae", "o__Caldilineales", "f__Caldilineaceae", "g__unclassified_Caldilineaceae", "s__unclassified_Caldilineaceae"]}},{"id": "OTU1502", "metadata": {"taxonomy": ["k__Bacteria", "p__Bacteroidota", "c__Bacteroidia", "o__Chitinophagales", "f__Chitinophagaceae", "g__Flavisolibacter", "s__Flavisolibacter_sp._MDT2_37"]}},{"id": "OTU1503", "metadata": {"taxonomy": ["k__Bacteria", "p__Proteobacteria", "c__Gammaproteobacteria", "o__Xanthomonadales", "f__Rhodanobacteraceae", "g__Pseudofulvimonas", "s__unclassified_Pseudofulvimonas"]}},{"id": "OTU1504", "metadata": {"taxonomy": ["k__Bacteria", "p__Patescibacteria", "c__Saccharimonadia", "o__Saccharimonadales", "f__unclassified_Saccharimonadales", "g__unclassified_Saccharimonadales", "s__unclassified_Saccharimonadales"]}},{"id": "OTU1505", "metadata": {"taxonomy": ["k__Bacteria", "p__Chloroflexi", "c__unclassified_Chloroflexi", "o__unclassified_Chloroflexi", "f__unclassified_Chloroflexi", "g__unclassified_Chloroflexi", "s__unclassified_Chloroflexi"]}},{"id": "OTU1506", "metadata": {"taxonomy": ["k__Bacteria", "p__Gemmatimonadota", "c__Gemmatimonadetes", "o__Gemmatimonadales", "f__Gemmatimonadaceae", "g__Gemmatimonas", "s__unclassified_Gemmatimonas"]}},{"id": "OTU1507", "metadata": {"taxonomy": ["k__Bacteria", "p__Proteobacteria", "c__Alphaproteobacteria", "o__Acetobacterales", "f__Acetobacteraceae", "g__Craurococcus_Caldovatus", "s__unclassified_Craurococcus_Caldovatus"]}},{"id": "OTU1508", "metadata": {"taxonomy": ["k__Bacteria", "p__Bacteroidota", "c__Bacteroidia", "o__Flavobacteriales", "f__Cryomorphaceae", "g__unclassified_Cryomorphaceae", "s__uncultured_marine_microorganism"]}},{"id": "OTU1509", "metadata": {"taxonomy": ["k__Bacteria", "p__Proteobacteria", "c__Alphaproteobacteria", "o__Rhodobacterales", "f__Rhodobacteraceae", "g__Ascidiaceihabitans", "s__Roseobacter_sp._SB2"]}},{"id": "OTU151", "metadata": {"taxonomy": ["k__Bacteria", "p__Spirochaetota", "c__Spirochaetia", "o__Spirochaetales", "f__Spirochaetaceae", "g__Treponema", "s__Treponema_amylovorum"]}},{"id": "OTU1510", "metadata": {"taxonomy": ["k__Bacteria", "p__Actinobacteriota", "c__Actinobacteria", "o__Bifidobacteriales", "f__Bifidobacteriaceae", "g__Parascardovia", "s__Parascardovia_denticolens"]}},{"id": "OTU1511", "metadata": {"taxonomy": ["k__Bacteria", "p__Proteobacteria", "c__Gammaproteobacteria", "o__Burkholderiales", "f__Burkholderiaceae", "g__Cupriavidus", "s__Cupriavidus_plantarum"]}},{"id": "OTU1512", "metadata": {"taxonomy": ["k__Bacteria", "p__Firmicutes", "c__Negativicutes", "o__Veillonellales_Selenomonadales", "f__Veillonellaceae", "g__Veillonella", "s__Veillonella_massiliensis"]}},{"id": "OTU1513", "metadata": {"taxonomy": ["k__Bacteria", "p__Proteobacteria", "c__Gammaproteobacteria", "o__Pseudomonadales", "f__Pseudomonadaceae", "g__Pseudomonas", "s__Pseudomonas_oryzihabitans"]}},{"id": "OTU1514", "metadata": {"taxonomy": ["k__Bacteria", "p__Firmicutes", "c__Clostridia", "o__Oscillospirales", "f__Ruminococcaceae", "g__Incertae_Sedis", "s__unclassified_Incertae_Sedis"]}},{"id": "OTU1515", "metadata": {"taxonomy": ["k__Bacteria", "p__Bacteroidota", "c__Bacteroidia", "o__Bacteroidales", "f__Muribaculaceae", "g__unclassified_Muribaculaceae", "s__unclassified_Muribaculaceae"]}},{"id": "OTU1516", "metadata": {"taxonomy": ["k__Bacteria", "p__Firmicutes", "c__Clostridia", "o__Lachnospirales", "f__Lachnospiraceae", "g__Lachnoclostridium", "s__Clostridium_fusiformis"]}},{"id": "OTU1517", "metadata": {"taxonomy": ["k__Bacteria", "p__Bacteroidota", "c__Bacteroidia", "o__Chitinophagales", "f__Saprospiraceae", "g__unclassified_Saprospiraceae", "s__unclassified_Saprospiraceae"]}},{"id": "OTU1518", "metadata": {"taxonomy": ["k__Bacteria", "p__Firmicutes", "c__Clostridia", "o__Oscillospirales", "f__Oscillospiraceae", "g__UCG_005", "s__unclassified_UCG_005"]}},{"id": "OTU1519", "metadata": {"taxonomy": ["k__Bacteria", "p__Patescibacteria", "c__Saccharimonadia", "o__Saccharimonadales", "f__Saccharimonadaceae", "g__TM7x", "s__Candidatus_Nanosynbacter_lyticus"]}},{"id": "OTU152", "metadata": {"taxonomy": ["k__Bacteria", "p__Bacteroidota", "c__Bacteroidia", "o__Bacteroidales", "f__Prevotellaceae", "g__Prevotellaceae_UCG_001", "s__unclassified_Prevotellaceae_UCG_001"]}},{"id": "OTU1520", "metadata": {"taxonomy": ["k__Bacteria", "p__Firmicutes", "c__Clostridia", "o__Lachnospirales", "f__Lachnospiraceae", "g__Lachnospiraceae_NK4A136_group", "s__unclassified_Lachnospiraceae_NK4A136_group"]}},{"id": "OTU1521", "metadata": {"taxonomy": ["k__Bacteria", "p__Verrucomicrobiota", "c__Omnitrophia", "o__Omnitrophales", "f__Omnitrophaceae", "g__Candidatus_Omnitrophus", "s__unclassified_Candidatus_Omnitrophus"]}},{"id": "OTU1522", "metadata": {"taxonomy": ["k__Bacteria", "p__Firmicutes", "c__Clostridia", "o__Clostridia_UCG_014", "f__unclassified_Clostridia_UCG_014", "g__unclassified_Clostridia_UCG_014", "s__unclassified_Clostridia_UCG_014"]}},{"id": "OTU1523", "metadata": {"taxonomy": ["k__Bacteria", "p__Firmicutes", "c__Clostridia", "o__Lachnospirales", "f__Lachnospiraceae", "g__unclassified_Lachnospiraceae", "s__unclassified_Lachnospiraceae"]}},{"id": "OTU1524", "metadata": {"taxonomy": ["k__Bacteria", "p__Firmicutes", "c__Clostridia", "o__Lachnospirales", "f__Lachnospiraceae", "g__Lachnospiraceae_NK4A136_group", "s__unclassified_Lachnospiraceae_NK4A136_group"]}},{"id": "OTU1525", "metadata": {"taxonomy": ["k__Bacteria", "p__Firmicutes", "c__Clostridia", "o__Oscillospirales", "f__Ruminococcaceae", "g__Anaerotruncus", "s__Anaerotruncus_colihominis"]}},{"id": "OTU1526", "metadata": {"taxonomy": ["k__Bacteria", "p__Firmicutes", "c__Clostridia", "o__Lachnospirales", "f__Lachnospiraceae", "g__Lachnospiraceae_NK4A136_group", "s__unclassified_Lachnospiraceae_NK4A136_group"]}},{"id": "OTU1527", "metadata": {"taxonomy": ["k__Bacteria", "p__Firmicutes", "c__Bacilli", "o__Erysipelotrichales", "f__Erysipelotrichaceae", "g__unclassified_Erysipelotrichaceae", "s__unclassified_Erysipelotrichaceae"]}},{"id": "OTU1528", "metadata": {"taxonomy": ["k__Bacteria", "p__Proteobacteria", "c__Alphaproteobacteria", "o__Rhizobiales", "f__Rhizobiaceae", "g__Aminobacter", "s__Aminobacter_niigataensis"]}},{"id": "OTU1529", "metadata": {"taxonomy": ["k__Bacteria", "p__Proteobacteria", "c__Alphaproteobacteria", "o__Rhizobiales", "f__Rhizobiaceae", "g__Allorhizobium_Neorhizobium_Pararhizobium_Rhizobium", "s__Rhizobium_alvei"]}},{"id": "OTU153", "metadata": {"taxonomy": ["k__Bacteria", "p__Proteobacteria", "c__Alphaproteobacteria", "o__Rhizobiales", "f__Rhizobiaceae", "g__Ensifer", "s__Sinorhizobium_meliloti"]}},{"id": "OTU1530", "metadata": {"taxonomy": ["k__Bacteria", "p__Proteobacteria", "c__Gammaproteobacteria", "o__Diplorickettsiales", "f__Diplorickettsiaceae", "g__unclassified_Diplorickettsiaceae", "s__uncultured_Coxiellaceae_bacterium"]}},{"id": "OTU1531", "metadata": {"taxonomy": ["k__Bacteria", "p__Actinobacteriota", "c__Thermoleophilia", "o__Solirubrobacterales", "f__67_14", "g__unclassified_67_14", "s__unclassified_67_14"]}},{"id": "OTU1532", "metadata": {"taxonomy": ["k__Bacteria", "p__Deinococcota", "c__Deinococci", "o__Deinococcales", "f__Trueperaceae", "g__Truepera", "s__Truepera_radiovictrix"]}},{"id": "OTU1533", "metadata": {"taxonomy": ["k__Bacteria", "p__Actinobacteriota", "c__Actinobacteria", "o__Micrococcales", "f__Microbacteriaceae", "g__Mycetocola", "s__Mycetocola_miduiensis"]}},{"id": "OTU1534", "metadata": {"taxonomy": ["k__Bacteria", "p__unclassified_Bacteria", "c__unclassified_Bacteria", "o__unclassified_Bacteria", "f__unclassified_Bacteria", "g__unclassified_Bacteria", "s__unclassified_Bacteria"]}},{"id": "OTU1535", "metadata": {"taxonomy": ["k__Bacteria", "p__Proteobacteria", "c__Gammaproteobacteria", "o__Legionellales", "f__Legionellaceae", "g__Legionella", "s__Legionella_donaldsonii"]}},{"id": "OTU1536", "metadata": {"taxonomy": ["k__Bacteria", "p__Sumerlaeota", "c__Sumerlaeia", "o__Sumerlaeales", "f__Sumerlaeaceae", "g__Sumerlaea", "s__unclassified_Sumerlaea"]}},{"id": "OTU1537", "metadata": {"taxonomy": ["k__Bacteria", "p__Verrucomicrobiota", "c__Verrucomicrobiae", "o__Pedosphaerales", "f__Pedosphaeraceae", "g__unclassified_Pedosphaeraceae", "s__unclassified_Pedosphaeraceae"]}},{"id": "OTU1538", "metadata": {"taxonomy": ["k__Bacteria", "p__Firmicutes", "c__Bacilli", "o__Bacillales", "f__Bacillaceae", "g__Bacillus", "s__Bacillus_mesophilus"]}},{"id": "OTU1539", "metadata": {"taxonomy": ["k__Bacteria", "p__Proteobacteria", "c__Alphaproteobacteria", "o__Rhizobiales", "f__unclassified_Rhizobiales", "g__unclassified_Rhizobiales", "s__unclassified_Rhizobiales"]}},{"id": "OTU154", "metadata": {"taxonomy": ["k__Bacteria", "p__Bacteroidota", "c__Bacteroidia", "o__Bacteroidales", "f__Muribaculaceae", "g__unclassified_Muribaculaceae", "s__unclassified_Muribaculaceae"]}},{"id": "OTU1540", "metadata": {"taxonomy": ["k__Bacteria", "p__Actinobacteriota", "c__Actinobacteria", "o__Corynebacteriales", "f__Corynebacteriaceae", "g__Corynebacterium", "s__Corynebacterium_tuberculostearicum"]}},{"id": "OTU1541", "metadata": {"taxonomy": ["k__Bacteria", "p__Acidobacteriota", "c__Thermoanaerobaculia", "o__Thermoanaerobaculales", "f__Thermoanaerobaculaceae", "g__Subgroup_10", "s__unclassified_Subgroup_10"]}},{"id": "OTU1542", "metadata": {"taxonomy": ["k__Bacteria", "p__Nitrospirota", "c__Nitrospiria", "o__Nitrospirales", "f__Nitrospiraceae", "g__Nitrospira", "s__Nitrospira_bacterium_SG8_3"]}},{"id": "OTU1543", "metadata": {"taxonomy": ["k__Bacteria", "p__Planctomycetota", "c__Planctomycetes", "o__Gemmatales", "f__Gemmataceae", "g__unclassified_Gemmataceae", "s__unclassified_Gemmataceae"]}},{"id": "OTU1544", "metadata": {"taxonomy": ["k__Bacteria", "p__Gemmatimonadota", "c__Longimicrobia", "o__Longimicrobiales", "f__Longimicrobiaceae", "g__Longimicrobium", "s__unclassified_Longimicrobium"]}},{"id": "OTU1545", "metadata": {"taxonomy": ["k__Bacteria", "p__Proteobacteria", "c__Alphaproteobacteria", "o__Rhizobiales", "f__unclassified_Rhizobiales", "g__unclassified_Rhizobiales", "s__unclassified_Rhizobiales"]}},{"id": "OTU1546", "metadata": {"taxonomy": ["k__Bacteria", "p__Bacteroidota", "c__Bacteroidia", "o__Cytophagales", "f__Hymenobacteraceae", "g__Pontibacter", "s__Botryobacter_ruber"]}},{"id": "OTU1547", "metadata": {"taxonomy": ["k__Bacteria", "p__Planctomycetota", "c__Planctomycetes", "o__Gemmatales", "f__Gemmataceae", "g__Gemmata", "s__Gemmata_sp._Br1_1"]}},{"id": "OTU1548", "metadata": {"taxonomy": ["k__Bacteria", "p__Myxococcota", "c__Myxococcia", "o__Myxococcales", "f__Myxococcaceae", "g__unclassified_Myxococcaceae", "s__unclassified_Myxococcaceae"]}},{"id": "OTU1549", "metadata": {"taxonomy": ["k__Bacteria", "p__Patescibacteria", "c__Saccharimonadia", "o__Saccharimonadales", "f__uncultured_Candidatus_Saccharibacteria_bacterium", "g__uncultured_Candidatus_Saccharibacteria_bacterium", "s__uncultured_Candidatus_Saccharibacteria_bacterium"]}},{"id": "OTU155", "metadata": {"taxonomy": ["k__Bacteria", "p__Bacteroidota", "c__Bacteroidia", "o__Bacteroidales", "f__Prevotellaceae", "g__Prevotella", "s__uncultured_Prevotella_sp."]}},{"id": "OTU1550", "metadata": {"taxonomy": ["k__Bacteria", "p__Patescibacteria", "c__Saccharimonadia", "o__Saccharimonadales", "f__LWQ8", "g__unclassified_LWQ8", "s__unclassified_LWQ8"]}},{"id": "OTU1551", "metadata": {"taxonomy": ["k__Bacteria", "p__Firmicutes", "c__Clostridia", "o__Clostridiales", "f__Clostridiaceae", "g__Clostridium_sensu_stricto_10", "s__Clostridium_swellfunianum"]}},{"id": "OTU1552", "metadata": {"taxonomy": ["k__Bacteria", "p__Actinobacteriota", "c__Acidimicrobiia", "o__Microtrichales", "f__Iamiaceae", "g__Iamia", "s__unclassified_Iamia"]}},{"id": "OTU1553", "metadata": {"taxonomy": ["k__Bacteria", "p__Proteobacteria", "c__Gammaproteobacteria", "o__Burkholderiales", "f__Burkholderiaceae", "g__Limnobacter", "s__Limnobacter_thiooxidans"]}},{"id": "OTU1554", "metadata": {"taxonomy": ["k__Bacteria", "p__Proteobacteria", "c__Gammaproteobacteria", "o__AT_s2_59", "f__uncultured_sediment_bacterium", "g__uncultured_sediment_bacterium", "s__uncultured_sediment_bacterium"]}},{"id": "OTU1555", "metadata": {"taxonomy": ["k__Bacteria", "p__Desulfobacterota", "c__Desulfobacteria", "o__Desulfobacterales", "f__Desulfosarcinaceae", "g__Sva0081_sediment_group", "s__unclassified_Sva0081_sediment_group"]}},{"id": "OTU1556", "metadata": {"taxonomy": ["k__Bacteria", "p__Desulfobacterota", "c__Desulfobulbia", "o__Desulfobulbales", "f__Desulfobulbaceae", "g__unclassified_Desulfobulbaceae", "s__uncultured_Desulfobulbaceae_bacterium"]}},{"id": "OTU1557", "metadata": {"taxonomy": ["k__Bacteria", "p__Bacteroidota", "c__Bacteroidia", "o__Flavobacteriales", "f__Flavobacteriaceae", "g__Lutimonas", "s__Lutimonas_saemankumensis"]}},{"id": "OTU1558", "metadata": {"taxonomy": ["k__Bacteria", "p__Bacteroidota", "c__Bacteroidia", "o__Bacteroidales", "f__Marinilabiliaceae", "g__Labilibacter", "s__Labilibacter_marinus"]}},{"id": "OTU1559", "metadata": {"taxonomy": ["k__Bacteria", "p__Desulfobacterota", "c__Desulfobacteria", "o__Desulfobacterales", "f__Desulfosarcinaceae", "g__SEEP_SRB1", "s__uncultured_delta_proteobacterium"]}},{"id": "OTU156", "metadata": {"taxonomy": ["k__Bacteria", "p__Proteobacteria", "c__Gammaproteobacteria", "o__Xanthomonadales", "f__Xanthomonadaceae", "g__Lysobacter", "s__Lysobacter_terricola"]}},{"id": "OTU1560", "metadata": {"taxonomy": ["k__Bacteria", "p__Myxococcota", "c__Polyangia", "o__Haliangiales", "f__Haliangiaceae", "g__Haliangium", "s__unclassified_Haliangium"]}},{"id": "OTU1561", "metadata": {"taxonomy": ["k__Bacteria", "p__Bacteroidota", "c__Bacteroidia", "o__Bacteroidales", "f__Muribaculaceae", "g__unclassified_Muribaculaceae", "s__unclassified_Muribaculaceae"]}},{"id": "OTU1562", "metadata": {"taxonomy": ["k__Bacteria", "p__Firmicutes", "c__Clostridia", "o__Oscillospirales", "f__Ruminococcaceae", "g__Incertae_Sedis", "s__Ruminococcaceae_bacterium_Marseille_P3449"]}},{"id": "OTU1563", "metadata": {"taxonomy": ["k__Bacteria", "p__Desulfobacterota", "c__Desulfomonilia", "o__Desulfomonilales", "f__Desulfomonilaceae", "g__Desulfomonile", "s__unclassified_Desulfomonile"]}},{"id": "OTU1564", "metadata": {"taxonomy": ["k__Bacteria", "p__Sumerlaeota", "c__Sumerlaeia", "o__Sumerlaeales", "f__Sumerlaeaceae", "g__Sumerlaea", "s__unclassified_Sumerlaea"]}},{"id": "OTU1565", "metadata": {"taxonomy": ["k__Bacteria", "p__unclassified_Bacteria", "c__unclassified_Bacteria", "o__unclassified_Bacteria", "f__unclassified_Bacteria", "g__unclassified_Bacteria", "s__unclassified_Bacteria"]}},{"id": "OTU1566", "metadata": {"taxonomy": ["k__Bacteria", "p__Abditibacteriota", "c__Abditibacteria", "o__Abditibacteriales", "f__Abditibacteriaceae", "g__Abditibacterium", "s__Abditibacterium_utsteinense"]}},{"id": "OTU1567", "metadata": {"taxonomy": ["k__Bacteria", "p__Nitrospirota", "c__Nitrospiria", "o__Nitrospirales", "f__Nitrospiraceae", "g__Nitrospira", "s__Nitrospira_defluvii"]}},{"id": "OTU1568", "metadata": {"taxonomy": ["k__Bacteria", "p__Myxococcota", "c__Polyangia", "o__Nannocystales", "f__Nannocystaceae", "g__Pseudenhygromyxa", "s__Pseudenhygromyxa_bacterium_YC_LK_LKJ6"]}},{"id": "OTU1569", "metadata": {"taxonomy": ["k__Bacteria", "p__Patescibacteria", "c__Saccharimonadia", "o__Saccharimonadales", "f__uncultured_Candidatus_Saccharibacteria_bacterium", "g__uncultured_Candidatus_Saccharibacteria_bacterium", "s__uncultured_Candidatus_Saccharibacteria_bacterium"]}},{"id": "OTU157", "metadata": {"taxonomy": ["k__Bacteria", "p__Firmicutes", "c__Clostridia", "o__Lachnospirales", "f__Lachnospiraceae", "g__unclassified_Lachnospiraceae", "s__Lachnospiraceae_bacterium_DW46"]}},{"id": "OTU1570", "metadata": {"taxonomy": ["k__Bacteria", "p__Patescibacteria", "c__Saccharimonadia", "o__Saccharimonadales", "f__unclassified_Saccharimonadales", "g__unclassified_Saccharimonadales", "s__unclassified_Saccharimonadales"]}},{"id": "OTU1571", "metadata": {"taxonomy": ["k__Bacteria", "p__Patescibacteria", "c__Saccharimonadia", "o__Saccharimonadales", "f__uncultured_Candidatus_Saccharibacteria_bacterium", "g__uncultured_Candidatus_Saccharibacteria_bacterium", "s__uncultured_Candidatus_Saccharibacteria_bacterium"]}},{"id": "OTU1572", "metadata": {"taxonomy": ["k__Bacteria", "p__Acidobacteriota", "c__Vicinamibacteria", "o__Vicinamibacterales", "f__unclassified_Vicinamibacterales", "g__unclassified_Vicinamibacterales", "s__unclassified_Vicinamibacterales"]}},{"id": "OTU1573", "metadata": {"taxonomy": ["k__Bacteria", "p__Bacteroidota", "c__Bacteroidia", "o__Flavobacteriales", "f__Flavobacteriaceae", "g__Maritimimonas", "s__uncultured_Bacteroidetes_bacterium"]}},{"id": "OTU1574", "metadata": {"taxonomy": ["k__Bacteria", "p__Bacteroidota", "c__Bacteroidia", "o__Cytophagales", "f__Cytophagaceae", "g__Rhodocytophaga", "s__unclassified_Rhodocytophaga"]}},{"id": "OTU1575", "metadata": {"taxonomy": ["k__Bacteria", "p__Actinobacteriota", "c__Actinobacteria", "o__Propionibacteriales", "f__Nocardioidaceae", "g__Nocardioides", "s__Nocardioides_sp."]}},{"id": "OTU1576", "metadata": {"taxonomy": ["k__Bacteria", "p__Proteobacteria", "c__Gammaproteobacteria", "o__Nitrosococcales", "f__Nitrosococcaceae", "g__wb1_P19", "s__unclassified_wb1_P19"]}},{"id": "OTU1577", "metadata": {"taxonomy": ["k__Bacteria", "p__Firmicutes", "c__Negativicutes", "o__Veillonellales_Selenomonadales", "f__Sporomusaceae", "g__Anaerosinus", "s__unclassified_Anaerosinus"]}},{"id": "OTU1578", "metadata": {"taxonomy": ["k__Bacteria", "p__Firmicutes", "c__Clostridia", "o__Lachnospirales", "f__Lachnospiraceae", "g__Lachnoclostridium", "s__Clostridium_sp._FS41"]}},{"id": "OTU1579", "metadata": {"taxonomy": ["k__Bacteria", "p__Actinobacteriota", "c__Rubrobacteria", "o__Rubrobacterales", "f__Rubrobacteriaceae", "g__Rubrobacter", "s__unclassified_Rubrobacter"]}},{"id": "OTU158", "metadata": {"taxonomy": ["k__Bacteria", "p__Bacteroidota", "c__Bacteroidia", "o__Bacteroidales", "f__Bacteroidaceae", "g__Bacteroides", "s__Bacteroides_acidifaciens"]}},{"id": "OTU1580", "metadata": {"taxonomy": ["k__Bacteria", "p__Actinobacteriota", "c__Thermoleophilia", "o__Solirubrobacterales", "f__67_14", "g__unclassified_67_14", "s__unclassified_67_14"]}},{"id": "OTU1581", "metadata": {"taxonomy": ["k__Bacteria", "p__Firmicutes", "c__Clostridia", "o__Oscillospirales", "f__Oscillospiraceae", "g__unclassified_Oscillospiraceae", "s__unclassified_Oscillospiraceae"]}},{"id": "OTU1582", "metadata": {"taxonomy": ["k__Bacteria", "p__Proteobacteria", "c__Gammaproteobacteria", "o__Xanthomonadales", "f__Rhodanobacteraceae", "g__Rhodanobacter", "s__Rhodanobacter_sp._B04"]}},{"id": "OTU1583", "metadata": {"taxonomy": ["k__Bacteria", "p__Bacteroidota", "c__Bacteroidia", "o__Bacteroidales", "f__Tannerellaceae", "g__Parabacteroides", "s__Parabacteroides_goldsteinii"]}},{"id": "OTU1584", "metadata": {"taxonomy": ["k__Bacteria", "p__Actinobacteriota", "c__Acidimicrobiia", "o__IMCC26256", "f__uncultured_Ferrimicrobium_sp.", "g__uncultured_Ferrimicrobium_sp.", "s__uncultured_Ferrimicrobium_sp."]}},{"id": "OTU1585", "metadata": {"taxonomy": ["k__Bacteria", "p__Acidobacteriota", "c__Vicinamibacteria", "o__Vicinamibacterales", "f__unclassified_Vicinamibacterales", "g__uncultured_Acidobacterium_sp.", "s__unclassified_Vicinamibacterales"]}},{"id": "OTU1586", "metadata": {"taxonomy": ["k__Bacteria", "p__Firmicutes", "c__Clostridia", "o__Lachnospirales", "f__Lachnospiraceae", "g__Blautia", "s__Blautia_producta"]}},{"id": "OTU1587", "metadata": {"taxonomy": ["k__Bacteria", "p__Firmicutes", "c__Clostridia", "o__Oscillospirales", "f__Ruminococcaceae", "g__Incertae_Sedis", "s__Neglecta_timonensis"]}},{"id": "OTU1588", "metadata": {"taxonomy": ["k__Bacteria", "p__Actinobacteriota", "c__Coriobacteriia", "o__Coriobacteriales", "f__Eggerthellaceae", "g__Eggerthella", "s__Eggerthella_timonensis"]}},{"id": "OTU1589", "metadata": {"taxonomy": ["k__Bacteria", "p__Cyanobacteria", "c__Vampirivibrionia", "o__Gastranaerophilales", "f__Clostridium_sp._CAG_306", "g__unclassified_Clostridium_sp._CAG_306", "s__unclassified_Clostridium_sp._CAG_306"]}},{"id": "OTU159", "metadata": {"taxonomy": ["k__Bacteria", "p__Proteobacteria", "c__Gammaproteobacteria", "o__Burkholderiales", "f__Oxalobacteraceae", "g__Massilia", "s__beta_proteobacterium_R_36978"]}},{"id": "OTU1590", "metadata": {"taxonomy": ["k__Bacteria", "p__Proteobacteria", "c__Alphaproteobacteria", "o__unclassified_Alphaproteobacteria", "f__unclassified_Alphaproteobacteria", "g__unclassified_Alphaproteobacteria", "s__unclassified_Alphaproteobacteria"]}},{"id": "OTU1591", "metadata": {"taxonomy": ["k__Bacteria", "p__Proteobacteria", "c__Gammaproteobacteria", "o__PLTA13", "f__uncultured_gamma_proteobacterium", "g__uncultured_gamma_proteobacterium", "s__uncultured_gamma_proteobacterium"]}},{"id": "OTU1592", "metadata": {"taxonomy": ["k__Bacteria", "p__Firmicutes", "c__Clostridia", "o__Oscillospirales", "f__Ruminococcaceae", "g__Incertae_Sedis", "s__unclassified_Incertae_Sedis"]}},{"id": "OTU1593", "metadata": {"taxonomy": ["k__Bacteria", "p__Bacteroidota", "c__Bacteroidia", "o__Chitinophagales", "f__Chitinophagaceae", "g__Puia", "s__unclassified_Puia"]}},{"id": "OTU1594", "metadata": {"taxonomy": ["k__Bacteria", "p__Firmicutes", "c__Bacilli", "o__Lactobacillales", "f__Lactobacillaceae", "g__Pediococcus", "s__Pediococcus_pentosaceus"]}},{"id": "OTU1595", "metadata": {"taxonomy": ["k__Bacteria", "p__Firmicutes", "c__Clostridia", "o__Oscillospirales", "f__Butyricicoccaceae", "g__UCG_008", "s__Intestinibacillus_massiliensis"]}},{"id": "OTU1596", "metadata": {"taxonomy": ["k__Bacteria", "p__Firmicutes", "c__Clostridia", "o__Oscillospirales", "f__[Eubacterium]_coprostanoligenes_group", "g__unclassified_[Eubacterium]_coprostanoligenes_group", "s__unclassified_[Eubacterium]_coprostanoligenes_group"]}},{"id": "OTU1597", "metadata": {"taxonomy": ["k__Bacteria", "p__Proteobacteria", "c__Alphaproteobacteria", "o__Rhizobiales", "f__Rhizobiaceae", "g__Allorhizobium_Neorhizobium_Pararhizobium_Rhizobium", "s__Agrobacterium_tumefaciens"]}},{"id": "OTU1598", "metadata": {"taxonomy": ["k__Bacteria", "p__Proteobacteria", "c__Alphaproteobacteria", "o__Sphingomonadales", "f__Sphingomonadaceae", "g__Novosphingobium", "s__Novosphingobium_fluoreni"]}},{"id": "OTU1599", "metadata": {"taxonomy": ["k__Bacteria", "p__Actinobacteriota", "c__Acidimicrobiia", "o__Microtrichales", "f__unclassified_Microtrichales", "g__unclassified_Microtrichales", "s__unclassified_Microtrichales"]}},{"id": "OTU16", "metadata": {"taxonomy": ["k__Bacteria", "p__Actinobacteriota", "c__Actinobacteria", "o__Actinomycetales", "f__Actinomycetaceae", "g__Actinomyces", "s__Actinomyces_sp._oral_taxon_448_str._F0400"]}},{"id": "OTU160", "metadata": {"taxonomy": ["k__Bacteria", "p__Bacteroidota", "c__Bacteroidia", "o__Bacteroidales", "f__Prevotellaceae", "g__Prevotella", "s__Prevotella_conceptionensis"]}},{"id": "OTU1600", "metadata": {"taxonomy": ["k__Bacteria", "p__Bacteroidota", "c__Bacteroidia", "o__Bacteroidales", "f__Porphyromonadaceae", "g__Porphyromonas", "s__unclassified_Porphyromonas"]}},{"id": "OTU1601", "metadata": {"taxonomy": ["k__Bacteria", "p__Actinobacteriota", "c__Actinobacteria", "o__Micrococcales", "f__Micrococcaceae", "g__Nesterenkonia", "s__Nesterenkonia_xinjiangensis"]}},{"id": "OTU1602", "metadata": {"taxonomy": ["k__Bacteria", "p__Firmicutes", "c__Negativicutes", "o__Acidaminococcales", "f__Acidaminococcaceae", "g__Phascolarctobacterium", "s__Phascolarctobacterium_sp._377"]}},{"id": "OTU1603", "metadata": {"taxonomy": ["k__Bacteria", "p__Firmicutes", "c__Clostridia", "o__Peptostreptococcales_Tissierellales", "f__Family_XI", "g__Peptoniphilus", "s__Peptoniphilus_rhinitidis"]}},{"id": "OTU1604", "metadata": {"taxonomy": ["k__Bacteria", "p__Firmicutes", "c__Bacilli", "o__Bacillales", "f__Bacillaceae", "g__Bacillus", "s__unclassified_Bacillus"]}},{"id": "OTU1605", "metadata": {"taxonomy": ["k__Bacteria", "p__Cyanobacteria", "c__Vampirivibrionia", "o__Gastranaerophilales", "f__uncultured_rumen_bacterium", "g__uncultured_rumen_bacterium", "s__uncultured_rumen_bacterium"]}},{"id": "OTU1607", "metadata": {"taxonomy": ["k__Bacteria", "p__Verrucomicrobiota", "c__Omnitrophia", "o__Omnitrophales", "f__Omnitrophaceae", "g__Candidatus_Omnitrophus", "s__unclassified_Candidatus_Omnitrophus"]}},{"id": "OTU1608", "metadata": {"taxonomy": ["k__Bacteria", "p__Firmicutes", "c__Clostridia", "o__Caldicoprobacterales", "f__Caldicoprobacteraceae", "g__Caldicoprobacter", "s__unclassified_Caldicoprobacter"]}},{"id": "OTU1609", "metadata": {"taxonomy": ["k__Bacteria", "p__Myxococcota", "c__Polyangia", "o__Haliangiales", "f__Haliangiaceae", "g__Haliangium", "s__unclassified_Haliangium"]}},{"id": "OTU161", "metadata": {"taxonomy": ["k__Bacteria", "p__Synergistota", "c__Synergistia", "o__Synergistales", "f__Synergistaceae", "g__Fretibacterium", "s__Fretibacterium_fastidiosum"]}},{"id": "OTU1610", "metadata": {"taxonomy": ["k__Bacteria", "p__Bacteroidota", "c__Bacteroidia", "o__Cytophagales", "f__Cytophagaceae", "g__Sporocytophaga", "s__unclassified_Sporocytophaga"]}},{"id": "OTU1611", "metadata": {"taxonomy": ["k__Bacteria", "p__Planctomycetota", "c__Phycisphaerae", "o__Tepidisphaerales", "f__Tepidisphaeraceae", "g__Tepidisphaera", "s__Tepidisphaera_mucosa"]}},{"id": "OTU1612", "metadata": {"taxonomy": ["k__Bacteria", "p__Planctomycetota", "c__Phycisphaerae", "o__Tepidisphaerales", "f__Tepidisphaeraceae", "g__Tepidisphaera", "s__Tepidisphaera_mucosa"]}},{"id": "OTU1613", "metadata": {"taxonomy": ["k__Bacteria", "p__Proteobacteria", "c__Alphaproteobacteria", "o__Rhizobiales", "f__unclassified_Rhizobiales", "g__unclassified_Rhizobiales", "s__unclassified_Rhizobiales"]}},{"id": "OTU1614", "metadata": {"taxonomy": ["k__Bacteria", "p__Gemmatimonadota", "c__Longimicrobia", "o__Longimicrobiales", "f__Longimicrobiaceae", "g__YC_ZSS_LKJ147", "s__YC_ZSS_LKJ147_bacterium_YC_ZSS_LKJ147"]}},{"id": "OTU1615", "metadata": {"taxonomy": ["k__Bacteria", "p__Planctomycetota", "c__Phycisphaerae", "o__Tepidisphaerales", "f__Tepidisphaeraceae", "g__Tepidisphaera", "s__Tepidisphaera_mucosa"]}},{"id": "OTU1616", "metadata": {"taxonomy": ["k__Bacteria", "p__Gemmatimonadota", "c__Gemmatimonadetes", "o__Gemmatimonadales", "f__Gemmatimonadaceae", "g__Gemmatimonas", "s__unclassified_Gemmatimonas"]}},{"id": "OTU1617", "metadata": {"taxonomy": ["k__Bacteria", "p__Proteobacteria", "c__Gammaproteobacteria", "o__Xanthomonadales", "f__Xanthomonadaceae", "g__Lysobacter", "s__Lysobacter_zhanggongensis"]}},{"id": "OTU1618", "metadata": {"taxonomy": ["k__Bacteria", "p__Proteobacteria", "c__Gammaproteobacteria", "o__Burkholderiales", "f__SC_I_84", "g__unclassified_SC_I_84", "s__unclassified_SC_I_84"]}},{"id": "OTU1619", "metadata": {"taxonomy": ["k__Bacteria", "p__unclassified_Bacteria", "c__unclassified_Bacteria", "o__unclassified_Bacteria", "f__unclassified_Bacteria", "g__unclassified_Bacteria", "s__unclassified_Bacteria"]}},{"id": "OTU162", "metadata": {"taxonomy": ["k__Bacteria", "p__Firmicutes", "c__Clostridia", "o__Oscillospirales", "f__Ruminococcaceae", "g__UBA1819", "s__Ruthenibacterium_lactatiformans"]}},{"id": "OTU1620", "metadata": {"taxonomy": ["k__Bacteria", "p__Acidobacteriota", "c__Thermoanaerobaculia", "o__Thermoanaerobaculales", "f__Thermoanaerobaculaceae", "g__Subgroup_10", "s__Acidobacteria_bacterium_LX3"]}},{"id": "OTU1621", "metadata": {"taxonomy": ["k__Bacteria", "p__Bdellovibrionota", "c__Bdellovibrionia", "o__Bacteriovoracales", "f__Bacteriovoracaceae", "g__Peredibacter", "s__Bacteriovorax_sp._EPC3"]}},{"id": "OTU1622", "metadata": {"taxonomy": ["k__Bacteria", "p__Chloroflexi", "c__unclassified_Chloroflexi", "o__unclassified_Chloroflexi", "f__unclassified_Chloroflexi", "g__unclassified_Chloroflexi", "s__unclassified_Chloroflexi"]}},{"id": "OTU1623", "metadata": {"taxonomy": ["k__Bacteria", "p__Gemmatimonadota", "c__Longimicrobia", "o__Longimicrobiales", "f__Longimicrobiaceae", "g__YC_ZSS_LKJ147", "s__unclassified_YC_ZSS_LKJ147"]}},{"id": "OTU1624", "metadata": {"taxonomy": ["k__Bacteria", "p__Bacteroidota", "c__Bacteroidia", "o__Chitinophagales", "f__Chitinophagaceae", "g__UTBCD1", "s__unclassified_UTBCD1"]}},{"id": "OTU1625", "metadata": {"taxonomy": ["k__Bacteria", "p__Proteobacteria", "c__Gammaproteobacteria", "o__Pseudomonadales", "f__Moraxellaceae", "g__Acinetobacter", "s__Acinetobacter_junii"]}},{"id": "OTU1626", "metadata": {"taxonomy": ["k__Bacteria", "p__Proteobacteria", "c__Alphaproteobacteria", "o__Puniceispirillales", "f__SAR116_clade", "g__uncultured_Oceanibaculum_sp.", "s__uncultured_Oceanibaculum_sp."]}},{"id": "OTU1627", "metadata": {"taxonomy": ["k__Bacteria", "p__Actinobacteriota", "c__Coriobacteriia", "o__Coriobacteriales", "f__Atopobiaceae", "g__Olsenella", "s__Olsenella_scatoligenes"]}},{"id": "OTU1628", "metadata": {"taxonomy": ["k__Bacteria", "p__Firmicutes", "c__Clostridia", "o__Lachnospirales", "f__Lachnospiraceae", "g__[Ruminococcus]_gauvreauii_group", "s__Lachnospiraceae_bacterium"]}},{"id": "OTU1629", "metadata": {"taxonomy": ["k__Bacteria", "p__Patescibacteria", "c__Saccharimonadia", "o__Saccharimonadales", "f__YM_S32_TM7_50_20", "g__unclassified_YM_S32_TM7_50_20", "s__unclassified_YM_S32_TM7_50_20"]}},{"id": "OTU163", "metadata": {"taxonomy": ["k__Bacteria", "p__Proteobacteria", "c__Gammaproteobacteria", "o__Burkholderiales", "f__Comamonadaceae", "g__Ramlibacter", "s__Ramlibacter_henchirensis"]}},{"id": "OTU1630", "metadata": {"taxonomy": ["k__Bacteria", "p__Actinobacteriota", "c__Actinobacteria", "o__Bifidobacteriales", "f__Bifidobacteriaceae", "g__Bifidobacterium", "s__Bifidobacterium_dentium"]}},{"id": "OTU1631", "metadata": {"taxonomy": ["k__Bacteria", "p__Verrucomicrobiota", "c__Verrucomicrobiae", "o__Verrucomicrobiales", "f__DEV007", "g__unclassified_DEV007", "s__unclassified_DEV007"]}},{"id": "OTU1632", "metadata": {"taxonomy": ["k__Bacteria", "p__Bacteroidota", "c__Bacteroidia", "o__Bacteroidales", "f__Prevotellaceae", "g__Prevotella_7", "s__Prevotella_sp."]}},{"id": "OTU1633", "metadata": {"taxonomy": ["k__Bacteria", "p__Firmicutes", "c__Clostridia", "o__Clostridia_vadinBB60_group", "f__unclassified_Clostridia_vadinBB60_group", "g__unclassified_Clostridia_vadinBB60_group", "s__unclassified_Clostridia_vadinBB60_group"]}},{"id": "OTU1634", "metadata": {"taxonomy": ["k__Bacteria", "p__Bacteroidota", "c__Bacteroidia", "o__Bacteroidales", "f__Muribaculaceae", "g__unclassified_Muribaculaceae", "s__unclassified_Muribaculaceae"]}},{"id": "OTU1635", "metadata": {"taxonomy": ["k__Bacteria", "p__Proteobacteria", "c__Alphaproteobacteria", "o__Rhodospirillales", "f__unclassified_Rhodospirillales", "g__unclassified_Rhodospirillales", "s__unclassified_Rhodospirillales"]}},{"id": "OTU1636", "metadata": {"taxonomy": ["k__Bacteria", "p__Bacteroidota", "c__Bacteroidia", "o__Bacteroidales", "f__Muribaculaceae", "g__unclassified_Muribaculaceae", "s__unclassified_Muribaculaceae"]}},{"id": "OTU1637", "metadata": {"taxonomy": ["k__Bacteria", "p__Actinobacteriota", "c__Actinobacteria", "o__Bifidobacteriales", "f__Bifidobacteriaceae", "g__Bifidobacterium", "s__Bifidobacterium_adolescentis"]}},{"id": "OTU1638", "metadata": {"taxonomy": ["k__Bacteria", "p__Proteobacteria", "c__Gammaproteobacteria", "o__Pseudomonadales", "f__Moraxellaceae", "g__Psychrobacter", "s__Psychrobacter_cibarius"]}},{"id": "OTU1639", "metadata": {"taxonomy": ["k__Bacteria", "p__Bacteroidota", "c__Bacteroidia", "o__Bacteroidales", "f__Muribaculaceae", "g__uncultured_Bacteroidales_bacterium", "s__uncultured_Bacteroidales_bacterium"]}},{"id": "OTU164", "metadata": {"taxonomy": ["k__Bacteria", "p__Bacteroidota", "c__Bacteroidia", "o__Bacteroidales", "f__Bacteroidaceae", "g__Bacteroides", "s__Bacteroides_stercorirosoris"]}},{"id": "OTU1640", "metadata": {"taxonomy": ["k__Bacteria", "p__Firmicutes", "c__Bacilli", "o__Lactobacillales", "f__Streptococcaceae", "g__Streptococcus", "s__Streptococcus_pluranimalium"]}},{"id": "OTU1641", "metadata": {"taxonomy": ["k__Bacteria", "p__Firmicutes", "c__Clostridia", "o__Peptococcales", "f__Peptococcaceae", "g__unclassified_Peptococcaceae", "s__unclassified_Peptococcaceae"]}},{"id": "OTU1642", "metadata": {"taxonomy": ["k__Bacteria", "p__Actinobacteriota", "c__Thermoleophilia", "o__Solirubrobacterales", "f__Solirubrobacteraceae", "g__Solirubrobacter", "s__Solirubrobacter_soli"]}},{"id": "OTU1643", "metadata": {"taxonomy": ["k__Archaea", "p__unclassified_Archaea", "c__unclassified_Archaea", "o__unclassified_Archaea", "f__unclassified_Archaea", "g__unclassified_Archaea", "s__unclassified_Archaea"]}},{"id": "OTU1644", "metadata": {"taxonomy": ["k__Bacteria", "p__Bacteroidota", "c__Bacteroidia", "o__Bacteroidales", "f__Muribaculaceae", "g__unclassified_Muribaculaceae", "s__unclassified_Muribaculaceae"]}},{"id": "OTU1645", "metadata": {"taxonomy": ["k__Bacteria", "p__Firmicutes", "c__Clostridia", "o__Clostridia_vadinBB60_group", "f__unclassified_Clostridia_vadinBB60_group", "g__unclassified_Clostridia_vadinBB60_group", "s__unclassified_Clostridia_vadinBB60_group"]}},{"id": "OTU1646", "metadata": {"taxonomy": ["k__Bacteria", "p__Verrucomicrobiota", "c__Omnitrophia", "o__Omnitrophales", "f__Omnitrophaceae", "g__Candidatus_Omnitrophus", "s__unclassified_Candidatus_Omnitrophus"]}},{"id": "OTU1647", "metadata": {"taxonomy": ["k__Bacteria", "p__Firmicutes", "c__Clostridia", "o__Peptostreptococcales_Tissierellales", "f__Anaerovoracaceae", "g__Anaerovorax", "s__unclassified_Anaerovorax"]}},{"id": "OTU1648",
[truncated: 819,225 more chars]
