# Supplementary material for: Surface Microbiome Profiling of Dental Elevators Using Third‐Generation Sequencing: Implications for Infection Control in Dental Practice
Source: Microbiologyopen. 2025 Dec 8;14(6):e70178. doi: 10.1002/mbo3.70178 (PMC12685768; doi:10.1002/mbo3.70178)
Supplement: Supplementary file 1 — customer_backup. [file MBO3-14-e70178-s001.zip › customer_backup/customer_backup/Abundance_dir/allsample/allsample.class.abundance]

Class	M10	M16	M13	M14	M06	M07	M04	M05	M02	M17	M01	M15	M12	M08	M09
ABY1	0.0	0.0	1.0	0.0	0.0	0.0	0.0	0.0	0.0	0.0	0.0	8.0	0.0	0.0	0.0
Abditibacteria	0.0	0.0	0.0	149.0	0.0	23.0	47.0	3.0	27.0	84.0	4.0	6.0	26.0	0.0	0.0
Acidimicrobiia	26.0	0.0	46.0	1466.0	12.0	378.0	1254.0	218.0	427.0	1972.0	1238.0	965.0	1148.0	7.0	87.0
Acidobacteriae	13.0	0.0	0.0	17.0	0.0	6.0	15.0	1.0	8.0	26.0	17.0	0.0	11.0	0.0	0.0
Actinobacteria	424.0	621.0	10569.0	4985.0	1097.0	2249.0	3563.0	2555.0	3936.0	6022.0	2324.0	526.0	4052.0	926.0	801.0
Alphaproteobacteria	197.0	24.0	659.0	12285.0	128.0	5343.0	9081.0	925.0	4375.0	20319.0	6532.0	1278.0	14683.0	385.0	5286.0
Aminicenantia	0.0	0.0	2.0	0.0	0.0	0.0	0.0	0.0	0.0	8.0	0.0	61.0	0.0	0.0	1.0
Anaerolineae	2.0	5.0	2.0	34.0	8.0	25.0	29.0	38.0	18.0	47.0	45.0	77.0	36.0	4.0	2.0
Armatimonadia	1.0	0.0	0.0	24.0	0.0	18.0	21.0	1.0	12.0	56.0	5.0	3.0	28.0	1.0	0.0
Babeliae	0.0	0.0	2.0	8.0	0.0	0.0	3.0	1.0	0.0	21.0	3.0	33.0	8.0	0.0	0.0
Bacilli	8258.0	5344.0	19245.0	2814.0	6548.0	6808.0	2392.0	20908.0	11909.0	3682.0	7923.0	12002.0	4332.0	4785.0	5634.0
Bacteroidia	14360.0	11444.0	1207.0	6378.0	9396.0	10891.0	1418.0	3164.0	4101.0	2387.0	4087.0	5269.0	3286.0	9956.0	9948.0
Bdellovibrionia	0.0	0.0	0.0	40.0	0.0	3.0	43.0	0.0	2.0	56.0	26.0	3.0	21.0	0.0	0.0
Blastocatellia	0.0	0.0	0.0	137.0	1.0	112.0	109.0	12.0	120.0	136.0	343.0	2.0	145.0	2.0	2.0
Brevinematia	0.0	0.0	0.0	0.0	0.0	0.0	1.0	0.0	0.0	0.0	1.0	0.0	1.0	0.0	0.0
Calditrichia	0.0	0.0	1.0	0.0	0.0	0.0	0.0	0.0	0.0	0.0	0.0	159.0	0.0	0.0	1.0
Campylobacteria	29.0	3972.0	700.0	575.0	3937.0	751.0	49.0	62.0	717.0	27.0	90.0	278.0	71.0	3805.0	139.0
Chloroflexia	0.0	0.0	0.0	43.0	0.0	4.0	18.0	0.0	6.0	41.0	14.0	24.0	14.0	0.0	0.0
Chthonomonadetes	0.0	0.0	0.0	0.0	0.0	0.0	0.0	0.0	0.0	4.0	0.0	0.0	0.0	0.0	0.0
Cloacimonadia	0.0	0.0	0.0	0.0	0.0	0.0	0.0	0.0	0.0	0.0	0.0	3.0	0.0	0.0	0.0
Clostridia	26082.0	7867.0	2603.0	10317.0	10540.0	8107.0	909.0	8235.0	6408.0	1015.0	7598.0	5888.0	4209.0	8168.0	13526.0
Coriobacteriia	427.0	86.0	370.0	161.0	3145.0	182.0	4.0	126.0	484.0	11.0	430.0	1252.0	106.0	2713.0	223.0
Cyanobacteriia	36.0	0.0	7.0	12.0	1.0	63.0	2.0	15.0	70.0	13.0	1802.0	219.0	304.0	4.0	21.0
Dadabacteriia	0.0	0.0	1.0	16.0	0.0	0.0	31.0	0.0	0.0	35.0	0.0	21.0	18.0	0.0	0.0
Deep_Sea_Euryarchaeotic_Group_DSEG	0.0	0.0	0.0	0.0	1.0	0.0	0.0	0.0	0.0	0.0	0.0	0.0	2.0	2.0	4.0
Deferribacteres	661.0	0.0	185.0	0.0	17.0	108.0	27.0	7.0	38.0	16.0	38.0	11.0	7.0	11.0	285.0
Defferrisomatia	0.0	0.0	0.0	0.0	0.0	0.0	0.0	0.0	0.0	0.0	0.0	3.0	0.0	0.0	0.0
Dehalococcoidia	0.0	0.0	0.0	1.0	0.0	0.0	13.0	0.0	2.0	7.0	11.0	1.0	3.0	0.0	4.0
Deinococci	0.0	0.0	17.0	85.0	1.0	6.0	39.0	0.0	14.0	111.0	1.0	24.0	38.0	0.0	9.0
Desulfitobacteriia	0.0	0.0	0.0	0.0	0.0	3.0	0.0	1.0	2.0	0.0	6.0	0.0	1.0	0.0	0.0
Desulfobacteria	1.0	0.0	37.0	1.0	0.0	0.0	2.0	21.0	0.0	43.0	0.0	1558.0	0.0	0.0	30.0
Desulfobulbia	21.0	156.0	145.0	110.0	64.0	0.0	1.0	903.0	24.0	66.0	0.0	1825.0	3.0	40.0	53.0
Desulfomonilia	0.0	0.0	0.0	0.0	0.0	0.0	0.0	0.0	0.0	29.0	0.0	1.0	0.0	0.0	0.0
Desulfovibrionia	79.0	1440.0	7.0	323.0	3.0	140.0	31.0	54.0	165.0	2.0	267.0	26.0	65.0	16.0	35.0
Desulfuromonadia	0.0	0.0	12.0	1.0	0.0	5.0	0.0	0.0	7.0	20.0	38.0	527.0	4.0	0.0	9.0
Elusimicrobia	0.0	0.0	0.0	0.0	0.0	1.0	0.0	2.0	1.0	10.0	3.0	0.0	2.0	0.0	0.0
Entotheonellia	1.0	0.0	0.0	26.0	1.0	8.0	13.0	3.0	12.0	19.0	38.0	1.0	9.0	0.0	1.0
Fibrobacteria	0.0	0.0	1.0	0.0	0.0	1.0	0.0	2.0	1.0	17.0	0.0	51.0	4.0	0.0	0.0
Fimbriimonadia	0.0	0.0	0.0	17.0	1.0	0.0	24.0	0.0	0.0	21.0	0.0	0.0	6.0	0.0	0.0
Fusobacteriia	781.0	14046.0	2560.0	1661.0	9865.0	746.0	32884.0	1066.0	1233.0	42.0	87.0	31.0	221.0	10106.0	144.0
Gammaproteobacteria	4151.0	2422.0	13108.0	7828.0	1362.0	7280.0	5664.0	13522.0	5305.0	8975.0	11506.0	16600.0	18363.0	2081.0	22323.0
Gemmatimonadetes	15.0	0.0	7.0	322.0	0.0	127.0	308.0	27.0	179.0	454.0	416.0	443.0	416.0	0.0	23.0
Gracilibacteria	82.0	4.0	0.0	31.0	4.0	0.0	0.0	0.0	0.0	17.0	0.0	9.0	8.0	6.0	0.0
Holophagae	0.0	1.0	1.0	145.0	0.0	67.0	144.0	6.0	103.0	185.0	84.0	12.0	73.0	0.0	10.0
Hydrogenedentia	0.0	0.0	0.0	0.0	0.0	0.0	0.0	0.0	0.0	10.0	0.0	0.0	0.0	0.0	0.0
Ignavibacteria	0.0	0.0	5.0	13.0	0.0	0.0	0.0	0.0	2.0	1.0	5.0	114.0	0.0	0.0	1.0
Kapabacteria	0.0	0.0	0.0	3.0	0.0	2.0	0.0	1.0	1.0	11.0	1.0	1.0	8.0	0.0	0.0
Kiritimatiellae	0.0	0.0	4.0	0.0	0.0	0.0	0.0	0.0	2.0	25.0	0.0	136.0	1.0	0.0	52.0
Kryptonia	0.0	0.0	1.0	0.0	0.0	0.0	0.0	0.0	0.0	0.0	0.0	7.0	0.0	0.0	0.0
Latescibacteria	0.0	0.0	5.0	0.0	0.0	1.0	0.0	0.0	0.0	36.0	25.0	195.0	0.0	0.0	4.0
Lentisphaeria	0.0	0.0	1.0	0.0	0.0	0.0	0.0	0.0	0.0	0.0	0.0	2.0	0.0	0.0	0.0
Limnochordia	0.0	0.0	0.0	0.0	0.0	0.0	8.0	0.0	0.0	0.0	0.0	0.0	0.0	0.0	0.0
Longimicrobia	7.0	0.0	0.0	203.0	0.0	45.0	163.0	2.0	45.0	254.0	4.0	5.0	121.0	1.0	0.0
Methylomirabilia	0.0	0.0	0.0	57.0	0.0	75.0	6.0	6.0	91.0	12.0	404.0	1.0	55.0	0.0	0.0
Microgenomatia	0.0	0.0	0.0	36.0	0.0	0.0	27.0	0.0	0.0	90.0	0.0	4.0	16.0	0.0	1.0
Moduliflexia	0.0	0.0	1.0	0.0	0.0	0.0	0.0	0.0	0.0	0.0	0.0	96.0	0.0	0.0	0.0
Myxococcia	0.0	0.0	14.0	315.0	5.0	100.0	436.0	6.0	154.0	399.0	125.0	405.0	295.0	0.0	10.0
Nanoarchaeia	0.0	0.0	0.0	0.0	1.0	0.0	4.0	0.0	0.0	0.0	0.0	0.0	1.0	7.0	79.0
Negativicutes	1158.0	4189.0	15618.0	459.0	4161.0	91.0	67.0	1733.0	4197.0	6.0	62.0	269.0	32.0	2744.0	1277.0
Nitrososphaeria	0.0	0.0	0.0	0.0	0.0	1.0	7.0	0.0	1.0	2.0	4.0	0.0	0.0	0.0	0.0
Nitrospinia	0.0	0.0	2.0	0.0	0.0	0.0	0.0	0.0	0.0	0.0	0.0	11.0	0.0	0.0	1.0
Nitrospiria	0.0	0.0	3.0	51.0	1.0	48.0	67.0	2.0	65.0	81.0	213.0	45.0	63.0	0.0	0.0
Oligoflexia	0.0	0.0	0.0	169.0	0.0	34.0	90.0	4.0	24.0	127.0	42.0	27.0	62.0	62.0	0.0
Omnitrophia	3.0	0.0	1.0	63.0	0.0	83.0	111.0	7.0	96.0	173.0	252.0	85.0	120.0	38.0	17.0
Parcubacteria	0.0	0.0	0.0	10.0	0.0	0.0	24.0	0.0	3.0	16.0	0.0	0.0	2.0	0.0	0.0
Phycisphaerae	1.0	0.0	4.0	212.0	0.0	49.0	316.0	8.0	49.0	322.0	147.0	257.0	142.0	0.0	2.0
Planctomycetes	0.0	0.0	0.0	132.0	0.0	14.0	58.0	1.0	19.0	84.0	85.0	2.0	45.0	0.0	0.0
Polyangia	1.0	0.0	9.0	157.0	0.0	81.0	177.0	12.0	102.0	142.0	408.0	235.0	135.0	0.0	23.0
Rhodothermia	0.0	0.0	3.0	16.0	0.0	1.0	0.0	0.0	0.0	1.0	0.0	65.0	4.0	0.0	1.0
Rubrobacteria	2.0	0.0	0.0	53.0	0.0	77.0	28.0	6.0	99.0	55.0	242.0	4.0	66.0	2.0	1.0
Saccharimonadia	198.0	7243.0	146.0	1543.0	596.0	226.0	1864.0	156.0	367.0	2093.0	17.0	125.0	729.0	639.0	228.0
Spirochaetia	0.0	331.0	2.0	1588.0	1597.0	70.0	44.0	951.0	79.0	4.0	4.0	70.0	4.0	1193.0	19.0
Sumerlaeia	0.0	0.0	0.0	225.0	0.0	7.0	223.0	0.0	6.0	207.0	3.0	6.0	161.0	0.0	0.0
Symbiobacteriia	0.0	0.0	0.0	27.0	0.0	0.0	0.0	0.0	0.0	0.0	0.0	0.0	0.0	0.0	0.0
Synergistia	207.0	1793.0	0.0	764.0	657.0	6.0	0.0	2070.0	625.0	0.0	1.0	0.0	0.0	424.0	87.0
Syntrophobacteria	0.0	0.0	11.0	0.0	0.0	0.0	0.0	0.0	0.0	2.0	0.0	465.0	0.0	1.0	5.0
Thermoanaerobaculia	3.0	0.0	96.0	85.0	1.0	11.0	58.0	1.0	17.0	80.0	98.0	1064.0	76.0	0.0	11.0
Thermodesulfovibrionia	1.0	0.0	18.0	0.0	0.0	0.0	0.0	0.0	0.0	0.0	0.0	526.0	0.0	0.0	3.0
Thermoleophilia	9.0	3.0	13.0	2252.0	9.0	2132.0	1512.0	238.0	2919.0	2709.0	6048.0	80.0	2413.0	136.0	50.0
Unassigned	0.0	0.0	0.0	1.0	2.0	0.0	0.0	0.0	0.0	8.0	0.0	0.0	0.0	4.0	24.0
Vampirivibrionia	18.0	0.0	4.0	32.0	1.0	240.0	6.0	18.0	90.0	127.0	116.0	10.0	52.0	0.0	4.0
Verrucomicrobiae	198.0	12.0	25.0	192.0	13.0	527.0	332.0	32.0	362.0	428.0	773.0	317.0	268.0	5.0	10.0
Vicinamibacteria	0.0	0.0	7.0	226.0	1.0	150.0	216.0	25.0	209.0	206.0	687.0	59.0	310.0	1.0	5.0
unclassified_Actinobacteriota	0.0	0.0	0.0	70.0	1.0	38.0	109.0	6.0	60.0	111.0	156.0	86.0	76.0	0.0	2.0
unclassified_Archaea	0.0	0.0	0.0	0.0	3.0	1.0	1.0	0.0	0.0	1.0	0.0	127.0	5.0	7.0	195.0
unclassified_Bacteria	1.0	0.0	27.0	616.0	16.0	156.0	592.0	227.0	195.0	1043.0	440.0	992.0	413.0	68.0	7.0
unclassified_Bdellovibrionota	0.0	0.0	0.0	0.0	0.0	15.0	0.0	2.0	11.0	0.0	58.0	7.0	18.0	0.0	0.0
unclassified_Chloroflexi	0.0	0.0	0.0	56.0	0.0	19.0	69.0	1.0	27.0	82.0	81.0	5.0	69.0	0.0	1.0
unclassified_Firmicutes	0.0	0.0	0.0	19.0	0.0	1.0	27.0	0.0	0.0	52.0	0.0	1.0	24.0	0.0	0.0
unclassified_Gemmatimonadota	0.0	0.0	1.0	7.0	0.0	0.0	24.0	1.0	1.0	14.0	3.0	26.0	14.0	0.0	2.0
unclassified_Spirochaetota	0.0	0.0	0.0	0.0	0.0	0.0	0.0	0.0	0.0	0.0	0.0	8.0	0.0	0.0	0.0
