# Supplementary material for: Surface Microbiome Profiling of Dental Elevators Using Third‐Generation Sequencing: Implications for Infection Control in Dental Practice
Source: Microbiologyopen. 2025 Dec 8;14(6):e70178. doi: 10.1002/mbo3.70178 (PMC12685768; doi:10.1002/mbo3.70178)
Supplement: Supplementary file 1 — customer_backup. [file MBO3-14-e70178-s001.zip › customer_backup/customer_backup/Abundance_dir/allsample/allsample.class.reabundance]

Class	M10	M16	M13	M14	M06	M07	M04	M05	M02	M17	M01	M15	M12	M08	M09
ABY1	0.0	0.0	1.4811303987203037e-05	0.0	0.0	0.0	0.0	0.0	0.0	0.0	0.0	0.00014508523757707654	0.0	0.0	0.0
Abditibacteria	0.0	0.0	0.0	0.0024973183159023864	0.0	0.00048161487561772335	0.0007252526811202839	5.227027215388368e-05	0.0005440915685958407	0.0015269950918014904	7.209675384365819e-05	0.0001088139281828074	0.0004519852583269592	0.0	0.0
Acidimicrobiia	0.0004525359417969159	0.0	0.0006813199834113392	0.024570930544381867	0.00022557663026110493	0.007915235781891287	0.01935035876861353	0.003798306443182215	0.008604707399645334	0.03584802763133976	0.0223139453146122	0.017500906782734856	0.01995688755997497	0.00014477766287487073	0.0014327355367817788
Acidobacteriae	0.0002262679708984579	0.0	0.0	0.00028492893537141324	0.0	0.00012563866320462348	0.0002314636216341332	1.742342405129456e-05	0.00016121231662098983	0.00047264133793855663	0.0003064112038355473	0.0	0.0001912245323690981	0.0	0.0
Actinobacteria	0.007379816896995856	0.010179827221612049	0.15654067184074882	0.08355122016626447	0.020621463616369344	0.047093558924533034	0.0549803255921611	0.04451684845105761	0.07931645977752699	0.10947100527176877	0.04188821398316538	0.009539354370692782	0.0704401641054169	0.019152016546018613	0.013191047873128805
Alphaproteobacteria	0.003428830020538168	0.0003934232742652001	0.009760649327566802	0.20590305711987128	0.00240615072278512	0.11188122958371732	0.14012807653730416	0.01611666724744749	0.0881629856521038	0.369369205598982	0.11773399902669365	0.023177366702937977	0.2552499826159507	0.007962771458117893	0.08705103502791359
Aminicenantia	0.0	0.0	2.9622607974406075e-05	0.0	0.0	0.0	0.0	0.0	0.0	0.00014542810398109434	0.0	0.0011062749365252087	0.0	0.0	1.646822456071011e-05
Anaerolineae	3.481045706130121e-05	8.196318213858335e-05	2.9622607974406075e-05	0.0005698578707428265	0.00015038442017406998	0.0005234944300192647	0.00044749633515932404	0.0006620901139491932	0.00036272771239722717	0.0008543901108889293	0.0008110884807411546	0.0013964454116793615	0.0006258257422988665	8.27300930713547e-05	3.293644912142022e-05
Armatimonadia	1.7405228530650607e-05	0.0	0.0	0.0004022526146419952	0.0	0.00037691598961387047	0.00032404907028778647	1.742342405129456e-05	0.00024181847493148477	0.0010179967278676604	9.012094230457272e-05	5.44069640914037e-05	0.0004867533551213406	2.0682523267838682e-05	0.0
Babeliae	0.0	0.0	2.9622607974406075e-05	0.00013408420488066506	0.0	0.0	4.629272432682664e-05	1.742342405129456e-05	0.0	0.0003817487729503727	5.407256538274364e-05	0.0005984766050054407	0.0001390723871775259	0.0	0.0
Bacilli	0.1437323772061127	0.0876022490697179	0.2850435452337224	0.04716411906677391	0.12308964791247633	0.14255800318284625	0.03691073219658976	0.3642889500644666	0.23998468482992105	0.0669332848572987	0.14280564517582606	0.21766412767500887	0.0753076976566303	0.09896587383660814	0.09278197717504066
Bacteroidia	0.24993908170014265	0.1875973312787896	0.017877243912554068	0.10689863234111033	0.1766265014944452	0.2280551134935926	0.02188102769848007	0.055127713698296034	0.08264146380783494	0.04339211052535905	0.0736648582397577	0.09555676459920187	0.05712398303316885	0.2059152016546019	0.16382589792994418
Bdellovibrionia	0.0	0.0	0.0	0.0006704210244033253	0.0	6.281933160231175e-05	0.0006635290486845151	0.0	4.030307915524746e-05	0.0010179967278676604	0.0004686288999837782	5.44069640914037e-05	0.0003650650163410055	0.0	0.0
Blastocatellia	0.0	0.0	0.0	0.002296192008581389	1.8798052521758747e-05	0.0023452550464863053	0.0016819689838747012	0.00020908108861553476	0.0024181847493148483	0.002472277767678604	0.006182296642093692	3.6271309394269135e-05	0.002520687017592658	4.136504653567735e-05	3.293644912142022e-05
Brevinematia	0.0	0.0	0.0	0.0	0.0	0.0	1.543090810894221e-05	0.0	0.0	0.0	1.8024188460914547e-05	0.0	1.7384048397190733e-05	0.0	0.0
Calditrichia	0.0	0.0	1.4811303987203037e-05	0.0	0.0	0.0	0.0	0.0	0.0	0.0	0.0	0.002883569096844396	0.0	0.0	1.646822456071011e-05
Campylobacteria	0.0005047516273888675	0.06511155189089061	0.010367912791042122	0.0096373022257978	0.07400793277816417	0.01572577267777871	0.0007561144973381684	0.0010802522911802623	0.014448653877156216	0.0004908198509361933	0.0016221769614823093	0.005041712005803409	0.0012342674362005425	0.07869700103412616	0.002289083213938705
Chloroflexia	0.0	0.0	0.0	0.0007207026012335746	0.0	8.375910880308233e-05	0.0002777563459609598	0.0	0.00012090923746574236	0.0007453190329031082	0.00025233863845280365	0.00043525571273122956	0.00024337667756067037	0.0	0.0
Chthonomonadetes	0.0	0.0	0.0	0.0	0.0	0.0	0.0	0.0	0.0	7.271405199054717e-05	0.0	0.0	0.0	0.0	0.0
Cloacimonadia	0.0	0.0	0.0	0.0	0.0	0.0	0.0	0.0	0.0	0.0	0.0	5.44069640914037e-05	0.0	0.0	0.0
Clostridia	0.453963170536429	0.1289608707768472	0.0385538242786895	0.17291834271922793	0.1981314735793372	0.16975877376664736	0.014026695471028479	0.1434818970624109	0.1291310656134129	0.01845119069260135	0.13694778392602866	0.10678273485672816	0.07316945970377592	0.16893485005170647	0.22274920540816548
Coriobacteriia	0.0074320325825878095	0.0014097667327836337	0.0054801824752651225	0.0026984446232233834	0.059119875180931265	0.0038110394505402453	6.172363243576884e-05	0.0021953514304631147	0.009753345155569885	0.00019996364297400468	0.007750401038193255	0.02270583968081248	0.0018427091301022184	0.056111685625646335	0.0036724140770383546
Cyanobacteriia	0.000626588227103422	0.0	0.00010367912791042124	0.0002011263073209976	1.8798052521758747e-05	0.0013192059636485465	3.086181621788442e-05	0.0002613513607694184	0.0014106077704336612	0.00023632066896927832	0.032479587606568015	0.003971708378672468	0.005284750712745984	8.27300930713547e-05	0.00034583271577491223
Dadabacteriia	0.0	0.0	1.4811303987203037e-05	0.00026816840976133006	0.0	0.0	0.0004783581513772085	0.0	0.0	0.0006362479549172878	0.0	0.0003808487486398259	0.00031291287114943323	0.0	0.0
Deep_Sea_Euryarchaeotic_Group_DSEG	0.0	0.0	0.0	0.0	1.8798052521758747e-05	0.0	0.0	0.0	0.0	0.0	0.0	0.0	3.4768096794381466e-05	4.136504653567735e-05	6.587289824284044e-05
Deferribacteres	0.011504856058760051	0.0	0.002740091237632561	0.0	0.0003195668928698987	0.0022614959376832233	0.0004166345189414397	0.00012196396835906192	0.0007657585039497018	0.0002908562079621887	0.0006849191615147527	0.00019949220166848026	0.00012168833878033516	0.00022750775594622543	0.004693443999802381
Defferrisomatia	0.0	0.0	0.0	0.0	0.0	0.0	0.0	0.0	0.0	0.0	0.0	5.44069640914037e-05	0.0	0.0	0.0
Dehalococcoidia	0.0	0.0	0.0	1.6760525610083132e-05	0.0	0.0	0.00020060180541624876	0.0	4.030307915524746e-05	0.00012724959098345758	0.00019826607307006001	1.8135654697134567e-05	5.215214519157221e-05	0.0	6.587289824284044e-05
Deinococci	0.0	0.0	0.0002517921677824516	0.001424644676857066	1.8798052521758747e-05	0.00012563866320462348	0.0006018054162487463	0.0	0.0002821215540867322	0.002017814942737684	1.8024188460914547e-05	0.0004352557127312296	0.000660593839093248	0.0	0.000148214021046391
Desulfitobacteriia	0.0	0.0	0.0	0.0	0.0	6.281933160231175e-05	0.0	1.742342405129456e-05	4.030307915524746e-05	0.0	0.00010814513076548728	0.0	1.7384048397190733e-05	0.0	0.0
Desulfobacteria	1.7405228530650607e-05	0.0	0.000548018247526512	1.6760525610083132e-05	0.0	0.0	3.086181621788442e-05	0.00036589190507718575	0.0	0.0007816760588983821	0.0	0.02825535001813565	0.0	0.0	0.0004940467368213032
Desulfobulbia	0.0003655097991436628	0.0025572512827238005	0.0021476390781444395	0.0018436578171091445	0.0012030753613925598	0.0	1.543090810894221e-05	0.015733351918318986	0.00048363694986296965	0.0011997818578440285	0.0	0.0330975698222706	5.215214519157221e-05	0.0008273009307135469	0.0008728159017176359
Desulfomonilia	0.0	0.0	0.0	0.0	0.0	0.0	0.0	0.0	0.0	0.000527176876931467	0.0	1.8135654697134567e-05	0.0	0.0	0.0
Desulfovibrionia	0.001375013053921398	0.023605396455912003	0.00010367912791042124	0.005413649772056852	5.6394157565276245e-05	0.0029315688081078817	0.0004783581513772085	0.0009408648987699064	0.0033250040303079162	3.635702599527359e-05	0.0048124583190641826	0.0004715270221254988	0.001129963145817398	0.0003309203722854188	0.0005763878596248538
Desulfuromonadia	0.0	0.0	0.0001777356478464364	1.6760525610083132e-05	0.0	0.00010469888600385292	0.0	0.0	0.0001410607770433661	0.0003635702599527359	0.0006849191615147527	0.00955749002538992	6.953619358876295e-05	0.0	0.000148214021046391
Elusimicrobia	0.0	0.0	0.0	0.0	0.0	2.0939777200770582e-05	0.0	3.484684810258912e-05	2.015153957762373e-05	0.00018178512997636797	5.407256538274364e-05	0.0	3.4768096794381466e-05	0.0	0.0
Entotheonellia	1.7405228530650607e-05	0.0	0.0	0.0004357736658621614	1.8798052521758747e-05	0.00016751821760616466	0.00020060180541624876	5.227027215388368e-05	0.00024181847493148477	0.000345391746955099	0.0006849191615147528	1.8135654697134567e-05	0.00015645643557471662	0.0	1.646822456071011e-05
Fibrobacteria	0.0	0.0	1.4811303987203037e-05	0.0	0.0	2.0939777200770582e-05	0.0	3.484684810258912e-05	2.015153957762373e-05	0.0003090347209598255	0.0	0.0009249183895538627	6.953619358876295e-05	0.0	0.0
Fimbriimonadia	0.0	0.0	0.0	0.00028492893537141324	1.8798052521758747e-05	0.0	0.00037034179461461293	0.0	0.0	0.0003817487729503727	0.0	0.0	0.00010430429038314442	0.0	0.0
Fusobacteriia	0.013593483482438124	0.2302509712637084	0.03791693820723977	0.027839233038348083	0.18544278812715004	0.015621073791774857	0.5074299822544557	0.018573370038680002	0.024846848299210057	0.0007634975459007452	0.0015681043960995653	0.0005622052956111716	0.003841874695779153	0.20901758014477767	0.002371424336742256
Gammaproteobacteria	0.0722491036307307	0.03970296542792977	0.19414657266425736	0.1312013944757308	0.02560294753463541	0.1524415780216099	0.08740066352904867	0.23559954002160505	0.1069039174592939	0.16315215415379022	0.2073863124312828	0.3010518679724337	0.3192232807176134	0.0430403309203723	0.3676201768687322
Gemmatimonadetes	0.0002610784279597591	0.0	0.00010367912791042124	0.005396889246446768	0.0	0.002659351704497864	0.0047527196975542	0.00047043244938495314	0.003607125584394649	0.008253044900927105	0.007498062399740455	0.008034095030830612	0.007231764133231345	0.0	0.0003787691648963325
Gracilibacteria	0.00142722873951335	6.557054571086667e-05	0.0	0.0005195762939125771	7.519221008703499e-05	0.0	0.0	0.0	0.0	0.0003090347209598255	0.0	0.0001632208922742111	0.0001390723871775259	0.00012409513960703203	0.0
Holophagae	0.0	1.6392636427716667e-05	1.4811303987203037e-05	0.0024302762134620548	0.0	0.0014029650724516288	0.0022220507676876783	0.00010454054430776735	0.0020756085764952444	0.003363024904562807	0.001514031830716822	0.0002176278563656148	0.0012690355329949238	0.0	0.0001646822456071011
Hydrogenedentia	0.0	0.0	0.0	0.0	0.0	0.0	0.0	0.0	0.0	0.00018178512997636792	0.0	0.0	0.0	0.0	0.0
Ignavibacteria	0.0	0.0	7.405651993601516e-05	0.00021788683293108072	0.0	0.0	0.0	0.0	4.030307915524746e-05	1.8178512997636796e-05	9.012094230457272e-05	0.002067464635473341	0.0	0.0	1.646822456071011e-05
Kapabacteria	0.0	0.0	0.0	5.028157683024939e-05	0.0	4.1879554401541165e-05	0.0	1.742342405129456e-05	2.015153957762373e-05	0.00019996364297400468	1.8024188460914547e-05	1.8135654697134567e-05	0.0001390723871775259	0.0	0.0
Kiritimatiellae	0.0	0.0	5.924521594881215e-05	0.0	0.0	0.0	0.0	0.0	4.030307915524746e-05	0.0004544628249409198	0.0	0.0024664490388103012	1.7384048397190733e-05	0.0	0.0008563476771569258
Kryptonia	0.0	0.0	1.4811303987203037e-05	0.0	0.0	0.0	0.0	0.0	0.0	0.0	0.0	0.00012694958287994197	0.0	0.0	0.0
Latescibacteria	0.0	0.0	7.405651993601516e-05	0.0	0.0	2.0939777200770582e-05	0.0	0.0	0.0	0.0006544264679149245	0.0004506047115228637	0.0035364526659412408	0.0	0.0	6.587289824284044e-05
Lentisphaeria	0.0	0.0	1.4811303987203037e-05	0.0	0.0	0.0	0.0	0.0	0.0	0.0	0.0	3.6271309394269135e-05	0.0	0.0	0.0
Limnochordia	0.0	0.0	0.0	0.0	0.0	0.0	0.00012344726487153768	0.0	0.0	0.0	0.0	0.0	0.0	0.0	0.0
Longimicrobia	0.00012183659971455425	0.0	0.0	0.003402386698846876	0.0	0.0009422899740346764	0.0025152380217575805	3.484684810258912e-05	0.0009068192809930678	0.004617342301399744	7.209675384365819e-05	9.067827348567284e-05	0.00210346985606008	2.0682523267838682e-05	0.0
Methylomirabilia	0.0	0.0	0.0	0.0009553499597747383	0.0	0.0015704832900577939	9.258544865365329e-05	0.00010454054430776735	0.00183379010156376	0.0002181421559716415	0.007281772138209477	1.8135654697134567e-05	0.0009561226618454904	0.0	0.0
Microgenomatia	0.0	0.0	0.0	0.0006033789219629927	0.0	0.0	0.0004166345189414397	0.0	0.0	0.0016360661697873114	0.0	7.254261878853827e-05	0.0002781447743550518	0.0	1.646822456071011e-05
Moduliflexia	0.0	0.0	1.4811303987203037e-05	0.0	0.0	0.0	0.0	0.0	0.0	0.0	0.0	0.0017410228509249187	0.0	0.0	0.0
Myxococcia	0.0	0.0	0.00020735825582084244	0.005279565567176187	9.399026260879372e-05	0.0020939777200770586	0.006727875935498804	0.00010454054430776735	0.003103337094954055	0.007253226686057082	0.002253023557614319	0.007344940152339498	0.005128294277171267	0.0	0.00016468224560710112
Nanoarchaeia	0.0	0.0	0.0	0.0	1.8798052521758747e-05	0.0	6.172363243576884e-05	0.0	0.0	0.0	0.0	0.0	1.7384048397190733e-05	0.00014477766287487073	0.0013009897402960985
Negativicutes	0.0201552546384934	0.06866875399570513	0.23132294567213696	0.007693081255028157	0.0782186965430381	0.001905519725270123	0.001033870843299128	0.030194793880893474	0.0845760116072868	0.00010907107798582076	0.0011174996845767018	0.0048784911135291995	0.0005562895487101036	0.056752843846949313	0.02102992276402681
Nitrososphaeria	0.0	0.0	0.0	0.0	0.0	2.0939777200770582e-05	0.00010801635676259549	0.0	2.015153957762373e-05	3.635702599527359e-05	7.209675384365819e-05	0.0	0.0	0.0	0.0
Nitrospinia	0.0	0.0	2.9622607974406075e-05	0.0	0.0	0.0	0.0	0.0	0.0	0.0	0.0	0.00019949220166848026	0.0	0.0	1.646822456071011e-05
Nitrospiria	0.0	0.0	4.44339119616091e-05	0.0008547868061142398	1.8798052521758747e-05	0.001005109305636988	0.001033870843299128	3.484684810258912e-05	0.0013098500725455425	0.0014724595528085806	0.003839152142174799	0.0008161044613710555	0.0010951950490230163	0.0	0.0
Oligoflexia	0.0	0.0	0.0	0.002832528828104049	0.0	0.0007119524248261999	0.001388781729804799	6.969369620517824e-05	0.00048363694986296965	0.002308671150699873	0.0007570159153584108	0.0004896626768226333	0.0010778110006258255	0.001282316442605998	0.0
Omnitrophia	5.2215685591951816e-05	0.0	1.4811303987203037e-05	0.0010559131134352377	0.0	0.0017380015076639587	0.001712830800092585	0.00012196396835906192	0.0019345477994518786	0.0031448827485911646	0.004542095492150467	0.0015415306492564376	0.002086085807662889	0.0007859358841778697	0.0002799598175320718
Parcubacteria	0.0	0.0	0.0	0.00016760525610083133	0.0	0.0	0.00037034179461461315	0.0	6.045461873287119e-05	0.0002908562079621887	0.0	0.0	3.4768096794381466e-05	0.0	0.0
Phycisphaerae	1.7405228530650607e-05	0.0	5.924521594881215e-05	0.003553231429337624	0.0	0.0010260490828377586	0.004876166962425738	0.0001393873924103565	0.0009874254393035626	0.005853481185239048	0.002649555703754439	0.004660863257163582	0.002468534872401085	0.0	3.293644912142022e-05
Planctomycetes	0.0	0.0	0.0	0.0022123893805309734	0.0	0.0002931568808107881	0.0008949926703186482	1.742342405129456e-05	0.0003828792519748509	0.0015269950918014904	0.0015320560191777366	3.6271309394269135e-05	0.0007822821778735831	0.0	0.0
Polyangia	1.7405228530650607e-05	0.0	0.0001333017358848273	0.002631402520783052	0.0	0.0016961219532624177	0.0027312707352827714	0.00020908108861553466	0.002055457036917621	0.0025813488456644237	0.0073538688920531375	0.0042618788538266224	0.00234684653362075	0.0	0.00037876916489633253
Rhodothermia	0.0	0.0	4.44339119616091e-05	0.00026816840976133006	0.0	2.0939777200770582e-05	0.0	0.0	0.0	1.8178512997636796e-05	0.0	0.001178817555313747	6.953619358876295e-05	0.0	1.646822456071011e-05
Rubrobacteria	3.481045706130121e-05	0.0	0.0	0.000888307857334406	0.0	0.0016123628444593351	0.0004320654270503819	0.00010454054430776735	0.001995002418184749	0.0009998182148700237	0.00436185360754132	7.254261878853827e-05	0.0011473471942145886	4.136504653567735e-05	1.646822456071011e-05
Saccharimonadia	0.00344623524906882	0.11873186564595185	0.002162450382131643	0.025861491016358283	0.011203639302968214	0.0047323896473741535	0.02876321271506829	0.0027180541520019515	0.00739561502498791	0.038047627704053816	0.0003064112038355473	0.0022669568371418212	0.012672971281552049	0.013216132368148914	0.0037547551998419054
Spirochaetia	0.0	0.005425962657574218	2.9622607974406075e-05	0.02661571466881202	0.03002048987724872	0.0014657844040539408	0.0006789599567934572	0.016569676272781133	0.001591971626632275	7.271405199054717e-05	7.209675384365819e-05	0.0012694958287994195	6.953619358876295e-05	0.02467425025853154	0.00031289626665349205
Sumerlaeia	0.0	0.0	0.0	0.0037711182622687045	0.0	0.00014657844040539408	0.0034410925082941127	0.0	0.00012090923746574236	0.0037629521905108154	5.407256538274364e-05	0.0001088139281828074	0.0027988317919477087	0.0	0.0
Symbiobacteriia	0.0	0.0	0.0	0.0004525341914722445	0.0	0.0	0.0	0.0	0.0	0.0	0.0	0.0	0.0	0.0	0.0
Synergistia	0.003602882305844676	0.029391997114895988	0.0	0.012805041566103513	0.012350320506795496	0.0001256386632046235	0.0	0.03606648778617974	0.012594712236014832	0.0	1.8024188460914547e-05	0.0	0.0	0.008769389865563599	0.0014327355367817795
Syntrophobacteria	0.0	0.0	0.00016292434385923338	0.0	0.0	0.0	0.0	0.0	0.0	3.635702599527359e-05	0.0	0.008433079434167573	0.0	2.0682523267838682e-05	8.234112280355055e-05
Thermoanaerobaculia	5.2215685591951816e-05	0.0	0.0014218851827714912	0.001424644676857066	1.8798052521758747e-05	0.0002303375492084764	0.0008949926703186482	1.742342405129456e-05	0.0003425761728196034	0.0014542810398109436	0.0017663704691696254	0.019296336597751183	0.0013211876781864965	0.0	0.00018115047016781122
Thermodesulfovibrionia	1.7405228530650607e-05	0.0	0.00026660347176965456	0.0	0.0	0.0	0.0	0.0	0.0	0.0	0.0	0.009539354370692782	0.0	0.0	4.940467368213034e-05
Thermoleophilia	0.00015664705677585547	4.9177909283150016e-05	0.0001925469518336394	0.03774470367390724	0.00016918247269582872	0.04464360499204289	0.023331533060720624	0.004146774924208105	0.05882234402708365	0.04924559171059808	0.10901029181161116	0.0014508523757707644	0.04194770878242128	0.0028128231644260603	0.0008234112280355054
Unassigned	0.0	0.0	0.0	1.6760525610083132e-05	3.7596105043517494e-05	0.0	0.0	0.0	0.0	0.00014542810398109434	0.0	0.0	0.0	8.27300930713547e-05	0.0003952373894570426
Vampirivibrionia	0.00031329411355171093	0.0	5.924521594881215e-05	0.0005363368195226601	1.8798052521758747e-05	0.005025546528184941	9.258544865365329e-05	0.000313621632923302	0.001813638561986136	0.002308671150699873	0.0020908058614660875	0.0001813565469713457	0.0009039705166539181	0.0	6.587289824284044e-05
Verrucomicrobiae	0.0034462352490688204	0.00019671163713260004	0.0003702825996800758	0.0032180209171359607	0.00024437468278286367	0.011035262584806095	0.005123061492168814	0.0005575495696414258	0.007294857327099791	0.007780403562988548	0.013932697680286935	0.005749002538991658	0.0046589249704471185	0.00010341261633919338	0.0001646822456071011
Vicinamibacteria	0.0	0.0	0.00010367912791042124	0.0037878787878787867	1.8798052521758747e-05	0.0031409665801155873	0.0033330761515315173	0.00043558560128236385	0.00421167177172336	0.003744773677513179	0.012382617472648287	0.0010700036271309393	0.005389055003129129	2.0682523267838682e-05	8.234112280355055e-05
unclassified_Actinobacteriota	0.0	0.0	0.0	0.0011732367927058194	1.8798052521758747e-05	0.0007957115336292821	0.0016819689838747012	0.00010454054430776735	0.0012090923746574235	0.002017814942737684	0.0028117733999026696	0.0015596663039535727	0.001321187678186496	0.0	3.293644912142022e-05
unclassified_Archaea	0.0	0.0	0.0	0.0	5.6394157565276245e-05	2.0939777200770582e-05	1.543090810894221e-05	0.0	0.0	1.8178512997636796e-05	0.0	0.0023032281465360897	8.692024198595367e-05	0.00014477766287487073	0.0032113037893384713
unclassified_Bacteria	1.7405228530650607e-05	0.0	0.0003999052076544818	0.010324483775811213	0.00030076884034814	0.003266605243320211	0.00913509760049379	0.003955117259643866	0.003929550217636628	0.01896018905653517	0.0079306429228024	0.017990569459557498	0.007179611988039775	0.0014064115822130304	0.00011527757192497075
unclassified_Bdellovibrionota	0.0	0.0	0.0	0.0	0.0	0.00031409665801155874	0.0	3.484684810258912e-05	0.00022166693535386104	0.0	0.0010454029307330438	0.00012694958287994197	0.0003129128711494333	0.0	0.0
unclassified_Chloroflexi	0.0	0.0	0.0	0.0009385894341646555	0.0	0.0003978557668146411	0.0010647326595170123	1.742342405129456e-05	0.0005440915685958407	0.0014906380658062169	0.0014599592653340785	9.067827348567284e-05	0.0011994993394061609	0.0	1.646822456071011e-05
unclassified_Firmicutes	0.0	0.0	0.0	0.00031844998659157954	0.0	2.0939777200770582e-05	0.0004166345189414397	0.0	0.0	0.0009452826758771133	0.0	1.8135654697134567e-05	0.0004172171615325777	0.0	0.0
unclassified_Gemmatimonadota	0.0	0.0	1.4811303987203037e-05	0.00011732367927058191	0.0	0.0	0.00037034179461461315	1.742342405129456e-05	2.015153957762373e-05	0.0002544991819669151	5.407256538274364e-05	0.0004715270221254988	0.0002433766775606703	0.0	3.293644912142022e-05
unclassified_Spirochaetota	0.0	0.0	0.0	0.0	0.0	0.0	0.0	0.0	0.0	0.0	0.0	0.00014508523757707654	0.0	0.0	0.0
