# Supplementary material for: Surface Microbiome Profiling of Dental Elevators Using Third‐Generation Sequencing: Implications for Infection Control in Dental Practice
Source: Microbiologyopen. 2025 Dec 8;14(6):e70178. doi: 10.1002/mbo3.70178 (PMC12685768; doi:10.1002/mbo3.70178)
Supplement: Supplementary file 1 — customer_backup. [file MBO3-14-e70178-s001.zip › customer_backup/customer_backup/Abundance_dir/allsample/allsample.family.abundance]

Family	M10	M16	M13	M14	M06	M07	M04	M05	M02	M17	M01	M15	M12	M08	M09
4572_13	0.0	0.0	2.0	0.0	0.0	0.0	0.0	0.0	0.0	4.0	0.0	100.0	0.0	0.0	0.0
67_14	2.0	2.0	9.0	525.0	2.0	957.0	451.0	114.0	1195.0	717.0	2686.0	35.0	801.0	133.0	24.0
A0839	0.0	0.0	0.0	0.0	0.0	2.0	1.0	1.0	2.0	0.0	13.0	2.0	4.0	0.0	0.0
A21b	0.0	0.0	0.0	3.0	0.0	2.0	0.0	0.0	2.0	9.0	3.0	0.0	7.0	0.0	0.0
A4b	0.0	0.0	0.0	3.0	0.0	0.0	2.0	0.0	0.0	8.0	1.0	0.0	0.0	0.0	0.0
AKYH767	0.0	0.0	0.0	0.0	0.0	0.0	0.0	0.0	0.0	6.0	0.0	0.0	0.0	0.0	0.0
Abditibacteriaceae	0.0	0.0	0.0	149.0	0.0	23.0	47.0	3.0	27.0	84.0	4.0	6.0	26.0	0.0	0.0
Acanthopleuribacteraceae	0.0	0.0	0.0	0.0	0.0	0.0	0.0	0.0	0.0	0.0	0.0	7.0	0.0	0.0	0.0
Acetobacteraceae	4.0	0.0	221.0	236.0	59.0	2391.0	98.0	56.0	1365.0	6498.0	255.0	24.0	154.0	118.0	13.0
Acholeplasmataceae	72.0	0.0	0.0	5.0	14.0	4.0	7.0	1.0	5.0	1.0	0.0	0.0	0.0	14.0	21.0
Acidaminococcaceae	1.0	0.0	0.0	0.0	0.0	0.0	0.0	0.0	14.0	0.0	0.0	108.0	0.0	0.0	0.0
Acidiferrobacteraceae	0.0	0.0	0.0	0.0	0.0	0.0	1.0	0.0	0.0	0.0	0.0	0.0	4.0	0.0	0.0
Acidimicrobiales_Incertae_Sedis	0.0	0.0	0.0	7.0	0.0	0.0	1.0	0.0	0.0	2.0	0.0	0.0	2.0	0.0	0.0
Acidothermaceae	0.0	0.0	0.0	0.0	0.0	4.0	0.0	1.0	7.0	0.0	20.0	0.0	3.0	0.0	0.0
Acinetobacter_sp._CAG_196	0.0	0.0	0.0	0.0	1.0	129.0	1.0	1.0	15.0	0.0	5.0	1.0	10.0	0.0	0.0
Actinomarinaceae	18.0	0.0	0.0	24.0	0.0	0.0	0.0	34.0	1.0	3.0	153.0	2.0	0.0	0.0	18.0
Actinomycetaceae	58.0	512.0	8963.0	93.0	179.0	204.0	14.0	147.0	1764.0	140.0	0.0	81.0	1.0	97.0	27.0
Aerococcaceae	0.0	0.0	9.0	2.0	1.0	3.0	0.0	73.0	56.0	0.0	1.0	20.0	0.0	0.0	15.0
Aeromonadaceae	7.0	0.0	1.0	0.0	3.0	1051.0	213.0	272.0	373.0	0.0	101.0	0.0	377.0	0.0	11.0
Akkermansiaceae	176.0	12.0	4.0	7.0	1.0	390.0	9.0	16.0	121.0	10.0	184.0	16.0	56.0	0.0	6.0
Alcaligenaceae	1.0	356.0	1.0	1.0	0.0	2.0	0.0	21.0	0.0	7.0	20.0	8.0	104.0	61.0	123.0
Alkalibacteraceae	0.0	0.0	0.0	0.0	0.0	0.0	0.0	0.0	2.0	0.0	6.0	0.0	1.0	0.0	0.0
Amb_16S_1323	0.0	0.0	0.0	0.0	0.0	14.0	1.0	2.0	29.0	7.0	26.0	2.0	11.0	0.0	0.0
Anaerofustaceae	0.0	43.0	0.0	0.0	0.0	21.0	0.0	1.0	5.0	0.0	1.0	0.0	2.0	0.0	1.0
Anaerolineaceae	2.0	5.0	2.0	15.0	8.0	9.0	1.0	23.0	8.0	6.0	4.0	14.0	2.0	4.0	2.0
Anaeromyxobacteraceae	0.0	0.0	0.0	18.0	0.0	1.0	0.0	0.0	0.0	0.0	0.0	0.0	1.0	0.0	0.0
Anaerovoracaceae	919.0	1674.0	7.0	4941.0	1552.0	127.0	3.0	2449.0	1383.0	14.0	224.0	903.0	30.0	867.0	95.0
Arcobacteraceae	0.0	0.0	0.0	0.0	0.0	0.0	0.0	0.0	0.0	4.0	0.0	0.0	0.0	0.0	0.0
Arenicellaceae	0.0	0.0	0.0	0.0	0.0	0.0	0.0	0.0	0.0	0.0	0.0	11.0	0.0	0.0	0.0
Armatimonadaceae	1.0	0.0	0.0	23.0	0.0	7.0	14.0	1.0	5.0	56.0	4.0	0.0	23.0	0.0	0.0
Atopobiaceae	126.0	85.0	342.0	132.0	3095.0	19.0	1.0	67.0	298.0	8.0	0.0	1128.0	3.0	2532.0	58.0
Azospirillaceae	3.0	0.0	0.0	349.0	0.0	74.0	244.0	11.0	74.0	456.0	97.0	15.0	348.0	43.0	2.0
B1_7BS	0.0	0.0	0.0	0.0	0.0	4.0	7.0	4.0	14.0	0.0	14.0	0.0	2.0	0.0	0.0
BIrii41	0.0	0.0	0.0	19.0	0.0	14.0	14.0	1.0	10.0	1.0	18.0	0.0	14.0	0.0	0.0
BSV26	0.0	0.0	1.0	0.0	0.0	0.0	0.0	0.0	0.0	0.0	0.0	7.0	0.0	0.0	0.0
Babeliaceae	0.0	0.0	0.0	0.0	0.0	0.0	0.0	0.0	0.0	0.0	0.0	0.0	3.0	0.0	0.0
Bacillaceae	26.0	56.0	770.0	666.0	23.0	552.0	498.0	88.0	767.0	903.0	2074.0	734.0	846.0	132.0	196.0
Bacteriovoracaceae	0.0	0.0	0.0	26.0	0.0	0.0	8.0	0.0	1.0	24.0	0.0	0.0	8.0	0.0	0.0
Bacteroidaceae	2368.0	244.0	66.0	40.0	9.0	1788.0	27.0	177.0	768.0	46.0	989.0	339.0	381.0	72.0	945.0
Bacteroidales_Incertae_Sedis	30.0	259.0	0.0	69.0	237.0	0.0	0.0	292.0	16.0	12.0	0.0	0.0	0.0	258.0	0.0
Bacteroidales_RF16_group	0.0	0.0	0.0	0.0	7.0	0.0	0.0	0.0	0.0	0.0	0.0	0.0	0.0	10.0	0.0
Bacteroidetes_BD2_2	1.0	0.0	2.0	0.0	0.0	0.0	0.0	7.0	0.0	5.0	0.0	129.0	0.0	0.0	4.0
Barnesiellaceae	0.0	0.0	0.0	0.0	5.0	0.0	0.0	0.0	0.0	12.0	11.0	0.0	0.0	8.0	60.0
Bdellovibrionaceae	0.0	0.0	0.0	14.0	0.0	3.0	35.0	0.0	1.0	32.0	26.0	3.0	13.0	0.0	0.0
Beijerinckiaceae	49.0	1.0	51.0	956.0	8.0	501.0	771.0	97.0	610.0	1100.0	774.0	58.0	1577.0	28.0	555.0
Bifidobacteriaceae	11.0	12.0	24.0	40.0	667.0	188.0	27.0	111.0	89.0	28.0	109.0	188.0	39.0	551.0	174.0
Blastocatellaceae	0.0	0.0	0.0	116.0	1.0	50.0	91.0	2.0	34.0	108.0	33.0	1.0	86.0	2.0	0.0
Bogoriellaceae	0.0	0.0	0.0	7.0	0.0	0.0	0.0	0.0	1.0	0.0	1.0	0.0	4.0	0.0	0.0
Brevibacillaceae	1.0	0.0	1.0	7.0	0.0	2.0	0.0	1.0	0.0	0.0	0.0	89.0	5.0	0.0	1.0
Brevibacteriaceae	0.0	0.0	0.0	8.0	0.0	0.0	0.0	0.0	0.0	0.0	0.0	0.0	0.0	0.0	0.0
Brevinemataceae	0.0	0.0	0.0	0.0	0.0	0.0	1.0	0.0	0.0	0.0	1.0	0.0	1.0	0.0	0.0
Bryobacteraceae	13.0	0.0	0.0	17.0	0.0	5.0	15.0	1.0	7.0	22.0	14.0	0.0	11.0	0.0	0.0
Burkholderiaceae	60.0	984.0	92.0	76.0	18.0	34.0	61.0	122.0	58.0	96.0	36.0	7.0	70.0	54.0	2.0
Butyricicoccaceae	7.0	17.0	4.0	7.0	7.0	42.0	4.0	12.0	15.0	14.0	36.0	30.0	18.0	28.0	25.0
Caldicoprobacteraceae	0.0	11.0	0.0	0.0	0.0	0.0	12.0	0.0	0.0	0.0	0.0	0.0	0.0	0.0	0.0
Caldilineaceae	0.0	0.0	0.0	5.0	0.0	3.0	20.0	5.0	1.0	11.0	1.0	17.0	19.0	0.0	0.0
Calditrichaceae	0.0	0.0	1.0	0.0	0.0	0.0	0.0	0.0	0.0	0.0	0.0	159.0	0.0	0.0	1.0
Campylobacteraceae	28.0	3972.0	697.0	568.0	3937.0	103.0	14.0	0.0	565.0	3.0	1.0	0.0	0.0	3805.0	82.0
Candidatus_Gottesmanbacteria_bacterium_RIFOXYB1_FULL_47_11	0.0	0.0	0.0	12.0	0.0	0.0	0.0	0.0	0.0	0.0	0.0	0.0	2.0	0.0	0.0
Candidatus_Kaiserbacteria_bacterium_RIFOXYB1_FULL_46_14	0.0	0.0	0.0	0.0	0.0	0.0	0.0	0.0	0.0	3.0	0.0	0.0	0.0	0.0	0.0
Candidatus_Peribacteria_bacterium_RIFCSPLOWO2_01_FULL_51_18	0.0	0.0	0.0	0.0	0.0	0.0	0.0	0.0	0.0	3.0	0.0	0.0	1.0	0.0	0.0
Candidatus_Saccharibacteria_bacterium_UB2523	93.0	2303.0	0.0	4.0	224.0	0.0	0.0	14.0	42.0	0.0	0.0	0.0	0.0	239.0	42.0
Cardiobacteriaceae	26.0	168.0	0.0	0.0	199.0	0.0	0.0	0.0	48.0	0.0	0.0	0.0	0.0	135.0	8.0
Carnobacteriaceae	321.0	20.0	244.0	1.0	14.0	58.0	31.0	553.0	168.0	0.0	71.0	3.0	2.0	10.0	10.0
Caulobacteraceae	0.0	14.0	1.0	216.0	1.0	68.0	213.0	57.0	53.0	307.0	69.0	84.0	235.0	91.0	11.0
Cellulomonadaceae	3.0	0.0	2.0	313.0	1.0	112.0	257.0	2.0	82.0	375.0	28.0	14.0	172.0	1.0	2.0
Cellvibrionaceae	0.0	0.0	0.0	0.0	0.0	1.0	13.0	0.0	1.0	1.0	0.0	0.0	2.0	0.0	0.0
Chitinophagaceae	19.0	0.0	1.0	1020.0	1.0	225.0	1005.0	76.0	269.0	1369.0	495.0	32.0	936.0	1.0	1.0
Chloroflexaceae	0.0	0.0	0.0	0.0	0.0	0.0	0.0	0.0	0.0	0.0	0.0	5.0	2.0	0.0	0.0
Christensenellaceae	40.0	28.0	2.0	1.0	0.0	17.0	1.0	21.0	13.0	0.0	29.0	3.0	7.0	1.0	8.0
Chromatiaceae	0.0	0.0	5.0	0.0	0.0	0.0	0.0	0.0	0.0	0.0	0.0	109.0	0.0	0.0	4.0
Chroococcidiopsaceae	7.0	0.0	1.0	3.0	0.0	7.0	0.0	3.0	6.0	0.0	2.0	10.0	2.0	0.0	2.0
Chthoniobacteraceae	21.0	0.0	3.0	75.0	1.0	112.0	130.0	12.0	208.0	133.0	448.0	149.0	129.0	0.0	0.0
Clade_II	0.0	0.0	0.0	0.0	0.0	0.0	0.0	43.0	0.0	0.0	0.0	1.0	0.0	0.0	4.0
Clostridiaceae	73.0	18.0	172.0	30.0	5.0	8.0	24.0	28.0	22.0	33.0	33.0	158.0	647.0	4.0	45.0
Clostridiales_bacterium_feline_oral_taxon_148	0.0	0.0	0.0	30.0	26.0	0.0	0.0	53.0	0.0	0.0	0.0	0.0	0.0	22.0	0.0
Clostridiales_bacterium_oral_taxon_075	0.0	50.0	0.0	0.0	5.0	0.0	0.0	0.0	0.0	0.0	0.0	0.0	0.0	9.0	0.0
Clostridium_sp._CAG_306	0.0	0.0	1.0	0.0	0.0	1.0	0.0	3.0	16.0	0.0	22.0	1.0	4.0	0.0	1.0
Coleofasciculaceae	0.0	0.0	1.0	0.0	0.0	29.0	0.0	0.0	38.0	0.0	0.0	2.0	1.0	1.0	2.0
Comamonadaceae	499.0	368.0	7109.0	2061.0	532.0	686.0	1208.0	3178.0	1056.0	2006.0	5485.0	3937.0	3955.0	469.0	5922.0
Coriobacteriaceae	0.0	0.0	0.0	2.0	0.0	3.0	0.0	7.0	2.0	1.0	1.0	0.0	1.0	13.0	2.0
Corynebacteriaceae	7.0	73.0	384.0	0.0	17.0	29.0	1.0	19.0	63.0	8.0	1.0	2.0	1.0	8.0	37.0
Coxiellaceae	0.0	0.0	0.0	13.0	0.0	0.0	0.0	0.0	0.0	17.0	1.0	14.0	6.0	0.0	5.0
Crocinitomicaceae	0.0	0.0	0.0	0.0	0.0	0.0	0.0	0.0	0.0	8.0	0.0	0.0	0.0	0.0	7.0
Cryomorphaceae	0.0	0.0	0.0	0.0	6.0	0.0	0.0	14.0	0.0	0.0	8.0	0.0	0.0	4.0	5.0
Cyclobacteriaceae	0.0	0.0	1.0	0.0	0.0	11.0	14.0	57.0	16.0	10.0	16.0	56.0	6.0	0.0	2.0
Cytophagaceae	3.0	0.0	0.0	127.0	0.0	25.0	14.0	3.0	26.0	31.0	24.0	4.0	16.0	0.0	0.0
D05_2	0.0	1.0	0.0	0.0	0.0	5.0	0.0	0.0	5.0	0.0	12.0	0.0	9.0	0.0	0.0
DEV007	0.0	0.0	2.0	0.0	10.0	0.0	0.0	0.0	0.0	0.0	0.0	101.0	0.0	5.0	3.0
Deferribacteraceae	661.0	0.0	185.0	0.0	17.0	108.0	27.0	7.0	38.0	16.0	38.0	11.0	7.0	11.0	285.0
Defferrisomataceae	0.0	0.0	0.0	0.0	0.0	0.0	0.0	0.0	0.0	0.0	0.0	3.0	0.0	0.0	0.0
Defluviicoccaceae	0.0	0.0	0.0	34.0	0.0	0.0	9.0	0.0	0.0	16.0	6.0	0.0	21.0	0.0	0.0
Defluviitaleaceae	0.0	136.0	0.0	163.0	372.0	0.0	0.0	257.0	0.0	0.0	0.0	0.0	0.0	226.0	0.0
Deinococcaceae	0.0	0.0	17.0	75.0	1.0	3.0	23.0	0.0	5.0	87.0	0.0	3.0	23.0	0.0	0.0
Desulfatiglandaceae	0.0	0.0	3.0	0.0	0.0	0.0	0.0	21.0	0.0	0.0	0.0	69.0	0.0	0.0	0.0
Desulfitobacteriaceae	0.0	0.0	0.0	0.0	0.0	3.0	0.0	1.0	2.0	0.0	6.0	0.0	1.0	0.0	0.0
Desulfobacteraceae	0.0	0.0	1.0	0.0	0.0	0.0	0.0	0.0	0.0	0.0	0.0	30.0	0.0	0.0	0.0
Desulfobulbaceae	20.0	156.0	31.0	68.0	64.0	0.0	0.0	843.0	23.0	60.0	0.0	1052.0	2.0	40.0	27.0
Desulfocapsaceae	1.0	0.0	113.0	42.0	0.0	0.0	1.0	60.0	1.0	6.0	0.0	563.0	1.0	0.0	22.0
Desulfolunaceae	0.0	0.0	0.0	0.0	0.0	0.0	0.0	0.0	0.0	0.0	0.0	0.0	0.0	0.0	22.0
Desulfomicrobiaceae	0.0	1422.0	0.0	311.0	0.0	0.0	0.0	0.0	1.0	0.0	0.0	0.0	0.0	0.0	0.0
Desulfomonilaceae	0.0	0.0	0.0	0.0	0.0	0.0	0.0	0.0	0.0	29.0	0.0	1.0	0.0	0.0	0.0
Desulfosarcinaceae	1.0	0.0	31.0	1.0	0.0	0.0	2.0	0.0	0.0	43.0	0.0	1298.0	0.0	0.0	7.0
Desulfovibrionaceae	79.0	18.0	7.0	12.0	3.0	140.0	31.0	54.0	164.0	2.0	267.0	26.0	65.0	16.0	35.0
Desulfurivibrionaceae	0.0	0.0	1.0	0.0	0.0	0.0	0.0	0.0	0.0	0.0	0.0	40.0	0.0	0.0	2.0
Desulfuromonadaceae	0.0	0.0	0.0	0.0	0.0	0.0	0.0	0.0	0.0	0.0	0.0	19.0	0.0	0.0	0.0
Devosiaceae	0.0	0.0	1.0	343.0	1.0	58.0	133.0	41.0	52.0	323.0	69.0	4.0	335.0	3.0	44.0
Diplorickettsiaceae	0.0	0.0	1.0	25.0	0.0	0.0	16.0	0.0	0.0	8.0	0.0	6.0	12.0	0.0	0.0
Dongiaceae	0.0	0.0	0.0	63.0	0.0	4.0	30.0	1.0	1.0	135.0	20.0	1.0	74.0	0.0	0.0
Ectothiorhodospiraceae	1.0	0.0	4.0	0.0	1.0	0.0	0.0	0.0	0.0	0.0	1.0	143.0	2.0	0.0	2.0
Eel_36e1D6	0.0	0.0	1.0	0.0	0.0	0.0	0.0	0.0	0.0	0.0	0.0	17.0	0.0	0.0	0.0
Eggerthellaceae	301.0	1.0	28.0	27.0	50.0	160.0	3.0	52.0	184.0	2.0	429.0	124.0	102.0	168.0	163.0
Elusimicrobiaceae	0.0	0.0	0.0	0.0	0.0	1.0	0.0	2.0	1.0	0.0	3.0	0.0	1.0	0.0	0.0
Enterobacteriaceae	8.0	2.0	104.0	55.0	9.0	475.0	78.0	402.0	994.0	23.0	1939.0	224.0	1125.0	619.0	1796.0
Enterococcaceae	3.0	8.0	2.0	2.0	3.0	12.0	1.0	6.0	13.0	3.0	30.0	10.0	15.0	6.0	5.0
Entotheonellaceae	1.0	0.0	0.0	26.0	1.0	8.0	13.0	3.0	12.0	19.0	38.0	1.0	9.0	0.0	1.0
Erwiniaceae	2.0	0.0	2.0	3.0	2.0	1.0	1.0	0.0	32.0	0.0	6.0	2.0	9.0	4.0	36.0
Erysipelatoclostridiaceae	397.0	98.0	30.0	112.0	771.0	693.0	64.0	248.0	356.0	37.0	407.0	210.0	155.0	611.0	208.0
Erysipelotrichaceae	940.0	1062.0	1234.0	144.0	631.0	2386.0	102.0	183.0	831.0	121.0	1524.0	3065.0	328.0	400.0	2454.0
Eubacteriaceae	1.0	243.0	3.0	1.0	591.0	20.0	0.0	256.0	152.0	2.0	126.0	16.0	29.0	308.0	1.0
Euzebyaceae	0.0	0.0	0.0	0.0	0.0	0.0	0.0	0.0	3.0	6.0	1.0	0.0	1.0	0.0	0.0
Exiguobacteraceae	6.0	3.0	1.0	0.0	1.0	1998.0	559.0	1730.0	367.0	1.0	779.0	8.0	2110.0	1.0	1.0
FFCH9454	0.0	0.0	0.0	0.0	0.0	0.0	0.0	0.0	0.0	0.0	0.0	2.0	0.0	0.0	1.0
Family_XI	266.0	446.0	0.0	1870.0	1303.0	37.0	1.0	181.0	171.0	29.0	2.0	1.0	12.0	767.0	16.0
Ferrovibrionaceae	0.0	0.0	0.0	11.0	0.0	0.0	0.0	0.0	0.0	2.0	0.0	0.0	3.0	0.0	0.0
Fibrobacteraceae	0.0	0.0	1.0	0.0	0.0	1.0	0.0	2.0	1.0	17.0	0.0	51.0	4.0	0.0	0.0
Fimbriimonadaceae	0.0	0.0	0.0	9.0	1.0	0.0	3.0	0.0	0.0	15.0	0.0	0.0	2.0	0.0	0.0
Flavobacteriaceae	25.0	694.0	91.0	15.0	744.0	71.0	2.0	72.0	18.0	11.0	46.0	214.0	2.0	664.0	59.0
Frankiaceae	0.0	0.0	0.0	0.0	0.0	8.0	0.0	1.0	12.0	0.0	22.0	0.0	4.0	0.0	0.0
Fusobacteriaceae	752.0	13632.0	156.0	1616.0	9619.0	724.0	32877.0	1066.0	857.0	42.0	86.0	27.0	221.0	9900.0	64.0
Gaiellaceae	7.0	0.0	2.0	343.0	2.0	414.0	263.0	51.0	640.0	600.0	1113.0	12.0	453.0	1.0	2.0
Gemellaceae	858.0	61.0	223.0	0.0	187.0	3.0	0.0	323.0	263.0	0.0	1.0	19.0	1.0	87.0	27.0
Geminicoccaceae	2.0	0.0	0.0	209.0	1.0	94.0	112.0	18.0	150.0	173.0	490.0	10.0	232.0	54.0	7.0
Gemmataceae	0.0	0.0	0.0	132.0	0.0	14.0	43.0	1.0	19.0	84.0	85.0	2.0	38.0	0.0	0.0
Gemmatimonadaceae	15.0	0.0	7.0	322.0	0.0	127.0	308.0	27.0	179.0	454.0	416.0	443.0	416.0	0.0	23.0
Geobacteraceae	0.0	0.0	0.0	0.0	0.0	5.0	0.0	0.0	7.0	0.0	12.0	0.0	3.0	0.0	0.0
Geodermatophilaceae	5.0	0.0	1.0	117.0	0.0	66.0	111.0	1.0	78.0	121.0	66.0	10.0	97.0	0.0	15.0
Geopsychrobacteraceae	0.0	0.0	0.0	0.0	0.0	0.0	0.0	0.0	0.0	0.0	0.0	12.0	0.0	0.0	0.0
Glycomycetaceae	0.0	0.0	20.0	0.0	0.0	0.0	0.0	0.0	0.0	0.0	0.0	0.0	0.0	0.0	0.0
Granulosicoccaceae	0.0	0.0	3.0	0.0	0.0	0.0	0.0	0.0	0.0	0.0	0.0	4.0	0.0	0.0	0.0
Gven_F17	0.0	0.0	1.0	0.0	0.0	0.0	0.0	0.0	13.0	0.0	0.0	9.0	0.0	0.0	0.0
Hafniaceae	0.0	0.0	0.0	0.0	0.0	0.0	0.0	0.0	0.0	0.0	5.0	0.0	114.0	0.0	0.0
Haliangiaceae	0.0	0.0	2.0	27.0	0.0	44.0	76.0	5.0	60.0	33.0	193.0	11.0	45.0	0.0	0.0
Halieaceae	0.0	0.0	5.0	28.0	0.0	1.0	8.0	39.0	23.0	13.0	0.0	396.0	1.0	0.0	33.0
Halomonadaceae	0.0	0.0	1.0	0.0	0.0	0.0	0.0	0.0	0.0	5.0	0.0	1.0	0.0	0.0	0.0
Helicobacteraceae	0.0	0.0	1.0	7.0	0.0	648.0	35.0	62.0	139.0	8.0	89.0	165.0	70.0	0.0	39.0
Herpetosiphonaceae	0.0	0.0	0.0	2.0	0.0	1.0	0.0	0.0	1.0	8.0	1.0	0.0	5.0	0.0	0.0
Holosporaceae	0.0	0.0	0.0	0.0	0.0	0.0	6.0	0.0	0.0	8.0	0.0	0.0	0.0	0.0	0.0
Hungateiclostridiaceae	0.0	0.0	0.0	0.0	0.0	0.0	0.0	0.0	6.0	0.0	0.0	0.0	0.0	0.0	0.0
Hydrogenedensaceae	0.0	0.0	0.0	0.0	0.0	0.0	0.0	0.0	0.0	10.0	0.0	0.0	0.0	0.0	0.0
Hydrogenoanaerobacterium	0.0	0.0	0.0	0.0	0.0	0.0	0.0	1.0	7.0	0.0	8.0	1.0	5.0	0.0	0.0
Hymenobacteraceae	12.0	0.0	63.0	268.0	0.0	52.0	147.0	7.0	55.0	320.0	22.0	46.0	143.0	0.0	8.0
Hyphomicrobiaceae	0.0	0.0	4.0	108.0	4.0	57.0	83.0	7.0	79.0	109.0	237.0	83.0	121.0	0.0	7.0
Hyphomonadaceae	0.0	0.0	0.0	0.0	0.0	4.0	0.0	1.0	8.0	0.0	25.0	1.0	7.0	0.0	0.0
Iamiaceae	1.0	0.0	2.0	242.0	0.0	37.0	158.0	7.0	56.0	324.0	145.0	47.0	146.0	0.0	0.0
Ilumatobacteraceae	2.0	0.0	16.0	262.0	2.0	156.0	201.0	20.0	190.0	357.0	494.0	35.0	220.0	0.0	31.0
Inquilinaceae	0.0	0.0	0.0	127.0	0.0	2.0	32.0	1.0	1.0	35.0	6.0	0.0	36.0	0.0	0.0
Intrasporangiaceae	3.0	0.0	0.0	30.0	0.0	9.0	35.0	8.0	31.0	14.0	202.0	9.0	42.0	1.0	1.0
JG30_KF_CM45	0.0	0.0	0.0	18.0	0.0	0.0	11.0	0.0	3.0	2.0	13.0	0.0	1.0	0.0	0.0
KF_JG30_B3	0.0	0.0	0.0	0.0	0.0	11.0	0.0	3.0	5.0	7.0	24.0	0.0	5.0	0.0	0.0
KI89A_clade	0.0	0.0	0.0	0.0	0.0	0.0	0.0	0.0	0.0	0.0	0.0	13.0	0.0	0.0	0.0
Kaistiaceae	0.0	0.0	0.0	0.0	0.0	4.0	0.0	0.0	0.0	0.0	1.0	0.0	4.0	0.0	0.0
Kallotenuaceae	0.0	0.0	0.0	17.0	0.0	2.0	7.0	0.0	2.0	21.0	0.0	0.0	6.0	0.0	0.0
Kangiellaceae	0.0	0.0	1.0	0.0	0.0	0.0	0.0	0.0	0.0	2.0	0.0	2.0	0.0	0.0	0.0
Kiloniellaceae	1.0	0.0	7.0	17.0	0.0	1.0	26.0	1.0	0.0	27.0	1.0	168.0	26.0	0.0	1.0
Kineosporiaceae	0.0	0.0	0.0	32.0	0.0	1.0	12.0	0.0	10.0	11.0	3.0	1.0	15.0	0.0	1.0
Kiritimatiellaceae	0.0	0.0	1.0	0.0	0.0	0.0	0.0	0.0	0.0	0.0	0.0	9.0	0.0	0.0	0.0
LWQ8	0.0	0.0	0.0	171.0	1.0	1.0	130.0	1.0	1.0	155.0	8.0	0.0	86.0	0.0	0.0
Labraceae	0.0	0.0	0.0	0.0	0.0	0.0	0.0	0.0	3.0	0.0	15.0	0.0	1.0	0.0	0.0
Lachnospiraceae	19508.0	976.0	1735.0	1374.0	2269.0	6579.0	676.0	2522.0	3122.0	731.0	5435.0	2551.0	2453.0	2291.0	11163.0
Lactobacillaceae	418.0	3482.0	2583.0	547.0	1242.0	617.0	419.0	2590.0	606.0	1558.0	1116.0	5757.0	151.0	825.0	1982.0
Latescibacteraceae	0.0	0.0	5.0	0.0	0.0	1.0	0.0	0.0	0.0	36.0	25.0	195.0	0.0	0.0	4.0
Legionellaceae	2.0	0.0	0.0	21.0	1.0	22.0	5.0	0.0	16.0	16.0	5.0	0.0	109.0	0.0	0.0
Lentimicrobiaceae	0.0	27.0	0.0	52.0	163.0	0.0	1.0	0.0	9.0	0.0	0.0	26.0	0.0	110.0	0.0
Leptolyngbyaceae	12.0	0.0	0.0	5.0	0.0	0.0	1.0	4.0	0.0	1.0	12.0	7.0	3.0	0.0	1.0
Leptotrichiaceae	29.0	414.0	2404.0	45.0	246.0	22.0	7.0	0.0	376.0	0.0	1.0	4.0	0.0	206.0	80.0
Limnochordaceae	0.0	0.0	0.0	0.0	0.0	0.0	8.0	0.0	0.0	0.0	0.0	0.0	0.0	0.0	0.0
Listeriaceae	0.0	0.0	0.0	0.0	0.0	0.0	1.0	0.0	0.0	0.0	0.0	0.0	0.0	2.0	1.0
Longimicrobiaceae	7.0	0.0	0.0	203.0	0.0	45.0	163.0	2.0	45.0	254.0	4.0	5.0	121.0	1.0	0.0
MSBL8	0.0	0.0	0.0	0.0	0.0	0.0	0.0	0.0	0.0	0.0	0.0	3.0	0.0	0.0	0.0
Magnetospiraceae	0.0	0.0	0.0	0.0	0.0	0.0	6.0	0.0	0.0	0.0	0.0	0.0	0.0	0.0	0.0
Marinifilaceae	0.0	4.0	6.0	3.0	0.0	42.0	1.0	36.0	136.0	0.0	253.0	21.0	40.0	72.0	4.0
Marinilabiliaceae	0.0	0.0	2.0	0.0	12.0	0.0	0.0	0.0	0.0	1.0	0.0	43.0	0.0	4.0	1.0
Melioribacteraceae	0.0	0.0	2.0	13.0	0.0	0.0	0.0	0.0	0.0	0.0	0.0	33.0	0.0	0.0	0.0
Methylococcaceae	0.0	0.0	0.0	0.0	0.0	1.0	0.0	1.0	1.0	0.0	0.0	0.0	3.0	0.0	0.0
Methyloligellaceae	1.0	1.0	4.0	58.0	0.0	51.0	40.0	5.0	66.0	71.0	194.0	90.0	67.0	0.0	14.0
Methylophagaceae	0.0	0.0	0.0	0.0	0.0	0.0	0.0	0.0	0.0	0.0	0.0	11.0	0.0	0.0	0.0
Methylophilaceae	0.0	0.0	0.0	78.0	0.0	0.0	29.0	0.0	0.0	24.0	1.0	0.0	34.0	0.0	29.0
Methylopilaceae	0.0	0.0	0.0	0.0	0.0	0.0	0.0	0.0	0.0	8.0	0.0	0.0	2.0	0.0	0.0
Microbacteriaceae	60.0	0.0	29.0	118.0	7.0	700.0	192.0	401.0	271.0	84.0	265.0	91.0	548.0	76.0	52.0
Micrococcaceae	72.0	17.0	957.0	3318.0	53.0	249.0	2321.0	1259.0	385.0	4137.0	172.0	63.0	2145.0	29.0	162.0
Microcystaceae	10.0	0.0	0.0	3.0	0.0	1.0	1.0	3.0	0.0	0.0	0.0	11.0	4.0	1.0	1.0
Micromonosporaceae	1.0	0.0	24.0	61.0	0.0	46.0	18.0	4.0	67.0	18.0	151.0	2.0	43.0	0.0	2.0
Micropepsaceae	0.0	0.0	0.0	0.0	0.0	0.0	0.0	0.0	0.0	0.0	10.0	1.0	3.0	0.0	0.0
Microscillaceae	0.0	0.0	11.0	26.0	2.0	12.0	32.0	3.0	28.0	62.0	53.0	62.0	55.0	0.0	0.0
Microtrichaceae	3.0	0.0	3.0	46.0	0.0	7.0	48.0	73.0	6.0	119.0	2.0	73.0	46.0	0.0	10.0
Moduliflexaceae	0.0	0.0	1.0	0.0	0.0	0.0	0.0	0.0	0.0	0.0	0.0	96.0	0.0	0.0	0.0
Monoglobaceae	34.0	0.0	10.0	7.0	32.0	6.0	3.0	14.0	14.0	9.0	40.0	11.0	13.0	13.0	79.0
Moraxellaceae	72.0	17.0	219.0	8.0	14.0	3090.0	18.0	275.0	20.0	19.0	15.0	7.0	55.0	18.0	2.0
Muribaculaceae	10346.0	296.0	137.0	83.0	75.0	3997.0	18.0	195.0	928.0	146.0	1114.0	1663.0	440.0	77.0	6225.0
Mycobacteriaceae	0.0	0.0	0.0	13.0	0.0	33.0	6.0	3.0	56.0	4.0	135.0	2.0	61.0	0.0	0.0
Mycoplasmataceae	0.0	107.0	0.0	130.0	282.0	7.0	6.0	0.0	20.0	6.0	1.0	0.0	4.0	258.0	2.0
Myxococcaceae	0.0	0.0	14.0	297.0	5.0	99.0	436.0	6.0	154.0	399.0	125.0	405.0	294.0	0.0	10.0
NS9_marine_group	0.0	0.0	0.0	0.0	0.0	0.0	0.0	0.0	4.0	0.0	0.0	0.0	0.0	0.0	0.0
Nakamurellaceae	0.0	0.0	0.0	0.0	0.0	8.0	1.0	0.0	14.0	0.0	13.0	0.0	2.0	0.0	0.0
Nannocystaceae	0.0	0.0	0.0	1.0	0.0	0.0	17.0	0.0	0.0	29.0	0.0	0.0	9.0	0.0	0.0
Neisseriaceae	1019.0	276.0	0.0	1.0	26.0	8.0	5.0	4861.0	144.0	61.0	77.0	1.0	0.0	21.0	51.0
Nitriliruptoraceae	0.0	0.0	0.0	8.0	0.0	0.0	0.0	0.0	0.0	0.0	0.0	0.0	0.0	0.0	0.0
Nitrincolaceae	0.0	0.0	0.0	0.0	0.0	18.0	0.0	0.0	0.0	0.0	0.0	0.0	0.0	0.0	0.0
Nitrosococcaceae	0.0	0.0	1.0	0.0	0.0	17.0	0.0	1.0	24.0	0.0	58.0	17.0	13.0	0.0	0.0
Nitrosomonadaceae	0.0	0.0	1.0	146.0	0.0	34.0	158.0	6.0	39.0	103.0	102.0	23.0	126.0	3.0	0.0
Nitrososphaeraceae	0.0	0.0	0.0	0.0	0.0	1.0	7.0	0.0	1.0	2.0	4.0	0.0	0.0	0.0	0.0
Nitrospinaceae	0.0	0.0	2.0	0.0	0.0	0.0	0.0	0.0	0.0	0.0	0.0	11.0	0.0	0.0	1.0
Nitrospiraceae	0.0	0.0	3.0	51.0	1.0	48.0	67.0	2.0	65.0	81.0	213.0	45.0	63.0	0.0	0.0
Nocardiaceae	13.0	0.0	0.0	8.0	0.0	15.0	2.0	44.0	4.0	61.0	23.0	2.0	88.0	1.0	221.0
Nocardioidaceae	6.0	2.0	6.0	419.0	1.0	78.0	300.0	15.0	96.0	512.0	248.0	39.0	403.0	2.0	1.0
Nodosilineaceae	0.0	0.0	0.0	0.0	0.0	0.0	0.0	0.0	0.0	0.0	3.0	0.0	1.0	0.0	0.0
Nostocaceae	7.0	0.0	0.0	1.0	0.0	0.0	0.0	1.0	1.0	0.0	0.0	3.0	1.0	0.0	1.0
Oligoflexaceae	0.0	0.0	0.0	31.0	0.0	16.0	13.0	0.0	11.0	17.0	2.0	1.0	12.0	0.0	0.0
Omnitrophaceae	3.0	0.0	1.0	63.0	0.0	83.0	111.0	7.0	96.0	173.0	252.0	74.0	120.0	38.0	17.0
Opitutaceae	0.0	0.0	0.0	0.0	0.0	0.0	0.0	0.0	2.0	1.0	12.0	0.0	5.0	0.0	0.0
Oscillospiraceae	1006.0	43.0	19.0	24.0	6.0	234.0	8.0	117.0	294.0	9.0	482.0	62.0	115.0	162.0	470.0
Oxalobacteraceae	558.0	7.0	4865.0	2549.0	408.0	994.0	1688.0	2538.0	1773.0	2702.0	2402.0	4954.0	6656.0	407.0	7848.0
PHOS_HE36	0.0	0.0	3.0	0.0	0.0	0.0	0.0	0.0	0.0	1.0	0.0	81.0	0.0	0.0	1.0
PRD18C08	0.0	0.0	1.0	0.0	0.0	0.0	0.0	0.0	0.0	0.0	0.0	2.0	0.0	0.0	0.0
PS1_clade	0.0	0.0	0.0	0.0	0.0	0.0	0.0	0.0	0.0	0.0	0.0	6.0	0.0	0.0	0.0
Paenibacillaceae	13.0	1.0	93.0	630.0	10.0	103.0	298.0	7.0	148.0	463.0	365.0	53.0	332.0	1.0	22.0
Paludibacteraceae	0.0	333.0	0.0	52.0	1005.0	18.0	0.0	31.0	58.0	0.0	0.0	0.0	0.0	1078.0	31.0
Pasteurellaceae	1671.0	204.0	235.0	5.0	99.0	2.0	16.0	1474.0	161.0	4.0	1.0	344.0	0.0	58.0	13.0
Pedosphaeraceae	0.0	0.0	0.0	13.0	0.0	10.0	71.0	1.0	7.0	35.0	29.0	5.0	8.0	0.0	0.0
Peptococcaceae	155.0	169.0	0.0	11.0	156.0	21.0	0.0	3.0	19.0	1.0	19.0	19.0	1.0	77.0	104.0
Peptostreptococcaceae	554.0	3699.0	396.0	1664.0	3830.0	107.0	70.0	2069.0	689.0	29.0	112.0	1186.0	534.0	2705.0	204.0
Phaselicystidaceae	0.0	0.0	0.0	0.0	0.0	1.0	0.0	0.0	1.0	0.0	0.0	8.0	2.0	0.0	0.0
Phormidiaceae	0.0	0.0	0.0	0.0	1.0	24.0	0.0	3.0	22.0	0.0	1785.0	6.0	292.0	1.0	0.0
Phycisphaeraceae	0.0	0.0	1.0	0.0	0.0	0.0	23.0	0.0	0.0	5.0	5.0	11.0	2.0	0.0	1.0
Planococcaceae	36.0	19.0	3.0	281.0	6.0	197.0	202.0	37.0	300.0	346.0	610.0	234.0	314.0	94.0	18.0
Pleomorphomonadaceae	0.0	0.0	0.0	0.0	0.0	0.0	9.0	0.0	0.0	27.0	0.0	0.0	14.0	0.0	0.0
Polyangiaceae	1.0	0.0	0.0	45.0	0.0	16.0	44.0	5.0	20.0	24.0	65.0	0.0	27.0	0.0	0.0
Porphyromonadaceae	71.0	5586.0	13.0	2965.0	1631.0	53.0	0.0	589.0	217.0	2.0	1.0	415.0	0.0	1740.0	0.0
Prevotellaceae	640.0	2208.0	505.0	1256.0	4808.0	3697.0	64.0	588.0	883.0	27.0	193.0	951.0	307.0	5082.0	405.0
Prolixibacteraceae	0.0	0.0	3.0	0.0	0.0	0.0	0.0	0.0	0.0	0.0	0.0	62.0	0.0	0.0	0.0
Promicromonosporaceae	11.0	0.0	1.0	26.0	1.0	27.0	30.0	2.0	34.0	28.0	15.0	0.0	32.0	1.0	1.0
Propionibacteriaceae	171.0	5.0	152.0	80.0	167.0	299.0	21.0	519.0	675.0	168.0	293.0	10.0	81.0	151.0	97.0
Pseudoalteromonadaceae	1.0	0.0	0.0	2.0	0.0	0.0	0.0	0.0	0.0	1.0	1.0	1.0	0.0	2.0	2.0
Pseudohongiellaceae	0.0	0.0	0.0	0.0	0.0	0.0	0.0	0.0	0.0	0.0	25.0	20.0	0.0	0.0	0.0
Pseudomonadaceae	1.0	18.0	10.0	53.0	24.0	43.0	25.0	110.0	7.0	298.0	73.0	9.0	2051.0	15.0	4344.0
Pseudonocardiaceae	3.0	0.0	5.0	40.0	4.0	96.0	22.0	10.0	102.0	38.0	416.0	3.0	78.0	7.0	3.0
Puniceicoccaceae	0.0	0.0	0.0	0.0	0.0	0.0	0.0	0.0	10.0	0.0	0.0	1.0	0.0	0.0	0.0
Puniceispirillales_Incertae_Sedis	0.0	0.0	0.0	0.0	0.0	0.0	0.0	0.0	0.0	1.0	0.0	0.0	3.0	0.0	0.0
Pyrinomonadaceae	0.0	0.0	0.0	21.0	0.0	60.0	15.0	10.0	83.0	25.0	302.0	1.0	55.0	0.0	2.0
Reyranellaceae	0.0	0.0	0.0	93.0	1.0	44.0	64.0	4.0	60.0	40.0	135.0	1.0	55.0	2.0	0.0
Rhizobiaceae	74.0	0.0	17.0	498.0	40.0	210.0	495.0	284.0	297.0	991.0	1138.0	107.0	4676.0	30.0	4399.0
Rhizobiales_Incertae_Sedis	0.0	0.0	1.0	210.0	0.0	54.0	186.0	12.0	61.0	222.0	158.0	156.0	212.0	0.0	3.0
Rhodanobacteraceae	0.0	0.0	0.0	490.0	1.0	2.0	385.0	8.0	14.0	708.0	37.0	1.0	544.0	0.0	2.0
Rhodobacteraceae	10.0	0.0	63.0	1046.0	0.0	765.0	1028.0	82.0	338.0	1262.0	150.0	241.0	871.0	5.0	31.0
Rhodobiaceae	0.0	0.0	0.0	0.0	0.0	0.0	7.0	0.0	0.0	0.0	0.0	1.0	6.0	0.0	0.0
Rhodocyclaceae	0.0	0.0	0.0	38.0	6.0	0.0	9.0	51.0	0.0	23.0	11.0	113.0	5.0	4.0	0.0
Rhodomicrobiaceae	0.0	0.0	0.0	1.0	0.0	35.0	0.0	4.0	56.0	1.0	138.0	1.0	32.0	0.0	0.0
Rhodothermaceae	0.0	0.0	3.0	16.0	0.0	1.0	0.0	0.0	0.0	1.0	0.0	65.0	4.0	0.0	1.0
Rickettsiaceae	0.0	0.0	0.0	1.0	1.0	0.0	0.0	2.0	4.0	15.0	0.0	0.0	0.0	0.0	0.0
Rikenellaceae	808.0	134.0	5.0	8.0	34.0	89.0	18.0	203.0	152.0	13.0	271.0	868.0	41.0	40.0	400.0
Roseiflexaceae	0.0	0.0	0.0	2.0	0.0	1.0	0.0	0.0	0.0	10.0	0.0	0.0	0.0	0.0	0.0
Rs_E47_termite_group	0.0	0.0	0.0	0.0	0.0	1.0	0.0	0.0	0.0	0.0	0.0	0.0	0.0	0.0	21.0
Rubritaleaceae	0.0	0.0	16.0	54.0	0.0	0.0	46.0	0.0	0.0	192.0	2.0	44.0	30.0	0.0	1.0
Rubrobacteriaceae	2.0	0.0	0.0	53.0	0.0	77.0	28.0	6.0	99.0	55.0	242.0	4.0	66.0	2.0	1.0
Ruminococcaceae	2471.0	278.0	71.0	119.0	318.0	436.0	80.0	213.0	349.0	116.0	684.0	693.0	255.0	644.0	1015.0
SAR116_clade	0.0	0.0	0.0	0.0	0.0	0.0	0.0	16.0	0.0	0.0	0.0	0.0	0.0	0.0	0.0
SAR86_clade	0.0	0.0	0.0	0.0	0.0	0.0	0.0	18.0	0.0	0.0	0.0	0.0	0.0	1.0	0.0
SB_5	0.0	0.0	0.0	0.0	0.0	0.0	0.0	0.0	0.0	0.0	0.0	76.0	0.0	0.0	0.0
SC_I_84	0.0	0.0	0.0	88.0	0.0	15.0	72.0	6.0	64.0	134.0	135.0	1.0	117.0	0.0	1.0
SG8_4	0.0	0.0	0.0	0.0	0.0	0.0	0.0	0.0	0.0	0.0	0.0	28.0	0.0	0.0	0.0
Saccharimonadaceae	73.0	4940.0	146.0	163.0	371.0	220.0	257.0	125.0	291.0	276.0	1.0	125.0	50.0	400.0	186.0
Sandaracinaceae	0.0	0.0	6.0	65.0	0.0	6.0	17.0	1.0	10.0	30.0	90.0	161.0	35.0	0.0	23.0
Saprospiraceae	0.0	0.0	125.0	55.0	0.0	0.0	20.0	0.0	3.0	88.0	0.0	76.0	26.0	0.0	18.0
Sedimentibacteraceae	0.0	0.0	0.0	0.0	0.0	1.0	0.0	0.0	5.0	0.0	4.0	0.0	2.0	0.0	0.0
Sedimenticolaceae	1.0	0.0	5.0	1.0	0.0	0.0	12.0	67.0	0.0	8.0	0.0	104.0	0.0	0.0	2.0
Selenomonadaceae	206.0	1780.0	1052.0	94.0	1528.0	60.0	0.0	155.0	1878.0	0.0	20.0	13.0	4.0	954.0	289.0
Shewanellaceae	28.0	0.0	1.0	3.0	0.0	59.0	22.0	0.0	21.0	0.0	3.0	2.0	3.0	2.0	2.0
Solemya_velum_gill_symbiont	0.0	0.0	0.0	0.0	0.0	0.0	0.0	0.0	0.0	0.0	0.0	9.0	0.0	0.0	0.0
Solibacteraceae	0.0	0.0	0.0	0.0	0.0	1.0	0.0	0.0	1.0	0.0	3.0	0.0	0.0	0.0	0.0
Solirubrobacteraceae	0.0	0.0	1.0	742.0	4.0	511.0	378.0	46.0	772.0	652.0	1642.0	20.0	661.0	2.0	24.0
Sphingobacteriaceae	1.0	0.0	0.0	33.0	0.0	7.0	26.0	1.0	8.0	20.0	6.0	0.0	11.0	0.0	0.0
Sphingomonadaceae	46.0	0.0	259.0	6803.0	8.0	331.0	4896.0	92.0	451.0	7565.0	685.0	69.0	4439.0	7.0	83.0
Spirochaetaceae	0.0	331.0	2.0	1588.0	1597.0	70.0	44.0	951.0	79.0	4.0	4.0	70.0	4.0	1193.0	19.0
Spirosomaceae	10.0	0.0	1.0	2.0	0.0	28.0	9.0	1.0	26.0	40.0	1.0	4.0	9.0	0.0	0.0
Spongiibacteraceae	0.0	0.0	0.0	0.0	0.0	0.0	0.0	0.0	0.0	0.0	0.0	2.0	0.0	0.0	1.0
Sporichthyaceae	0.0	0.0	0.0	30.0	0.0	4.0	15.0	3.0	9.0	19.0	13.0	0.0	20.0	0.0	1.0
Sporomusaceae	0.0	0.0	0.0	0.0	0.0	1.0	0.0	0.0	0.0	0.0	9.0	1.0	0.0	0.0	1.0
Staphylococcaceae	159.0	93.0	99.0	92.0	4.0	44.0	24.0	171.0	63.0	60.0	756.0	49.0	12.0	15.0	81.0
Stappiaceae	0.0	0.0	0.0	0.0	0.0	0.0	3.0	0.0	0.0	0.0	0.0	0.0	0.0	0.0	0.0
Steroidobacteraceae	0.0	0.0	0.0	29.0	0.0	34.0	30.0	5.0	69.0	38.0	219.0	2.0	58.0	1.0	0.0
Streptococcaceae	4406.0	328.0	13950.0	158.0	3352.0	101.0	160.0	14852.0	7928.0	170.0	145.0	1702.0	40.0	2319.0	340.0
Streptomycetaceae	0.0	0.0	0.0	60.0	0.0	10.0	36.0	1.0	12.0	49.0	28.0	0.0	43.0	1.0	0.0
Streptosporangiaceae	0.0	0.0	0.0	8.0	0.0	11.0	3.0	1.0	11.0	8.0	57.0	1.0	15.0	0.0	0.0
Sulfurimonadaceae	0.0	0.0	0.0	0.0	0.0	0.0	0.0	0.0	0.0	0.0	0.0	4.0	0.0	0.0	1.0
Sulfurovaceae	1.0	0.0	2.0	0.0	0.0	0.0	0.0	0.0	13.0	12.0	0.0	109.0	1.0	0.0	17.0
Sumerlaeaceae	0.0	0.0	0.0	225.0	0.0	7.0	223.0	0.0	6.0	207.0	3.0	6.0	161.0	0.0	0.0
Sutterellaceae	181.0	22.0	4.0	9.0	0.0	516.0	3.0	4.0	79.0	2.0	139.0	10.0	55.0	0.0	94.0
Sva1033	0.0	0.0	12.0	1.0	0.0	0.0	0.0	0.0	0.0	20.0	26.0	486.0	1.0	0.0	8.0
Symbiobacteraceae	0.0	0.0	0.0	27.0	0.0	0.0	0.0	0.0	0.0	0.0	0.0	0.0	0.0	0.0	0.0
Synergistaceae	207.0	1793.0	0.0	764.0	657.0	6.0	0.0	2070.0	625.0	0.0	1.0	0.0	0.0	424.0	87.0
Syntrophotaleaceae	0.0	0.0	0.0	0.0	0.0	0.0	0.0	0.0	0.0	0.0	0.0	4.0	0.0	0.0	1.0
TRA3_20	0.0	0.0	0.0	162.0	0.0	25.0	49.0	8.0	52.0	37.0	102.0	5.0	64.0	0.0	1.0
Tannerellaceae	20.0	1659.0	143.0	292.0	652.0	761.0	7.0	797.0	471.0	15.0	518.0	164.0	180.0	735.0	96.0
Tenderiaceae	0.0	0.0	0.0	0.0	0.0	0.0	0.0	0.0	0.0	0.0	0.0	11.0	0.0	0.0	0.0
Tepidisphaeraceae	1.0	0.0	0.0	212.0	0.0	48.0	277.0	8.0	46.0	307.0	141.0	6.0	139.0	0.0	1.0
Terasakiellaceae	0.0	0.0	0.0	12.0	0.0	0.0	0.0	0.0	0.0	0.0	0.0	0.0	0.0	0.0	0.0
Terrimicrobiaceae	1.0	0.0	0.0	0.0	0.0	12.0	8.0	3.0	11.0	0.0	88.0	1.0	14.0	0.0	0.0
Thalassobaculaceae	0.0	0.0	0.0	0.0	0.0	0.0	0.0	0.0	0.0	5.0	0.0	0.0	1.0	0.0	0.0
Thermoactinomycetaceae	0.0	0.0	0.0	28.0	0.0	2.0	9.0	21.0	0.0	0.0	1.0	0.0	0.0	0.0	20.0
Thermoanaerobaculaceae	3.0	0.0	96.0	85.0	1.0	11.0	58.0	1.0	17.0	80.0	98.0	1064.0	76.0	0.0	11.0
Thermodesulfovibrionaceae	0.0	0.0	0.0	0.0	0.0	0.0	0.0	0.0	0.0	0.0	0.0	4.0	0.0	0.0	0.0
Thermomicrobiaceae	0.0	0.0	0.0	4.0	0.0	0.0	0.0	0.0	0.0	0.0	0.0	19.0	0.0	0.0	0.0
Thermomonosporaceae	0.0	0.0	0.0	6.0	0.0	1.0	4.0	0.0	4.0	2.0	5.0	0.0	1.0	0.0	0.0
Thioalkalispiraceae	0.0	0.0	0.0	0.0	0.0	0.0	0.0	0.0	0.0	0.0	0.0	13.0	0.0	0.0	1.0
Thiohalorhabdaceae	0.0	0.0	0.0	0.0	2.0	0.0	0.0	0.0	0.0	0.0	0.0	6.0	0.0	1.0	0.0
Thiotrichaceae	0.0	0.0	1.0	0.0	0.0	0.0	0.0	0.0	0.0	13.0	0.0	91.0	1.0	0.0	15.0
Trueperaceae	0.0	0.0	0.0	10.0	0.0	3.0	16.0	0.0	9.0	24.0	1.0	21.0	15.0	0.0	9.0
UBA12411	0.0	0.0	2.0	0.0	0.0	0.0	0.0	0.0	0.0	0.0	0.0	6.0	4.0	0.0	0.0
UCG_010	32.0	0.0	0.0	0.0	0.0	0.0	0.0	1.0	1.0	0.0	1.0	1.0	0.0	0.0	23.0
Unassigned	0.0	0.0	0.0	1.0	2.0	0.0	0.0	0.0	0.0	8.0	0.0	0.0	0.0	4.0	24.0
Unclassified	1.0	0.0	160.0	22.0	9.0	21.0	17.0	2.0	56.0	68.0	152.0	648.0	50.0	13.0	19.0
Vagococcaceae	2.0	0.0	3.0	8.0	1.0	0.0	6.0	9.0	6.0	13.0	6.0	2.0	7.0	6.0	8.0
Vampirovibrionaceae	0.0	0.0	0.0	30.0	0.0	0.0	0.0	0.0	0.0	125.0	0.0	0.0	17.0	0.0	0.0
Veillonellaceae	951.0	2409.0	14565.0	365.0	2632.0	26.0	67.0	1574.0	2290.0	6.0	12.0	142.0	20.0	1790.0	986.0
Vermiphilaceae	0.0	0.0	0.0	8.0	0.0	0.0	3.0	1.0	0.0	4.0	3.0	11.0	1.0	0.0	0.0
Verrucomicrobiaceae	0.0	0.0	0.0	43.0	1.0	3.0	68.0	0.0	3.0	57.0	10.0	0.0	26.0	0.0	0.0
Vibrionaceae	0.0	0.0	0.0	3.0	0.0	0.0	3.0	2.0	3.0	3.0	5.0	995.0	1.0	3.0	12.0
Vicinamibacteraceae	0.0	0.0	1.0	79.0	1.0	37.0	103.0	2.0	74.0	80.0	170.0	0.0	92.0	0.0	1.0
WD2101_soil_group	0.0	0.0	0.0	0.0	0.0	1.0	16.0	0.0	3.0	6.0	1.0	0.0	1.0	0.0	0.0
WWH38	0.0	0.0	0.0	87.0	0.0	0.0	84.0	0.0	0.0	45.0	0.0	0.0	18.0	0.0	0.0
WX65	0.0	0.0	0.0	0.0	0.0	9.0	0.0	0.0	11.0	2.0	44.0	0.0	6.0	0.0	0.0
Weeksellaceae	6.0	0.0	31.0	9.0	5.0	11.0	3.0	15.0	2.0	142.0	13.0	2.0	686.0	1.0	1655.0
Woeseiaceae	3.0	0.0	259.0	22.0	1.0	1.0	4.0	2.0	22.0	109.0	27.0	2538.0	3.0	0.0	40.0
Xanthobacteraceae	7.0	7.0	28.0	198.0	3.0	319.0	230.0	55.0	447.0	277.0	1526.0	10.0	535.0	3.0	106.0
Xanthomonadaceae	9.0	0.0	0.0	1753.0	5.0	43.0	1415.0	37.0	29.0	2292.0	157.0	79.0	2526.0	186.0	1829.0
YM_S32_TM7_50_20	0.0	0.0	0.0	34.0	0.0	0.0	38.0	3.0	0.0	29.0	2.0	0.0	35.0	0.0	0.0
Yersiniaceae	0.0	0.0	0.0	2.0	1.0	4.0	1.0	2.0	6.0	0.0	3.0	0.0	1.0	4.0	9.0
[Clostridium]_methylpentosum_group	8.0	0.0	0.0	0.0	0.0	0.0	0.0	0.0	0.0	0.0	0.0	0.0	0.0	0.0	0.0
[Eubacterium]_coprostanoligenes_group	64.0	17.0	6.0	9.0	48.0	162.0	7.0	18.0	69.0	9.0	179.0	13.0	51.0	25.0	39.0
bacterium_PM5_3	0.0	0.0	0.0	0.0	0.0	0.0	0.0	8.0	0.0	0.0	0.0	0.0	0.0	0.0	0.0
bacterium_rJ7	0.0	0.0	0.0	0.0	0.0	1.0	0.0	0.0	0.0	0.0	0.0	0.0	4.0	0.0	1.0
candidate_division_SR1_bacterium_MGEHA	82.0	4.0	0.0	0.0	4.0	0.0	0.0	0.0	0.0	0.0	0.0	0.0	0.0	6.0	0.0
koll11	0.0	0.0	0.0	0.0	0.0	0.0	0.0	0.0	0.0	0.0	0.0	11.0	0.0	0.0	0.0
type_III	0.0	0.0	0.0	0.0	0.0	0.0	0.0	0.0	0.0	0.0	6.0	0.0	1.0	0.0	0.0
unclassified_0319_6G20	0.0	0.0	0.0	40.0	0.0	14.0	51.0	2.0	12.0	40.0	32.0	25.0	21.0	62.0	0.0
unclassified_Acidimicrobiia	1.0	0.0	0.0	195.0	0.0	19.0	231.0	5.0	19.0	303.0	37.0	0.0	173.0	0.0	2.0
unclassified_Acidobacteriales	0.0	0.0	0.0	0.0	0.0	0.0	0.0	0.0	0.0	4.0	0.0	0.0	0.0	0.0	0.0
unclassified_Actinobacteria	0.0	0.0	0.0	10.0	0.0	0.0	1.0	0.0	0.0	1.0	0.0	3.0	3.0	0.0	0.0
unclassified_Actinobacteriota	0.0	0.0	0.0	70.0	1.0	38.0	109.0	6.0	60.0	111.0	156.0	86.0	76.0	0.0	2.0
unclassified_Actinomarinales	0.0	0.0	23.0	45.0	6.0	41.0	56.0	3.0	26.0	103.0	62.0	781.0	69.0	2.0	17.0
unclassified_Alphaproteobacteria	0.0	0.0	0.0	124.0	0.0	2.0	23.0	1.0	3.0	83.0	7.0	11.0	87.0	0.0	0.0
unclassified_Anaerolineae	0.0	0.0	0.0	7.0	0.0	1.0	6.0	0.0	0.0	6.0	3.0	0.0	6.0	0.0	0.0
unclassified_Archaea	0.0	0.0	0.0	0.0	3.0	1.0	1.0	0.0	0.0	1.0	0.0	127.0	5.0	7.0	195.0
unclassified_Ardenticatenales	0.0	0.0	0.0	1.0	0.0	8.0	0.0	10.0	4.0	16.0	12.0	42.0	5.0	0.0	0.0
unclassified_Armatimonadales	0.0	0.0	0.0	0.0	0.0	11.0	0.0	0.0	5.0	0.0	1.0	3.0	0.0	1.0	0.0
unclassified_Azospirillales	0.0	0.0	0.0	99.0	0.0	0.0	45.0	3.0	1.0	102.0	1.0	0.0	91.0	0.0	0.0
unclassified_B2M28	0.0	0.0	11.0	0.0	0.0	0.0	0.0	0.0	0.0	14.0	0.0	447.0	0.0	0.0	6.0
unclassified_Babeliales	0.0	0.0	0.0	0.0	0.0	0.0	0.0	0.0	0.0	0.0	0.0	10.0	0.0	0.0	0.0
unclassified_Bacilli	0.0	0.0	0.0	0.0	0.0	8.0	0.0	0.0	0.0	0.0	0.0	0.0	0.0	0.0	0.0
unclassified_Bacteria	1.0	0.0	27.0	616.0	16.0	156.0	592.0	227.0	195.0	1043.0	440.0	992.0	413.0	68.0	7.0
unclassified_Bacteroidales	0.0	0.0	1.0	0.0	0.0	0.0	0.0	0.0	0.0	0.0	0.0	11.0	0.0	0.0	0.0
unclassified_Bacteroidetes_VC2.1_Bac22	0.0	0.0	0.0	0.0	0.0	0.0	0.0	0.0	0.0	0.0	0.0	3.0	0.0	0.0	0.0
unclassified_Bdellovibrionota	0.0	0.0	0.0	0.0	0.0	15.0	0.0	2.0	11.0	0.0	58.0	7.0	18.0	0.0	0.0
unclassified_Blfdi19	0.0	0.0	0.0	0.0	0.0	0.0	9.0	0.0	0.0	11.0	0.0	0.0	2.0	0.0	0.0
unclassified_Burkholderiales	0.0	0.0	0.0	0.0	0.0	25.0	0.0	1.0	27.0	0.0	64.0	4.0	9.0	0.0	0.0
unclassified_Candidatus_Pacebacteria	0.0	0.0	0.0	0.0	0.0	0.0	11.0	0.0	0.0	7.0	0.0	4.0	2.0	0.0	1.0
unclassified_Candidatus_Peregrinibacteria	0.0	0.0	0.0	0.0	0.0	0.0	0.0	0.0	0.0	12.0	0.0	9.0	0.0	0.0	0.0
unclassified_Chitinophagales	0.0	0.0	0.0	3.0	0.0	3.0	9.0	0.0	4.0	1.0	11.0	0.0	4.0	0.0	0.0
unclassified_Chloroflexi	0.0	0.0	0.0	56.0	0.0	19.0	69.0	1.0	27.0	82.0	81.0	5.0	69.0	0.0	1.0
unclassified_Clostridia	0.0	0.0	0.0	0.0	0.0	0.0	0.0	0.0	1.0	0.0	3.0	0.0	1.0	0.0	0.0
unclassified_Clostridia_UCG_014	403.0	19.0	3.0	12.0	1.0	173.0	6.0	2.0	31.0	10.0	11.0	13.0	8.0	3.0	56.0
unclassified_Clostridia_vadinBB60_group	252.0	0.0	34.0	1.0	18.0	14.0	1.0	4.0	11.0	7.0	130.0	2.0	7.0	15.0	71.0
unclassified_Cyanobacteriales	0.0	0.0	5.0	0.0	0.0	2.0	0.0	1.0	3.0	12.0	0.0	180.0	0.0	1.0	14.0
unclassified_Cytophagales	0.0	0.0	0.0	0.0	0.0	0.0	1.0	0.0	4.0	0.0	42.0	0.0	3.0	0.0	0.0
unclassified_DS_100	0.0	0.0	0.0	0.0	0.0	2.0	0.0	0.0	3.0	0.0	8.0	0.0	1.0	0.0	0.0
unclassified_Dadabacteriales	0.0	0.0	1.0	16.0	0.0	0.0	31.0	0.0	0.0	35.0	0.0	13.0	18.0	0.0	0.0
unclassified_Defluviicoccales	0.0	0.0	0.0	0.0	0.0	0.0	8.0	0.0	0.0	0.0	0.0	16.0	1.0	0.0	1.0
unclassified_Dehalococcoidia	0.0	0.0	0.0	0.0	0.0	0.0	0.0	0.0	0.0	0.0	0.0	1.0	0.0	0.0	4.0
unclassified_Desulfobacterales	0.0	0.0	1.0	0.0	0.0	0.0	0.0	0.0	0.0	0.0	0.0	89.0	0.0	0.0	0.0
unclassified_Desulfobacteria	0.0	0.0	1.0	0.0	0.0	0.0	0.0	0.0	0.0	0.0	0.0	72.0	0.0	0.0	1.0
unclassified_Desulfobulbales	0.0	0.0	0.0	0.0	0.0	0.0	0.0	0.0	0.0	0.0	0.0	170.0	0.0	0.0	2.0
unclassified_Elsterales	0.0	0.0	0.0	15.0	0.0	0.0	7.0	0.0	3.0	17.0	11.0	1.0	13.0	0.0	0.0
unclassified_Firmicutes	0.0	0.0	0.0	19.0	0.0	1.0	27.0	0.0	0.0	52.0	0.0	1.0	24.0	0.0	0.0
unclassified_Frankiales	0.0	0.0	1.0	123.0	0.0	40.0	119.0	2.0	44.0	137.0	18.0	5.0	97.0	0.0	0.0
unclassified_Gaiellales	0.0	1.0	1.0	642.0	1.0	248.0	414.0	27.0	307.0	728.0	603.0	12.0	495.0	0.0	0.0
unclassified_Gammaproteobacteria	0.0	0.0	4.0	56.0	1.0	0.0	80.0	1.0	0.0	83.0	0.0	151.0	59.0	0.0	34.0
unclassified_Gastranaerophilales	0.0	0.0	0.0	0.0	0.0	7.0	0.0	2.0	4.0	1.0	5.0	2.0	2.0	0.0	0.0
unclassified_Gemmatimonadota	0.0	0.0	1.0	7.0	0.0	0.0	24.0	1.0	1.0	14.0	3.0	26.0	14.0	0.0	2.0
unclassified_Granulosicoccales	0.0	0.0	0.0	0.0	0.0	0.0	0.0	1.0	0.0	0.0	0.0	6.0	3.0	0.0	0.0
unclassified_IMCC26256	0.0	0.0	0.0	158.0	0.0	4.0	91.0	1.0	4.0	146.0	34.0	0.0	103.0	1.0	1.0
unclassified_Lachnospirales	0.0	0.0	1.0	0.0	0.0	0.0	0.0	2.0	4.0	0.0	5.0	1.0	0.0	0.0	0.0
unclassified_Micavibrionales	0.0	0.0	0.0	0.0	0.0	0.0	0.0	0.0	5.0	0.0	0.0	0.0	0.0	0.0	0.0
unclassified_Microtrichales	1.0	0.0	1.0	316.0	2.0	63.0	327.0	35.0	63.0	384.0	151.0	24.0	246.0	3.0	3.0
unclassified_Oligoflexia	0.0	0.0	0.0	0.0	0.0	0.0	0.0	0.0	0.0	5.0	0.0	0.0	0.0	0.0	0.0
unclassified_Oscillospirales	0.0	0.0	0.0	0.0	0.0	0.0	0.0	0.0	2.0	0.0	3.0	0.0	2.0	0.0	0.0
unclassified_PS_B29	0.0	0.0	0.0	0.0	0.0	0.0	0.0	0.0	0.0	5.0	0.0	2.0	0.0	0.0	0.0
unclassified_Parvibaculales	0.0	0.0	1.0	0.0	0.0	0.0	0.0	0.0	0.0	0.0	0.0	11.0	0.0	0.0	0.0
unclassified_Pla1_lineage	0.0	0.0	0.0	0.0	0.0	0.0	0.0	0.0	0.0	0.0	0.0	3.0	0.0	0.0	0.0
unclassified_Planctomycetales	0.0	0.0	0.0	0.0	0.0	0.0	15.0	0.0	0.0	0.0	0.0	0.0	7.0	0.0	0.0
unclassified_RF39	114.0	0.0	0.0	0.0	1.0	3.0	1.0	6.0	2.0	0.0	13.0	2.0	1.0	0.0	19.0
unclassified_Rhizobiales	0.0	0.0	0.0	230.0	0.0	44.0	88.0	8.0	96.0	103.0	134.0	3.0	135.0	0.0	0.0
unclassified_Rhodospirillales	0.0	0.0	1.0	5.0	0.0	187.0	1.0	12.0	41.0	21.0	73.0	11.0	23.0	1.0	0.0
unclassified_Rokubacteriales	0.0	0.0	0.0	3.0	0.0	53.0	0.0	5.0	67.0	0.0	274.0	1.0	31.0	0.0	0.0
unclassified_SBR1031	0.0	0.0	0.0	0.0	0.0	4.0	0.0	0.0	5.0	0.0	24.0	0.0	3.0	0.0	0.0
unclassified_SZB50	0.0	0.0	0.0	0.0	0.0	0.0	0.0	0.0	0.0	0.0	0.0	11.0	0.0	0.0	0.0
unclassified_Saccharimonadales	0.0	0.0	0.0	21.0	0.0	1.0	53.0	0.0	1.0	60.0	3.0	0.0	26.0	0.0	0.0
unclassified_Solirubrobacterales	0.0	0.0	0.0	0.0	0.0	2.0	6.0	0.0	5.0	12.0	4.0	1.0	3.0	0.0	0.0
unclassified_Spirochaetota	0.0	0.0	0.0	0.0	0.0	0.0	0.0	0.0	0.0	0.0	0.0	8.0	0.0	0.0	0.0
unclassified_Subgroup_7	0.0	0.0	0.0	16.0	0.0	6.0	21.0	1.0	5.0	17.0	13.0	1.0	6.0	0.0	9.0
unclassified_Syntrophobacterales	0.0	0.0	11.0	0.0	0.0	0.0	0.0	0.0	0.0	2.0	0.0	465.0	0.0	1.0	5.0
unclassified_Thalassobaculales	0.0	0.0	0.0	24.0	0.0	0.0	0.0	0.0	0.0	13.0	0.0	13.0	1.0	0.0	1.0
unclassified_Thermodesulfovibrionia	0.0	0.0	6.0	0.0	0.0	0.0	0.0	0.0	0.0	0.0	0.0	55.0	0.0	0.0	0.0
unclassified_UASB_TL25	0.0	0.0	0.0	0.0	0.0	0.0	0.0	0.0	0.0	0.0	0.0	12.0	0.0	0.0	0.0
unclassified_UBA10353_marine_group	0.0	0.0	0.0	0.0	0.0	0.0	0.0	0.0	0.0	0.0	0.0	10.0	0.0	0.0	0.0
unclassified_VHS_B4_70	0.0	0.0	0.0	0.0	0.0	0.0	0.0	0.0	0.0	0.0	41.0	1.0	0.0	0.0	0.0
unclassified_Vampirovibrionales	0.0	0.0	0.0	0.0	0.0	0.0	4.0	0.0	0.0	0.0	0.0	0.0	0.0	0.0	0.0
unclassified_Veillonellales_Selenomonadales	0.0	0.0	1.0	0.0	1.0	4.0	0.0	4.0	15.0	0.0	21.0	5.0	8.0	0.0	1.0
unclassified_Vicinamibacterales	0.0	0.0	3.0	134.0	0.0	96.0	106.0	18.0	121.0	121.0	460.0	3.0	197.0	0.0	4.0
unclassified_WCHB1_41	0.0	0.0	2.0	0.0	0.0	0.0	0.0	0.0	2.0	0.0	0.0	83.0	1.0	0.0	0.0
unclassified_Woesearchaeales	0.0	0.0	0.0	0.0	1.0	0.0	4.0	0.0	0.0	0.0	0.0	0.0	1.0	7.0	69.0
uncultured_Acetobacteraceae_bacterium	0.0	0.0	0.0	0.0	0.0	3.0	0.0	0.0	2.0	7.0	6.0	0.0	12.0	0.0	0.0
uncultured_Acidimicrobiales_bacterium	0.0	0.0	0.0	12.0	0.0	0.0	11.0	0.0	0.0	22.0	0.0	0.0	7.0	0.0	0.0
uncultured_Acidimicrobiia_bacterium	0.0	0.0	1.0	4.0	2.0	3.0	1.0	32.0	2.0	0.0	9.0	1.0	5.0	0.0	0.0
uncultured_Aciditerrimonas_sp.	0.0	0.0	0.0	7.0	0.0	4.0	6.0	3.0	8.0	14.0	21.0	1.0	9.0	0.0	0.0
uncultured_Acidobacteria_bacterium	0.0	0.0	4.0	142.0	0.0	67.0	127.0	6.0	91.0	175.0	62.0	59.0	79.0	1.0	0.0
uncultured_Actinomycetales_bacterium	0.0	0.0	0.0	14.0	0.0	9.0	22.0	1.0	9.0	25.0	10.0	1.0	21.0	0.0	5.0
uncultured_Alphaproteobacteria_bacterium	0.0	0.0	0.0	0.0	0.0	1.0	22.0	0.0	2.0	4.0	8.0	0.0	5.0	0.0	0.0
uncultured_Aminicenantes_bacterium	0.0	0.0	2.0	0.0	0.0	0.0	0.0	0.0	0.0	8.0	0.0	61.0	0.0	0.0	1.0
uncultured_Armatimonadetes_bacterium	0.0	0.0	0.0	1.0	0.0	0.0	7.0	0.0	2.0	4.0	0.0	0.0	5.0	0.0	0.0
uncultured_Bacteriovorax_sp.	0.0	0.0	0.0	0.0	0.0	1.0	0.0	1.0	0.0	11.0	1.0	0.0	1.0	0.0	0.0
uncultured_Candidatus_Rokubactera_bacterium	0.0	0.0	0.0	0.0	0.0	13.0	0.0	1.0	13.0	0.0	86.0	0.0	10.0	0.0	0.0
uncultured_Candidatus_Saccharibacteria_bacterium	32.0	0.0	0.0	1056.0	0.0	4.0	1294.0	13.0	8.0	1503.0	1.0	0.0	502.0	0.0	0.0
uncultured_Chlorobi_bacterium	0.0	0.0	0.0	0.0	0.0	2.0	0.0	0.0	2.0	7.0	5.0	1.0	0.0	0.0	0.0
uncultured_Chlorobiales_bacterium	0.0	0.0	0.0	3.0	0.0	0.0	0.0	1.0	1.0	4.0	1.0	0.0	8.0	0.0	0.0
uncultured_Chloroflexi_bacterium	0.0	0.0	0.0	1.0	0.0	0.0	8.0	0.0	2.0	7.0	11.0	4.0	6.0	0.0	0.0
uncultured_Clostridia_bacterium	9.0	0.0	0.0	0.0	0.0	0.0	0.0	0.0	0.0	0.0	0.0	0.0	0.0	0.0	27.0
uncultured_Clostridiales_bacterium	145.0	0.0	0.0	27.0	0.0	3.0	1.0	6.0	11.0	0.0	20.0	5.0	7.0	1.0	57.0
uncultured_Desulfovirga_sp.	0.0	1.0	0.0	0.0	0.0	11.0	6.0	4.0	21.0	1.0	66.0	1.0	12.0	0.0	1.0
uncultured_Erysipelotrichia_bacterium	6.0	0.0	0.0	0.0	0.0	0.0	0.0	0.0	0.0	0.0	0.0	0.0	0.0	1.0	0.0
uncultured_Ferrimicrobium_sp.	0.0	0.0	0.0	0.0	0.0	12.0	0.0	2.0	17.0	0.0	87.0	0.0	7.0	1.0	0.0
uncultured_Firmicutes_bacterium	237.0	0.0	0.0	55.0	0.0	3.0	6.0	0.0	8.0	10.0	7.0	45.0	10.0	0.0	118.0
uncultured_Iamia_sp.	0.0	0.0	0.0	14.0	0.0	5.0	36.0	0.0	2.0	42.0	0.0	0.0	26.0	0.0	0.0
uncultured_Kiritimatiellaeota_bacterium	0.0	0.0	0.0	0.0	0.0	0.0	0.0	0.0	0.0	0.0	0.0	5.0	0.0	0.0	0.0
uncultured_Kofleriaceae_bacterium	0.0	0.0	0.0	0.0	0.0	0.0	0.0	0.0	0.0	0.0	0.0	6.0	0.0	0.0	0.0
uncultured_Microgenomates_group_bacterium	0.0	0.0	0.0	37.0	0.0	0.0	9.0	0.0	0.0	40.0	0.0	0.0	8.0	0.0	0.0
uncultured_Myxococcales_bacterium	0.0	0.0	0.0	0.0	0.0	0.0	0.0	0.0	1.0	0.0	1.0	0.0	1.0	0.0	0.0
uncultured_Nitrospiraceae_bacterium	0.0	0.0	6.0	0.0	0.0	0.0	0.0	0.0	0.0	0.0	0.0	214.0	0.0	0.0	2.0
uncultured_Nitrospirae_bacterium	1.0	0.0	6.0	0.0	0.0	0.0	0.0	0.0	0.0	0.0	0.0	253.0	0.0	0.0	1.0
uncultured_Parcubacteria_group_bacterium	0.0	0.0	1.0	0.0	0.0	0.0	0.0	0.0	0.0	0.0	0.0	8.0	0.0	0.0	0.0
uncultured_Rhizobiales_bacterium	0.0	0.0	0.0	0.0	0.0	0.0	4.0	0.0	1.0	0.0	1.0	0.0	8.0	0.0	0.0
uncultured_Rhodobacteraceae_bacterium	0.0	0.0	0.0	0.0	0.0	0.0	0.0	0.0	0.0	0.0	0.0	75.0	0.0	0.0	1.0
uncultured_Rhodospirillaceae_bacterium	0.0	0.0	0.0	0.0	0.0	2.0	0.0	0.0	0.0	0.0	2.0	0.0	1.0	0.0	0.0
uncultured_Rhodospirillales_bacterium	0.0	0.0	0.0	27.0	0.0	2.0	10.0	1.0	3.0	40.0	9.0	0.0	14.0	0.0	0.0
uncultured_Roseobacter_sp.	0.0	0.0	0.0	13.0	0.0	0.0	0.0	0.0	0.0	0.0	1.0	1.0	3.0	0.0	0.0
uncultured_Ruminococcaceae_bacterium	28.0	0.0	0.0	26.0	0.0	85.0	3.0	2.0	8.0	2.0	4.0	3.0	6.0	0.0	6.0
uncultured_Sinobacteraceae_bacterium	0.0	0.0	1.0	0.0	0.0	0.0	6.0	0.0	0.0	0.0	0.0	15.0	0.0	0.0	0.0
uncultured_Syntrophobacteraceae_bacterium	0.0	0.0	0.0	16.0	0.0	3.0	8.0	1.0	0.0	11.0	3.0	0.0	7.0	0.0	0.0
uncultured_Termite_group_1_bacterium	0.0	0.0	0.0	0.0	0.0	0.0	0.0	0.0	0.0	10.0	0.0	0.0	1.0	0.0	0.0
uncultured_Verrucomicrobia_bacterium	0.0	0.0	1.0	0.0	0.0	0.0	0.0	0.0	0.0	25.0	0.0	39.0	0.0	0.0	52.0
uncultured_actinobacterium	0.0	0.0	0.0	56.0	0.0	28.0	50.0	3.0	34.0	121.0	52.0	0.0	37.0	0.0	3.0
uncultured_archaeon	0.0	0.0	0.0	0.0	1.0	0.0	0.0	0.0	0.0	0.0	0.0	0.0	2.0	2.0	14.0
uncultured_cyanobacterium	0.0	0.0	1.0	0.0	0.0	3.0	0.0	6.0	10.0	0.0	16.0	2.0	5.0	0.0	0.0
uncultured_deep_sea_bacterium	0.0	0.0	0.0	10.0	0.0	0.0	24.0	0.0	0.0	13.0	0.0	11.0	2.0	0.0	0.0
uncultured_delta_proteobacterium	0.0	0.0	0.0	69.0	0.0	0.0	18.0	0.0	1.0	51.0	3.0	26.0	18.0	0.0	0.0
uncultured_forest_soil_bacterium	0.0	0.0	0.0	172.0	1.0	2.0	150.0	4.0	0.0	241.0	2.0	1.0	168.0	0.0	3.0
uncultured_gamma_proteobacterium	0.0	0.0	141.0	22.0	0.0	49.0	6.0	3.0	64.0	21.0	79.0	1011.0	29.0	0.0	17.0
uncultured_planctomycete	0.0	0.0	1.0	0.0	0.0	0.0	0.0	0.0	0.0	0.0	0.0	109.0	0.0	0.0	0.0
uncultured_proteobacterium	0.0	0.0	0.0	0.0	0.0	0.0	0.0	0.0	0.0	0.0	0.0	11.0	0.0	0.0	0.0
uncultured_rumen_bacterium	368.0	6.0	2.0	2.0	6.0	126.0	14.0	10.0	49.0	1.0	79.0	220.0	23.0	3.0	109.0
uncultured_sediment_bacterium	0.0	0.0	0.0	0.0	0.0	0.0	0.0	0.0	0.0	0.0	0.0	31.0	0.0	0.0	7.0
uncultured_soil_bacterium	0.0	0.0	0.0	117.0	0.0	1.0	71.0	0.0	30.0	161.0	8.0	0.0	68.0	0.0	0.0
