# Supplementary material for: Surface Microbiome Profiling of Dental Elevators Using Third‐Generation Sequencing: Implications for Infection Control in Dental Practice
Source: Microbiologyopen. 2025 Dec 8;14(6):e70178. doi: 10.1002/mbo3.70178 (PMC12685768; doi:10.1002/mbo3.70178)
Supplement: Supplementary file 1 — customer_backup. [file MBO3-14-e70178-s001.zip › customer_backup/customer_backup/Abundance_dir/allsample/allsample.family.reabundance]

Family	M10	M16	M13	M14	M06	M07	M04	M05	M02	M17	M01	M15	M12	M08	M09
4572_13	0.0	0.0	2.9622607974406075e-05	0.0	0.0	0.0	0.0	0.0	0.0	7.271405199054717e-05	0.0	0.0018135654697134566	0.0	0.0	0.0
67_14	3.481045706130121e-05	3.2785272855433335e-05	0.0001333017358848273	0.008799275945293644	3.7596105043517494e-05	0.020039366781137446	0.006959339557132938	0.0019862703418475802	0.02408108979526036	0.01303399381930558	0.04841297020601648	0.0006347479143997099	0.01392462276614978	0.0027507755946225444	0.00039523738945704257
A0839	0.0	0.0	0.0	0.0	0.0	4.1879554401541165e-05	1.543090810894221e-05	1.742342405129456e-05	4.030307915524746e-05	0.0	0.0002343144499918891	3.6271309394269135e-05	6.953619358876295e-05	0.0	0.0
A21b	0.0	0.0	0.0	5.028157683024939e-05	0.0	4.1879554401541165e-05	0.0	0.0	4.030307915524746e-05	0.00016360661697873113	5.407256538274364e-05	0.0	0.00012168833878033516	0.0	0.0
A4b	0.0	0.0	0.0	5.028157683024939e-05	0.0	0.0	3.086181621788442e-05	0.0	0.0	0.00014542810398109434	1.8024188460914547e-05	0.0	0.0	0.0	0.0
AKYH767	0.0	0.0	0.0	0.0	0.0	0.0	0.0	0.0	0.0	0.00010907107798582076	0.0	0.0	0.0	0.0	0.0
Abditibacteriaceae	0.0	0.0	0.0	0.0024973183159023864	0.0	0.00048161487561772335	0.0007252526811202839	5.227027215388368e-05	0.0005440915685958407	0.0015269950918014904	7.209675384365819e-05	0.0001088139281828074	0.0004519852583269592	0.0	0.0
Acanthopleuribacteraceae	0.0	0.0	0.0	0.0	0.0	0.0	0.0	0.0	0.0	0.0	0.0	0.00012694958287994197	0.0	0.0	0.0
Acetobacteraceae	6.962091412260243e-05	0.0	0.0032732981811718705	0.003955484043979619	0.001109085098783766	0.05006700728704247	0.0015122289946763367	0.0009757117468724957	0.02750685152345639	0.11812397745864388	0.00459616805753321	0.00043525571273122967	0.0026771434531673746	0.002440537745604964	0.00021408691928923146
Acholeplasmataceae	0.0012531764542068435	0.0	0.0	8.380262805041566e-05	0.00026317273530462247	8.375910880308233e-05	0.00010801635676259549	1.742342405129456e-05	0.00010075769788811867	1.8178512997636796e-05	0.0	0.0	0.0	0.00028955532574974146	0.0003458327157749123
Acidaminococcaceae	1.7405228530650607e-05	0.0	0.0	0.0	0.0	0.0	0.0	0.0	0.0002821215540867322	0.0	0.0	0.0019586507072905327	0.0	0.0	0.0
Acidiferrobacteraceae	0.0	0.0	0.0	0.0	0.0	0.0	1.543090810894221e-05	0.0	0.0	0.0	0.0	0.0	6.953619358876295e-05	0.0	0.0
Acidimicrobiales_Incertae_Sedis	0.0	0.0	0.0	0.00011732367927058191	0.0	0.0	1.543090810894221e-05	0.0	0.0	3.635702599527359e-05	0.0	0.0	3.4768096794381466e-05	0.0	0.0
Acidothermaceae	0.0	0.0	0.0	0.0	0.0	8.375910880308233e-05	0.0	1.742342405129456e-05	0.0001410607770433661	0.0	0.0003604837692182909	0.0	5.215214519157222e-05	0.0	0.0
Acinetobacter_sp._CAG_196	0.0	0.0	0.0	0.0	1.8798052521758747e-05	0.002701231258899405	1.543090810894221e-05	1.742342405129456e-05	0.00030227309366435593	0.0	9.012094230457272e-05	1.8135654697134567e-05	0.00017384048397190734	0.0	0.0
Actinomarinaceae	0.00031329411355171093	0.0	0.0	0.0004022526146419952	0.0	0.0	0.0	0.0005923964177440152	2.015153957762373e-05	5.453553899291038e-05	0.0027577008345199263	3.6271309394269135e-05	0.0	0.0	0.000296428042092782
Actinomycetaceae	0.0010095032547777349	0.008393029850990934	0.13275371763730076	0.0015587288817377313	0.003364851401394816	0.004271714548957199	0.00021603271352519098	0.002561243335540301	0.03554731581492825	0.002544991819669151	0.0	0.0014689880304678998	1.7384048397190733e-05	0.002006204756980352	0.00044464206313917306
Aerococcaceae	0.0	0.0	0.0001333017358848273	3.3521051220166265e-05	1.8798052521758747e-05	6.281933160231175e-05	0.0	0.001271909955744503	0.0011284862163469288	0.0	1.8024188460914547e-05	0.0003627130939426913	0.0	0.0	0.0002470233684106516
Aeromonadaceae	0.00012183659971455425	0.0	1.4811303987203037e-05	0.0	5.6394157565276245e-05	0.022007705838009883	0.003286783427204691	0.0047391713419521215	0.007516524262453652	0.0	0.0018204430345523691	0.0	0.0065537862457409075	0.0	0.00018115047016781122
Akkermansiaceae	0.003063320221394507	0.00019671163713260004	5.924521594881215e-05	0.00011732367927058191	1.8798052521758747e-05	0.00816651310830053	0.0001388781729804799	0.00027877478482071295	0.0024383362888924713	0.00018178512997636792	0.003316450676808277	0.00029017047515415313	0.0009735067102426815	0.0	9.880934736426066e-05
Alcaligenaceae	1.7405228530650607e-05	0.005835778568267135	1.4811303987203037e-05	1.6760525610083132e-05	0.0	4.1879554401541165e-05	0.0	0.00036589190507718575	0.0	0.00012724959098345758	0.0003604837692182909	0.00014508523757707654	0.0018079410333078367	0.0012616339193381593	0.002025591620967344
Alkalibacteraceae	0.0	0.0	0.0	0.0	0.0	0.0	0.0	0.0	4.030307915524746e-05	0.0	0.00010814513076548728	0.0	1.7384048397190733e-05	0.0	0.0
Amb_16S_1323	0.0	0.0	0.0	0.0	0.0	0.00029315688081078817	1.543090810894221e-05	3.484684810258912e-05	0.0005843946477510882	0.00012724959098345758	0.0004686288999837783	3.6271309394269135e-05	0.00019122453236909806	0.0	0.0
Anaerofustaceae	0.0	0.0007048833663918168	0.0	0.0	0.0	0.0004397353212161823	0.0	1.742342405129456e-05	0.00010075769788811867	0.0	1.8024188460914547e-05	0.0	3.4768096794381466e-05	0.0	1.646822456071011e-05
Anaerolineaceae	3.481045706130121e-05	8.196318213858335e-05	2.9622607974406075e-05	0.000251407884151247	0.00015038442017406998	0.00018845799480693523	1.543090810894221e-05	0.0004007387531797749	0.00016121231662098983	0.00010907107798582076	7.209675384365819e-05	0.000253899165759884	3.4768096794381466e-05	8.27300930713547e-05	3.293644912142022e-05
Anaeromyxobacteraceae	0.0	0.0	0.0	0.00030168946098149636	0.0	2.0939777200770582e-05	0.0	0.0	0.0	0.0	0.0	0.0	1.7384048397190733e-05	0.0	0.0
Anaerovoracaceae	0.01599540501966791	0.027441273379997702	0.00010367912791042124	0.08281375703942076	0.02917457751376957	0.0026593517044978645	4.629272432682663e-05	0.04266996550162038	0.02786957923585362	0.0002544991819669151	0.0040374182152448585	0.016376496191512515	0.0005215214519157221	0.01793174767321613	0.0015644813332674604
Arcobacteraceae	0.0	0.0	0.0	0.0	0.0	0.0	0.0	0.0	0.0	7.271405199054717e-05	0.0	0.0	0.0	0.0	0.0
Arenicellaceae	0.0	0.0	0.0	0.0	0.0	0.0	0.0	0.0	0.0	0.0	0.0	0.00019949220166848026	0.0	0.0	0.0
Armatimonadaceae	1.7405228530650607e-05	0.0	0.0	0.000385492089031912	0.0	0.00014657844040539408	0.00021603271352519098	1.742342405129456e-05	0.00010075769788811864	0.0010179967278676604	7.209675384365819e-05	0.0	0.00039983311313538696	0.0	0.0
Atopobiaceae	0.0021930587948619765	0.001393374096355917	0.005065465963623438	0.0022123893805309734	0.05817997255484333	0.0003978557668146411	1.543090810894221e-05	0.0011673694114367355	0.006005158794131871	0.00014542810398109434	0.0	0.020457018498367792	5.215214519157222e-05	0.05236814891416753	0.0009551570245211863
Azospirillaceae	5.2215685591951816e-05	0.0	0.0	0.005849423437919013	0.0	0.0015495435128570231	0.0037651415785819	0.00019165766456424017	0.0014912139287441561	0.008289401926922376	0.0017483462807087108	0.0002720348204570185	0.0060496488422223755	0.0008893485005170631	3.293644912142022e-05
B1_7BS	0.0	0.0	0.0	0.0	0.0	8.375910880308233e-05	0.00010801635676259549	6.969369620517824e-05	0.0002821215540867322	0.0	0.00025233863845280365	0.0	3.4768096794381466e-05	0.0	0.0
BIrii41	0.0	0.0	0.0	0.0003184499865915795	0.0	0.00029315688081078817	0.00021603271352519093	1.742342405129456e-05	0.00020151539577623732	1.8178512997636796e-05	0.00032443539229646184	0.0	0.00024337667756067037	0.0	0.0
BSV26	0.0	0.0	1.4811303987203037e-05	0.0	0.0	0.0	0.0	0.0	0.0	0.0	0.0	0.00012694958287994197	0.0	0.0	0.0
Babeliaceae	0.0	0.0	0.0	0.0	0.0	0.0	0.0	0.0	0.0	0.0	0.0	0.0	5.215214519157222e-05	0.0	0.0
Bacillaceae	0.0004525359417969159	0.0009179876399521336	0.011404704070146338	0.011162510056315366	0.0004323552080004512	0.011558757014825359	0.007684592238253221	0.0015332613165139216	0.0154562308560374	0.016415197236866026	0.037382166867936766	0.013311570547696772	0.014706904944023363	0.002730093071354705	0.0032277720138991807
Bacteriovoracaceae	0.0	0.0	0.0	0.0004357736658621615	0.0	0.0	0.00012344726487153768	0.0	2.015153957762373e-05	0.0004362843119432831	0.0	0.0	0.0001390723871775259	0.0	0.0
Bacteroidaceae	0.04121558116058064	0.003999803288362867	0.0009775460631554003	0.0006704210244033253	0.00016918247269582872	0.0374403216349778	0.0004166345189414397	0.003083946057079137	0.015476382395615022	0.0008362115978912925	0.017825922387844487	0.006147986942328618	0.006623322439329672	0.0014891416752843849	0.015562472209871054
Bacteroidales_Incertae_Sedis	0.0005221568559195182	0.0042456928347786175	0.0	0.0011564762670957364	0.004455138447656823	0.0	0.0	0.005087639822978012	0.00032242463324197966	0.00021814215597164155	0.0	0.0	0.0	0.005336091003102379	0.0
Bacteroidales_RF16_group	0.0	0.0	0.0	0.0	0.00013158636765231123	0.0	0.0	0.0	0.0	0.0	0.0	0.0	0.0	0.00020682523267838678	0.0
Bacteroidetes_BD2_2	1.7405228530650607e-05	0.0	2.9622607974406075e-05	0.0	0.0	0.0	0.0	0.00012196396835906192	0.0	9.089256498818396e-05	0.0	0.0023394994559303595	0.0	0.0	6.587289824284044e-05
Barnesiellaceae	0.0	0.0	0.0	0.0	9.399026260879372e-05	0.0	0.0	0.0	0.0	0.00021814215597164155	0.00019826607307006001	0.0	0.0	0.0001654601861427094	0.000988093473642607
Bdellovibrionaceae	0.0	0.0	0.0	0.00023464735854116382	0.0	6.281933160231175e-05	0.0005400817838129774	0.0	2.015153957762373e-05	0.0005817124159243774	0.0004686288999837782	5.44069640914037e-05	0.0002259926291634796	0.0	0.0
Beijerinckiaceae	0.0008528561980018798	1.6392636427716667e-05	0.0007553765033473548	0.016023062483239474	0.00015038442017406998	0.010490828377586064	0.011897230151994448	0.0016900721329755725	0.012292439142350477	0.019996364297400468	0.013950721868747856	0.0010518679724338047	0.0274146443223698	0.0005791106514994829	0.00913986463119411
Bifidobacteriaceae	0.00019145751383715668	0.00019671163713260004	0.0003554712956928728	0.0006704210244033253	0.012538301032013085	0.00393667811374487	0.00041663451894143966	0.0019340000696936965	0.0017934870224085122	0.0005089983639338302	0.001964636542239685	0.0034095030830612987	0.0006779778874904387	0.011396070320579113	0.002865471073563559
Blastocatellaceae	0.0	0.0	0.0	0.0019442209707696435	1.8798052521758747e-05	0.0010469888600385293	0.0014042126379137413	3.484684810258912e-05	0.0006851523456392068	0.001963279403744774	0.0005947982192101801	1.8135654697134567e-05	0.001495028162158404	4.136504653567735e-05	0.0
Bogoriellaceae	0.0	0.0	0.0	0.00011732367927058191	0.0	0.0	0.0	0.0	2.015153957762373e-05	0.0	1.8024188460914547e-05	0.0	6.953619358876295e-05	0.0	0.0
Brevibacillaceae	1.7405228530650607e-05	0.0	1.4811303987203037e-05	0.00011732367927058194	0.0	4.1879554401541165e-05	0.0	1.742342405129456e-05	0.0	0.0	0.0	0.0016140732680449766	8.692024198595367e-05	0.0	1.646822456071011e-05
Brevibacteriaceae	0.0	0.0	0.0	0.00013408420488066506	0.0	0.0	0.0	0.0	0.0	0.0	0.0	0.0	0.0	0.0	0.0
Brevinemataceae	0.0	0.0	0.0	0.0	0.0	0.0	1.543090810894221e-05	0.0	0.0	0.0	1.8024188460914547e-05	0.0	1.7384048397190733e-05	0.0	0.0
Bryobacteraceae	0.0002262679708984579	0.0	0.0	0.00028492893537141324	0.0	0.0001046988860038529	0.0002314636216341332	1.742342405129456e-05	0.0001410607770433661	0.00039992728594800953	0.00025233863845280365	0.0	0.0001912245323690981	0.0	0.0
Burkholderiaceae	0.0010443137118390368	0.016130354244873205	0.0013626399668226793	0.001273799946366318	0.00033836494539165744	0.0007119524248261999	0.000941285394645475	0.0021256577342579366	0.0011687892955021765	0.0017451372477731322	0.0006488707845929237	0.000126949582879942	0.0012168833878033515	0.0011168562564632884	3.293644912142022e-05
Butyricicoccaceae	0.00012183659971455425	0.00027867481927118336	5.924521594881215e-05	0.00011732367927058191	0.00013158636765231123	0.0008794706424323647	6.172363243576884e-05	0.00020908108861553476	0.00030227309366435593	0.0002544991819669151	0.0006488707845929237	0.000544069640914037	0.00031291287114943323	0.0005791106514994829	0.00041170561401775266
Caldicoprobacteraceae	0.0	0.00018031900070488336	0.0	0.0	0.0	0.0	0.00018517089730730652	0.0	0.0	0.0	0.0	0.0	0.0	0.0	0.0
Caldilineaceae	0.0	0.0	0.0	8.380262805041566e-05	0.0	6.281933160231175e-05	0.00030861816217884417	8.71171202564728e-05	2.015153957762373e-05	0.00019996364297400468	1.8024188460914547e-05	0.00030830612985128765	0.00033029691954662395	0.0	0.0
Calditrichaceae	0.0	0.0	1.4811303987203037e-05	0.0	0.0	0.0	0.0	0.0	0.0	0.0	0.0	0.002883569096844396	0.0	0.0	1.646822456071011e-05
Campylobacteraceae	0.000487346398858217	0.06511155189089061	0.010323478879080514	0.009519978546527221	0.07400793277816417	0.0021567970516793698	0.00021603271352519093	0.0	0.011385619861357409	5.453553899291038e-05	1.8024188460914547e-05	0.0	0.0	0.07869700103412616	0.0013503944139782289
Candidatus_Gottesmanbacteria_bacterium_RIFOXYB1_FULL_47_11	0.0	0.0	0.0	0.0002011263073209976	0.0	0.0	0.0	0.0	0.0	0.0	0.0	0.0	3.4768096794381466e-05	0.0	0.0
Candidatus_Kaiserbacteria_bacterium_RIFOXYB1_FULL_46_14	0.0	0.0	0.0	0.0	0.0	0.0	0.0	0.0	0.0	5.453553899291038e-05	0.0	0.0	0.0	0.0	0.0
Candidatus_Peribacteria_bacterium_RIFCSPLOWO2_01_FULL_51_18	0.0	0.0	0.0	0.0	0.0	0.0	0.0	0.0	0.0	5.453553899291038e-05	0.0	0.0	1.7384048397190733e-05	0.0	0.0
Candidatus_Saccharibacteria_bacterium_UB2523	0.0016186862533505064	0.037752241693031485	0.0	6.704210244033253e-05	0.00421076376487396	0.0	0.0	0.00024392793671812384	0.0008463646622601968	0.0	0.0	0.0	0.0	0.004943123061013443	0.0006916654315498246
Cardiobacteriaceae	0.0004525359417969158	0.002753962919856401	0.0	0.0	0.0037408124518299906	0.0	0.0	0.0	0.0009672738997259393	0.0	0.0	0.0	0.0	0.002792140641158221	0.00013174579648568088
Carnobacteriaceae	0.0055870783583388435	0.0003278527285543334	0.00361395817287754	1.6760525610083132e-05	0.00026317273530462247	0.0012145070776446935	0.0004783581513772085	0.009635153500365892	0.0033854586490407873	0.0	0.001279717380724933	5.44069640914037e-05	3.4768096794381466e-05	0.00020682523267838678	0.0001646822456071011
Caulobacteraceae	0.0	0.00022949690998803334	1.4811303987203037e-05	0.003620273531777957	1.8798052521758747e-05	0.0014239048496523994	0.003286783427204691	0.0009931351709237901	0.0010680315976140575	0.005580803490274495	0.0012436690038031034	0.0015233949945593036	0.004085251373339822	0.0018821096173733199	0.00018115047016781122
Cellulomonadaceae	5.2215685591951816e-05	0.0	2.9622607974406075e-05	0.00524604451595602	1.8798052521758747e-05	0.002345255046486305	0.003965743383998147	3.484684810258912e-05	0.0016524262453651462	0.006816942374113797	0.0005046772769056073	0.000253899165759884	0.0029900563243168065	2.0682523267838682e-05	3.293644912142022e-05
Cellvibrionaceae	0.0	0.0	0.0	0.0	0.0	2.0939777200770582e-05	0.00020060180541624876	0.0	2.015153957762373e-05	1.8178512997636796e-05	0.0	0.0	3.4768096794381466e-05	0.0	0.0
Chitinophagaceae	0.0003306993420823615	0.0	1.4811303987203037e-05	0.017095736122284794	1.8798052521758747e-05	0.004711449870173384	0.015508062649486919	0.0013241802278983867	0.005420764146380781	0.02488638429376477	0.008921973288152701	0.0005803409503083063	0.016271469299770528	2.0682523267838682e-05	1.646822456071011e-05
Chloroflexaceae	0.0	0.0	0.0	0.0	0.0	0.0	0.0	0.0	0.0	0.0	0.0	9.067827348567284e-05	3.4768096794381466e-05	0.0	0.0
Christensenellaceae	0.0006962091412260242	0.0004589938199760667	2.9622607974406075e-05	1.6760525610083132e-05	0.0	0.00035597621241309995	1.543090810894221e-05	0.00036589190507718575	0.0002619700145091085	0.0	0.000522701465366522	5.44069640914037e-05	0.00012168833878033516	2.0682523267838682e-05	0.00013174579648568088
Chromatiaceae	0.0	0.0	7.405651993601516e-05	0.0	0.0	0.0	0.0	0.0	0.0	0.0	0.0	0.001976786361987668	0.0	0.0	6.587289824284044e-05
Chroococcidiopsaceae	0.00012183659971455425	0.0	1.4811303987203037e-05	5.028157683024939e-05	0.0	0.00014657844040539408	0.0	5.227027215388368e-05	0.00012090923746574241	0.0	3.604837692182909e-05	0.0001813565469713457	3.4768096794381466e-05	0.0	3.293644912142022e-05
Chthoniobacteraceae	0.0003655097991436628	0.0	4.44339119616091e-05	0.001257039420756235	1.8798052521758747e-05	0.0023452550464863045	0.0020060180541624875	0.0002090810886155348	0.0041915202321457365	0.002417742228685693	0.008074836430489715	0.00270221254987305	0.002242542243237605	0.0	0.0
Clade_II	0.0	0.0	0.0	0.0	0.0	0.0	0.0	0.0007492072342056661	0.0	0.0	0.0	1.8135654697134567e-05	0.0	0.0	6.587289824284044e-05
Clostridiaceae	0.0012705816827374946	0.00029506745569890004	0.002547544285798921	0.000502815768302494	9.399026260879372e-05	0.00016751821760616466	0.000370341794614613	0.0004878558734362477	0.000443333870707722	0.0005998909289220142	0.0005947982192101801	0.0028654334421472608	0.011247479312982409	8.27300930713547e-05	0.000741070105231955
Clostridiales_bacterium_feline_oral_taxon_148	0.0	0.0	0.0	0.000502815768302494	0.0004887493655657273	0.0	0.0	0.0009234414747186117	0.0	0.0	0.0	0.0	0.0	0.00045501551189245087	0.0
Clostridiales_bacterium_oral_taxon_075	0.0	0.0008196318213858335	0.0	0.0	9.399026260879372e-05	0.0	0.0	0.0	0.0	0.0	0.0	0.0	0.0	0.00018614270941054808	0.0
Clostridium_sp._CAG_306	0.0	0.0	1.4811303987203037e-05	0.0	0.0	2.0939777200770582e-05	0.0	5.227027215388368e-05	0.00032242463324197966	0.0	0.00039653214614012014	1.8135654697134567e-05	6.953619358876295e-05	0.0	1.646822456071011e-05
Coleofasciculaceae	0.0	0.0	1.4811303987203037e-05	0.0	0.0	0.0006072535388223469	0.0	0.0	0.0007657585039497018	0.0	0.0	3.6271309394269135e-05	1.7384048397190733e-05	2.0682523267838682e-05	3.293644912142022e-05
Comamonadaceae	0.008685209036794653	0.006032490205399734	0.10529356004502637	0.03454344328238134	0.010000563941575651	0.014364687159728622	0.01864053699560219	0.05537164163501412	0.021280025793970658	0.036466097073259415	0.09886267370811627	0.07140007254261879	0.06875391141088938	0.00970010341261634	0.09752482584852523
Coriobacteriaceae	0.0	0.0	0.0	3.3521051220166265e-05	0.0	6.281933160231175e-05	0.0	0.00012196396835906192	4.030307915524746e-05	1.8178512997636796e-05	1.8024188460914547e-05	0.0	1.7384048397190733e-05	0.00026887280248190284	3.293644912142022e-05
Corynebacteriaceae	0.00012183659971455425	0.0011966624592233167	0.005687540731085965	0.0	0.0003195668928698987	0.000607253538822347	1.543090810894221e-05	0.0003310450569745966	0.001269546993390295	0.00014542810398109434	1.8024188460914547e-05	3.6271309394269135e-05	1.7384048397190733e-05	0.0001654601861427094	0.000609324308746274
Coxiellaceae	0.0	0.0	0.0	0.00021788683293108072	0.0	0.0	0.0	0.0	0.0	0.0003090347209598255	1.8024188460914547e-05	0.000253899165759884	0.00010430429038314442	0.0	8.234112280355055e-05
Crocinitomicaceae	0.0	0.0	0.0	0.0	0.0	0.0	0.0	0.0	0.0	0.00014542810398109434	0.0	0.0	0.0	0.0	0.00011527757192497075
Cryomorphaceae	0.0	0.0	0.0	0.0	0.00011278831513055249	0.0	0.0	0.00024392793671812384	0.0	0.0	0.00014419350768731635	0.0	0.0	8.27300930713547e-05	8.234112280355055e-05
Cyclobacteriaceae	0.0	0.0	1.4811303987203037e-05	0.0	0.0	0.0002303375492084764	0.00021603271352519098	0.0009931351709237901	0.00032242463324197966	0.00018178512997636797	0.00028838701537463275	0.0010155966630395355	0.00010430429038314442	0.0	3.293644912142022e-05
Cytophagaceae	5.2215685591951816e-05	0.0	0.0	0.0021285867524805575	0.0	0.0005234944300192647	0.00021603271352519093	5.227027215388368e-05	0.000523940029018217	0.0005635339029267406	0.0004325805230619492	7.254261878853827e-05	0.00027814477435505173	0.0	0.0
D05_2	0.0	1.6392636427716667e-05	0.0	0.0	0.0	0.00010469888600385292	0.0	0.0	0.00010075769788811864	0.0	0.00021629026153097456	0.0	0.00015645643557471664	0.0	0.0
DEV007	0.0	0.0	2.9622607974406075e-05	0.0	0.00018798052521758747	0.0	0.0	0.0	0.0	0.0	0.0	0.0018317011244105915	0.0	0.00010341261633919338	4.940467368213034e-05
Deferribacteraceae	0.011504856058760051	0.0	0.002740091237632561	0.0	0.0003195668928698987	0.0022614959376832233	0.0004166345189414397	0.00012196396835906192	0.0007657585039497018	0.0002908562079621887	0.0006849191615147527	0.00019949220166848026	0.00012168833878033516	0.00022750775594622543	0.004693443999802381
Defferrisomataceae	0.0	0.0	0.0	0.0	0.0	0.0	0.0	0.0	0.0	0.0	0.0	5.44069640914037e-05	0.0	0.0	0.0
Defluviicoccaceae	0.0	0.0	0.0	0.0005698578707428265	0.0	0.0	0.0001388781729804799	0.0	0.0	0.0002908562079621887	0.00010814513076548728	0.0	0.0003650650163410055	0.0	0.0
Defluviitaleaceae	0.0	0.0022293985541694673	0.0	0.0027319656744435503	0.006992875538094253	0.0	0.0	0.004477819981182702	0.0	0.0	0.0	0.0	0.0	0.00467425025853154	0.0
Deinococcaceae	0.0	0.0	0.0002517921677824516	0.001257039420756235	1.8798052521758747e-05	6.281933160231175e-05	0.00035491088650567085	0.0	0.00010075769788811864	0.001581530630794401	0.0	5.44069640914037e-05	0.00039983311313538696	0.0	0.0
Desulfatiglandaceae	0.0	0.0	4.44339119616091e-05	0.0	0.0	0.0	0.0	0.00036589190507718575	0.0	0.0	0.0	0.001251360174102285	0.0	0.0	0.0
Desulfitobacteriaceae	0.0	0.0	0.0	0.0	0.0	6.281933160231175e-05	0.0	1.742342405129456e-05	4.030307915524746e-05	0.0	0.00010814513076548728	0.0	1.7384048397190733e-05	0.0	0.0
Desulfobacteraceae	0.0	0.0	1.4811303987203037e-05	0.0	0.0	0.0	0.0	0.0	0.0	0.0	0.0	0.000544069640914037	0.0	0.0	0.0
Desulfobulbaceae	0.0003481045706130121	0.0025572512827238005	0.00045915042360329406	0.001139715741485653	0.0012030753613925598	0.0	0.0	0.014687946475241312	0.0004634854102853458	0.0010907107798582077	0.0	0.019078708741385567	3.4768096794381466e-05	0.0008273009307135469	0.00044464206313917306
Desulfocapsaceae	1.7405228530650607e-05	0.0	0.0016736773505539426	0.0007039420756234916	0.0	0.0	1.543090810894221e-05	0.0010454054430776736	2.015153957762373e-05	0.00010907107798582076	0.0	0.01021037359448676	1.7384048397190733e-05	0.0	0.0003623009403356224
Desulfolunaceae	0.0	0.0	0.0	0.0	0.0	0.0	0.0	0.0	0.0	0.0	0.0	0.0	0.0	0.0	0.00036230094033562243
Desulfomicrobiaceae	0.0	0.0233103290002131	0.0	0.005212523464735854	0.0	0.0	0.0	0.0	2.015153957762373e-05	0.0	0.0	0.0	0.0	0.0	0.0
Desulfomonilaceae	0.0	0.0	0.0	0.0	0.0	0.0	0.0	0.0	0.0	0.000527176876931467	0.0	1.8135654697134567e-05	0.0	0.0	0.0
Desulfosarcinaceae	1.7405228530650607e-05	0.0	0.00045915042360329406	1.6760525610083132e-05	0.0	0.0	3.086181621788442e-05	0.0	0.0	0.0007816760588983821	0.0	0.023540079796880675	0.0	0.0	0.00011527757192497075
Desulfovibrionaceae	0.001375013053921398	0.00029506745569890004	0.00010367912791042124	0.0002011263073209976	5.6394157565276245e-05	0.0029315688081078817	0.0004783581513772085	0.0009408648987699064	0.0033048524907302924	3.635702599527359e-05	0.0048124583190641826	0.0004715270221254988	0.001129963145817398	0.0003309203722854188	0.0005763878596248538
Desulfurivibrionaceae	0.0	0.0	1.4811303987203037e-05	0.0	0.0	0.0	0.0	0.0	0.0	0.0	0.0	0.0007254261878853826	0.0	0.0	3.293644912142022e-05
Desulfuromonadaceae	0.0	0.0	0.0	0.0	0.0	0.0	0.0	0.0	0.0	0.0	0.0	0.00034457743924555675	0.0	0.0	0.0
Devosiaceae	0.0	0.0	1.4811303987203037e-05	0.005748860284258514	1.8798052521758747e-05	0.0012145070776446935	0.002052310778489314	0.000714360386103077	0.0010478800580364343	0.005871659698236684	0.0012436690038031039	7.254261878853827e-05	0.005823656213058897	6.204756980351603e-05	0.0007246018806712448
Diplorickettsiaceae	0.0	0.0	1.4811303987203037e-05	0.0004190131402520783	0.0	0.0	0.00024689452974307536	0.0	0.0	0.00014542810398109434	0.0	0.0001088139281828074	0.00020860858076628884	0.0	0.0
Dongiaceae	0.0	0.0	0.0	0.0010559131134352372	0.0	8.375910880308233e-05	0.0004629272432682664	1.742342405129456e-05	2.015153957762373e-05	0.0024540992546809672	0.0003604837692182909	1.8135654697134567e-05	0.0012864195813921144	0.0	0.0
Ectothiorhodospiraceae	1.7405228530650607e-05	0.0	5.924521594881215e-05	0.0	1.8798052521758747e-05	0.0	0.0	0.0	0.0	0.0	1.8024188460914547e-05	0.0025933986216902425	3.4768096794381466e-05	0.0	3.293644912142022e-05
Eel_36e1D6	0.0	0.0	1.4811303987203037e-05	0.0	0.0	0.0	0.0	0.0	0.0	0.0	0.0	0.00030830612985128765	0.0	0.0	0.0
Eggerthellaceae	0.005238973787725832	1.6392636427716667e-05	0.000414716511641685	0.0004525341914722445	0.0009399026260879373	0.003350364352123293	4.629272432682663e-05	0.0009060180506673172	0.0037078832822827674	3.635702599527359e-05	0.007732376849732342	0.0022488211824446863	0.0017731729365134555	0.003474663908996897	0.0026843206033957483
Elusimicrobiaceae	0.0	0.0	0.0	0.0	0.0	2.0939777200770582e-05	0.0	3.484684810258912e-05	2.015153957762373e-05	0.0	5.407256538274364e-05	0.0	1.7384048397190733e-05	0.0	0.0
Enterobacteriaceae	0.00013924182824520486	3.2785272855433335e-05	0.0015403756146691154	0.0009218289085545725	0.00016918247269582872	0.009946394170366028	0.0012036108324974925	0.007004216468620413	0.02003063034015799	0.0004181057989456462	0.0349489014257133	0.004062386652158143	0.01955705444683958	0.01280248190279214	0.02957693131103536
Enterococcaceae	5.2215685591951816e-05	0.00013114109142173334	2.9622607974406075e-05	3.3521051220166265e-05	5.6394157565276245e-05	0.000251277326409247	1.543090810894221e-05	0.00010454054430776735	0.0002619700145091085	5.453553899291038e-05	0.0005407256538274366	0.0001813565469713457	0.000260760725957861	0.00012409513960703203	8.234112280355055e-05
Entotheonellaceae	1.7405228530650607e-05	0.0	0.0	0.0004357736658621614	1.8798052521758747e-05	0.00016751821760616466	0.00020060180541624876	5.227027215388368e-05	0.00024181847493148477	0.000345391746955099	0.0006849191615147528	1.8135654697134567e-05	0.00015645643557471662	0.0	1.646822456071011e-05
Erwiniaceae	3.481045706130121e-05	0.0	2.9622607974406075e-05	5.028157683024939e-05	3.7596105043517494e-05	2.0939777200770582e-05	1.543090810894221e-05	0.0	0.0006448492664839593	0.0	0.00010814513076548728	3.6271309394269135e-05	0.00015645643557471664	8.27300930713547e-05	0.0005928560841855639
Erysipelatoclostridiaceae	0.006909875726668293	0.0016064783699162337	0.00044433911961609104	0.001877178868329311	0.01449329849427599	0.014511265600134013	0.0009875781189723014	0.00432100916472105	0.007173948089634049	0.0006726049809125612	0.00733584470359222	0.0038084874863982604	0.002694527501564565	0.012637021716649429	0.0034253907086277033
Erysipelotrichaceae	0.016360914818811568	0.0174089798862351	0.01827714912020855	0.002413515687851971	0.011861571141229769	0.049962308401038616	0.0015739526271121055	0.003188486601386905	0.016745929389005317	0.0021996000727140517	0.02746886321443377	0.05558578164671745	0.0057019678742785615	0.008273009307135471	0.040413023071982614
Eubacteriaceae	1.7405228530650607e-05	0.0039834106519351506	4.44339119616091e-05	1.6760525610083132e-05	0.011109649040359418	0.0004187955440154117	0.0	0.004460396557131407	0.003063034015798807	3.635702599527359e-05	0.002271047746075233	0.00029017047515415313	0.0005041374035185313	0.0063702171664943115	1.646822456071011e-05
Euzebyaceae	0.0	0.0	0.0	0.0	0.0	0.0	0.0	0.0	6.045461873287119e-05	0.00010907107798582076	1.8024188460914547e-05	0.0	1.7384048397190733e-05	0.0	0.0
Exiguobacteraceae	0.00010443137118390363	4.917790928315001e-05	1.4811303987203037e-05	0.0	1.8798052521758747e-05	0.041837674847139635	0.008625877632898696	0.030142523608739587	0.00739561502498791	1.8178512997636796e-05	0.014040842811052431	0.00014508523757707654	0.03668034211807246	2.0682523267838682e-05	1.646822456071011e-05
FFCH9454	0.0	0.0	0.0	0.0	0.0	0.0	0.0	0.0	0.0	0.0	0.0	3.6271309394269135e-05	0.0	0.0	1.646822456071011e-05
Family_XI	0.0046297907891530606	0.007311115846761635	0.0	0.03134218289085545	0.024493862435851645	0.0007747717564285116	1.543090810894221e-05	0.003153639753284316	0.003445913267773658	0.000527176876931467	3.604837692182909e-05	1.8135654697134567e-05	0.00020860858076628884	0.015863495346432263	0.00026349159297136177
Ferrovibrionaceae	0.0	0.0	0.0	0.00018436578171091442	0.0	0.0	0.0	0.0	0.0	3.635702599527359e-05	0.0	0.0	5.215214519157222e-05	0.0	0.0
Fibrobacteraceae	0.0	0.0	1.4811303987203037e-05	0.0	0.0	2.0939777200770582e-05	0.0	3.484684810258912e-05	2.015153957762373e-05	0.0003090347209598255	0.0	0.0009249183895538627	6.953619358876295e-05	0.0	0.0
Fimbriimonadaceae	0.0	0.0	0.0	0.00015084473049074818	1.8798052521758747e-05	0.0	4.629272432682664e-05	0.0	0.0	0.0002726776949645519	0.0	0.0	3.4768096794381466e-05	0.0	0.0
Flavobacteriaceae	0.00043513071326626516	0.011376489680835369	0.0013478286628354759	0.000251407884151247	0.013985751076188508	0.0014867241812547116	3.086181621788442e-05	0.0012544865316932085	0.00036272771239722717	0.00019996364297400468	0.0008291126692020692	0.003881030105186797	3.4768096794381466e-05	0.013733195449844882	0.0009716252490818963
Frankiaceae	0.0	0.0	0.0	0.0	0.0	0.00016751821760616466	0.0	1.742342405129456e-05	0.00024181847493148483	0.0	0.00039653214614012014	0.0	6.953619358876295e-05	0.0	0.0
Fusobacteriaceae	0.013088731855049256	0.22346441978263365	0.002310563422003673	0.027085009385894344	0.1808184672067974	0.015160398693357903	0.5073219658976931	0.018573370038680002	0.017269869418023536	0.0007634975459007452	0.001550080207638651	0.0004896626768226333	0.003841874695779153	0.2047569803516029	0.001053966371885447
Gaiellaceae	0.00012183659971455425	0.0	2.9622607974406075e-05	0.005748860284258513	3.7596105043517494e-05	0.008669067761119021	0.0040583288326518025	0.0008885946266160227	0.012896985329679188	0.010907107798582076	0.020060921756997883	0.0002176278563656148	0.007874973923927405	2.0682523267838682e-05	3.293644912142022e-05
Gemellaceae	0.014933686079298219	0.0009999508220907168	0.0033029207891462765	0.0	0.0035152358215688856	6.281933160231175e-05	0.0	0.005627765968568143	0.005299854908915041	0.0	1.8024188460914547e-05	0.00034457743924555686	1.7384048397190733e-05	0.001799379524301965	0.00044464206313917296
Geminicoccaceae	3.481045706130121e-05	0.0	0.0	0.0035029498525073746	1.8798052521758747e-05	0.001968339056872435	0.0017282617082015276	0.0003136216329233021	0.003022730936643561	0.0031448827485911646	0.008831852345848129	0.0001813565469713457	0.004033099228148253	0.0011168562564632886	0.00011527757192497078
Gemmataceae	0.0	0.0	0.0	0.0022123893805309734	0.0	0.0002931568808107881	0.0006635290486845151	1.742342405129456e-05	0.0003828792519748509	0.0015269950918014904	0.0015320560191777366	3.6271309394269135e-05	0.0006605938390932478	0.0	0.0
Gemmatimonadaceae	0.0002610784279597591	0.0	0.00010367912791042124	0.005396889246446768	0.0	0.002659351704497864	0.0047527196975542	0.00047043244938495314	0.003607125584394649	0.008253044900927105	0.007498062399740455	0.008034095030830612	0.007231764133231345	0.0	0.0003787691648963325
Geobacteraceae	0.0	0.0	0.0	0.0	0.0	0.00010469888600385292	0.0	0.0	0.0001410607770433661	0.0	0.00021629026153097456	0.0	5.215214519157222e-05	0.0	0.0
Geodermatophilaceae	8.702614265325304e-05	0.0	1.4811303987203037e-05	0.0019609814963797265	0.0	0.0013820252952508585	0.0017128308000925855	1.742342405129456e-05	0.001571820087054651	0.002199600072714052	0.00118959643842036	0.0001813565469713457	0.0016862526945275015	0.0	0.0002470233684106516
Geopsychrobacteraceae	0.0	0.0	0.0	0.0	0.0	0.0	0.0	0.0	0.0	0.0	0.0	0.00021762785636561478	0.0	0.0	0.0
Glycomycetaceae	0.0	0.0	0.00029622607974406066	0.0	0.0	0.0	0.0	0.0	0.0	0.0	0.0	0.0	0.0	0.0	0.0
Granulosicoccaceae	0.0	0.0	4.44339119616091e-05	0.0	0.0	0.0	0.0	0.0	0.0	0.0	0.0	7.254261878853827e-05	0.0	0.0	0.0
Gven_F17	0.0	0.0	1.4811303987203037e-05	0.0	0.0	0.0	0.0	0.0	0.0002619700145091085	0.0	0.0	0.0001632208922742111	0.0	0.0	0.0
Hafniaceae	0.0	0.0	0.0	0.0	0.0	0.0	0.0	0.0	0.0	0.0	9.012094230457272e-05	0.0	0.001981781517279744	0.0	0.0
Haliangiaceae	0.0	0.0	2.9622607974406075e-05	0.0004525341914722445	0.0	0.0009213501968339057	0.001172749016279608	8.71171202564728e-05	0.0012090923746574235	0.0005998909289220142	0.003478668372956508	0.00019949220166848026	0.0007822821778735831	0.0	0.0
Halieaceae	0.0	0.0	7.405651993601516e-05	0.00046929471708232774	0.0	2.0939777200770582e-05	0.00012344726487153768	0.0006795135380004879	0.0004634854102853458	0.00023632066896927832	0.0	0.0071817192600652875	1.7384048397190733e-05	0.0	0.0005434514105034337
Halomonadaceae	0.0	0.0	1.4811303987203037e-05	0.0	0.0	0.0	0.0	0.0	0.0	9.089256498818396e-05	0.0	1.8135654697134567e-05	0.0	0.0	0.0
Helicobacteraceae	0.0	0.0	1.4811303987203037e-05	0.00011732367927058191	0.0	0.013568975626099341	0.0005400817838129774	0.0010802522911802623	0.0028010640012896986	0.00014542810398109434	0.0016041527730213947	0.0029923830250272033	0.0012168833878033515	0.0	0.0006422607578676942
Herpetosiphonaceae	0.0	0.0	0.0	3.3521051220166265e-05	0.0	2.0939777200770582e-05	0.0	0.0	2.015153957762373e-05	0.00014542810398109434	1.8024188460914547e-05	0.0	8.692024198595367e-05	0.0	0.0
Holosporaceae	0.0	0.0	0.0	0.0	0.0	0.0	9.258544865365329e-05	0.0	0.0	0.00014542810398109434	0.0	0.0	0.0	0.0	0.0
Hungateiclostridiaceae	0.0	0.0	0.0	0.0	0.0	0.0	0.0	0.0	0.00012090923746574241	0.0	0.0	0.0	0.0	0.0	0.0
Hydrogenedensaceae	0.0	0.0	0.0	0.0	0.0	0.0	0.0	0.0	0.0	0.00018178512997636792	0.0	0.0	0.0	0.0	0.0
Hydrogenoanaerobacterium	0.0	0.0	0.0	0.0	0.0	0.0	0.0	1.742342405129456e-05	0.0001410607770433661	0.0	0.00014419350768731635	1.8135654697134567e-05	8.69202419859537e-05	0.0	0.0
Hymenobacteraceae	0.00020886274236780732	0.0	0.0009331121511937913	0.00449182086350228	0.0	0.0010888684144400704	0.002268343492014505	0.00012196396835906192	0.0011083346767693054	0.005817124159243774	0.00039653214614012014	0.0008342401160681902	0.0024859189207982755	0.0	0.00013174579648568088
Hyphomicrobiaceae	0.0	0.0	5.924521594881215e-05	0.0018101367658889785	7.519221008703499e-05	0.0011935673004439232	0.0012807653730422036	0.00012196396835906192	0.001591971626632275	0.0019814579167424106	0.004271732665236748	0.0015052593398621687	0.0021034698560600798	0.0	0.00011527757192497075
Hyphomonadaceae	0.0	0.0	0.0	0.0	0.0	8.375910880308233e-05	0.0	1.742342405129456e-05	0.00016121231662098983	0.0	0.0004506047115228637	1.8135654697134567e-05	0.00012168833878033516	0.0	0.0
Iamiaceae	1.7405228530650607e-05	0.0	2.9622607974406075e-05	0.004056047197640118	0.0	0.0007747717564285116	0.002438083481212869	0.00012196396835906192	0.0011284862163469288	0.005889838211234321	0.0026135073268326093	0.0008523757707653247	0.0025380710659898475	0.0	0.0
Ilumatobacteraceae	3.481045706130121e-05	0.0	0.0002369808637952485	0.004391257709841782	3.7596105043517494e-05	0.00326660524332021	0.0031016125298973843	0.0003484684810258912	0.0038287925197485096	0.006489729140156336	0.008903949099691787	0.0006347479143997099	0.0038244906473819617	0.0	0.0005105149613820134
Inquilinaceae	0.0	0.0	0.0	0.002128586752480558	0.0	4.1879554401541165e-05	0.0004937890594861507	1.742342405129456e-05	2.015153957762373e-05	0.0006362479549172878	0.00010814513076548728	0.0	0.0006258257422988666	0.0	0.0
Intrasporangiaceae	5.2215685591951816e-05	0.0	0.0	0.000502815768302494	0.0	0.00018845799480693523	0.0005400817838129774	0.00013938739241035647	0.0006246977269063357	0.0002544991819669151	0.0036408860691047374	0.00016322089227421111	0.0007301300326820108	2.0682523267838682e-05	1.646822456071011e-05
JG30_KF_CM45	0.0	0.0	0.0	0.00030168946098149636	0.0	0.0	0.0001697399891983643	0.0	6.045461873287119e-05	3.635702599527359e-05	0.0002343144499918891	0.0	1.7384048397190733e-05	0.0	0.0
KF_JG30_B3	0.0	0.0	0.0	0.0	0.0	0.0002303375492084764	0.0	5.227027215388368e-05	0.00010075769788811864	0.00012724959098345758	0.0004325805230619491	0.0	8.69202419859537e-05	0.0	0.0
KI89A_clade	0.0	0.0	0.0	0.0	0.0	0.0	0.0	0.0	0.0	0.0	0.0	0.00023576351106274936	0.0	0.0	0.0
Kaistiaceae	0.0	0.0	0.0	0.0	0.0	8.375910880308233e-05	0.0	0.0	0.0	0.0	1.8024188460914547e-05	0.0	6.953619358876295e-05	0.0	0.0
Kallotenuaceae	0.0	0.0	0.0	0.00028492893537141324	0.0	4.1879554401541165e-05	0.00010801635676259549	0.0	4.030307915524746e-05	0.0003817487729503727	0.0	0.0	0.00010430429038314445	0.0	0.0
Kangiellaceae	0.0	0.0	1.4811303987203037e-05	0.0	0.0	0.0	0.0	0.0	0.0	3.635702599527359e-05	0.0	3.6271309394269135e-05	0.0	0.0	0.0
Kiloniellaceae	1.7405228530650607e-05	0.0	0.00010367912791042124	0.00028492893537141324	0.0	2.0939777200770582e-05	0.0004012036108324975	1.742342405129456e-05	0.0	0.0004908198509361933	1.8024188460914547e-05	0.003046789989118607	0.0004519852583269592	0.0	1.646822456071011e-05
Kineosporiaceae	0.0	0.0	0.0	0.0005363368195226601	0.0	2.0939777200770582e-05	0.00018517089730730646	0.0	0.00020151539577623732	0.00019996364297400468	5.407256538274364e-05	1.8135654697134567e-05	0.000260760725957861	0.0	1.646822456071011e-05
Kiritimatiellaceae	0.0	0.0	1.4811303987203037e-05	0.0	0.0	0.0	0.0	0.0	0.0	0.0	0.0	0.00016322089227421111	0.0	0.0	0.0
LWQ8	0.0	0.0	0.0	0.002866049879324216	1.8798052521758747e-05	2.0939777200770582e-05	0.0020060180541624875	1.742342405129456e-05	2.015153957762373e-05	0.0028176695146337016	0.00014419350768731635	0.0	0.0014950281621584035	0.0	0.0
Labraceae	0.0	0.0	0.0	0.0	0.0	0.0	0.0	0.0	6.045461873287119e-05	0.0	0.0002703628269137183	0.0	1.7384048397190733e-05	0.0	0.0
Lachnospiraceae	0.33954119817593204	0.01599921315345146	0.02569761241779728	0.02302896218825423	0.04265278117187057	0.1377627942038697	0.010431293881644935	0.04394187545736485	0.0629131065613413	0.013288493001272505	0.09796146428507056	0.04626405513239031	0.04264307071830889	0.04738366080661841	0.18383479077120726
Lactobacillaceae	0.007275385525811954	0.05707916004130944	0.03825759819894543	0.009168007508715471	0.023347181232024363	0.01291984253287545	0.006465550497646787	0.04512666829285291	0.01221183298403998	0.028322123250318125	0.020114994322380637	0.10440696409140368	0.0026249913079758017	0.017063081695966906	0.03264002107932744
Latescibacteraceae	0.0	0.0	7.405651993601516e-05	0.0	0.0	2.0939777200770582e-05	0.0	0.0	0.0	0.0006544264679149245	0.0004506047115228637	0.0035364526659412408	0.0	0.0	6.587289824284044e-05
Legionellaceae	3.481045706130121e-05	0.0	0.0	0.0003519710378117458	1.8798052521758747e-05	0.0004606750984169528	7.715454054471106e-05	0.0	0.00032242463324197966	0.0002908562079621887	9.012094230457272e-05	0.0	0.0018948612752937907	0.0	0.0
Lentimicrobiaceae	0.0	0.0004426011835483501	0.0	0.0008715473317243228	0.0030640825610466754	0.0	1.543090810894221e-05	0.0	0.00018136385619861359	0.0	0.0	0.0004715270221254988	0.0	0.0022750775594622538	0.0
Leptolyngbyaceae	0.00020886274236780732	0.0	0.0	8.380262805041566e-05	0.0	0.0	1.543090810894221e-05	6.969369620517824e-05	0.0	1.8178512997636796e-05	0.00021629026153097456	0.00012694958287994197	5.215214519157221e-05	0.0	1.646822456071011e-05
Leptotrichiaceae	0.0005047516273888674	0.006786551481074703	0.035606374785236095	0.0007542236524537409	0.004624320920352651	0.0004606750984169528	0.00010801635676259549	0.0	0.007576978881186524	0.0	1.8024188460914547e-05	7.254261878853827e-05	0.0	0.004260599793174768	0.0013174579648568088
Limnochordaceae	0.0	0.0	0.0	0.0	0.0	0.0	0.00012344726487153768	0.0	0.0	0.0	0.0	0.0	0.0	0.0	0.0
Listeriaceae	0.0	0.0	0.0	0.0	0.0	0.0	1.543090810894221e-05	0.0	0.0	0.0	0.0	0.0	0.0	4.136504653567735e-05	1.646822456071011e-05
Longimicrobiaceae	0.00012183659971455425	0.0	0.0	0.003402386698846876	0.0	0.0009422899740346764	0.0025152380217575805	3.484684810258912e-05	0.0009068192809930678	0.004617342301399744	7.209675384365819e-05	9.067827348567284e-05	0.00210346985606008	2.0682523267838682e-05	0.0
MSBL8	0.0	0.0	0.0	0.0	0.0	0.0	0.0	0.0	0.0	0.0	0.0	5.44069640914037e-05	0.0	0.0	0.0
Magnetospiraceae	0.0	0.0	0.0	0.0	0.0	0.0	9.258544865365329e-05	0.0	0.0	0.0	0.0	0.0	0.0	0.0	0.0
Marinifilaceae	0.0	6.557054571086667e-05	8.88678239232182e-05	5.028157683024939e-05	0.0	0.0008794706424323647	1.543090810894221e-05	0.000627243265846604	0.0027406093825568275	0.0	0.004560119680611379	0.00038084874863982595	0.0006953619358876295	0.0014891416752843846	6.587289824284044e-05
Marinilabiliaceae	0.0	0.0	2.9622607974406075e-05	0.0	0.00022557663026110493	0.0	0.0	0.0	0.0	1.8178512997636796e-05	0.0	0.0007798331519767864	0.0	8.27300930713547e-05	1.646822456071011e-05
Melioribacteraceae	0.0	0.0	2.9622607974406075e-05	0.00021788683293108072	0.0	0.0	0.0	0.0	0.0	0.0	0.0	0.0005984766050054407	0.0	0.0	0.0
Methylococcaceae	0.0	0.0	0.0	0.0	0.0	2.0939777200770582e-05	0.0	1.742342405129456e-05	2.015153957762373e-05	0.0	0.0	0.0	5.215214519157222e-05	0.0	0.0
Methyloligellaceae	1.7405228530650607e-05	1.6392636427716667e-05	5.924521594881215e-05	0.0009721104853848217	0.0	0.0010679286372392998	0.0006172363243576882	8.71171202564728e-05	0.0013300016121231663	0.0012906744228322125	0.0034966925614174217	0.001632208922742111	0.0011647312426117794	0.0	0.0002305551438499415
Methylophagaceae	0.0	0.0	0.0	0.0	0.0	0.0	0.0	0.0	0.0	0.0	0.0	0.00019949220166848026	0.0	0.0	0.0
Methylophilaceae	0.0	0.0	0.0	0.0013073209975864846	0.0	0.0	0.0004474963351593241	0.0	0.0	0.0004362843119432831	1.8024188460914547e-05	0.0	0.0005910576455044849	0.0	0.00047757851226059314
Methylopilaceae	0.0	0.0	0.0	0.0	0.0	0.0	0.0	0.0	0.0	0.00014542810398109434	0.0	0.0	3.4768096794381466e-05	0.0	0.0
Microbacteriaceae	0.0010443137118390363	0.0	0.0004295278156288879	0.0019777420219898104	0.00013158636765231123	0.01465784404053941	0.002962734356916905	0.006986793044569119	0.005461067225536032	0.0015269950918014904	0.004776409942142354	0.0016503445774392455	0.009526458521660524	0.0015718717683557394	0.0008563476771569258
Micrococcaceae	0.0012531764542068435	0.0002786748192711834	0.014174417915753303	0.05561142397425583	0.0009962967836532137	0.005214004522991875	0.035815137720854866	0.021936090880579854	0.007758342737385134	0.07520450827122341	0.0031001604152773024	0.0011425462459194779	0.03728878381197413	0.0005997931747673215	0.0026678523788350376
Microcystaceae	0.00017405228530650607	0.0	0.0	5.028157683024939e-05	0.0	2.0939777200770582e-05	1.543090810894221e-05	5.227027215388368e-05	0.0	0.0	0.0	0.00019949220166848026	6.953619358876295e-05	2.0682523267838682e-05	1.646822456071011e-05
Micromonosporaceae	1.7405228530650607e-05	0.0	0.0003554712956928729	0.0010223920622150712	0.0	0.0009632297512354472	0.00027775634596095974	6.969369620517824e-05	0.0013501531517007902	0.00032721323395746226	0.0027216524575980968	3.6271309394269135e-05	0.0007475140810792014	0.0	3.293644912142022e-05
Micropepsaceae	0.0	0.0	0.0	0.0	0.0	0.0	0.0	0.0	0.0	0.0	0.0001802418846091455	1.8135654697134567e-05	5.215214519157222e-05	0.0	0.0
Microscillaceae	0.0	0.0	0.00016292434385923338	0.0004357736658621614	3.7596105043517494e-05	0.00025127732640924696	0.0004937890594861508	5.227027215388368e-05	0.0005642431081734644	0.0011270678058534812	0.0009552819884284711	0.0011244105912223432	0.0009561226618454904	0.0	0.0
Microtrichaceae	5.2215685591951816e-05	0.0	4.44339119616091e-05	0.000770984178063824	0.0	0.00014657844040539408	0.0007406835892292263	0.001271909955744503	0.00012090923746574241	0.0021632430467187786	3.604837692182909e-05	0.0013239027928908232	0.0007996662262707738	0.0	0.0001646822456071011
Moduliflexaceae	0.0	0.0	1.4811303987203037e-05	0.0	0.0	0.0	0.0	0.0	0.0	0.0	0.0	0.0017410228509249187	0.0	0.0	0.0
Monoglobaceae	0.0005917777700421207	0.0	0.00014811303987203033	0.00011732367927058191	0.0006015376806962799	0.0001256386632046235	4.629272432682663e-05	0.00024392793671812387	0.0002821215540867322	0.00016360661697873113	0.0007209675384365819	0.00019949220166848026	0.0002259926291634796	0.00026887280248190284	0.0013009897402960985
Moraxellaceae	0.0012531764542068435	0.0002786748192711834	0.0032436755731974644	0.00013408420488066506	0.00026317273530462247	0.0647039115503811	0.00027775634596095985	0.0047914416141060035	0.0004030307915524746	0.00034539174695509913	0.0002703628269137182	0.00012694958287994197	0.0009561226618454904	0.00037228541882109616	3.293644912142022e-05
Muribaculaceae	0.18007449437811124	0.004852220382604134	0.0020291486462468158	0.0013911236256369	0.0014098539391319061	0.08369628947148006	0.00027775634596095974	0.0033975676900024395	0.018700628728034824	0.002654062897654971	0.02007894594545881	0.030159593761334782	0.007648981294763923	0.0015925542916235779	0.10251469789042042
Mycobacteriaceae	0.0	0.0	0.0	0.0002178868329310807	0.0	0.0006910126476254293	9.258544865365329e-05	5.227027215388368e-05	0.0011284862163469288	7.271405199054717e-05	0.002433265442223464	3.6271309394269135e-05	0.0010604269522286349	0.0	0.0
Mycoplasmataceae	0.0	0.0017540120977656837	0.0	0.002178868329310807	0.0053010508111359655	0.00014657844040539408	9.258544865365329e-05	0.0	0.0004030307915524746	0.00010907107798582076	1.8024188460914547e-05	0.0	6.953619358876295e-05	0.005336091003102379	3.293644912142022e-05
Myxococcaceae	0.0	0.0	0.00020735825582084244	0.00497787610619469	9.399026260879372e-05	0.0020730379428762877	0.006727875935498804	0.00010454054430776735	0.003103337094954055	0.007253226686057082	0.002253023557614319	0.007344940152339498	0.0051109102287740776	0.0	0.00016468224560710112
NS9_marine_group	0.0	0.0	0.0	0.0	0.0	0.0	0.0	0.0	8.060615831049492e-05	0.0	0.0	0.0	0.0	0.0	0.0
Nakamurellaceae	0.0	0.0	0.0	0.0	0.0	0.00016751821760616466	1.543090810894221e-05	0.0	0.0002821215540867322	0.0	0.0002343144499918891	0.0	3.4768096794381466e-05	0.0	0.0
Nannocystaceae	0.0	0.0	0.0	1.6760525610083132e-05	0.0	0.0	0.0002623254378520176	0.0	0.0	0.000527176876931467	0.0	0.0	0.00015645643557471664	0.0	0.0
Neisseriaceae	0.017735927872732968	0.0045243676540498	0.0	1.6760525610083132e-05	0.0004887493655657273	0.00016751821760616466	7.715454054471106e-05	0.08469526431334286	0.0029018216991778174	0.0011088892928558442	0.0013878625114904202	1.8135654697134567e-05	0.0	0.0004343329886246122	0.0008398794525962156
Nitriliruptoraceae	0.0	0.0	0.0	0.00013408420488066506	0.0	0.0	0.0	0.0	0.0	0.0	0.0	0.0	0.0	0.0	0.0
Nitrincolaceae	0.0	0.0	0.0	0.0	0.0	0.0003769159896138705	0.0	0.0	0.0	0.0	0.0	0.0	0.0	0.0	0.0
Nitrosococcaceae	0.0	0.0	1.4811303987203037e-05	0.0	0.0	0.00035597621241309984	0.0	1.742342405129456e-05	0.00048363694986296965	0.0	0.0010454029307330438	0.00030830612985128765	0.0002259926291634796	0.0	0.0
Nitrosomonadaceae	0.0	0.0	1.4811303987203037e-05	0.002447036739072137	0.0	0.0007119524248261999	0.0024380834812128696	0.00010454054430776735	0.0007859100435273255	0.0018723868387565891	0.0018384672230132835	0.00041712005803409504	0.0021903900980460326	6.204756980351603e-05	0.0
Nitrososphaeraceae	0.0	0.0	0.0	0.0	0.0	2.0939777200770582e-05	0.00010801635676259549	0.0	2.015153957762373e-05	3.635702599527359e-05	7.209675384365819e-05	0.0	0.0	0.0	0.0
Nitrospinaceae	0.0	0.0	2.9622607974406075e-05	0.0	0.0	0.0	0.0	0.0	0.0	0.0	0.0	0.00019949220166848026	0.0	0.0	1.646822456071011e-05
Nitrospiraceae	0.0	0.0	4.44339119616091e-05	0.0008547868061142398	1.8798052521758747e-05	0.001005109305636988	0.001033870843299128	3.484684810258912e-05	0.0013098500725455425	0.0014724595528085806	0.003839152142174799	0.0008161044613710555	0.0010951950490230163	0.0	0.0
Nocardiaceae	0.0002262679708984579	0.0	0.0	0.00013408420488066506	0.0	0.0003140966580115588	3.086181621788442e-05	0.0007666306582569608	8.060615831049492e-05	0.0011088892928558442	0.0004145563346010346	3.6271309394269135e-05	0.001529796258952785	2.0682523267838682e-05	0.0036394776279169354
Nocardioidaceae	0.00010443137118390363	3.2785272855433335e-05	8.88678239232182e-05	0.007022660230624834	1.8798052521758747e-05	0.0016333026216601054	0.004629272432682663	0.0002613513607694184	0.0019345477994518786	0.009307398654790038	0.004469998738306807	0.0007072905331882483	0.007005771504067866	4.136504653567735e-05	1.646822456071011e-05
Nodosilineaceae	0.0	0.0	0.0	0.0	0.0	0.0	0.0	0.0	0.0	0.0	5.407256538274364e-05	0.0	1.7384048397190733e-05	0.0	0.0
Nostocaceae	0.00012183659971455425	0.0	0.0	1.6760525610083132e-05	0.0	0.0	0.0	1.742342405129456e-05	2.015153957762373e-05	0.0	0.0	5.44069640914037e-05	1.7384048397190733e-05	0.0	1.646822456071011e-05
Oligoflexaceae	0.0	0.0	0.0	0.0005195762939125771	0.0	0.0003350364352123293	0.00020060180541624876	0.0	0.00022166693535386104	0.0003090347209598255	3.604837692182909e-05	1.8135654697134567e-05	0.00020860858076628884	0.0	0.0
Omnitrophaceae	5.2215685591951816e-05	0.0	1.4811303987203037e-05	0.0010559131134352377	0.0	0.0017380015076639587	0.001712830800092585	0.00012196396835906192	0.0019345477994518786	0.0031448827485911646	0.004542095492150467	0.0013420384475879574	0.002086085807662889	0.0007859358841778697	0.0002799598175320718
Opitutaceae	0.0	0.0	0.0	0.0	0.0	0.0	0.0	0.0	4.030307915524746e-05	1.8178512997636796e-05	0.00021629026153097456	0.0	8.69202419859537e-05	0.0	0.0
Oscillospiraceae	0.017509659901834514	0.0007048833663918168	0.0002814147757568576	0.0004022526146419952	0.00011278831513055249	0.004899907864980318	0.0001234472648715377	0.002038540614001464	0.005924552635821378	0.00016360661697873113	0.008687658838160812	0.0011244105912223432	0.0019991655656769348	0.0033505687693898647	0.007740065543533752
Oxalobacteraceae	0.00971211752010304	0.00011474845499401667	0.07205699389774275	0.042722579780101896	0.007669605428877568	0.02081413853756596	0.02604737288789445	0.0442206502421856	0.03572867967112688	0.04911834211961462	0.04329410068311673	0.08984403336960463	0.11570822613170155	0.008417786970010341	0.12924262635245296
PHOS_HE36	0.0	0.0	4.44339119616091e-05	0.0	0.0	0.0	0.0	0.0	0.0	1.8178512997636796e-05	0.0	0.0014689880304679	0.0	0.0	1.646822456071011e-05
PRD18C08	0.0	0.0	1.4811303987203037e-05	0.0	0.0	0.0	0.0	0.0	0.0	0.0	0.0	3.6271309394269135e-05	0.0	0.0	0.0
PS1_clade	0.0	0.0	0.0	0.0	0.0	0.0	0.0	0.0	0.0	0.0	0.0	0.0001088139281828074	0.0	0.0	0.0
Paenibacillaceae	0.0002262679708984579	1.6392636427716667e-05	0.0013774512708098821	0.010559131134352372	0.00018798052521758747	0.0021567970516793693	0.004598410616464779	0.00012196396835906192	0.0029824278574883127	0.008416651517905835	0.006578828788233813	0.000961189698948132	0.005771504067867326	2.0682523267838682e-05	0.0003623009403356223
Paludibacteraceae	0.0	0.005458747930429651	0.0	0.0008715473317243229	0.01889204278436754	0.0003769159896138705	0.0	0.0005401261455901314	0.0011687892955021765	0.0	0.0	0.0	0.0	0.02229576008273009	0.0005105149613820134
Pasteurellaceae	0.029084136874717163	0.0033440978312542003	0.003480656436992713	8.380262805041566e-05	0.001861007199654116	4.1879554401541165e-05	0.00024689452974307536	0.025682127051608186	0.003244397871997421	7.271405199054717e-05	1.8024188460914547e-05	0.006238665215814292	0.0	0.001199586349534643	0.00021408691928923146
Pedosphaeraceae	0.0	0.0	0.0	0.0002178868329310807	0.0	0.0002093977720077058	0.001095594475734897	1.742342405129456e-05	0.0001410607770433661	0.0006362479549172878	0.0005227014653665218	9.067827348567284e-05	0.0001390723871775259	0.0	0.0
Peptococcaceae	0.0026978104222508442	0.0027703555562841172	0.0	0.00018436578171091442	0.0029324961933943645	0.0004397353212161823	0.0	5.227027215388368e-05	0.0003828792519748509	1.8178512997636796e-05	0.0003424595807573764	0.00034457743924555686	1.7384048397190733e-05	0.0015925542916235779	0.0017126953543138517
Peptostreptococcaceae	0.009642496605980436	0.06063636214612396	0.005865276378932402	0.027889514615178336	0.07199654115833601	0.0022405561604824523	0.0010801635676259548	0.03604906436212845	0.01388441076898275	0.000527176876931467	0.002018709107622429	0.021508886470801597	0.009283081844099856	0.055946225439503616	0.0033595178103848623
Phaselicystidaceae	0.0	0.0	0.0	0.0	0.0	2.0939777200770582e-05	0.0	0.0	2.015153957762373e-05	0.0	0.0	0.00014508523757707654	3.4768096794381466e-05	0.0	0.0
Phormidiaceae	0.0	0.0	0.0	0.0	1.8798052521758747e-05	0.000502554652818494	0.0	5.227027215388368e-05	0.00044333387070772214	0.0	0.03217317640273246	0.0001088139281828074	0.005076142131979695	2.0682523267838682e-05	0.0
Phycisphaeraceae	0.0	0.0	1.4811303987203037e-05	0.0	0.0	0.0	0.0003549108865056709	0.0	0.0	9.089256498818396e-05	9.012094230457272e-05	0.00019949220166848026	3.4768096794381466e-05	0.0	1.646822456071011e-05
Planococcaceae	0.000626588227103422	0.0003114600921266167	4.44339119616091e-05	0.00470970769643336	0.00011278831513055249	0.0041251361085518036	0.0031170434380063264	0.0006446666898978987	0.00604546187328712	0.006289765497182329	0.010994754961157873	0.004243743199129488	0.005458591196717893	0.0019441571871768358	0.000296428042092782
Pleomorphomonadaceae	0.0	0.0	0.0	0.0	0.0	0.0	0.0001388781729804799	0.0	0.0	0.0004908198509361933	0.0	0.0	0.00024337667756067037	0.0	0.0
Polyangiaceae	1.7405228530650607e-05	0.0	0.0	0.0007542236524537409	0.0	0.0003350364352123293	0.0006789599567934572	8.71171202564728e-05	0.00040303079155247463	0.0004362843119432831	0.0011715722499594458	0.0	0.0004693693067241499	0.0	0.0
Porphyromonadaceae	0.0012357712256761929	0.09156926708522532	0.00019254695183363942	0.049694958433896486	0.03065962366298852	0.0011098081916408409	0.0	0.010262396766212495	0.00437288408834435	3.635702599527359e-05	1.8024188460914547e-05	0.007526296699310845	0.0	0.0359875904860393	0.0
Prevotellaceae	0.011139346259616387	0.036194941232398414	0.007479708513537531	0.02105122016626441	0.09038103652461604	0.07741435631124885	0.0009875781189723014	0.0102449733421612	0.01779380944704175	0.0004908198509361933	0.003478668372956508	0.017247007616974973	0.005336902857937556	0.10510858324715616	0.006669630947087595
Prolixibacteraceae	0.0	0.0	4.44339119616091e-05	0.0	0.0	0.0	0.0	0.0	0.0	0.0	0.0	0.0011244105912223432	0.0	0.0	0.0
Promicromonosporaceae	0.00019145751383715668	0.0	1.4811303987203037e-05	0.0004357736658621614	1.8798052521758747e-05	0.0005653739844208058	0.0004629272432682664	3.484684810258912e-05	0.0006851523456392069	0.0005089983639338302	0.0002703628269137183	0.0	0.0005562895487101036	2.0682523267838682e-05	1.646822456071011e-05
Propionibacteriaceae	0.002976294078741254	8.196318213858335e-05	0.002251318206054861	0.0013408420488066506	0.0031392747711337108	0.006260993383030404	0.00032404907028778636	0.009042757082621877	0.01360228921489602	0.003053990183602981	0.005281087219047963	0.0001813565469713457	0.0014081079201724493	0.0031230610134436398	0.0015974177823888807
Pseudoalteromonadaceae	1.7405228530650607e-05	0.0	0.0	3.3521051220166265e-05	0.0	0.0	0.0	0.0	0.0	1.8178512997636796e-05	1.8024188460914547e-05	1.8135654697134567e-05	0.0	4.136504653567735e-05	3.293644912142022e-05
Pseudohongiellaceae	0.0	0.0	0.0	0.0	0.0	0.0	0.0	0.0	0.0	0.0	0.0004506047115228637	0.0003627130939426913	0.0	0.0	0.0
Pseudomonadaceae	1.7405228530650607e-05	0.00029506745569890004	0.00014811303987203033	0.000888307857334406	0.00045115326052220985	0.0009004104196331351	0.00038577270272355534	0.0019165766456424017	0.0001410607770433661	0.005417196873295765	0.0013157657576467624	0.00016322089227421111	0.0356546832626382	0.00031023784901758014	0.07153796749172471
Pseudonocardiaceae	5.2215685591951816e-05	0.0	7.405651993601516e-05	0.0006704210244033253	7.519221008703499e-05	0.002010218611273976	0.00033947997839672866	0.0001742342405129456	0.00205545703691762	0.0006907834939101983	0.0074980623997404515	5.44069640914037e-05	0.0013559557749808775	0.00014477766287487073	4.940467368213033e-05
Puniceicoccaceae	0.0	0.0	0.0	0.0	0.0	0.0	0.0	0.0	0.0002015153957762373	0.0	0.0	1.8135654697134567e-05	0.0	0.0	0.0
Puniceispirillales_Incertae_Sedis	0.0	0.0	0.0	0.0	0.0	0.0	0.0	0.0	0.0	1.8178512997636796e-05	0.0	0.0	5.215214519157222e-05	0.0	0.0
Pyrinomonadaceae	0.0	0.0	0.0	0.0003519710378117458	0.0	0.0012563866320462348	0.0002314636216341332	0.0001742342405129456	0.0016725777849427698	0.0004544628249409198	0.0054433049151961935	1.8135654697134567e-05	0.0009561226618454904	0.0	3.293644912142022e-05
Reyranellaceae	0.0	0.0	0.0	0.0015587288817377313	1.8798052521758747e-05	0.0009213501968339057	0.0009875781189723014	6.969369620517824e-05	0.0012090923746574235	0.0007271405199054718	0.002433265442223464	1.8135654697134567e-05	0.0009561226618454904	4.136504653567735e-05	0.0
Rhizobiaceae	0.001287986911268145	0.0	0.00025179216778245154	0.008346741753821399	0.0007519221008703499	0.0043973532121618225	0.007638299513926396	0.004948252430567655	0.005985007254554249	0.018014906380658058	0.02051152646852076	0.0019405150525933985	0.08128781030526389	0.0006204756980351603	0.07244371984256377
Rhizobiales_Incertae_Sedis	0.0	0.0	1.4811303987203037e-05	0.0035197103781174576	0.0	0.0011307479688416116	0.0028701489082632514	0.00020908108861553476	0.0012292439142350476	0.004035629885475368	0.0028478217768244983	0.0028291621327529927	0.003685418260204436	0.0	4.940467368213034e-05
Rhodanobacteraceae	0.0	0.0	0.0	0.008212657548940735	1.8798052521758747e-05	4.1879554401541165e-05	0.005940899621942751	0.00013938739241035647	0.0002821215540867322	0.01287038720232685	0.0006668949730538383	1.8135654697134567e-05	0.009456922328071759	0.0	3.293644912142022e-05
Rhodobacteraceae	0.00017405228530650607	0.0	0.000933112151193791	0.017531509788146955	0.0	0.016018929558589495	0.01586297353599259	0.001428720772206154	0.0068112203772368205	0.02294128340301764	0.002703628269137182	0.004370692782009429	0.015141506153953137	0.00010341261633919338	0.0005105149613820134
Rhodobiaceae	0.0	0.0	0.0	0.0	0.0	0.0	0.00010801635676259549	0.0	0.0	0.0	0.0	1.8135654697134567e-05	0.00010430429038314445	0.0	0.0
Rhodocyclaceae	0.0	0.0	0.0	0.0006368999731831591	0.00011278831513055249	0.0	0.0001388781729804799	0.0008885946266160227	0.0	0.00041810579894564624	0.00019826607307006001	0.002049328980776206	8.692024198595367e-05	8.27300930713547e-05	0.0
Rhodomicrobiaceae	0.0	0.0	0.0	1.6760525610083132e-05	0.0	0.0007328922020269704	0.0	6.969369620517824e-05	0.0011284862163469288	1.8178512997636796e-05	0.0024873380076062077	1.8135654697134567e-05	0.0005562895487101036	0.0	0.0
Rhodothermaceae	0.0	0.0	4.44339119616091e-05	0.00026816840976133006	0.0	2.0939777200770582e-05	0.0	0.0	0.0	1.8178512997636796e-05	0.0	0.001178817555313747	6.953619358876295e-05	0.0	1.646822456071011e-05
Rickettsiaceae	0.0	0.0	0.0	1.6760525610083132e-05	1.8798052521758747e-05	0.0	0.0	3.484684810258912e-05	8.060615831049492e-05	0.0002726776949645519	0.0	0.0	0.0	0.0	0.0
Rikenellaceae	0.014063424652765692	0.0021966132813140337	7.405651993601516e-05	0.00013408420488066506	0.0006391337857397974	0.001863640170868582	0.0002777563459609598	0.0035369550824127963	0.0030630340157988076	0.00023632066896927832	0.004884555072907843	0.015741748277112805	0.0007127459842848201	0.0008273009307135469	0.006587289824284043
Roseiflexaceae	0.0	0.0	0.0	3.3521051220166265e-05	0.0	2.0939777200770582e-05	0.0	0.0	0.0	0.00018178512997636792	0.0	0.0	0.0	0.0	0.0
Rs_E47_termite_group	0.0	0.0	0.0	0.0	0.0	2.0939777200770582e-05	0.0	0.0	0.0	0.0	0.0	0.0	0.0	0.0	0.0003458327157749123
Rubritaleaceae	0.0	0.0	0.00023698086379524854	0.0009050683829444892	0.0	0.0	0.0007098217730113418	0.0	0.0	0.0034902744955462644	3.604837692182909e-05	0.0007979688066739209	0.0005215214519157221	0.0	1.646822456071011e-05
Rubrobacteriaceae	3.481045706130121e-05	0.0	0.0	0.000888307857334406	0.0	0.0016123628444593351	0.0004320654270503819	0.00010454054430776735	0.001995002418184749	0.0009998182148700237	0.00436185360754132	7.254261878853827e-05	0.0011473471942145886	4.136504653567735e-05	1.646822456071011e-05
Ruminococcaceae	0.04300831969923765	0.004557152926905234	0.0010516025830914152	0.001994502547599893	0.00597778070191928	0.009129742859535977	0.0012344726487153767	0.0037111893229257406	0.007032887312590682	0.002108707507725868	0.01232854490726554	0.01256800870511425	0.004432932341283641	0.013319544984488106	0.016715247929120762
SAR116_clade	0.0	0.0	0.0	0.0	0.0	0.0	0.0	0.00027877478482071295	0.0	0.0	0.0	0.0	0.0	0.0	0.0
SAR86_clade	0.0	0.0	0.0	0.0	0.0	0.0	0.0	0.00031362163292330213	0.0	0.0	0.0	0.0	0.0	2.0682523267838682e-05	0.0
SB_5	0.0	0.0	0.0	0.0	0.0	0.0	0.0	0.0	0.0	0.0	0.0	0.0013783097569822274	0.0	0.0	0.0
SC_I_84	0.0	0.0	0.0	0.0014749262536873154	0.0	0.0003140966580115588	0.0011110253838438394	0.00010454054430776735	0.0012896985329679186	0.00243592074168333	0.002433265442223464	1.8135654697134567e-05	0.0020339336624713164	0.0	1.646822456071011e-05
SG8_4	0.0	0.0	0.0	0.0	0.0	0.0	0.0	0.0	0.0	0.0	0.0	0.0005077983315197679	0.0	0.0	0.0
Saccharimonadaceae	0.0012705816827374946	0.08097962395292035	0.002162450382131643	0.002731965674443551	0.006974077485572495	0.004606750984169529	0.003965743383998149	0.00217792800641182	0.005864098017088507	0.005017269587347755	1.8024188460914547e-05	0.0022669568371418212	0.0008692024198595369	0.008273009307135471	0.0030630897682920807
Sandaracinaceae	0.0	0.0	8.88678239232182e-05	0.0010894341646554037	0.0	0.0001256386632046235	0.0002623254378520176	1.742342405129456e-05	0.00020151539577623732	0.0005453553899291038	0.0016221769614823093	0.002919840406238665	0.0006084416939016757	0.0	0.00037876916489633253
Saprospiraceae	0.0	0.0	0.0018514129984003788	0.0009218289085545725	0.0	0.0	0.00030861816217884417	0.0	6.045461873287119e-05	0.0015997091437920375	0.0	0.0013783097569822274	0.00045198525832695907	0.0	0.000296428042092782
Sedimentibacteraceae	0.0	0.0	0.0	0.0	0.0	2.0939777200770582e-05	0.0	0.0	0.00010075769788811867	0.0	7.209675384365819e-05	0.0	3.4768096794381466e-05	0.0	0.0
Sedimenticolaceae	1.7405228530650607e-05	0.0	7.405651993601516e-05	1.6760525610083132e-05	0.0	0.0	0.00018517089730730652	0.0011673694114367355	0.0	0.00014542810398109434	0.0	0.0018861080885019949	0.0	0.0	3.293644912142022e-05
Selenomonadaceae	0.003585477077314025	0.029178892841335662	0.015581491794537591	0.0015754894073478143	0.02872342425324736	0.0012563866320462352	0.0	0.002700630727950657	0.037844591326777366	0.0	0.0003604837692182909	0.00023576351106274936	6.953619358876295e-05	0.019731127197518097	0.004759316898045222
Shewanellaceae	0.000487346398858217	0.0	1.4811303987203037e-05	5.028157683024939e-05	0.0	0.0012354468548454645	0.00033947997839672866	0.0	0.0004231823311300984	0.0	5.407256538274364e-05	3.6271309394269135e-05	5.215214519157221e-05	4.136504653567735e-05	3.293644912142022e-05
Solemya_velum_gill_symbiont	0.0	0.0	0.0	0.0	0.0	0.0	0.0	0.0	0.0	0.0	0.0	0.0001632208922742111	0.0	0.0	0.0
Solibacteraceae	0.0	0.0	0.0	0.0	0.0	2.0939777200770582e-05	0.0	0.0	2.015153957762373e-05	0.0	5.407256538274364e-05	0.0	0.0	0.0	0.0
Solirubrobacteraceae	0.0	0.0	1.4811303987203037e-05	0.012436310002681686	7.519221008703499e-05	0.010700226149593768	0.005832883265180156	0.0008014775063595498	0.015556988553925519	0.01185239047445919	0.02959571745282168	0.0003627130939426914	0.011490855990543078	4.136504653567735e-05	0.0003952373894570426
Sphingobacteriaceae	1.7405228530650607e-05	0.0	0.0	0.0005530973451327434	0.0	0.00014657844040539408	0.0004012036108324975	1.742342405129456e-05	0.00016121231662098983	0.0003635702599527359	0.00010814513076548728	0.0	0.00019122453236909806	0.0	0.0
Sphingomonadaceae	0.000800640512409928	0.0	0.0038361277326855853	0.11402185572539553	0.00015038442017406998	0.006931066253455064	0.07554972610138104	0.0016029550127190995	0.009088344349508304	0.13752045082712236	0.012346569095726468	0.0012513601741022846	0.07716779083512969	0.00014477766287487073	0.0013668626385389393
Spirochaetaceae	0.0	0.005425962657574218	2.9622607974406075e-05	0.02661571466881202	0.03002048987724872	0.0014657844040539408	0.0006789599567934572	0.016569676272781133	0.001591971626632275	7.271405199054717e-05	7.209675384365819e-05	0.0012694958287994195	6.953619358876295e-05	0.02467425025853154	0.00031289626665349205
Spirosomaceae	0.00017405228530650607	0.0	1.4811303987203037e-05	3.3521051220166265e-05	0.0	0.0005863137616215762	0.0001388781729804799	1.742342405129456e-05	0.000523940029018217	0.0007271405199054718	1.8024188460914547e-05	7.254261878853827e-05	0.00015645643557471664	0.0	0.0
Spongiibacteraceae	0.0	0.0	0.0	0.0	0.0	0.0	0.0	0.0	0.0	0.0	0.0	3.6271309394269135e-05	0.0	0.0	1.646822456071011e-05
Sporichthyaceae	0.0	0.0	0.0	0.000502815768302494	0.0	8.375910880308233e-05	0.0002314636216341332	5.227027215388368e-05	0.00018136385619861359	0.00034539174695509913	0.0002343144499918891	0.0	0.00034768096794381473	0.0	1.646822456071011e-05
Sporomusaceae	0.0	0.0	0.0	0.0	0.0	2.0939777200770582e-05	0.0	0.0	0.0	0.0	0.00016221769614823092	1.8135654697134567e-05	0.0	0.0	1.646822456071011e-05
Staphylococcaceae	0.0027674313363734468	0.0015245151877776506	0.0014663190947331005	0.0015419683561276485	7.519221008703499e-05	0.0009213501968339057	0.00037034179461461315	0.0029794055127713697	0.001269546993390295	0.0010907107798582077	0.013626286476451395	0.0008886470801595937	0.0002086085807662889	0.00031023784901758014	0.001333926189417519
Stappiaceae	0.0	0.0	0.0	0.0	0.0	0.0	4.629272432682664e-05	0.0	0.0	0.0	0.0	0.0	0.0	0.0	0.0
Steroidobacteraceae	0.0	0.0	0.0	0.00048605524269241087	0.0	0.0007119524248261997	0.0004629272432682664	8.71171202564728e-05	0.0013904562308560374	0.0006907834939101983	0.003947297272940286	3.6271309394269135e-05	0.0010082748070370626	2.0682523267838682e-05	0.0
Streptococcaceae	0.07668743690604657	0.005376784748291068	0.20661769062148228	0.0026481630463931344	0.06301107205293531	0.0021149174972778287	0.002468945297430754	0.25877269400982683	0.15976140577140094	0.0030903472095982552	0.002613507326832609	0.03086688429452304	0.0006953619358876295	0.047962771458117885	0.005599196350641437
Streptomycetaceae	0.0	0.0	0.0	0.001005631536604988	0.0	0.0002093977720077058	0.0005555126919219196	1.742342405129456e-05	0.00024181847493148477	0.000890747136884203	0.0005046772769056074	0.0	0.0007475140810792017	2.0682523267838682e-05	0.0
Streptosporangiaceae	0.0	0.0	0.0	0.00013408420488066506	0.0	0.0002303375492084764	4.629272432682664e-05	1.742342405129456e-05	0.00022166693535386104	0.00014542810398109434	0.0010273787422721292	1.8135654697134567e-05	0.000260760725957861	0.0	0.0
Sulfurimonadaceae	0.0	0.0	0.0	0.0	0.0	0.0	0.0	0.0	0.0	0.0	0.0	7.254261878853827e-05	0.0	0.0	1.646822456071011e-05
Sulfurovaceae	1.7405228530650607e-05	0.0	2.9622607974406075e-05	0.0	0.0	0.0	0.0	0.0	0.0002619700145091085	0.00021814215597164155	0.0	0.001976786361987668	1.7384048397190733e-05	0.0	0.0002799598175320718
Sumerlaeaceae	0.0	0.0	0.0	0.0037711182622687045	0.0	0.00014657844040539408	0.0034410925082941127	0.0	0.00012090923746574236	0.0037629521905108154	5.407256538274364e-05	0.0001088139281828074	0.0027988317919477087	0.0	0.0
Sutterellaceae	0.0031503463640477594	0.0003606380014097667	5.924521594881215e-05	0.00015084473049074818	0.0	0.010804925035597622	4.629272432682664e-05	6.969369620517824e-05	0.001591971626632275	3.635702599527359e-05	0.0025053621960671227	0.0001813565469713457	0.0009561226618454906	0.0	0.0015480131087067502
Sva1033	0.0	0.0	0.0001777356478464364	1.6760525610083132e-05	0.0	0.0	0.0	0.0	0.0	0.0003635702599527359	0.0004686288999837782	0.0088139281828074	1.7384048397190733e-05	0.0	0.00013174579648568088
Symbiobacteraceae	0.0	0.0	0.0	0.0004525341914722445	0.0	0.0	0.0	0.0	0.0	0.0	0.0	0.0	0.0	0.0	0.0
Synergistaceae	0.003602882305844676	0.029391997114895988	0.0	0.012805041566103513	0.012350320506795496	0.0001256386632046235	0.0	0.03606648778617974	0.012594712236014832	0.0	1.8024188460914547e-05	0.0	0.0	0.008769389865563599	0.0014327355367817795
Syntrophotaleaceae	0.0	0.0	0.0	0.0	0.0	0.0	0.0	0.0	0.0	0.0	0.0	7.254261878853827e-05	0.0	0.0	1.646822456071011e-05
TRA3_20	0.0	0.0	0.0	0.0027152051488334677	0.0	0.0005234944300192647	0.0007561144973381683	0.00013938739241035647	0.001047880058036434	0.0006726049809125613	0.001838467223013284	9.067827348567284e-05	0.0011125790974202071	0.0	1.646822456071011e-05
Tannerellaceae	0.0003481045706130121	0.02719538383358196	0.002118016470170034	0.0048940734781442756	0.0122563302441867	0.015935170449786415	0.00010801635676259549	0.013886468968881766	0.009491375141060776	0.0002726776949645519	0.009336529622753735	0.0029742473703300693	0.0031291287114943328	0.015201654601861429	0.0015809495578281705
Tenderiaceae	0.0	0.0	0.0	0.0	0.0	0.0	0.0	0.0	0.0	0.0	0.0	0.00019949220166848026	0.0	0.0	0.0
Tepidisphaeraceae	1.7405228530650607e-05	0.0	0.0	0.003553231429337624	0.0	0.001005109305636988	0.004274361546176993	0.0001393873924103565	0.0009269708205706916	0.005580803490274496	0.0025414105729889514	0.0001088139281828074	0.002416382727209513	0.0	1.646822456071011e-05
Terasakiellaceae	0.0	0.0	0.0	0.0002011263073209976	0.0	0.0	0.0	0.0	0.0	0.0	0.0	0.0	0.0	0.0	0.0
Terrimicrobiaceae	1.7405228530650607e-05	0.0	0.0	0.0	0.0	0.000251277326409247	0.00012344726487153768	5.227027215388368e-05	0.00022166693535386104	0.0	0.0015861285845604801	1.8135654697134567e-05	0.00024337667756067037	0.0	0.0
Thalassobaculaceae	0.0	0.0	0.0	0.0	0.0	0.0	0.0	0.0	0.0	9.089256498818396e-05	0.0	0.0	1.7384048397190733e-05	0.0	0.0
Thermoactinomycetaceae	0.0	0.0	0.0	0.00046929471708232764	0.0	4.1879554401541165e-05	0.0001388781729804799	0.00036589190507718575	0.0	0.0	1.8024188460914547e-05	0.0	0.0	0.0	0.0003293644912142022
Thermoanaerobaculaceae	5.2215685591951816e-05	0.0	0.0014218851827714912	0.001424644676857066	1.8798052521758747e-05	0.0002303375492084764	0.0008949926703186482	1.742342405129456e-05	0.0003425761728196034	0.0014542810398109436	0.0017663704691696254	0.019296336597751183	0.0013211876781864965	0.0	0.00018115047016781122
Thermodesulfovibrionaceae	0.0	0.0	0.0	0.0	0.0	0.0	0.0	0.0	0.0	0.0	0.0	7.254261878853827e-05	0.0	0.0	0.0
Thermomicrobiaceae	0.0	0.0	0.0	6.704210244033253e-05	0.0	0.0	0.0	0.0	0.0	0.0	0.0	0.00034457743924555675	0.0	0.0	0.0
Thermomonosporaceae	0.0	0.0	0.0	0.0001005631536604988	0.0	2.0939777200770582e-05	6.172363243576884e-05	0.0	8.060615831049492e-05	3.635702599527359e-05	9.012094230457272e-05	0.0	1.7384048397190733e-05	0.0	0.0
Thioalkalispiraceae	0.0	0.0	0.0	0.0	0.0	0.0	0.0	0.0	0.0	0.0	0.0	0.00023576351106274936	0.0	0.0	1.646822456071011e-05
Thiohalorhabdaceae	0.0	0.0	0.0	0.0	3.7596105043517494e-05	0.0	0.0	0.0	0.0	0.0	0.0	0.00010881392818280739	0.0	2.0682523267838682e-05	0.0
Thiotrichaceae	0.0	0.0	1.4811303987203037e-05	0.0	0.0	0.0	0.0	0.0	0.0	0.00023632066896927832	0.0	0.0016503445774392455	1.7384048397190733e-05	0.0	0.00024702336841065167
Trueperaceae	0.0	0.0	0.0	0.00016760525610083133	0.0	6.281933160231175e-05	0.00024689452974307536	0.0	0.00018136385619861359	0.0004362843119432831	1.8024188460914547e-05	0.0003808487486398259	0.000260760725957861	0.0	0.000148214021046391
UBA12411	0.0	0.0	2.9622607974406075e-05	0.0	0.0	0.0	0.0	0.0	0.0	0.0	0.0	0.0001088139281828074	6.953619358876295e-05	0.0	0.0
UCG_010	0.0005569673129808193	0.0	0.0	0.0	0.0	0.0	0.0	1.742342405129456e-05	2.015153957762373e-05	0.0	1.8024188460914547e-05	1.8135654697134567e-05	0.0	0.0	0.0003787691648963325
Unassigned	0.0	0.0	0.0	1.6760525610083132e-05	3.7596105043517494e-05	0.0	0.0	0.0	0.0	0.00014542810398109434	0.0	0.0	0.0	8.27300930713547e-05	0.0003952373894570426
Unclassified	1.7405228530650607e-05	0.0	0.0023698086379524853	0.00036873156342182885	0.00016918247269582872	0.0004397353212161823	0.0002623254378520176	3.484684810258912e-05	0.0011284862163469288	0.001236138883839302	0.0027396766460590113	0.0117519042437432	0.000869202419859537	0.00026887280248190284	0.00031289626665349215
Vagococcaceae	3.481045706130121e-05	0.0	4.44339119616091e-05	0.00013408420488066506	1.8798052521758747e-05	0.0	9.258544865365329e-05	0.00015681081646165107	0.00012090923746574236	0.00023632066896927832	0.00010814513076548728	3.6271309394269135e-05	0.00012168833878033516	0.00012409513960703203	0.00013174579648568088
Vampirovibrionaceae	0.0	0.0	0.0	0.000502815768302494	0.0	0.0	0.0	0.0	0.0	0.0022723141247045987	0.0	0.0	0.00029552882275224256	0.0	0.0
Veillonellaceae	0.016552372332648727	0.039489861154369456	0.21572664257361215	0.006117591847680343	0.049476474237269016	0.0005444342072200352	0.001033870843299128	0.02742446945673764	0.04614702563275834	0.00010907107798582076	0.00021629026153097456	0.0025752629669931085	0.0003476809679438148	0.037021716649431234	0.016237669416860168
Vermiphilaceae	0.0	0.0	0.0	0.00013408420488066506	0.0	0.0	4.629272432682664e-05	1.742342405129456e-05	0.0	7.271405199054717e-05	5.407256538274364e-05	0.00019949220166848026	1.7384048397190733e-05	0.0	0.0
Verrucomicrobiaceae	0.0	0.0	0.0	0.0007207026012335747	1.8798052521758747e-05	6.281933160231175e-05	0.0010493017514080704	0.0	6.045461873287119e-05	0.0010361752408652972	0.0001802418846091455	0.0	0.0004519852583269592	0.0	0.0
Vibrionaceae	0.0	0.0	0.0	5.028157683024939e-05	0.0	0.0	4.629272432682664e-05	3.484684810258912e-05	6.045461873287119e-05	5.453553899291038e-05	9.012094230457272e-05	0.01804497642364889	1.7384048397190733e-05	6.204756980351603e-05	0.0001976186947285213
Vicinamibacteraceae	0.0	0.0	1.4811303987203037e-05	0.0013240815231965676	1.8798052521758747e-05	0.0007747717564285117	0.0015893835352210476	3.484684810258912e-05	0.0014912139287441561	0.0014542810398109436	0.0030641120383554732	0.0	0.0015993324525415476	0.0	1.646822456071011e-05
WD2101_soil_group	0.0	0.0	0.0	0.0	0.0	2.0939777200770582e-05	0.00024689452974307536	0.0	6.045461873287119e-05	0.00010907107798582076	1.8024188460914547e-05	0.0	1.7384048397190733e-05	0.0	0.0
WWH38	0.0	0.0	0.0	0.0014581657280772324	0.0	0.0	0.0012961962811511454	0.0	0.0	0.0008180330848936557	0.0	0.0	0.0003129128711494333	0.0	0.0
WX65	0.0	0.0	0.0	0.0	0.0	0.0001884579948069353	0.0	0.0	0.00022166693535386104	3.635702599527359e-05	0.0007930642922802402	0.0	0.00010430429038314442	0.0	0.0
Weeksellaceae	0.00010443137118390363	0.0	0.00045915042360329406	0.00015084473049074818	9.399026260879372e-05	0.0002303375492084764	4.629272432682664e-05	0.0002613513607694184	4.030307915524746e-05	0.002581348845664425	0.0002343144499918891	3.6271309394269135e-05	0.011925457200472844	2.0682523267838682e-05	0.027254911647975232
Woeseiaceae	5.2215685591951816e-05	0.0	0.0038361277326855853	0.00036873156342182885	1.8798052521758747e-05	2.0939777200770582e-05	6.172363243576884e-05	3.484684810258912e-05	0.00044333387070772214	0.0019814579167424106	0.0004866530884446928	0.04602829162132754	5.215214519157221e-05	0.0	0.0006587289824284044
Xanthobacteraceae	0.00012183659971455425	0.00011474845499401667	0.00041471651164168494	0.00331858407079646	5.6394157565276245e-05	0.006679788927045818	0.0035491088650567077	0.0009582883228212004	0.009007738191197805	0.005035448100345392	0.0275049115913556	0.0001813565469713457	0.009300465892497046	6.204756980351603e-05	0.0017456318034352715
Xanthomonadaceae	0.00015664705677585547	0.0	0.0	0.029381201394475736	9.399026260879372e-05	0.0009004104196331351	0.021834734974153232	0.0006446666898978986	0.0005843946477510881	0.04166515179058352	0.002829797588363585	0.0014327167210736304	0.043912106251303804	0.003846949327817994	0.030120382721538788
YM_S32_TM7_50_20	0.0	0.0	0.0	0.0005698578707428265	0.0	0.0	0.000586374508139804	5.227027215388368e-05	0.0	0.000527176876931467	3.604837692182909e-05	0.0	0.0006084416939016757	0.0	0.0
Yersiniaceae	0.0	0.0	0.0	3.3521051220166265e-05	1.8798052521758747e-05	8.375910880308233e-05	1.543090810894221e-05	3.484684810258912e-05	0.00012090923746574241	0.0	5.407256538274364e-05	0.0	1.7384048397190733e-05	8.27300930713547e-05	0.000148214021046391
[Clostridium]_methylpentosum_group	0.00013924182824520486	0.0	0.0	0.0	0.0	0.0	0.0	0.0	0.0	0.0	0.0	0.0	0.0	0.0	0.0
[Eubacterium]_coprostanoligenes_group	0.0011139346259616387	0.00027867481927118336	8.88678239232182e-05	0.00015084473049074818	0.0009023065210444199	0.003392243906524834	0.00010801635676259549	0.000313621632923302	0.0013904562308560374	0.00016360661697873113	0.003226329734503704	0.00023576351106274936	0.0008865864682567275	0.000517063081695967	0.0006422607578676942
bacterium_PM5_3	0.0	0.0	0.0	0.0	0.0	0.0	0.0	0.00013938739241035647	0.0	0.0	0.0	0.0	0.0	0.0	0.0
bacterium_rJ7	0.0	0.0	0.0	0.0	0.0	2.0939777200770582e-05	0.0	0.0	0.0	0.0	0.0	0.0	6.953619358876295e-05	0.0	1.646822456071011e-05
candidate_division_SR1_bacterium_MGEHA	0.00142722873951335	6.557054571086667e-05	0.0	0.0	7.519221008703499e-05	0.0	0.0	0.0	0.0	0.0	0.0	0.0	0.0	0.00012409513960703203	0.0
koll11	0.0	0.0	0.0	0.0	0.0	0.0	0.0	0.0	0.0	0.0	0.0	0.00019949220166848026	0.0	0.0	0.0
type_III	0.0	0.0	0.0	0.0	0.0	0.0	0.0	0.0	0.0	0.0	0.00010814513076548728	0.0	1.7384048397190733e-05	0.0	0.0
unclassified_0319_6G20	0.0	0.0	0.0	0.0006704210244033253	0.0	0.00029315688081078817	0.0007869763135560529	3.484684810258912e-05	0.00024181847493148483	0.0007271405199054718	0.0005767740307492655	0.00045339136742836414	0.0003650650163410055	0.001282316442605998	0.0
unclassified_Acidimicrobiia	1.7405228530650607e-05	0.0	0.0	0.003268302493966211	0.0	0.0003978557668146411	0.0035645397731656507	8.71171202564728e-05	0.0003828792519748509	0.005508089438283948	0.0006668949730538383	0.0	0.003007440372713997	0.0	3.293644912142022e-05
unclassified_Acidobacteriales	0.0	0.0	0.0	0.0	0.0	0.0	0.0	0.0	0.0	7.271405199054717e-05	0.0	0.0	0.0	0.0	0.0
unclassified_Actinobacteria	0.0	0.0	0.0	0.00016760525610083133	0.0	0.0	1.543090810894221e-05	0.0	0.0	1.8178512997636796e-05	0.0	5.44069640914037e-05	5.215214519157221e-05	0.0	0.0
unclassified_Actinobacteriota	0.0	0.0	0.0	0.0011732367927058194	1.8798052521758747e-05	0.0007957115336292821	0.0016819689838747012	0.00010454054430776735	0.0012090923746574235	0.002017814942737684	0.0028117733999026696	0.0015596663039535727	0.001321187678186496	0.0	3.293644912142022e-05
unclassified_Actinomarinales	0.0	0.0	0.00034065999170566967	0.0007542236524537409	0.00011278831513055249	0.0008585308652315941	0.0008641308541007638	5.227027215388368e-05	0.000523940029018217	0.0018723868387565895	0.0011174996845767018	0.01416394631846209	0.0011994993394061606	4.136504653567735e-05	0.0002799598175320719
unclassified_Alphaproteobacteria	0.0	0.0	0.0	0.0020783051756503084	0.0	4.1879554401541165e-05	0.00035491088650567085	1.742342405129456e-05	6.045461873287119e-05	0.0015088165788038539	0.00012616931922640183	0.00019949220166848026	0.0015124122105555939	0.0	0.0
unclassified_Anaerolineae	0.0	0.0	0.0	0.00011732367927058191	0.0	2.0939777200770582e-05	9.258544865365329e-05	0.0	0.0	0.00010907107798582076	5.407256538274364e-05	0.0	0.00010430429038314445	0.0	0.0
unclassified_Archaea	0.0	0.0	0.0	0.0	5.6394157565276245e-05	2.0939777200770582e-05	1.543090810894221e-05	0.0	0.0	1.8178512997636796e-05	0.0	0.0023032281465360897	8.692024198595367e-05	0.00014477766287487073	0.0032113037893384713
unclassified_Ardenticatenales	0.0	0.0	0.0	1.6760525610083132e-05	0.0	0.00016751821760616466	0.0	0.0001742342405129456	8.060615831049492e-05	0.0002908562079621887	0.00021629026153097456	0.0007616974972796518	8.692024198595367e-05	0.0	0.0
unclassified_Armatimonadales	0.0	0.0	0.0	0.0	0.0	0.0002303375492084764	0.0	0.0	0.00010075769788811867	0.0	1.8024188460914547e-05	5.44069640914037e-05	0.0	2.0682523267838682e-05	0.0
unclassified_Azospirillales	0.0	0.0	0.0	0.00165929203539823	0.0	0.0	0.0006943908649023995	5.227027215388368e-05	2.015153957762373e-05	0.0018542083257589532	1.8024188460914547e-05	0.0	0.0015819484041443572	0.0	0.0
unclassified_B2M28	0.0	0.0	0.00016292434385923338	0.0	0.0	0.0	0.0	0.0	0.0	0.0002544991819669151	0.0	0.008106637649619152	0.0	0.0	9.880934736426066e-05
unclassified_Babeliales	0.0	0.0	0.0	0.0	0.0	0.0	0.0	0.0	0.0	0.0	0.0	0.0001813565469713457	0.0	0.0	0.0
unclassified_Bacilli	0.0	0.0	0.0	0.0	0.0	0.00016751821760616466	0.0	0.0	0.0	0.0	0.0	0.0	0.0	0.0	0.0
unclassified_Bacteria	1.7405228530650607e-05	0.0	0.0003999052076544818	0.010324483775811213	0.00030076884034814	0.003266605243320211	0.00913509760049379	0.003955117259643866	0.003929550217636628	0.01896018905653517	0.0079306429228024	0.017990569459557498	0.007179611988039775	0.0014064115822130304	0.00011527757192497075
unclassified_Bacteroidales	0.0	0.0	1.4811303987203037e-05	0.0	0.0	0.0	0.0	0.0	0.0	0.0	0.0	0.00019949220166848026	0.0	0.0	0.0
unclassified_Bacteroidetes_VC2.1_Bac22	0.0	0.0	0.0	0.0	0.0	0.0	0.0	0.0	0.0	0.0	0.0	5.44069640914037e-05	0.0	0.0	0.0
unclassified_Bdellovibrionota	0.0	0.0	0.0	0.0	0.0	0.00031409665801155874	0.0	3.484684810258912e-05	0.00022166693535386104	0.0	0.0010454029307330438	0.00012694958287994197	0.0003129128711494333	0.0	0.0
unclassified_Blfdi19	0.0	0.0	0.0	0.0	0.0	0.0	0.0001388781729804799	0.0	0.0	0.00019996364297400476	0.0	0.0	3.4768096794381466e-05	0.0	0.0
unclassified_Burkholderiales	0.0	0.0	0.0	0.0	0.0	0.0005234944300192647	0.0	1.742342405129456e-05	0.0005440915685958408	0.0	0.0011535480614985312	7.254261878853827e-05	0.00015645643557471662	0.0	0.0
unclassified_Candidatus_Pacebacteria	0.0	0.0	0.0	0.0	0.0	0.0	0.00016973998919836433	0.0	0.0	0.00012724959098345758	0.0	7.254261878853827e-05	3.4768096794381466e-05	0.0	1.646822456071011e-05
unclassified_Candidatus_Peregrinibacteria	0.0	0.0	0.0	0.0	0.0	0.0	0.0	0.0	0.0	0.00021814215597164155	0.0	0.0001632208922742111	0.0	0.0	0.0
unclassified_Chitinophagales	0.0	0.0	0.0	5.028157683024939e-05	0.0	6.281933160231175e-05	0.0001388781729804799	0.0	8.060615831049492e-05	1.8178512997636796e-05	0.00019826607307006001	0.0	6.953619358876295e-05	0.0	0.0
unclassified_Chloroflexi	0.0	0.0	0.0	0.0009385894341646555	0.0	0.0003978557668146411	0.0010647326595170123	1.742342405129456e-05	0.0005440915685958407	0.0014906380658062169	0.0014599592653340785	9.067827348567284e-05	0.0011994993394061609	0.0	1.646822456071011e-05
unclassified_Clostridia	0.0	0.0	0.0	0.0	0.0	0.0	0.0	0.0	2.015153957762373e-05	0.0	5.407256538274364e-05	0.0	1.7384048397190733e-05	0.0	0.0
unclassified_Clostridia_UCG_014	0.007014307097852193	0.0003114600921266167	4.44339119616091e-05	0.0002011263073209976	1.8798052521758747e-05	0.003622581455733311	9.258544865365329e-05	3.484684810258912e-05	0.0006246977269063357	0.00018178512997636792	0.00019826607307006001	0.0002357635110627494	0.0001390723871775259	6.204756980351603e-05	0.0009222205753997662
unclassified_Clostridia_vadinBB60_group	0.004386117589723953	0.0	0.0005035843355649032	1.6760525610083132e-05	0.00033836494539165744	0.00029315688081078817	1.543090810894221e-05	6.969369620517824e-05	0.00022166693535386104	0.00012724959098345758	0.002343144499918891	3.6271309394269135e-05	0.00012168833878033516	0.00031023784901758014	0.0011692439438104178
unclassified_Cyanobacteriales	0.0	0.0	7.405651993601516e-05	0.0	0.0	4.1879554401541165e-05	0.0	1.742342405129456e-05	6.045461873287119e-05	0.00021814215597164155	0.0	0.003264417845484222	0.0	2.0682523267838682e-05	0.0002305551438499415
unclassified_Cytophagales	0.0	0.0	0.0	0.0	0.0	0.0	1.543090810894221e-05	0.0	8.060615831049492e-05	0.0	0.000757015915358411	0.0	5.215214519157222e-05	0.0	0.0
unclassified_DS_100	0.0	0.0	0.0	0.0	0.0	4.1879554401541165e-05	0.0	0.0	6.045461873287119e-05	0.0	0.00014419350768731635	0.0	1.7384048397190733e-05	0.0	0.0
unclassified_Dadabacteriales	0.0	0.0	1.4811303987203037e-05	0.00026816840976133006	0.0	0.0	0.0004783581513772085	0.0	0.0	0.0006362479549172878	0.0	0.00023576351106274936	0.00031291287114943323	0.0	0.0
unclassified_Defluviicoccales	0.0	0.0	0.0	0.0	0.0	0.0	0.00012344726487153768	0.0	0.0	0.0	0.0	0.00029017047515415313	1.7384048397190733e-05	0.0	1.646822456071011e-05
unclassified_Dehalococcoidia	0.0	0.0	0.0	0.0	0.0	0.0	0.0	0.0	0.0	0.0	0.0	1.8135654697134567e-05	0.0	0.0	6.587289824284044e-05
unclassified_Desulfobacterales	0.0	0.0	1.4811303987203037e-05	0.0	0.0	0.0	0.0	0.0	0.0	0.0	0.0	0.0016140732680449766	0.0	0.0	0.0
unclassified_Desulfobacteria	0.0	0.0	1.4811303987203037e-05	0.0	0.0	0.0	0.0	0.0	0.0	0.0	0.0	0.0013057671381936887	0.0	0.0	1.646822456071011e-05
unclassified_Desulfobulbales	0.0	0.0	0.0	0.0	0.0	0.0	0.0	0.0	0.0	0.0	0.0	0.003083061298512876	0.0	0.0	3.293644912142022e-05
unclassified_Elsterales	0.0	0.0	0.0	0.00025140788415124694	0.0	0.0	0.00010801635676259549	0.0	6.045461873287119e-05	0.0003090347209598255	0.00019826607307006001	1.8135654697134567e-05	0.0002259926291634796	0.0	0.0
unclassified_Firmicutes	0.0	0.0	0.0	0.00031844998659157954	0.0	2.0939777200770582e-05	0.0004166345189414397	0.0	0.0	0.0009452826758771133	0.0	1.8135654697134567e-05	0.0004172171615325777	0.0	0.0
unclassified_Frankiales	0.0	0.0	1.4811303987203037e-05	0.0020615446500402254	0.0	0.0008375910880308234	0.0018362780649641235	3.484684810258912e-05	0.0008866677414154443	0.0024904562806762408	0.00032443539229646184	9.067827348567284e-05	0.0016862526945275018	0.0	0.0
unclassified_Gaiellales	0.0	1.6392636427716667e-05	1.4811303987203037e-05	0.010760257441673372	1.8798052521758747e-05	0.005193064745791107	0.006388395957102075	0.0004704324493849529	0.006186522650330483	0.013233957462279587	0.01086858564193147	0.00021762785636561484	0.008605103956609416	0.0	0.0
unclassified_Gammaproteobacteria	0.0	0.0	5.924521594881215e-05	0.0009385894341646555	1.8798052521758747e-05	0.0	0.001234472648715377	1.742342405129456e-05	0.0	0.0015088165788038539	0.0	0.0027384838592673195	0.0010256588554342536	0.0	0.0005599196350641436
unclassified_Gastranaerophilales	0.0	0.0	0.0	0.0	0.0	0.00014657844040539408	0.0	3.484684810258912e-05	8.060615831049492e-05	1.8178512997636796e-05	9.012094230457272e-05	3.6271309394269135e-05	3.4768096794381466e-05	0.0	0.0
unclassified_Gemmatimonadota	0.0	0.0	1.4811303987203037e-05	0.00011732367927058191	0.0	0.0	0.00037034179461461315	1.742342405129456e-05	2.015153957762373e-05	0.0002544991819669151	5.407256538274364e-05	0.0004715270221254988	0.0002433766775606703	0.0	3.293644912142022e-05
unclassified_Granulosicoccales	0.0	0.0	0.0	0.0	0.0	0.0	0.0	1.742342405129456e-05	0.0	0.0	0.0	0.0001088139281828074	5.215214519157222e-05	0.0	0.0
unclassified_IMCC26256	0.0	0.0	0.0	0.0026481630463931352	0.0	8.375910880308233e-05	0.0014042126379137413	1.742342405129456e-05	8.060615831049492e-05	0.002654062897654972	0.0006128224076710946	0.0	0.001790556984910646	2.0682523267838682e-05	1.646822456071011e-05
unclassified_Lachnospirales	0.0	0.0	1.4811303987203037e-05	0.0	0.0	0.0	0.0	3.484684810258912e-05	8.060615831049492e-05	0.0	9.012094230457272e-05	1.8135654697134567e-05	0.0	0.0	0.0
unclassified_Micavibrionales	0.0	0.0	0.0	0.0	0.0	0.0	0.0	0.0	0.00010075769788811867	0.0	0.0	0.0	0.0	0.0	0.0
unclassified_Microtrichales	1.7405228530650607e-05	0.0	1.4811303987203037e-05	0.005296326092786271	3.7596105043517494e-05	0.0013192059636485468	0.0050459069516241035	0.0006098198417953095	0.0012695469933902952	0.006980548991092528	0.0027216524575980963	0.0004352557127312296	0.004276475905708922	6.204756980351603e-05	4.940467368213034e-05
unclassified_Oligoflexia	0.0	0.0	0.0	0.0	0.0	0.0	0.0	0.0	0.0	9.089256498818396e-05	0.0	0.0	0.0	0.0	0.0
unclassified_Oscillospirales	0.0	0.0	0.0	0.0	0.0	0.0	0.0	0.0	4.030307915524746e-05	0.0	5.407256538274364e-05	0.0	3.4768096794381466e-05	0.0	0.0
unclassified_PS_B29	0.0	0.0	0.0	0.0	0.0	0.0	0.0	0.0	0.0	9.089256498818396e-05	0.0	3.6271309394269135e-05	0.0	0.0	0.0
unclassified_Parvibaculales	0.0	0.0	1.4811303987203037e-05	0.0	0.0	0.0	0.0	0.0	0.0	0.0	0.0	0.00019949220166848026	0.0	0.0	0.0
unclassified_Pla1_lineage	0.0	0.0	0.0	0.0	0.0	0.0	0.0	0.0	0.0	0.0	0.0	5.44069640914037e-05	0.0	0.0	0.0
unclassified_Planctomycetales	0.0	0.0	0.0	0.0	0.0	0.0	0.0002314636216341332	0.0	0.0	0.0	0.0	0.0	0.00012168833878033516	0.0	0.0
unclassified_RF39	0.0019841960524941693	0.0	0.0	0.0	1.8798052521758747e-05	6.281933160231175e-05	1.543090810894221e-05	0.00010454054430776735	4.030307915524746e-05	0.0	0.0002343144499918891	3.6271309394269135e-05	1.7384048397190733e-05	0.0	0.00031289626665349215
unclassified_Rhizobiales	0.0	0.0	0.0	0.0038549208903191205	0.0	0.0009213501968339061	0.0013579199135869144	0.00013938739241035647	0.0019345477994518786	0.0018723868387565891	0.002415241253762549	5.44069640914037e-05	0.002346846533620749	0.0	0.0
unclassified_Rhodospirillales	0.0	0.0	1.4811303987203037e-05	8.380262805041566e-05	0.0	0.003915738336544099	1.543090810894221e-05	0.00020908108861553476	0.0008262131226825729	0.0003817487729503727	0.001315765757646762	0.00019949220166848026	0.00039983311313538696	2.0682523267838682e-05	0.0
unclassified_Rokubacteriales	0.0	0.0	0.0	5.028157683024939e-05	0.0	0.0011098081916408409	0.0	8.71171202564728e-05	0.0013501531517007902	0.0	0.004938627638290586	1.8135654697134567e-05	0.000538905500312913	0.0	0.0
unclassified_SBR1031	0.0	0.0	0.0	0.0	0.0	8.375910880308233e-05	0.0	0.0	0.00010075769788811864	0.0	0.0004325805230619491	0.0	5.215214519157222e-05	0.0	0.0
unclassified_SZB50	0.0	0.0	0.0	0.0	0.0	0.0	0.0	0.0	0.0	0.0	0.0	0.00019949220166848026	0.0	0.0	0.0
unclassified_Saccharimonadales	0.0	0.0	0.0	0.0003519710378117458	0.0	2.0939777200770582e-05	0.0008178381297739371	0.0	2.015153957762373e-05	0.0010907107798582077	5.407256538274364e-05	0.0	0.00045198525832695907	0.0	0.0
unclassified_Solirubrobacterales	0.0	0.0	0.0	0.0	0.0	4.1879554401541165e-05	9.258544865365329e-05	0.0	0.00010075769788811864	0.00021814215597164155	7.209675384365819e-05	1.8135654697134567e-05	5.215214519157221e-05	0.0	0.0
unclassified_Spirochaetota	0.0	0.0	0.0	0.0	0.0	0.0	0.0	0.0	0.0	0.0	0.0	0.00014508523757707654	0.0	0.0	0.0
unclassified_Subgroup_7	0.0	0.0	0.0	0.00026816840976133006	0.0	0.0001256386632046235	0.00032404907028778636	1.742342405129456e-05	0.00010075769788811864	0.0003090347209598255	0.0002343144499918891	1.8135654697134567e-05	0.00010430429038314442	0.0	0.000148214021046391
unclassified_Syntrophobacterales	0.0	0.0	0.00016292434385923338	0.0	0.0	0.0	0.0	0.0	0.0	3.635702599527359e-05	0.0	0.008433079434167573	0.0	2.0682523267838682e-05	8.234112280355055e-05
unclassified_Thalassobaculales	0.0	0.0	0.0	0.0004022526146419952	0.0	0.0	0.0	0.0	0.0	0.00023632066896927832	0.0	0.00023576351106274936	1.7384048397190733e-05	0.0	1.646822456071011e-05
unclassified_Thermodesulfovibrionia	0.0	0.0	8.88678239232182e-05	0.0	0.0	0.0	0.0	0.0	0.0	0.0	0.0	0.0009974610083424013	0.0	0.0	0.0
unclassified_UASB_TL25	0.0	0.0	0.0	0.0	0.0	0.0	0.0	0.0	0.0	0.0	0.0	0.0002176278563656148	0.0	0.0	0.0
unclassified_UBA10353_marine_group	0.0	0.0	0.0	0.0	0.0	0.0	0.0	0.0	0.0	0.0	0.0	0.0001813565469713457	0.0	0.0	0.0
unclassified_VHS_B4_70	0.0	0.0	0.0	0.0	0.0	0.0	0.0	0.0	0.0	0.0	0.0007389917268974963	1.8135654697134567e-05	0.0	0.0	0.0
unclassified_Vampirovibrionales	0.0	0.0	0.0	0.0	0.0	0.0	6.172363243576884e-05	0.0	0.0	0.0	0.0	0.0	0.0	0.0	0.0
unclassified_Veillonellales_Selenomonadales	0.0	0.0	1.4811303987203037e-05	0.0	1.8798052521758747e-05	8.375910880308233e-05	0.0	6.969369620517824e-05	0.00030227309366435593	0.0	0.0003785079576792055	9.067827348567284e-05	0.0001390723871775259	0.0	1.646822456071011e-05
unclassified_Vicinamibacterales	0.0	0.0	4.44339119616091e-05	0.00224591043175114	0.0	0.002010218611273976	0.0016356762595478747	0.0003136216329233021	0.0024383362888924713	0.002199600072714052	0.008291126692020687	5.44069640914037e-05	0.003424657534246576	0.0	6.587289824284044e-05
unclassified_WCHB1_41	0.0	0.0	2.9622607974406075e-05	0.0	0.0	0.0	0.0	0.0	4.030307915524746e-05	0.0	0.0	0.001505259339862169	1.7384048397190733e-05	0.0	0.0
unclassified_Woesearchaeales	0.0	0.0	0.0	0.0	1.8798052521758747e-05	0.0	6.172363243576884e-05	0.0	0.0	0.0	0.0	0.0	1.7384048397190733e-05	0.00014477766287487073	0.0011363074946889975
uncultured_Acetobacteraceae_bacterium	0.0	0.0	0.0	0.0	0.0	6.281933160231175e-05	0.0	0.0	4.030307915524746e-05	0.00012724959098345758	0.00010814513076548728	0.0	0.0002086085807662889	0.0	0.0
uncultured_Acidimicrobiales_bacterium	0.0	0.0	0.0	0.0002011263073209976	0.0	0.0	0.00016973998919836433	0.0	0.0	0.00039992728594800953	0.0	0.0	0.00012168833878033516	0.0	0.0
uncultured_Acidimicrobiia_bacterium	0.0	0.0	1.4811303987203037e-05	6.704210244033253e-05	3.7596105043517494e-05	6.281933160231175e-05	1.543090810894221e-05	0.0005575495696414259	4.030307915524746e-05	0.0	0.00016221769614823092	1.8135654697134567e-05	8.69202419859537e-05	0.0	0.0
uncultured_Aciditerrimonas_sp.	0.0	0.0	0.0	0.00011732367927058191	0.0	8.375910880308233e-05	9.258544865365329e-05	5.227027215388368e-05	0.00016121231662098983	0.0002544991819669151	0.0003785079576792055	1.8135654697134567e-05	0.00015645643557471662	0.0	0.0
uncultured_Acidobacteria_bacterium	0.0	0.0	5.9245215948812136e-05	0.002379994636631805	0.0	0.0014029650724516293	0.001959725329835661	0.00010454054430776737	0.0018337901015637596	0.003181239774586439	0.0011174996845767016	0.0010700036271309391	0.001373339823378068	2.0682523267838682e-05	0.0
uncultured_Actinomycetales_bacterium	0.0	0.0	0.0	0.00023464735854116387	0.0	0.00018845799480693523	0.0003394799783967286	1.742342405129456e-05	0.00018136385619861359	0.0004544628249409198	0.0001802418846091455	1.8135654697134567e-05	0.0003650650163410055	0.0	8.234112280355055e-05
uncultured_Alphaproteobacteria_bacterium	0.0	0.0	0.0	0.0	0.0	2.0939777200770582e-05	0.00033947997839672866	0.0	4.030307915524746e-05	7.271405199054717e-05	0.00014419350768731635	0.0	8.69202419859537e-05	0.0	0.0
uncultured_Aminicenantes_bacterium	0.0	0.0	2.9622607974406075e-05	0.0	0.0	0.0	0.0	0.0	0.0	0.00014542810398109434	0.0	0.0011062749365252087	0.0	0.0	1.646822456071011e-05
uncultured_Armatimonadetes_bacterium	0.0	0.0	0.0	1.6760525610083132e-05	0.0	0.0	0.00010801635676259549	0.0	4.030307915524746e-05	7.271405199054717e-05	0.0	0.0	8.692024198595367e-05	0.0	0.0
uncultured_Bacteriovorax_sp.	0.0	0.0	0.0	0.0	0.0	2.0939777200770582e-05	0.0	1.742342405129456e-05	0.0	0.00019996364297400476	1.8024188460914547e-05	0.0	1.7384048397190733e-05	0.0	0.0
uncultured_Candidatus_Rokubactera_bacterium	0.0	0.0	0.0	0.0	0.0	0.0002722171036100176	0.0	1.742342405129456e-05	0.0002619700145091085	0.0	0.001550080207638651	0.0	0.00017384048397190734	0.0	0.0
uncultured_Candidatus_Saccharibacteria_bacterium	0.0005569673129808193	0.0	0.0	0.01769911504424779	0.0	8.375910880308233e-05	0.019967595092971226	0.0002265045126668293	0.00016121231662098986	0.027322305035448104	1.8024188460914547e-05	0.0	0.00872679229538975	0.0	0.0
uncultured_Chlorobi_bacterium	0.0	0.0	0.0	0.0	0.0	4.1879554401541165e-05	0.0	0.0	4.030307915524746e-05	0.00012724959098345758	9.012094230457272e-05	1.8135654697134567e-05	0.0	0.0	0.0
uncultured_Chlorobiales_bacterium	0.0	0.0	0.0	5.028157683024939e-05	0.0	0.0	0.0	1.742342405129456e-05	2.015153957762373e-05	7.271405199054717e-05	1.8024188460914547e-05	0.0	0.0001390723871775259	0.0	0.0
uncultured_Chloroflexi_bacterium	0.0	0.0	0.0	1.6760525610083132e-05	0.0	0.0	0.00012344726487153768	0.0	4.030307915524746e-05	0.00012724959098345758	0.00019826607307006004	7.254261878853827e-05	0.00010430429038314442	0.0	0.0
uncultured_Clostridia_bacterium	0.00015664705677585547	0.0	0.0	0.0	0.0	0.0	0.0	0.0	0.0	0.0	0.0	0.0	0.0	0.0	0.00044464206313917296
uncultured_Clostridiales_bacterium	0.002523758136944338	0.0	0.0	0.0004525341914722445	0.0	6.281933160231175e-05	1.543090810894221e-05	0.00010454054430776735	0.00022166693535386104	0.0	0.0003604837692182909	9.067827348567284e-05	0.00012168833878033516	2.0682523267838682e-05	0.0009386887999604764
uncultured_Desulfovirga_sp.	0.0	1.6392636427716667e-05	0.0	0.0	0.0	0.0002303375492084764	9.258544865365329e-05	6.969369620517824e-05	0.0004231823311300984	1.8178512997636796e-05	0.00118959643842036	1.8135654697134567e-05	0.00020860858076628884	0.0	1.646822456071011e-05
uncultured_Erysipelotrichia_bacterium	0.00010443137118390363	0.0	0.0	0.0	0.0	0.0	0.0	0.0	0.0	0.0	0.0	0.0	0.0	2.0682523267838682e-05	0.0
uncultured_Ferrimicrobium_sp.	0.0	0.0	0.0	0.0	0.0	0.000251277326409247	0.0	3.484684810258912e-05	0.0003425761728196034	0.0	0.0015681043960995653	0.0	0.00012168833878033516	2.0682523267838682e-05	0.0
uncultured_Firmicutes_bacterium	0.004125039161764194	0.0	0.0	0.0009218289085545724	0.0	6.281933160231175e-05	9.258544865365329e-05	0.0	0.00016121231662098983	0.00018178512997636792	0.00012616931922640183	0.0008161044613710555	0.00017384048397190737	0.0	0.0019432504981637927
uncultured_Iamia_sp.	0.0	0.0	0.0	0.00023464735854116382	0.0	0.00010469888600385292	0.0005555126919219196	0.0	4.030307915524746e-05	0.0007634975459007452	0.0	0.0	0.0004519852583269592	0.0	0.0
uncultured_Kiritimatiellaeota_bacterium	0.0	0.0	0.0	0.0	0.0	0.0	0.0	0.0	0.0	0.0	0.0	9.067827348567284e-05	0.0	0.0	0.0
uncultured_Kofleriaceae_bacterium	0.0	0.0	0.0	0.0	0.0	0.0	0.0	0.0	0.0	0.0	0.0	0.0001088139281828074	0.0	0.0	0.0
uncultured_Microgenomates_group_bacterium	0.0	0.0	0.0	0.000620139447573076	0.0	0.0	0.0001388781729804799	0.0	0.0	0.0007271405199054716	0.0	0.0	0.00013907238717752592	0.0	0.0
uncultured_Myxococcales_bacterium	0.0	0.0	0.0	0.0	0.0	0.0	0.0	0.0	2.015153957762373e-05	0.0	1.8024188460914547e-05	0.0	1.7384048397190733e-05	0.0	0.0
uncultured_Nitrospiraceae_bacterium	0.0	0.0	8.88678239232182e-05	0.0	0.0	0.0	0.0	0.0	0.0	0.0	0.0	0.003881030105186797	0.0	0.0	3.293644912142022e-05
uncultured_Nitrospirae_bacterium	1.7405228530650607e-05	0.0	8.88678239232182e-05	0.0	0.0	0.0	0.0	0.0	0.0	0.0	0.0	0.004588320638375045	0.0	0.0	1.646822456071011e-05
uncultured_Parcubacteria_group_bacterium	0.0	0.0	1.4811303987203037e-05	0.0	0.0	0.0	0.0	0.0	0.0	0.0	0.0	0.00014508523757707654	0.0	0.0	0.0
uncultured_Rhizobiales_bacterium	0.0	0.0	0.0	0.0	0.0	0.0	6.172363243576884e-05	0.0	2.015153957762373e-05	0.0	1.8024188460914547e-05	0.0	0.0001390723871775259	0.0	0.0
uncultured_Rhodobacteraceae_bacterium	0.0	0.0	0.0	0.0	0.0	0.0	0.0	0.0	0.0	0.0	0.0	0.0013601741022850925	0.0	0.0	1.646822456071011e-05
uncultured_Rhodospirillaceae_bacterium	0.0	0.0	0.0	0.0	0.0	4.1879554401541165e-05	0.0	0.0	0.0	0.0	3.604837692182909e-05	0.0	1.7384048397190733e-05	0.0	0.0
uncultured_Rhodospirillales_bacterium	0.0	0.0	0.0	0.0004525341914722445	0.0	4.1879554401541165e-05	0.00015430908108942209	1.742342405129456e-05	6.045461873287119e-05	0.0007271405199054718	0.00016221769614823092	0.0	0.00024337667756067037	0.0	0.0
uncultured_Roseobacter_sp.	0.0	0.0	0.0	0.00021788683293108072	0.0	0.0	0.0	0.0	0.0	0.0	1.8024188460914547e-05	1.8135654697134567e-05	5.215214519157222e-05	0.0	0.0
uncultured_Ruminococcaceae_bacterium	0.000487346398858217	0.0	0.0	0.0004357736658621615	0.0	0.0017798810620654995	4.629272432682664e-05	3.484684810258912e-05	0.00016121231662098983	3.635702599527359e-05	7.209675384365819e-05	5.44069640914037e-05	0.00010430429038314445	0.0	9.880934736426066e-05
uncultured_Sinobacteraceae_bacterium	0.0	0.0	1.4811303987203037e-05	0.0	0.0	0.0	9.258544865365329e-05	0.0	0.0	0.0	0.0	0.0002720348204570185	0.0	0.0	0.0
uncultured_Syntrophobacteraceae_bacterium	0.0	0.0	0.0	0.00026816840976133006	0.0	6.281933160231175e-05	0.00012344726487153768	1.742342405129456e-05	0.0	0.00019996364297400468	5.407256538274364e-05	0.0	0.00012168833878033516	0.0	0.0
uncultured_Termite_group_1_bacterium	0.0	0.0	0.0	0.0	0.0	0.0	0.0	0.0	0.0	0.00018178512997636795	0.0	0.0	1.7384048397190733e-05	0.0	0.0
uncultured_Verrucomicrobia_bacterium	0.0	0.0	1.4811303987203037e-05	0.0	0.0	0.0	0.0	0.0	0.0	0.0004544628249409198	0.0	0.0007072905331882483	0.0	0.0	0.0008563476771569258
uncultured_actinobacterium	0.0	0.0	0.0	0.0009385894341646555	0.0	0.0005863137616215763	0.0007715454054471106	5.227027215388368e-05	0.0006851523456392068	0.0021996000727140517	0.0009372577999675565	0.0	0.0006432097906960572	0.0	4.940467368213033e-05
uncultured_archaeon	0.0	0.0	0.0	0.0	1.8798052521758747e-05	0.0	0.0	0.0	0.0	0.0	0.0	0.0	3.4768096794381466e-05	4.136504653567735e-05	0.00023055514384994152
uncultured_cyanobacterium	0.0	0.0	1.4811303987203037e-05	0.0	0.0	6.281933160231175e-05	0.0	0.00010454054430776735	0.0002015153957762373	0.0	0.00028838701537463275	3.6271309394269135e-05	8.692024198595367e-05	0.0	0.0
uncultured_deep_sea_bacterium	0.0	0.0	0.0	0.00016760525610083133	0.0	0.0	0.00037034179461461315	0.0	0.0	0.00023632066896927832	0.0	0.00019949220166848024	3.4768096794381466e-05	0.0	0.0
uncultured_delta_proteobacterium	0.0	0.0	0.0	0.0011564762670957364	0.0	0.0	0.0002777563459609598	0.0	2.015153957762373e-05	0.0009271041628794765	5.407256538274364e-05	0.0004715270221254988	0.00031291287114943323	0.0	0.0
uncultured_forest_soil_bacterium	0.0	0.0	0.0	0.0028828104049342987	1.8798052521758747e-05	4.1879554401541165e-05	0.002314636216341332	6.969369620517824e-05	0.0	0.004381021632430467	3.604837692182909e-05	1.8135654697134567e-05	0.002920520130728044	0.0	4.940467368213033e-05
uncultured_gamma_proteobacterium	0.0	0.0	0.0020883938621956274	0.0003687315634218289	0.0	0.0010260490828377586	9.258544865365329e-05	5.227027215388368e-05	0.0012896985329679186	0.0003817487729503727	0.0014239108884122492	0.018335146898803046	0.0005041374035185314	0.0	0.00027995981753207186
uncultured_planctomycete	0.0	0.0	1.4811303987203037e-05	0.0	0.0	0.0	0.0	0.0	0.0	0.0	0.0	0.0019767863619876676	0.0	0.0	0.0
uncultured_proteobacterium	0.0	0.0	0.0	0.0	0.0	0.0	0.0	0.0	0.0	0.0	0.0	0.00019949220166848026	0.0	0.0	0.0
uncultured_rumen_bacterium	0.006405124099279424	9.835581856630002e-05	2.9622607974406075e-05	3.3521051220166265e-05	0.00011278831513055246	0.002638411927297094	0.00021603271352519095	0.00017423424051294558	0.0009874254393035628	1.8178512997636796e-05	0.0014239108884122494	0.003989844033369603	0.00039983311313538696	6.204756980351603e-05	0.0017950364771174023
uncultured_sediment_bacterium	0.0	0.0	0.0	0.0	0.0	0.0	0.0	0.0	0.0	0.0	0.0	0.0005622052956111716	0.0	0.0	0.00011527757192497075
uncultured_soil_bacterium	0.0	0.0	0.0	0.0019609814963797265	0.0	2.0939777200770582e-05	0.001095594475734897	0.0	0.000604546187328712	0.002926740592619524	0.00014419350768731637	0.0	0.0011821152910089703	0.0	0.0
