# Supplementary material for: Surface Microbiome Profiling of Dental Elevators Using Third‐Generation Sequencing: Implications for Infection Control in Dental Practice
Source: Microbiologyopen. 2025 Dec 8;14(6):e70178. doi: 10.1002/mbo3.70178 (PMC12685768; doi:10.1002/mbo3.70178)
Supplement: Supplementary file 1 — customer_backup. [file MBO3-14-e70178-s001.zip › customer_backup/customer_backup/Abundance_dir/allsample/allsample.genus.abundance]

Genus	M10	M16	M13	M14	M06	M07	M04	M05	M02	M17	M01	M15	M12	M08	M09
1174_901_12	0.0	0.0	0.0	0.0	0.0	0.0	0.0	0.0	0.0	4.0	0.0	0.0	0.0	0.0	0.0
A2	0.0	0.0	0.0	0.0	0.0	0.0	2.0	2.0	0.0	0.0	0.0	0.0	0.0	1.0	0.0
ASF356	55.0	0.0	0.0	0.0	0.0	0.0	0.0	0.0	0.0	0.0	0.0	0.0	0.0	0.0	31.0
Abditibacterium	0.0	0.0	0.0	149.0	0.0	23.0	47.0	3.0	27.0	84.0	4.0	6.0	26.0	0.0	0.0
Abiotrophia	0.0	0.0	0.0	0.0	0.0	0.0	0.0	72.0	56.0	0.0	0.0	0.0	0.0	0.0	14.0
Acanthopleuribacter	0.0	0.0	0.0	0.0	0.0	0.0	0.0	0.0	0.0	0.0	0.0	7.0	0.0	0.0	0.0
Acetatifactor	72.0	0.0	0.0	0.0	0.0	1.0	1.0	0.0	0.0	0.0	0.0	0.0	0.0	1.0	25.0
Acetobacter	2.0	0.0	220.0	14.0	59.0	2225.0	13.0	53.0	1259.0	6218.0	90.0	6.0	0.0	38.0	11.0
Acholeplasma	0.0	0.0	0.0	5.0	14.0	1.0	0.0	0.0	5.0	0.0	0.0	0.0	0.0	13.0	0.0
Achromobacter	1.0	356.0	0.0	1.0	0.0	2.0	0.0	21.0	0.0	6.0	19.0	0.0	104.0	61.0	123.0
Acidibacter	0.0	0.0	0.0	21.0	0.0	21.0	11.0	2.0	56.0	18.0	139.0	0.0	40.0	0.0	0.0
Acidiphilium	0.0	0.0	0.0	0.0	0.0	0.0	0.0	0.0	0.0	4.0	0.0	0.0	0.0	0.0	0.0
Aciditerrimonas	0.0	0.0	0.0	7.0	0.0	0.0	1.0	0.0	0.0	2.0	0.0	0.0	2.0	0.0	0.0
Acidothermus	0.0	0.0	0.0	0.0	0.0	4.0	0.0	1.0	7.0	0.0	20.0	0.0	3.0	0.0	0.0
Acidovorax	133.0	13.0	468.0	119.0	41.0	8.0	73.0	427.0	5.0	209.0	12.0	275.0	161.0	84.0	262.0
Acinetobacter	71.0	16.0	218.0	0.0	0.0	20.0	16.0	156.0	19.0	5.0	13.0	4.0	42.0	1.0	2.0
Actibacter	0.0	0.0	89.0	0.0	0.0	0.0	0.0	0.0	0.0	0.0	0.0	31.0	0.0	0.0	4.0
Actinobacillus	85.0	0.0	0.0	0.0	0.0	0.0	0.0	34.0	0.0	0.0	0.0	0.0	0.0	0.0	0.0
Actinocorallia	0.0	0.0	0.0	6.0	0.0	0.0	0.0	0.0	0.0	2.0	1.0	0.0	1.0	0.0	0.0
Actinokineospora	0.0	0.0	0.0	0.0	0.0	0.0	1.0	0.0	0.0	2.0	0.0	0.0	0.0	0.0	0.0
Actinomadura	0.0	0.0	0.0	0.0	0.0	1.0	4.0	0.0	4.0	0.0	4.0	0.0	0.0	0.0	0.0
Actinomyces	58.0	463.0	7586.0	92.0	175.0	183.0	11.0	147.0	1647.0	123.0	0.0	79.0	0.0	96.0	18.0
Actinomycetales_bacterium	0.0	0.0	0.0	2.0	0.0	6.0	2.0	0.0	8.0	0.0	2.0	3.0	1.0	0.0	0.0
Actinomycetospora	0.0	0.0	5.0	0.0	0.0	6.0	0.0	0.0	8.0	0.0	3.0	0.0	1.0	0.0	0.0
Actinoplanes	0.0	0.0	0.0	0.0	0.0	10.0	0.0	1.0	23.0	0.0	43.0	0.0	5.0	0.0	0.0
Actinopolymorpha	0.0	0.0	0.0	0.0	0.0	6.0	0.0	0.0	6.0	0.0	14.0	0.0	2.0	0.0	0.0
Actinotalea	0.0	0.0	0.0	55.0	0.0	6.0	21.0	0.0	4.0	29.0	1.0	2.0	17.0	0.0	0.0
Acuticoccus	0.0	0.0	0.0	0.0	0.0	0.0	0.0	0.0	0.0	0.0	2.0	0.0	3.0	0.0	0.0
Adhaeribacter	0.0	0.0	0.0	154.0	0.0	43.0	53.0	1.0	48.0	153.0	6.0	6.0	60.0	0.0	0.0
Adlercreutzia	0.0	0.0	0.0	1.0	2.0	3.0	0.0	0.0	0.0	0.0	0.0	1.0	2.0	0.0	0.0
Aerococcus	0.0	0.0	0.0	2.0	1.0	3.0	0.0	1.0	0.0	0.0	1.0	2.0	0.0	0.0	1.0
Aeromicrobium	0.0	0.0	0.0	25.0	0.0	0.0	17.0	0.0	0.0	33.0	0.0	1.0	24.0	0.0	0.0
Aeromonas	7.0	0.0	1.0	0.0	3.0	1051.0	213.0	272.0	373.0	0.0	101.0	0.0	377.0	0.0	11.0
Afifella	0.0	0.0	0.0	0.0	0.0	0.0	7.0	0.0	0.0	0.0	0.0	1.0	6.0	0.0	0.0
Agaricicola	0.0	0.0	0.0	0.0	0.0	0.0	3.0	0.0	0.0	0.0	0.0	0.0	0.0	0.0	0.0
Agathobacter	1.0	2.0	7.0	46.0	112.0	22.0	20.0	99.0	11.0	37.0	109.0	53.0	45.0	172.0	105.0
Aggregatibacter	245.0	179.0	0.0	1.0	31.0	0.0	0.0	1058.0	32.0	0.0	0.0	0.0	0.0	26.0	0.0
Agrococcus	2.0	0.0	0.0	2.0	0.0	6.0	4.0	0.0	8.0	4.0	4.0	4.0	1.0	45.0	1.0
Agromyces	5.0	0.0	1.0	5.0	1.0	16.0	6.0	3.0	12.0	10.0	47.0	3.0	12.0	0.0	0.0
Ahniella	0.0	0.0	0.0	166.0	0.0	0.0	64.0	2.0	1.0	164.0	2.0	0.0	193.0	0.0	0.0
Akkermansia	176.0	12.0	4.0	7.0	1.0	390.0	9.0	16.0	121.0	10.0	184.0	16.0	56.0	0.0	6.0
Alistipes	807.0	3.0	5.0	5.0	1.0	87.0	16.0	66.0	116.0	11.0	207.0	672.0	41.0	6.0	400.0
Alkalibacter	0.0	0.0	0.0	0.0	0.0	0.0	0.0	0.0	2.0	0.0	6.0	0.0	1.0	0.0	0.0
Alkalibacterium	0.0	0.0	0.0	0.0	0.0	0.0	15.0	0.0	0.0	0.0	0.0	0.0	0.0	0.0	0.0
Allobaculum	0.0	934.0	5.0	14.0	18.0	778.0	13.0	5.0	120.0	3.0	128.0	17.0	84.0	10.0	59.0
Alloprevotella	121.0	113.0	8.0	367.0	519.0	2878.0	37.0	7.0	489.0	3.0	86.0	82.0	241.0	526.0	50.0
Allorhizobium_Neorhizobium_Pararhizobium_Rhizobium	31.0	0.0	4.0	51.0	5.0	70.0	55.0	96.0	78.0	90.0	143.0	3.0	367.0	4.0	242.0
Alsobacter	0.0	0.0	0.0	0.0	0.0	0.0	0.0	0.0	0.0	0.0	0.0	0.0	16.0	0.0	0.0
Altererythrobacter	6.0	0.0	1.0	266.0	0.0	15.0	266.0	5.0	30.0	253.0	18.0	9.0	232.0	1.0	2.0
Amaricoccus	0.0	0.0	0.0	40.0	0.0	9.0	13.0	1.0	14.0	58.0	44.0	2.0	44.0	1.0	0.0
Aminobacter	0.0	0.0	0.0	0.0	0.0	0.0	0.0	0.0	0.0	3.0	1.0	0.0	22.0	0.0	0.0
Ammoniibacillus	0.0	0.0	0.0	0.0	0.0	0.0	9.0	0.0	0.0	0.0	0.0	0.0	0.0	0.0	0.0
Ammoniphilus	0.0	0.0	1.0	44.0	0.0	3.0	12.0	0.0	3.0	18.0	14.0	2.0	11.0	0.0	0.0
Amycolatopsis	0.0	0.0	0.0	16.0	0.0	0.0	7.0	0.0	0.0	19.0	0.0	0.0	12.0	0.0	0.0
Anaerococcus	0.0	0.0	0.0	0.0	0.0	0.0	0.0	1.0	0.0	0.0	0.0	0.0	3.0	0.0	0.0
Anaerocolumna	0.0	0.0	1.0	0.0	0.0	0.0	0.0	0.0	0.0	0.0	0.0	21.0	4.0	0.0	0.0
Anaerofilum	0.0	0.0	2.0	0.0	0.0	2.0	0.0	6.0	11.0	0.0	18.0	1.0	3.0	0.0	0.0
Anaerofustis	0.0	43.0	0.0	0.0	0.0	21.0	0.0	1.0	5.0	0.0	1.0	0.0	2.0	0.0	1.0
Anaeroglobus	69.0	318.0	0.0	20.0	1019.0	0.0	0.0	0.0	128.0	0.0	0.0	0.0	0.0	704.0	22.0
Anaeromyxobacter	0.0	0.0	0.0	18.0	0.0	1.0	0.0	0.0	0.0	0.0	0.0	0.0	1.0	0.0	0.0
Anaeroplasma	72.0	0.0	0.0	0.0	0.0	3.0	0.0	1.0	0.0	1.0	0.0	0.0	0.0	1.0	21.0
Anaerosinus	0.0	0.0	0.0	0.0	0.0	1.0	0.0	0.0	0.0	0.0	9.0	1.0	0.0	0.0	1.0
Anaerosporobacter	0.0	0.0	1.0	3.0	0.0	5.0	1.0	10.0	24.0	0.0	46.0	6.0	5.0	0.0	0.0
Anaerostipes	147.0	2.0	71.0	48.0	129.0	100.0	38.0	77.0	58.0	23.0	154.0	303.0	58.0	53.0	164.0
Anaerotruncus	18.0	0.0	2.0	1.0	0.0	3.0	0.0	8.0	26.0	0.0	45.0	2.0	15.0	0.0	1.0
Anaerovorax	28.0	0.0	1.0	2.0	0.0	6.0	0.0	1.0	14.0	0.0	18.0	3.0	4.0	0.0	42.0
Ancylobacter	0.0	0.0	0.0	0.0	0.0	1.0	0.0	0.0	2.0	0.0	0.0	0.0	5.0	0.0	0.0
Anderseniella	0.0	0.0	0.0	0.0	0.0	0.0	0.0	0.0	0.0	0.0	0.0	62.0	0.0	0.0	2.0
Angelakisella	0.0	0.0	0.0	0.0	1.0	0.0	2.0	1.0	0.0	0.0	0.0	0.0	1.0	1.0	0.0
Anoxybacillus	0.0	32.0	1.0	0.0	0.0	0.0	0.0	7.0	0.0	0.0	0.0	0.0	0.0	0.0	0.0
Aquabacterium	0.0	0.0	0.0	8.0	0.0	0.0	0.0	0.0	0.0	0.0	11.0	0.0	4.0	0.0	0.0
Aquibacter	0.0	0.0	0.0	0.0	0.0	0.0	0.0	0.0	0.0	2.0	0.0	4.0	0.0	0.0	1.0
Aquicella	0.0	0.0	0.0	0.0	0.0	0.0	6.0	0.0	0.0	0.0	0.0	0.0	0.0	0.0	0.0
Archangium	0.0	0.0	0.0	84.0	0.0	46.0	218.0	3.0	90.0	120.0	40.0	3.0	144.0	0.0	1.0
Arcticibacter	1.0	0.0	0.0	33.0	0.0	2.0	17.0	0.0	2.0	14.0	2.0	0.0	4.0	0.0	0.0
Arenimonas	0.0	0.0	0.0	0.0	0.0	1.0	4.0	0.0	1.0	16.0	4.0	0.0	6.0	0.0	1.0
Aridibacter	0.0	0.0	0.0	20.0	0.0	6.0	15.0	0.0	10.0	18.0	4.0	0.0	3.0	0.0	0.0
Armatimonas	1.0	0.0	0.0	23.0	0.0	7.0	14.0	1.0	5.0	56.0	4.0	0.0	23.0	0.0	0.0
Arsenicitalea	0.0	0.0	0.0	71.0	0.0	6.0	17.0	0.0	3.0	48.0	12.0	0.0	21.0	0.0	0.0
Arthrobacter	9.0	0.0	1.0	2462.0	2.0	68.0	1681.0	32.0	105.0	2999.0	89.0	21.0	1516.0	1.0	4.0
Asanoa	0.0	0.0	0.0	0.0	0.0	5.0	0.0	0.0	4.0	0.0	16.0	0.0	2.0	0.0	0.0
Ascidiaceihabitans	0.0	0.0	0.0	0.0	0.0	0.0	0.0	18.0	0.0	0.0	0.0	0.0	0.0	0.0	0.0
Asteroleplasma	0.0	0.0	0.0	0.0	0.0	0.0	0.0	0.0	0.0	0.0	0.0	8.0	0.0	0.0	0.0
Atopobium	22.0	14.0	300.0	79.0	262.0	19.0	0.0	0.0	27.0	8.0	0.0	663.0	3.0	178.0	19.0
Atopostipes	0.0	0.0	0.0	0.0	0.0	54.0	15.0	0.0	5.0	0.0	2.0	2.0	1.0	0.0	0.0
Aurantimicrobium	0.0	0.0	0.0	0.0	0.0	1.0	0.0	0.0	6.0	0.0	0.0	0.0	1.0	0.0	0.0
Aurantisolimonas	0.0	0.0	0.0	0.0	0.0	8.0	0.0	0.0	3.0	0.0	3.0	0.0	0.0	0.0	0.0
Aureimonas	0.0	0.0	1.0	0.0	0.0	0.0	0.0	0.0	1.0	0.0	0.0	1.0	0.0	0.0	3.0
Avibacterium	0.0	1.0	199.0	0.0	5.0	2.0	1.0	1.0	0.0	1.0	0.0	138.0	0.0	4.0	3.0
Azoarcus	0.0	0.0	0.0	38.0	0.0	0.0	0.0	0.0	0.0	14.0	0.0	0.0	4.0	0.0	0.0
Azohydromonas	0.0	0.0	0.0	30.0	0.0	2.0	84.0	1.0	0.0	16.0	0.0	0.0	44.0	0.0	0.0
Azospirillum	0.0	0.0	0.0	33.0	0.0	2.0	0.0	1.0	2.0	6.0	1.0	0.0	3.0	0.0	1.0
Azospirillum_sp._47_25	0.0	0.0	0.0	0.0	0.0	2.0	0.0	0.0	1.0	0.0	0.0	0.0	0.0	0.0	0.0
BD1_7_clade	0.0	0.0	0.0	0.0	0.0	0.0	0.0	0.0	0.0	0.0	0.0	2.0	0.0	0.0	1.0
Bacillus	26.0	24.0	769.0	666.0	23.0	552.0	498.0	81.0	767.0	881.0	2073.0	734.0	846.0	132.0	196.0
Bacteroides	2368.0	244.0	66.0	40.0	9.0	1788.0	27.0	177.0	768.0	46.0	989.0	339.0	381.0	72.0	945.0
Barnesiella	0.0	0.0	0.0	0.0	5.0	0.0	0.0	0.0	0.0	12.0	11.0	0.0	0.0	8.0	60.0
Bauldia	0.0	0.0	0.0	14.0	0.0	4.0	27.0	1.0	0.0	20.0	6.0	0.0	17.0	0.0	1.0
Bdellovibrio	0.0	0.0	0.0	9.0	0.0	2.0	12.0	0.0	1.0	9.0	0.0	0.0	7.0	0.0	0.0
Belnapia	0.0	0.0	0.0	66.0	0.0	28.0	1.0	1.0	40.0	12.0	38.0	3.0	27.0	0.0	0.0
Bergeyella	6.0	0.0	0.0	0.0	0.0	0.0	0.0	0.0	0.0	0.0	0.0	0.0	0.0	0.0	0.0
Bifidobacterium	11.0	3.0	24.0	40.0	68.0	188.0	19.0	111.0	45.0	28.0	109.0	188.0	39.0	78.0	157.0
Bilophila	5.0	0.0	3.0	8.0	1.0	119.0	2.0	29.0	115.0	0.0	166.0	15.0	40.0	12.0	9.0
Blastocatella	0.0	0.0	0.0	17.0	1.0	41.0	36.0	1.0	14.0	38.0	8.0	1.0	31.0	0.0	0.0
Blastococcus	2.0	0.0	0.0	84.0	0.0	23.0	93.0	1.0	45.0	94.0	59.0	5.0	77.0	0.0	14.0
Blastomonas	0.0	0.0	0.0	56.0	0.0	0.0	69.0	2.0	0.0	94.0	2.0	0.0	88.0	0.0	0.0
Blautia	52.0	69.0	192.0	463.0	400.0	3585.0	272.0	741.0	771.0	310.0	1231.0	309.0	1043.0	539.0	794.0
Bosea	26.0	1.0	2.0	15.0	4.0	74.0	26.0	55.0	56.0	142.0	51.0	2.0	530.0	12.0	544.0
Boseongicola	0.0	0.0	1.0	0.0	0.0	22.0	0.0	0.0	0.0	0.0	0.0	5.0	0.0	0.0	1.0
Brachymonas	0.0	22.0	0.0	0.0	0.0	0.0	0.0	0.0	37.0	0.0	0.0	0.0	0.0	0.0	0.0
Bradyrhizobium	0.0	0.0	27.0	114.0	0.0	156.0	66.0	24.0	224.0	171.0	855.0	6.0	269.0	0.0	0.0
Brevibacillus	1.0	0.0	1.0	7.0	0.0	2.0	0.0	1.0	0.0	0.0	0.0	89.0	5.0	0.0	1.0
Brevibacterium	0.0	0.0	0.0	8.0	0.0	0.0	0.0	0.0	0.0	0.0	0.0	0.0	0.0	0.0	0.0
Brevinema	0.0	0.0	0.0	0.0	0.0	0.0	1.0	0.0	0.0	0.0	1.0	0.0	1.0	0.0	0.0
Brevundimonas	0.0	0.0	1.0	51.0	0.0	35.0	45.0	41.0	14.0	59.0	4.0	0.0	50.0	91.0	11.0
Breznakia	0.0	0.0	2.0	0.0	0.0	3.0	0.0	6.0	8.0	0.0	23.0	3.0	2.0	0.0	0.0
Bryobacter	13.0	0.0	0.0	17.0	0.0	5.0	15.0	1.0	7.0	22.0	14.0	0.0	11.0	0.0	0.0
Bulleidia	0.0	0.0	0.0	0.0	188.0	0.0	0.0	0.0	0.0	0.0	0.0	0.0	0.0	100.0	0.0
Burkholderia_Caballeronia_Paraburkholderia	0.0	984.0	0.0	0.0	0.0	0.0	0.0	0.0	0.0	8.0	3.0	0.0	1.0	0.0	1.0
Butyricicoccus	5.0	17.0	3.0	7.0	7.0	35.0	4.0	11.0	5.0	14.0	16.0	26.0	13.0	28.0	16.0
Butyricimonas	0.0	4.0	0.0	0.0	0.0	0.0	0.0	0.0	0.0	0.0	0.0	0.0	0.0	0.0	0.0
Butyrivibrio	0.0	38.0	0.0	0.0	92.0	0.0	0.0	0.0	29.0	1.0	0.0	0.0	0.0	74.0	0.0
CENA359	1.0	0.0	0.0	1.0	0.0	0.0	0.0	1.0	0.0	0.0	0.0	0.0	1.0	0.0	0.0
CL500_29_marine_group	0.0	0.0	0.0	35.0	0.0	14.0	19.0	1.0	20.0	27.0	34.0	1.0	15.0	0.0	0.0
Caldicoprobacter	0.0	11.0	0.0	0.0	0.0	0.0	12.0	0.0	0.0	0.0	0.0	0.0	0.0	0.0	0.0
Caldithrix	0.0	0.0	0.0	0.0	0.0	0.0	0.0	0.0	0.0	0.0	0.0	12.0	0.0	0.0	0.0
Calorithrix	0.0	0.0	0.0	0.0	0.0	0.0	0.0	0.0	0.0	0.0	0.0	24.0	0.0	0.0	0.0
Calothrix_PCC_6303	6.0	0.0	0.0	1.0	0.0	0.0	0.0	1.0	1.0	0.0	0.0	1.0	0.0	0.0	0.0
Campylobacter	28.0	3972.0	697.0	568.0	3937.0	103.0	14.0	0.0	565.0	3.0	1.0	0.0	0.0	3805.0	82.0
Candidatus_Actinomarina	18.0	0.0	0.0	24.0	0.0	0.0	0.0	34.0	1.0	3.0	153.0	2.0	0.0	0.0	18.0
Candidatus_Alysiosphaera	0.0	0.0	0.0	42.0	0.0	37.0	24.0	6.0	58.0	75.0	246.0	0.0	74.0	54.0	0.0
Candidatus_Arthromitus	23.0	0.0	170.0	0.0	0.0	1.0	3.0	1.0	0.0	0.0	2.0	1.0	0.0	0.0	25.0
Candidatus_Babela	0.0	0.0	0.0	0.0	0.0	0.0	0.0	0.0	0.0	0.0	0.0	0.0	3.0	0.0	0.0
Candidatus_Berkiella	0.0	0.0	0.0	0.0	0.0	0.0	0.0	0.0	0.0	10.0	0.0	0.0	3.0	0.0	0.0
Candidatus_Entotheonella	1.0	0.0	0.0	26.0	1.0	3.0	13.0	3.0	5.0	19.0	1.0	1.0	8.0	0.0	1.0
Candidatus_Nitrocosmicus	0.0	0.0	0.0	0.0	0.0	1.0	7.0	0.0	0.0	1.0	1.0	0.0	0.0	0.0	0.0
Candidatus_Nitrososphaera	0.0	0.0	0.0	0.0	0.0	0.0	0.0	0.0	1.0	1.0	3.0	0.0	0.0	0.0	0.0
Candidatus_Omnitrophus	3.0	0.0	1.0	63.0	0.0	83.0	111.0	7.0	96.0	173.0	252.0	74.0	120.0	38.0	17.0
Candidatus_Ovatusbacter	0.0	0.0	0.0	0.0	0.0	0.0	6.0	0.0	0.0	9.0	0.0	0.0	0.0	0.0	0.0
Candidatus_Saccharimonas	17.0	17.0	0.0	0.0	32.0	0.0	0.0	8.0	0.0	7.0	0.0	124.0	0.0	33.0	24.0
Candidatus_Soleaferrea	0.0	12.0	1.0	0.0	0.0	3.0	0.0	0.0	2.0	0.0	8.0	88.0	0.0	0.0	0.0
Candidatus_Solibacter	0.0	0.0	0.0	0.0	0.0	1.0	0.0	0.0	1.0	0.0	3.0	0.0	0.0	0.0	0.0
Candidatus_Stoquefichus	1.0	0.0	3.0	6.0	0.0	63.0	0.0	8.0	57.0	1.0	80.0	8.0	26.0	0.0	1.0
Candidatus_Tammella	0.0	46.0	0.0	112.0	0.0	0.0	0.0	0.0	0.0	0.0	0.0	0.0	0.0	0.0	0.0
Candidatus_Tenderia	0.0	0.0	0.0	0.0	0.0	0.0	0.0	0.0	0.0	0.0	0.0	11.0	0.0	0.0	0.0
Candidatus_Thiobios	0.0	0.0	5.0	0.0	0.0	0.0	0.0	0.0	0.0	0.0	0.0	109.0	0.0	0.0	4.0
Candidatus_Thiodiazotropha	0.0	0.0	2.0	0.0	0.0	0.0	0.0	0.0	0.0	8.0	0.0	36.0	0.0	0.0	0.0
Candidatus_Udaeobacter	0.0	0.0	1.0	0.0	0.0	89.0	0.0	10.0	184.0	1.0	426.0	3.0	80.0	0.0	0.0
Candidatus_Vidania	0.0	0.0	0.0	0.0	0.0	3.0	0.0	1.0	4.0	0.0	6.0	1.0	1.0	0.0	0.0
Capnocytophaga	24.0	694.0	0.0	0.0	744.0	41.0	1.0	0.0	18.0	0.0	0.0	0.0	0.0	664.0	2.0
Cardiobacterium	26.0	168.0	0.0	0.0	199.0	0.0	0.0	0.0	48.0	0.0	0.0	0.0	0.0	135.0	8.0
Catelliglobosispora	0.0	0.0	0.0	0.0	0.0	0.0	5.0	0.0	0.0	7.0	0.0	0.0	9.0	0.0	0.0
Catenibacterium	0.0	0.0	2.0	3.0	2.0	3.0	1.0	9.0	7.0	1.0	0.0	0.0	10.0	5.0	7.0
Catenisphaera	0.0	0.0	0.0	2.0	0.0	4.0	0.0	2.0	0.0	0.0	0.0	0.0	0.0	2.0	1.0
Catenuloplanes	0.0	0.0	0.0	0.0	0.0	0.0	0.0	0.0	0.0	2.0	3.0	0.0	1.0	0.0	0.0
Catonella	14.0	107.0	0.0	0.0	64.0	0.0	0.0	186.0	1.0	0.0	0.0	0.0	0.0	28.0	0.0
Caulobacter	0.0	0.0	0.0	30.0	0.0	3.0	27.0	1.0	6.0	19.0	10.0	82.0	20.0	0.0	0.0
Cavicella	0.0	0.0	0.0	6.0	0.0	0.0	0.0	0.0	0.0	6.0	0.0	0.0	1.0	0.0	0.0
Cellulomonas	3.0	0.0	2.0	258.0	1.0	106.0	236.0	2.0	78.0	346.0	27.0	12.0	155.0	1.0	2.0
Cesiribacter	0.0	0.0	0.0	0.0	0.0	0.0	2.0	0.0	0.0	0.0	0.0	0.0	2.0	0.0	0.0
Cetobacterium	3.0	0.0	0.0	0.0	10.0	101.0	32870.0	47.0	10.0	2.0	13.0	0.0	220.0	1.0	0.0
Chalicogloea_CCALA_975	10.0	0.0	0.0	3.0	0.0	1.0	1.0	3.0	0.0	0.0	0.0	11.0	4.0	1.0	1.0
Changchengzhania	0.0	0.0	0.0	0.0	0.0	0.0	0.0	0.0	0.0	0.0	0.0	5.0	0.0	0.0	0.0
Chelatococcus	0.0	0.0	0.0	0.0	0.0	0.0	0.0	0.0	0.0	1.0	0.0	0.0	2.0	0.0	0.0
Chitinophaga	0.0	0.0	0.0	48.0	0.0	1.0	0.0	0.0	2.0	10.0	2.0	0.0	11.0	0.0	0.0
Chlorogloea_SAG_10.99	0.0	0.0	0.0	0.0	0.0	4.0	0.0	1.0	5.0	0.0	0.0	0.0	0.0	0.0	0.0
Christensenella	0.0	15.0	0.0	0.0	0.0	0.0	0.0	0.0	2.0	0.0	6.0	0.0	3.0	1.0	0.0
Christensenellaceae_R_7_group	0.0	13.0	2.0	1.0	0.0	16.0	1.0	20.0	6.0	0.0	21.0	1.0	3.0	0.0	0.0
Chroococcidiopsis_PCC_7203	6.0	0.0	0.0	1.0	0.0	0.0	0.0	0.0	0.0	0.0	1.0	5.0	2.0	0.0	1.0
Chroococcidiopsis_SAG_2023	0.0	0.0	0.0	0.0	0.0	3.0	0.0	0.0	1.0	0.0	0.0	1.0	0.0	0.0	0.0
Chryseolinea	0.0	0.0	0.0	0.0	1.0	8.0	3.0	1.0	7.0	0.0	27.0	0.0	8.0	0.0	0.0
Chthoniobacter	21.0	0.0	2.0	75.0	1.0	23.0	130.0	2.0	24.0	132.0	22.0	146.0	49.0	0.0	0.0
Chthonobacter	0.0	0.0	0.0	0.0	0.0	0.0	9.0	0.0	0.0	27.0	0.0	0.0	14.0	0.0	0.0
Chungangia	0.0	0.0	0.0	0.0	0.0	9.0	0.0	0.0	9.0	0.0	14.0	0.0	0.0	0.0	0.0
Citricoccus	1.0	0.0	0.0	0.0	0.0	4.0	3.0	0.0	4.0	0.0	4.0	0.0	1.0	0.0	0.0
Clavibacter	0.0	0.0	0.0	0.0	0.0	0.0	0.0	0.0	0.0	0.0	19.0	0.0	3.0	0.0	0.0
Cloacibacterium	0.0	0.0	31.0	0.0	0.0	0.0	0.0	0.0	0.0	0.0	0.0	0.0	0.0	0.0	0.0
Clostridium_sensu_stricto_1	50.0	18.0	2.0	9.0	5.0	7.0	20.0	27.0	22.0	27.0	31.0	157.0	647.0	4.0	20.0
Clostridium_sensu_stricto_10	0.0	0.0	0.0	21.0	0.0	0.0	1.0	0.0	0.0	0.0	0.0	0.0	0.0	0.0	0.0
Clostridium_sensu_stricto_12	0.0	0.0	0.0	0.0	0.0	0.0	0.0	0.0	0.0	6.0	0.0	0.0	0.0	0.0	0.0
Cm1_21	0.0	0.0	1.0	0.0	0.0	0.0	0.0	0.0	0.0	0.0	0.0	13.0	0.0	0.0	0.0
Cnuella	0.0	0.0	0.0	21.0	0.0	3.0	49.0	1.0	1.0	34.0	0.0	1.0	26.0	0.0	0.0
Cocleimonas	0.0	0.0	0.0	0.0	0.0	0.0	0.0	0.0	0.0	0.0	0.0	32.0	0.0	0.0	11.0
Cohaesibacter	0.0	0.0	0.0	0.0	0.0	0.0	0.0	0.0	0.0	0.0	0.0	42.0	0.0	0.0	0.0
Cohnella	0.0	0.0	0.0	84.0	0.0	13.0	28.0	0.0	6.0	28.0	53.0	0.0	41.0	0.0	0.0
Colidextribacter	320.0	0.0	1.0	0.0	1.0	82.0	2.0	1.0	13.0	6.0	1.0	5.0	5.0	1.0	139.0
Collinsella	0.0	0.0	0.0	2.0	0.0	3.0	0.0	7.0	2.0	1.0	1.0	0.0	1.0	13.0	2.0
Comamonas	0.0	0.0	1.0	52.0	42.0	80.0	11.0	22.0	3.0	109.0	17.0	4.0	2121.0	19.0	3989.0
Companilactobacillus	0.0	3.0	0.0	4.0	11.0	18.0	18.0	21.0	2.0	16.0	7.0	14.0	1.0	9.0	8.0
Conexibacter	0.0	0.0	0.0	91.0	0.0	71.0	40.0	10.0	93.0	71.0	255.0	4.0	82.0	0.0	2.0
Constrictibacter	0.0	0.0	0.0	0.0	0.0	0.0	0.0	0.0	0.0	1.0	0.0	0.0	3.0	0.0	0.0
Coprobacillus	0.0	0.0	3.0	0.0	0.0	0.0	0.0	0.0	2.0	0.0	0.0	2.0	1.0	2.0	1.0
Coprococcus	10.0	1.0	1.0	44.0	40.0	53.0	25.0	49.0	12.0	14.0	64.0	25.0	51.0	57.0	66.0
Corynebacterium	7.0	73.0	384.0	0.0	17.0	29.0	1.0	1.0	63.0	1.0	1.0	2.0	0.0	8.0	27.0
Coxiella	0.0	0.0	0.0	13.0	0.0	0.0	0.0	0.0	0.0	17.0	1.0	14.0	6.0	0.0	5.0
Craurococcus_Caldovatus	1.0	0.0	0.0	85.0	0.0	43.0	29.0	0.0	46.0	145.0	70.0	2.0	58.0	0.0	1.0
Crocinitomix	0.0	0.0	0.0	0.0	0.0	0.0	0.0	0.0	0.0	8.0	0.0	0.0	0.0	0.0	0.0
Cryptobacterium	0.0	0.0	0.0	0.0	20.0	0.0	0.0	0.0	0.0	0.0	0.0	0.0	0.0	8.0	0.0
Cupriavidus	0.0	0.0	0.0	0.0	6.0	1.0	0.0	0.0	1.0	0.0	3.0	0.0	2.0	5.0	0.0
Curtobacterium	0.0	0.0	24.0	0.0	0.0	1.0	0.0	0.0	0.0	0.0	1.0	0.0	1.0	0.0	0.0
Cutibacterium	156.0	4.0	151.0	72.0	20.0	27.0	12.0	405.0	394.0	160.0	1.0	1.0	8.0	70.0	91.0
Cystobacter	0.0	0.0	0.0	25.0	0.0	4.0	41.0	0.0	1.0	55.0	1.0	0.0	21.0	0.0	0.0
Cytophaga	0.0	0.0	0.0	12.0	0.0	2.0	0.0	0.0	2.0	6.0	0.0	0.0	2.0	0.0	0.0
DEV008	0.0	0.0	0.0	0.0	0.0	0.0	0.0	0.0	0.0	0.0	0.0	5.0	0.0	0.0	0.0
DNF00809	0.0	0.0	0.0	4.0	4.0	0.0	0.0	0.0	0.0	0.0	0.0	0.0	0.0	9.0	0.0
Dactylosporangium	0.0	0.0	0.0	0.0	0.0	1.0	0.0	1.0	1.0	0.0	11.0	0.0	3.0	0.0	0.0
Deferrisoma	0.0	0.0	0.0	0.0	0.0	0.0	0.0	0.0	0.0	0.0	0.0	3.0	0.0	0.0	0.0
Defluviicoccus	0.0	0.0	0.0	34.0	0.0	0.0	9.0	0.0	0.0	16.0	6.0	0.0	21.0	0.0	0.0
Defluviitaleaceae_UCG_011	0.0	136.0	0.0	163.0	372.0	0.0	0.0	257.0	0.0	0.0	0.0	0.0	0.0	226.0	0.0
Deinococcus	0.0	0.0	17.0	59.0	1.0	3.0	16.0	0.0	5.0	47.0	0.0	3.0	12.0	0.0	0.0
Delftia	345.0	229.0	5365.0	880.0	208.0	440.0	221.0	2559.0	840.0	383.0	4677.0	2256.0	216.0	160.0	854.0
Desertibacter	0.0	0.0	0.0	37.0	0.0	1.0	12.0	1.0	4.0	45.0	0.0	0.0	27.0	0.0	0.0
Desulfatiglans	0.0	0.0	3.0	0.0	0.0	0.0	0.0	21.0	0.0	0.0	0.0	69.0	0.0	0.0	0.0
Desulfatitalea	0.0	0.0	3.0	0.0	0.0	0.0	0.0	0.0	0.0	1.0	0.0	201.0	0.0	0.0	0.0
Desulfobacter	0.0	0.0	0.0	0.0	0.0	0.0	0.0	0.0	0.0	0.0	0.0	11.0	0.0	0.0	0.0
Desulfobulbus	20.0	156.0	0.0	68.0	64.0	0.0	0.0	843.0	23.0	0.0	0.0	0.0	2.0	40.0	12.0
Desulfoconvexum	0.0	0.0	0.0	0.0	0.0	0.0	0.0	0.0	0.0	0.0	0.0	3.0	0.0	0.0	0.0
Desulfofrigus	0.0	0.0	0.0	0.0	0.0	0.0	0.0	0.0	0.0	0.0	0.0	0.0	0.0	0.0	22.0
Desulfomicrobium	0.0	1422.0	0.0	311.0	0.0	0.0	0.0	0.0	1.0	0.0	0.0	0.0	0.0	0.0	0.0
Desulfomonile	0.0	0.0	0.0	0.0	0.0	0.0	0.0	0.0	0.0	29.0	0.0	1.0	0.0	0.0	0.0
Desulfopila	0.0	0.0	1.0	0.0	0.0	0.0	0.0	0.0	0.0	0.0	0.0	3.0	0.0	0.0	0.0
Desulfoprunum	0.0	0.0	1.0	1.0	0.0	0.0	1.0	0.0	0.0	0.0	0.0	1.0	0.0	0.0	1.0
Desulforhopalus	0.0	0.0	1.0	0.0	0.0	0.0	0.0	0.0	0.0	0.0	0.0	53.0	0.0	0.0	3.0
Desulfosarcina	0.0	0.0	1.0	0.0	0.0	0.0	0.0	0.0	0.0	0.0	0.0	40.0	0.0	0.0	0.0
Desulfosporosinus	0.0	0.0	0.0	0.0	0.0	3.0	0.0	1.0	2.0	0.0	6.0	0.0	1.0	0.0	0.0
Desulfotalea	0.0	0.0	0.0	0.0	0.0	0.0	0.0	0.0	0.0	0.0	0.0	4.0	0.0	0.0	0.0
Desulfovibrio	74.0	18.0	3.0	4.0	2.0	14.0	29.0	20.0	34.0	2.0	81.0	9.0	18.0	4.0	26.0
Desulfurivibrio	0.0	0.0	0.0	0.0	0.0	0.0	0.0	0.0	0.0	0.0	0.0	14.0	0.0	0.0	0.0
Desulfuromusa	0.0	0.0	0.0	0.0	0.0	0.0	0.0	0.0	0.0	0.0	0.0	12.0	0.0	0.0	0.0
Devosia	0.0	0.0	0.0	135.0	1.0	38.0	64.0	5.0	41.0	151.0	38.0	4.0	211.0	3.0	44.0
Dialister	171.0	1967.0	25.0	345.0	1428.0	19.0	5.0	486.0	58.0	6.0	11.0	118.0	14.0	988.0	8.0
Diaminobutyricimonas	25.0	0.0	1.0	10.0	1.0	8.0	6.0	0.0	15.0	8.0	4.0	3.0	11.0	3.0	0.0
Dielma	0.0	0.0	2.0	0.0	0.0	10.0	1.0	4.0	23.0	1.0	50.0	4.0	4.0	39.0	0.0
Dokdonella	0.0	0.0	0.0	0.0	0.0	0.0	0.0	0.0	1.0	0.0	17.0	0.0	4.0	0.0	1.0
Dolosigranulum	2.0	20.0	0.0	0.0	0.0	0.0	1.0	0.0	1.0	0.0	1.0	1.0	0.0	3.0	0.0
Domibacillus	0.0	0.0	0.0	0.0	0.0	7.0	0.0	0.0	8.0	0.0	18.0	0.0	2.0	0.0	0.0
Dongia	0.0	0.0	0.0	63.0	0.0	4.0	30.0	1.0	1.0	135.0	20.0	1.0	74.0	0.0	0.0
Dorea	20.0	4.0	16.0	90.0	71.0	45.0	53.0	115.0	45.0	61.0	117.0	60.0	107.0	148.0	80.0
Dubosiella	671.0	1.0	638.0	52.0	32.0	1026.0	19.0	9.0	243.0	25.0	617.0	2240.0	78.0	16.0	1409.0
Dyadobacter	0.0	0.0	0.0	2.0	0.0	0.0	0.0	0.0	0.0	14.0	0.0	0.0	2.0	0.0	0.0
E1B_B3_114	0.0	0.0	0.0	9.0	0.0	2.0	1.0	0.0	2.0	0.0	1.0	0.0	0.0	0.0	0.0
EMP_G18	0.0	0.0	0.0	0.0	0.0	0.0	7.0	0.0	0.0	0.0	0.0	0.0	0.0	0.0	0.0
Edwardsiella	0.0	0.0	0.0	0.0	0.0	0.0	0.0	0.0	0.0	0.0	5.0	0.0	114.0	0.0	0.0
Eggerthella	0.0	0.0	5.0	1.0	3.0	30.0	1.0	22.0	84.0	0.0	174.0	30.0	44.0	144.0	1.0
Eggerthia	0.0	68.0	0.0	46.0	723.0	0.0	0.0	0.0	0.0	0.0	0.0	112.0	0.0	504.0	0.0
Eikenella	97.0	45.0	0.0	0.0	19.0	7.0	4.0	0.0	35.0	0.0	1.0	1.0	0.0	16.0	11.0
Eisenbergiella	7.0	0.0	0.0	0.0	0.0	9.0	1.0	7.0	21.0	0.0	43.0	7.0	10.0	0.0	0.0
Elizabethkingia	0.0	0.0	0.0	0.0	0.0	0.0	0.0	0.0	0.0	0.0	0.0	0.0	0.0	0.0	125.0
Ellin517	0.0	0.0	0.0	0.0	0.0	1.0	0.0	1.0	1.0	0.0	3.0	0.0	1.0	0.0	0.0
Ellin6055	12.0	0.0	1.0	886.0	1.0	70.0	755.0	20.0	99.0	1019.0	106.0	22.0	586.0	0.0	3.0
Ellin6067	0.0	0.0	0.0	100.0	0.0	7.0	91.0	4.0	4.0	59.0	42.0	1.0	75.0	2.0	0.0
Elusimicrobium	0.0	0.0	0.0	0.0	0.0	1.0	0.0	2.0	1.0	0.0	3.0	0.0	1.0	0.0	0.0
Empedobacter	0.0	0.0	0.0	9.0	5.0	11.0	3.0	15.0	2.0	142.0	13.0	2.0	686.0	1.0	1530.0
Enhydrobacter	0.0	0.0	1.0	0.0	14.0	3069.0	0.0	119.0	0.0	0.0	1.0	0.0	5.0	8.0	0.0
Ensifer	0.0	0.0	0.0	193.0	0.0	3.0	134.0	1.0	0.0	185.0	2.0	0.0	185.0	0.0	11.0
Enterobacter	5.0	2.0	5.0	16.0	4.0	27.0	6.0	14.0	22.0	10.0	81.0	6.0	131.0	36.0	1709.0
Enterococcus	3.0	8.0	2.0	2.0	3.0	12.0	1.0	6.0	13.0	3.0	30.0	10.0	15.0	6.0	5.0
Enterorhabdus	208.0	1.0	0.0	16.0	1.0	54.0	2.0	1.0	26.0	0.0	50.0	2.0	7.0	1.0	151.0
Enteroscipio	0.0	0.0	2.0	1.0	0.0	14.0	0.0	6.0	25.0	0.0	69.0	2.0	19.0	0.0	0.0
Erysipelatoclostridium	362.0	24.0	12.0	14.0	2.0	601.0	1.0	50.0	193.0	1.0	208.0	31.0	96.0	6.0	164.0
Erysipelotrichaceae_UCG_003	1.0	6.0	9.0	43.0	44.0	26.0	62.0	181.0	97.0	34.0	119.0	49.0	22.0	94.0	35.0
Erysipelotrichaceae_UCG_006	9.0	79.0	0.0	0.0	221.0	0.0	0.0	0.0	13.0	0.0	0.0	31.0	0.0	122.0	0.0
Erythrobacter	0.0	0.0	0.0	0.0	0.0	0.0	0.0	0.0	0.0	0.0	93.0	3.0	0.0	0.0	0.0
Escherichia_Shigella	0.0	0.0	46.0	10.0	4.0	31.0	5.0	42.0	5.0	10.0	12.0	22.0	8.0	4.0	7.0
Eubacterium	1.0	0.0	3.0	1.0	0.0	20.0	0.0	16.0	72.0	2.0	126.0	16.0	29.0	0.0	1.0
Eudoraea	0.0	0.0	1.0	0.0	0.0	0.0	0.0	0.0	0.0	0.0	0.0	8.0	0.0	0.0	1.0
Exiguobacterium	6.0	3.0	1.0	0.0	1.0	1998.0	559.0	1730.0	367.0	1.0	779.0	8.0	2110.0	1.0	1.0
F0058	0.0	333.0	0.0	52.0	1005.0	18.0	0.0	31.0	58.0	0.0	0.0	0.0	0.0	1078.0	31.0
F0332	0.0	49.0	1377.0	1.0	4.0	21.0	3.0	0.0	117.0	17.0	0.0	2.0	1.0	1.0	9.0
FFCH5858	0.0	0.0	0.0	0.0	0.0	8.0	0.0	1.0	12.0	0.0	40.0	0.0	3.0	0.0	0.0
Faecalibacterium	0.0	0.0	5.0	28.0	108.0	3.0	17.0	43.0	7.0	44.0	33.0	50.0	49.0	55.0	14.0
Faecalibaculum	15.0	0.0	59.0	11.0	2.0	90.0	10.0	9.0	31.0	11.0	37.0	381.0	8.0	3.0	259.0
Faecalitalea	0.0	0.0	3.0	1.0	0.0	11.0	0.0	7.0	26.0	1.0	28.0	5.0	13.0	0.0	0.0
Falsirhodobacter	0.0	0.0	0.0	0.0	0.0	0.0	9.0	0.0	0.0	0.0	0.0	0.0	0.0	0.0	0.0
Family_XIII_AD3011_group	13.0	36.0	0.0	231.0	1.0	1.0	0.0	0.0	1.0	0.0	0.0	0.0	0.0	0.0	0.0
Family_XIII_UCG_001	0.0	0.0	0.0	8.0	27.0	0.0	0.0	9.0	0.0	0.0	0.0	0.0	0.0	22.0	0.0
Fastidiosipila	0.0	0.0	0.0	0.0	0.0	0.0	0.0	0.0	6.0	0.0	0.0	0.0	0.0	0.0	0.0
Ferrovibrio	0.0	0.0	0.0	11.0	0.0	0.0	0.0	0.0	0.0	2.0	0.0	0.0	3.0	0.0	0.0
Ferruginibacter	0.0	0.0	0.0	10.0	0.0	27.0	13.0	5.0	54.0	6.0	115.0	1.0	27.0	0.0	0.0
Filifactor	192.0	2295.0	1.0	1423.0	2107.0	57.0	0.0	1928.0	624.0	1.0	1.0	1112.0	0.0	1473.0	39.0
Filomicrobium	0.0	0.0	4.0	0.0	0.0	0.0	0.0	0.0	0.0	6.0	0.0	71.0	0.0	0.0	0.0
Fimbriiglobus	0.0	0.0	0.0	4.0	0.0	3.0	5.0	0.0	2.0	34.0	11.0	1.0	15.0	0.0	0.0
Fimbriimonas	0.0	0.0	0.0	9.0	1.0	0.0	0.0	0.0	0.0	15.0	0.0	0.0	2.0	0.0	0.0
Finegoldia	0.0	0.0	0.0	0.0	0.0	0.0	0.0	0.0	0.0	0.0	0.0	0.0	4.0	0.0	0.0
Flaviaesturariibacter	11.0	0.0	0.0	154.0	0.0	11.0	96.0	3.0	8.0	139.0	4.0	12.0	67.0	0.0	0.0
Flavihumibacter	0.0	0.0	0.0	0.0	0.0	1.0	0.0	0.0	4.0	0.0	3.0	0.0	0.0	0.0	0.0
Flavimaricola	0.0	0.0	0.0	0.0	0.0	1.0	0.0	0.0	1.0	0.0	2.0	0.0	1.0	0.0	0.0
Flavisolibacter	7.0	0.0	0.0	295.0	0.0	59.0	524.0	56.0	79.0	573.0	44.0	9.0	417.0	1.0	0.0
Flavitalea	0.0	0.0	0.0	72.0	0.0	4.0	22.0	2.0	5.0	128.0	39.0	2.0	90.0	0.0	0.0
Flavobacterium	0.0	0.0	0.0	14.0	0.0	0.0	1.0	2.0	0.0	0.0	13.0	0.0	2.0	0.0	0.0
Flavonifractor	6.0	23.0	1.0	2.0	1.0	7.0	0.0	6.0	22.0	0.0	40.0	5.0	8.0	2.0	0.0
Flexilinea	2.0	5.0	0.0	15.0	8.0	0.0	0.0	23.0	7.0	2.0	0.0	0.0	0.0	4.0	1.0
Flindersiella	0.0	0.0	0.0	0.0	0.0	0.0	5.0	0.0	0.0	0.0	0.0	0.0	4.0	0.0	0.0
Fluviicola	0.0	0.0	0.0	0.0	0.0	0.0	0.0	0.0	0.0	0.0	0.0	0.0	0.0	0.0	7.0
Fodinibacter	0.0	0.0	0.0	0.0	0.0	0.0	4.0	0.0	1.0	6.0	1.0	0.0	3.0	0.0	0.0
Formosa	0.0	0.0	0.0	0.0	0.0	0.0	0.0	3.0	0.0	0.0	0.0	0.0	0.0	0.0	0.0
Fournierella	1.0	0.0	3.0	6.0	0.0	46.0	1.0	38.0	131.0	0.0	268.0	24.0	72.0	34.0	3.0
Fretibacterium	207.0	1709.0	0.0	652.0	598.0	5.0	0.0	2070.0	554.0	0.0	1.0	0.0	0.0	379.0	87.0
Friedmanniella	0.0	0.0	1.0	3.0	0.0	49.0	7.0	5.0	86.0	3.0	45.0	7.0	19.0	0.0	1.0
Frigoribacterium	0.0	0.0	0.0	0.0	0.0	1.0	4.0	0.0	1.0	0.0	0.0	0.0	0.0	0.0	0.0
Fusicatenibacter	6.0	3.0	18.0	126.0	61.0	16.0	65.0	84.0	34.0	74.0	146.0	50.0	40.0	40.0	89.0
Fusobacterium	749.0	13632.0	154.0	1616.0	9609.0	623.0	7.0	1019.0	847.0	25.0	73.0	3.0	1.0	9899.0	52.0
GCA_900066575	222.0	0.0	1.0	0.0	0.0	1.0	0.0	0.0	2.0	1.0	0.0	0.0	0.0	0.0	21.0
Gaiella	7.0	0.0	2.0	343.0	2.0	414.0	263.0	51.0	640.0	600.0	1113.0	12.0	453.0	1.0	2.0
Gaiella_sp._EBR4_RS1	0.0	0.0	0.0	1.0	0.0	4.0	1.0	2.0	11.0	0.0	24.0	1.0	4.0	0.0	0.0
Galbitalea	0.0	0.0	0.0	0.0	0.0	1.0	0.0	0.0	1.0	0.0	0.0	0.0	0.0	24.0	0.0
Gemella	858.0	61.0	223.0	0.0	187.0	3.0	0.0	323.0	263.0	0.0	1.0	19.0	1.0	87.0	27.0
Geminicoccus	1.0	0.0	0.0	8.0	0.0	3.0	0.0	0.0	9.0	0.0	4.0	1.0	4.0	0.0	0.0
Gemmata	0.0	0.0	0.0	74.0	0.0	8.0	14.0	0.0	10.0	26.0	50.0	0.0	19.0	0.0	0.0
Gemmatimonas	0.0	0.0	0.0	75.0	0.0	13.0	70.0	1.0	11.0	100.0	41.0	1.0	89.0	0.0	0.0
Gemmatirosa	15.0	0.0	0.0	0.0	0.0	4.0	7.0	0.0	6.0	0.0	8.0	1.0	4.0	0.0	0.0
Geobacter	0.0	0.0	0.0	0.0	0.0	5.0	0.0	0.0	7.0	0.0	12.0	0.0	3.0	0.0	0.0
Geodermatophilus	3.0	0.0	1.0	19.0	0.0	20.0	13.0	0.0	21.0	25.0	1.0	2.0	17.0	0.0	1.0
Georgenia	0.0	0.0	0.0	7.0	0.0	0.0	0.0	0.0	1.0	0.0	1.0	0.0	4.0	0.0	0.0
Globicatella	0.0	0.0	9.0	0.0	0.0	0.0	0.0	0.0	0.0	0.0	0.0	18.0	0.0	0.0	0.0
Gloeocapsa_PCC_7428	1.0	0.0	1.0	2.0	0.0	0.0	0.0	2.0	0.0	0.0	1.0	4.0	0.0	0.0	1.0
Gluconobacter	0.0	0.0	0.0	0.0	0.0	1.0	0.0	0.0	0.0	56.0	0.0	0.0	1.0	1.0	0.0
Glutamicibacter	0.0	0.0	0.0	1.0	1.0	0.0	0.0	0.0	2.0	4.0	3.0	2.0	25.0	0.0	141.0
Glycomyces	0.0	0.0	20.0	0.0	0.0	0.0	0.0	0.0	0.0	0.0	0.0	0.0	0.0	0.0	0.0
Gordonia	4.0	0.0	0.0	0.0	0.0	3.0	1.0	10.0	3.0	2.0	2.0	0.0	7.0	0.0	17.0
Gordonibacter	45.0	0.0	4.0	2.0	0.0	41.0	0.0	17.0	46.0	0.0	127.0	12.0	23.0	1.0	5.0
Granulicatella	319.0	0.0	244.0	1.0	14.0	4.0	0.0	553.0	162.0	0.0	68.0	0.0	1.0	7.0	10.0
Granulosicoccus	0.0	0.0	3.0	0.0	0.0	0.0	0.0	0.0	0.0	0.0	0.0	4.0	0.0	0.0	0.0
HTCC5015	0.0	0.0	0.0	0.0	0.0	0.0	0.0	0.0	0.0	0.0	0.0	8.0	0.0	0.0	0.0
Haemophilus	1341.0	15.0	0.0	1.0	63.0	0.0	15.0	381.0	129.0	1.0	0.0	1.0	0.0	28.0	6.0
Halarcobacter	0.0	0.0	0.0	0.0	0.0	0.0	0.0	0.0	0.0	4.0	0.0	0.0	0.0	0.0	0.0
Haliangium	0.0	0.0	2.0	27.0	0.0	44.0	76.0	5.0	60.0	33.0	193.0	11.0	45.0	0.0	0.0
Halioglobus	0.0	0.0	4.0	0.0	0.0	1.0	0.0	29.0	22.0	11.0	0.0	271.0	0.0	0.0	9.0
Halomonas	0.0	0.0	1.0	0.0	0.0	0.0	0.0	0.0	0.0	5.0	0.0	1.0	0.0	0.0	0.0
Hansschlegelia	0.0	0.0	0.0	0.0	0.0	0.0	0.0	0.0	0.0	8.0	0.0	0.0	2.0	0.0	0.0
Harryflintia	31.0	0.0	0.0	0.0	0.0	0.0	0.0	2.0	1.0	0.0	1.0	1.0	2.0	0.0	15.0
Helicobacter	0.0	0.0	1.0	7.0	0.0	648.0	35.0	20.0	139.0	8.0	89.0	165.0	70.0	0.0	39.0
Herbaspirillum	500.0	0.0	4863.0	1315.0	407.0	839.0	494.0	2397.0	1581.0	823.0	2161.0	4845.0	5224.0	320.0	7833.0
Herpetosiphon	0.0	0.0	0.0	2.0	0.0	1.0	0.0	0.0	1.0	8.0	1.0	0.0	5.0	0.0	0.0
Hirschia	0.0	0.0	0.0	0.0	0.0	2.0	0.0	1.0	2.0	0.0	16.0	1.0	4.0	0.0	0.0
Hoeflea	0.0	0.0	0.0	0.0	0.0	0.0	3.0	0.0	0.0	0.0	0.0	10.0	0.0	0.0	1.0
Holdemanella	0.0	1.0	0.0	3.0	1.0	0.0	28.0	16.0	10.0	5.0	1.0	27.0	1.0	12.0	29.0
Holdemania	0.0	0.0	0.0	0.0	0.0	17.0	0.0	3.0	3.0	0.0	6.0	3.0	4.0	0.0	1.0
Howardella	0.0	0.0	0.0	0.0	14.0	0.0	0.0	40.0	0.0	0.0	0.0	0.0	0.0	6.0	0.0
Hungatella	0.0	0.0	2.0	1.0	0.0	7.0	0.0	9.0	29.0	0.0	58.0	10.0	23.0	1.0	0.0
Hyalangium	0.0	0.0	0.0	1.0	0.0	9.0	0.0	0.0	8.0	0.0	4.0	0.0	12.0	0.0	0.0
Hydrogenophaga	0.0	0.0	0.0	0.0	0.0	0.0	0.0	58.0	0.0	0.0	0.0	0.0	0.0	0.0	0.0
Hymenobacter	0.0	0.0	0.0	0.0	0.0	6.0	15.0	0.0	2.0	4.0	11.0	0.0	4.0	0.0	1.0
Hyphomicrobium	0.0	0.0	0.0	6.0	1.0	5.0	11.0	1.0	16.0	5.0	39.0	0.0	9.0	0.0	7.0
IMCC26207	2.0	0.0	0.0	4.0	0.0	1.0	0.0	70.0	0.0	0.0	2.0	4.0	3.0	0.0	0.0
IS_44	0.0	0.0	0.0	0.0	0.0	1.0	0.0	0.0	2.0	0.0	5.0	13.0	1.0	0.0	0.0
Iamia	1.0	0.0	2.0	242.0	0.0	37.0	158.0	7.0	56.0	324.0	145.0	47.0	146.0	0.0	0.0
Ideonella	0.0	0.0	0.0	100.0	0.0	7.0	32.0	1.0	31.0	102.0	17.0	1.0	84.0	1.0	1.0
IheB3_7	0.0	0.0	2.0	13.0	0.0	0.0	0.0	0.0	0.0	0.0	0.0	33.0	0.0	0.0	0.0
Ileibacterium	65.0	0.0	362.0	19.0	85.0	89.0	25.0	24.0	66.0	58.0	245.0	285.0	7.0	40.0	629.0
Ilumatobacter	2.0	0.0	1.0	30.0	2.0	5.0	34.0	1.0	6.0	17.0	15.0	29.0	8.0	0.0	3.0
Incertae_Sedis	1120.0	21.0	2.0	5.0	9.0	25.0	1.0	15.0	22.0	5.0	54.0	12.0	15.0	3.0	342.0
Inquilinus	0.0	0.0	0.0	127.0	0.0	2.0	32.0	1.0	1.0	35.0	6.0	0.0	36.0	0.0	0.0
Intestinimonas	1.0	0.0	3.0	2.0	0.0	20.0	0.0	20.0	55.0	0.0	120.0	11.0	29.0	0.0	0.0
Isoptericola	0.0	0.0	0.0	2.0	1.0	0.0	24.0	0.0	0.0	27.0	0.0	0.0	23.0	1.0	1.0
JCM_18997	0.0	0.0	0.0	0.0	0.0	0.0	4.0	0.0	1.0	0.0	0.0	0.0	1.0	0.0	0.0
JGI_0001001_H03	0.0	0.0	0.0	0.0	0.0	0.0	0.0	0.0	2.0	0.0	9.0	0.0	1.0	2.0	0.0
JTB255_marine_benthic_group	0.0	0.0	0.0	0.0	0.0	0.0	0.0	0.0	0.0	0.0	0.0	7.0	0.0	0.0	0.0
Jatrophihabitans	0.0	0.0	0.0	0.0	0.0	8.0	0.0	1.0	12.0	0.0	22.0	0.0	4.0	0.0	0.0
JdFR_76	0.0	0.0	0.0	0.0	0.0	0.0	0.0	0.0	0.0	0.0	0.0	8.0	0.0	0.0	0.0
Jeotgalibacillus	0.0	0.0	0.0	30.0	0.0	0.0	0.0	0.0	0.0	6.0	0.0	0.0	0.0	0.0	0.0
Jeotgalicoccus	0.0	0.0	3.0	0.0	0.0	17.0	1.0	0.0	4.0	0.0	0.0	0.0	3.0	0.0	0.0
Jiangella	0.0	0.0	0.0	0.0	0.0	2.0	0.0	0.0	2.0	2.0	0.0	0.0	0.0	0.0	0.0
Johnsonella	0.0	230.0	0.0	128.0	366.0	39.0	0.0	0.0	22.0	0.0	0.0	0.0	0.0	235.0	0.0
KD3_10	0.0	0.0	0.0	0.0	0.0	0.0	5.0	0.0	0.0	0.0	0.0	0.0	0.0	0.0	0.0
Kaistia	0.0	0.0	0.0	0.0	0.0	4.0	0.0	0.0	0.0	0.0	1.0	0.0	4.0	0.0	0.0
Kallotenue	0.0	0.0	0.0	17.0	0.0	2.0	7.0	0.0	2.0	21.0	0.0	0.0	6.0	0.0	0.0
Kibdelosporangium	0.0	0.0	0.0	0.0	0.0	1.0	0.0	0.0	2.0	0.0	12.0	0.0	4.0	0.0	0.0
Kineococcus	0.0	0.0	0.0	0.0	0.0	0.0	0.0	0.0	6.0	0.0	0.0	1.0	0.0	0.0	0.0
Kineosporia	0.0	0.0	0.0	4.0	0.0	1.0	0.0	0.0	4.0	0.0	3.0	0.0	2.0	0.0	0.0
Kingella	92.0	68.0	0.0	0.0	6.0	0.0	0.0	0.0	31.0	35.0	0.0	0.0	0.0	3.0	0.0
Knoellia	1.0	0.0	0.0	25.0	0.0	2.0	5.0	2.0	3.0	4.0	6.0	1.0	1.0	0.0	0.0
Kocuria	14.0	0.0	0.0	403.0	1.0	37.0	282.0	10.0	50.0	491.0	9.0	24.0	270.0	3.0	1.0
Krasilnikovia	0.0	0.0	0.0	0.0	0.0	5.0	1.0	0.0	8.0	1.0	10.0	0.0	1.0	0.0	1.0
Kribbella	0.0	0.0	0.0	0.0	0.0	16.0	0.0	3.0	9.0	5.0	39.0	0.0	16.0	0.0	0.0
Kroppenstedtia	0.0	0.0	0.0	8.0	0.0	0.0	9.0	0.0	0.0	0.0	0.0	0.0	0.0	0.0	19.0
LCP_80	0.0	0.0	3.0	0.0	0.0	0.0	0.0	0.0	0.0	0.0	0.0	53.0	0.0	0.0	1.0
Labilibacter	0.0	0.0	2.0	0.0	0.0	0.0	0.0	0.0	0.0	1.0	0.0	43.0	0.0	0.0	0.0
Labrys	0.0	0.0	0.0	0.0	0.0	0.0	0.0	0.0	3.0	0.0	15.0	0.0	1.0	0.0	0.0
Lachnoanaerobaculum	0.0	108.0	814.0	0.0	55.0	0.0	0.0	1.0	106.0	0.0	0.0	0.0	0.0	29.0	58.0
Lachnoclostridium	235.0	20.0	8.0	16.0	5.0	189.0	9.0	54.0	130.0	7.0	291.0	49.0	86.0	79.0	88.0
Lachnospiraceae_FCS020_group	0.0	0.0	1.0	2.0	3.0	0.0	2.0	3.0	1.0	3.0	4.0	3.0	8.0	4.0	1.0
Lachnospiraceae_ND3007_group	0.0	0.0	0.0	0.0	0.0	0.0	0.0	0.0	5.0	0.0	0.0	0.0	0.0	0.0	0.0
Lachnospiraceae_NK3A20_group	0.0	0.0	0.0	0.0	0.0	0.0	0.0	0.0	0.0	0.0	0.0	138.0	0.0	0.0	0.0
Lachnospiraceae_NK4A136_group	2269.0	12.0	149.0	31.0	20.0	125.0	5.0	44.0	94.0	14.0	420.0	368.0	20.0	22.0	1408.0
Lachnospiraceae_UCG_001	0.0	0.0	0.0	0.0	2.0	19.0	0.0	2.0	24.0	0.0	3.0	1.0	4.0	1.0	0.0
Lachnospiraceae_UCG_006	14411.0	0.0	0.0	9.0	3.0	8.0	1.0	3.0	6.0	2.0	19.0	107.0	0.0	1.0	6782.0
Lacticaseibacillus	0.0	0.0	37.0	1.0	2.0	4.0	0.0	52.0	10.0	156.0	0.0	0.0	0.0	1.0	0.0
Lactiplantibacillus	0.0	2.0	0.0	1.0	1.0	3.0	2.0	0.0	3.0	66.0	1.0	0.0	0.0	1.0	4.0
Lactobacillus	84.0	2221.0	1240.0	289.0	208.0	169.0	230.0	524.0	267.0	88.0	312.0	2150.0	43.0	134.0	718.0
Lactococcus	2.0	7.0	0.0	10.0	6.0	2.0	5.0	6.0	4.0	2.0	6.0	1.0	4.0	118.0	6.0
Latilactobacillus	1.0	3.0	9.0	12.0	3.0	5.0	14.0	5.0	2.0	2.0	4.0	7.0	1.0	4.0	2.0
Lautropia	52.0	0.0	2.0	0.0	0.0	22.0	6.0	122.0	38.0	18.0	28.0	1.0	13.0	42.0	0.0
Lawsonella	0.0	0.0	0.0	0.0	0.0	0.0	0.0	18.0	0.0	7.0	0.0	0.0	1.0	0.0	10.0
Lechevalieria	0.0	0.0	0.0	0.0	0.0	1.0	3.0	0.0	0.0	2.0	10.0	0.0	6.0	0.0	0.0
Legionella	2.0	0.0	0.0	21.0	1.0	22.0	5.0	0.0	16.0	16.0	5.0	0.0	109.0	0.0	0.0
Leifsonia	0.0	0.0	0.0	0.0	0.0	0.0	4.0	0.0	0.0	0.0	0.0	0.0	0.0	0.0	0.0
Lentilactobacillus	0.0	2.0	31.0	3.0	9.0	1.0	2.0	0.0	1.0	1016.0	5.0	60.0	3.0	11.0	11.0
Lentimicrobium	0.0	27.0	0.0	38.0	163.0	0.0	1.0	0.0	9.0	0.0	0.0	0.0	0.0	110.0	0.0
Leptolyngbya_PCC_6306	8.0	0.0	0.0	2.0	0.0	0.0	0.0	2.0	0.0	0.0	2.0	4.0	0.0	0.0	1.0
Leptothrix	0.0	0.0	0.0	12.0	0.0	1.0	31.0	0.0	3.0	6.0	4.0	0.0	24.0	0.0	0.0
Leptotrichia	29.0	414.0	2404.0	45.0	246.0	22.0	7.0	0.0	376.0	0.0	1.0	4.0	0.0	206.0	80.0
Leuconostoc	8.0	5.0	2.0	13.0	7.0	8.0	5.0	16.0	6.0	9.0	21.0	9.0	11.0	20.0	21.0
Levilactobacillus	1.0	1.0	0.0	12.0	3.0	3.0	9.0	1.0	1.0	60.0	8.0	1.0	9.0	3.0	3.0
Lewinella	0.0	0.0	0.0	0.0	0.0	0.0	0.0	0.0	0.0	0.0	0.0	3.0	0.0	0.0	0.0
Ligilactobacillus	279.0	738.0	472.0	109.0	405.0	118.0	106.0	1463.0	71.0	53.0	245.0	1022.0	39.0	283.0	372.0
Limibaculum	0.0	0.0	1.0	85.0	0.0	0.0	51.0	0.0	0.0	111.0	0.0	19.0	44.0	0.0	2.0
Limnobacter	3.0	0.0	0.0	53.0	0.0	10.0	37.0	0.0	18.0	70.0	1.0	6.0	53.0	0.0	0.0
Limosilactobacillus	35.0	491.0	780.0	93.0	586.0	272.0	21.0	497.0	234.0	73.0	492.0	2192.0	20.0	339.0	805.0
Listeria	0.0	0.0	0.0	0.0	0.0	0.0	1.0	0.0	0.0	0.0	0.0	0.0	0.0	2.0	1.0
Longimicrobium	0.0	0.0	0.0	15.0	0.0	18.0	20.0	1.0	17.0	13.0	1.0	1.0	5.0	0.0	0.0
Longispora	0.0	0.0	7.0	0.0	0.0	0.0	3.0	0.0	0.0	0.0	0.0	0.0	2.0	0.0	0.0
Luminiphilus	0.0	0.0	0.0	0.0	0.0	0.0	0.0	10.0	1.0	0.0	0.0	0.0	1.0	0.0	3.0
Luteimonas	2.0	0.0	0.0	14.0	0.0	23.0	38.0	4.0	20.0	24.0	71.0	0.0	30.0	0.0	0.0
Luteitalea	0.0	0.0	0.0	9.0	0.0	0.0	1.0	0.0	2.0	6.0	2.0	0.0	2.0	0.0	0.0
Luteolibacter	0.0	0.0	0.0	54.0	0.0	0.0	46.0	0.0	0.0	185.0	2.0	0.0	30.0	0.0	0.0
Lutimonas	0.0	0.0	0.0	0.0	0.0	0.0	0.0	0.0	0.0	7.0	0.0	43.0	0.0	0.0	2.0
Lysinibacillus	2.0	0.0	1.0	2.0	1.0	32.0	22.0	6.0	33.0	6.0	99.0	136.0	30.0	0.0	4.0
Lysinimonas	0.0	0.0	0.0	17.0	0.0	0.0	9.0	0.0	0.0	4.0	0.0	0.0	3.0	0.0	0.0
Lysobacter	7.0	0.0	0.0	1678.0	2.0	11.0	1370.0	25.0	6.0	2196.0	50.0	4.0	1616.0	0.0	4.0
MM2	0.0	0.0	0.0	0.0	0.0	0.0	0.0	0.0	0.0	0.0	0.0	0.0	7.0	0.0	0.0
MND1	0.0	0.0	1.0	1.0	0.0	6.0	6.0	1.0	13.0	5.0	28.0	2.0	17.0	0.0	0.0
MSBL7	0.0	0.0	1.0	0.0	0.0	0.0	0.0	0.0	0.0	0.0	0.0	26.0	0.0	0.0	2.0
MSB_1D1	0.0	0.0	0.0	0.0	0.0	0.0	0.0	0.0	0.0	0.0	0.0	4.0	0.0	0.0	0.0
Macrococcus	0.0	0.0	1.0	2.0	0.0	2.0	5.0	1.0	1.0	1.0	1.0	1.0	3.0	8.0	0.0
Maribacter	0.0	0.0	1.0	0.0	0.0	0.0	0.0	0.0	0.0	0.0	0.0	7.0	0.0	0.0	0.0
Marinicella	0.0	0.0	0.0	0.0	0.0	0.0	0.0	0.0	0.0	0.0	0.0	0.0	0.0	0.0	5.0
Marinobacterium	0.0	0.0	0.0	0.0	0.0	18.0	0.0	0.0	0.0	0.0	0.0	0.0	0.0	0.0	0.0
Marinoscillum	0.0	0.0	0.0	0.0	0.0	0.0	0.0	56.0	0.0	0.0	0.0	0.0	0.0	0.0	0.0
Marisediminicola	0.0	0.0	0.0	23.0	0.0	11.0	8.0	0.0	10.0	4.0	2.0	1.0	10.0	0.0	0.0
Maritimibacter	0.0	0.0	0.0	0.0	0.0	0.0	0.0	0.0	0.0	0.0	0.0	8.0	0.0	0.0	0.0
Maritimimonas	0.0	0.0	0.0	0.0	0.0	0.0	0.0	0.0	0.0	0.0	12.0	12.0	0.0	0.0	1.0
Marmoricola	1.0	1.0	0.0	28.0	0.0	12.0	10.0	2.0	14.0	29.0	29.0	7.0	28.0	1.0	0.0
Marvinbryantia	0.0	0.0	0.0	3.0	1.0	2.0	2.0	4.0	0.0	1.0	1.0	2.0	4.0	6.0	2.0
Massilia	53.0	0.0	1.0	335.0	0.0	90.0	464.0	126.0	84.0	699.0	188.0	94.0	535.0	87.0	11.0
Megamonas	0.0	0.0	0.0	0.0	1.0	0.0	0.0	0.0	0.0	0.0	0.0	1.0	0.0	0.0	3.0
Megasphaera	0.0	11.0	0.0	0.0	67.0	4.0	0.0	0.0	0.0	0.0	0.0	0.0	0.0	39.0	34.0
Meridianimaribacter	0.0	0.0	0.0	0.0	0.0	0.0	0.0	5.0	0.0	0.0	0.0	0.0	0.0	0.0	0.0
Mesorhizobium	2.0	0.0	3.0	194.0	8.0	71.0	248.0	24.0	98.0	372.0	535.0	8.0	1071.0	3.0	769.0
Methylibium	0.0	0.0	0.0	10.0	0.0	2.0	25.0	1.0	7.0	17.0	20.0	0.0	11.0	0.0	0.0
Methylobacillus	0.0	0.0	0.0	78.0	0.0	0.0	29.0	0.0	0.0	24.0	1.0	0.0	27.0	0.0	0.0
Methylobacterium_Methylorubrum	15.0	0.0	48.0	34.0	1.0	19.0	14.0	6.0	33.0	24.0	20.0	1.0	21.0	0.0	8.0
Methyloceanibacter	1.0	0.0	3.0	58.0	0.0	42.0	22.0	3.0	57.0	52.0	142.0	78.0	55.0	0.0	13.0
Methylocella	0.0	0.0	0.0	0.0	0.0	0.0	8.0	0.0	1.0	0.0	0.0	0.0	15.0	0.0	0.0
Methylocystis	0.0	0.0	0.0	12.0	0.0	0.0	2.0	0.0	1.0	0.0	0.0	0.0	5.0	0.0	0.0
Methyloversatilis	0.0	0.0	0.0	0.0	6.0	0.0	0.0	0.0	0.0	0.0	0.0	113.0	0.0	4.0	0.0
Microbacterium	28.0	0.0	2.0	49.0	5.0	648.0	141.0	395.0	189.0	38.0	137.0	1.0	481.0	3.0	51.0
Microcella	0.0	0.0	1.0	0.0	0.0	0.0	0.0	0.0	0.0	0.0	32.0	79.0	0.0	0.0	0.0
Micrococcus	0.0	0.0	0.0	0.0	0.0	89.0	0.0	1.0	0.0	0.0	1.0	0.0	0.0	0.0	0.0
Microcoleus_PCC_7113	0.0	0.0	0.0	0.0	0.0	4.0	0.0	0.0	3.0	0.0	0.0	0.0	1.0	1.0	2.0
Microlunatus	0.0	0.0	0.0	2.0	0.0	99.0	0.0	8.0	163.0	2.0	233.0	2.0	52.0	0.0	0.0
Micromonospora	1.0	0.0	0.0	9.0	0.0	9.0	3.0	2.0	17.0	1.0	29.0	1.0	10.0	0.0	1.0
Microvirga	7.0	0.0	0.0	430.0	1.0	239.0	364.0	24.0	315.0	536.0	576.0	29.0	570.0	16.0	3.0
Modestobacter	0.0	0.0	0.0	14.0	0.0	23.0	5.0	0.0	12.0	2.0	6.0	3.0	3.0	0.0	0.0
Mogibacterium	180.0	437.0	0.0	781.0	524.0	0.0	1.0	10.0	237.0	12.0	1.0	166.0	0.0	334.0	40.0
Monoglobus	34.0	0.0	10.0	7.0	32.0	6.0	3.0	14.0	14.0	9.0	40.0	11.0	13.0	13.0	79.0
Moraxella	0.0	0.0	0.0	0.0	0.0	0.0	0.0	0.0	0.0	0.0	0.0	3.0	0.0	0.0	0.0
Moryella	0.0	14.0	0.0	0.0	64.0	0.0	0.0	0.0	0.0	0.0	0.0	0.0	0.0	41.0	0.0
Mucinivorans	1.0	0.0	0.0	2.0	0.0	0.0	2.0	0.0	0.0	0.0	0.0	0.0	0.0	1.0	0.0
Mucispirillum	661.0	0.0	185.0	0.0	17.0	108.0	27.0	7.0	38.0	16.0	38.0	11.0	7.0	11.0	285.0
Muribacter	0.0	0.0	0.0	3.0	0.0	0.0	0.0	0.0	0.0	0.0	0.0	0.0	0.0	0.0	0.0
Muribaculum	30.0	0.0	3.0	3.0	2.0	241.0	5.0	1.0	38.0	6.0	44.0	3.0	30.0	0.0	27.0
Muriicola	1.0	0.0	0.0	0.0	0.0	0.0	0.0	0.0	0.0	0.0	0.0	5.0	0.0	0.0	0.0
Murimonas	0.0	0.0	0.0	0.0	0.0	8.0	0.0	5.0	13.0	0.0	31.0	4.0	5.0	0.0	0.0
Mycetocola	0.0	0.0	0.0	12.0	0.0	4.0	9.0	0.0	7.0	16.0	4.0	0.0	9.0	1.0	0.0
Mycobacterium	0.0	0.0	0.0	13.0	0.0	33.0	6.0	3.0	56.0	4.0	135.0	2.0	61.0	0.0	0.0
Mycoplasma	0.0	107.0	0.0	130.0	282.0	7.0	6.0	0.0	20.0	6.0	1.0	0.0	4.0	258.0	2.0
Myxococcus	0.0	0.0	0.0	28.0	1.0	21.0	27.0	0.0	21.0	26.0	6.0	2.0	13.0	0.0	0.0
NK4A214_group	0.0	0.0	0.0	0.0	0.0	6.0	0.0	2.0	4.0	0.0	15.0	2.0	3.0	1.0	15.0
NS4_marine_group	0.0	0.0	0.0	0.0	0.0	0.0	0.0	1.0	0.0	0.0	0.0	70.0	0.0	0.0	0.0
NS5_marine_group	0.0	0.0	0.0	1.0	0.0	30.0	0.0	61.0	0.0	2.0	21.0	1.0	0.0	0.0	36.0
Nakamurella	0.0	0.0	0.0	0.0	0.0	8.0	1.0	0.0	14.0	0.0	13.0	0.0	2.0	0.0	0.0
Nannocystis	0.0	0.0	0.0	0.0	0.0	0.0	13.0	0.0	0.0	11.0	0.0	0.0	9.0	0.0	0.0
Natranaerovirga	0.0	0.0	1.0	0.0	0.0	0.0	0.0	0.0	0.0	0.0	0.0	20.0	0.0	0.0	0.0
Negativibacillus	62.0	0.0	2.0	0.0	0.0	5.0	0.0	7.0	22.0	0.0	27.0	13.0	9.0	0.0	95.0
Neisseria	830.0	163.0	0.0	1.0	1.0	1.0	1.0	4861.0	78.0	0.0	76.0	0.0	0.0	2.0	40.0
Nesterenkonia	0.0	1.0	0.0	0.0	1.0	0.0	1.0	0.0	0.0	1.0	1.0	0.0	4.0	0.0	14.0
Niabella	0.0	0.0	0.0	0.0	0.0	0.0	0.0	0.0	0.0	8.0	1.0	0.0	2.0	0.0	0.0
Niastella	0.0	0.0	0.0	43.0	0.0	13.0	3.0	1.0	6.0	29.0	63.0	0.0	25.0	0.0	0.0
Nibrella	0.0	0.0	0.0	0.0	0.0	6.0	0.0	0.0	2.0	0.0	0.0	1.0	0.0	0.0	0.0
Nibribacter	0.0	0.0	0.0	1.0	0.0	0.0	0.0	0.0	0.0	2.0	0.0	4.0	7.0	0.0	0.0
Nitratireductor	0.0	0.0	0.0	15.0	0.0	0.0	36.0	0.0	0.0	9.0	0.0	0.0	5.0	0.0	0.0
Nitrobacter	0.0	0.0	0.0	0.0	1.0	0.0	0.0	0.0	13.0	0.0	4.0	0.0	2.0	0.0	0.0
Nitrolancea	0.0	0.0	0.0	4.0	0.0	0.0	0.0	0.0	0.0	0.0	0.0	0.0	0.0	0.0	0.0
Nitrosomonas	0.0	0.0	0.0	30.0	0.0	16.0	39.0	1.0	19.0	22.0	3.0	7.0	17.0	0.0	0.0
Nitrosospira	0.0	0.0	0.0	15.0	0.0	3.0	22.0	0.0	0.0	17.0	20.0	0.0	15.0	1.0	0.0
Nitrospina	0.0	0.0	2.0	0.0	0.0	0.0	0.0	0.0	0.0	0.0	0.0	11.0	0.0	0.0	1.0
Nitrospira	0.0	0.0	3.0	51.0	1.0	48.0	67.0	2.0	65.0	81.0	213.0	45.0	63.0	0.0	0.0
Nocardia	0.0	0.0	0.0	3.0	0.0	0.0	0.0	0.0	0.0	4.0	1.0	0.0	0.0	0.0	0.0
Nocardioides	5.0	1.0	6.0	366.0	1.0	44.0	268.0	10.0	67.0	445.0	166.0	31.0	329.0	1.0	1.0
Nodosilinea_PCC_7104	0.0	0.0	0.0	0.0	0.0	0.0	0.0	0.0	0.0	0.0	3.0	0.0	1.0	0.0	0.0
Nonomuraea	0.0	0.0	0.0	0.0	0.0	0.0	3.0	0.0	0.0	5.0	1.0	0.0	0.0	0.0	0.0
Nordella	0.0	0.0	0.0	180.0	0.0	16.0	133.0	7.0	33.0	187.0	82.0	0.0	127.0	0.0	0.0
Noviherbaspirillum	5.0	7.0	1.0	899.0	1.0	57.0	730.0	12.0	103.0	1180.0	40.0	14.0	895.0	0.0	4.0
Novosphingobium	0.0	0.0	1.0	12.0	0.0	36.0	22.0	2.0	50.0	30.0	29.0	2.0	19.0	0.0	0.0
OM27_clade	0.0	0.0	0.0	5.0	0.0	1.0	23.0	0.0	0.0	23.0	26.0	3.0	6.0	0.0	0.0
OM43_clade	0.0	0.0	0.0	0.0	0.0	0.0	0.0	0.0	0.0	0.0	0.0	0.0	0.0	0.0	29.0
OM60_NOR5__clade	0.0	0.0	0.0	28.0	0.0	0.0	0.0	0.0	0.0	2.0	0.0	57.0	0.0	0.0	0.0
Oceanobacillus	0.0	0.0	0.0	0.0	0.0	0.0	0.0	0.0	0.0	9.0	1.0	0.0	0.0	0.0	0.0
Ochrobactrum	1.0	0.0	3.0	39.0	19.0	25.0	12.0	84.0	3.0	259.0	79.0	4.0	2693.0	9.0	3052.0
Odoribacter	0.0	0.0	6.0	3.0	0.0	40.0	1.0	36.0	133.0	0.0	247.0	20.0	39.0	72.0	4.0
Ohtaekwangia	0.0	0.0	0.0	3.0	0.0	0.0	0.0	0.0	15.0	4.0	12.0	62.0	6.0	0.0	0.0
Oikopleura	0.0	0.0	0.0	12.0	0.0	0.0	0.0	0.0	0.0	0.0	0.0	0.0	0.0	0.0	0.0
Oligoflexus	0.0	0.0	0.0	12.0	0.0	13.0	4.0	0.0	7.0	8.0	1.0	1.0	8.0	0.0	0.0
Olsenella	104.0	71.0	42.0	53.0	2833.0	0.0	1.0	67.0	271.0	0.0	0.0	465.0	0.0	2354.0	39.0
Opitutus	0.0	0.0	0.0	0.0	0.0	0.0	0.0	0.0	2.0	1.0	12.0	0.0	2.0	0.0	0.0
Oribacterium	0.0	116.0	3.0	76.0	485.0	40.0	0.0	0.0	13.0	0.0	0.0	0.0	0.0	266.0	0.0
Ornithinicoccus	0.0	0.0	0.0	0.0	0.0	0.0	12.0	0.0	0.0	0.0	0.0	0.0	0.0	0.0	0.0
Ornithinimicrobium	2.0	0.0	0.0	4.0	0.0	0.0	9.0	4.0	3.0	3.0	0.0	8.0	5.0	0.0	0.0
Oryzihumus	0.0	0.0	0.0	1.0	0.0	4.0	0.0	2.0	18.0	0.0	186.0	0.0	25.0	0.0	0.0
Oscillibacter	130.0	0.0	5.0	18.0	0.0	38.0	0.0	45.0	63.0	1.0	107.0	13.0	28.0	0.0	14.0
Oxalobacter	0.0	0.0	0.0	0.0	0.0	5.0	0.0	2.0	1.0	0.0	7.0	0.0	1.0	0.0	0.0
P3OB_42	0.0	0.0	14.0	82.0	4.0	8.0	33.0	1.0	19.0	116.0	53.0	400.0	29.0	0.0	9.0
PMMR1	0.0	0.0	0.0	35.0	0.0	5.0	33.0	11.0	7.0	46.0	7.0	1.0	31.0	0.0	0.0
Paenarthrobacter	0.0	0.0	0.0	7.0	0.0	4.0	0.0	2.0	2.0	0.0	15.0	0.0	2.0	0.0	0.0
Paenibacillus	13.0	1.0	92.0	458.0	10.0	87.0	241.0	7.0	139.0	417.0	298.0	5.0	279.0	1.0	22.0
Paenisporosarcina	0.0	0.0	0.0	58.0	1.0	1.0	73.0	1.0	4.0	24.0	86.0	0.0	21.0	0.0	0.0
Pajaroellobacter	1.0	0.0	0.0	24.0	0.0	6.0	44.0	4.0	13.0	16.0	39.0	0.0	23.0	0.0	0.0
Pantoea	2.0	0.0	2.0	3.0	2.0	1.0	1.0	0.0	32.0	0.0	6.0	2.0	9.0	4.0	36.0
Papillibacter	33.0	0.0	0.0	0.0	0.0	0.0	0.0	0.0	0.0	0.0	0.0	0.0	0.0	0.0	41.0
Parabacteroides	1.0	78.0	13.0	14.0	1.0	728.0	5.0	51.0	278.0	13.0	423.0	151.0	152.0	32.0	38.0
Parabacteroides_sp._Marseille_P4001	0.0	0.0	5.0	3.0	0.0	17.0	1.0	13.0	56.0	1.0	95.0	13.0	28.0	1.0	0.0
Paraclostridium	0.0	0.0	0.0	0.0	0.0	1.0	1.0	2.0	0.0	0.0	15.0	2.0	375.0	0.0	0.0
Paracoccus	2.0	0.0	0.0	3.0	0.0	514.0	33.0	43.0	29.0	23.0	4.0	3.0	22.0	0.0	15.0
Parafrigoribacterium	0.0	0.0	0.0	0.0	0.0	1.0	1.0	0.0	2.0	0.0	9.0	0.0	3.0	0.0	0.0
Parahaliea	0.0	0.0	1.0	0.0	0.0	0.0	0.0	0.0	0.0	0.0	0.0	38.0	0.0	0.0	20.0
Paraliobacillus	0.0	0.0	0.0	0.0	0.0	0.0	0.0	0.0	0.0	13.0	0.0	0.0	0.0	0.0	0.0
Paramesorhizobium	0.0	0.0	0.0	0.0	0.0	0.0	6.0	0.0	0.0	18.0	0.0	0.0	13.0	0.0	0.0
Parascardovia	0.0	0.0	0.0	0.0	19.0	0.0	0.0	0.0	11.0	0.0	0.0	0.0	0.0	14.0	0.0
Parasphingopyxis	0.0	0.0	0.0	0.0	0.0	0.0	0.0	0.0	0.0	0.0	0.0	3.0	0.0	0.0	0.0
Parasutterella	181.0	22.0	4.0	9.0	0.0	496.0	3.0	1.0	57.0	2.0	55.0	8.0	31.0	0.0	94.0
Parvibacter	37.0	0.0	0.0	1.0	0.0	14.0	0.0	0.0	0.0	0.0	0.0	74.0	1.0	0.0	6.0
Parvimonas	266.0	121.0	0.0	915.0	1303.0	37.0	1.0	179.0	10.0	0.0	0.0	0.0	0.0	767.0	16.0
Parviterribacter	0.0	0.0	0.0	60.0	0.0	18.0	48.0	1.0	33.0	92.0	13.0	1.0	50.0	0.0	0.0
Patulibacter	0.0	0.0	0.0	0.0	0.0	2.0	5.0	0.0	2.0	20.0	24.0	0.0	16.0	0.0	0.0
Paucibacter	18.0	104.0	1273.0	106.0	241.0	58.0	59.0	84.0	31.0	142.0	384.0	1386.0	6.0	205.0	142.0
Pectinatus	0.0	0.0	0.0	0.0	0.0	0.0	0.0	0.0	0.0	0.0	0.0	11.0	0.0	0.0	0.0
Pediococcus	1.0	1.0	4.0	2.0	2.0	4.0	5.0	1.0	4.0	9.0	11.0	3.0	10.0	7.0	8.0
Pedobacter	0.0	0.0	0.0	0.0	0.0	5.0	3.0	1.0	6.0	6.0	4.0	0.0	7.0	0.0	0.0
Pedococcus_Phycicoccus	0.0	0.0	0.0	0.0	0.0	2.0	0.0	0.0	3.0	0.0	9.0	0.0	4.0	0.0	0.0
Pedomicrobium	0.0	0.0	0.0	31.0	3.0	52.0	63.0	6.0	63.0	92.0	195.0	3.0	79.0	0.0	0.0
Pelagibius	0.0	0.0	0.0	17.0	0.0	0.0	22.0	0.0	0.0	3.0	1.0	11.0	20.0	0.0	0.0
Pelistega	0.0	0.0	1.0	0.0	0.0	0.0	0.0	0.0	0.0	1.0	1.0	8.0	0.0	0.0	0.0
Peptoanaerobacter	0.0	0.0	0.0	22.0	0.0	0.0	0.0	0.0	0.0	0.0	0.0	0.0	0.0	0.0	0.0
Peptococcus	7.0	158.0	0.0	11.0	140.0	10.0	0.0	0.0	12.0	0.0	0.0	17.0	0.0	70.0	0.0
Peptoniphilus	0.0	0.0	0.0	0.0	0.0	0.0	0.0	0.0	12.0	0.0	1.0	0.0	4.0	0.0	0.0
Peptostreptococcus	301.0	195.0	0.0	177.0	1635.0	0.0	19.0	106.0	18.0	1.0	0.0	0.0	0.0	1173.0	0.0
Peredibacter	0.0	0.0	0.0	26.0	0.0	0.0	8.0	0.0	1.0	24.0	0.0	0.0	8.0	0.0	0.0
Persicirhabdus	0.0	0.0	0.0	0.0	0.0	0.0	0.0	0.0	0.0	7.0	0.0	20.0	0.0	0.0	1.0
Phascolarctobacterium	1.0	0.0	0.0	0.0	0.0	0.0	0.0	0.0	14.0	0.0	0.0	0.0	0.0	0.0	0.0
Phaselicystis	0.0	0.0	0.0	0.0	0.0	1.0	0.0	0.0	1.0	0.0	0.0	8.0	2.0	0.0	0.0
Phenylobacterium	0.0	0.0	0.0	80.0	1.0	14.0	95.0	2.0	15.0	161.0	46.0	0.0	120.0	0.0	0.0
Phocaeicola	30.0	259.0	0.0	69.0	237.0	0.0	0.0	292.0	16.0	12.0	0.0	0.0	0.0	258.0	0.0
Phormidesmis_ANT.L52.6	0.0	0.0	0.0	0.0	0.0	0.0	0.0	0.0	0.0	0.0	10.0	0.0	0.0	0.0	0.0
Photobacterium	0.0	0.0	0.0	0.0	0.0	0.0	0.0	0.0	0.0	0.0	0.0	988.0	0.0	0.0	0.0
Phreatobacter	0.0	0.0	0.0	15.0	0.0	0.0	11.0	0.0	0.0	11.0	2.0	0.0	8.0	0.0	0.0
Phyllobacterium	39.0	0.0	5.0	6.0	8.0	39.0	1.0	78.0	114.0	41.0	368.0	9.0	283.0	13.0	319.0
Phytohabitans	0.0	0.0	0.0	0.0	0.0	8.0	3.0	0.0	4.0	5.0	18.0	1.0	3.0	0.0	0.0
Pilimelia	0.0	0.0	0.0	50.0	0.0	0.0	0.0	0.0	0.0	0.0	1.0	0.0	0.0	0.0	0.0
Piscinibacter	2.0	0.0	0.0	0.0	0.0	5.0	1.0	0.0	5.0	19.0	27.0	1.0	5.0	0.0	0.0
Planifilum	0.0	0.0	0.0	20.0	0.0	2.0	0.0	1.0	0.0	0.0	1.0	0.0	0.0	0.0	0.0
Planomicrobium	33.0	1.0	2.0	178.0	4.0	15.0	85.0	16.0	17.0	233.0	11.0	95.0	161.0	91.0	12.0
Plesiomonas	0.0	0.0	0.0	0.0	1.0	52.0	56.0	71.0	8.0	0.0	20.0	0.0	613.0	0.0	0.0
Plot4_2H12	0.0	0.0	0.0	0.0	0.0	0.0	5.0	0.0	0.0	0.0	0.0	0.0	0.0	0.0	0.0
Polaribacter	0.0	0.0	0.0	0.0	0.0	0.0	0.0	0.0	0.0	0.0	0.0	0.0	0.0	0.0	4.0
Polyangium	0.0	0.0	0.0	0.0	0.0	0.0	0.0	0.0	0.0	8.0	9.0	0.0	0.0	0.0	0.0
Polymorphospora	0.0	0.0	17.0	2.0	0.0	1.0	1.0	0.0	1.0	2.0	5.0	0.0	3.0	0.0	0.0
Pontibacter	12.0	0.0	63.0	112.0	0.0	2.0	70.0	6.0	0.0	158.0	4.0	30.0	61.0	0.0	7.0
Porphyrobacter	0.0	0.0	0.0	26.0	0.0	0.0	0.0	0.0	19.0	0.0	0.0	0.0	2.0	0.0	0.0
Porphyromonas	71.0	5586.0	13.0	2965.0	1631.0	53.0	0.0	589.0	217.0	2.0	1.0	415.0	0.0	1740.0	0.0
Povalibacter	0.0	0.0	0.0	0.0	0.0	18.0	12.0	3.0	32.0	9.0	68.0	1.0	20.0	1.0	0.0
Prevotella	108.0	1267.0	161.0	693.0	2150.0	12.0	25.0	319.0	149.0	1.0	1.0	130.0	0.0	2225.0	16.0
Prevotella_7	80.0	398.0	336.0	157.0	2137.0	78.0	0.0	259.0	136.0	1.0	0.0	517.0	0.0	2328.0	15.0
Prevotella_9	1.0	262.0	0.0	0.0	0.0	0.0	0.0	0.0	0.0	2.0	1.0	0.0	0.0	1.0	20.0
Prevotellaceae_NK3B31_group	0.0	66.0	0.0	1.0	0.0	0.0	0.0	0.0	1.0	0.0	0.0	0.0	0.0	0.0	8.0
Prevotellaceae_UCG_001	315.0	72.0	0.0	8.0	2.0	549.0	1.0	2.0	77.0	3.0	55.0	111.0	50.0	0.0	107.0
Prevotellaceae_UCG_004	0.0	30.0	0.0	0.0	0.0	0.0	0.0	0.0	0.0	0.0	0.0	0.0	0.0	0.0	0.0
Promicromonospora	11.0	0.0	1.0	24.0	0.0	27.0	6.0	2.0	34.0	1.0	15.0	0.0	9.0	0.0	0.0
Propionibacterium	0.0	0.0	0.0	0.0	20.0	0.0	0.0	0.0	28.0	0.0	0.0	0.0	0.0	12.0	0.0
Propioniciclava	0.0	0.0	0.0	0.0	0.0	0.0	0.0	57.0	0.0	0.0	0.0	0.0	0.0	0.0	0.0
Propionigenium	0.0	0.0	0.0	0.0	0.0	0.0	0.0	0.0	0.0	12.0	0.0	16.0	0.0	0.0	1.0
Prosthecobacter	0.0	0.0	0.0	0.0	0.0	0.0	15.0	0.0	0.0	6.0	0.0	0.0	1.0	0.0	0.0
Pseudahrensia	0.0	0.0	1.0	0.0	0.0	0.0	0.0	0.0	0.0	0.0	0.0	30.0	0.0	0.0	2.0
Pseudarthrobacter	1.0	0.0	1.0	445.0	0.0	47.0	343.0	9.0	49.0	642.0	50.0	13.0	326.0	0.0	1.0
Pseudenhygromyxa	0.0	0.0	0.0	1.0	0.0	0.0	4.0	0.0	0.0	18.0	0.0	0.0	0.0	0.0	0.0
Pseudoalteromonas	1.0	0.0	0.0	2.0	0.0	0.0	0.0	0.0	0.0	1.0	1.0	1.0	0.0	2.0	2.0
Pseudofulvimonas	0.0	0.0	0.0	2.0	0.0	0.0	34.0	1.0	3.0	38.0	4.0	0.0	51.0	0.0	0.0
Pseudohalocynthiibacter	0.0	0.0	1.0	0.0	0.0	0.0	0.0	0.0	0.0	0.0	0.0	4.0	0.0	0.0	0.0
Pseudohongiella	0.0	0.0	0.0	0.0	0.0	0.0	0.0	0.0	0.0	0.0	25.0	20.0	0.0	0.0	0.0
Pseudolabrys	0.0	0.0	0.0	20.0	0.0	0.0	24.0	0.0	6.0	40.0	9.0	0.0	18.0	0.0	0.0
Pseudomonas	1.0	18.0	10.0	53.0	24.0	43.0	25.0	110.0	7.0	298.0	73.0	9.0	2051.0	15.0	4344.0
Pseudonocardia	0.0	0.0	0.0	14.0	0.0	85.0	6.0	9.0	86.0	6.0	363.0	1.0	49.0	0.0	0.0
Pseudopropionibacterium	15.0	1.0	0.0	2.0	123.0	120.0	2.0	0.0	0.0	1.0	0.0	0.0	0.0	63.0	0.0
Pseudoramibacter	0.0	243.0	0.0	0.0	591.0	0.0	0.0	240.0	80.0	0.0	0.0	0.0	0.0	308.0	0.0
Pseudorhodoplanes	0.0	1.0	0.0	1.0	0.0	6.0	10.0	2.0	12.0	16.0	35.0	0.0	18.0	0.0	0.0
Pseudoruegeria	0.0	0.0	0.0	0.0	0.0	0.0	0.0	0.0	0.0	0.0	0.0	12.0	0.0	0.0	0.0
Pseudoxanthomonas	0.0	0.0	0.0	34.0	0.0	0.0	0.0	0.0	2.0	38.0	15.0	1.0	19.0	0.0	0.0
Psychrobacillus	0.0	0.0	0.0	0.0	0.0	55.0	21.0	9.0	68.0	45.0	113.0	2.0	37.0	0.0	1.0
Psychrobacter	1.0	1.0	0.0	2.0	0.0	1.0	2.0	0.0	1.0	8.0	1.0	0.0	7.0	9.0	0.0
Psychroglaciecola	0.0	0.0	0.0	14.0	0.0	9.0	18.0	2.0	13.0	10.0	32.0	0.0	33.0	0.0	0.0
Puia	0.0	0.0	0.0	0.0	0.0	9.0	0.0	1.0	6.0	0.0	47.0	0.0	5.0	0.0	1.0
Pygmaiobacter	5.0	0.0	0.0	0.0	0.0	0.0	0.0	0.0	0.0	0.0	0.0	0.0	0.0	0.0	0.0
Pyramidobacter	0.0	38.0	0.0	0.0	59.0	0.0	0.0	0.0	0.0	0.0	0.0	0.0	0.0	45.0	0.0
Quadrisphaera	0.0	0.0	0.0	28.0	0.0	0.0	12.0	0.0	0.0	11.0	0.0	0.0	13.0	0.0	1.0
Quinella	0.0	0.0	0.0	0.0	0.0	0.0	0.0	0.0	0.0	0.0	0.0	0.0	0.0	0.0	24.0
R76_B128	0.0	0.0	1.0	0.0	0.0	0.0	0.0	0.0	0.0	0.0	0.0	9.0	0.0	0.0	0.0
RB41	0.0	0.0	0.0	21.0	0.0	60.0	15.0	10.0	83.0	25.0	302.0	1.0	55.0	0.0	2.0
Ralstonia	5.0	0.0	90.0	0.0	12.0	0.0	18.0	0.0	1.0	0.0	0.0	0.0	0.0	7.0	1.0
Ramlibacter	1.0	0.0	1.0	642.0	0.0	32.0	540.0	11.0	34.0	808.0	38.0	11.0	604.0	0.0	5.0
Reyranella	0.0	0.0	0.0	1.0	1.0	43.0	0.0	4.0	59.0	11.0	122.0	1.0	31.0	1.0	0.0
Rhabdobacter	0.0	0.0	1.0	0.0	0.0	15.0	9.0	1.0	15.0	26.0	0.0	1.0	5.0	0.0	0.0
Rhizobacter	0.0	0.0	0.0	89.0	0.0	35.0	118.0	4.0	41.0	165.0	134.0	1.0	151.0	0.0	2.0
Rhizorhapis	0.0	0.0	0.0	19.0	0.0	0.0	5.0	0.0	0.0	2.0	0.0	0.0	6.0	0.0	0.0
Rhodanobacter	0.0	0.0	0.0	0.0	1.0	2.0	0.0	1.0	5.0	0.0	11.0	0.0	2.0	0.0	0.0
Rhodobacter	0.0	0.0	0.0	33.0	0.0	1.0	9.0	1.0	0.0	12.0	0.0	0.0	12.0	0.0	0.0
Rhodococcus	9.0	0.0	0.0	3.0	0.0	12.0	1.0	34.0	1.0	55.0	20.0	2.0	78.0	1.0	204.0
Rhodocytophaga	3.0	0.0	0.0	115.0	0.0	20.0	4.0	3.0	20.0	22.0	23.0	3.0	14.0	0.0	0.0
Rhodoferax	0.0	0.0	0.0	0.0	0.0	0.0	0.0	0.0	1.0	0.0	5.0	0.0	1.0	0.0	1.0
Rhodoluna	0.0	0.0	0.0	0.0	0.0	0.0	0.0	2.0	16.0	0.0	1.0	0.0	0.0	0.0	0.0
Rhodomicrobium	0.0	0.0	0.0	1.0	0.0	35.0	0.0	4.0	56.0	1.0	138.0	1.0	32.0	0.0	0.0
Rhodopila	0.0	0.0	0.0	0.0	0.0	0.0	0.0	0.0	1.0	0.0	4.0	0.0	0.0	0.0	0.0
Rhodoplanes	0.0	0.0	0.0	0.0	0.0	47.0	35.0	2.0	45.0	13.0	158.0	1.0	36.0	1.0	0.0
Rhodopseudomonas	0.0	1.0	0.0	2.0	0.0	0.0	0.0	0.0	1.0	4.0	4.0	0.0	34.0	0.0	103.0
Rickettsia	0.0	0.0	0.0	1.0	1.0	0.0	0.0	2.0	4.0	0.0	0.0	0.0	0.0	0.0	0.0
Rikenella	0.0	15.0	0.0	1.0	0.0	0.0	0.0	0.0	0.0	2.0	0.0	21.0	0.0	0.0	0.0
Rikenellaceae_RC9_gut_group	0.0	116.0	0.0	0.0	33.0	0.0	0.0	137.0	26.0	0.0	59.0	175.0	0.0	33.0	0.0
Robiginitalea	0.0	0.0	0.0	0.0	0.0	0.0	0.0	0.0	0.0	0.0	0.0	21.0	0.0	0.0	1.0
Robinsoniella	0.0	0.0	0.0	4.0	0.0	27.0	0.0	0.0	7.0	0.0	0.0	0.0	3.0	1.0	0.0
Rodentibacter	0.0	9.0	36.0	0.0	0.0	0.0	0.0	0.0	0.0	2.0	1.0	205.0	0.0	0.0	4.0
Romboutsia	49.0	95.0	395.0	41.0	23.0	43.0	47.0	29.0	33.0	24.0	93.0	69.0	155.0	22.0	162.0
Roseburia	46.0	65.0	57.0	40.0	8.0	269.0	14.0	480.0	892.0	5.0	1604.0	303.0	353.0	130.0	22.0
Roseiarcus	0.0	0.0	0.0	0.0	0.0	1.0	0.0	0.0	0.0	0.0	3.0	0.0	0.0	0.0	0.0
Roseibacillus	0.0	0.0	16.0	0.0	0.0	0.0	0.0	0.0	0.0	0.0	0.0	24.0	0.0	0.0	0.0
Roseimicrobium	0.0	0.0	0.0	43.0	1.0	0.0	47.0	0.0	3.0	45.0	8.0	0.0	20.0	0.0	0.0
Roseisolibacter	0.0	0.0	0.0	6.0	0.0	7.0	14.0	0.0	6.0	13.0	1.0	2.0	7.0	0.0	0.0
Roseomonas	1.0	0.0	0.0	53.0	0.0	80.0	18.0	1.0	9.0	22.0	19.0	12.0	26.0	79.0	1.0
Rothia	47.0	16.0	955.0	0.0	48.0	0.0	11.0	1205.0	173.0	0.0	0.0	3.0	1.0	25.0	1.0
Rubellimicrobium	4.0	0.0	59.0	867.0	0.0	203.0	867.0	16.0	271.0	1028.0	29.0	33.0	727.0	2.0	1.0
Rubritepida	0.0	0.0	0.0	1.0	0.0	0.0	0.0	0.0	2.0	0.0	0.0	0.0	2.0	0.0	0.0
Rubrobacter	2.0	0.0	0.0	53.0	0.0	77.0	28.0	6.0	99.0	55.0	242.0	4.0	66.0	2.0	1.0
Ruegeria	0.0	0.0	0.0	0.0	0.0	0.0	0.0	0.0	0.0	0.0	0.0	12.0	0.0	0.0	0.0
Rufibacter	0.0	0.0	0.0	1.0	0.0	1.0	9.0	0.0	5.0	3.0	1.0	6.0	11.0	0.0	0.0
Ruminococcus	67.0	175.0	3.0	35.0	190.0	20.0	12.0	36.0	6.0	55.0	61.0	380.0	8.0	206.0	81.0
SEEP_SRB1	1.0	0.0	6.0	0.0	0.0	0.0	0.0	0.0	0.0	4.0	0.0	248.0	0.0	0.0	0.0
SEEP_SRB4	1.0	0.0	4.0	40.0	0.0	0.0	0.0	0.0	0.0	0.0	0.0	82.0	0.0	0.0	6.0
SM1A02	0.0	0.0	0.0	0.0	0.0	0.0	11.0	0.0	0.0	0.0	5.0	0.0	2.0	0.0	0.0
SM23_31	0.0	0.0	0.0	0.0	0.0	0.0	0.0	0.0	0.0	0.0	0.0	6.0	0.0	0.0	0.0
SWB02	0.0	0.0	0.0	0.0	0.0	2.0	0.0	0.0	6.0	0.0	9.0	0.0	3.0	0.0	0.0
Saccharopolyspora	3.0	0.0	0.0	0.0	4.0	2.0	1.0	1.0	5.0	3.0	27.0	2.0	0.0	7.0	3.0
Saccharothrix	0.0	0.0	0.0	4.0	0.0	1.0	4.0	0.0	1.0	5.0	1.0	0.0	5.0	0.0	0.0
Salinarimonas	0.0	0.0	0.0	0.0	0.0	0.0	0.0	0.0	0.0	5.0	0.0	0.0	0.0	0.0	0.0
Salinibacterium	0.0	0.0	0.0	0.0	0.0	2.0	0.0	1.0	4.0	0.0	5.0	0.0	13.0	0.0	0.0
Salmonella	3.0	0.0	53.0	29.0	0.0	365.0	11.0	275.0	959.0	3.0	1826.0	196.0	373.0	579.0	80.0
Sandaracinobacter	0.0	0.0	0.0	1.0	0.0	0.0	0.0	1.0	0.0	0.0	0.0	1.0	0.0	0.0	0.0
Sandaracinus	0.0	0.0	0.0	10.0	0.0	0.0	7.0	0.0	0.0	4.0	1.0	1.0	2.0	0.0	0.0
Sanguibacteroides	0.0	0.0	0.0	0.0	0.0	2.0	0.0	0.0	3.0	0.0	6.0	1.0	1.0	0.0	0.0
Scardovia	0.0	9.0	0.0	0.0	580.0	0.0	8.0	0.0	33.0	0.0	0.0	0.0	0.0	459.0	17.0
Sedimentibacter	0.0	0.0	0.0	0.0	0.0	1.0	0.0	0.0	5.0	0.0	4.0	0.0	2.0	0.0	0.0
Sedimenticola	0.0	0.0	1.0	1.0	0.0	0.0	0.0	0.0	0.0	0.0	0.0	5.0	0.0	0.0	0.0
Sediminispirochaeta	0.0	0.0	0.0	0.0	0.0	0.0	0.0	0.0	0.0	0.0	0.0	4.0	0.0	0.0	0.0
Segetibacter	1.0	0.0	1.0	1.0	0.0	63.0	31.0	3.0	65.0	0.0	31.0	7.0	12.0	0.0	0.0
Selenomonadales_bacterium_Marseille_P2399	0.0	0.0	0.0	0.0	0.0	0.0	0.0	1.0	4.0	0.0	7.0	1.0	3.0	0.0	0.0
Selenomonas	206.0	1780.0	1051.0	94.0	826.0	57.0	0.0	152.0	1859.0	0.0	0.0	1.0	1.0	535.0	262.0
Serratia	0.0	0.0	0.0	0.0	0.0	2.0	1.0	1.0	5.0	0.0	2.0	0.0	1.0	2.0	4.0
Shewanella	28.0	0.0	1.0	3.0	0.0	59.0	22.0	0.0	21.0	0.0	3.0	2.0	3.0	2.0	2.0
Shinella	1.0	0.0	0.0	0.0	0.0	2.0	0.0	1.0	3.0	14.0	10.0	0.0	37.0	1.0	0.0
Shuttleworthia	0.0	13.0	0.0	0.0	43.0	0.0	0.0	36.0	0.0	0.0	0.0	55.0	0.0	22.0	0.0
Siccirubricoccus	0.0	0.0	0.0	0.0	0.0	7.0	0.0	0.0	5.0	0.0	17.0	0.0	1.0	0.0	0.0
Silicimonas	0.0	0.0	0.0	0.0	0.0	0.0	0.0	0.0	0.0	0.0	0.0	19.0	0.0	0.0	1.0
Skermanella	3.0	0.0	0.0	275.0	0.0	70.0	222.0	9.0	68.0	375.0	96.0	15.0	308.0	43.0	1.0
Slackia	4.0	0.0	0.0	0.0	12.0	0.0	0.0	6.0	0.0	2.0	0.0	0.0	0.0	4.0	0.0
Smaragdicoccus	0.0	0.0	0.0	2.0	0.0	0.0	0.0	0.0	0.0	0.0	0.0	0.0	3.0	0.0	0.0
Solibacillus	0.0	18.0	0.0	0.0	0.0	4.0	1.0	0.0	22.0	0.0	7.0	0.0	5.0	1.0	0.0
Solirubrobacter	0.0	0.0	1.0	569.0	0.0	400.0	251.0	34.0	618.0	439.0	1303.0	13.0	480.0	2.0	22.0
Solirubrobacterales_bacterium_67_14	1.0	0.0	0.0	0.0	0.0	0.0	0.0	31.0	0.0	5.0	0.0	7.0	3.0	0.0	0.0
Solobacterium	0.0	22.0	0.0	0.0	80.0	0.0	0.0	0.0	0.0	0.0	0.0	0.0	0.0	34.0	0.0
Sorangium	0.0	0.0	0.0	1.0	0.0	1.0	0.0	1.0	2.0	0.0	8.0	0.0	3.0	0.0	0.0
Sphaerobacter	0.0	0.0	0.0	0.0	0.0	0.0	0.0	0.0	0.0	0.0	0.0	19.0	0.0	0.0	0.0
Sphingoaurantiacus	1.0	0.0	0.0	200.0	1.0	2.0	133.0	0.0	3.0	197.0	1.0	0.0	119.0	0.0	0.0
Sphingobacterium	0.0	0.0	0.0	0.0	0.0	0.0	6.0	0.0	0.0	0.0	0.0	0.0	0.0	0.0	0.0
Sphingobium	0.0	0.0	0.0	0.0	0.0	0.0	0.0	0.0	3.0	0.0	4.0	0.0	0.0	0.0	0.0
Sphingomonas	25.0	0.0	255.0	5170.0	6.0	188.0	3549.0	57.0	212.0	5779.0	360.0	25.0	3290.0	5.0	78.0
Sphingopyxis	0.0	0.0	0.0	1.0	0.0	0.0	8.0	1.0	0.0	0.0	0.0	0.0	2.0	1.0	0.0
Spirochaeta	0.0	0.0	0.0	0.0	0.0	0.0	0.0	0.0	0.0	1.0	0.0	25.0	0.0	0.0	0.0
Spirochaeta_2	0.0	0.0	0.0	0.0	0.0	0.0	0.0	0.0	0.0	0.0	0.0	14.0	0.0	0.0	0.0
Spirosoma	10.0	0.0	0.0	0.0	0.0	6.0	0.0	0.0	7.0	0.0	1.0	1.0	2.0	0.0	0.0
Sporichthya	0.0	0.0	0.0	5.0	0.0	1.0	2.0	0.0	1.0	2.0	0.0	0.0	0.0	0.0	0.0
Sporocytophaga	0.0	0.0	0.0	0.0	0.0	0.0	10.0	0.0	0.0	3.0	0.0	0.0	0.0	0.0	0.0
Sporosarcina	1.0	0.0	0.0	13.0	0.0	74.0	0.0	5.0	139.0	32.0	262.0	1.0	58.0	2.0	1.0
Staphylococcus	159.0	93.0	95.0	90.0	4.0	25.0	18.0	170.0	58.0	59.0	755.0	48.0	6.0	7.0	81.0
Stenotrophobacter	0.0	0.0	0.0	51.0	0.0	0.0	27.0	1.0	0.0	27.0	4.0	0.0	24.0	0.0	0.0
Stenotrophomonas	0.0	0.0	0.0	27.0	3.0	8.0	3.0	8.0	0.0	18.0	17.0	74.0	855.0	186.0	1824.0
Steroidobacter	0.0	0.0	0.0	29.0	0.0	15.0	18.0	1.0	35.0	29.0	140.0	1.0	34.0	0.0	0.0
Stigmatella	0.0	0.0	0.0	18.0	0.0	8.0	82.0	1.0	10.0	13.0	2.0	0.0	34.0	0.0	0.0
Stomatobaculum	0.0	14.0	0.0	0.0	18.0	4.0	0.0	1.0	26.0	0.0	0.0	0.0	0.0	10.0	0.0
Streptococcus	4404.0	321.0	13950.0	148.0	3346.0	99.0	155.0	14846.0	7924.0	168.0	139.0	1701.0	36.0	2201.0	334.0
Streptomyces	0.0	0.0	0.0	51.0	0.0	8.0	35.0	1.0	10.0	49.0	27.0	0.0	43.0	1.0	0.0
Streptosporangium	0.0	0.0	0.0	8.0	0.0	11.0	0.0	1.0	11.0	3.0	56.0	1.0	15.0	0.0	0.0
Subdoligranulum	8.0	0.0	3.0	31.0	8.0	8.0	17.0	32.0	16.0	10.0	25.0	13.0	27.0	91.0	23.0
Subgroup_10	3.0	0.0	87.0	85.0	1.0	11.0	58.0	1.0	17.0	76.0	98.0	673.0	76.0	0.0	8.0
Subgroup_23	0.0	0.0	9.0	0.0	0.0	0.0	0.0	0.0	0.0	4.0	0.0	391.0	0.0	0.0	3.0
Succiniclasticum	0.0	0.0	0.0	0.0	0.0	0.0	0.0	0.0	0.0	0.0	0.0	108.0	0.0	0.0	0.0
Sulfitobacter	0.0	0.0	0.0	0.0	0.0	0.0	0.0	0.0	1.0	5.0	0.0	0.0	0.0	0.0	0.0
Sulfuriflexus	0.0	0.0	0.0	0.0	0.0	0.0	0.0	0.0	0.0	0.0	0.0	2.0	0.0	0.0	1.0
Sulfurifustis	0.0	0.0	0.0	0.0	0.0	0.0	1.0	0.0	0.0	0.0	0.0	0.0	4.0	0.0	0.0
Sulfurimonas	0.0	0.0	0.0	0.0	0.0	0.0	0.0	0.0	0.0	0.0	0.0	4.0	0.0	0.0	1.0
Sulfurovum	1.0	0.0	2.0	0.0	0.0	0.0	0.0	0.0	13.0	12.0	0.0	109.0	1.0	0.0	17.0
Sumerlaea	0.0	0.0	0.0	225.0	0.0	7.0	223.0	0.0	6.0	207.0	3.0	6.0	161.0	0.0	0.0
Sva0081_sediment_group	0.0	0.0	16.0	0.0	0.0	0.0	0.0	0.0	0.0	33.0	0.0	605.0	0.0	0.0	5.0
Sva0996_marine_group	0.0	0.0	2.0	0.0	0.0	0.0	5.0	0.0	0.0	8.0	0.0	50.0	0.0	0.0	10.0
Symbiobacterium	0.0	0.0	0.0	27.0	0.0	0.0	0.0	0.0	0.0	0.0	0.0	0.0	0.0	0.0	0.0
Synergistes	0.0	0.0	0.0	0.0	0.0	1.0	0.0	0.0	71.0	0.0	0.0	0.0	0.0	0.0	0.0
Syntrophotalea	0.0	0.0	0.0	0.0	0.0	0.0	0.0	0.0	0.0	0.0	0.0	4.0	0.0	0.0	1.0
TG_45	1.0	0.0	0.0	0.0	0.0	0.0	0.0	0.0	0.0	0.0	0.0	2.0	0.0	0.0	0.0
TM7_bacterium_human_oral_taxon_HOT_869	22.0	1758.0	0.0	0.0	233.0	187.0	0.0	71.0	131.0	7.0	0.0	0.0	0.0	258.0	47.0
TM7a	0.0	41.0	0.0	142.0	0.0	2.0	242.0	2.0	16.0	185.0	1.0	1.0	50.0	0.0	2.0
TM7x	9.0	3057.0	0.0	21.0	58.0	31.0	15.0	0.0	54.0	0.0	0.0	0.0	0.0	55.0	12.0
Tabrizicola	0.0	0.0	0.0	0.0	0.0	0.0	0.0	1.0	0.0	0.0	0.0	3.0	0.0	0.0	0.0
Tagaea	0.0	0.0	0.0	0.0	0.0	0.0	0.0	0.0	0.0	0.0	0.0	3.0	0.0	0.0	0.0
Tannerella	19.0	1581.0	125.0	275.0	651.0	16.0	1.0	733.0	137.0	1.0	0.0	0.0	0.0	702.0	58.0
Tepidisphaera	1.0	0.0	0.0	212.0	0.0	48.0	277.0	8.0	46.0	307.0	141.0	6.0	139.0	0.0	1.0
Terrimicrobium	1.0	0.0	0.0	0.0	0.0	12.0	8.0	3.0	11.0	0.0	88.0	1.0	14.0	0.0	0.0
Terrimonas	0.0	0.0	0.0	197.0	1.0	14.0	160.0	2.0	18.0	257.0	72.0	0.0	149.0	0.0	0.0
Terrisporobacter	12.0	1.0	0.0	1.0	1.0	2.0	3.0	4.0	14.0	3.0	3.0	3.0	4.0	1.0	3.0
Tessaracoccus	0.0	0.0	0.0	0.0	4.0	0.0	0.0	42.0	1.0	0.0	0.0	0.0	0.0	6.0	4.0
Tetrasphaera	0.0	0.0	0.0	0.0	0.0	1.0	5.0	0.0	3.0	1.0	0.0	0.0	4.0	1.0	1.0
Thalassobaculum	0.0	0.0	0.0	0.0	0.0	0.0	0.0	0.0	0.0	5.0	0.0	0.0	1.0	0.0	0.0
Thauera	0.0	0.0	0.0	0.0	0.0	0.0	0.0	51.0	0.0	0.0	0.0	0.0	0.0	0.0	0.0
Thermoactinomyces	0.0	0.0	0.0	0.0	0.0	0.0	0.0	20.0	0.0	0.0	0.0	0.0	0.0	0.0	1.0
Thermobacillus	0.0	0.0	0.0	0.0	0.0	0.0	8.0	0.0	0.0	0.0	0.0	0.0	1.0	0.0	0.0
Thermodesulfovibrio	0.0	0.0	0.0	0.0	0.0	0.0	0.0	0.0	0.0	0.0	0.0	4.0	0.0	0.0	0.0
Thiogranum	1.0	0.0	4.0	0.0	1.0	0.0	0.0	0.0	0.0	0.0	1.0	143.0	2.0	0.0	2.0
Thiohalophilus	0.0	0.0	0.0	0.0	0.0	0.0	0.0	0.0	0.0	0.0	0.0	13.0	0.0	0.0	1.0
Tissierella	0.0	0.0	0.0	0.0	0.0	0.0	0.0	1.0	0.0	0.0	1.0	1.0	1.0	0.0	0.0
Treponema	0.0	331.0	0.0	1587.0	1597.0	70.0	6.0	951.0	79.0	2.0	4.0	0.0	0.0	1193.0	19.0
Tropicimonas	1.0	0.0	1.0	1.0	0.0	0.0	1.0	0.0	0.0	0.0	0.0	1.0	5.0	2.0	0.0
Truepera	0.0	0.0	0.0	10.0	0.0	3.0	16.0	0.0	9.0	24.0	1.0	21.0	15.0	0.0	9.0
Tunicatimonas	0.0	0.0	0.0	0.0	0.0	0.0	0.0	0.0	0.0	10.0	0.0	0.0	1.0	0.0	0.0
Turicibacter	140.0	3.0	151.0	27.0	3.0	26.0	3.0	15.0	6.0	12.0	10.0	14.0	13.0	21.0	52.0
Tuzzerella	0.0	0.0	0.0	0.0	0.0	2.0	0.0	1.0	5.0	0.0	3.0	1.0	3.0	0.0	0.0
Tychonema_CCAP_1459_11B	0.0	0.0	0.0	0.0	1.0	22.0	0.0	3.0	17.0	0.0	1784.0	6.0	292.0	1.0	0.0
Tyzzerella	0.0	38.0	7.0	9.0	5.0	5.0	7.0	29.0	8.0	13.0	39.0	119.0	31.0	18.0	13.0
UBA1819	97.0	20.0	0.0	6.0	0.0	286.0	0.0	1.0	45.0	0.0	5.0	10.0	25.0	2.0	20.0
UCG_002	12.0	0.0	0.0	0.0	0.0	0.0	0.0	0.0	0.0	0.0	0.0	0.0	0.0	0.0	1.0
UCG_005	50.0	20.0	0.0	0.0	0.0	3.0	0.0	0.0	0.0	0.0	1.0	0.0	0.0	0.0	47.0
UCG_008	0.0	0.0	1.0	0.0	0.0	5.0	0.0	1.0	8.0	0.0	13.0	2.0	4.0	0.0	0.0
UCG_009	2.0	0.0	0.0	0.0	0.0	2.0	0.0	0.0	2.0	0.0	7.0	2.0	1.0	0.0	9.0
UTBCD1	0.0	0.0	0.0	15.0	0.0	0.0	1.0	0.0	0.0	0.0	0.0	0.0	3.0	0.0	0.0
UTCFX1	0.0	0.0	0.0	0.0	0.0	4.0	1.0	0.0	1.0	3.0	4.0	0.0	2.0	0.0	0.0
Uliginosibacterium	0.0	0.0	0.0	0.0	0.0	0.0	0.0	0.0	0.0	9.0	11.0	0.0	1.0	0.0	0.0
Ulvibacter	0.0	0.0	0.0	0.0	0.0	0.0	0.0	0.0	0.0	0.0	0.0	7.0	0.0	0.0	1.0
Unassigned	0.0	0.0	0.0	1.0	2.0	0.0	0.0	0.0	0.0	8.0	0.0	0.0	0.0	4.0	24.0
Unclassified	0.0	0.0	140.0	0.0	0.0	0.0	0.0	1.0	2.0	0.0	2.0	0.0	0.0	0.0	0.0
Urania_1B_19_marine_sediment_group	0.0	0.0	1.0	0.0	0.0	0.0	12.0	0.0	0.0	0.0	0.0	4.0	0.0	0.0	1.0
Vagococcus	2.0	0.0	3.0	8.0	1.0	0.0	6.0	9.0	6.0	13.0	6.0	2.0	7.0	6.0	8.0
Vampirovibrio	0.0	0.0	0.0	30.0	0.0	0.0	0.0	0.0	0.0	125.0	0.0	0.0	17.0	0.0	0.0
Variovorax	0.0	0.0	1.0	13.0	0.0	16.0	13.0	10.0	18.0	30.0	139.0	2.0	523.0	0.0	666.0
Veillonella	711.0	113.0	14540.0	0.0	118.0	3.0	62.0	1088.0	2104.0	0.0	1.0	24.0	6.0	59.0	922.0
Verruc_01	0.0	0.0	0.0	0.0	0.0	0.0	0.0	0.0	10.0	0.0	0.0	1.0	0.0	0.0	0.0
Vibrio	0.0	0.0	0.0	3.0	0.0	0.0	3.0	2.0	3.0	3.0	5.0	7.0	1.0	3.0	12.0
Vicinamibacter	0.0	0.0	0.0	0.0	0.0	2.0	18.0	0.0	12.0	18.0	10.0	0.0	8.0	0.0	0.0
Virgisporangium	0.0	0.0	0.0	0.0	0.0	7.0	2.0	0.0	9.0	0.0	15.0	0.0	4.0	0.0	0.0
W5053	0.0	325.0	0.0	955.0	0.0	0.0	0.0	0.0	149.0	29.0	0.0	0.0	0.0	0.0	0.0
Weissella	9.0	15.0	8.0	8.0	5.0	12.0	7.0	10.0	5.0	10.0	10.0	299.0	14.0	13.0	30.0
Woeseia	3.0	0.0	257.0	22.0	1.0	1.0	4.0	2.0	22.0	105.0	27.0	2494.0	3.0	0.0	40.0
Wolinella	0.0	0.0	0.0	0.0	0.0	0.0	0.0	42.0	0.0	0.0	0.0	0.0	0.0	0.0	0.0
Xanthobacter	5.0	0.0	0.0	0.0	0.0	16.0	1.0	2.0	6.0	0.0	13.0	0.0	39.0	0.0	0.0
YC_ZSS_LKJ147	0.0	0.0	0.0	130.0	0.0	9.0	47.0	0.0	6.0	103.0	1.0	1.0	37.0	0.0	0.0
Yersinia	0.0	0.0	0.0	2.0	1.0	2.0	0.0	1.0	1.0	0.0	1.0	0.0	0.0	2.0	5.0
Yoonia_Loktanella	0.0	0.0	0.0	0.0	0.0	0.0	0.0	0.0	0.0	0.0	0.0	14.0	0.0	0.0	0.0
[Clostridium]_innocuum_group	0.0	14.0	5.0	9.0	0.0	267.0	3.0	28.0	131.0	4.0	138.0	20.0	53.0	0.0	2.0
[Desulfobacterium]_catecholicum_group	0.0	0.0	1.0	1.0	0.0	0.0	0.0	1.0	0.0	0.0	0.0	17.0	1.0	0.0	0.0
[Eubacterium]_brachy_group	210.0	101.0	0.0	2900.0	186.0	40.0	0.0	455.0	76.0	0.0	62.0	8.0	10.0	98.0	0.0
[Eubacterium]_fissicatena_group	0.0	0.0	0.0	1.0	9.0	95.0	0.0	1.0	17.0	0.0	8.0	3.0	13.0	7.0	10.0
[Eubacterium]_hallii_group	16.0	6.0	30.0	92.0	53.0	178.0	63.0	135.0	30.0	59.0	141.0	65.0	85.0	158.0	246.0
[Eubacterium]_nodatum_group	95.0	663.0	6.0	724.0	160.0	38.0	1.0	758.0	316.0	2.0	143.0	726.0	16.0	77.0	0.0
[Eubacterium]_saphenum_group	312.0	0.0	0.0	0.0	490.0	42.0	1.0	0.0	178.0	0.0	0.0	0.0	0.0	261.0	0.0
[Eubacterium]_siraeum_group	528.0	0.0	0.0	0.0	0.0	0.0	1.0	0.0	0.0	1.0	1.0	45.0	0.0	4.0	138.0
[Eubacterium]_ventriosum_group	0.0	0.0	5.0	2.0	3.0	5.0	0.0	1.0	0.0	1.0	2.0	3.0	2.0	9.0	5.0
[Eubacterium]_xylanophilum_group	82.0	0.0	213.0	0.0	7.0	9.0	0.0	0.0	0.0	1.0	0.0	0.0	4.0	2.0	20.0
[Eubacterium]_yurii_group	0.0	1113.0	0.0	0.0	64.0	4.0	0.0	0.0	0.0	0.0	0.0	0.0	0.0	36.0	0.0
[Ruminococcus]_gauvreauii_group	2.0	44.0	4.0	21.0	30.0	22.0	12.0	46.0	4.0	20.0	14.0	17.0	27.0	44.0	36.0
[Ruminococcus]_gnavus_group	2.0	0.0	1.0	9.0	5.0	347.0	2.0	27.0	70.0	2.0	72.0	8.0	50.0	5.0	42.0
[Ruminococcus]_torques_group	9.0	3.0	47.0	69.0	75.0	54.0	58.0	138.0	125.0	52.0	266.0	71.0	125.0	59.0	108.0
alphaI_cluster	0.0	0.0	0.0	12.0	0.0	0.0	27.0	0.0	0.0	26.0	3.0	0.0	21.0	0.0	0.0
bacterium_YC_LK_LKJ38	0.0	0.0	0.0	0.0	0.0	0.0	0.0	0.0	0.0	0.0	0.0	15.0	0.0	0.0	0.0
bacterium_YC_ZSS_LKJ173	0.0	0.0	0.0	2.0	0.0	1.0	0.0	1.0	0.0	8.0	0.0	2.0	12.0	0.0	2.0
dgA_11_gut_group	0.0	0.0	0.0	0.0	0.0	2.0	0.0	0.0	10.0	0.0	5.0	0.0	0.0	0.0	0.0
mle1_7	0.0	0.0	0.0	0.0	0.0	1.0	0.0	0.0	1.0	0.0	4.0	0.0	1.0	0.0	0.0
possible_genus_04	0.0	0.0	0.0	0.0	0.0	1.0	0.0	1.0	1.0	17.0	0.0	0.0	4.0	0.0	0.0
unclassified_0319_6G20	0.0	0.0	0.0	40.0	0.0	14.0	51.0	2.0	12.0	40.0	32.0	25.0	21.0	62.0	0.0
unclassified_4572_13	0.0	0.0	2.0	0.0	0.0	0.0	0.0	0.0	0.0	4.0	0.0	88.0	0.0	0.0	0.0
unclassified_67_14	1.0	2.0	8.0	443.0	2.0	934.0	389.0	80.0	1171.0	624.0	2593.0	27.0	739.0	133.0	23.0
unclassified_A0839	0.0	0.0	0.0	0.0	0.0	2.0	1.0	1.0	2.0	0.0	13.0	2.0	4.0	0.0	0.0
unclassified_A21b	0.0	0.0	0.0	3.0	0.0	2.0	0.0	0.0	2.0	9.0	3.0	0.0	7.0	0.0	0.0
unclassified_A4b	0.0	0.0	0.0	3.0	0.0	0.0	2.0	0.0	0.0	8.0	1.0	0.0	0.0	0.0	0.0
unclassified_AKYH767	0.0	0.0	0.0	0.0	0.0	0.0	0.0	0.0	0.0	6.0	0.0	0.0	0.0	0.0	0.0
unclassified_Acetobacteraceae	0.0	0.0	1.0	17.0	0.0	7.0	37.0	1.0	3.0	41.0	17.0	1.0	39.0	0.0	0.0
unclassified_Acidimicrobiia	1.0	0.0	0.0	309.0	0.0	24.0	320.0	5.0	23.0	465.0	37.0	0.0	251.0	0.0	2.0
unclassified_Acidobacteriales	0.0	0.0	0.0	0.0	0.0	0.0	0.0	0.0	0.0	4.0	0.0	0.0	0.0	0.0	0.0
unclassified_Acinetobacter_sp._CAG_196	0.0	0.0	0.0	0.0	1.0	129.0	1.0	1.0	15.0	0.0	5.0	1.0	10.0	0.0	0.0
unclassified_Actinobacteria	0.0	0.0	0.0	10.0	0.0	0.0	1.0	0.0	0.0	1.0	0.0	3.0	3.0	0.0	0.0
unclassified_Actinobacteriota	0.0	0.0	0.0	70.0	1.0	38.0	109.0	6.0	60.0	111.0	156.0	86.0	76.0	0.0	2.0
unclassified_Actinomarinales	0.0	0.0	11.0	9.0	0.0	18.0	0.0	2.0	10.0	12.0	25.0	471.0	4.0	0.0	8.0
unclassified_Alphaproteobacteria	0.0	0.0	0.0	323.0	1.0	13.0	209.0	6.0	12.0	375.0	37.0	87.0	297.0	0.0	4.0
unclassified_Amb_16S_1323	0.0	0.0	0.0	0.0	0.0	14.0	1.0	2.0	29.0	7.0	26.0	2.0	11.0	0.0	0.0
unclassified_Anaerolineaceae	0.0	0.0	2.0	0.0	0.0	5.0	0.0	0.0	0.0	1.0	0.0	14.0	0.0	0.0	1.0
unclassified_Anaerolineae	0.0	0.0	0.0	7.0	0.0	1.0	6.0	0.0	0.0	6.0	3.0	4.0	6.0	0.0	0.0
unclassified_Anaerovoracaceae	81.0	437.0	0.0	295.0	164.0	0.0	0.0	1216.0	561.0	0.0	0.0	0.0	0.0	75.0	13.0
unclassified_Archaea	0.0	0.0	0.0	0.0	3.0	1.0	1.0	0.0	0.0	1.0	0.0	127.0	5.0	7.0	195.0
unclassified_Ardenticatenales	0.0	0.0	0.0	0.0	0.0	8.0	0.0	10.0	4.0	0.0	12.0	27.0	1.0	0.0	0.0
unclassified_Arenicellaceae	0.0	0.0	0.0	0.0	0.0	0.0	0.0	0.0	0.0	0.0	0.0	3.0	0.0	0.0	0.0
unclassified_Armatimonadales	0.0	0.0	0.0	0.0	0.0	11.0	0.0	0.0	5.0	0.0	1.0	3.0	0.0	1.0	0.0
unclassified_Azospirillaceae	0.0	0.0	0.0	4.0	0.0	1.0	10.0	0.0	0.0	30.0	0.0	0.0	10.0	0.0	0.0
unclassified_Azospirillales	0.0	0.0	0.0	99.0	0.0	0.0	45.0	3.0	1.0	102.0	1.0	0.0	91.0	0.0	0.0
unclassified_B1_7BS	0.0	0.0	0.0	0.0	0.0	4.0	7.0	4.0	14.0	0.0	14.0	0.0	2.0	0.0	0.0
unclassified_B2M28	0.0	0.0	11.0	0.0	0.0	0.0	0.0	0.0	0.0	14.0	0.0	447.0	0.0	0.0	6.0
unclassified_BIrii41	0.0	0.0	0.0	19.0	0.0	8.0	14.0	1.0	6.0	0.0	12.0	0.0	12.0	0.0	0.0
unclassified_BSV26	0.0	0.0	1.0	0.0	0.0	0.0	0.0	0.0	0.0	0.0	0.0	7.0	0.0	0.0	0.0
unclassified_Babeliales	0.0	0.0	0.0	0.0	0.0	0.0	0.0	0.0	0.0	0.0	0.0	10.0	0.0	0.0	0.0
unclassified_Bacilli	0.0	0.0	0.0	0.0	0.0	8.0	0.0	0.0	0.0	0.0	0.0	0.0	0.0	0.0	0.0
unclassified_Bacteria	1.0	0.0	27.0	616.0	16.0	156.0	592.0	227.0	195.0	1043.0	440.0	992.0	413.0	68.0	7.0
unclassified_Bacteroidales	0.0	0.0	1.0	0.0	0.0	0.0	0.0	0.0	0.0	0.0	0.0	11.0	0.0	0.0	0.0
unclassified_Bacteroidales_RF16_group	0.0	0.0	0.0	0.0	7.0	0.0	0.0	0.0	0.0	0.0	0.0	0.0	0.0	10.0	0.0
unclassified_Bacteroidetes_BD2_2	1.0	0.0	1.0	0.0	0.0	0.0	0.0	7.0	0.0	1.0	0.0	81.0	0.0	0.0	3.0
unclassified_Bacteroidetes_VC2.1_Bac22	0.0	0.0	0.0	0.0	0.0	0.0	0.0	0.0	0.0	0.0	0.0	3.0	0.0	0.0	0.0
unclassified_Bdellovibrionota	0.0	0.0	0.0	0.0	0.0	15.0	0.0	2.0	11.0	0.0	58.0	7.0	18.0	0.0	0.0
unclassified_Beijerinckiaceae	1.0	0.0	1.0	439.0	2.0	151.0	312.0	9.0	179.0	352.0	49.0	26.0	377.0	0.0	0.0
unclassified_Blastocatellaceae	0.0	0.0	0.0	28.0	0.0	3.0	13.0	0.0	8.0	25.0	8.0	0.0	27.0	0.0	0.0
unclassified_Blfdi19	0.0	0.0	0.0	0.0	0.0	0.0	9.0	0.0	0.0	11.0	0.0	0.0	2.0	0.0	0.0
unclassified_Burkholderiaceae	0.0	0.0	0.0	23.0	0.0	1.0	0.0	0.0	0.0	0.0	1.0	0.0	1.0	0.0	0.0
unclassified_Burkholderiales	0.0	0.0	0.0	0.0	0.0	25.0	0.0	1.0	27.0	0.0	64.0	4.0	9.0	0.0	0.0
unclassified_Caldilineaceae	0.0	0.0	0.0	5.0	0.0	3.0	20.0	5.0	1.0	11.0	1.0	17.0	19.0	0.0	0.0
unclassified_Candidatus_Gottesmanbacteria_bacterium_RIFOXYB1_FULL_47_11	0.0	0.0	0.0	12.0	0.0	0.0	0.0	0.0	0.0	0.0	0.0	0.0	2.0	0.0	0.0
unclassified_Candidatus_Kaiserbacteria_bacterium_RIFOXYB1_FULL_46_14	0.0	0.0	0.0	0.0	0.0	0.0	0.0	0.0	0.0	3.0	0.0	0.0	0.0	0.0	0.0
unclassified_Candidatus_Pacebacteria	0.0	0.0	0.0	0.0	0.0	0.0	11.0	0.0	0.0	7.0	0.0	4.0	2.0	0.0	1.0
unclassified_Candidatus_Peregrinibacteria	0.0	0.0	0.0	0.0	0.0	0.0	0.0	0.0	0.0	12.0	0.0	9.0	0.0	0.0	0.0
unclassified_Candidatus_Peribacteria_bacterium_RIFCSPLOWO2_01_FULL_51_18	0.0	0.0	0.0	0.0	0.0	0.0	0.0	0.0	0.0	3.0	0.0	0.0	1.0	0.0	0.0
unclassified_Candidatus_Saccharibacteria_bacterium_UB2523	93.0	2303.0	0.0	4.0	224.0	0.0	0.0	14.0	42.0	0.0	0.0	0.0	0.0	239.0	42.0
unclassified_Caulobacteraceae	0.0	14.0	0.0	20.0	0.0	11.0	13.0	2.0	11.0	22.0	2.0	1.0	14.0	0.0	0.0
unclassified_Cellvibrionaceae	0.0	0.0	0.0	0.0	0.0	1.0	13.0	0.0	1.0	1.0	0.0	0.0	2.0	0.0	0.0
unclassified_Chitinophagaceae	0.0	0.0	0.0	164.0	0.0	12.0	106.0	2.0	18.0	185.0	71.0	0.0	102.0	0.0	0.0
unclassified_Chitinophagales	0.0	0.0	0.0	3.0	0.0	3.0	9.0	0.0	4.0	1.0	11.0	0.0	4.0	0.0	0.0
unclassified_Chloroflexaceae	0.0	0.0	0.0	0.0	0.0	0.0	0.0	0.0	0.0	0.0	0.0	5.0	2.0	0.0	0.0
unclassified_Chloroflexi	0.0	0.0	0.0	56.0	0.0	19.0	69.0	1.0	27.0	82.0	81.0	5.0	69.0	0.0	1.0
unclassified_Christensenellaceae	40.0	0.0	0.0	0.0	0.0	1.0	0.0	1.0	5.0	0.0	2.0	2.0	1.0	0.0	8.0
unclassified_Clostridia	0.0	0.0	0.0	0.0	0.0	0.0	0.0	0.0	1.0	0.0	3.0	0.0	1.0	0.0	0.0
unclassified_Clostridia_UCG_014	403.0	19.0	3.0	12.0	1.0	173.0	6.0	2.0	31.0	10.0	11.0	13.0	8.0	3.0	56.0
unclassified_Clostridia_vadinBB60_group	252.0	0.0	34.0	1.0	18.0	14.0	1.0	4.0	11.0	7.0	130.0	2.0	7.0	15.0	71.0
unclassified_Clostridiales_bacterium_feline_oral_taxon_148	0.0	0.0	0.0	30.0	26.0	0.0	0.0	53.0	0.0	0.0	0.0	0.0	0.0	22.0	0.0
unclassified_Clostridiales_bacterium_oral_taxon_075	0.0	50.0	0.0	0.0	5.0	0.0	0.0	0.0	0.0	0.0	0.0	0.0	0.0	9.0	0.0
unclassified_Clostridium_sp._CAG_306	0.0	0.0	1.0	0.0	0.0	1.0	0.0	3.0	16.0	0.0	22.0	1.0	4.0	0.0	1.0
unclassified_Coleofasciculaceae	0.0	0.0	1.0	0.0	0.0	25.0	0.0	0.0	35.0	0.0	0.0	2.0	0.0	0.0	0.0
unclassified_Cryomorphaceae	0.0	0.0	0.0	0.0	6.0	0.0	0.0	14.0	0.0	0.0	8.0	0.0	0.0	4.0	5.0
unclassified_Cyanobacteriales	0.0	0.0	5.0	0.0	0.0	2.0	0.0	1.0	3.0	12.0	0.0	180.0	0.0	1.0	14.0
unclassified_Cyclobacteriaceae	0.0	0.0	1.0	0.0	0.0	11.0	12.0	1.0	16.0	0.0	16.0	56.0	3.0	0.0	2.0
unclassified_Cytophagaceae	0.0	0.0	0.0	0.0	0.0	3.0	0.0	0.0	4.0	0.0	1.0	1.0	0.0	0.0	0.0
unclassified_Cytophagales	0.0	0.0	0.0	0.0	0.0	0.0	1.0	0.0	4.0	0.0	42.0	0.0	3.0	0.0	0.0
unclassified_D05_2	0.0	1.0	0.0	0.0	0.0	5.0	0.0	0.0	5.0	0.0	12.0	0.0	9.0	0.0	0.0
unclassified_DEV007	0.0	0.0	2.0	0.0	10.0	0.0	0.0	0.0	0.0	0.0	0.0	85.0	0.0	5.0	2.0
unclassified_DS_100	0.0	0.0	0.0	0.0	0.0	2.0	0.0	0.0	3.0	0.0	8.0	0.0	1.0	0.0	0.0
unclassified_Dadabacteriales	0.0	0.0	1.0	16.0	0.0	0.0	31.0	0.0	0.0	35.0	0.0	13.0	18.0	0.0	0.0
unclassified_Defluviicoccales	0.0	0.0	0.0	0.0	0.0	0.0	8.0	0.0	0.0	0.0	0.0	0.0	1.0	0.0	0.0
unclassified_Dehalococcoidia	0.0	0.0	0.0	0.0	0.0	0.0	0.0	0.0	0.0	0.0	0.0	1.0	0.0	0.0	4.0
unclassified_Deinococcaceae	0.0	0.0	0.0	16.0	0.0	0.0	7.0	0.0	0.0	40.0	0.0	0.0	11.0	0.0	0.0
unclassified_Desulfobacteraceae	0.0	0.0	1.0	0.0	0.0	0.0	0.0	0.0	0.0	0.0	0.0	16.0	0.0	0.0	0.0
unclassified_Desulfobacterales	0.0	0.0	1.0	0.0	0.0	0.0	0.0	0.0	0.0	0.0	0.0	89.0	0.0	0.0	0.0
unclassified_Desulfobacteria	0.0	0.0	1.0	0.0	0.0	0.0	0.0	0.0	0.0	0.0	0.0	72.0	0.0	0.0	1.0
unclassified_Desulfobulbaceae	0.0	0.0	31.0	0.0	0.0	0.0	0.0	0.0	0.0	60.0	0.0	1052.0	0.0	0.0	15.0
unclassified_Desulfobulbales	0.0	0.0	0.0	0.0	0.0	0.0	0.0	0.0	0.0	0.0	0.0	170.0	0.0	0.0	2.0
unclassified_Desulfocapsaceae	0.0	0.0	105.0	0.0	0.0	0.0	0.0	59.0	1.0	6.0	0.0	403.0	0.0	0.0	12.0
unclassified_Desulfosarcinaceae	0.0	0.0	2.0	1.0	0.0	0.0	2.0	0.0	0.0	5.0	0.0	151.0	0.0	0.0	1.0
unclassified_Desulfovibrionaceae	0.0	0.0	1.0	0.0	0.0	7.0	0.0	5.0	15.0	0.0	20.0	2.0	7.0	0.0	0.0
unclassified_Desulfuromonadaceae	0.0	0.0	0.0	0.0	0.0	0.0	0.0	0.0	0.0	0.0	0.0	19.0	0.0	0.0	0.0
unclassified_Devosiaceae	0.0	0.0	1.0	137.0	0.0	14.0	52.0	36.0	8.0	124.0	19.0	0.0	103.0	0.0	0.0
unclassified_Diplorickettsiaceae	0.0	0.0	1.0	25.0	0.0	0.0	10.0	0.0	0.0	8.0	0.0	6.0	12.0	0.0	0.0
unclassified_Eel_36e1D6	0.0	0.0	1.0	0.0	0.0	0.0	0.0	0.0	0.0	0.0	0.0	17.0	0.0	0.0	0.0
unclassified_Eggerthellaceae	7.0	0.0	17.0	1.0	8.0	4.0	0.0	0.0	3.0	0.0	9.0	3.0	6.0	1.0	0.0
unclassified_Elsterales	0.0	0.0	0.0	15.0	0.0	0.0	7.0	0.0	3.0	17.0	11.0	1.0	13.0	0.0	0.0
unclassified_Entotheonellaceae	0.0	0.0	0.0	0.0	0.0	5.0	0.0	0.0	7.0	0.0	37.0	0.0	1.0	0.0	0.0
unclassified_Erysipelatoclostridiaceae	33.0	0.0	1.0	0.0	0.0	0.0	0.0	0.0	0.0	0.0	0.0	0.0	0.0	0.0	0.0
unclassified_Erysipelotrichaceae	40.0	8.0	7.0	6.0	1.0	65.0	0.0	55.0	151.0	1.0	241.0	35.0	61.0	1.0	13.0
unclassified_Euzebyaceae	0.0	0.0	0.0	0.0	0.0	0.0	0.0	0.0	3.0	6.0	1.0	0.0	1.0	0.0	0.0
unclassified_Fibrobacteraceae	0.0	0.0	1.0	0.0	0.0	0.0	0.0	1.0	0.0	0.0	0.0	51.0	0.0	0.0	0.0
unclassified_Fimbriimonadaceae	0.0	0.0	0.0	0.0	0.0	0.0	3.0	0.0	0.0	0.0	0.0	0.0	0.0	0.0	0.0
unclassified_Firmicutes	0.0	0.0	0.0	19.0	0.0	1.0	27.0	0.0	0.0	52.0	0.0	1.0	24.0	0.0	0.0
unclassified_Flavobacteriaceae	0.0	0.0	0.0	0.0	0.0	0.0	0.0	0.0	0.0	0.0	0.0	0.0	0.0	0.0	6.0
unclassified_Frankiales	0.0	0.0	1.0	83.0	0.0	32.0	94.0	2.0	30.0	108.0	16.0	2.0	77.0	0.0	0.0
unclassified_Fusobacteriaceae	0.0	0.0	2.0	0.0	0.0	0.0	0.0	0.0	0.0	3.0	0.0	8.0	0.0	0.0	11.0
unclassified_Gaiellales	0.0	1.0	0.0	641.0	1.0	239.0	413.0	25.0	295.0	728.0	563.0	11.0	491.0	0.0	0.0
unclassified_Gammaproteobacteria	0.0	0.0	7.0	56.0	1.0	0.0	86.0	1.0	0.0	83.0	0.0	198.0	59.0	0.0	35.0
unclassified_Gastranaerophilales	0.0	0.0	0.0	0.0	0.0	7.0	0.0	2.0	4.0	1.0	5.0	2.0	2.0	0.0	0.0
unclassified_Geminicoccaceae	1.0	0.0	0.0	159.0	1.0	54.0	88.0	12.0	83.0	98.0	240.0	9.0	154.0	0.0	7.0
unclassified_Gemmataceae	0.0	0.0	0.0	54.0	0.0	3.0	24.0	1.0	7.0	24.0	24.0	1.0	4.0	0.0	0.0
unclassified_Gemmatimonadaceae	0.0	0.0	7.0	241.0	0.0	103.0	217.0	26.0	156.0	341.0	366.0	439.0	316.0	0.0	23.0
unclassified_Gemmatimonadota	0.0	0.0	1.0	7.0	0.0	0.0	24.0	1.0	1.0	14.0	3.0	26.0	14.0	0.0	2.0
unclassified_Granulosicoccales	0.0	0.0	0.0	0.0	0.0	0.0	0.0	1.0	0.0	0.0	0.0	6.0	3.0	0.0	0.0
unclassified_Gven_F17	0.0	0.0	1.0	0.0	0.0	0.0	0.0	0.0	13.0	0.0	0.0	9.0	0.0	0.0	0.0
unclassified_Halieaceae	0.0	0.0	0.0	0.0	0.0	0.0	8.0	0.0	0.0	0.0	0.0	30.0	0.0	0.0	1.0
unclassified_Holosporaceae	0.0	0.0	0.0	0.0	0.0	0.0	6.0	0.0	0.0	8.0	0.0	0.0	0.0	0.0	0.0
unclassified_Hydrogenedensaceae	0.0	0.0	0.0	0.0	0.0	0.0	0.0	0.0	0.0	10.0	0.0	0.0	0.0	0.0	0.0
unclassified_Hydrogenoanaerobacterium	0.0	0.0	0.0	0.0	0.0	0.0	0.0	0.0	3.0	0.0	1.0	0.0	2.0	0.0	0.0
unclassified_Hyphomicrobiaceae	0.0	0.0	0.0	71.0	0.0	0.0	9.0	0.0	0.0	6.0	3.0	9.0	33.0	0.0	0.0
unclassified_IMCC26256	0.0	0.0	0.0	158.0	0.0	4.0	91.0	1.0	4.0	146.0	34.0	0.0	103.0	1.0	1.0
unclassified_Ilumatobacteraceae	0.0	0.0	15.0	197.0	0.0	137.0	148.0	18.0	164.0	313.0	445.0	5.0	197.0	0.0	28.0
unclassified_JG30_KF_CM45	0.0	0.0	0.0	18.0	0.0	0.0	11.0	0.0	3.0	2.0	13.0	0.0	1.0	0.0	0.0
unclassified_KF_JG30_B3	0.0	0.0	0.0	0.0	0.0	11.0	0.0	3.0	5.0	7.0	24.0	0.0	5.0	0.0	0.0
unclassified_KI89A_clade	0.0	0.0	0.0	0.0	0.0	0.0	0.0	0.0	0.0	0.0	0.0	6.0	0.0	0.0	0.0
unclassified_Kangiellaceae	0.0	0.0	1.0	0.0	0.0	0.0	0.0	0.0	0.0	2.0	0.0	2.0	0.0	0.0	0.0
unclassified_Kiloniellaceae	1.0	0.0	7.0	0.0	0.0	1.0	4.0	1.0	0.0	24.0	0.0	154.0	6.0	0.0	1.0
unclassified_LWQ8	0.0	0.0	0.0	171.0	1.0	1.0	130.0	1.0	1.0	155.0	8.0	0.0	86.0	0.0	0.0
unclassified_Lachnospiraceae	1830.0	67.0	85.0	41.0	26.0	1286.0	23.0	91.0	481.0	30.0	534.0	369.0	241.0	22.0	947.0
unclassified_Lachnospirales	0.0	0.0	1.0	0.0	0.0	0.0	0.0	2.0	4.0	0.0	5.0	1.0	0.0	0.0	0.0
unclassified_Latescibacteraceae	0.0	0.0	4.0	0.0	0.0	1.0	0.0	0.0	0.0	36.0	25.0	182.0	0.0	0.0	4.0
unclassified_Lentimicrobiaceae	0.0	0.0	0.0	0.0	0.0	0.0	0.0	0.0	0.0	0.0	0.0	6.0	0.0	0.0	0.0
unclassified_Leptolyngbyaceae	2.0	0.0	0.0	2.0	0.0	0.0	1.0	1.0	0.0	1.0	0.0	1.0	2.0	0.0	0.0
unclassified_Limnochordaceae	0.0	0.0	0.0	0.0	0.0	0.0	8.0	0.0	0.0	0.0	0.0	0.0	0.0	0.0	0.0
unclassified_Longimicrobiaceae	7.0	0.0	0.0	58.0	0.0	17.0	86.0	1.0	20.0	121.0	2.0	2.0	72.0	1.0	0.0
unclassified_MSBL8	0.0	0.0	0.0	0.0	0.0	0.0	0.0	0.0	0.0	0.0	0.0	3.0	0.0	0.0	0.0
unclassified_Magnetospiraceae	0.0	0.0	0.0	0.0	0.0	0.0	6.0	0.0	0.0	0.0	0.0	0.0	0.0	0.0	0.0
unclassified_Marinilabiliaceae	0.0	0.0	0.0	0.0	12.0	0.0	0.0	0.0	0.0	0.0	0.0	0.0	0.0	4.0	1.0
unclassified_Methylococcaceae	0.0	0.0	0.0	0.0	0.0	1.0	0.0	1.0	1.0	0.0	0.0	0.0	3.0	0.0	0.0
unclassified_Methyloligellaceae	0.0	1.0	1.0	0.0	0.0	9.0	18.0	2.0	9.0	19.0	52.0	12.0	12.0	0.0	1.0
unclassified_Methylophagaceae	0.0	0.0	0.0	0.0	0.0	0.0	0.0	0.0	0.0	0.0	0.0	11.0	0.0	0.0	0.0
unclassified_Micropepsaceae	0.0	0.0	0.0	0.0	0.0	0.0	0.0	0.0	0.0	0.0	10.0	1.0	3.0	0.0	0.0
unclassified_Microscillaceae	0.0	0.0	11.0	23.0	1.0	4.0	29.0	2.0	6.0	58.0	14.0	0.0	41.0	0.0	0.0
unclassified_Microtrichaceae	1.0	0.0	1.0	42.0	0.0	6.0	43.0	3.0	6.0	111.0	0.0	19.0	43.0	0.0	0.0
unclassified_Microtrichales	1.0	0.0	0.0	316.0	2.0	62.0	327.0	35.0	58.0	384.0	137.0	16.0	241.0	3.0	3.0
unclassified_Moduliflexaceae	0.0	0.0	1.0	0.0	0.0	0.0	0.0	0.0	0.0	0.0	0.0	96.0	0.0	0.0	0.0
unclassified_Muribaculaceae	9781.0	292.0	108.0	73.0	45.0	3533.0	10.0	146.0	730.0	98.0	706.0	1245.0	386.0	51.0	5411.0
unclassified_Myxococcaceae	0.0	0.0	0.0	59.0	0.0	3.0	30.0	1.0	5.0	69.0	19.0	0.0	41.0	0.0	0.0
unclassified_NS9_marine_group	0.0	0.0	0.0	0.0	0.0	0.0	0.0	0.0	4.0	0.0	0.0	0.0	0.0	0.0	0.0
unclassified_Neisseriaceae	0.0	0.0	0.0	0.0	0.0	0.0	0.0	0.0	0.0	26.0	0.0	0.0	0.0	0.0	0.0
unclassified_Nitriliruptoraceae	0.0	0.0	0.0	8.0	0.0	0.0	0.0	0.0	0.0	0.0	0.0	0.0	0.0	0.0	0.0
unclassified_Nostocaceae	1.0	0.0	0.0	0.0	0.0	0.0	0.0	0.0	0.0	0.0	0.0	2.0	1.0	0.0	1.0
unclassified_Oligoflexaceae	0.0	0.0	0.0	19.0	0.0	3.0	9.0	0.0	4.0	9.0	1.0	0.0	4.0	0.0	0.0
unclassified_Oligoflexia	0.0	0.0	0.0	0.0	0.0	0.0	0.0	0.0	0.0	5.0	0.0	0.0	0.0	0.0	0.0
unclassified_Opitutaceae	0.0	0.0	0.0	0.0	0.0	0.0	0.0	0.0	0.0	0.0	0.0	0.0	3.0	0.0	0.0
unclassified_Oscillospiraceae	454.0	0.0	9.0	2.0	4.0	78.0	6.0	43.0	137.0	2.0	198.0	26.0	42.0	158.0	213.0
unclassified_Oscillospirales	0.0	0.0	0.0	0.0	0.0	0.0	0.0	0.0	2.0	0.0	3.0	0.0	2.0	0.0	0.0
unclassified_PHOS_HE36	0.0	0.0	2.0	0.0	0.0	0.0	0.0	0.0	0.0	1.0	0.0	67.0	0.0	0.0	0.0
unclassified_PS1_clade	0.0	0.0	0.0	0.0	0.0	0.0	0.0	0.0	0.0	0.0	0.0	6.0	0.0	0.0	0.0
unclassified_PS_B29	0.0	0.0	0.0	0.0	0.0	0.0	0.0	0.0	0.0	5.0	0.0	2.0	0.0	0.0	0.0
unclassified_Paenibacillaceae	0.0	0.0	0.0	44.0	0.0	0.0	0.0	0.0	0.0	0.0	0.0	46.0	0.0	0.0	0.0
unclassified_Parvibaculales	0.0	0.0	1.0	0.0	0.0	0.0	0.0	0.0	0.0	0.0	0.0	11.0	0.0	0.0	0.0
unclassified_Pedosphaeraceae	0.0	0.0	0.0	1.0	0.0	9.0	57.0	0.0	6.0	31.0	26.0	0.0	4.0	0.0	0.0
unclassified_Peptococcaceae	148.0	11.0	0.0	0.0	16.0	11.0	0.0	3.0	7.0	1.0	19.0	2.0	1.0	7.0	104.0
unclassified_Phormidiaceae	0.0	0.0	0.0	0.0	0.0	2.0	0.0	0.0	5.0	0.0	1.0	0.0	0.0	0.0	0.0
unclassified_Phycisphaeraceae	0.0	0.0	0.0	0.0	0.0	0.0	0.0	0.0	0.0	5.0	0.0	7.0	0.0	0.0	0.0
unclassified_Pla1_lineage	0.0	0.0	0.0	0.0	0.0	0.0	0.0	0.0	0.0	0.0	0.0	3.0	0.0	0.0	0.0
unclassified_Planctomycetales	0.0	0.0	0.0	0.0	0.0	0.0	15.0	0.0	0.0	0.0	0.0	0.0	7.0	0.0	0.0
unclassified_Polyangiaceae	0.0	0.0	0.0	20.0	0.0	9.0	0.0	0.0	5.0	0.0	9.0	0.0	1.0	0.0	0.0
unclassified_Prevotellaceae	15.0	0.0	0.0	30.0	0.0	180.0	1.0	1.0	31.0	17.0	50.0	111.0	16.0	2.0	189.0
unclassified_Prolixibacteraceae	0.0	0.0	3.0	0.0	0.0	0.0	0.0	0.0	0.0	0.0	0.0	62.0	0.0	0.0	0.0
unclassified_Propionibacteriaceae	0.0	0.0	0.0	1.0	0.0	2.0	0.0	2.0	1.0	0.0	14.0	0.0	2.0	0.0	1.0
unclassified_Pseudonocardiaceae	0.0	0.0	0.0	6.0	0.0	0.0	0.0	0.0	0.0	1.0	0.0	0.0	1.0	0.0	0.0
unclassified_RF39	114.0	0.0	0.0	0.0	1.0	3.0	1.0	6.0	2.0	0.0	13.0	2.0	1.0	0.0	19.0
unclassified_Reyranellaceae	0.0	0.0	0.0	92.0	0.0	1.0	64.0	0.0	1.0	29.0	13.0	0.0	24.0	1.0	0.0
unclassified_Rhizobiales	0.0	0.0	0.0	169.0	0.0	20.0	53.0	4.0	33.0	70.0	53.0	1.0	102.0	0.0	0.0
unclassified_Rhizobiales_Incertae_Sedis	0.0	0.0	1.0	1.0	0.0	34.0	15.0	4.0	28.0	4.0	68.0	94.0	44.0	0.0	0.0
unclassified_Rhodanobacteraceae	0.0	0.0	0.0	322.0	0.0	0.0	287.0	4.0	4.0	506.0	3.0	1.0	294.0	0.0	1.0
unclassified_Rhodobacteraceae	3.0	0.0	0.0	17.0	0.0	15.0	45.0	2.0	22.0	25.0	71.0	106.0	16.0	0.0	11.0
unclassified_Rhodocyclaceae	0.0	0.0	0.0	0.0	0.0	0.0	9.0	0.0	0.0	0.0	0.0	0.0	0.0	0.0	0.0
unclassified_Rhodospirillales	0.0	0.0	1.0	5.0	0.0	181.0	1.0	10.0	37.0	21.0	49.0	11.0	19.0	1.0	0.0
unclassified_Rhodothermaceae	0.0	0.0	3.0	16.0	0.0	0.0	0.0	0.0	0.0	0.0	0.0	65.0	0.0	0.0	1.0
unclassified_Rickettsiaceae	0.0	0.0	0.0	0.0	0.0	0.0	0.0	0.0	0.0	15.0	0.0	0.0	0.0	0.0	0.0
unclassified_Rokubacteriales	0.0	0.0	0.0	3.0	0.0	53.0	0.0	5.0	67.0	0.0	274.0	1.0	31.0	0.0	0.0
unclassified_Roseiflexaceae	0.0	0.0	0.0	2.0	0.0	1.0	0.0	0.0	0.0	10.0	0.0	0.0	0.0	0.0	0.0
unclassified_Rs_E47_termite_group	0.0	0.0	0.0	0.0	0.0	1.0	0.0	0.0	0.0	0.0	0.0	0.0	0.0	0.0	21.0
unclassified_Ruminococcaceae	525.0	50.0	48.0	7.0	2.0	37.0	29.0	24.0	66.0	1.0	153.0	55.0	32.0	248.0	283.0
unclassified_SAR86_clade	0.0	0.0	0.0	0.0	0.0	0.0	0.0	18.0	0.0	0.0	0.0	0.0	0.0	1.0	0.0
unclassified_SBR1031	0.0	0.0	0.0	0.0	0.0	4.0	0.0	0.0	5.0	0.0	24.0	0.0	3.0	0.0	0.0
unclassified_SB_5	0.0	0.0	0.0	0.0	0.0	0.0	0.0	0.0	0.0	0.0	0.0	76.0	0.0	0.0	0.0
unclassified_SC_I_84	0.0	0.0	0.0	88.0	0.0	15.0	72.0	6.0	64.0	134.0	135.0	1.0	117.0	0.0	1.0
unclassified_SG8_4	0.0	0.0	0.0	0.0	0.0	0.0	0.0	0.0	0.0	0.0	0.0	28.0	0.0	0.0	0.0
unclassified_SZB50	0.0	0.0	0.0	0.0	0.0	0.0	0.0	0.0	0.0	0.0	0.0	11.0	0.0	0.0	0.0
unclassified_Saccharimonadaceae	0.0	0.0	146.0	0.0	0.0	0.0	0.0	0.0	55.0	77.0	0.0	0.0	0.0	0.0	0.0
unclassified_Saccharimonadales	0.0	0.0	0.0	21.0	0.0	1.0	53.0	0.0	1.0	60.0	3.0	0.0	26.0	0.0	0.0
unclassified_Sandaracinaceae	0.0	0.0	6.0	55.0	0.0	6.0	10.0	1.0	10.0	26.0	89.0	160.0	33.0	0.0	23.0
unclassified_Saprospiraceae	0.0	0.0	125.0	55.0	0.0	0.0	20.0	0.0	3.0	88.0	0.0	73.0	26.0	0.0	18.0
unclassified_Sedimenticolaceae	1.0	0.0	2.0	0.0	0.0	0.0	12.0	67.0	0.0	0.0	0.0	63.0	0.0	0.0	2.0
unclassified_Selenomonadaceae	0.0	0.0	1.0	0.0	701.0	3.0	0.0	3.0	19.0	0.0	20.0	0.0	3.0	419.0	0.0
unclassified_Solemya_velum_gill_symbiont	0.0	0.0	0.0	0.0	0.0	0.0	0.0	0.0	0.0	0.0	0.0	9.0	0.0	0.0	0.0
unclassified_Solirubrobacteraceae	0.0	0.0	0.0	22.0	4.0	20.0	30.0	1.0	25.0	30.0	47.0	2.0	32.0	0.0	0.0
unclassified_Solirubrobacterales	0.0	0.0	0.0	0.0	0.0	2.0	6.0	0.0	5.0	12.0	4.0	1.0	3.0	0.0	0.0
unclassified_Sphingomonadaceae	2.0	0.0	1.0	166.0	0.0	20.0	84.0	4.0	35.0	191.0	72.0	4.0	95.0	0.0	0.0
unclassified_Spirochaetaceae	0.0	0.0	2.0	1.0	0.0	0.0	38.0	0.0	0.0	1.0	0.0	27.0	4.0	0.0	0.0
unclassified_Spirochaetota	0.0	0.0	0.0	0.0	0.0	0.0	0.0	0.0	0.0	0.0	0.0	8.0	0.0	0.0	0.0
unclassified_Spirosomaceae	0.0	0.0	0.0	0.0	0.0	1.0	0.0	0.0	2.0	0.0	0.0	1.0	0.0	0.0	0.0
unclassified_Sporichthyaceae	0.0	0.0	0.0	25.0	0.0	3.0	13.0	3.0	8.0	17.0	13.0	0.0	20.0	0.0	1.0
unclassified_Steroidobacteraceae	0.0	0.0	0.0	0.0	0.0	1.0	0.0	1.0	2.0	0.0	11.0	0.0	4.0	0.0	0.0
unclassified_Subgroup_7	0.0	0.0	0.0	16.0	0.0	6.0	21.0	1.0	5.0	17.0	13.0	1.0	6.0	0.0	9.0
unclassified_Sutterellaceae	0.0	0.0	0.0	0.0	0.0	20.0	0.0	3.0	22.0	0.0	84.0	2.0	24.0	0.0	0.0
unclassified_Sva1033	0.0	0.0	12.0	1.0	0.0	0.0	0.0	0.0	0.0	20.0	26.0	427.0	1.0	0.0	6.0
unclassified_Syntrophobacterales	0.0	0.0	2.0	0.0	0.0	0.0	0.0	0.0	0.0	0.0	0.0	48.0	0.0	1.0	0.0
unclassified_TRA3_20	0.0	0.0	0.0	162.0	0.0	25.0	49.0	6.0	52.0	37.0	99.0	5.0	64.0	0.0	1.0
unclassified_Terasakiellaceae	0.0	0.0	0.0	12.0	0.0	0.0	0.0	0.0	0.0	0.0	0.0	0.0	0.0	0.0	0.0
unclassified_Thalassobaculales	0.0	0.0	0.0	24.0	0.0	0.0	0.0	0.0	0.0	13.0	0.0	13.0	1.0	0.0	1.0
unclassified_Thermodesulfovibrionia	1.0	0.0	18.0	0.0	0.0	0.0	0.0	0.0	0.0	0.0	0.0	522.0	0.0	0.0	3.0
unclassified_Thiohalorhabdaceae	0.0	0.0	0.0	0.0	2.0	0.0	0.0	0.0	0.0	0.0	0.0	6.0	0.0	1.0	0.0
unclassified_Thiotrichaceae	0.0	0.0	1.0	0.0	0.0	0.0	0.0	0.0	0.0	13.0	0.0	59.0	1.0	0.0	4.0
unclassified_UASB_TL25	0.0	0.0	0.0	0.0	0.0	0.0	0.0	0.0	0.0	0.0	0.0	12.0	0.0	0.0	0.0
unclassified_UBA10353_marine_group	0.0	0.0	0.0	0.0	0.0	0.0	0.0	0.0	0.0	0.0	0.0	10.0	0.0	0.0	0.0
unclassified_UBA12411	0.0	0.0	2.0	0.0	0.0	0.0	0.0	0.0	0.0	0.0	0.0	6.0	4.0	0.0	0.0
unclassified_UCG_010	32.0	0.0	0.0	0.0	0.0	0.0	0.0	1.0	1.0	0.0	1.0	1.0	0.0	0.0	23.0
unclassified_Unknown_Family	1.0	0.0	20.0	1.0	9.0	0.0	0.0	0.0	0.0	31.0	11.0	646.0	0.0	13.0	13.0
unclassified_VHS_B4_70	0.0	0.0	0.0	0.0	0.0	0.0	0.0	0.0	0.0	0.0	41.0	1.0	0.0	0.0	0.0
unclassified_Vampirovibrionales	0.0	0.0	0.0	0.0	0.0	0.0	4.0	0.0	0.0	0.0	0.0	0.0	0.0	0.0	0.0
unclassified_Veillonellales_Selenomonadales	0.0	0.0	1.0	0.0	1.0	4.0	0.0	4.0	15.0	0.0	21.0	5.0	8.0	0.0	1.0
unclassified_Vermiphilaceae	0.0	0.0	0.0	8.0	0.0	0.0	3.0	1.0	0.0	4.0	3.0	11.0	1.0	0.0	0.0
unclassified_Verrucomicrobiaceae	0.0	0.0	0.0	0.0	0.0	3.0	6.0	0.0	0.0	6.0	2.0	0.0	5.0	0.0	0.0
unclassified_Vicinamibacteraceae	0.0	0.0	1.0	70.0	1.0	31.0	84.0	2.0	57.0	56.0	130.0	0.0	81.0	0.0	1.0
unclassified_Vicinamibacterales	0.0	0.0	3.0	89.0	0.0	63.0	66.0	12.0	76.0	76.0	329.0	2.0	138.0	0.0	4.0
unclassified_WCHB1_41	0.0	0.0	2.0	0.0	0.0	0.0	0.0	0.0	2.0	0.0	0.0	83.0	1.0	0.0	0.0
unclassified_WD2101_soil_group	0.0	0.0	0.0	0.0	0.0	1.0	16.0	0.0	3.0	6.0	1.0	0.0	1.0	0.0	0.0
unclassified_WWH38	0.0	0.0	0.0	87.0	0.0	0.0	67.0	0.0	0.0	45.0	0.0	0.0	18.0	0.0	0.0
unclassified_WX65	0.0	0.0	0.0	0.0	0.0	9.0	0.0	0.0	11.0	2.0	44.0	0.0	6.0	0.0	0.0
unclassified_Woesearchaeales	0.0	0.0	0.0	0.0	1.0	0.0	4.0	0.0	0.0	0.0	0.0	0.0	1.0	7.0	69.0
unclassified_Woeseiaceae	0.0	0.0	2.0	0.0	0.0	0.0	0.0	0.0	0.0	4.0	0.0	37.0	0.0	0.0	0.0
unclassified_Xanthobacteraceae	2.0	5.0	1.0	61.0	2.0	93.0	94.0	25.0	138.0	33.0	448.0	3.0	114.0	2.0	3.0
unclassified_YM_S32_TM7_50_20	0.0	0.0	0.0	34.0	0.0	0.0	38.0	3.0	0.0	29.0	2.0	0.0	35.0	0.0	0.0
unclassified_[Clostridium]_methylpentosum_group	8.0	0.0	0.0	0.0	0.0	0.0	0.0	0.0	0.0	0.0	0.0	0.0	0.0	0.0	0.0
unclassified_[Eubacterium]_coprostanoligenes_group	64.0	17.0	6.0	9.0	48.0	162.0	7.0	18.0	69.0	9.0	179.0	13.0	51.0	25.0	39.0
unclassified_bacterium_PM5_3	0.0	0.0	0.0	0.0	0.0	0.0	0.0	8.0	0.0	0.0	0.0	0.0	0.0	0.0	0.0
unclassified_bacterium_rJ7	0.0	0.0	0.0	0.0	0.0	1.0	0.0	0.0	0.0	0.0	0.0	0.0	4.0	0.0	1.0
unclassified_candidate_division_SR1_bacterium_MGEHA	82.0	4.0	0.0	0.0	4.0	0.0	0.0	0.0	0.0	0.0	0.0	0.0	0.0	6.0	0.0
unclassified_koll11	0.0	0.0	0.0	0.0	0.0	0.0	0.0	0.0	0.0	0.0	0.0	11.0	0.0	0.0	0.0
uncultured_Acidimicrobiales_bacterium	0.0	0.0	1.0	0.0	0.0	0.0	0.0	0.0	0.0	0.0	0.0	57.0	0.0	0.0	0.0
uncultured_Acidimicrobiia_bacterium	0.0	0.0	1.0	4.0	2.0	3.0	1.0	32.0	2.0	0.0	9.0	1.0	5.0	0.0	0.0
uncultured_Aciditerrimonas_sp.	0.0	0.0	0.0	0.0	0.0	4.0	0.0	3.0	8.0	0.0	21.0	1.0	7.0	0.0	0.0
uncultured_Acidobacteria_bacterium	0.0	0.0	4.0	142.0	0.0	76.0	127.0	6.0	100.0	175.0	102.0	59.0	87.0	1.0	0.0
uncultured_Acidobacteriaceae_bacterium	0.0	0.0	0.0	44.0	0.0	6.0	39.0	2.0	3.0	44.0	10.0	0.0	32.0	0.0	0.0
uncultured_Acidobacterium_sp.	0.0	0.0	0.0	1.0	0.0	22.0	1.0	4.0	36.0	1.0	109.0	1.0	20.0	0.0	0.0
uncultured_Actinomycetales_bacterium	0.0	0.0	3.0	48.0	6.0	9.0	78.0	1.0	9.0	92.0	10.0	37.0	69.0	2.0	8.0
uncultured_Alphaproteobacteria_bacterium	0.0	0.0	0.0	0.0	0.0	10.0	0.0	2.0	21.0	0.0	70.0	16.0	12.0	0.0	1.0
uncultured_Aminicenantes_bacterium	0.0	0.0	2.0	0.0	0.0	0.0	0.0	0.0	0.0	8.0	0.0	61.0	0.0	0.0	1.0
uncultured_Armatimonadetes_bacterium	0.0	0.0	0.0	1.0	0.0	0.0	7.0	0.0	2.0	4.0	0.0	0.0	5.0	0.0	0.0
uncultured_Bacteriovorax_sp.	0.0	0.0	0.0	0.0	0.0	1.0	0.0	1.0	0.0	11.0	1.0	0.0	1.0	0.0	0.0
uncultured_Bacteroidales_bacterium	515.0	4.0	26.0	4.0	28.0	71.0	3.0	48.0	126.0	41.0	356.0	413.0	12.0	26.0	787.0
uncultured_Bacteroidetes_bacterium	0.0	0.0	1.0	0.0	0.0	1.0	0.0	0.0	0.0	5.0	0.0	58.0	4.0	0.0	2.0
uncultured_Barnesiella_sp.	20.0	0.0	0.0	3.0	0.0	152.0	0.0	0.0	34.0	1.0	8.0	2.0	12.0	0.0	0.0
uncultured_Candidatus_Rokubactera_bacterium	0.0	0.0	0.0	0.0	0.0	13.0	0.0	1.0	13.0	0.0	86.0	0.0	10.0	0.0	0.0
uncultured_Candidatus_Saccharibacteria_bacterium	57.0	67.0	0.0	1056.0	48.0	4.0	1294.0	57.0	43.0	1503.0	1.0	0.0	502.0	54.0	101.0
uncultured_Chlorobi_bacterium	0.0	0.0	1.0	0.0	0.0	2.0	0.0	0.0	2.0	7.0	5.0	15.0	0.0	0.0	1.0
uncultured_Chlorobiales_bacterium	0.0	0.0	0.0	3.0	0.0	0.0	0.0	1.0	1.0	4.0	1.0	0.0	8.0	0.0	0.0
uncultured_Chloroflexi_bacterium	0.0	0.0	0.0	1.0	0.0	0.0	8.0	0.0	2.0	7.0	11.0	0.0	6.0	0.0	0.0
uncultured_Clostridia_bacterium	9.0	0.0	0.0	0.0	0.0	0.0	0.0	0.0	0.0	0.0	0.0	0.0	0.0	0.0	27.0
uncultured_Clostridiales_bacterium	154.0	0.0	0.0	27.0	0.0	3.0	1.0	7.0	11.0	0.0	20.0	5.0	7.0	1.0	57.0
uncultured_Conexibacteraceae_bacterium	0.0	0.0	0.0	0.0	0.0	0.0	13.0	0.0	0.0	0.0	7.0	0.0	0.0	0.0	0.0
uncultured_Cytophagales_bacterium	0.0	0.0	0.0	14.0	0.0	0.0	0.0	0.0	0.0	0.0	0.0	12.0	0.0	0.0	0.0
uncultured_Deferribacteres_bacterium	0.0	0.0	1.0	0.0	0.0	0.0	0.0	0.0	0.0	0.0	0.0	109.0	0.0	0.0	1.0
uncultured_Desulfovirga_sp.	0.0	1.0	0.0	0.0	0.0	11.0	6.0	4.0	21.0	1.0	66.0	1.0	12.0	0.0	1.0
uncultured_Erysipelotrichia_bacterium	6.0	0.0	0.0	0.0	0.0	0.0	0.0	0.0	0.0	0.0	0.0	0.0	0.0	1.0	0.0
uncultured_Ferrimicrobium_sp.	0.0	0.0	0.0	0.0	0.0	12.0	0.0	2.0	17.0	0.0	87.0	0.0	7.0	1.0	0.0
uncultured_Firmicutes_bacterium	237.0	0.0	0.0	55.0	0.0	3.0	6.0	0.0	8.0	10.0	7.0	45.0	10.0	0.0	118.0
uncultured_High_GC_Gram_positive_bacterium_Sva0389	0.0	0.0	2.0	0.0	0.0	1.0	0.0	0.0	0.0	12.0	2.0	65.0	0.0	0.0	2.0
uncultured_Iamiaceae_bacterium	0.0	0.0	0.0	0.0	0.0	1.0	0.0	0.0	5.0	0.0	14.0	0.0	5.0	0.0	0.0
uncultured_Kiritimatiellaeota_bacterium	0.0	0.0	0.0	0.0	0.0	0.0	0.0	0.0	0.0	0.0	0.0	5.0	0.0	0.0	0.0
uncultured_Kofleriaceae_bacterium	0.0	0.0	0.0	0.0	0.0	0.0	0.0	0.0	0.0	0.0	0.0	6.0	0.0	0.0	0.0
uncultured_Latescibacteria_bacterium	0.0	0.0	1.0	0.0	0.0	0.0	0.0	0.0	0.0	0.0	0.0	13.0	0.0	0.0	0.0
uncultured_Lentisphaerae_bacterium	0.0	0.0	1.0	0.0	0.0	0.0	0.0	0.0	0.0	0.0	0.0	2.0	0.0	0.0	0.0
uncultured_Litorilinea_sp.	0.0	0.0	0.0	1.0	0.0	0.0	0.0	0.0	0.0	16.0	0.0	0.0	4.0	0.0	0.0
uncultured_Microgenomates_group_bacterium	0.0	0.0	0.0	37.0	0.0	0.0	9.0	0.0	0.0	40.0	0.0	0.0	8.0	0.0	0.0
uncultured_Mollicutes_bacterium	0.0	0.0	0.0	0.0	0.0	0.0	0.0	0.0	0.0	0.0	6.0	0.0	1.0	0.0	0.0
uncultured_Myxococcales_bacterium	0.0	0.0	0.0	0.0	0.0	0.0	0.0	0.0	1.0	0.0	1.0	0.0	1.0	0.0	0.0
uncultured_Oceanibaculum_sp.	0.0	0.0	0.0	0.0	0.0	0.0	0.0	16.0	0.0	0.0	0.0	0.0	0.0	0.0	0.0
uncultured_Parcubacteria_group_bacterium	0.0	0.0	1.0	0.0	0.0	0.0	0.0	0.0	0.0	0.0	0.0	8.0	0.0	0.0	0.0
uncultured_Roseobacter_sp.	0.0	0.0	0.0	13.0	0.0	0.0	0.0	0.0	0.0	0.0	1.0	1.0	3.0	0.0	0.0
uncultured_Rubrobacteria_bacterium	0.0	0.0	0.0	0.0	0.0	4.0	0.0	1.0	3.0	0.0	18.0	0.0	4.0	0.0	0.0
uncultured_Ruminococcaceae_bacterium	28.0	0.0	0.0	26.0	0.0	85.0	3.0	2.0	8.0	2.0	4.0	3.0	6.0	0.0	6.0
uncultured_Solirubrobacter_sp.	0.0	0.0	1.0	0.0	0.0	5.0	0.0	0.0	1.0	0.0	16.0	0.0	0.0	0.0	0.0
uncultured_Syntrophobacteraceae_bacterium	0.0	0.0	0.0	16.0	0.0	3.0	8.0	1.0	0.0	11.0	3.0	0.0	7.0	0.0	0.0
uncultured_Termite_group_1_bacterium	0.0	0.0	0.0	0.0	0.0	0.0	0.0	0.0	0.0	10.0	0.0	0.0	1.0	0.0	0.0
uncultured_Verrucomicrobia_bacterium	0.0	0.0	1.0	0.0	0.0	0.0	0.0	0.0	0.0	25.0	0.0	50.0	0.0	0.0	53.0
uncultured_Verrucomicrobium_sp.	0.0	0.0	0.0	0.0	0.0	0.0	0.0	0.0	0.0	0.0	0.0	5.0	0.0	0.0	0.0
uncultured_actinobacterium	0.0	0.0	8.0	176.0	0.0	49.0	116.0	5.0	61.0	217.0	120.0	159.0	108.0	0.0	6.0
uncultured_archaeon	0.0	0.0	0.0	0.0	1.0	0.0	0.0	0.0	0.0	0.0	0.0	0.0	2.0	2.0	14.0
uncultured_bacterium_CSL142	0.0	0.0	0.0	0.0	0.0	0.0	0.0	2.0	0.0	0.0	3.0	0.0	0.0	0.0	0.0
uncultured_cyanobacterium	0.0	0.0	1.0	0.0	0.0	3.0	0.0	6.0	10.0	0.0	16.0	2.0	5.0	0.0	0.0
uncultured_deep_sea_bacterium	0.0	0.0	0.0	10.0	0.0	0.0	24.0	0.0	0.0	13.0	0.0	11.0	2.0	0.0	0.0
uncultured_delta_proteobacterium	0.0	0.0	9.0	69.0	0.0	6.0	18.0	0.0	5.0	54.0	9.0	502.0	20.0	0.0	7.0
uncultured_endolithic_bacterium	0.0	0.0	0.0	15.0	0.0	3.0	1.0	0.0	3.0	8.0	1.0	1.0	4.0	0.0	0.0
uncultured_eubacterium_WD2107	0.0	0.0	0.0	0.0	0.0	0.0	0.0	0.0	5.0	0.0	0.0	0.0	0.0	0.0	0.0
uncultured_gamma_proteobacterium	0.0	0.0	139.0	22.0	0.0	49.0	6.0	3.0	64.0	21.0	79.0	986.0	29.0	0.0	16.0
uncultured_marine_bacterium	0.0	0.0	0.0	0.0	0.0	0.0	0.0	43.0	0.0	0.0	0.0	1.0	0.0	0.0	4.0
uncultured_planctomycete	0.0	0.0	1.0	0.0	0.0	0.0	0.0	0.0	0.0	0.0	0.0	121.0	0.0	0.0	0.0
uncultured_proteobacterium	0.0	0.0	0.0	46.0	0.0	5.0	34.0	0.0	4.0	25.0	0.0	12.0	14.0	0.0	0.0
uncultured_rumen_bacterium	368.0	6.0	2.0	2.0	6.0	126.0	14.0	10.0	49.0	1.0	79.0	220.0	23.0	3.0	109.0
uncultured_sediment_bacterium	0.0	0.0	0.0	0.0	0.0	0.0	0.0	0.0	0.0	0.0	0.0	31.0	0.0	0.0	7.0
uncultured_soil_bacterium	0.0	0.0	0.0	36.0	0.0	32.0	82.0	3.0	81.0	123.0	73.0	1.0	52.0	0.0	0.0
wb1_P19	0.0	0.0	0.0	0.0	0.0	17.0	0.0	1.0	24.0	0.0	58.0	0.0	13.0	0.0	0.0
