# Supplementary material for: Surface Microbiome Profiling of Dental Elevators Using Third‐Generation Sequencing: Implications for Infection Control in Dental Practice
Source: Microbiologyopen. 2025 Dec 8;14(6):e70178. doi: 10.1002/mbo3.70178 (PMC12685768; doi:10.1002/mbo3.70178)
Supplement: Supplementary file 1 — customer_backup. [file MBO3-14-e70178-s001.zip › customer_backup/customer_backup/Abundance_dir/allsample/allsample.genus.reabundance]

Genus	M10	M16	M13	M14	M06	M07	M04	M05	M02	M17	M01	M15	M12	M08	M09
1174_901_12	0.0	0.0	0.0	0.0	0.0	0.0	0.0	0.0	0.0	7.271405199054717e-05	0.0	0.0	0.0	0.0	0.0
A2	0.0	0.0	0.0	0.0	0.0	0.0	3.086181621788442e-05	3.484684810258912e-05	0.0	0.0	0.0	0.0	0.0	2.0682523267838682e-05	0.0
ASF356	0.0009572875691857834	0.0	0.0	0.0	0.0	0.0	0.0	0.0	0.0	0.0	0.0	0.0	0.0	0.0	0.0005105149613820134
Abditibacterium	0.0	0.0	0.0	0.0024973183159023864	0.0	0.00048161487561772335	0.0007252526811202839	5.227027215388368e-05	0.0005440915685958407	0.0015269950918014904	7.209675384365819e-05	0.0001088139281828074	0.0004519852583269592	0.0	0.0
Abiotrophia	0.0	0.0	0.0	0.0	0.0	0.0	0.0	0.0012544865316932085	0.0011284862163469288	0.0	0.0	0.0	0.0	0.0	0.0002305551438499415
Acanthopleuribacter	0.0	0.0	0.0	0.0	0.0	0.0	0.0	0.0	0.0	0.0	0.0	0.00012694958287994197	0.0	0.0	0.0
Acetatifactor	0.0012531764542068435	0.0	0.0	0.0	0.0	2.0939777200770582e-05	1.543090810894221e-05	0.0	0.0	0.0	0.0	0.0	0.0	2.0682523267838682e-05	0.00041170561401775277
Acetobacter	3.481045706130121e-05	0.0	0.0032584868771846675	0.00023464735854116382	0.001109085098783766	0.04659100427171455	0.00020060180541624876	0.0009234414747186117	0.02537078832822828	0.11303399381930558	0.0016221769614823093	0.0001088139281828074	0.0	0.0007859358841778697	0.00018115047016781122
Acholeplasma	0.0	0.0	0.0	8.380262805041566e-05	0.00026317273530462247	2.0939777200770582e-05	0.0	0.0	0.00010075769788811867	0.0	0.0	0.0	0.0	0.00026887280248190284	0.0
Achromobacter	1.7405228530650607e-05	0.005835778568267135	0.0	1.6760525610083132e-05	0.0	4.1879554401541165e-05	0.0	0.00036589190507718575	0.0	0.00010907107798582076	0.00034245958075737636	0.0	0.0018079410333078367	0.0012616339193381593	0.002025591620967344
Acidibacter	0.0	0.0	0.0	0.0003519710378117458	0.0	0.0004397353212161823	0.00016973998919836433	3.484684810258912e-05	0.0011284862163469288	0.0003272132339574623	0.0025053621960671227	0.0	0.0006953619358876296	0.0	0.0
Acidiphilium	0.0	0.0	0.0	0.0	0.0	0.0	0.0	0.0	0.0	7.271405199054717e-05	0.0	0.0	0.0	0.0	0.0
Aciditerrimonas	0.0	0.0	0.0	0.00011732367927058191	0.0	0.0	1.543090810894221e-05	0.0	0.0	3.635702599527359e-05	0.0	0.0	3.4768096794381466e-05	0.0	0.0
Acidothermus	0.0	0.0	0.0	0.0	0.0	8.375910880308233e-05	0.0	1.742342405129456e-05	0.0001410607770433661	0.0	0.0003604837692182909	0.0	5.215214519157222e-05	0.0	0.0
Acidovorax	0.0023148953945765307	0.00021310427356031672	0.00693169026601102	0.001994502547599893	0.0007707201533921086	0.00016751821760616466	0.0011264562919527815	0.007439802069902778	0.00010075769788811864	0.00379930921650609	0.00021629026153097456	0.0049873050417120045	0.002798831791947709	0.0017373319544984488	0.004314674834906049
Acinetobacter	0.0012357712256761929	0.00026228218284346673	0.003228864269210261	0.0	0.0	0.0004187955440154117	0.00024689452974307536	0.002718054152001951	0.0003828792519748509	9.089256498818396e-05	0.0002343144499918891	7.254261878853827e-05	0.0007301300326820108	2.0682523267838682e-05	3.293644912142022e-05
Actibacter	0.0	0.0	0.0013182060548610698	0.0	0.0	0.0	0.0	0.0	0.0	0.0	0.0	0.0005622052956111716	0.0	0.0	6.587289824284044e-05
Actinobacillus	0.0014794444251053016	0.0	0.0	0.0	0.0	0.0	0.0	0.0005923964177440152	0.0	0.0	0.0	0.0	0.0	0.0	0.0
Actinocorallia	0.0	0.0	0.0	0.0001005631536604988	0.0	0.0	0.0	0.0	0.0	3.635702599527359e-05	1.8024188460914547e-05	0.0	1.7384048397190733e-05	0.0	0.0
Actinokineospora	0.0	0.0	0.0	0.0	0.0	0.0	1.543090810894221e-05	0.0	0.0	3.635702599527359e-05	0.0	0.0	0.0	0.0	0.0
Actinomadura	0.0	0.0	0.0	0.0	0.0	2.0939777200770582e-05	6.172363243576884e-05	0.0	8.060615831049492e-05	0.0	7.209675384365819e-05	0.0	0.0	0.0	0.0
Actinomyces	0.0010095032547777349	0.007589790666032817	0.1123585520469222	0.001541968356127648	0.0032896591913077807	0.003831979227741017	0.0001697399891983643	0.002561243335540301	0.033189585684346275	0.002235957098709325	0.0	0.0014327167210736304	0.0	0.0019855222337125133	0.000296428042092782
Actinomycetales_bacterium	0.0	0.0	0.0	3.3521051220166265e-05	0.0	0.0001256386632046235	3.086181621788442e-05	0.0	0.00016121231662098983	0.0	3.604837692182909e-05	5.44069640914037e-05	1.7384048397190733e-05	0.0	0.0
Actinomycetospora	0.0	0.0	7.405651993601516e-05	0.0	0.0	0.0001256386632046235	0.0	0.0	0.00016121231662098983	0.0	5.407256538274364e-05	0.0	1.7384048397190733e-05	0.0	0.0
Actinoplanes	0.0	0.0	0.0	0.0	0.0	0.00020939777200770584	0.0	1.742342405129456e-05	0.0004634854102853458	0.0	0.0007750401038193256	0.0	8.692024198595367e-05	0.0	0.0
Actinopolymorpha	0.0	0.0	0.0	0.0	0.0	0.0001256386632046235	0.0	0.0	0.00012090923746574241	0.0	0.00025233863845280365	0.0	3.4768096794381466e-05	0.0	0.0
Actinotalea	0.0	0.0	0.0	0.0009218289085545725	0.0	0.0001256386632046235	0.00032404907028778636	0.0	8.060615831049492e-05	0.000527176876931467	1.8024188460914547e-05	3.6271309394269135e-05	0.00029552882275224256	0.0	0.0
Acuticoccus	0.0	0.0	0.0	0.0	0.0	0.0	0.0	0.0	0.0	0.0	3.604837692182909e-05	0.0	5.215214519157222e-05	0.0	0.0
Adhaeribacter	0.0	0.0	0.0	0.0025811209439528023	0.0	0.0009004104196331351	0.0008178381297739372	1.742342405129456e-05	0.0009672738997259391	0.002781312488638429	0.00010814513076548728	0.00010881392818280742	0.0010430429038314443	0.0	0.0
Adlercreutzia	0.0	0.0	0.0	1.6760525610083132e-05	3.7596105043517494e-05	6.281933160231175e-05	0.0	0.0	0.0	0.0	0.0	1.8135654697134567e-05	3.4768096794381466e-05	0.0	0.0
Aerococcus	0.0	0.0	0.0	3.3521051220166265e-05	1.8798052521758747e-05	6.281933160231175e-05	0.0	1.742342405129456e-05	0.0	0.0	1.8024188460914547e-05	3.6271309394269135e-05	0.0	0.0	1.646822456071011e-05
Aeromicrobium	0.0	0.0	0.0	0.0004190131402520783	0.0	0.0	0.0002623254378520176	0.0	0.0	0.0005998909289220142	0.0	1.8135654697134567e-05	0.0004172171615325777	0.0	0.0
Aeromonas	0.00012183659971455425	0.0	1.4811303987203037e-05	0.0	5.6394157565276245e-05	0.022007705838009883	0.003286783427204691	0.0047391713419521215	0.007516524262453652	0.0	0.0018204430345523691	0.0	0.0065537862457409075	0.0	0.00018115047016781122
Afifella	0.0	0.0	0.0	0.0	0.0	0.0	0.00010801635676259549	0.0	0.0	0.0	0.0	1.8135654697134567e-05	0.00010430429038314445	0.0	0.0
Agaricicola	0.0	0.0	0.0	0.0	0.0	0.0	4.629272432682664e-05	0.0	0.0	0.0	0.0	0.0	0.0	0.0	0.0
Agathobacter	1.7405228530650607e-05	3.2785272855433335e-05	0.00010367912791042124	0.0007709841780638243	0.00210538188243698	0.0004606750984169528	0.00030861816217884417	0.0017249189810781616	0.00022166693535386104	0.0006726049809125613	0.001964636542239685	0.000961189698948132	0.0007822821778735832	0.0035573940020682524	0.0017291635788745615
Aggregatibacter	0.0042642809900094	0.002934281920561284	0.0	1.6760525610083132e-05	0.0005827396281745213	0.0	0.0	0.018433982646269644	0.0006448492664839593	0.0	0.0	0.0	0.0	0.0005377456049638057	0.0
Agrococcus	3.481045706130121e-05	0.0	0.0	3.3521051220166265e-05	0.0	0.0001256386632046235	6.172363243576884e-05	0.0	0.00016121231662098983	7.271405199054717e-05	7.209675384365819e-05	7.254261878853827e-05	1.7384048397190733e-05	0.0009307135470527405	1.646822456071011e-05
Agromyces	8.702614265325304e-05	0.0	1.4811303987203037e-05	8.380262805041566e-05	1.8798052521758747e-05	0.0003350364352123293	9.258544865365329e-05	5.227027215388368e-05	0.00024181847493148483	0.00018178512997636792	0.0008471368576629838	5.44069640914037e-05	0.00020860858076628884	0.0	0.0
Ahniella	0.0	0.0	0.0	0.0027822472512738	0.0	0.0	0.0009875781189723014	3.484684810258912e-05	2.015153957762373e-05	0.0029812761316124338	3.604837692182909e-05	0.0	0.0033551213406578127	0.0	0.0
Akkermansia	0.003063320221394507	0.00019671163713260004	5.924521594881215e-05	0.00011732367927058191	1.8798052521758747e-05	0.00816651310830053	0.0001388781729804799	0.00027877478482071295	0.0024383362888924713	0.00018178512997636792	0.003316450676808277	0.00029017047515415313	0.0009735067102426815	0.0	9.880934736426066e-05
Alistipes	0.014046019424235041	4.917790928315001e-05	7.405651993601516e-05	8.380262805041566e-05	1.8798052521758747e-05	0.0018217606164670406	0.00024689452974307536	0.001149945987385441	0.002337578591004353	0.00019996364297400468	0.0037310070114093107	0.01218715995647443	0.0007127459842848201	0.00012409513960703203	0.006587289824284043
Alkalibacter	0.0	0.0	0.0	0.0	0.0	0.0	0.0	0.0	4.030307915524746e-05	0.0	0.00010814513076548728	0.0	1.7384048397190733e-05	0.0	0.0
Alkalibacterium	0.0	0.0	0.0	0.0	0.0	0.0	0.0002314636216341332	0.0	0.0	0.0	0.0	0.0	0.0	0.0	0.0
Allobaculum	0.0	0.015310722423487369	7.405651993601516e-05	0.00023464735854116382	0.0003383649453916574	0.016291146662199513	0.00020060180541624876	8.71171202564728e-05	0.0024181847493148475	5.453553899291038e-05	0.002307096122997062	0.00030830612985128765	0.001460260065364022	0.00020682523267838678	0.0009716252490818963
Alloprevotella	0.0021060326522087235	0.001852367916331984	0.0001184904318976243	0.00615111289890051	0.009756189258792791	0.060264678783817735	0.0005709436000308617	0.00012196396835906192	0.009854102853458004	5.453553899291038e-05	0.001550080207638651	0.0014871236851650347	0.004189555663722967	0.010879007238883144	0.0008234112280355053
Allorhizobium_Neorhizobium_Pararhizobium_Rhizobium	0.0005395620844501688	0.0	5.924521594881215e-05	0.0008547868061142398	9.399026260879372e-05	0.0014657844040539408	0.0008486999459918216	0.001672648708924278	0.001571820087054651	0.0016360661697873114	0.002577458949910781	5.44069640914037e-05	0.006379945761769001	8.27300930713547e-05	0.0039853103436918455
Alsobacter	0.0	0.0	0.0	0.0	0.0	0.0	0.0	0.0	0.0	0.0	0.0	0.0	0.0002781447743550518	0.0	0.0
Altererythrobacter	0.00010443137118390363	0.0	1.4811303987203037e-05	0.004458299812282113	0.0	0.00031409665801155874	0.004104621556978628	8.71171202564728e-05	0.0006045461873287119	0.004599163788402109	0.00032443539229646184	0.00016322089227421111	0.00403309922814825	2.0682523267838682e-05	3.293644912142022e-05
Amaricoccus	0.0	0.0	0.0	0.0006704210244033253	0.0	0.00018845799480693523	0.00020060180541624876	1.742342405129456e-05	0.0002821215540867322	0.001054353753862934	0.0007930642922802402	3.6271309394269135e-05	0.0007648981294763924	2.0682523267838682e-05	0.0
Aminobacter	0.0	0.0	0.0	0.0	0.0	0.0	0.0	0.0	0.0	5.453553899291038e-05	1.8024188460914547e-05	0.0	0.0003824490647381961	0.0	0.0
Ammoniibacillus	0.0	0.0	0.0	0.0	0.0	0.0	0.0001388781729804799	0.0	0.0	0.0	0.0	0.0	0.0	0.0	0.0
Ammoniphilus	0.0	0.0	1.4811303987203037e-05	0.0007374631268436577	0.0	6.281933160231175e-05	0.00018517089730730652	0.0	6.045461873287119e-05	0.00032721323395746226	0.00025233863845280365	3.6271309394269135e-05	0.00019122453236909806	0.0	0.0
Amycolatopsis	0.0	0.0	0.0	0.00026816840976133006	0.0	0.0	0.00010801635676259549	0.0	0.0	0.00034539174695509913	0.0	0.0	0.00020860858076628884	0.0	0.0
Anaerococcus	0.0	0.0	0.0	0.0	0.0	0.0	0.0	1.742342405129456e-05	0.0	0.0	0.0	0.0	5.215214519157222e-05	0.0	0.0
Anaerocolumna	0.0	0.0	1.4811303987203037e-05	0.0	0.0	0.0	0.0	0.0	0.0	0.0	0.0	0.0003808487486398259	6.953619358876295e-05	0.0	0.0
Anaerofilum	0.0	0.0	2.9622607974406075e-05	0.0	0.0	4.1879554401541165e-05	0.0	0.00010454054430776735	0.00022166693535386104	0.0	0.00032443539229646184	1.8135654697134567e-05	5.215214519157222e-05	0.0	0.0
Anaerofustis	0.0	0.0007048833663918168	0.0	0.0	0.0	0.0004397353212161823	0.0	1.742342405129456e-05	0.00010075769788811867	0.0	1.8024188460914547e-05	0.0	3.4768096794381466e-05	0.0	1.646822456071011e-05
Anaeroglobus	0.0012009607686148918	0.0052128583840139004	0.0	0.00033521051220166266	0.019155215519672163	0.0	0.0	0.0	0.0025793970659358373	0.0	0.0	0.0	0.0	0.014560496380558428	0.00036230094033562243
Anaeromyxobacter	0.0	0.0	0.0	0.00030168946098149636	0.0	2.0939777200770582e-05	0.0	0.0	0.0	0.0	0.0	0.0	1.7384048397190733e-05	0.0	0.0
Anaeroplasma	0.0012531764542068435	0.0	0.0	0.0	0.0	6.281933160231175e-05	0.0	1.742342405129456e-05	0.0	1.8178512997636796e-05	0.0	0.0	0.0	2.0682523267838682e-05	0.0003458327157749123
Anaerosinus	0.0	0.0	0.0	0.0	0.0	2.0939777200770582e-05	0.0	0.0	0.0	0.0	0.00016221769614823092	1.8135654697134567e-05	0.0	0.0	1.646822456071011e-05
Anaerosporobacter	0.0	0.0	1.4811303987203037e-05	5.028157683024939e-05	0.0	0.00010469888600385292	1.543090810894221e-05	0.0001742342405129456	0.00048363694986296965	0.0	0.0008291126692020692	0.0001088139281828074	8.692024198595367e-05	0.0	0.0
Anaerostipes	0.002558568594005639	3.2785272855433335e-05	0.0010516025830914154	0.0008045052292839902	0.0024249487753068787	0.0020939777200770578	0.000586374508139804	0.0013416036519496813	0.0011687892955021765	0.00041810579894564624	0.00277572502298084	0.005495103373231774	0.0010082748070370626	0.00109617373319545	0.0027007888279564577
Anaerotruncus	0.00031329411355171093	0.0	2.9622607974406075e-05	1.6760525610083132e-05	0.0	6.281933160231175e-05	0.0	0.00013938739241035647	0.000523940029018217	0.0	0.0008110884807411546	3.6271309394269135e-05	0.000260760725957861	0.0	1.646822456071011e-05
Anaerovorax	0.000487346398858217	0.0	1.4811303987203037e-05	3.3521051220166265e-05	0.0	0.0001256386632046235	0.0	1.742342405129456e-05	0.0002821215540867322	0.0	0.00032443539229646184	5.44069640914037e-05	6.953619358876295e-05	0.0	0.0006916654315498247
Ancylobacter	0.0	0.0	0.0	0.0	0.0	2.0939777200770582e-05	0.0	0.0	4.030307915524746e-05	0.0	0.0	0.0	8.692024198595367e-05	0.0	0.0
Anderseniella	0.0	0.0	0.0	0.0	0.0	0.0	0.0	0.0	0.0	0.0	0.0	0.0011244105912223432	0.0	0.0	3.293644912142022e-05
Angelakisella	0.0	0.0	0.0	0.0	1.8798052521758747e-05	0.0	3.086181621788442e-05	1.742342405129456e-05	0.0	0.0	0.0	0.0	1.7384048397190733e-05	2.0682523267838682e-05	0.0
Anoxybacillus	0.0	0.0005245643656869335	1.4811303987203037e-05	0.0	0.0	0.0	0.0	0.00012196396835906192	0.0	0.0	0.0	0.0	0.0	0.0	0.0
Aquabacterium	0.0	0.0	0.0	0.00013408420488066506	0.0	0.0	0.0	0.0	0.0	0.0	0.00019826607307006001	0.0	6.953619358876295e-05	0.0	0.0
Aquibacter	0.0	0.0	0.0	0.0	0.0	0.0	0.0	0.0	0.0	3.635702599527359e-05	0.0	7.254261878853827e-05	0.0	0.0	1.646822456071011e-05
Aquicella	0.0	0.0	0.0	0.0	0.0	0.0	9.258544865365329e-05	0.0	0.0	0.0	0.0	0.0	0.0	0.0	0.0
Archangium	0.0	0.0	0.0	0.0014078841512469831	0.0	0.0009632297512354467	0.003363937967749402	5.227027215388368e-05	0.001813638561986136	0.002181421559716415	0.0007209675384365819	5.44069640914037e-05	0.0025033029691954663	0.0	1.646822456071011e-05
Arcticibacter	1.7405228530650607e-05	0.0	0.0	0.0005530973451327434	0.0	4.1879554401541165e-05	0.0002623254378520176	0.0	4.030307915524746e-05	0.0002544991819669151	3.604837692182909e-05	0.0	6.953619358876295e-05	0.0	0.0
Arenimonas	0.0	0.0	0.0	0.0	0.0	2.0939777200770582e-05	6.172363243576884e-05	0.0	2.015153957762373e-05	0.0002908562079621887	7.209675384365819e-05	0.0	0.00010430429038314442	0.0	1.646822456071011e-05
Aridibacter	0.0	0.0	0.0	0.00033521051220166266	0.0	0.00012563866320462348	0.0002314636216341332	0.0	0.00020151539577623732	0.00032721323395746226	7.209675384365819e-05	0.0	5.215214519157222e-05	0.0	0.0
Armatimonas	1.7405228530650607e-05	0.0	0.0	0.000385492089031912	0.0	0.00014657844040539408	0.00021603271352519098	1.742342405129456e-05	0.00010075769788811864	0.0010179967278676604	7.209675384365819e-05	0.0	0.00039983311313538696	0.0	0.0
Arsenicitalea	0.0	0.0	0.0	0.0011899973183159026	0.0	0.0001256386632046235	0.0002623254378520176	0.0	6.045461873287119e-05	0.0008725686238865661	0.00021629026153097456	0.0	0.0003650650163410055	0.0	0.0
Arthrobacter	0.00015664705677585547	0.0	1.4811303987203037e-05	0.04126441405202467	3.7596105043517494e-05	0.0014239048496523998	0.025939356531131854	0.0005575495696414259	0.002115911655650492	0.054517360479912735	0.0016041527730213947	0.00038084874863982595	0.02635421737014116	2.0682523267838682e-05	6.587289824284044e-05
Asanoa	0.0	0.0	0.0	0.0	0.0	0.00010469888600385292	0.0	0.0	8.060615831049492e-05	0.0	0.00028838701537463275	0.0	3.4768096794381466e-05	0.0	0.0
Ascidiaceihabitans	0.0	0.0	0.0	0.0	0.0	0.0	0.0	0.00031362163292330213	0.0	0.0	0.0	0.0	0.0	0.0	0.0
Asteroleplasma	0.0	0.0	0.0	0.0	0.0	0.0	0.0	0.0	0.0	0.0	0.0	0.00014508523757707654	0.0	0.0	0.0
Atopobium	0.00038291502767431336	0.00022949690998803334	0.00444339119616091	0.0013240815231965676	0.00492508976070079	0.0003978557668146411	0.0	0.0	0.0005440915685958407	0.00014542810398109434	0.0	0.01202393906420022	5.215214519157222e-05	0.0036814891416752852	0.00031289626665349215
Atopostipes	0.0	0.0	0.0	0.0	0.0	0.0011307479688416116	0.0002314636216341332	0.0	0.00010075769788811867	0.0	3.604837692182909e-05	3.6271309394269135e-05	1.7384048397190733e-05	0.0	0.0
Aurantimicrobium	0.0	0.0	0.0	0.0	0.0	2.0939777200770582e-05	0.0	0.0	0.00012090923746574241	0.0	0.0	0.0	1.7384048397190733e-05	0.0	0.0
Aurantisolimonas	0.0	0.0	0.0	0.0	0.0	0.00016751821760616466	0.0	0.0	6.045461873287119e-05	0.0	5.407256538274364e-05	0.0	0.0	0.0	0.0
Aureimonas	0.0	0.0	1.4811303987203037e-05	0.0	0.0	0.0	0.0	0.0	2.015153957762373e-05	0.0	0.0	1.8135654697134567e-05	0.0	0.0	4.940467368213033e-05
Avibacterium	0.0	1.6392636427716667e-05	0.002947449493453404	0.0	9.399026260879372e-05	4.1879554401541165e-05	1.543090810894221e-05	1.742342405129456e-05	0.0	1.8178512997636796e-05	0.0	0.0025027203482045697	0.0	8.27300930713547e-05	4.940467368213033e-05
Azoarcus	0.0	0.0	0.0	0.0006368999731831591	0.0	0.0	0.0	0.0	0.0	0.0002544991819669151	0.0	0.0	6.953619358876295e-05	0.0	0.0
Azohydromonas	0.0	0.0	0.0	0.000502815768302494	0.0	4.1879554401541165e-05	0.0012961962811511454	1.742342405129456e-05	0.0	0.0002908562079621887	0.0	0.0	0.0007648981294763925	0.0	0.0
Azospirillum	0.0	0.0	0.0	0.0005530973451327434	0.0	4.1879554401541165e-05	0.0	1.742342405129456e-05	4.030307915524746e-05	0.00010907107798582076	1.8024188460914547e-05	0.0	5.215214519157222e-05	0.0	1.646822456071011e-05
Azospirillum_sp._47_25	0.0	0.0	0.0	0.0	0.0	4.1879554401541165e-05	0.0	0.0	2.015153957762373e-05	0.0	0.0	0.0	0.0	0.0	0.0
BD1_7_clade	0.0	0.0	0.0	0.0	0.0	0.0	0.0	0.0	0.0	0.0	0.0	3.6271309394269135e-05	0.0	0.0	1.646822456071011e-05
Bacillus	0.0004525359417969159	0.00039342327426520013	0.011389892766159137	0.011162510056315366	0.0004323552080004512	0.011558757014825359	0.007684592238253221	0.0014112973481548595	0.0154562308560374	0.016015269950918017	0.03736414267947586	0.013311570547696772	0.014706904944023363	0.002730093071354705	0.0032277720138991807
Bacteroides	0.04121558116058064	0.003999803288362867	0.0009775460631554003	0.0006704210244033253	0.00016918247269582872	0.0374403216349778	0.0004166345189414397	0.003083946057079137	0.015476382395615022	0.0008362115978912925	0.017825922387844487	0.006147986942328618	0.006623322439329672	0.0014891416752843849	0.015562472209871054
Barnesiella	0.0	0.0	0.0	0.0	9.399026260879372e-05	0.0	0.0	0.0	0.0	0.00021814215597164155	0.00019826607307006001	0.0	0.0	0.0001654601861427094	0.000988093473642607
Bauldia	0.0	0.0	0.0	0.00023464735854116382	0.0	8.375910880308233e-05	0.0004166345189414397	1.742342405129456e-05	0.0	0.0003635702599527359	0.00010814513076548728	0.0	0.00029552882275224256	0.0	1.646822456071011e-05
Bdellovibrio	0.0	0.0	0.0	0.00015084473049074818	0.0	4.1879554401541165e-05	0.00018517089730730652	0.0	2.015153957762373e-05	0.00016360661697873113	0.0	0.0	0.00012168833878033516	0.0	0.0
Belnapia	0.0	0.0	0.0	0.0011061946902654867	0.0	0.0005863137616215762	1.543090810894221e-05	1.742342405129456e-05	0.0008060615831049493	0.00021814215597164155	0.0006849191615147527	5.44069640914037e-05	0.00046936930672415	0.0	0.0
Bergeyella	0.00010443137118390363	0.0	0.0	0.0	0.0	0.0	0.0	0.0	0.0	0.0	0.0	0.0	0.0	0.0	0.0
Bifidobacterium	0.00019145751383715668	4.917790928315001e-05	0.0003554712956928728	0.0006704210244033253	0.001278267571479595	0.00393667811374487	0.00029318725406990193	0.0019340000696936965	0.000906819280993068	0.0005089983639338302	0.001964636542239685	0.0034095030830612987	0.0006779778874904387	0.0016132368148914168	0.002585511256031488
Bilophila	8.702614265325304e-05	0.0	4.44339119616091e-05	0.00013408420488066506	1.8798052521758747e-05	0.0024918334868916994	3.086181621788442e-05	0.0005052792974875423	0.0023174270514267296	0.0	0.002992015284511815	0.0002720348204570185	0.0006953619358876296	0.0002481902792140641	0.000148214021046391
Blastocatella	0.0	0.0	0.0	0.00028492893537141324	1.8798052521758747e-05	0.0008585308652315939	0.0005555126919219197	1.742342405129456e-05	0.0002821215540867322	0.0006907834939101983	0.00014419350768731635	1.8135654697134567e-05	0.0005389055003129127	0.0	0.0
Blastococcus	3.481045706130121e-05	0.0	0.0	0.0014078841512469831	0.0	0.00048161487561772335	0.0014350744541316257	1.742342405129456e-05	0.000906819280993068	0.0017087802217778587	0.0010634271191939583	9.067827348567284e-05	0.0013385717265836867	0.0	0.0002305551438499415
Blastomonas	0.0	0.0	0.0	0.0009385894341646555	0.0	0.0	0.0010647326595170123	3.484684810258912e-05	0.0	0.0017087802217778587	3.604837692182909e-05	0.0	0.001529796258952785	0.0	0.0
Blautia	0.0009050718835938316	0.0011310919135124502	0.002843770365542982	0.00776012335746849	0.007519221008703498	0.07506910126476254	0.004197207005632282	0.012910757222009269	0.015536837014347897	0.005635339029267406	0.02218777599538581	0.0056039173014145825	0.018131562478269938	0.011147880041365046	0.013075770301203826
Bosea	0.0004525359417969158	1.6392636427716667e-05	2.9622607974406075e-05	0.000251407884151247	7.519221008703499e-05	0.0015495435128570231	0.0004012036108324975	0.0009582883228212008	0.0011284862163469288	0.002581348845664425	0.000919233611506642	3.6271309394269135e-05	0.009213545650511093	0.0002481902792140641	0.0089587141610263
Boseongicola	0.0	0.0	1.4811303987203037e-05	0.0	0.0	0.0004606750984169528	0.0	0.0	0.0	0.0	0.0	9.067827348567284e-05	0.0	0.0	1.646822456071011e-05
Brachymonas	0.0	0.0003606380014097667	0.0	0.0	0.0	0.0	0.0	0.0	0.0007456069643720781	0.0	0.0	0.0	0.0	0.0	0.0
Bradyrhizobium	0.0	0.0	0.00039990520765448187	0.001910699919549477	0.0	0.003266605243320211	0.001018439935190186	0.00041816217723106936	0.004513944865387715	0.0031085257225958915	0.015410681134081937	0.0001088139281828074	0.004676309018844309	0.0	0.0
Brevibacillus	1.7405228530650607e-05	0.0	1.4811303987203037e-05	0.00011732367927058194	0.0	4.1879554401541165e-05	0.0	1.742342405129456e-05	0.0	0.0	0.0	0.0016140732680449766	8.692024198595367e-05	0.0	1.646822456071011e-05
Brevibacterium	0.0	0.0	0.0	0.00013408420488066506	0.0	0.0	0.0	0.0	0.0	0.0	0.0	0.0	0.0	0.0	0.0
Brevinema	0.0	0.0	0.0	0.0	0.0	0.0	1.543090810894221e-05	0.0	0.0	0.0	1.8024188460914547e-05	0.0	1.7384048397190733e-05	0.0	0.0
Brevundimonas	0.0	0.0	1.4811303987203037e-05	0.0008547868061142398	0.0	0.0007328922020269705	0.0006943908649023995	0.000714360386103077	0.0002821215540867322	0.0010725322668605711	7.209675384365819e-05	0.0	0.0008692024198595369	0.0018821096173733199	0.00018115047016781122
Breznakia	0.0	0.0	2.9622607974406075e-05	0.0	0.0	6.281933160231175e-05	0.0	0.00010454054430776735	0.00016121231662098983	0.0	0.0004145563346010346	5.44069640914037e-05	3.4768096794381466e-05	0.0	0.0
Bryobacter	0.0002262679708984579	0.0	0.0	0.00028492893537141324	0.0	0.0001046988860038529	0.0002314636216341332	1.742342405129456e-05	0.0001410607770433661	0.00039992728594800953	0.00025233863845280365	0.0	0.0001912245323690981	0.0	0.0
Bulleidia	0.0	0.0	0.0	0.0	0.0035340338740906447	0.0	0.0	0.0	0.0	0.0	0.0	0.0	0.0	0.002068252326783868	0.0
Burkholderia_Caballeronia_Paraburkholderia	0.0	0.016130354244873205	0.0	0.0	0.0	0.0	0.0	0.0	0.0	0.00014542810398109434	5.407256538274364e-05	0.0	1.7384048397190733e-05	0.0	1.646822456071011e-05
Butyricicoccus	8.702614265325304e-05	0.00027867481927118336	4.44339119616091e-05	0.00011732367927058191	0.00013158636765231123	0.0007328922020269704	6.172363243576884e-05	0.00019165766456424017	0.00010075769788811864	0.0002544991819669151	0.00028838701537463275	0.0004715270221254987	0.0002259926291634796	0.0005791106514994829	0.00026349159297136177
Butyricimonas	0.0	6.557054571086667e-05	0.0	0.0	0.0	0.0	0.0	0.0	0.0	0.0	0.0	0.0	0.0	0.0	0.0
Butyrivibrio	0.0	0.0006229201842532334	0.0	0.0	0.0017294208320018047	0.0	0.0	0.0	0.0005843946477510881	1.8178512997636796e-05	0.0	0.0	0.0	0.001530506721820062	0.0
CENA359	1.7405228530650607e-05	0.0	0.0	1.6760525610083132e-05	0.0	0.0	0.0	1.742342405129456e-05	0.0	0.0	0.0	0.0	1.7384048397190733e-05	0.0	0.0
CL500_29_marine_group	0.0	0.0	0.0	0.0005866183963529097	0.0	0.00029315688081078817	0.000293187254069902	1.742342405129456e-05	0.00040303079155247463	0.0004908198509361933	0.0006128224076710946	1.8135654697134567e-05	0.000260760725957861	0.0	0.0
Caldicoprobacter	0.0	0.00018031900070488336	0.0	0.0	0.0	0.0	0.00018517089730730652	0.0	0.0	0.0	0.0	0.0	0.0	0.0	0.0
Caldithrix	0.0	0.0	0.0	0.0	0.0	0.0	0.0	0.0	0.0	0.0	0.0	0.0002176278563656148	0.0	0.0	0.0
Calorithrix	0.0	0.0	0.0	0.0	0.0	0.0	0.0	0.0	0.0	0.0	0.0	0.00043525571273122956	0.0	0.0	0.0
Calothrix_PCC_6303	0.00010443137118390363	0.0	0.0	1.6760525610083132e-05	0.0	0.0	0.0	1.742342405129456e-05	2.015153957762373e-05	0.0	0.0	1.8135654697134567e-05	0.0	0.0	0.0
Campylobacter	0.000487346398858217	0.06511155189089061	0.010323478879080514	0.009519978546527221	0.07400793277816417	0.0021567970516793698	0.00021603271352519093	0.0	0.011385619861357409	5.453553899291038e-05	1.8024188460914547e-05	0.0	0.0	0.07869700103412616	0.0013503944139782289
Candidatus_Actinomarina	0.00031329411355171093	0.0	0.0	0.0004022526146419952	0.0	0.0	0.0	0.0005923964177440152	2.015153957762373e-05	5.453553899291038e-05	0.0027577008345199263	3.6271309394269135e-05	0.0	0.0	0.000296428042092782
Candidatus_Alysiosphaera	0.0	0.0	0.0	0.0007039420756234916	0.0	0.0007747717564285117	0.00037034179461461293	0.00010454054430776735	0.0011687892955021765	0.0013633884748227596	0.004433950361384979	0.0	0.0012864195813921152	0.0011168562564632886	0.0
Candidatus_Arthromitus	0.000400320256204964	0.0	0.0025179216778245155	0.0	0.0	2.0939777200770582e-05	4.629272432682664e-05	1.742342405129456e-05	0.0	0.0	3.604837692182909e-05	1.8135654697134567e-05	0.0	0.0	0.00041170561401775277
Candidatus_Babela	0.0	0.0	0.0	0.0	0.0	0.0	0.0	0.0	0.0	0.0	0.0	0.0	5.215214519157222e-05	0.0	0.0
Candidatus_Berkiella	0.0	0.0	0.0	0.0	0.0	0.0	0.0	0.0	0.0	0.00018178512997636792	0.0	0.0	5.215214519157222e-05	0.0	0.0
Candidatus_Entotheonella	1.7405228530650607e-05	0.0	0.0	0.0004357736658621614	1.8798052521758747e-05	6.281933160231175e-05	0.00020060180541624876	5.227027215388368e-05	0.00010075769788811864	0.000345391746955099	1.8024188460914547e-05	1.8135654697134567e-05	0.0001390723871775259	0.0	1.646822456071011e-05
Candidatus_Nitrocosmicus	0.0	0.0	0.0	0.0	0.0	2.0939777200770582e-05	0.00010801635676259549	0.0	0.0	1.8178512997636796e-05	1.8024188460914547e-05	0.0	0.0	0.0	0.0
Candidatus_Nitrososphaera	0.0	0.0	0.0	0.0	0.0	0.0	0.0	0.0	2.015153957762373e-05	1.8178512997636796e-05	5.407256538274364e-05	0.0	0.0	0.0	0.0
Candidatus_Omnitrophus	5.2215685591951816e-05	0.0	1.4811303987203037e-05	0.0010559131134352377	0.0	0.0017380015076639587	0.001712830800092585	0.00012196396835906192	0.0019345477994518786	0.0031448827485911646	0.004542095492150467	0.0013420384475879574	0.002086085807662889	0.0007859358841778697	0.0002799598175320718
Candidatus_Ovatusbacter	0.0	0.0	0.0	0.0	0.0	0.0	9.258544865365329e-05	0.0	0.0	0.00016360661697873113	0.0	0.0	0.0	0.0	0.0
Candidatus_Saccharimonas	0.0002958888850210603	0.00027867481927118336	0.0	0.0	0.0006015376806962799	0.0	0.0	0.00013938739241035647	0.0	0.00012724959098345758	0.0	0.0022488211824446863	0.0	0.0006825232678386764	0.0003952373894570426
Candidatus_Soleaferrea	0.0	0.00019671163713260004	1.4811303987203037e-05	0.0	0.0	6.281933160231175e-05	0.0	0.0	4.030307915524746e-05	0.0	0.00014419350768731635	0.001595937613347842	0.0	0.0	0.0
Candidatus_Solibacter	0.0	0.0	0.0	0.0	0.0	2.0939777200770582e-05	0.0	0.0	2.015153957762373e-05	0.0	5.407256538274364e-05	0.0	0.0	0.0	0.0
Candidatus_Stoquefichus	1.7405228530650607e-05	0.0	4.44339119616091e-05	0.0001005631536604988	0.0	0.0013192059636485468	0.0	0.00013938739241035647	0.0011486377559245524	1.8178512997636796e-05	0.0014419350768731635	0.00014508523757707654	0.0004519852583269592	0.0	1.646822456071011e-05
Candidatus_Tammella	0.0	0.0007540612756749668	0.0	0.001877178868329311	0.0	0.0	0.0	0.0	0.0	0.0	0.0	0.0	0.0	0.0	0.0
Candidatus_Tenderia	0.0	0.0	0.0	0.0	0.0	0.0	0.0	0.0	0.0	0.0	0.0	0.00019949220166848026	0.0	0.0	0.0
Candidatus_Thiobios	0.0	0.0	7.405651993601516e-05	0.0	0.0	0.0	0.0	0.0	0.0	0.0	0.0	0.001976786361987668	0.0	0.0	6.587289824284044e-05
Candidatus_Thiodiazotropha	0.0	0.0	2.9622607974406075e-05	0.0	0.0	0.0	0.0	0.0	0.0	0.00014542810398109434	0.0	0.0006528835690968442	0.0	0.0	0.0
Candidatus_Udaeobacter	0.0	0.0	1.4811303987203037e-05	0.0	0.0	0.001863640170868582	0.0	0.00017423424051294563	0.003707883282282768	1.8178512997636796e-05	0.007678304284349598	5.44069640914037e-05	0.001390723871775259	0.0	0.0
Candidatus_Vidania	0.0	0.0	0.0	0.0	0.0	6.281933160231175e-05	0.0	1.742342405129456e-05	8.060615831049492e-05	0.0	0.00010814513076548728	1.8135654697134567e-05	1.7384048397190733e-05	0.0	0.0
Capnocytophaga	0.00041772548473561463	0.011376489680835369	0.0	0.0	0.013985751076188508	0.0008585308652315941	1.543090810894221e-05	0.0	0.00036272771239722717	0.0	0.0	0.0	0.0	0.013733195449844882	3.293644912142022e-05
Cardiobacterium	0.0004525359417969158	0.002753962919856401	0.0	0.0	0.0037408124518299906	0.0	0.0	0.0	0.0009672738997259393	0.0	0.0	0.0	0.0	0.002792140641158221	0.00013174579648568088
Catelliglobosispora	0.0	0.0	0.0	0.0	0.0	0.0	7.715454054471106e-05	0.0	0.0	0.00012724959098345758	0.0	0.0	0.00015645643557471662	0.0	0.0
Catenibacterium	0.0	0.0	2.9622607974406075e-05	5.028157683024939e-05	3.7596105043517494e-05	6.281933160231175e-05	1.543090810894221e-05	0.00015681081646165104	0.0001410607770433661	1.8178512997636796e-05	0.0	0.0	0.00017384048397190734	0.00010341261633919338	0.00011527757192497075
Catenisphaera	0.0	0.0	0.0	3.3521051220166265e-05	0.0	8.375910880308233e-05	0.0	3.484684810258912e-05	0.0	0.0	0.0	0.0	0.0	4.136504653567735e-05	1.646822456071011e-05
Catenuloplanes	0.0	0.0	0.0	0.0	0.0	0.0	0.0	0.0	0.0	3.635702599527359e-05	5.407256538274364e-05	0.0	1.7384048397190733e-05	0.0	0.0
Catonella	0.0002436731994291085	0.0017540120977656837	0.0	0.0	0.0012030753613925598	0.0	0.0	0.0032407568735407888	2.015153957762373e-05	0.0	0.0	0.0	0.0	0.0005791106514994829	0.0
Caulobacter	0.0	0.0	0.0	0.000502815768302494	0.0	6.281933160231175e-05	0.0004166345189414397	1.742342405129456e-05	0.00012090923746574236	0.00034539174695509913	0.0001802418846091455	0.0014871236851650347	0.00034768096794381473	0.0	0.0
Cavicella	0.0	0.0	0.0	0.0001005631536604988	0.0	0.0	0.0	0.0	0.0	0.00010907107798582076	0.0	0.0	1.7384048397190733e-05	0.0	0.0
Cellulomonas	5.2215685591951816e-05	0.0	2.9622607974406075e-05	0.004324215607401448	1.8798052521758747e-05	0.0022196163832816818	0.0036416943137103615	3.484684810258912e-05	0.001571820087054651	0.006289765497182329	0.0004866530884446928	0.0002176278563656148	0.002694527501564564	2.0682523267838682e-05	3.293644912142022e-05
Cesiribacter	0.0	0.0	0.0	0.0	0.0	0.0	3.086181621788442e-05	0.0	0.0	0.0	0.0	0.0	3.4768096794381466e-05	0.0	0.0
Cetobacterium	5.2215685591951816e-05	0.0	0.0	0.0	0.00018798052521758747	0.0021149174972778287	0.5072139495409305	0.0008189009304108442	0.0002015153957762373	3.635702599527359e-05	0.0002343144499918891	0.0	0.0038244906473819617	2.0682523267838682e-05	0.0
Chalicogloea_CCALA_975	0.00017405228530650607	0.0	0.0	5.028157683024939e-05	0.0	2.0939777200770582e-05	1.543090810894221e-05	5.227027215388368e-05	0.0	0.0	0.0	0.00019949220166848026	6.953619358876295e-05	2.0682523267838682e-05	1.646822456071011e-05
Changchengzhania	0.0	0.0	0.0	0.0	0.0	0.0	0.0	0.0	0.0	0.0	0.0	9.067827348567284e-05	0.0	0.0	0.0
Chelatococcus	0.0	0.0	0.0	0.0	0.0	0.0	0.0	0.0	0.0	1.8178512997636796e-05	0.0	0.0	3.4768096794381466e-05	0.0	0.0
Chitinophaga	0.0	0.0	0.0	0.0008045052292839902	0.0	2.0939777200770582e-05	0.0	0.0	4.030307915524746e-05	0.00018178512997636792	3.604837692182909e-05	0.0	0.00019122453236909806	0.0	0.0
Chlorogloea_SAG_10.99	0.0	0.0	0.0	0.0	0.0	8.375910880308233e-05	0.0	1.742342405129456e-05	0.00010075769788811867	0.0	0.0	0.0	0.0	0.0	0.0
Christensenella	0.0	0.00024588954641575005	0.0	0.0	0.0	0.0	0.0	0.0	4.030307915524746e-05	0.0	0.00010814513076548728	0.0	5.215214519157221e-05	2.0682523267838682e-05	0.0
Christensenellaceae_R_7_group	0.0	0.00021310427356031672	2.9622607974406075e-05	1.6760525610083132e-05	0.0	0.0003350364352123293	1.543090810894221e-05	0.0003484684810258912	0.00012090923746574236	0.0	0.0003785079576792055	1.8135654697134567e-05	5.215214519157221e-05	0.0	0.0
Chroococcidiopsis_PCC_7203	0.00010443137118390363	0.0	0.0	1.6760525610083132e-05	0.0	0.0	0.0	0.0	0.0	0.0	1.8024188460914547e-05	9.067827348567284e-05	3.4768096794381466e-05	0.0	1.646822456071011e-05
Chroococcidiopsis_SAG_2023	0.0	0.0	0.0	0.0	0.0	6.281933160231175e-05	0.0	0.0	2.015153957762373e-05	0.0	0.0	1.8135654697134567e-05	0.0	0.0	0.0
Chryseolinea	0.0	0.0	0.0	0.0	1.8798052521758747e-05	0.00016751821760616466	4.629272432682664e-05	1.742342405129456e-05	0.0001410607770433661	0.0	0.0004866530884446928	0.0	0.0001390723871775259	0.0	0.0
Chthoniobacter	0.0003655097991436628	0.0	2.9622607974406075e-05	0.001257039420756235	1.8798052521758747e-05	0.00048161487561772335	0.0020060180541624875	3.484684810258912e-05	0.00048363694986296955	0.0023995637156880565	0.00039653214614012014	0.0026478055857816468	0.0008518183714623463	0.0	0.0
Chthonobacter	0.0	0.0	0.0	0.0	0.0	0.0	0.0001388781729804799	0.0	0.0	0.0004908198509361933	0.0	0.0	0.00024337667756067037	0.0	0.0
Chungangia	0.0	0.0	0.0	0.0	0.0	0.0001884579948069353	0.0	0.0	0.00018136385619861359	0.0	0.00025233863845280365	0.0	0.0	0.0	0.0
Citricoccus	1.7405228530650607e-05	0.0	0.0	0.0	0.0	8.375910880308233e-05	4.629272432682664e-05	0.0	8.060615831049492e-05	0.0	7.209675384365819e-05	0.0	1.7384048397190733e-05	0.0	0.0
Clavibacter	0.0	0.0	0.0	0.0	0.0	0.0	0.0	0.0	0.0	0.0	0.00034245958075737636	0.0	5.215214519157222e-05	0.0	0.0
Cloacibacterium	0.0	0.0	0.00045915042360329406	0.0	0.0	0.0	0.0	0.0	0.0	0.0	0.0	0.0	0.0	0.0	0.0
Clostridium_sensu_stricto_1	0.0008702614265325303	0.00029506745569890004	2.9622607974406075e-05	0.00015084473049074818	9.399026260879372e-05	0.00014657844040539408	0.0003086181621788441	0.00047043244938495314	0.000443333870707722	0.0004908198509361933	0.0005587498422883509	0.0028472977874501267	0.011247479312982409	8.27300930713547e-05	0.0003293644912142021
Clostridium_sensu_stricto_10	0.0	0.0	0.0	0.0003519710378117458	0.0	0.0	1.543090810894221e-05	0.0	0.0	0.0	0.0	0.0	0.0	0.0	0.0
Clostridium_sensu_stricto_12	0.0	0.0	0.0	0.0	0.0	0.0	0.0	0.0	0.0	0.00010907107798582076	0.0	0.0	0.0	0.0	0.0
Cm1_21	0.0	0.0	1.4811303987203037e-05	0.0	0.0	0.0	0.0	0.0	0.0	0.0	0.0	0.00023576351106274936	0.0	0.0	0.0
Cnuella	0.0	0.0	0.0	0.0003519710378117458	0.0	6.281933160231175e-05	0.0007561144973381684	1.742342405129456e-05	2.015153957762373e-05	0.000618069441919651	0.0	1.8135654697134567e-05	0.0004519852583269592	0.0	0.0
Cocleimonas	0.0	0.0	0.0	0.0	0.0	0.0	0.0	0.0	0.0	0.0	0.0	0.0005803409503083063	0.0	0.0	0.00018115047016781122
Cohaesibacter	0.0	0.0	0.0	0.0	0.0	0.0	0.0	0.0	0.0	0.0	0.0	0.0007616974972796518	0.0	0.0	0.0
Cohnella	0.0	0.0	0.0	0.0014078841512469831	0.0	0.0002722171036100176	0.0004320654270503819	0.0	0.00012090923746574236	0.0005089983639338302	0.0009552819884284711	0.0	0.0007127459842848202	0.0	0.0
Colidextribacter	0.0055696731298081935	0.0	1.4811303987203037e-05	0.0	1.8798052521758747e-05	0.0017170617304631875	3.086181621788442e-05	1.742342405129456e-05	0.0002619700145091085	0.00010907107798582076	1.8024188460914547e-05	9.067827348567284e-05	8.69202419859537e-05	2.0682523267838682e-05	0.002289083213938705
Collinsella	0.0	0.0	0.0	3.3521051220166265e-05	0.0	6.281933160231175e-05	0.0	0.00012196396835906192	4.030307915524746e-05	1.8178512997636796e-05	1.8024188460914547e-05	0.0	1.7384048397190733e-05	0.00026887280248190284	3.293644912142022e-05
Comamonas	0.0	0.0	1.4811303987203037e-05	0.0008715473317243229	0.0007895182059138672	0.0016751821760616467	0.00016973998919836433	0.00038331532912848034	6.045461873287119e-05	0.0019814579167424106	0.0003064112038355473	7.254261878853827e-05	0.03687156665044156	0.00039296794208893484	0.06569174777267263
Companilactobacillus	0.0	4.917790928315001e-05	0.0	6.704210244033253e-05	0.00020677857773934618	0.0003769159896138705	0.0002777563459609598	0.00036589190507718575	4.030307915524746e-05	0.0002908562079621887	0.00012616931922640183	0.000253899165759884	1.7384048397190733e-05	0.00018614270941054808	0.00013174579648568088
Conexibacter	0.0	0.0	0.0	0.001525207830517565	0.0	0.0014867241812547116	0.0006172363243576885	0.0001742342405129456	0.0018740931807190067	0.0012906744228322125	0.00459616805753321	7.254261878853827e-05	0.0014254919685696404	0.0	3.293644912142022e-05
Constrictibacter	0.0	0.0	0.0	0.0	0.0	0.0	0.0	0.0	0.0	1.8178512997636796e-05	0.0	0.0	5.215214519157222e-05	0.0	0.0
Coprobacillus	0.0	0.0	4.44339119616091e-05	0.0	0.0	0.0	0.0	0.0	4.030307915524746e-05	0.0	0.0	3.6271309394269135e-05	1.7384048397190733e-05	4.136504653567735e-05	1.646822456071011e-05
Coprococcus	0.00017405228530650607	1.6392636427716667e-05	1.4811303987203037e-05	0.0007374631268436577	0.0007519221008703499	0.0011098081916408409	0.00038577270272355534	0.0008537477785134335	0.00024181847493148483	0.0002544991819669151	0.001153548061498531	0.00045339136742836414	0.0008865864682567275	0.0011789038262668046	0.0010869028210068674
Corynebacterium	0.00012183659971455425	0.0011966624592233167	0.005687540731085965	0.0	0.0003195668928698987	0.000607253538822347	1.543090810894221e-05	1.742342405129456e-05	0.001269546993390295	1.8178512997636796e-05	1.8024188460914547e-05	3.6271309394269135e-05	0.0	0.0001654601861427094	0.00044464206313917296
Coxiella	0.0	0.0	0.0	0.00021788683293108072	0.0	0.0	0.0	0.0	0.0	0.0003090347209598255	1.8024188460914547e-05	0.000253899165759884	0.00010430429038314442	0.0	8.234112280355055e-05
Craurococcus_Caldovatus	1.7405228530650607e-05	0.0	0.0	0.0014246446768570664	0.0	0.0009004104196331351	0.0004474963351593241	0.0	0.0009269708205706916	0.0026358843846573353	0.0012616931922640182	3.6271309394269135e-05	0.0010082748070370626	0.0	1.646822456071011e-05
Crocinitomix	0.0	0.0	0.0	0.0	0.0	0.0	0.0	0.0	0.0	0.00014542810398109434	0.0	0.0	0.0	0.0	0.0
Cryptobacterium	0.0	0.0	0.0	0.0	0.0003759610504351749	0.0	0.0	0.0	0.0	0.0	0.0	0.0	0.0	0.0001654601861427094	0.0
Cupriavidus	0.0	0.0	0.0	0.0	0.00011278831513055249	2.0939777200770582e-05	0.0	0.0	2.015153957762373e-05	0.0	5.407256538274364e-05	0.0	3.4768096794381466e-05	0.00010341261633919338	0.0
Curtobacterium	0.0	0.0	0.0003554712956928728	0.0	0.0	2.0939777200770582e-05	0.0	0.0	0.0	0.0	1.8024188460914547e-05	0.0	1.7384048397190733e-05	0.0	0.0
Cutibacterium	0.002715215650781495	6.557054571086667e-05	0.0022365069020676576	0.0012067578439259854	0.0003759610504351749	0.0005653739844208058	0.00018517089730730652	0.0070564867407742985	0.00793970659358375	0.002908562079621887	1.8024188460914547e-05	1.8135654697134567e-05	0.0001390723871775259	0.0014477766287487074	0.0014986084350246199
Cystobacter	0.0	0.0	0.0	0.0004190131402520783	0.0	8.375910880308233e-05	0.0006326672324666306	0.0	2.015153957762373e-05	0.0009998182148700237	1.8024188460914547e-05	0.0	0.0003650650163410055	0.0	0.0
Cytophaga	0.0	0.0	0.0	0.0002011263073209976	0.0	4.1879554401541165e-05	0.0	0.0	4.030307915524746e-05	0.00010907107798582076	0.0	0.0	3.4768096794381466e-05	0.0	0.0
DEV008	0.0	0.0	0.0	0.0	0.0	0.0	0.0	0.0	0.0	0.0	0.0	9.067827348567284e-05	0.0	0.0	0.0
DNF00809	0.0	0.0	0.0	6.704210244033253e-05	7.519221008703499e-05	0.0	0.0	0.0	0.0	0.0	0.0	0.0	0.0	0.00018614270941054808	0.0
Dactylosporangium	0.0	0.0	0.0	0.0	0.0	2.0939777200770582e-05	0.0	1.742342405129456e-05	2.015153957762373e-05	0.0	0.00019826607307006001	0.0	5.215214519157222e-05	0.0	0.0
Deferrisoma	0.0	0.0	0.0	0.0	0.0	0.0	0.0	0.0	0.0	0.0	0.0	5.44069640914037e-05	0.0	0.0	0.0
Defluviicoccus	0.0	0.0	0.0	0.0005698578707428265	0.0	0.0	0.0001388781729804799	0.0	0.0	0.0002908562079621887	0.00010814513076548728	0.0	0.0003650650163410055	0.0	0.0
Defluviitaleaceae_UCG_011	0.0	0.0022293985541694673	0.0	0.0027319656744435503	0.006992875538094253	0.0	0.0	0.004477819981182702	0.0	0.0	0.0	0.0	0.0	0.00467425025853154	0.0
Deinococcus	0.0	0.0	0.0002517921677824516	0.0009888710109949047	1.8798052521758747e-05	6.281933160231175e-05	0.00024689452974307536	0.0	0.00010075769788811864	0.0008543901108889293	0.0	5.44069640914037e-05	0.00020860858076628884	0.0	0.0
Delftia	0.0060048038430744605	0.0037539137419471172	0.07946264589134427	0.014749262536873156	0.003909994924525819	0.009213501968339055	0.003410230692076229	0.04458654214726278	0.01692729324520393	0.0069623704780948925	0.08429912943169733	0.040914036996735584	0.003754954453793199	0.0033092037228541877	0.014063863774846436
Desertibacter	0.0	0.0	0.0	0.0006201394475730757	0.0	2.0939777200770582e-05	0.00018517089730730652	1.742342405129456e-05	8.060615831049492e-05	0.0008180330848936557	0.0	0.0	0.0004693693067241499	0.0	0.0
Desulfatiglans	0.0	0.0	4.44339119616091e-05	0.0	0.0	0.0	0.0	0.00036589190507718575	0.0	0.0	0.0	0.001251360174102285	0.0	0.0	0.0
Desulfatitalea	0.0	0.0	4.44339119616091e-05	0.0	0.0	0.0	0.0	0.0	0.0	1.8178512997636796e-05	0.0	0.0036452665941240476	0.0	0.0	0.0
Desulfobacter	0.0	0.0	0.0	0.0	0.0	0.0	0.0	0.0	0.0	0.0	0.0	0.00019949220166848026	0.0	0.0	0.0
Desulfobulbus	0.0003481045706130121	0.0025572512827238005	0.0	0.001139715741485653	0.0012030753613925598	0.0	0.0	0.014687946475241312	0.0004634854102853458	0.0	0.0	0.0	3.4768096794381466e-05	0.0008273009307135469	0.0001976186947285213
Desulfoconvexum	0.0	0.0	0.0	0.0	0.0	0.0	0.0	0.0	0.0	0.0	0.0	5.44069640914037e-05	0.0	0.0	0.0
Desulfofrigus	0.0	0.0	0.0	0.0	0.0	0.0	0.0	0.0	0.0	0.0	0.0	0.0	0.0	0.0	0.00036230094033562243
Desulfomicrobium	0.0	0.0233103290002131	0.0	0.005212523464735854	0.0	0.0	0.0	0.0	2.015153957762373e-05	0.0	0.0	0.0	0.0	0.0	0.0
Desulfomonile	0.0	0.0	0.0	0.0	0.0	0.0	0.0	0.0	0.0	0.000527176876931467	0.0	1.8135654697134567e-05	0.0	0.0	0.0
Desulfopila	0.0	0.0	1.4811303987203037e-05	0.0	0.0	0.0	0.0	0.0	0.0	0.0	0.0	5.44069640914037e-05	0.0	0.0	0.0
Desulfoprunum	0.0	0.0	1.4811303987203037e-05	1.6760525610083132e-05	0.0	0.0	1.543090810894221e-05	0.0	0.0	0.0	0.0	1.8135654697134567e-05	0.0	0.0	1.646822456071011e-05
Desulforhopalus	0.0	0.0	1.4811303987203037e-05	0.0	0.0	0.0	0.0	0.0	0.0	0.0	0.0	0.000961189698948132	0.0	0.0	4.940467368213033e-05
Desulfosarcina	0.0	0.0	1.4811303987203037e-05	0.0	0.0	0.0	0.0	0.0	0.0	0.0	0.0	0.0007254261878853826	0.0	0.0	0.0
Desulfosporosinus	0.0	0.0	0.0	0.0	0.0	6.281933160231175e-05	0.0	1.742342405129456e-05	4.030307915524746e-05	0.0	0.00010814513076548728	0.0	1.7384048397190733e-05	0.0	0.0
Desulfotalea	0.0	0.0	0.0	0.0	0.0	0.0	0.0	0.0	0.0	0.0	0.0	7.254261878853827e-05	0.0	0.0	0.0
Desulfovibrio	0.001287986911268145	0.00029506745569890004	4.44339119616091e-05	6.704210244033253e-05	3.7596105043517494e-05	0.00029315688081078817	0.0004474963351593241	0.0003484684810258912	0.0006851523456392068	3.635702599527359e-05	0.0014599592653340785	0.00016322089227421111	0.0003129128711494333	8.27300930713547e-05	0.0004281738385784629
Desulfurivibrio	0.0	0.0	0.0	0.0	0.0	0.0	0.0	0.0	0.0	0.0	0.0	0.000253899165759884	0.0	0.0	0.0
Desulfuromusa	0.0	0.0	0.0	0.0	0.0	0.0	0.0	0.0	0.0	0.0	0.0	0.00021762785636561478	0.0	0.0	0.0
Devosia	0.0	0.0	0.0	0.0022626709573612225	1.8798052521758747e-05	0.0007957115336292822	0.0009875781189723014	8.71171202564728e-05	0.0008262131226825729	0.0027449554626431554	0.0006849191615147527	7.254261878853827e-05	0.003668034211807246	6.204756980351603e-05	0.0007246018806712448
Dialister	0.002976294078741254	0.03224431585331869	0.0003702825996800758	0.005782381335478681	0.02684361900107149	0.0003978557668146411	7.715454054471106e-05	0.008467784088929156	0.0011687892955021765	0.00010907107798582076	0.00019826607307006001	0.002140007254261879	0.00024337667756067037	0.02043433298862461	0.00013174579648568088
Diaminobutyricimonas	0.00043513071326626516	0.0	1.4811303987203037e-05	0.00016760525610083133	1.8798052521758747e-05	0.00016751821760616466	9.258544865365329e-05	0.0	0.00030227309366435593	0.00014542810398109434	7.209675384365819e-05	5.44069640914037e-05	0.00019122453236909806	6.204756980351603e-05	0.0
Dielma	0.0	0.0	2.9622607974406075e-05	0.0	0.0	0.00020939777200770584	1.543090810894221e-05	6.969369620517824e-05	0.0004634854102853458	1.8178512997636796e-05	0.0009012094230457274	7.254261878853827e-05	6.953619358876295e-05	0.0008066184074457084	0.0
Dokdonella	0.0	0.0	0.0	0.0	0.0	0.0	0.0	0.0	2.015153957762373e-05	0.0	0.0003064112038355473	0.0	6.953619358876295e-05	0.0	1.646822456071011e-05
Dolosigranulum	3.481045706130121e-05	0.0003278527285543334	0.0	0.0	0.0	0.0	1.543090810894221e-05	0.0	2.015153957762373e-05	0.0	1.8024188460914547e-05	1.8135654697134567e-05	0.0	6.204756980351603e-05	0.0
Domibacillus	0.0	0.0	0.0	0.0	0.0	0.00014657844040539408	0.0	0.0	0.00016121231662098983	0.0	0.00032443539229646184	0.0	3.4768096794381466e-05	0.0	0.0
Dongia	0.0	0.0	0.0	0.0010559131134352372	0.0	8.375910880308233e-05	0.0004629272432682664	1.742342405129456e-05	2.015153957762373e-05	0.0024540992546809672	0.0003604837692182909	1.8135654697134567e-05	0.0012864195813921144	0.0	0.0
Dorea	0.0003481045706130121	6.557054571086667e-05	0.00023698086379524854	0.001508447304907482	0.0013346617290448711	0.0009422899740346764	0.0008178381297739372	0.0020036937658988747	0.000906819280993068	0.0011088892928558442	0.002108830049927002	0.001088139281828074	0.001860093178499409	0.003061013443640124	0.0013174579648568088
Dubosiella	0.011678908344066558	1.6392636427716667e-05	0.009449611943835536	0.0008715473317243228	0.0006015376806962799	0.02148421140799062	0.000293187254069902	0.00015681081646165104	0.004896824117362567	0.0004544628249409198	0.011120924280384274	0.04062386652158143	0.0013559557749808775	0.0003309203722854188	0.023203728406040545
Dyadobacter	0.0	0.0	0.0	3.3521051220166265e-05	0.0	0.0	0.0	0.0	0.0	0.0002544991819669151	0.0	0.0	3.4768096794381466e-05	0.0	0.0
E1B_B3_114	0.0	0.0	0.0	0.00015084473049074818	0.0	4.1879554401541165e-05	1.543090810894221e-05	0.0	4.030307915524746e-05	0.0	1.8024188460914547e-05	0.0	0.0	0.0	0.0
EMP_G18	0.0	0.0	0.0	0.0	0.0	0.0	0.00010801635676259549	0.0	0.0	0.0	0.0	0.0	0.0	0.0	0.0
Edwardsiella	0.0	0.0	0.0	0.0	0.0	0.0	0.0	0.0	0.0	0.0	9.012094230457272e-05	0.0	0.001981781517279744	0.0	0.0
Eggerthella	0.0	0.0	7.405651993601516e-05	1.6760525610083132e-05	5.6394157565276245e-05	0.0006281933160231175	1.543090810894221e-05	0.00038331532912848034	0.0016927293245203937	0.0	0.0031362087921991307	0.000544069640914037	0.0007648981294763925	0.0029782833505687693	1.646822456071011e-05
Eggerthia	0.0	0.0011146992770847334	0.0	0.000770984178063824	0.013590991973231574	0.0	0.0	0.0	0.0	0.0	0.0	0.0020311933260790714	0.0	0.010423991726990692	0.0
Eikenella	0.001688307167473109	0.0007376686392472501	0.0	0.0	0.0003571629979134162	0.00014657844040539408	6.172363243576884e-05	0.0	0.0007053038852168306	0.0	1.8024188460914547e-05	1.8135654697134567e-05	0.0	0.0003309203722854188	0.00018115047016781122
Eisenbergiella	0.00012183659971455425	0.0	0.0	0.0	0.0	0.00018845799480693523	1.543090810894221e-05	0.00012196396835906192	0.0004231823311300984	0.0	0.0007750401038193255	0.00012694958287994197	0.0001738404839719074	0.0	0.0
Elizabethkingia	0.0	0.0	0.0	0.0	0.0	0.0	0.0	0.0	0.0	0.0	0.0	0.0	0.0	0.0	0.0020585280700887642
Ellin517	0.0	0.0	0.0	0.0	0.0	2.0939777200770582e-05	0.0	1.742342405129456e-05	2.015153957762373e-05	0.0	5.407256538274364e-05	0.0	1.7384048397190733e-05	0.0	0.0
Ellin6055	0.00020886274236780732	0.0	1.4811303987203037e-05	0.014849825690533657	1.8798052521758747e-05	0.0014657844040539408	0.01165033562225137	0.0003484684810258912	0.00199500241818475	0.01852390474459189	0.0019105639768569422	0.0003989844033369605	0.01018705236075377	0.0	4.940467368213034e-05
Ellin6067	0.0	0.0	0.0	0.0016760525610083133	0.0	0.00014657844040539408	0.0014042126379137413	6.969369620517824e-05	8.060615831049492e-05	0.0010725322668605707	0.000757015915358411	1.8135654697134567e-05	0.0013038036297893052	4.136504653567735e-05	0.0
Elusimicrobium	0.0	0.0	0.0	0.0	0.0	2.0939777200770582e-05	0.0	3.484684810258912e-05	2.015153957762373e-05	0.0	5.407256538274364e-05	0.0	1.7384048397190733e-05	0.0	0.0
Empedobacter	0.0	0.0	0.0	0.00015084473049074818	9.399026260879372e-05	0.0002303375492084764	4.629272432682664e-05	0.0002613513607694184	4.030307915524746e-05	0.002581348845664425	0.0002343144499918891	3.6271309394269135e-05	0.011925457200472844	2.0682523267838682e-05	0.025196383577886467
Enhydrobacter	0.0	0.0	1.4811303987203037e-05	0.0	0.00026317273530462247	0.06426417622916493	0.0	0.0020733874621040533	0.0	0.0	1.8024188460914547e-05	0.0	8.692024198595367e-05	0.0001654601861427094	0.0
Ensifer	0.0	0.0	0.0	0.003234781442746045	0.0	6.281933160231175e-05	0.002067741686598256	1.742342405129456e-05	0.0	0.003363024904562807	3.604837692182909e-05	0.0	0.0032160489534802865	0.0	0.00018115047016781122
Enterobacter	8.702614265325304e-05	3.2785272855433335e-05	7.405651993601516e-05	0.00026816840976133006	7.519221008703499e-05	0.0005653739844208058	9.258544865365329e-05	0.00024392793671812384	0.00044333387070772214	0.00018178512997636792	0.0014599592653340785	0.0001088139281828074	0.002277310340031987	0.0007445708376421923	0.028144195774253575
Enterococcus	5.2215685591951816e-05	0.00013114109142173334	2.9622607974406075e-05	3.3521051220166265e-05	5.6394157565276245e-05	0.000251277326409247	1.543090810894221e-05	0.00010454054430776735	0.0002619700145091085	5.453553899291038e-05	0.0005407256538274366	0.0001813565469713457	0.000260760725957861	0.00012409513960703203	8.234112280355055e-05
Enterorhabdus	0.003620287534375326	1.6392636427716667e-05	0.0	0.00026816840976133006	1.8798052521758747e-05	0.0011307479688416116	3.086181621788442e-05	1.742342405129456e-05	0.0005239400290182171	0.0	0.0009012094230457274	3.6271309394269135e-05	0.00012168833878033516	2.0682523267838682e-05	0.0024867019086672265
Enteroscipio	0.0	0.0	2.9622607974406075e-05	1.6760525610083132e-05	0.0	0.00029315688081078817	0.0	0.00010454054430776735	0.0005037884894405931	0.0	0.0012436690038031039	3.6271309394269135e-05	0.000330296919546624	0.0	0.0
Erysipelatoclostridium	0.006300692728095521	0.00039342327426520013	0.0001777356478464364	0.00023464735854116382	3.7596105043517494e-05	0.012584806097663121	1.543090810894221e-05	0.000871171202564728	0.0038892471384813798	1.8178512997636796e-05	0.0037490311998702257	0.0005622052956111716	0.0016688686461303107	0.00012409513960703203	0.0027007888279564577
Erysipelotrichaceae_UCG_003	1.7405228530650607e-05	9.835581856630002e-05	0.0001333017358848273	0.0007207026012335747	0.0008271143109573847	0.0005444342072200352	0.0009567163027544172	0.0031536397532843157	0.001954699339029502	0.000618069441919651	0.0021448784268488317	0.0008886470801595937	0.0003824490647381961	0.0019441571871768358	0.0005763878596248539
Erysipelotrichaceae_UCG_006	0.00015664705677585547	0.0012950182777896168	0.0	0.0	0.004154369607308683	0.0	0.0	0.0	0.0002619700145091085	0.0	0.0	0.0005622052956111716	0.0	0.0025232678386763185	0.0
Erythrobacter	0.0	0.0	0.0	0.0	0.0	0.0	0.0	0.0	0.0	0.0	0.001676249526865053	5.44069640914037e-05	0.0	0.0	0.0
Escherichia_Shigella	0.0	0.0	0.0006813199834113397	0.00016760525610083133	7.519221008703499e-05	0.0006491330932238881	7.715454054471106e-05	0.0007317838101543715	0.00010075769788811867	0.00018178512997636792	0.00021629026153097456	0.0003989844033369605	0.0001390723871775259	8.27300930713547e-05	0.00011527757192497075
Eubacterium	1.7405228530650607e-05	0.0	4.44339119616091e-05	1.6760525610083132e-05	0.0	0.0004187955440154117	0.0	0.00027877478482071295	0.0014509108495889087	3.635702599527359e-05	0.002271047746075233	0.00029017047515415313	0.0005041374035185313	0.0	1.646822456071011e-05
Eudoraea	0.0	0.0	1.4811303987203037e-05	0.0	0.0	0.0	0.0	0.0	0.0	0.0	0.0	0.00014508523757707654	0.0	0.0	1.646822456071011e-05
Exiguobacterium	0.00010443137118390363	4.917790928315001e-05	1.4811303987203037e-05	0.0	1.8798052521758747e-05	0.041837674847139635	0.008625877632898696	0.030142523608739587	0.00739561502498791	1.8178512997636796e-05	0.014040842811052431	0.00014508523757707654	0.03668034211807246	2.0682523267838682e-05	1.646822456071011e-05
F0058	0.0	0.005458747930429651	0.0	0.0008715473317243229	0.01889204278436754	0.0003769159896138705	0.0	0.0005401261455901314	0.0011687892955021765	0.0	0.0	0.0	0.0	0.02229576008273009	0.0005105149613820134
F0332	0.0	0.0008032391849581168	0.020395165590378576	1.6760525610083132e-05	7.519221008703499e-05	0.0004397353212161823	4.629272432682664e-05	0.0	0.0023577301305819764	0.0003090347209598255	0.0	3.6271309394269135e-05	1.7384048397190733e-05	2.0682523267838682e-05	0.000148214021046391
FFCH5858	0.0	0.0	0.0	0.0	0.0	0.00016751821760616466	0.0	1.742342405129456e-05	0.00024181847493148483	0.0	0.0007209675384365819	0.0	5.215214519157222e-05	0.0	0.0
Faecalibacterium	0.0	0.0	7.405651993601516e-05	0.00046929471708232774	0.0020301896723499443	6.281933160231175e-05	0.0002623254378520176	0.0007492072342056661	0.0001410607770433661	0.0007998545718960191	0.0005947982192101801	0.0009067827348567283	0.0008518183714623463	0.0011375387797311269	0.0002305551438499415
Faecalibaculum	0.0002610784279597591	0.0	0.000873866935244979	0.00018436578171091442	3.7596105043517494e-05	0.0018845799480693528	0.00015430908108942209	0.00015681081646165104	0.0006246977269063356	0.00019996364297400476	0.0006668949730538383	0.00690968443960827	0.0001390723871775259	6.204756980351603e-05	0.004265270161223919
Faecalitalea	0.0	0.0	4.44339119616091e-05	1.6760525610083132e-05	0.0	0.0002303375492084764	0.0	0.00012196396835906192	0.000523940029018217	1.8178512997636796e-05	0.0005046772769056073	9.067827348567284e-05	0.0002259926291634796	0.0	0.0
Falsirhodobacter	0.0	0.0	0.0	0.0	0.0	0.0	0.0001388781729804799	0.0	0.0	0.0	0.0	0.0	0.0	0.0	0.0
Family_XIII_AD3011_group	0.0002262679708984579	0.0005901349113978001	0.0	0.003871681415929204	1.8798052521758747e-05	2.0939777200770582e-05	0.0	0.0	2.015153957762373e-05	0.0	0.0	0.0	0.0	0.0	0.0
Family_XIII_UCG_001	0.0	0.0	0.0	0.00013408420488066506	0.0005075474180874861	0.0	0.0	0.00015681081646165104	0.0	0.0	0.0	0.0	0.0	0.00045501551189245087	0.0
Fastidiosipila	0.0	0.0	0.0	0.0	0.0	0.0	0.0	0.0	0.00012090923746574241	0.0	0.0	0.0	0.0	0.0	0.0
Ferrovibrio	0.0	0.0	0.0	0.00018436578171091442	0.0	0.0	0.0	0.0	0.0	3.635702599527359e-05	0.0	0.0	5.215214519157222e-05	0.0	0.0
Ferruginibacter	0.0	0.0	0.0	0.00016760525610083133	0.0	0.0005653739844208058	0.00020060180541624876	8.71171202564728e-05	0.0010881831371916814	0.00010907107798582076	0.002072781673005173	1.8135654697134567e-05	0.0004693693067241499	0.0	0.0
Filifactor	0.003341803877884917	0.03762110060160976	1.4811303987203037e-05	0.023850227943148297	0.03960749666334568	0.0011935673004439232	0.0	0.03359236157089592	0.012574560696437209	1.8178512997636796e-05	1.8024188460914547e-05	0.02016684802321364	0.0	0.03046535677352637	0.0006422607578676942
Filomicrobium	0.0	0.0	5.924521594881215e-05	0.0	0.0	0.0	0.0	0.0	0.0	0.00010907107798582076	0.0	0.001287631483496554	0.0	0.0	0.0
Fimbriiglobus	0.0	0.0	0.0	6.704210244033253e-05	0.0	6.281933160231175e-05	7.715454054471106e-05	0.0	4.030307915524746e-05	0.000618069441919651	0.00019826607307006001	1.8135654697134567e-05	0.000260760725957861	0.0	0.0
Fimbriimonas	0.0	0.0	0.0	0.00015084473049074818	1.8798052521758747e-05	0.0	0.0	0.0	0.0	0.0002726776949645519	0.0	0.0	3.4768096794381466e-05	0.0	0.0
Finegoldia	0.0	0.0	0.0	0.0	0.0	0.0	0.0	0.0	0.0	0.0	0.0	0.0	6.953619358876295e-05	0.0	0.0
Flaviaesturariibacter	0.00019145751383715668	0.0	0.0	0.0025811209439528023	0.0	0.0002303375492084764	0.0014813671784584526	5.227027215388368e-05	0.00016121231662098983	0.0025268133066715143	7.209675384365819e-05	0.0002176278563656148	0.0011647312426117794	0.0	0.0
Flavihumibacter	0.0	0.0	0.0	0.0	0.0	2.0939777200770582e-05	0.0	0.0	8.060615831049492e-05	0.0	5.407256538274364e-05	0.0	0.0	0.0	0.0
Flavimaricola	0.0	0.0	0.0	0.0	0.0	2.0939777200770582e-05	0.0	0.0	2.015153957762373e-05	0.0	3.604837692182909e-05	0.0	1.7384048397190733e-05	0.0	0.0
Flavisolibacter	0.00012183659971455425	0.0	0.0	0.004944355054974524	0.0	0.0012354468548454642	0.008085795849085718	0.0009757117468724957	0.001591971626632275	0.010416287947645882	0.0007930642922802402	0.00016322089227421111	0.007249148181628537	2.0682523267838682e-05	0.0
Flavitalea	0.0	0.0	0.0	0.0012067578439259854	0.0	8.375910880308233e-05	0.00033947997839672866	3.484684810258912e-05	0.00010075769788811867	0.002326849663697509	0.0007029433499756673	3.6271309394269135e-05	0.0015645643557471664	0.0	0.0
Flavobacterium	0.0	0.0	0.0	0.00023464735854116382	0.0	0.0	1.543090810894221e-05	3.484684810258912e-05	0.0	0.0	0.0002343144499918891	0.0	3.4768096794381466e-05	0.0	0.0
Flavonifractor	0.00010443137118390363	0.0003770306378374834	1.4811303987203037e-05	3.3521051220166265e-05	1.8798052521758747e-05	0.00014657844040539408	0.0	0.00010454054430776735	0.000443333870707722	0.0	0.0007209675384365819	9.067827348567284e-05	0.0001390723871775259	4.136504653567735e-05	0.0
Flexilinea	3.481045706130121e-05	8.196318213858335e-05	0.0	0.000251407884151247	0.00015038442017406998	0.0	0.0	0.0004007387531797749	0.0001410607770433661	3.635702599527359e-05	0.0	0.0	0.0	8.27300930713547e-05	1.646822456071011e-05
Flindersiella	0.0	0.0	0.0	0.0	0.0	0.0	7.715454054471106e-05	0.0	0.0	0.0	0.0	0.0	6.953619358876295e-05	0.0	0.0
Fluviicola	0.0	0.0	0.0	0.0	0.0	0.0	0.0	0.0	0.0	0.0	0.0	0.0	0.0	0.0	0.00011527757192497075
Fodinibacter	0.0	0.0	0.0	0.0	0.0	0.0	6.172363243576884e-05	0.0	2.015153957762373e-05	0.00010907107798582076	1.8024188460914547e-05	0.0	5.215214519157222e-05	0.0	0.0
Formosa	0.0	0.0	0.0	0.0	0.0	0.0	0.0	5.227027215388368e-05	0.0	0.0	0.0	0.0	0.0	0.0	0.0
Fournierella	1.7405228530650607e-05	0.0	4.44339119616091e-05	0.0001005631536604988	0.0	0.0009632297512354467	1.543090810894221e-05	0.0006620901139491932	0.002639851684668709	0.0	0.004830482507525099	0.00043525571273122956	0.0012516514845977331	0.0007032057911065151	4.940467368213033e-05
Fretibacterium	0.003602882305844676	0.028015015654967786	0.0	0.010927862697774205	0.011241235408011729	0.00010469888600385292	0.0	0.03606648778617974	0.011163952926003548	0.0	1.8024188460914547e-05	0.0	0.0	0.00783867631851086	0.0014327355367817795
Friedmanniella	0.0	0.0	1.4811303987203037e-05	5.028157683024939e-05	0.0	0.0010260490828377586	0.00010801635676259549	8.71171202564728e-05	0.0017330324036756411	5.453553899291038e-05	0.0008110884807411546	0.00012694958287994197	0.000330296919546624	0.0	1.646822456071011e-05
Frigoribacterium	0.0	0.0	0.0	0.0	0.0	2.0939777200770582e-05	6.172363243576884e-05	0.0	2.015153957762373e-05	0.0	0.0	0.0	0.0	0.0	0.0
Fusicatenibacter	0.00010443137118390363	4.917790928315001e-05	0.0002666034717696546	0.0021118262268704745	0.0011466812038272837	0.0003350364352123293	0.0010030090270812435	0.001463567620308743	0.0006851523456392069	0.0013452099618251226	0.002631531515293524	0.0009067827348567283	0.0006953619358876295	0.0008273009307135469	0.0014656719859031998
Fusobacterium	0.013036516169457304	0.22346441978263365	0.002280940814029267	0.027085009385894344	0.1806304866815798	0.013045481196080072	0.00010801635676259549	0.017754469108269156	0.0170683540222473	0.0004544628249409199	0.001315765757646762	5.44069640914037e-05	1.7384048397190733e-05	0.20473629782833508	0.0008563476771569258
GCA_900066575	0.0038639607338044335	0.0	1.4811303987203037e-05	0.0	0.0	2.0939777200770582e-05	0.0	0.0	4.030307915524746e-05	1.8178512997636796e-05	0.0	0.0	0.0	0.0	0.0003458327157749123
Gaiella	0.00012183659971455425	0.0	2.9622607974406075e-05	0.005748860284258513	3.7596105043517494e-05	0.008669067761119021	0.0040583288326518025	0.0008885946266160227	0.012896985329679188	0.010907107798582076	0.020060921756997883	0.0002176278563656148	0.007874973923927405	2.0682523267838682e-05	3.293644912142022e-05
Gaiella_sp._EBR4_RS1	0.0	0.0	0.0	1.6760525610083132e-05	0.0	8.375910880308233e-05	1.543090810894221e-05	3.484684810258912e-05	0.00022166693535386104	0.0	0.0004325805230619491	1.8135654697134567e-05	6.953619358876295e-05	0.0	0.0
Galbitalea	0.0	0.0	0.0	0.0	0.0	2.0939777200770582e-05	0.0	0.0	2.015153957762373e-05	0.0	0.0	0.0	0.0	0.0004963805584281282	0.0
Gemella	0.014933686079298219	0.0009999508220907168	0.0033029207891462765	0.0	0.0035152358215688856	6.281933160231175e-05	0.0	0.005627765968568143	0.005299854908915041	0.0	1.8024188460914547e-05	0.00034457743924555686	1.7384048397190733e-05	0.001799379524301965	0.00044464206313917296
Geminicoccus	1.7405228530650607e-05	0.0	0.0	0.00013408420488066506	0.0	6.281933160231175e-05	0.0	0.0	0.00018136385619861359	0.0	7.209675384365819e-05	1.8135654697134567e-05	6.953619358876295e-05	0.0	0.0
Gemmata	0.0	0.0	0.0	0.0012402788951461515	0.0	0.00016751821760616466	0.00021603271352519093	0.0	0.00020151539577623732	0.00047264133793855663	0.0009012094230457274	0.0	0.000330296919546624	0.0	0.0
Gemmatimonas	0.0	0.0	0.0	0.001257039420756235	0.0	0.0002722171036100176	0.0010801635676259548	1.742342405129456e-05	0.00022166693535386104	0.0018178512997636797	0.0007389917268974963	1.8135654697134567e-05	0.0015471803073499755	0.0	0.0
Gemmatirosa	0.0002610784279597591	0.0	0.0	0.0	0.0	8.375910880308233e-05	0.00010801635676259549	0.0	0.00012090923746574236	0.0	0.00014419350768731635	1.8135654697134567e-05	6.953619358876295e-05	0.0	0.0
Geobacter	0.0	0.0	0.0	0.0	0.0	0.00010469888600385292	0.0	0.0	0.0001410607770433661	0.0	0.00021629026153097456	0.0	5.215214519157222e-05	0.0	0.0
Geodermatophilus	5.2215685591951816e-05	0.0	1.4811303987203037e-05	0.00031844998659157954	0.0	0.0004187955440154117	0.00020060180541624876	0.0	0.0004231823311300984	0.0004544628249409198	1.8024188460914547e-05	3.6271309394269135e-05	0.00029552882275224256	0.0	1.646822456071011e-05
Georgenia	0.0	0.0	0.0	0.00011732367927058191	0.0	0.0	0.0	0.0	2.015153957762373e-05	0.0	1.8024188460914547e-05	0.0	6.953619358876295e-05	0.0	0.0
Globicatella	0.0	0.0	0.0001333017358848273	0.0	0.0	0.0	0.0	0.0	0.0	0.0	0.0	0.0003264417845484222	0.0	0.0	0.0
Gloeocapsa_PCC_7428	1.7405228530650607e-05	0.0	1.4811303987203037e-05	3.3521051220166265e-05	0.0	0.0	0.0	3.484684810258912e-05	0.0	0.0	1.8024188460914547e-05	7.254261878853827e-05	0.0	0.0	1.646822456071011e-05
Gluconobacter	0.0	0.0	0.0	0.0	0.0	2.0939777200770582e-05	0.0	0.0	0.0	0.0010179967278676604	0.0	0.0	1.7384048397190733e-05	2.0682523267838682e-05	0.0
Glutamicibacter	0.0	0.0	0.0	1.6760525610083132e-05	1.8798052521758747e-05	0.0	0.0	0.0	4.030307915524746e-05	7.271405199054717e-05	5.407256538274364e-05	3.6271309394269135e-05	0.00043460120992976846	0.0	0.002322019663060125
Glycomyces	0.0	0.0	0.00029622607974406066	0.0	0.0	0.0	0.0	0.0	0.0	0.0	0.0	0.0	0.0	0.0	0.0
Gordonia	6.962091412260243e-05	0.0	0.0	0.0	0.0	6.281933160231175e-05	1.543090810894221e-05	0.0001742342405129456	6.045461873287119e-05	3.635702599527359e-05	3.604837692182909e-05	0.0	0.00012168833878033516	0.0	0.0002799598175320718
Gordonibacter	0.0007832352838792774	0.0	5.924521594881215e-05	3.3521051220166265e-05	0.0	0.0008585308652315941	0.0	0.00029619820887200754	0.0009269708205706916	0.0	0.002289071934536148	0.0002176278563656148	0.00039983311313538696	2.0682523267838682e-05	8.234112280355055e-05
Granulicatella	0.0055522679012775435	0.0	0.00361395817287754	1.6760525610083132e-05	0.00026317273530462247	8.375910880308233e-05	0.0	0.009635153500365892	0.0032645494115750447	0.0	0.0012256448153421893	0.0	1.7384048397190733e-05	0.00014477766287487073	0.0001646822456071011
Granulosicoccus	0.0	0.0	4.44339119616091e-05	0.0	0.0	0.0	0.0	0.0	0.0	0.0	0.0	7.254261878853827e-05	0.0	0.0	0.0
HTCC5015	0.0	0.0	0.0	0.0	0.0	0.0	0.0	0.0	0.0	0.0	0.0	0.00014508523757707654	0.0	0.0	0.0
Haemophilus	0.023340411459602462	0.00024588954641575005	0.0	1.6760525610083132e-05	0.001184277308870801	0.0	0.0002314636216341332	0.006638324563543227	0.002599548605513461	1.8178512997636796e-05	0.0	1.8135654697134567e-05	0.0	0.0005791106514994829	9.880934736426066e-05
Halarcobacter	0.0	0.0	0.0	0.0	0.0	0.0	0.0	0.0	0.0	7.271405199054717e-05	0.0	0.0	0.0	0.0	0.0
Haliangium	0.0	0.0	2.9622607974406075e-05	0.0004525341914722445	0.0	0.0009213501968339057	0.001172749016279608	8.71171202564728e-05	0.0012090923746574235	0.0005998909289220142	0.003478668372956508	0.00019949220166848026	0.0007822821778735831	0.0	0.0
Halioglobus	0.0	0.0	5.924521594881215e-05	0.0	0.0	2.0939777200770582e-05	0.0	0.0005052792974875423	0.00044333387070772214	0.00019996364297400468	0.0	0.0049147624229234676	0.0	0.0	0.000148214021046391
Halomonas	0.0	0.0	1.4811303987203037e-05	0.0	0.0	0.0	0.0	0.0	0.0	9.089256498818396e-05	0.0	1.8135654697134567e-05	0.0	0.0	0.0
Hansschlegelia	0.0	0.0	0.0	0.0	0.0	0.0	0.0	0.0	0.0	0.00014542810398109434	0.0	0.0	3.4768096794381466e-05	0.0	0.0
Harryflintia	0.0005395620844501688	0.0	0.0	0.0	0.0	0.0	0.0	3.484684810258912e-05	2.015153957762373e-05	0.0	1.8024188460914547e-05	1.8135654697134567e-05	3.4768096794381466e-05	0.0	0.0002470233684106516
Helicobacter	0.0	0.0	1.4811303987203037e-05	0.00011732367927058191	0.0	0.013568975626099341	0.0005400817838129774	0.0003484684810258912	0.0028010640012896986	0.00014542810398109434	0.0016041527730213947	0.0029923830250272033	0.0012168833878033515	0.0	0.0006422607578676942
Herbaspirillum	0.008702614265325304	0.0	0.07202737128976835	0.02204009117725932	0.007650807376355809	0.01756847307144652	0.007622868605817451	0.04176394745095306	0.03185958407222312	0.014960916197055082	0.038950271264036336	0.08786724700761697	0.0908142688269244	0.006618407445708375	0.12899560298404228
Herpetosiphon	0.0	0.0	0.0	3.3521051220166265e-05	0.0	2.0939777200770582e-05	0.0	0.0	2.015153957762373e-05	0.00014542810398109434	1.8024188460914547e-05	0.0	8.692024198595367e-05	0.0	0.0
Hirschia	0.0	0.0	0.0	0.0	0.0	4.1879554401541165e-05	0.0	1.742342405129456e-05	4.030307915524746e-05	0.0	0.00028838701537463275	1.8135654697134567e-05	6.953619358876295e-05	0.0	0.0
Hoeflea	0.0	0.0	0.0	0.0	0.0	0.0	4.629272432682664e-05	0.0	0.0	0.0	0.0	0.0001813565469713457	0.0	0.0	1.646822456071011e-05
Holdemanella	0.0	1.6392636427716667e-05	0.0	5.028157683024939e-05	1.8798052521758747e-05	0.0	0.0004320654270503819	0.00027877478482071295	0.0002015153957762373	9.089256498818396e-05	1.8024188460914547e-05	0.0004896626768226333	1.7384048397190733e-05	0.0002481902792140641	0.00047757851226059314
Holdemania	0.0	0.0	0.0	0.0	0.0	0.00035597621241309995	0.0	5.227027215388368e-05	6.045461873287119e-05	0.0	0.00010814513076548728	5.44069640914037e-05	6.953619358876295e-05	0.0	1.646822456071011e-05
Howardella	0.0	0.0	0.0	0.0	0.00026317273530462247	0.0	0.0	0.0006969369620517824	0.0	0.0	0.0	0.0	0.0	0.00012409513960703203	0.0
Hungatella	0.0	0.0	2.9622607974406075e-05	1.6760525610083132e-05	0.0	0.00014657844040539408	0.0	0.00015681081646165104	0.0005843946477510882	0.0	0.0010454029307330438	0.0001813565469713457	0.000399833113135387	2.0682523267838682e-05	0.0
Hyalangium	0.0	0.0	0.0	1.6760525610083132e-05	0.0	0.0001884579948069353	0.0	0.0	0.00016121231662098983	0.0	7.209675384365819e-05	0.0	0.0002086085807662889	0.0	0.0
Hydrogenophaga	0.0	0.0	0.0	0.0	0.0	0.0	0.0	0.0010105585949750846	0.0	0.0	0.0	0.0	0.0	0.0	0.0
Hymenobacter	0.0	0.0	0.0	0.0	0.0	0.0001256386632046235	0.0002314636216341332	0.0	4.030307915524746e-05	7.271405199054717e-05	0.00019826607307006001	0.0	6.953619358876295e-05	0.0	1.646822456071011e-05
Hyphomicrobium	0.0	0.0	0.0	0.00010056315366049879	1.8798052521758747e-05	0.00010469888600385292	0.0001697399891983643	1.742342405129456e-05	0.00032242463324197966	9.089256498818396e-05	0.0007029433499756674	0.0	0.00015645643557471664	0.0	0.00011527757192497075
IMCC26207	3.481045706130121e-05	0.0	0.0	6.704210244033253e-05	0.0	2.0939777200770582e-05	0.0	0.0012196396835906192	0.0	0.0	3.604837692182909e-05	7.254261878853827e-05	5.215214519157222e-05	0.0	0.0
IS_44	0.0	0.0	0.0	0.0	0.0	2.0939777200770582e-05	0.0	0.0	4.030307915524746e-05	0.0	9.012094230457272e-05	0.00023576351106274936	1.7384048397190733e-05	0.0	0.0
Iamia	1.7405228530650607e-05	0.0	2.9622607974406075e-05	0.004056047197640118	0.0	0.0007747717564285116	0.002438083481212869	0.00012196396835906192	0.0011284862163469288	0.005889838211234321	0.0026135073268326093	0.0008523757707653247	0.0025380710659898475	0.0	0.0
Ideonella	0.0	0.0	0.0	0.0016760525610083133	0.0	0.00014657844040539408	0.0004937890594861507	1.742342405129456e-05	0.0006246977269063356	0.0018542083257589532	0.0003064112038355473	1.8135654697134567e-05	0.001460260065364022	2.0682523267838682e-05	1.646822456071011e-05
IheB3_7	0.0	0.0	2.9622607974406075e-05	0.00021788683293108072	0.0	0.0	0.0	0.0	0.0	0.0	0.0	0.0005984766050054407	0.0	0.0	0.0
Ileibacterium	0.0011313398544922895	0.0	0.0053616920433674975	0.00031844998659157954	0.0015978344643494931	0.001863640170868582	0.00038577270272355534	0.0004181621772310695	0.0013300016121231663	0.001054353753862934	0.004415926172924064	0.005168661588683353	0.00012168833878033516	0.0008273009307135469	0.01035851324868666
Ilumatobacter	3.481045706130121e-05	0.0	1.4811303987203037e-05	0.000502815768302494	3.7596105043517494e-05	0.00010469888600385292	0.0005246508757040352	1.742342405129456e-05	0.00012090923746574236	0.0003090347209598255	0.0002703628269137182	0.0005259339862169023	0.0001390723871775259	0.0	4.940467368213034e-05
Incertae_Sedis	0.019493855954328683	0.00034424536498205014	2.9622607974406075e-05	8.380262805041566e-05	0.00016918247269582872	0.0005234944300192647	1.543090810894221e-05	0.0002613513607694184	0.0004433338707077221	9.089256498818396e-05	0.0009733061768893857	0.00021762785636561484	0.00026076072595786106	6.204756980351603e-05	0.005632132799762858
Inquilinus	0.0	0.0	0.0	0.002128586752480558	0.0	4.1879554401541165e-05	0.0004937890594861507	1.742342405129456e-05	2.015153957762373e-05	0.0006362479549172878	0.00010814513076548728	0.0	0.0006258257422988666	0.0	0.0
Intestinimonas	1.7405228530650607e-05	0.0	4.44339119616091e-05	3.3521051220166265e-05	0.0	0.0004187955440154116	0.0	0.0003484684810258912	0.0011083346767693052	0.0	0.0021629026153097454	0.00019949220166848026	0.0005041374035185313	0.0	0.0
Isoptericola	0.0	0.0	0.0	3.3521051220166265e-05	1.8798052521758747e-05	0.0	0.00037034179461461315	0.0	0.0	0.0004908198509361933	0.0	0.0	0.00039983311313538696	2.0682523267838682e-05	1.646822456071011e-05
JCM_18997	0.0	0.0	0.0	0.0	0.0	0.0	6.172363243576884e-05	0.0	2.015153957762373e-05	0.0	0.0	0.0	1.7384048397190733e-05	0.0	0.0
JGI_0001001_H03	0.0	0.0	0.0	0.0	0.0	0.0	0.0	0.0	4.030307915524746e-05	0.0	0.00016221769614823092	0.0	1.7384048397190733e-05	4.136504653567735e-05	0.0
JTB255_marine_benthic_group	0.0	0.0	0.0	0.0	0.0	0.0	0.0	0.0	0.0	0.0	0.0	0.00012694958287994197	0.0	0.0	0.0
Jatrophihabitans	0.0	0.0	0.0	0.0	0.0	0.00016751821760616466	0.0	1.742342405129456e-05	0.00024181847493148483	0.0	0.00039653214614012014	0.0	6.953619358876295e-05	0.0	0.0
JdFR_76	0.0	0.0	0.0	0.0	0.0	0.0	0.0	0.0	0.0	0.0	0.0	0.00014508523757707654	0.0	0.0	0.0
Jeotgalibacillus	0.0	0.0	0.0	0.000502815768302494	0.0	0.0	0.0	0.0	0.0	0.00010907107798582076	0.0	0.0	0.0	0.0	0.0
Jeotgalicoccus	0.0	0.0	4.44339119616091e-05	0.0	0.0	0.00035597621241309995	1.543090810894221e-05	0.0	8.060615831049492e-05	0.0	0.0	0.0	5.215214519157222e-05	0.0	0.0
Jiangella	0.0	0.0	0.0	0.0	0.0	4.1879554401541165e-05	0.0	0.0	4.030307915524746e-05	3.635702599527359e-05	0.0	0.0	0.0	0.0	0.0
Johnsonella	0.0	0.0037703063783748334	0.0	0.002145347278090641	0.0068800872229637005	0.0008166513108300527	0.0	0.0	0.00044333387070772214	0.0	0.0	0.0	0.0	0.004860392967942089	0.0
KD3_10	0.0	0.0	0.0	0.0	0.0	0.0	7.715454054471106e-05	0.0	0.0	0.0	0.0	0.0	0.0	0.0	0.0
Kaistia	0.0	0.0	0.0	0.0	0.0	8.375910880308233e-05	0.0	0.0	0.0	0.0	1.8024188460914547e-05	0.0	6.953619358876295e-05	0.0	0.0
Kallotenue	0.0	0.0	0.0	0.00028492893537141324	0.0	4.1879554401541165e-05	0.00010801635676259549	0.0	4.030307915524746e-05	0.0003817487729503727	0.0	0.0	0.00010430429038314445	0.0	0.0
Kibdelosporangium	0.0	0.0	0.0	0.0	0.0	2.0939777200770582e-05	0.0	0.0	4.030307915524746e-05	0.0	0.00021629026153097456	0.0	6.953619358876295e-05	0.0	0.0
Kineococcus	0.0	0.0	0.0	0.0	0.0	0.0	0.0	0.0	0.00012090923746574241	0.0	0.0	1.8135654697134567e-05	0.0	0.0	0.0
Kineosporia	0.0	0.0	0.0	6.704210244033253e-05	0.0	2.0939777200770582e-05	0.0	0.0	8.060615831049492e-05	0.0	5.407256538274364e-05	0.0	3.4768096794381466e-05	0.0	0.0
Kingella	0.0016012810248198556	0.0011146992770847334	0.0	0.0	0.00011278831513055249	0.0	0.0	0.0	0.0006246977269063357	0.0006362479549172878	0.0	0.0	0.0	6.204756980351603e-05	0.0
Knoellia	1.7405228530650607e-05	0.0	0.0	0.0004190131402520783	0.0	4.1879554401541165e-05	7.715454054471106e-05	3.484684810258912e-05	6.045461873287119e-05	7.271405199054717e-05	0.00010814513076548728	1.8135654697134567e-05	1.7384048397190733e-05	0.0	0.0
Kocuria	0.0002436731994291085	0.0	0.0	0.0067544918208635035	1.8798052521758747e-05	0.0007747717564285116	0.004351516086721703	0.0001742342405129456	0.0010075769788811867	0.008925649881839666	0.00016221769614823092	0.0004352557127312296	0.004693693067241499	6.204756980351603e-05	1.646822456071011e-05
Krasilnikovia	0.0	0.0	0.0	0.0	0.0	0.00010469888600385292	1.543090810894221e-05	0.0	0.00016121231662098983	1.8178512997636796e-05	0.0001802418846091455	0.0	1.7384048397190733e-05	0.0	1.646822456071011e-05
Kribbella	0.0	0.0	0.0	0.0	0.0	0.0003350364352123293	0.0	5.227027215388368e-05	0.00018136385619861359	9.089256498818396e-05	0.0007029433499756673	0.0	0.0002781447743550518	0.0	0.0
Kroppenstedtia	0.0	0.0	0.0	0.00013408420488066506	0.0	0.0	0.0001388781729804799	0.0	0.0	0.0	0.0	0.0	0.0	0.0	0.00031289626665349215
LCP_80	0.0	0.0	4.44339119616091e-05	0.0	0.0	0.0	0.0	0.0	0.0	0.0	0.0	0.000961189698948132	0.0	0.0	1.646822456071011e-05
Labilibacter	0.0	0.0	2.9622607974406075e-05	0.0	0.0	0.0	0.0	0.0	0.0	1.8178512997636796e-05	0.0	0.0007798331519767864	0.0	0.0	0.0
Labrys	0.0	0.0	0.0	0.0	0.0	0.0	0.0	0.0	6.045461873287119e-05	0.0	0.0002703628269137183	0.0	1.7384048397190733e-05	0.0	0.0
Lachnoanaerobaculum	0.0	0.0017704047341934005	0.01205640144558327	0.0	0.001033892888696731	0.0	0.0	1.742342405129456e-05	0.0021360631952281155	0.0	0.0	0.0	0.0	0.0005997931747673215	0.0009551570245211863
Lachnoclostridium	0.004090228704702893	0.0003278527285543334	0.0001184904318976243	0.00026816840976133006	9.399026260879372e-05	0.003957617890945639	0.0001388781729804799	0.0009408648987699064	0.002619700145091085	0.00012724959098345758	0.005245038842126134	0.0008886470801595939	0.0014950281621584035	0.0016339193381592555	0.0014492037613424895
Lachnospiraceae_FCS020_group	0.0	0.0	1.4811303987203037e-05	3.3521051220166265e-05	5.6394157565276245e-05	0.0	3.086181621788442e-05	5.227027215388368e-05	2.015153957762373e-05	5.453553899291038e-05	7.209675384365819e-05	5.44069640914037e-05	0.0001390723871775259	8.27300930713547e-05	1.646822456071011e-05
Lachnospiraceae_ND3007_group	0.0	0.0	0.0	0.0	0.0	0.0	0.0	0.0	0.00010075769788811867	0.0	0.0	0.0	0.0	0.0	0.0
Lachnospiraceae_NK3A20_group	0.0	0.0	0.0	0.0	0.0	0.0	0.0	0.0	0.0	0.0	0.0	0.0025027203482045697	0.0	0.0	0.0
Lachnospiraceae_NK4A136_group	0.039492463536046234	0.00019671163713260004	0.002206884294093252	0.0005195762939125771	0.0003759610504351749	0.002617472150096323	7.715454054471106e-05	0.0007666306582569607	0.001894244720296631	0.0002544991819669151	0.00757015915358411	0.006673920928545522	0.0003476809679438147	0.00045501551189245087	0.02318726018147984
Lachnospiraceae_UCG_001	0.0	0.0	0.0	0.0	3.7596105043517494e-05	0.0003978557668146411	0.0	3.484684810258912e-05	0.00048363694986296965	0.0	5.407256538274364e-05	1.8135654697134567e-05	6.953619358876295e-05	2.0682523267838682e-05	0.0
Lachnospiraceae_UCG_006	0.2508267483552059	0.0	0.0	0.00015084473049074818	5.6394157565276245e-05	0.00016751821760616466	1.543090810894221e-05	5.227027215388368e-05	0.00012090923746574241	3.635702599527359e-05	0.00034245958075737636	0.001940515052593399	0.0	2.0682523267838682e-05	0.11168749897073596
Lacticaseibacillus	0.0	0.0	0.0005480182475265123	1.6760525610083132e-05	3.7596105043517494e-05	8.375910880308233e-05	0.0	0.0009060180506673172	0.0002015153957762373	0.0028358480276313397	0.0	0.0	0.0	2.0682523267838682e-05	0.0
Lactiplantibacillus	0.0	3.2785272855433335e-05	0.0	1.6760525610083132e-05	1.8798052521758747e-05	6.281933160231175e-05	3.086181621788442e-05	0.0	6.045461873287119e-05	0.0011997818578440285	1.8024188460914547e-05	0.0	0.0	2.0682523267838682e-05	6.587289824284044e-05
Lactobacillus	0.0014620391965746511	0.03640804550595872	0.018366016944131758	0.004843791901314025	0.003909994924525819	0.003538822346930229	0.0035491088650567095	0.00912987420287835	0.005380461067225536	0.0015997091437920381	0.005623546799805338	0.03899165759883931	0.0007475140810792017	0.002771458117890383	0.011824185234589859
Lactococcus	3.481045706130121e-05	0.00011474845499401667	0.0	0.00016760525610083133	0.00011278831513055249	4.1879554401541165e-05	7.715454054471106e-05	0.00010454054430776735	8.060615831049492e-05	3.635702599527359e-05	0.00010814513076548728	1.8135654697134567e-05	6.953619358876295e-05	0.002440537745604964	9.880934736426066e-05
Latilactobacillus	1.7405228530650607e-05	4.917790928315001e-05	0.0001333017358848273	0.0002011263073209976	5.6394157565276245e-05	0.00010469888600385292	0.00021603271352519093	8.71171202564728e-05	4.030307915524746e-05	3.635702599527359e-05	7.209675384365819e-05	0.00012694958287994197	1.7384048397190733e-05	8.27300930713547e-05	3.293644912142022e-05
Lautropia	0.0009050718835938316	0.0	2.9622607974406075e-05	0.0	0.0	0.0004606750984169528	9.258544865365329e-05	0.0021256577342579366	0.0007657585039497018	0.00032721323395746226	0.0005046772769056073	1.8135654697134567e-05	0.0002259926291634796	0.0008686659772492244	0.0
Lawsonella	0.0	0.0	0.0	0.0	0.0	0.0	0.0	0.00031362163292330213	0.0	0.00012724959098345758	0.0	0.0	1.7384048397190733e-05	0.0	0.0001646822456071011
Lechevalieria	0.0	0.0	0.0	0.0	0.0	2.0939777200770582e-05	4.629272432682664e-05	0.0	0.0	3.635702599527359e-05	0.0001802418846091455	0.0	0.00010430429038314445	0.0	0.0
Legionella	3.481045706130121e-05	0.0	0.0	0.0003519710378117458	1.8798052521758747e-05	0.0004606750984169528	7.715454054471106e-05	0.0	0.00032242463324197966	0.0002908562079621887	9.012094230457272e-05	0.0	0.0018948612752937907	0.0	0.0
Leifsonia	0.0	0.0	0.0	0.0	0.0	0.0	6.172363243576884e-05	0.0	0.0	0.0	0.0	0.0	0.0	0.0	0.0
Lentilactobacillus	0.0	3.2785272855433335e-05	0.00045915042360329406	5.028157683024939e-05	0.00016918247269582872	2.0939777200770582e-05	3.086181621788442e-05	0.0	2.015153957762373e-05	0.01846936920559898	9.012094230457272e-05	0.001088139281828074	5.215214519157222e-05	0.00022750775594622543	0.00018115047016781122
Lentimicrobium	0.0	0.0004426011835483501	0.0	0.0006368999731831591	0.0030640825610466754	0.0	1.543090810894221e-05	0.0	0.00018136385619861359	0.0	0.0	0.0	0.0	0.0022750775594622538	0.0
Leptolyngbya_PCC_6306	0.00013924182824520486	0.0	0.0	3.3521051220166265e-05	0.0	0.0	0.0	3.484684810258912e-05	0.0	0.0	3.604837692182909e-05	7.254261878853827e-05	0.0	0.0	1.646822456071011e-05
Leptothrix	0.0	0.0	0.0	0.0002011263073209976	0.0	2.0939777200770582e-05	0.0004783581513772086	0.0	6.045461873287119e-05	0.00010907107798582076	7.209675384365819e-05	0.0	0.0004172171615325777	0.0	0.0
Leptotrichia	0.0005047516273888674	0.006786551481074703	0.035606374785236095	0.0007542236524537409	0.004624320920352651	0.0004606750984169528	0.00010801635676259549	0.0	0.007576978881186524	0.0	1.8024188460914547e-05	7.254261878853827e-05	0.0	0.004260599793174768	0.0013174579648568088
Leuconostoc	0.00013924182824520486	8.196318213858335e-05	2.9622607974406075e-05	0.00021788683293108072	0.00013158636765231123	0.00016751821760616466	7.715454054471106e-05	0.00027877478482071295	0.00012090923746574241	0.00016360661697873113	0.0003785079576792055	0.0001632208922742111	0.00019122453236909806	0.00041365046535677346	0.0003458327157749123
Levilactobacillus	1.7405228530650607e-05	1.6392636427716667e-05	0.0	0.00020112630732099757	5.6394157565276245e-05	6.281933160231175e-05	0.0001388781729804799	1.742342405129456e-05	2.015153957762373e-05	0.0010907107798582077	0.00014419350768731635	1.8135654697134567e-05	0.00015645643557471664	6.204756980351603e-05	4.940467368213033e-05
Lewinella	0.0	0.0	0.0	0.0	0.0	0.0	0.0	0.0	0.0	0.0	0.0	5.44069640914037e-05	0.0	0.0	0.0
Ligilactobacillus	0.00485605876005152	0.012097765683654902	0.006990935481959832	0.0018268972914990613	0.007613211271312292	0.002470893709690929	0.0016356762595478745	0.025490469387043944	0.0014307593100112849	0.00096346118887475	0.004415926172924064	0.01853463910047153	0.0006779778874904387	0.0058531540847983465	0.006126179536584161
Limibaculum	0.0	0.0	1.4811303987203037e-05	0.001424644676857066	0.0	0.0	0.0007869763135560528	0.0	0.0	0.002017814942737684	0.0	0.00034457743924555675	0.0007648981294763924	0.0	3.293644912142022e-05
Limnobacter	5.2215685591951816e-05	0.0	0.0	0.000888307857334406	0.0	0.00020939777200770584	0.0005709436000308617	0.0	0.00036272771239722717	0.0012724959098345755	1.8024188460914547e-05	0.00010881392818280742	0.0009213545650511092	0.0	0.0
Limosilactobacillus	0.0006091829985727713	0.008048784486008884	0.011552817110018366	0.0015587288817377313	0.011015658777750624	0.005695619398609599	0.00032404907028778636	0.008659441753493397	0.004715460261163953	0.0013270314488274858	0.008867900722769956	0.03975335509611897	0.00034768096794381473	0.007011375387797312	0.01325692077137164
Listeria	0.0	0.0	0.0	0.0	0.0	0.0	1.543090810894221e-05	0.0	0.0	0.0	0.0	0.0	0.0	4.136504653567735e-05	1.646822456071011e-05
Longimicrobium	0.0	0.0	0.0	0.000251407884151247	0.0	0.00037691598961387047	0.00030861816217884417	1.742342405129456e-05	0.0003425761728196034	0.00023632066896927832	1.8024188460914547e-05	1.8135654697134567e-05	8.692024198595367e-05	0.0	0.0
Longispora	0.0	0.0	0.00010367912791042124	0.0	0.0	0.0	4.629272432682664e-05	0.0	0.0	0.0	0.0	0.0	3.4768096794381466e-05	0.0	0.0
Luminiphilus	0.0	0.0	0.0	0.0	0.0	0.0	0.0	0.0001742342405129456	2.015153957762373e-05	0.0	0.0	0.0	1.7384048397190733e-05	0.0	4.940467368213033e-05
Luteimonas	3.481045706130121e-05	0.0	0.0	0.00023464735854116387	0.0	0.00048161487561772335	0.0005863745081398041	6.969369620517824e-05	0.0004030307915524746	0.0004362843119432831	0.001279717380724933	0.0	0.0005215214519157221	0.0	0.0
Luteitalea	0.0	0.0	0.0	0.00015084473049074818	0.0	0.0	1.543090810894221e-05	0.0	4.030307915524746e-05	0.00010907107798582076	3.604837692182909e-05	0.0	3.4768096794381466e-05	0.0	0.0
Luteolibacter	0.0	0.0	0.0	0.0009050683829444892	0.0	0.0	0.0007098217730113418	0.0	0.0	0.003363024904562807	3.604837692182909e-05	0.0	0.0005215214519157221	0.0	0.0
Lutimonas	0.0	0.0	0.0	0.0	0.0	0.0	0.0	0.0	0.0	0.00012724959098345758	0.0	0.0007798331519767864	0.0	0.0	3.293644912142022e-05
Lysinibacillus	3.481045706130121e-05	0.0	1.4811303987203037e-05	3.3521051220166265e-05	1.8798052521758747e-05	0.0006700728704246586	0.0003394799783967286	0.00010454054430776735	0.000665000806061583	0.00010907107798582076	0.0017843946576305402	0.0024664490388103012	0.0005215214519157221	0.0	6.587289824284044e-05
Lysinimonas	0.0	0.0	0.0	0.00028492893537141324	0.0	0.0	0.0001388781729804799	0.0	0.0	7.271405199054717e-05	0.0	0.0	5.215214519157222e-05	0.0	0.0
Lysobacter	0.00012183659971455425	0.0	0.0	0.0281241619737195	3.7596105043517494e-05	0.0002303375492084764	0.021140344109250832	0.000435585601282364	0.00012090923746574236	0.03992001454281039	0.0009012094230457274	7.254261878853827e-05	0.028092622209860238	0.0	6.587289824284044e-05
MM2	0.0	0.0	0.0	0.0	0.0	0.0	0.0	0.0	0.0	0.0	0.0	0.0	0.00012168833878033516	0.0	0.0
MND1	0.0	0.0	1.4811303987203037e-05	1.6760525610083132e-05	0.0	0.0001256386632046235	9.258544865365329e-05	1.742342405129456e-05	0.0002619700145091085	9.089256498818396e-05	0.0005046772769056073	3.6271309394269135e-05	0.00029552882275224256	0.0	0.0
MSBL7	0.0	0.0	1.4811303987203037e-05	0.0	0.0	0.0	0.0	0.0	0.0	0.0	0.0	0.0004715270221254987	0.0	0.0	3.293644912142022e-05
MSB_1D1	0.0	0.0	0.0	0.0	0.0	0.0	0.0	0.0	0.0	0.0	0.0	7.254261878853827e-05	0.0	0.0	0.0
Macrococcus	0.0	0.0	1.4811303987203037e-05	3.3521051220166265e-05	0.0	4.1879554401541165e-05	7.715454054471106e-05	1.742342405129456e-05	2.015153957762373e-05	1.8178512997636796e-05	1.8024188460914547e-05	1.8135654697134567e-05	5.215214519157222e-05	0.0001654601861427094	0.0
Maribacter	0.0	0.0	1.4811303987203037e-05	0.0	0.0	0.0	0.0	0.0	0.0	0.0	0.0	0.00012694958287994197	0.0	0.0	0.0
Marinicella	0.0	0.0	0.0	0.0	0.0	0.0	0.0	0.0	0.0	0.0	0.0	0.0	0.0	0.0	8.234112280355055e-05
Marinobacterium	0.0	0.0	0.0	0.0	0.0	0.0003769159896138705	0.0	0.0	0.0	0.0	0.0	0.0	0.0	0.0	0.0
Marinoscillum	0.0	0.0	0.0	0.0	0.0	0.0	0.0	0.0009757117468724954	0.0	0.0	0.0	0.0	0.0	0.0	0.0
Marisediminicola	0.0	0.0	0.0	0.000385492089031912	0.0	0.0002303375492084764	0.00012344726487153768	0.0	0.0002015153957762373	7.271405199054717e-05	3.604837692182909e-05	1.8135654697134567e-05	0.00017384048397190734	0.0	0.0
Maritimibacter	0.0	0.0	0.0	0.0	0.0	0.0	0.0	0.0	0.0	0.0	0.0	0.00014508523757707654	0.0	0.0	0.0
Maritimimonas	0.0	0.0	0.0	0.0	0.0	0.0	0.0	0.0	0.0	0.0	0.00021629026153097456	0.0002176278563656148	0.0	0.0	1.646822456071011e-05
Marmoricola	1.7405228530650607e-05	1.6392636427716667e-05	0.0	0.00046929471708232774	0.0	0.000251277326409247	0.00015430908108942209	3.484684810258912e-05	0.0002821215540867322	0.000527176876931467	0.0005227014653665219	0.00012694958287994197	0.00048675335512134073	2.0682523267838682e-05	0.0
Marvinbryantia	0.0	0.0	0.0	5.028157683024939e-05	1.8798052521758747e-05	4.1879554401541165e-05	3.086181621788442e-05	6.969369620517824e-05	0.0	1.8178512997636796e-05	1.8024188460914547e-05	3.6271309394269135e-05	6.953619358876295e-05	0.00012409513960703203	3.293644912142022e-05
Massilia	0.000922477112124482	0.0	1.4811303987203037e-05	0.00561477607937785	0.0	0.0018845799480693528	0.0071599413625491855	0.0021953514304631147	0.0016927293245203937	0.012706780585348118	0.003388547430651935	0.0017047515415306493	0.009300465892497046	0.001799379524301965	0.0001811504701678112
Megamonas	0.0	0.0	0.0	0.0	1.8798052521758747e-05	0.0	0.0	0.0	0.0	0.0	0.0	1.8135654697134567e-05	0.0	0.0	4.940467368213033e-05
Megasphaera	0.0	0.00018031900070488336	0.0	0.0	0.0012594695189578364	8.375910880308233e-05	0.0	0.0	0.0	0.0	0.0	0.0	0.0	0.0008066184074457084	0.0005599196350641436
Meridianimaribacter	0.0	0.0	0.0	0.0	0.0	0.0	0.0	8.71171202564728e-05	0.0	0.0	0.0	0.0	0.0	0.0	0.0
Mesorhizobium	3.481045706130121e-05	0.0	4.44339119616091e-05	0.003251541968356128	0.00015038442017406998	0.0014867241812547114	0.0038268652110176687	0.0004181621772310695	0.001974850878607125	0.006762406835120887	0.00964294082658928	0.00014508523757707654	0.018618315833391283	6.204756980351603e-05	0.012664064687186076
Methylibium	0.0	0.0	0.0	0.00016760525610083133	0.0	4.1879554401541165e-05	0.00038577270272355534	1.742342405129456e-05	0.0001410607770433661	0.0003090347209598255	0.0003604837692182909	0.0	0.00019122453236909806	0.0	0.0
Methylobacillus	0.0	0.0	0.0	0.0013073209975864846	0.0	0.0	0.0004474963351593241	0.0	0.0	0.0004362843119432831	1.8024188460914547e-05	0.0	0.0004693693067241499	0.0	0.0
Methylobacterium_Methylorubrum	0.0002610784279597591	0.0	0.0007109425913857456	0.0005698578707428265	1.8798052521758747e-05	0.0003978557668146411	0.00021603271352519098	0.00010454054430776735	0.0006650008060615832	0.0004362843119432831	0.0003604837692182909	1.8135654697134567e-05	0.0003650650163410055	0.0	0.00013174579648568088
Methyloceanibacter	1.7405228530650607e-05	0.0	4.44339119616091e-05	0.0009721104853848217	0.0	0.0008794706424323645	0.0003394799783967286	5.227027215388368e-05	0.0011486377559245524	0.0009452826758771133	0.0025594347614498656	0.0014145810663764961	0.0009561226618454904	0.0	0.00021408691928923146
Methylocella	0.0	0.0	0.0	0.0	0.0	0.0	0.00012344726487153768	0.0	2.015153957762373e-05	0.0	0.0	0.0	0.000260760725957861	0.0	0.0
Methylocystis	0.0	0.0	0.0	0.0002011263073209976	0.0	0.0	3.086181621788442e-05	0.0	2.015153957762373e-05	0.0	0.0	0.0	8.692024198595367e-05	0.0	0.0
Methyloversatilis	0.0	0.0	0.0	0.0	0.00011278831513055249	0.0	0.0	0.0	0.0	0.0	0.0	0.002049328980776206	0.0	8.27300930713547e-05	0.0
Microbacterium	0.000487346398858217	0.0	2.9622607974406075e-05	0.0008212657548940733	9.399026260879372e-05	0.013568975626099338	0.002175758043360852	0.0068822525002613525	0.0038086409801708853	0.0006907834939101983	0.002469313819145293	1.8135654697134567e-05	0.008361727279048745	6.204756980351603e-05	0.0008398794525962156
Microcella	0.0	0.0	1.4811303987203037e-05	0.0	0.0	0.0	0.0	0.0	0.0	0.0	0.0005767740307492655	0.0014327167210736306	0.0	0.0	0.0
Micrococcus	0.0	0.0	0.0	0.0	0.0	0.001863640170868582	0.0	1.742342405129456e-05	0.0	0.0	1.8024188460914547e-05	0.0	0.0	0.0	0.0
Microcoleus_PCC_7113	0.0	0.0	0.0	0.0	0.0	8.375910880308233e-05	0.0	0.0	6.045461873287119e-05	0.0	0.0	0.0	1.7384048397190733e-05	2.0682523267838682e-05	3.293644912142022e-05
Microlunatus	0.0	0.0	0.0	3.3521051220166265e-05	0.0	0.0020730379428762877	0.0	0.00013938739241035647	0.003284700951152668	3.635702599527359e-05	0.00419963591139309	3.6271309394269135e-05	0.0009039705166539184	0.0	0.0
Micromonospora	1.7405228530650607e-05	0.0	0.0	0.00015084473049074818	0.0	0.0001884579948069353	4.629272432682663e-05	3.484684810258912e-05	0.0003425761728196034	1.8178512997636796e-05	0.0005227014653665219	1.8135654697134567e-05	0.00017384048397190734	0.0	1.646822456071011e-05
Microvirga	0.00012183659971455425	0.0	0.0	0.007207026012335745	1.8798052521758747e-05	0.005004606750984171	0.005616850551654964	0.00041816217723106936	0.0063477349669514745	0.009743682966733322	0.010381932553486779	0.0005259339862169023	0.009908907586398721	0.0003309203722854188	4.940467368213034e-05
Modestobacter	0.0	0.0	0.0	0.00023464735854116382	0.0	0.00048161487561772335	7.715454054471106e-05	0.0	0.00024181847493148483	3.635702599527359e-05	0.00010814513076548728	5.44069640914037e-05	5.215214519157222e-05	0.0	0.0
Mogibacterium	0.003132941135517109	0.007163582118912185	0.0	0.013089970501474929	0.00985017952140158	0.0	1.543090810894221e-05	0.0001742342405129456	0.004775914879896824	0.00021814215597164155	1.8024188460914547e-05	0.003010518679724338	0.0	0.006907962771458118	0.0006587289824284044
Monoglobus	0.0005917777700421207	0.0	0.00014811303987203033	0.00011732367927058191	0.0006015376806962799	0.0001256386632046235	4.629272432682663e-05	0.00024392793671812387	0.0002821215540867322	0.00016360661697873113	0.0007209675384365819	0.00019949220166848026	0.0002259926291634796	0.00026887280248190284	0.0013009897402960985
Moraxella	0.0	0.0	0.0	0.0	0.0	0.0	0.0	0.0	0.0	0.0	0.0	5.44069640914037e-05	0.0	0.0	0.0
Moryella	0.0	0.00022949690998803334	0.0	0.0	0.0012030753613925598	0.0	0.0	0.0	0.0	0.0	0.0	0.0	0.0	0.0008479834539813858	0.0
Mucinivorans	1.7405228530650607e-05	0.0	0.0	3.3521051220166265e-05	0.0	0.0	3.086181621788442e-05	0.0	0.0	0.0	0.0	0.0	0.0	2.0682523267838682e-05	0.0
Mucispirillum	0.011504856058760051	0.0	0.002740091237632561	0.0	0.0003195668928698987	0.0022614959376832233	0.0004166345189414397	0.00012196396835906192	0.0007657585039497018	0.0002908562079621887	0.0006849191615147527	0.00019949220166848026	0.00012168833878033516	0.00022750775594622543	0.004693443999802381
Muribacter	0.0	0.0	0.0	5.028157683024939e-05	0.0	0.0	0.0	0.0	0.0	0.0	0.0	0.0	0.0	0.0	0.0
Muribaculum	0.0005221568559195182	0.0	4.44339119616091e-05	5.028157683024939e-05	3.7596105043517494e-05	0.005046486305385711	7.715454054471106e-05	1.742342405129456e-05	0.0007657585039497018	0.00010907107798582076	0.0007930642922802402	5.44069640914037e-05	0.0005215214519157221	0.0	0.00044464206313917296
Muriicola	1.7405228530650607e-05	0.0	0.0	0.0	0.0	0.0	0.0	0.0	0.0	0.0	0.0	9.067827348567284e-05	0.0	0.0	0.0
Murimonas	0.0	0.0	0.0	0.0	0.0	0.00016751821760616466	0.0	8.71171202564728e-05	0.0002619700145091085	0.0	0.0005587498422883509	7.254261878853827e-05	8.692024198595367e-05	0.0	0.0
Mycetocola	0.0	0.0	0.0	0.0002011263073209976	0.0	8.375910880308233e-05	0.0001388781729804799	0.0	0.0001410607770433661	0.0002908562079621887	7.209675384365819e-05	0.0	0.00015645643557471664	2.0682523267838682e-05	0.0
Mycobacterium	0.0	0.0	0.0	0.0002178868329310807	0.0	0.0006910126476254293	9.258544865365329e-05	5.227027215388368e-05	0.0011284862163469288	7.271405199054717e-05	0.002433265442223464	3.6271309394269135e-05	0.0010604269522286349	0.0	0.0
Mycoplasma	0.0	0.0017540120977656837	0.0	0.002178868329310807	0.0053010508111359655	0.00014657844040539408	9.258544865365329e-05	0.0	0.0004030307915524746	0.00010907107798582076	1.8024188460914547e-05	0.0	6.953619358876295e-05	0.005336091003102379	3.293644912142022e-05
Myxococcus	0.0	0.0	0.0	0.00046929471708232774	1.8798052521758747e-05	0.0004397353212161823	0.0004166345189414397	0.0	0.0004231823311300984	0.00047264133793855663	0.00010814513076548728	3.6271309394269135e-05	0.0002259926291634796	0.0	0.0
NK4A214_group	0.0	0.0	0.0	0.0	0.0	0.0001256386632046235	0.0	3.484684810258912e-05	8.060615831049492e-05	0.0	0.0002703628269137182	3.6271309394269135e-05	5.215214519157221e-05	2.0682523267838682e-05	0.00024702336841065167
NS4_marine_group	0.0	0.0	0.0	0.0	0.0	0.0	0.0	1.742342405129456e-05	0.0	0.0	0.0	0.0012694958287994198	0.0	0.0	0.0
NS5_marine_group	0.0	0.0	0.0	1.6760525610083132e-05	0.0	0.0006281933160231175	0.0	0.001062828867128968	0.0	3.635702599527359e-05	0.0003785079576792055	1.8135654697134567e-05	0.0	0.0	0.0005928560841855639
Nakamurella	0.0	0.0	0.0	0.0	0.0	0.00016751821760616466	1.543090810894221e-05	0.0	0.0002821215540867322	0.0	0.0002343144499918891	0.0	3.4768096794381466e-05	0.0	0.0
Nannocystis	0.0	0.0	0.0	0.0	0.0	0.0	0.00020060180541624876	0.0	0.0	0.00019996364297400476	0.0	0.0	0.00015645643557471664	0.0	0.0
Natranaerovirga	0.0	0.0	1.4811303987203037e-05	0.0	0.0	0.0	0.0	0.0	0.0	0.0	0.0	0.0003627130939426913	0.0	0.0	0.0
Negativibacillus	0.0010791241689003376	0.0	2.9622607974406075e-05	0.0	0.0	0.00010469888600385292	0.0	0.00012196396835906192	0.000443333870707722	0.0	0.0004866530884446928	0.00023576351106274936	0.00015645643557471664	0.0	0.0015644813332674604
Neisseria	0.014446339680440004	0.0026719997377178174	0.0	1.6760525610083132e-05	1.8798052521758747e-05	2.0939777200770582e-05	1.543090810894221e-05	0.08469526431334286	0.001571820087054651	0.0	0.0013698383230295054	0.0	0.0	4.136504653567735e-05	0.0006587289824284044
Nesterenkonia	0.0	1.6392636427716667e-05	0.0	0.0	1.8798052521758747e-05	0.0	1.543090810894221e-05	0.0	0.0	1.8178512997636796e-05	1.8024188460914547e-05	0.0	6.953619358876295e-05	0.0	0.0002305551438499415
Niabella	0.0	0.0	0.0	0.0	0.0	0.0	0.0	0.0	0.0	0.00014542810398109434	1.8024188460914547e-05	0.0	3.4768096794381466e-05	0.0	0.0
Niastella	0.0	0.0	0.0	0.0007207026012335747	0.0	0.0002722171036100176	4.629272432682664e-05	1.742342405129456e-05	0.00012090923746574236	0.000527176876931467	0.0011355238730376164	0.0	0.00043460120992976835	0.0	0.0
Nibrella	0.0	0.0	0.0	0.0	0.0	0.0001256386632046235	0.0	0.0	4.030307915524746e-05	0.0	0.0	1.8135654697134567e-05	0.0	0.0	0.0
Nibribacter	0.0	0.0	0.0	1.6760525610083132e-05	0.0	0.0	0.0	0.0	0.0	3.635702599527359e-05	0.0	7.254261878853827e-05	0.00012168833878033516	0.0	0.0
Nitratireductor	0.0	0.0	0.0	0.000251407884151247	0.0	0.0	0.0005555126919219196	0.0	0.0	0.00016360661697873113	0.0	0.0	8.692024198595367e-05	0.0	0.0
Nitrobacter	0.0	0.0	0.0	0.0	1.8798052521758747e-05	0.0	0.0	0.0	0.0002619700145091085	0.0	7.209675384365819e-05	0.0	3.4768096794381466e-05	0.0	0.0
Nitrolancea	0.0	0.0	0.0	6.704210244033253e-05	0.0	0.0	0.0	0.0	0.0	0.0	0.0	0.0	0.0	0.0	0.0
Nitrosomonas	0.0	0.0	0.0	0.000502815768302494	0.0	0.0003350364352123293	0.0006018054162487463	1.742342405129456e-05	0.0003828792519748509	0.00039992728594800953	5.407256538274364e-05	0.00012694958287994197	0.00029552882275224256	0.0	0.0
Nitrosospira	0.0	0.0	0.0	0.000251407884151247	0.0	6.281933160231175e-05	0.00033947997839672866	0.0	0.0	0.0003090347209598255	0.0003604837692182909	0.0	0.000260760725957861	2.0682523267838682e-05	0.0
Nitrospina	0.0	0.0	2.9622607974406075e-05	0.0	0.0	0.0	0.0	0.0	0.0	0.0	0.0	0.00019949220166848026	0.0	0.0	1.646822456071011e-05
Nitrospira	0.0	0.0	4.44339119616091e-05	0.0008547868061142398	1.8798052521758747e-05	0.001005109305636988	0.001033870843299128	3.484684810258912e-05	0.0013098500725455425	0.0014724595528085806	0.003839152142174799	0.0008161044613710555	0.0010951950490230163	0.0	0.0
Nocardia	0.0	0.0	0.0	5.028157683024939e-05	0.0	0.0	0.0	0.0	0.0	7.271405199054717e-05	1.8024188460914547e-05	0.0	0.0	0.0	0.0
Nocardioides	8.702614265325304e-05	1.6392636427716667e-05	8.88678239232182e-05	0.0061343523732904255	1.8798052521758747e-05	0.0009213501968339061	0.004135483373196512	0.0001742342405129456	0.00135015315170079	0.008089438283948373	0.002992015284511815	0.0005622052956111716	0.005719351922675753	2.0682523267838682e-05	1.646822456071011e-05
Nodosilinea_PCC_7104	0.0	0.0	0.0	0.0	0.0	0.0	0.0	0.0	0.0	0.0	5.407256538274364e-05	0.0	1.7384048397190733e-05	0.0	0.0
Nonomuraea	0.0	0.0	0.0	0.0	0.0	0.0	4.629272432682664e-05	0.0	0.0	9.089256498818396e-05	1.8024188460914547e-05	0.0	0.0	0.0	0.0
Nordella	0.0	0.0	0.0	0.003016894609814964	0.0	0.0003350364352123294	0.002052310778489314	0.00012196396835906192	0.0006650008060615832	0.00339938193055808	0.0014779834537949927	0.0	0.002207774146443224	0.0	0.0
Noviherbaspirillum	8.702614265325304e-05	0.00011474845499401667	1.4811303987203037e-05	0.015067712523464737	1.8798052521758747e-05	0.0011935673004439232	0.011264562919527814	0.00020908108861553468	0.0020756085764952444	0.021450645337211416	0.0007209675384365819	0.000253899165759884	0.015558723315485709	0.0	6.587289824284044e-05
Novosphingobium	0.0	0.0	1.4811303987203037e-05	0.0002011263073209976	0.0	0.000753831979227741	0.0003394799783967286	3.484684810258912e-05	0.0010075769788811867	0.0005453553899291038	0.0005227014653665218	3.6271309394269135e-05	0.000330296919546624	0.0	0.0
OM27_clade	0.0	0.0	0.0	8.380262805041566e-05	0.0	2.0939777200770582e-05	0.0003549108865056709	0.0	0.0	0.00041810579894564624	0.0004686288999837782	5.44069640914037e-05	0.00010430429038314442	0.0	0.0
OM43_clade	0.0	0.0	0.0	0.0	0.0	0.0	0.0	0.0	0.0	0.0	0.0	0.0	0.0	0.0	0.00047757851226059314
OM60_NOR5__clade	0.0	0.0	0.0	0.00046929471708232774	0.0	0.0	0.0	0.0	0.0	3.635702599527359e-05	0.0	0.0010337323177366704	0.0	0.0	0.0
Oceanobacillus	0.0	0.0	0.0	0.0	0.0	0.0	0.0	0.0	0.0	0.00016360661697873113	1.8024188460914547e-05	0.0	0.0	0.0	0.0
Ochrobactrum	1.7405228530650607e-05	0.0	4.44339119616091e-05	0.0006536604987932423	0.0003571629979134162	0.0005234944300192647	0.00018517089730730652	0.001463567620308743	6.045461873287119e-05	0.00470823486638793	0.0014239108884122492	7.254261878853827e-05	0.046815242333634655	0.00018614270941054808	0.050261021359287256
Odoribacter	0.0	0.0	8.88678239232182e-05	5.028157683024939e-05	0.0	0.0008375910880308236	1.543090810894221e-05	0.000627243265846604	0.002680154763823956	0.0	0.004451974549845893	0.0003627130939426914	0.0006779778874904387	0.0014891416752843846	6.587289824284044e-05
Ohtaekwangia	0.0	0.0	0.0	5.028157683024939e-05	0.0	0.0	0.0	0.0	0.00030227309366435593	7.271405199054717e-05	0.00021629026153097456	0.0011244105912223432	0.00010430429038314442	0.0	0.0
Oikopleura	0.0	0.0	0.0	0.0002011263073209976	0.0	0.0	0.0	0.0	0.0	0.0	0.0	0.0	0.0	0.0	0.0
Oligoflexus	0.0	0.0	0.0	0.0002011263073209976	0.0	0.0002722171036100176	6.172363243576884e-05	0.0	0.0001410607770433661	0.00014542810398109434	1.8024188460914547e-05	1.8135654697134567e-05	0.00013907238717752592	0.0	0.0
Olsenella	0.0018101437671876632	0.0011638771863678836	0.0006220747674625274	0.000888307857334406	0.053254882794142526	0.0	1.543090810894221e-05	0.0011673694114367355	0.005461067225536031	0.0	0.0	0.008433079434167573	0.0	0.04868665977249224	0.0006422607578676942
Opitutus	0.0	0.0	0.0	0.0	0.0	0.0	0.0	0.0	4.030307915524746e-05	1.8178512997636796e-05	0.00021629026153097456	0.0	3.4768096794381466e-05	0.0	0.0
Oribacterium	0.0	0.0019015458256151337	4.44339119616091e-05	0.001273799946366318	0.009117055473052992	0.0008375910880308234	0.0	0.0	0.0002619700145091085	0.0	0.0	0.0	0.0	0.005501551189245087	0.0
Ornithinicoccus	0.0	0.0	0.0	0.0	0.0	0.0	0.00018517089730730652	0.0	0.0	0.0	0.0	0.0	0.0	0.0	0.0
Ornithinimicrobium	3.481045706130121e-05	0.0	0.0	6.704210244033253e-05	0.0	0.0	0.0001388781729804799	6.969369620517824e-05	6.045461873287119e-05	5.453553899291038e-05	0.0	0.00014508523757707654	8.692024198595367e-05	0.0	0.0
Oryzihumus	0.0	0.0	0.0	1.6760525610083132e-05	0.0	8.375910880308233e-05	0.0	3.484684810258912e-05	0.00036272771239722717	0.0	0.003352499053730105	0.0	0.00043460120992976846	0.0	0.0
Oscillibacter	0.002262679708984579	0.0	7.405651993601516e-05	0.0003016894609814963	0.0	0.0007957115336292822	0.0	0.0007840540823082552	0.001269546993390295	1.8178512997636796e-05	0.0019285881653178566	0.00023576351106274936	0.00048675335512134073	0.0	0.0002305551438499415
Oxalobacter	0.0	0.0	0.0	0.0	0.0	0.00010469888600385292	0.0	3.484684810258912e-05	2.015153957762373e-05	0.0	0.00012616931922640183	0.0	1.7384048397190733e-05	0.0	0.0
P3OB_42	0.0	0.0	0.00020735825582084244	0.0013743631000268169	7.519221008703499e-05	0.00016751821760616466	0.000509219967595093	1.742342405129456e-05	0.0003828792519748509	0.002108707507725868	0.0009552819884284711	0.007254261878853826	0.0005041374035185313	0.0	0.000148214021046391
PMMR1	0.0	0.0	0.0	0.0005866183963529097	0.0	0.0001046988860038529	0.000509219967595093	0.00019165766456424017	0.0001410607770433661	0.0008362115978912925	0.00012616931922640183	1.8135654697134567e-05	0.0005389055003129127	0.0	0.0
Paenarthrobacter	0.0	0.0	0.0	0.00011732367927058191	0.0	8.375910880308233e-05	0.0	3.484684810258912e-05	4.030307915524746e-05	0.0	0.0002703628269137183	0.0	3.4768096794381466e-05	0.0	0.0
Paenibacillus	0.0002262679708984579	1.6392636427716667e-05	0.0013626399668226793	0.007676320729418073	0.00018798052521758747	0.0018217606164670406	0.003718848854255073	0.00012196396835906192	0.0028010640012896995	0.007580439920014542	0.005371208161352537	9.067827348567284e-05	0.004850149502816217	2.0682523267838682e-05	0.0003623009403356223
Paenisporosarcina	0.0	0.0	0.0	0.0009721104853848217	1.8798052521758747e-05	2.0939777200770582e-05	0.0011264562919527815	1.742342405129456e-05	8.060615831049492e-05	0.0004362843119432831	0.001550080207638651	0.0	0.0003650650163410055	0.0	0.0
Pajaroellobacter	1.7405228530650607e-05	0.0	0.0	0.0004022526146419952	0.0	0.0001256386632046235	0.0006789599567934572	6.969369620517824e-05	0.0002619700145091085	0.0002908562079621887	0.0007029433499756674	0.0	0.00039983311313538696	0.0	0.0
Pantoea	3.481045706130121e-05	0.0	2.9622607974406075e-05	5.028157683024939e-05	3.7596105043517494e-05	2.0939777200770582e-05	1.543090810894221e-05	0.0	0.0006448492664839593	0.0	0.00010814513076548728	3.6271309394269135e-05	0.00015645643557471664	8.27300930713547e-05	0.0005928560841855639
Papillibacter	0.0005743725415114701	0.0	0.0	0.0	0.0	0.0	0.0	0.0	0.0	0.0	0.0	0.0	0.0	0.0	0.0006751972069891143
Parabacteroides	1.7405228530650607e-05	0.0012786256413619007	0.00019254695183363942	0.00023464735854116382	1.8798052521758747e-05	0.015244157802160985	7.715454054471106e-05	0.0008885946266160225	0.005602128002579397	0.00023632066896927832	0.0076242317189668535	0.0027384838592673195	0.002642375356372992	0.0006618407445708376	0.0006257925333069841
Parabacteroides_sp._Marseille_P4001	0.0	0.0	7.405651993601516e-05	5.028157683024939e-05	0.0	0.00035597621241309995	1.543090810894221e-05	0.0002265045126668293	0.0011284862163469288	1.8178512997636796e-05	0.0017122979037868821	0.00023576351106274936	0.00048675335512134073	2.0682523267838682e-05	0.0
Paraclostridium	0.0	0.0	0.0	0.0	0.0	2.0939777200770582e-05	1.543090810894221e-05	3.484684810258912e-05	0.0	0.0	0.0002703628269137183	3.6271309394269135e-05	0.0065190181489465275	0.0	0.0
Paracoccus	3.481045706130121e-05	0.0	0.0	5.028157683024939e-05	0.0	0.01076304548119608	0.000509219967595093	0.000749207234205666	0.0005843946477510881	0.00041810579894564624	7.209675384365819e-05	5.44069640914037e-05	0.0003824490647381961	0.0	0.00024702336841065167
Parafrigoribacterium	0.0	0.0	0.0	0.0	0.0	2.0939777200770582e-05	1.543090810894221e-05	0.0	4.030307915524746e-05	0.0	0.00016221769614823092	0.0	5.215214519157222e-05	0.0	0.0
Parahaliea	0.0	0.0	1.4811303987203037e-05	0.0	0.0	0.0	0.0	0.0	0.0	0.0	0.0	0.0006891548784911135	0.0	0.0	0.0003293644912142022
Paraliobacillus	0.0	0.0	0.0	0.0	0.0	0.0	0.0	0.0	0.0	0.00023632066896927832	0.0	0.0	0.0	0.0	0.0
Paramesorhizobium	0.0	0.0	0.0	0.0	0.0	0.0	9.258544865365329e-05	0.0	0.0	0.00032721323395746226	0.0	0.0	0.0002259926291634796	0.0	0.0
Parascardovia	0.0	0.0	0.0	0.0	0.0003571629979134162	0.0	0.0	0.0	0.00022166693535386104	0.0	0.0	0.0	0.0	0.00028955532574974146	0.0
Parasphingopyxis	0.0	0.0	0.0	0.0	0.0	0.0	0.0	0.0	0.0	0.0	0.0	5.44069640914037e-05	0.0	0.0	0.0
Parasutterella	0.0031503463640477594	0.0003606380014097667	5.924521594881215e-05	0.00015084473049074818	0.0	0.01038612949158221	4.629272432682664e-05	1.742342405129456e-05	0.0011486377559245524	3.635702599527359e-05	0.0009913303653503	0.00014508523757707654	0.0005389055003129127	0.0	0.0015480131087067502
Parvibacter	0.0006439934556340724	0.0	0.0	1.6760525610083132e-05	0.0	0.00029315688081078817	0.0	0.0	0.0	0.0	0.0	0.0013420384475879578	1.7384048397190733e-05	0.0	9.880934736426066e-05
Parvimonas	0.0046297907891530606	0.001983509007753717	0.0	0.015335880933226066	0.024493862435851645	0.0007747717564285116	1.543090810894221e-05	0.0031187929051817265	0.0002015153957762373	0.0	0.0	0.0	0.0	0.015863495346432263	0.00026349159297136177
Parviterribacter	0.0	0.0	0.0	0.0010056315366049878	0.0	0.0003769159896138705	0.0007406835892292263	1.742342405129456e-05	0.0006650008060615832	0.0016724231957825852	0.0002343144499918891	1.8135654697134567e-05	0.0008692024198595369	0.0	0.0
Patulibacter	0.0	0.0	0.0	0.0	0.0	4.1879554401541165e-05	7.715454054471106e-05	0.0	4.030307915524746e-05	0.00036357025995273584	0.0004325805230619491	0.0	0.0002781447743550518	0.0	0.0
Paucibacter	0.00031329411355171093	0.0017048341884825335	0.018854789975709458	0.001776615714668812	0.004530330657743858	0.001214507077644694	0.0009104235784275904	0.001463567620308743	0.0006246977269063356	0.002581348845664425	0.006921288368991186	0.02513601741022851	0.00010430429038314445	0.004239917269906929	0.0023384878876208355
Pectinatus	0.0	0.0	0.0	0.0	0.0	0.0	0.0	0.0	0.0	0.0	0.0	0.00019949220166848026	0.0	0.0	0.0
Pediococcus	1.7405228530650607e-05	1.6392636427716667e-05	5.924521594881215e-05	3.3521051220166265e-05	3.7596105043517494e-05	8.375910880308233e-05	7.715454054471106e-05	1.742342405129456e-05	8.060615831049492e-05	0.00016360661697873113	0.00019826607307006001	5.44069640914037e-05	0.0001738404839719074	0.00014477766287487073	0.00013174579648568088
Pedobacter	0.0	0.0	0.0	0.0	0.0	0.00010469888600385292	4.629272432682664e-05	1.742342405129456e-05	0.00012090923746574241	0.00010907107798582076	7.209675384365819e-05	0.0	0.00012168833878033516	0.0	0.0
Pedococcus_Phycicoccus	0.0	0.0	0.0	0.0	0.0	4.1879554401541165e-05	0.0	0.0	6.045461873287119e-05	0.0	0.00016221769614823092	0.0	6.953619358876295e-05	0.0	0.0
Pedomicrobium	0.0	0.0	0.0	0.0005195762939125771	5.6394157565276245e-05	0.0010888684144400704	0.0009721472108633594	0.00010454054430776735	0.001269546993390295	0.0016724231957825852	0.003514716749878337	5.44069640914037e-05	0.0013733398233780685	0.0	0.0
Pelagibius	0.0	0.0	0.0	0.00028492893537141324	0.0	0.0	0.00033947997839672866	0.0	0.0	5.453553899291038e-05	1.8024188460914547e-05	0.00019949220166848026	0.00034768096794381473	0.0	0.0
Pelistega	0.0	0.0	1.4811303987203037e-05	0.0	0.0	0.0	0.0	0.0	0.0	1.8178512997636796e-05	1.8024188460914547e-05	0.00014508523757707654	0.0	0.0	0.0
Peptoanaerobacter	0.0	0.0	0.0	0.00036873156342182885	0.0	0.0	0.0	0.0	0.0	0.0	0.0	0.0	0.0	0.0	0.0
Peptococcus	0.00012183659971455425	0.0025900365555792336	0.0	0.00018436578171091442	0.002631727353046225	0.00020939777200770584	0.0	0.0	0.00024181847493148483	0.0	0.0	0.00030830612985128765	0.0	0.0014477766287487074	0.0
Peptoniphilus	0.0	0.0	0.0	0.0	0.0	0.0	0.0	0.0	0.00024181847493148483	0.0	1.8024188460914547e-05	0.0	6.953619358876295e-05	0.0	0.0
Peptostreptococcus	0.0052389737877258325	0.003196564103404751	0.0	0.0029666130329847142	0.03073481587307555	0.0	0.00029318725406990204	0.0018468829494372235	0.00036272771239722717	1.8178512997636796e-05	0.0	0.0	0.0	0.02426059979317477	0.0
Peredibacter	0.0	0.0	0.0	0.0004357736658621615	0.0	0.0	0.00012344726487153768	0.0	2.015153957762373e-05	0.0004362843119432831	0.0	0.0	0.0001390723871775259	0.0	0.0
Persicirhabdus	0.0	0.0	0.0	0.0	0.0	0.0	0.0	0.0	0.0	0.00012724959098345758	0.0	0.0003627130939426913	0.0	0.0	1.646822456071011e-05
Phascolarctobacterium	1.7405228530650607e-05	0.0	0.0	0.0	0.0	0.0	0.0	0.0	0.0002821215540867322	0.0	0.0	0.0	0.0	0.0	0.0
Phaselicystis	0.0	0.0	0.0	0.0	0.0	2.0939777200770582e-05	0.0	0.0	2.015153957762373e-05	0.0	0.0	0.00014508523757707654	3.4768096794381466e-05	0.0	0.0
Phenylobacterium	0.0	0.0	0.0	0.0013408420488066506	1.8798052521758747e-05	0.00029315688081078817	0.0014659362703495099	3.484684810258912e-05	0.000302273093664356	0.0029267405926195235	0.0008291126692020691	0.0	0.0020860858076628885	0.0	0.0
Phocaeicola	0.0005221568559195182	0.0042456928347786175	0.0	0.0011564762670957364	0.004455138447656823	0.0	0.0	0.005087639822978012	0.00032242463324197966	0.00021814215597164155	0.0	0.0	0.0	0.005336091003102379	0.0
Phormidesmis_ANT.L52.6	0.0	0.0	0.0	0.0	0.0	0.0	0.0	0.0	0.0	0.0	0.0001802418846091455	0.0	0.0	0.0	0.0
Photobacterium	0.0	0.0	0.0	0.0	0.0	0.0	0.0	0.0	0.0	0.0	0.0	0.01791802684076895	0.0	0.0	0.0
Phreatobacter	0.0	0.0	0.0	0.000251407884151247	0.0	0.0	0.00016973998919836433	0.0	0.0	0.00019996364297400476	3.604837692182909e-05	0.0	0.0001390723871775259	0.0	0.0
Phyllobacterium	0.0006788039126953738	0.0	7.405651993601516e-05	0.0001005631536604988	0.00015038442017406998	0.0008166513108300527	1.543090810894221e-05	0.0013590270760009755	0.002297275511849105	0.0007453190329031086	0.006632901353616554	0.00016322089227421111	0.004919685696404979	0.00026887280248190284	0.005253363634866525
Phytohabitans	0.0	0.0	0.0	0.0	0.0	0.00016751821760616466	4.629272432682664e-05	0.0	8.060615831049492e-05	9.089256498818396e-05	0.00032443539229646184	1.8135654697134567e-05	5.215214519157222e-05	0.0	0.0
Pilimelia	0.0	0.0	0.0	0.0008380262805041566	0.0	0.0	0.0	0.0	0.0	0.0	1.8024188460914547e-05	0.0	0.0	0.0	0.0
Piscinibacter	3.481045706130121e-05	0.0	0.0	0.0	0.0	0.00010469888600385292	1.543090810894221e-05	0.0	0.00010075769788811867	0.00034539174695509913	0.0004866530884446928	1.8135654697134567e-05	8.692024198595367e-05	0.0	0.0
Planifilum	0.0	0.0	0.0	0.00033521051220166266	0.0	4.1879554401541165e-05	0.0	1.742342405129456e-05	0.0	0.0	1.8024188460914547e-05	0.0	0.0	0.0	0.0
Planomicrobium	0.0005743725415114701	1.6392636427716667e-05	2.9622607974406075e-05	0.0029833735585947977	7.519221008703499e-05	0.00031409665801155874	0.0013116271892600882	0.00027877478482071295	0.00034257617281960344	0.004235593528449373	0.00019826607307006001	0.0017228871962277838	0.002798831791947709	0.0018821096173733199	0.0001976186947285213
Plesiomonas	0.0	0.0	0.0	0.0	1.8798052521758747e-05	0.0010888684144400704	0.0008641308541007638	0.001237063107641914	0.00016121231662098983	0.0	0.0003604837692182909	0.0	0.010656421667477923	0.0	0.0
Plot4_2H12	0.0	0.0	0.0	0.0	0.0	0.0	7.715454054471106e-05	0.0	0.0	0.0	0.0	0.0	0.0	0.0	0.0
Polaribacter	0.0	0.0	0.0	0.0	0.0	0.0	0.0	0.0	0.0	0.0	0.0	0.0	0.0	0.0	6.587289824284044e-05
Polyangium	0.0	0.0	0.0	0.0	0.0	0.0	0.0	0.0	0.0	0.00014542810398109434	0.00016221769614823092	0.0	0.0	0.0	0.0
Polymorphospora	0.0	0.0	0.0002517921677824516	3.3521051220166265e-05	0.0	2.0939777200770582e-05	1.543090810894221e-05	0.0	2.015153957762373e-05	3.635702599527359e-05	9.012094230457272e-05	0.0	5.215214519157222e-05	0.0	0.0
Pontibacter	0.00020886274236780732	0.0	0.0009331121511937913	0.001877178868329311	0.0	4.1879554401541165e-05	0.001080163567625955	0.00010454054430776735	0.0	0.0028722050536266136	7.209675384365819e-05	0.000544069640914037	0.0010604269522286349	0.0	0.00011527757192497075
Porphyrobacter	0.0	0.0	0.0	0.0004357736658621615	0.0	0.0	0.0	0.0	0.0003828792519748509	0.0	0.0	0.0	3.4768096794381466e-05	0.0	0.0
Porphyromonas	0.0012357712256761929	0.09156926708522532	0.00019254695183363942	0.049694958433896486	0.03065962366298852	0.0011098081916408409	0.0	0.010262396766212495	0.00437288408834435	3.635702599527359e-05	1.8024188460914547e-05	0.007526296699310845	0.0	0.0359875904860393	0.0
Povalibacter	0.0	0.0	0.0	0.0	0.0	0.00037691598961387047	0.00018517089730730652	5.227027215388368e-05	0.0006448492664839593	0.00016360661697873113	0.0012256448153421893	1.8135654697134567e-05	0.00034768096794381473	2.0682523267838682e-05	0.0
Prevotella	0.0018797646813102653	0.02076947035391702	0.002384619941939689	0.01161504424778761	0.0404158129217813	0.000251277326409247	0.00038577270272355534	0.0055580722723629645	0.003002579397065936	1.8178512997636796e-05	1.8024188460914547e-05	0.0023576351106274936	0.0	0.046018614270941054	0.00026349159297136177
Prevotella_7	0.0013924182824520484	0.006524269298231235	0.004976598139700219	0.002631402520783052	0.040171438238998436	0.0016333026216601054	0.0	0.004512666829285291	0.0027406093825568275	1.8178512997636796e-05	0.0	0.00937613347841857	0.0	0.04814891416752845	0.0002470233684106516
Prevotella_9	1.7405228530650607e-05	0.004294870744061767	0.0	0.0	0.0	0.0	0.0	0.0	0.0	3.635702599527359e-05	1.8024188460914547e-05	0.0	0.0	2.0682523267838682e-05	0.0003293644912142022
Prevotellaceae_NK3B31_group	0.0	0.0010819140042293003	0.0	1.6760525610083132e-05	0.0	0.0	0.0	0.0	2.015153957762373e-05	0.0	0.0	0.0	0.0	0.0	0.00013174579648568088
Prevotellaceae_UCG_001	0.005482646987154941	0.0011802698227956002	0.0	0.00013408420488066506	3.7596105043517494e-05	0.01149593768322305	1.543090810894221e-05	3.484684810258912e-05	0.0015516685474770274	5.453553899291038e-05	0.0009913303653503005	0.002013057671381937	0.0008692024198595367	0.0	0.0017621000279959816
Prevotellaceae_UCG_004	0.0	0.0004917790928315001	0.0	0.0	0.0	0.0	0.0	0.0	0.0	0.0	0.0	0.0	0.0	0.0	0.0
Promicromonospora	0.00019145751383715668	0.0	1.4811303987203037e-05	0.0004022526146419952	0.0	0.0005653739844208058	9.258544865365329e-05	3.484684810258912e-05	0.0006851523456392069	1.8178512997636796e-05	0.0002703628269137183	0.0	0.00015645643557471664	0.0	0.0
Propionibacterium	0.0	0.0	0.0	0.0	0.0003759610504351749	0.0	0.0	0.0	0.0005642431081734644	0.0	0.0	0.0	0.0	0.0002481902792140641	0.0
Propioniciclava	0.0	0.0	0.0	0.0	0.0	0.0	0.0	0.0009931351709237901	0.0	0.0	0.0	0.0	0.0	0.0	0.0
Propionigenium	0.0	0.0	0.0	0.0	0.0	0.0	0.0	0.0	0.0	0.00021814215597164155	0.0	0.00029017047515415313	0.0	0.0	1.646822456071011e-05
Prosthecobacter	0.0	0.0	0.0	0.0	0.0	0.0	0.0002314636216341332	0.0	0.0	0.00010907107798582076	0.0	0.0	1.7384048397190733e-05	0.0	0.0
Pseudahrensia	0.0	0.0	1.4811303987203037e-05	0.0	0.0	0.0	0.0	0.0	0.0	0.0	0.0	0.000544069640914037	0.0	0.0	3.293644912142022e-05
Pseudarthrobacter	1.7405228530650607e-05	0.0	1.4811303987203037e-05	0.007458433896486994	0.0	0.0009841695284362175	0.0052928014813671785	0.00015681081646165104	0.0009874254393035626	0.01167060534448282	0.0009012094230457274	0.00023576351106274936	0.005667199777484182	0.0	1.646822456071011e-05
Pseudenhygromyxa	0.0	0.0	0.0	1.6760525610083132e-05	0.0	0.0	6.172363243576884e-05	0.0	0.0	0.00032721323395746226	0.0	0.0	0.0	0.0	0.0
Pseudoalteromonas	1.7405228530650607e-05	0.0	0.0	3.3521051220166265e-05	0.0	0.0	0.0	0.0	0.0	1.8178512997636796e-05	1.8024188460914547e-05	1.8135654697134567e-05	0.0	4.136504653567735e-05	3.293644912142022e-05
Pseudofulvimonas	0.0	0.0	0.0	3.3521051220166265e-05	0.0	0.0	0.0005246508757040352	1.742342405129456e-05	6.045461873287119e-05	0.0006907834939101983	7.209675384365819e-05	0.0	0.0008865864682567275	0.0	0.0
Pseudohalocynthiibacter	0.0	0.0	1.4811303987203037e-05	0.0	0.0	0.0	0.0	0.0	0.0	0.0	0.0	7.254261878853827e-05	0.0	0.0	0.0
Pseudohongiella	0.0	0.0	0.0	0.0	0.0	0.0	0.0	0.0	0.0	0.0	0.0004506047115228637	0.0003627130939426913	0.0	0.0	0.0
Pseudolabrys	0.0	0.0	0.0	0.00033521051220166266	0.0	0.0	0.00037034179461461315	0.0	0.00012090923746574241	0.0007271405199054718	0.00016221769614823092	0.0	0.0003129128711494333	0.0	0.0
Pseudomonas	1.7405228530650607e-05	0.00029506745569890004	0.00014811303987203033	0.000888307857334406	0.00045115326052220985	0.0009004104196331351	0.00038577270272355534	0.0019165766456424017	0.0001410607770433661	0.005417196873295765	0.0013157657576467624	0.00016322089227421111	0.0356546832626382	0.00031023784901758014	0.07153796749172471
Pseudonocardia	0.0	0.0	0.0	0.00023464735854116382	0.0	0.0017798810620654995	9.258544865365329e-05	0.00015681081646165104	0.0017330324036756411	0.00010907107798582076	0.006542780411311982	1.8135654697134567e-05	0.0008518183714623463	0.0	0.0
Pseudopropionibacterium	0.0002610784279597591	1.6392636427716667e-05	0.0	3.3521051220166265e-05	0.0023121604601763256	0.00251277326409247	3.086181621788442e-05	0.0	0.0	1.8178512997636796e-05	0.0	0.0	0.0	0.0013029989658738365	0.0
Pseudoramibacter	0.0	0.0039834106519351506	0.0	0.0	0.011109649040359418	0.0	0.0	0.004181621772310695	0.0016121231662098985	0.0	0.0	0.0	0.0	0.0063702171664943115	0.0
Pseudorhodoplanes	0.0	1.6392636427716667e-05	0.0	1.6760525610083132e-05	0.0	0.0001256386632046235	0.00015430908108942209	3.484684810258912e-05	0.00024181847493148477	0.0002908562079621887	0.0006308465961320093	0.0	0.0003129128711494333	0.0	0.0
Pseudoruegeria	0.0	0.0	0.0	0.0	0.0	0.0	0.0	0.0	0.0	0.0	0.0	0.0002176278563656148	0.0	0.0	0.0
Pseudoxanthomonas	0.0	0.0	0.0	0.0005698578707428265	0.0	0.0	0.0	0.0	4.030307915524746e-05	0.0006907834939101983	0.0002703628269137183	1.8135654697134567e-05	0.000330296919546624	0.0	0.0
Psychrobacillus	0.0	0.0	0.0	0.0	0.0	0.001151687746042382	0.00032404907028778636	0.00015681081646165104	0.0013703046912784138	0.0008180330848936557	0.0020367332960833442	3.6271309394269135e-05	0.0006432097906960572	0.0	1.646822456071011e-05
Psychrobacter	1.7405228530650607e-05	1.6392636427716667e-05	0.0	3.3521051220166265e-05	0.0	2.0939777200770582e-05	3.086181621788442e-05	0.0	2.015153957762373e-05	0.00014542810398109434	1.8024188460914547e-05	0.0	0.00012168833878033516	0.00018614270941054808	0.0
Psychroglaciecola	0.0	0.0	0.0	0.00023464735854116382	0.0	0.00018845799480693523	0.0002777563459609598	3.484684810258912e-05	0.0002619700145091085	0.00018178512997636792	0.0005767740307492655	0.0	0.0005736735971072942	0.0	0.0
Puia	0.0	0.0	0.0	0.0	0.0	0.0001884579948069353	0.0	1.742342405129456e-05	0.00012090923746574241	0.0	0.0008471368576629838	0.0	8.692024198595367e-05	0.0	1.646822456071011e-05
Pygmaiobacter	8.702614265325304e-05	0.0	0.0	0.0	0.0	0.0	0.0	0.0	0.0	0.0	0.0	0.0	0.0	0.0	0.0
Pyramidobacter	0.0	0.0006229201842532334	0.0	0.0	0.001109085098783766	0.0	0.0	0.0	0.0	0.0	0.0	0.0	0.0	0.0009307135470527405	0.0
Quadrisphaera	0.0	0.0	0.0	0.00046929471708232764	0.0	0.0	0.00018517089730730646	0.0	0.0	0.00019996364297400468	0.0	0.0	0.0002259926291634796	0.0	1.646822456071011e-05
Quinella	0.0	0.0	0.0	0.0	0.0	0.0	0.0	0.0	0.0	0.0	0.0	0.0	0.0	0.0	0.0003952373894570426
R76_B128	0.0	0.0	1.4811303987203037e-05	0.0	0.0	0.0	0.0	0.0	0.0	0.0	0.0	0.00016322089227421111	0.0	0.0	0.0
RB41	0.0	0.0	0.0	0.0003519710378117458	0.0	0.0012563866320462348	0.0002314636216341332	0.0001742342405129456	0.0016725777849427698	0.0004544628249409198	0.0054433049151961935	1.8135654697134567e-05	0.0009561226618454904	0.0	3.293644912142022e-05
Ralstonia	8.702614265325304e-05	0.0	0.001333017358848273	0.0	0.00022557663026110493	0.0	0.0002777563459609598	0.0	2.015153957762373e-05	0.0	0.0	0.0	0.0	0.00014477766287487073	1.646822456071011e-05
Ramlibacter	1.7405228530650607e-05	0.0	1.4811303987203037e-05	0.01076025744167337	0.0	0.0006700728704246586	0.008332690378828793	0.00019165766456424017	0.0006851523456392068	0.014688238502090528	0.0006849191615147527	0.00019949220166848026	0.010499965231903205	0.0	8.234112280355055e-05
Reyranella	0.0	0.0	0.0	1.6760525610083132e-05	1.8798052521758747e-05	0.0009004104196331351	0.0	6.969369620517824e-05	0.0011889408350798	0.00019996364297400476	0.002198950992231575	1.8135654697134567e-05	0.0005389055003129127	2.0682523267838682e-05	0.0
Rhabdobacter	0.0	0.0	1.4811303987203037e-05	0.0	0.0	0.00031409665801155874	0.0001388781729804799	1.742342405129456e-05	0.000302273093664356	0.00047264133793855663	0.0	1.8135654697134567e-05	8.69202419859537e-05	0.0	0.0
Rhizobacter	0.0	0.0	0.0	0.0014916867792973984	0.0	0.0007328922020269704	0.0018208471568551808	6.969369620517824e-05	0.0008262131226825729	0.002999454644610071	0.002415241253762549	1.8135654697134567e-05	0.0026249913079758012	0.0	3.293644912142022e-05
Rhizorhapis	0.0	0.0	0.0	0.00031844998659157954	0.0	0.0	7.715454054471106e-05	0.0	0.0	3.635702599527359e-05	0.0	0.0	0.00010430429038314445	0.0	0.0
Rhodanobacter	0.0	0.0	0.0	0.0	1.8798052521758747e-05	4.1879554401541165e-05	0.0	1.742342405129456e-05	0.00010075769788811867	0.0	0.00019826607307006001	0.0	3.4768096794381466e-05	0.0	0.0
Rhodobacter	0.0	0.0	0.0	0.0005530973451327434	0.0	2.0939777200770582e-05	0.0001388781729804799	1.742342405129456e-05	0.0	0.00021814215597164155	0.0	0.0	0.0002086085807662889	0.0	0.0
Rhodococcus	0.00015664705677585547	0.0	0.0	5.028157683024939e-05	0.0	0.000251277326409247	1.543090810894221e-05	0.0005923964177440152	2.015153957762373e-05	0.0009998182148700237	0.0003604837692182909	3.6271309394269135e-05	0.0013559557749808775	2.0682523267838682e-05	0.0033595178103848627
Rhodocytophaga	5.2215685591951816e-05	0.0	0.0	0.0019274604451595602	0.0	0.0004187955440154117	6.172363243576884e-05	5.227027215388368e-05	0.00040303079155247463	0.00039992728594800953	0.0004145563346010346	5.44069640914037e-05	0.00024337667756067026	0.0	0.0
Rhodoferax	0.0	0.0	0.0	0.0	0.0	0.0	0.0	0.0	2.015153957762373e-05	0.0	9.012094230457272e-05	0.0	1.7384048397190733e-05	0.0	1.646822456071011e-05
Rhodoluna	0.0	0.0	0.0	0.0	0.0	0.0	0.0	3.484684810258912e-05	0.00032242463324197966	0.0	1.8024188460914547e-05	0.0	0.0	0.0	0.0
Rhodomicrobium	0.0	0.0	0.0	1.6760525610083132e-05	0.0	0.0007328922020269704	0.0	6.969369620517824e-05	0.0011284862163469288	1.8178512997636796e-05	0.0024873380076062077	1.8135654697134567e-05	0.0005562895487101036	0.0	0.0
Rhodopila	0.0	0.0	0.0	0.0	0.0	0.0	0.0	0.0	2.015153957762373e-05	0.0	7.209675384365819e-05	0.0	0.0	0.0	0.0
Rhodoplanes	0.0	0.0	0.0	0.0	0.0	0.0009841695284362175	0.0005400817838129774	3.484684810258912e-05	0.000906819280993068	0.00023632066896927832	0.0028478217768244983	1.8135654697134567e-05	0.0006258257422988666	2.0682523267838682e-05	0.0
Rhodopseudomonas	0.0	1.6392636427716667e-05	0.0	3.3521051220166265e-05	0.0	0.0	0.0	0.0	2.015153957762373e-05	7.271405199054717e-05	7.209675384365819e-05	0.0	0.0005910576455044851	0.0	0.0016962271297531414
Rickettsia	0.0	0.0	0.0	1.6760525610083132e-05	1.8798052521758747e-05	0.0	0.0	3.484684810258912e-05	8.060615831049492e-05	0.0	0.0	0.0	0.0	0.0	0.0
Rikenella	0.0	0.00024588954641575005	0.0	1.6760525610083132e-05	0.0	0.0	0.0	0.0	0.0	3.635702599527359e-05	0.0	0.0003808487486398259	0.0	0.0	0.0
Rikenellaceae_RC9_gut_group	0.0	0.0019015458256151337	0.0	0.0	0.0006203357332180388	0.0	0.0	0.002387009095027355	0.000523940029018217	0.0	0.0010634271191939583	0.003173739571998549	0.0	0.0006825232678386764	0.0
Robiginitalea	0.0	0.0	0.0	0.0	0.0	0.0	0.0	0.0	0.0	0.0	0.0	0.0003808487486398259	0.0	0.0	1.646822456071011e-05
Robinsoniella	0.0	0.0	0.0	6.704210244033253e-05	0.0	0.0005653739844208058	0.0	0.0	0.0001410607770433661	0.0	0.0	0.0	5.215214519157222e-05	2.0682523267838682e-05	0.0
Rodentibacter	0.0	0.00014753372784945002	0.0005332069435393092	0.0	0.0	0.0	0.0	0.0	0.0	3.635702599527359e-05	1.8024188460914547e-05	0.003717809212912585	0.0	0.0	6.587289824284044e-05
Romboutsia	0.0008528561980018798	0.0015573004606330835	0.005850465074945199	0.0006871815500134084	0.0004323552080004512	0.0009004104196331349	0.0007252526811202839	0.0005052792974875423	0.0006650008060615832	0.0004362843119432831	0.0016762495268650528	0.0012513601741022849	0.002694527501564565	0.00045501551189245087	0.0026678523788350376
Roseburia	0.0008006405124099281	0.0010655213678015835	0.0008442443272705728	0.0006704210244033253	0.00015038442017406998	0.005632800067007286	0.00021603271352519093	0.008363243544621389	0.017975173303240367	9.089256498818396e-05	0.02891079829130693	0.005495103373231774	0.006136569084208331	0.0026887280248190284	0.0003623009403356224
Roseiarcus	0.0	0.0	0.0	0.0	0.0	2.0939777200770582e-05	0.0	0.0	0.0	0.0	5.407256538274364e-05	0.0	0.0	0.0	0.0
Roseibacillus	0.0	0.0	0.00023698086379524854	0.0	0.0	0.0	0.0	0.0	0.0	0.0	0.0	0.0004352557127312296	0.0	0.0	0.0
Roseimicrobium	0.0	0.0	0.0	0.0007207026012335747	1.8798052521758747e-05	0.0	0.0007252526811202839	0.0	6.045461873287119e-05	0.0008180330848936557	0.00014419350768731635	0.0	0.00034768096794381473	0.0	0.0
Roseisolibacter	0.0	0.0	0.0	0.0001005631536604988	0.0	0.00014657844040539408	0.00021603271352519093	0.0	0.00012090923746574236	0.00023632066896927832	1.8024188460914547e-05	3.6271309394269135e-05	0.00012168833878033516	0.0	0.0
Roseomonas	1.7405228530650607e-05	0.0	0.0	0.000888307857334406	0.0	0.0016751821760616467	0.00027775634596095974	1.742342405129456e-05	0.00018136385619861359	0.00039992728594800953	0.0003424595807573764	0.00021762785636561484	0.00045198525832695907	0.0016339193381592555	1.646822456071011e-05
Rothia	0.0008180457409405785	0.00026228218284346673	0.014144795307778896	0.0	0.0009023065210444197	0.0	0.00016973998919836433	0.020995225981809945	0.003486216346928905	0.0	0.0	5.44069640914037e-05	1.7384048397190733e-05	0.000517063081695967	1.646822456071011e-05
Rubellimicrobium	6.962091412260243e-05	0.0	0.000873866935244979	0.014531375703942076	0.0	0.004250774771756428	0.013378597330452895	0.00027877478482071295	0.005461067225536031	0.018687511361570625	0.0005227014653665218	0.0005984766050054407	0.012638203184757666	4.136504653567735e-05	1.646822456071011e-05
Rubritepida	0.0	0.0	0.0	1.6760525610083132e-05	0.0	0.0	0.0	0.0	4.030307915524746e-05	0.0	0.0	0.0	3.4768096794381466e-05	0.0	0.0
Rubrobacter	3.481045706130121e-05	0.0	0.0	0.000888307857334406	0.0	0.0016123628444593351	0.0004320654270503819	0.00010454054430776735	0.001995002418184749	0.0009998182148700237	0.00436185360754132	7.254261878853827e-05	0.0011473471942145886	4.136504653567735e-05	1.646822456071011e-05
Ruegeria	0.0	0.0	0.0	0.0	0.0	0.0	0.0	0.0	0.0	0.0	0.0	0.0002176278563656148	0.0	0.0	0.0
Rufibacter	0.0	0.0	0.0	1.6760525610083132e-05	0.0	2.0939777200770582e-05	0.0001388781729804799	0.0	0.00010075769788811867	5.453553899291038e-05	1.8024188460914547e-05	0.0001088139281828074	0.00019122453236909806	0.0	0.0
Ruminococcus	0.0011661503115535903	0.002868711374850417	4.44339119616091e-05	0.0005866183963529097	0.0035716299791341615	0.0004187955440154117	0.00018517089730730646	0.0006272432658466043	0.00012090923746574241	0.0009998182148700237	0.0010994754961157877	0.006891548784911135	0.0001390723871775259	0.004260599793174768	0.0013339261894175188
SEEP_SRB1	1.7405228530650607e-05	0.0	8.88678239232182e-05	0.0	0.0	0.0	0.0	0.0	0.0	7.271405199054717e-05	0.0	0.004497642364889373	0.0	0.0	0.0
SEEP_SRB4	1.7405228530650607e-05	0.0	5.924521594881215e-05	0.0006704210244033253	0.0	0.0	0.0	0.0	0.0	0.0	0.0	0.0014871236851650347	0.0	0.0	9.880934736426066e-05
SM1A02	0.0	0.0	0.0	0.0	0.0	0.0	0.00016973998919836433	0.0	0.0	0.0	9.012094230457272e-05	0.0	3.4768096794381466e-05	0.0	0.0
SM23_31	0.0	0.0	0.0	0.0	0.0	0.0	0.0	0.0	0.0	0.0	0.0	0.0001088139281828074	0.0	0.0	0.0
SWB02	0.0	0.0	0.0	0.0	0.0	4.1879554401541165e-05	0.0	0.0	0.00012090923746574241	0.0	0.00016221769614823092	0.0	5.215214519157222e-05	0.0	0.0
Saccharopolyspora	5.2215685591951816e-05	0.0	0.0	0.0	7.519221008703499e-05	4.1879554401541165e-05	1.543090810894221e-05	1.742342405129456e-05	0.00010075769788811864	5.453553899291038e-05	0.0004866530884446928	3.6271309394269135e-05	0.0	0.00014477766287487073	4.940467368213033e-05
Saccharothrix	0.0	0.0	0.0	6.704210244033253e-05	0.0	2.0939777200770582e-05	6.172363243576884e-05	0.0	2.015153957762373e-05	9.089256498818396e-05	1.8024188460914547e-05	0.0	8.692024198595367e-05	0.0	0.0
Salinarimonas	0.0	0.0	0.0	0.0	0.0	0.0	0.0	0.0	0.0	9.089256498818396e-05	0.0	0.0	0.0	0.0	0.0
Salinibacterium	0.0	0.0	0.0	0.0	0.0	4.1879554401541165e-05	0.0	1.742342405129456e-05	8.060615831049492e-05	0.0	9.012094230457272e-05	0.0	0.0002259926291634796	0.0	0.0
Salmonella	5.2215685591951816e-05	0.0	0.0007849991113217607	0.00048605524269241087	0.0	0.0076430186782812624	0.00016973998919836433	0.0047914416141060035	0.019325326454941158	5.453553899291038e-05	0.032912168129629965	0.003554588320638375	0.006484250052152145	0.011975180972078591	0.0013174579648568088
Sandaracinobacter	0.0	0.0	0.0	1.6760525610083132e-05	0.0	0.0	0.0	1.742342405129456e-05	0.0	0.0	0.0	1.8135654697134567e-05	0.0	0.0	0.0
Sandaracinus	0.0	0.0	0.0	0.00016760525610083133	0.0	0.0	0.00010801635676259549	0.0	0.0	7.271405199054717e-05	1.8024188460914547e-05	1.8135654697134567e-05	3.4768096794381466e-05	0.0	0.0
Sanguibacteroides	0.0	0.0	0.0	0.0	0.0	4.1879554401541165e-05	0.0	0.0	6.045461873287119e-05	0.0	0.00010814513076548728	1.8135654697134567e-05	1.7384048397190733e-05	0.0	0.0
Scardovia	0.0	0.00014753372784945002	0.0	0.0	0.010902870462620073	0.0	0.00012344726487153768	0.0	0.0006650008060615832	0.0	0.0	0.0	0.0	0.00949327817993795	0.0002799598175320718
Sedimentibacter	0.0	0.0	0.0	0.0	0.0	2.0939777200770582e-05	0.0	0.0	0.00010075769788811867	0.0	7.209675384365819e-05	0.0	3.4768096794381466e-05	0.0	0.0
Sedimenticola	0.0	0.0	1.4811303987203037e-05	1.6760525610083132e-05	0.0	0.0	0.0	0.0	0.0	0.0	0.0	9.067827348567284e-05	0.0	0.0	0.0
Sediminispirochaeta	0.0	0.0	0.0	0.0	0.0	0.0	0.0	0.0	0.0	0.0	0.0	7.254261878853827e-05	0.0	0.0	0.0
Segetibacter	1.7405228530650607e-05	0.0	1.4811303987203037e-05	1.6760525610083132e-05	0.0	0.0013192059636485465	0.0004783581513772085	5.227027215388368e-05	0.0013098500725455425	0.0	0.0005587498422883509	0.000126949582879942	0.00020860858076628884	0.0	0.0
Selenomonadales_bacterium_Marseille_P2399	0.0	0.0	0.0	0.0	0.0	0.0	0.0	1.742342405129456e-05	8.060615831049492e-05	0.0	0.00012616931922640183	1.8135654697134567e-05	5.215214519157222e-05	0.0	0.0
Selenomonas	0.003585477077314025	0.029178892841335662	0.015566680490550388	0.0015754894073478143	0.015527191382972726	0.0011935673004439232	0.0	0.002648360455796773	0.03746171207480251	0.0	0.0	1.8135654697134567e-05	1.7384048397190733e-05	0.01106514994829369	0.004314674834906049
Serratia	0.0	0.0	0.0	0.0	0.0	4.1879554401541165e-05	1.543090810894221e-05	1.742342405129456e-05	0.00010075769788811867	0.0	3.604837692182909e-05	0.0	1.7384048397190733e-05	4.136504653567735e-05	6.587289824284044e-05
Shewanella	0.000487346398858217	0.0	1.4811303987203037e-05	5.028157683024939e-05	0.0	0.0012354468548454645	0.00033947997839672866	0.0	0.0004231823311300984	0.0	5.407256538274364e-05	3.6271309394269135e-05	5.215214519157221e-05	4.136504653567735e-05	3.293644912142022e-05
Shinella	1.7405228530650607e-05	0.0	0.0	0.0	0.0	4.1879554401541165e-05	0.0	1.742342405129456e-05	6.045461873287119e-05	0.0002544991819669151	0.0001802418846091455	0.0	0.0006432097906960572	2.0682523267838682e-05	0.0
Shuttleworthia	0.0	0.0002131042735603167	0.0	0.0	0.0008083162584356262	0.0	0.0	0.0006272432658466043	0.0	0.0	0.0	0.0009974610083424013	0.0	0.00045501551189245087	0.0
Siccirubricoccus	0.0	0.0	0.0	0.0	0.0	0.00014657844040539408	0.0	0.0	0.00010075769788811867	0.0	0.0003064112038355473	0.0	1.7384048397190733e-05	0.0	0.0
Silicimonas	0.0	0.0	0.0	0.0	0.0	0.0	0.0	0.0	0.0	0.0	0.0	0.00034457743924555686	0.0	0.0	1.646822456071011e-05
Skermanella	5.2215685591951816e-05	0.0	0.0	0.004609144542772861	0.0	0.0014657844040539408	0.00342566160018517	0.00015681081646165104	0.0013703046912784136	0.0068169423741137975	0.0017303220922477965	0.0002720348204570185	0.0053542869063347475	0.0008893485005170631	1.646822456071011e-05
Slackia	6.962091412260243e-05	0.0	0.0	0.0	0.00022557663026110493	0.0	0.0	0.00010454054430776735	0.0	3.635702599527359e-05	0.0	0.0	0.0	8.27300930713547e-05	0.0
Smaragdicoccus	0.0	0.0	0.0	3.3521051220166265e-05	0.0	0.0	0.0	0.0	0.0	0.0	0.0	0.0	5.215214519157222e-05	0.0	0.0
Solibacillus	0.0	0.00029506745569890004	0.0	0.0	0.0	8.375910880308233e-05	1.543090810894221e-05	0.0	0.00044333387070772214	0.0	0.00012616931922640183	0.0	8.692024198595367e-05	2.0682523267838682e-05	0.0
Solirubrobacter	0.0	0.0	1.4811303987203037e-05	0.009536739072137302	0.0	0.008375910880308233	0.0038731579353444953	0.0005923964177440151	0.012453651458971468	0.007980367205962553	0.023485517564571654	0.0002357635110627494	0.008344343230651554	4.136504653567735e-05	0.00036230094033562243
Solirubrobacterales_bacterium_67_14	1.7405228530650607e-05	0.0	0.0	0.0	0.0	0.0	0.0	0.0005401261455901314	0.0	9.089256498818396e-05	0.0	0.00012694958287994197	5.215214519157222e-05	0.0	0.0
Solobacterium	0.0	0.0003606380014097667	0.0	0.0	0.0015038442017406995	0.0	0.0	0.0	0.0	0.0	0.0	0.0	0.0	0.0007032057911065151	0.0
Sorangium	0.0	0.0	0.0	1.6760525610083132e-05	0.0	2.0939777200770582e-05	0.0	1.742342405129456e-05	4.030307915524746e-05	0.0	0.00014419350768731635	0.0	5.215214519157221e-05	0.0	0.0
Sphaerobacter	0.0	0.0	0.0	0.0	0.0	0.0	0.0	0.0	0.0	0.0	0.0	0.00034457743924555675	0.0	0.0	0.0
Sphingoaurantiacus	1.7405228530650607e-05	0.0	0.0	0.0033521051220166266	1.8798052521758747e-05	4.1879554401541165e-05	0.002052310778489314	0.0	6.045461873287119e-05	0.003581167060534448	1.8024188460914547e-05	0.0	0.0020687017592656977	0.0	0.0
Sphingobacterium	0.0	0.0	0.0	0.0	0.0	0.0	9.258544865365329e-05	0.0	0.0	0.0	0.0	0.0	0.0	0.0	0.0
Sphingobium	0.0	0.0	0.0	0.0	0.0	0.0	0.0	0.0	6.045461873287119e-05	0.0	7.209675384365819e-05	0.0	0.0	0.0	0.0
Sphingomonas	0.00043513071326626516	0.0	0.0037768825167367732	0.08665191740412978	0.00011278831513055249	0.00393667811374487	0.05476429287863591	0.0009931351709237901	0.004272126390456231	0.10505362661334304	0.006488707845929238	0.00045339136742836425	0.057193519226757535	0.00010341261633919338	0.0012845215157353885
Sphingopyxis	0.0	0.0	0.0	1.6760525610083132e-05	0.0	0.0	0.00012344726487153768	1.742342405129456e-05	0.0	0.0	0.0	0.0	3.4768096794381466e-05	2.0682523267838682e-05	0.0
Spirochaeta	0.0	0.0	0.0	0.0	0.0	0.0	0.0	0.0	0.0	1.8178512997636796e-05	0.0	0.00045339136742836414	0.0	0.0	0.0
Spirochaeta_2	0.0	0.0	0.0	0.0	0.0	0.0	0.0	0.0	0.0	0.0	0.0	0.000253899165759884	0.0	0.0	0.0
Spirosoma	0.00017405228530650607	0.0	0.0	0.0	0.0	0.0001256386632046235	0.0	0.0	0.0001410607770433661	0.0	1.8024188460914547e-05	1.8135654697134567e-05	3.4768096794381466e-05	0.0	0.0
Sporichthya	0.0	0.0	0.0	8.380262805041566e-05	0.0	2.0939777200770582e-05	3.086181621788442e-05	0.0	2.015153957762373e-05	3.635702599527359e-05	0.0	0.0	0.0	0.0	0.0
Sporocytophaga	0.0	0.0	0.0	0.0	0.0	0.0	0.00015430908108942209	0.0	0.0	5.453553899291038e-05	0.0	0.0	0.0	0.0	0.0
Sporosarcina	1.7405228530650607e-05	0.0	0.0	0.00021788683293108072	0.0	0.0015495435128570231	0.0	8.71171202564728e-05	0.0028010640012896986	0.0005817124159243774	0.0047223373767596106	1.8135654697134567e-05	0.0010082748070370626	4.136504653567735e-05	1.646822456071011e-05
Staphylococcus	0.0027674313363734468	0.0015245151877776506	0.0014070738787842882	0.001508447304907482	7.519221008703499e-05	0.0005234944300192647	0.0002777563459609598	0.0029619820887200753	0.0011687892955021765	0.0010725322668605711	0.013608262287990485	0.0008705114254624592	0.00010430429038314445	0.00014477766287487073	0.001333926189417519
Stenotrophobacter	0.0	0.0	0.0	0.0008547868061142398	0.0	0.0	0.0004166345189414397	1.742342405129456e-05	0.0	0.0004908198509361933	7.209675384365819e-05	0.0	0.0004172171615325777	0.0	0.0
Stenotrophomonas	0.0	0.0	0.0	0.0004525341914722445	5.6394157565276245e-05	0.00016751821760616466	4.629272432682664e-05	0.00013938739241035647	0.0	0.00032721323395746226	0.0003064112038355473	0.0013420384475879578	0.01486336137959808	0.003846949327817994	0.030038041598735236
Steroidobacter	0.0	0.0	0.0	0.00048605524269241087	0.0	0.00031409665801155874	0.0002777563459609598	1.742342405129456e-05	0.0007053038852168305	0.000527176876931467	0.0025233863845280364	1.8135654697134567e-05	0.0005910576455044851	0.0	0.0
Stigmatella	0.0	0.0	0.0	0.00030168946098149636	0.0	0.00016751821760616466	0.0012653344649332613	1.742342405129456e-05	0.0002015153957762373	0.00023632066896927832	3.604837692182909e-05	0.0	0.0005910576455044851	0.0	0.0
Stomatobaculum	0.0	0.00022949690998803334	0.0	0.0	0.00033836494539165744	8.375910880308233e-05	0.0	1.742342405129456e-05	0.000523940029018217	0.0	0.0	0.0	0.0	0.00020682523267838678	0.0
Streptococcus	0.07665262644898528	0.005262036293297051	0.20661769062148228	0.0024805577902923034	0.06289828373780476	0.0020730379428762877	0.002391790756886043	0.25866815346551897	0.15968079961309045	0.003053990183602981	0.002505362196067122	0.030848748639825906	0.0006258257422988665	0.045522233712512926	0.005500387003277176
Streptomyces	0.0	0.0	0.0	0.0008547868061142398	0.0	0.00016751821760616466	0.0005400817838129774	1.742342405129456e-05	0.00020151539577623732	0.000890747136884203	0.0004866530884446928	0.0	0.0007475140810792017	2.0682523267838682e-05	0.0
Streptosporangium	0.0	0.0	0.0	0.00013408420488066506	0.0	0.0002303375492084764	0.0	1.742342405129456e-05	0.00022166693535386104	5.453553899291038e-05	0.0010093545538112146	1.8135654697134567e-05	0.000260760725957861	0.0	0.0
Subdoligranulum	0.00013924182824520486	0.0	4.44339119616091e-05	0.0005195762939125771	0.00015038442017406998	0.00016751821760616466	0.0002623254378520176	0.0005575495696414259	0.00032242463324197966	0.00018178512997636797	0.0004506047115228637	0.00023576351106274936	0.0004693693067241499	0.0018821096173733194	0.0003787691648963325
Subgroup_10	5.2215685591951816e-05	0.0	0.0012885834468866636	0.001424644676857066	1.8798052521758747e-05	0.0002303375492084764	0.0008949926703186482	1.742342405129456e-05	0.0003425761728196034	0.0013815669878203965	0.0017663704691696254	0.012205295611171564	0.0013211876781864965	0.0	0.00013174579648568088
Subgroup_23	0.0	0.0	0.0001333017358848273	0.0	0.0	0.0	0.0	0.0	0.0	7.271405199054717e-05	0.0	0.007091040986579617	0.0	0.0	4.940467368213034e-05
Succiniclasticum	0.0	0.0	0.0	0.0	0.0	0.0	0.0	0.0	0.0	0.0	0.0	0.0019586507072905327	0.0	0.0	0.0
Sulfitobacter	0.0	0.0	0.0	0.0	0.0	0.0	0.0	0.0	2.015153957762373e-05	9.089256498818396e-05	0.0	0.0	0.0	0.0	0.0
Sulfuriflexus	0.0	0.0	0.0	0.0	0.0	0.0	0.0	0.0	0.0	0.0	0.0	3.6271309394269135e-05	0.0	0.0	1.646822456071011e-05
Sulfurifustis	0.0	0.0	0.0	0.0	0.0	0.0	1.543090810894221e-05	0.0	0.0	0.0	0.0	0.0	6.953619358876295e-05	0.0	0.0
Sulfurimonas	0.0	0.0	0.0	0.0	0.0	0.0	0.0	0.0	0.0	0.0	0.0	7.254261878853827e-05	0.0	0.0	1.646822456071011e-05
Sulfurovum	1.7405228530650607e-05	0.0	2.9622607974406075e-05	0.0	0.0	0.0	0.0	0.0	0.0002619700145091085	0.00021814215597164155	0.0	0.001976786361987668	1.7384048397190733e-05	0.0	0.0002799598175320718
Sumerlaea	0.0	0.0	0.0	0.0037711182622687045	0.0	0.00014657844040539408	0.0034410925082941127	0.0	0.00012090923746574236	0.0037629521905108154	5.407256538274364e-05	0.0001088139281828074	0.0027988317919477087	0.0	0.0
Sva0081_sediment_group	0.0	0.0	0.00023698086379524854	0.0	0.0	0.0	0.0	0.0	0.0	0.0005998909289220141	0.0	0.010972071091766414	0.0	0.0	8.234112280355055e-05
Sva0996_marine_group	0.0	0.0	2.9622607974406075e-05	0.0	0.0	0.0	7.715454054471106e-05	0.0	0.0	0.00014542810398109434	0.0	0.0009067827348567283	0.0	0.0	0.0001646822456071011
Symbiobacterium	0.0	0.0	0.0	0.0004525341914722445	0.0	0.0	0.0	0.0	0.0	0.0	0.0	0.0	0.0	0.0	0.0
Synergistes	0.0	0.0	0.0	0.0	0.0	2.0939777200770582e-05	0.0	0.0	0.0014307593100112849	0.0	0.0	0.0	0.0	0.0	0.0
Syntrophotalea	0.0	0.0	0.0	0.0	0.0	0.0	0.0	0.0	0.0	0.0	0.0	7.254261878853827e-05	0.0	0.0	1.646822456071011e-05
TG_45	1.7405228530650607e-05	0.0	0.0	0.0	0.0	0.0	0.0	0.0	0.0	0.0	0.0	3.6271309394269135e-05	0.0	0.0	0.0
TM7_bacterium_human_oral_taxon_HOT_869	0.00038291502767431336	0.028818254839925905	0.0	0.0	0.0043799462375697885	0.003915738336544099	0.0	0.001237063107641914	0.002639851684668709	0.00012724959098345758	0.0	0.0	0.0	0.005336091003102379	0.0007740065543533753
TM7a	0.0	0.0006720980935363835	0.0	0.0023799946366318053	0.0	4.1879554401541165e-05	0.003734279762364015	3.484684810258912e-05	0.00032242463324197966	0.003363024904562807	1.8024188460914547e-05	1.8135654697134567e-05	0.0008692024198595369	0.0	3.293644912142022e-05
TM7x	0.00015664705677585547	0.050112289559529864	0.0	0.0003519710378117458	0.0010902870462620074	0.0006491330932238881	0.0002314636216341332	0.0	0.0010881831371916814	0.0	0.0	0.0	0.0	0.0011375387797311269	0.0001976186947285213
Tabrizicola	0.0	0.0	0.0	0.0	0.0	0.0	0.0	1.742342405129456e-05	0.0	0.0	0.0	5.44069640914037e-05	0.0	0.0	0.0
Tagaea	0.0	0.0	0.0	0.0	0.0	0.0	0.0	0.0	0.0	0.0	0.0	5.44069640914037e-05	0.0	0.0	0.0
Tannerella	0.0003306993420823615	0.025916758192220054	0.0018514129984003797	0.004609144542772861	0.012237532191664943	0.0003350364352123293	1.543090810894221e-05	0.012771369829598913	0.0027607609221344514	1.8178512997636796e-05	0.0	0.0	0.0	0.014519131334022753	0.0009551570245211863
Tepidisphaera	1.7405228530650607e-05	0.0	0.0	0.003553231429337624	0.0	0.001005109305636988	0.004274361546176993	0.0001393873924103565	0.0009269708205706916	0.005580803490274496	0.0025414105729889514	0.0001088139281828074	0.002416382727209513	0.0	1.646822456071011e-05
Terrimicrobium	1.7405228530650607e-05	0.0	0.0	0.0	0.0	0.000251277326409247	0.00012344726487153768	5.227027215388368e-05	0.00022166693535386104	0.0	0.0015861285845604801	1.8135654697134567e-05	0.00024337667756067037	0.0	0.0
Terrimonas	0.0	0.0	0.0	0.003301823545186377	1.8798052521758747e-05	0.00029315688081078817	0.002468945297430754	3.484684810258912e-05	0.00036272771239722717	0.004671877840392656	0.0012977415691858474	0.0	0.0025902232111814204	0.0	0.0
Terrisporobacter	0.00020886274236780732	1.6392636427716667e-05	0.0	1.6760525610083132e-05	1.8798052521758747e-05	4.1879554401541165e-05	4.629272432682664e-05	6.969369620517824e-05	0.0002821215540867322	5.453553899291038e-05	5.407256538274364e-05	5.44069640914037e-05	6.953619358876295e-05	2.0682523267838682e-05	4.940467368213033e-05
Tessaracoccus	0.0	0.0	0.0	0.0	7.519221008703499e-05	0.0	0.0	0.0007317838101543715	2.015153957762373e-05	0.0	0.0	0.0	0.0	0.00012409513960703203	6.587289824284044e-05
Tetrasphaera	0.0	0.0	0.0	0.0	0.0	2.0939777200770582e-05	7.715454054471106e-05	0.0	6.045461873287119e-05	1.8178512997636796e-05	0.0	0.0	6.953619358876295e-05	2.0682523267838682e-05	1.646822456071011e-05
Thalassobaculum	0.0	0.0	0.0	0.0	0.0	0.0	0.0	0.0	0.0	9.089256498818396e-05	0.0	0.0	1.7384048397190733e-05	0.0	0.0
Thauera	0.0	0.0	0.0	0.0	0.0	0.0	0.0	0.0008885946266160227	0.0	0.0	0.0	0.0	0.0	0.0	0.0
Thermoactinomyces	0.0	0.0	0.0	0.0	0.0	0.0	0.0	0.0003484684810258912	0.0	0.0	0.0	0.0	0.0	0.0	1.646822456071011e-05
Thermobacillus	0.0	0.0	0.0	0.0	0.0	0.0	0.00012344726487153768	0.0	0.0	0.0	0.0	0.0	1.7384048397190733e-05	0.0	0.0
Thermodesulfovibrio	0.0	0.0	0.0	0.0	0.0	0.0	0.0	0.0	0.0	0.0	0.0	7.254261878853827e-05	0.0	0.0	0.0
Thiogranum	1.7405228530650607e-05	0.0	5.924521594881215e-05	0.0	1.8798052521758747e-05	0.0	0.0	0.0	0.0	0.0	1.8024188460914547e-05	0.0025933986216902425	3.4768096794381466e-05	0.0	3.293644912142022e-05
Thiohalophilus	0.0	0.0	0.0	0.0	0.0	0.0	0.0	0.0	0.0	0.0	0.0	0.00023576351106274936	0.0	0.0	1.646822456071011e-05
Tissierella	0.0	0.0	0.0	0.0	0.0	0.0	0.0	1.742342405129456e-05	0.0	0.0	1.8024188460914547e-05	1.8135654697134567e-05	1.7384048397190733e-05	0.0	0.0
Treponema	0.0	0.005425962657574218	0.0	0.02659895414320193	0.03002048987724872	0.0014657844040539408	9.258544865365329e-05	0.016569676272781133	0.001591971626632275	3.635702599527359e-05	7.209675384365819e-05	0.0	0.0	0.02467425025853154	0.00031289626665349205
Tropicimonas	1.7405228530650607e-05	0.0	1.4811303987203037e-05	1.6760525610083132e-05	0.0	0.0	1.543090810894221e-05	0.0	0.0	0.0	0.0	1.8135654697134567e-05	8.692024198595367e-05	4.136504653567735e-05	0.0
Truepera	0.0	0.0	0.0	0.00016760525610083133	0.0	6.281933160231175e-05	0.00024689452974307536	0.0	0.00018136385619861359	0.0004362843119432831	1.8024188460914547e-05	0.0003808487486398259	0.000260760725957861	0.0	0.000148214021046391
Tunicatimonas	0.0	0.0	0.0	0.0	0.0	0.0	0.0	0.0	0.0	0.00018178512997636797	0.0	0.0	1.7384048397190733e-05	0.0	0.0
Turicibacter	0.0024367319942910854	4.917790928315001e-05	0.0022365069020676576	0.0004525341914722445	5.6394157565276245e-05	0.0005444342072200352	4.629272432682664e-05	0.0002613513607694184	0.00012090923746574241	0.00021814215597164155	0.0001802418846091455	0.000253899165759884	0.0002259926291634796	0.0004343329886246122	0.0008563476771569258
Tuzzerella	0.0	0.0	0.0	0.0	0.0	4.1879554401541165e-05	0.0	1.742342405129456e-05	0.00010075769788811864	0.0	5.407256538274364e-05	1.8135654697134567e-05	5.215214519157222e-05	0.0	0.0
Tychonema_CCAP_1459_11B	0.0	0.0	0.0	0.0	1.8798052521758747e-05	0.0004606750984169528	0.0	5.227027215388368e-05	0.00034257617281960344	0.0	0.03215515221427155	0.0001088139281828074	0.005076142131979695	2.0682523267838682e-05	0.0
Tyzzerella	0.0	0.0006229201842532334	0.00010367912791042124	0.00015084473049074818	9.399026260879372e-05	0.0001046988860038529	0.00010801635676259549	0.0005052792974875423	0.00016121231662098983	0.00023632066896927832	0.0007029433499756673	0.0021581429089590136	0.0005389055003129127	0.00037228541882109616	0.00021408691928923146
UBA1819	0.0016883071674731087	0.0003278527285543334	0.0	0.0001005631536604988	0.0	0.0059887762794203865	0.0	1.742342405129456e-05	0.000906819280993068	0.0	9.012094230457272e-05	0.0001813565469713457	0.00043460120992976846	4.136504653567735e-05	0.0003293644912142022
UCG_002	0.00020886274236780732	0.0	0.0	0.0	0.0	0.0	0.0	0.0	0.0	0.0	0.0	0.0	0.0	0.0	1.646822456071011e-05
UCG_005	0.0008702614265325303	0.0003278527285543334	0.0	0.0	0.0	6.281933160231175e-05	0.0	0.0	0.0	0.0	1.8024188460914547e-05	0.0	0.0	0.0	0.0007740065543533751
UCG_008	0.0	0.0	1.4811303987203037e-05	0.0	0.0	0.00010469888600385292	0.0	1.742342405129456e-05	0.00016121231662098983	0.0	0.0002343144499918891	3.6271309394269135e-05	6.953619358876295e-05	0.0	0.0
UCG_009	3.481045706130121e-05	0.0	0.0	0.0	0.0	4.1879554401541165e-05	0.0	0.0	4.030307915524746e-05	0.0	0.00012616931922640183	3.6271309394269135e-05	1.7384048397190733e-05	0.0	0.000148214021046391
UTBCD1	0.0	0.0	0.0	0.000251407884151247	0.0	0.0	1.543090810894221e-05	0.0	0.0	0.0	0.0	0.0	5.215214519157222e-05	0.0	0.0
UTCFX1	0.0	0.0	0.0	0.0	0.0	8.375910880308233e-05	1.543090810894221e-05	0.0	2.015153957762373e-05	5.453553899291038e-05	7.209675384365819e-05	0.0	3.4768096794381466e-05	0.0	0.0
Uliginosibacterium	0.0	0.0	0.0	0.0	0.0	0.0	0.0	0.0	0.0	0.00016360661697873113	0.00019826607307006001	0.0	1.7384048397190733e-05	0.0	0.0
Ulvibacter	0.0	0.0	0.0	0.0	0.0	0.0	0.0	0.0	0.0	0.0	0.0	0.00012694958287994197	0.0	0.0	1.646822456071011e-05
Unassigned	0.0	0.0	0.0	1.6760525610083132e-05	3.7596105043517494e-05	0.0	0.0	0.0	0.0	0.00014542810398109434	0.0	0.0	0.0	8.27300930713547e-05	0.0003952373894570426
Unclassified	0.0	0.0	0.002073582558208425	0.0	0.0	0.0	0.0	1.742342405129456e-05	4.030307915524746e-05	0.0	3.604837692182909e-05	0.0	0.0	0.0	0.0
Urania_1B_19_marine_sediment_group	0.0	0.0	1.4811303987203037e-05	0.0	0.0	0.0	0.00018517089730730652	0.0	0.0	0.0	0.0	7.254261878853827e-05	0.0	0.0	1.646822456071011e-05
Vagococcus	3.481045706130121e-05	0.0	4.44339119616091e-05	0.00013408420488066506	1.8798052521758747e-05	0.0	9.258544865365329e-05	0.00015681081646165107	0.00012090923746574236	0.00023632066896927832	0.00010814513076548728	3.6271309394269135e-05	0.00012168833878033516	0.00012409513960703203	0.00013174579648568088
Vampirovibrio	0.0	0.0	0.0	0.000502815768302494	0.0	0.0	0.0	0.0	0.0	0.0022723141247045987	0.0	0.0	0.00029552882275224256	0.0	0.0
Variovorax	0.0	0.0	1.4811303987203037e-05	0.00021788683293108072	0.0	0.0003350364352123293	0.00020060180541624876	0.0001742342405129456	0.00036272771239722717	0.0005453553899291038	0.002505362196067122	3.6271309394269135e-05	0.009091857311730756	0.0	0.01096783755743293
Veillonella	0.012375117485292582	0.001852367916331984	0.2153563599739321	0.0	0.002218170197567532	6.281933160231175e-05	0.0009567163027544172	0.018956685367808482	0.04239883927132033	0.0	1.8024188460914547e-05	0.0004352557127312296	0.00010430429038314445	0.0012202688728024818	0.015183703044974722
Verruc_01	0.0	0.0	0.0	0.0	0.0	0.0	0.0	0.0	0.0002015153957762373	0.0	0.0	1.8135654697134567e-05	0.0	0.0	0.0
Vibrio	0.0	0.0	0.0	5.028157683024939e-05	0.0	0.0	4.629272432682664e-05	3.484684810258912e-05	6.045461873287119e-05	5.453553899291038e-05	9.012094230457272e-05	0.00012694958287994197	1.7384048397190733e-05	6.204756980351603e-05	0.0001976186947285213
Vicinamibacter	0.0	0.0	0.0	0.0	0.0	4.1879554401541165e-05	0.0002777563459609598	0.0	0.00024181847493148483	0.00032721323395746226	0.0001802418846091455	0.0	0.0001390723871775259	0.0	0.0
Virgisporangium	0.0	0.0	0.0	0.0	0.0	0.00014657844040539408	3.086181621788442e-05	0.0	0.00018136385619861359	0.0	0.0002703628269137182	0.0	6.953619358876295e-05	0.0	0.0
W5053	0.0	0.005327606839007917	0.0	0.01600630195762939	0.0	0.0	0.0	0.0	0.003002579397065936	0.000527176876931467	0.0	0.0	0.0	0.0	0.0
Weissella	0.00015664705677585547	0.00024588954641575005	0.0001184904318976243	0.00013408420488066506	9.399026260879372e-05	0.000251277326409247	0.00010801635676259549	0.0001742342405129456	0.00010075769788811864	0.00018178512997636792	0.0001802418846091455	0.005422560754443236	0.00024337667756067037	0.00026887280248190284	0.0004940467368213033
Woeseia	5.2215685591951816e-05	0.0	0.003806505124711179	0.00036873156342182885	1.8798052521758747e-05	2.0939777200770582e-05	6.172363243576884e-05	3.484684810258912e-05	0.00044333387070772214	0.0019087438647518637	0.0004866530884446928	0.045230322814653605	5.215214519157221e-05	0.0	0.0006587289824284044
Wolinella	0.0	0.0	0.0	0.0	0.0	0.0	0.0	0.0007317838101543715	0.0	0.0	0.0	0.0	0.0	0.0	0.0
Xanthobacter	8.702614265325304e-05	0.0	0.0	0.0	0.0	0.0003350364352123293	1.543090810894221e-05	3.484684810258912e-05	0.00012090923746574241	0.0	0.0002343144499918891	0.0	0.0006779778874904387	0.0	0.0
YC_ZSS_LKJ147	0.0	0.0	0.0	0.002178868329310807	0.0	0.00018845799480693523	0.0007252526811202839	0.0	0.00012090923746574236	0.0018723868387565891	1.8024188460914547e-05	1.8135654697134567e-05	0.0006432097906960572	0.0	0.0
Yersinia	0.0	0.0	0.0	3.3521051220166265e-05	1.8798052521758747e-05	4.1879554401541165e-05	0.0	1.742342405129456e-05	2.015153957762373e-05	0.0	1.8024188460914547e-05	0.0	0.0	4.136504653567735e-05	8.234112280355055e-05
Yoonia_Loktanella	0.0	0.0	0.0	0.0	0.0	0.0	0.0	0.0	0.0	0.0	0.0	0.000253899165759884	0.0	0.0	0.0
[Clostridium]_innocuum_group	0.0	0.00022949690998803334	7.405651993601516e-05	0.00015084473049074818	0.0	0.005590920512605746	4.629272432682663e-05	0.0004878558734362477	0.002639851684668709	7.271405199054717e-05	0.0024873380076062073	0.0003627130939426913	0.0009213545650511092	0.0	3.293644912142022e-05
[Desulfobacterium]_catecholicum_group	0.0	0.0	1.4811303987203037e-05	1.6760525610083132e-05	0.0	0.0	0.0	1.742342405129456e-05	0.0	0.0	0.0	0.00030830612985128765	1.7384048397190733e-05	0.0	0.0
[Eubacterium]_brachy_group	0.003655097991436627	0.0016556562791993838	0.0	0.048605524269241085	0.0034964377690471266	0.0008375910880308236	0.0	0.007927657943339026	0.0015315170078994036	0.0	0.0011174996845767018	0.00014508523757707654	0.00017384048397190734	0.0020268872802481908	0.0
[Eubacterium]_fissicatena_group	0.0	0.0	0.0	1.6760525610083132e-05	0.00016918247269582872	0.0019892788340732056	0.0	1.742342405129456e-05	0.00034257617281960344	0.0	0.00014419350768731635	5.44069640914037e-05	0.0002259926291634796	0.00014477766287487073	0.0001646822456071011
[Eubacterium]_hallii_group	0.00027848365649040967	9.835581856630002e-05	0.00044433911961609104	0.001541968356127648	0.0009962967836532137	0.003727280341737164	0.0009721472108633594	0.002352162246924765	0.0006045461873287119	0.0010725322668605707	0.002541410572988951	0.0011788175553137468	0.0014776441137612127	0.0032678386763185106	0.0040511832419346866
[Eubacterium]_nodatum_group	0.0016534967104118075	0.010868317951576155	8.88678239232182e-05	0.012134620541700187	0.0030076884034813994	0.0007957115336292822	1.543090810894221e-05	0.013206955430881276	0.0063678865065291	3.635702599527359e-05	0.002577458949910781	0.013166485310119696	0.0002781447743550518	0.0015925542916235779	0.0
[Eubacterium]_saphenum_group	0.005430431301562989	0.0	0.0	0.0	0.009211045735661786	0.0008794706424323645	1.543090810894221e-05	0.0	0.0035869740448170244	0.0	0.0	0.0	0.0	0.005398138572905896	0.0
[Eubacterium]_siraeum_group	0.009189960664183521	0.0	0.0	0.0	0.0	0.0	1.543090810894221e-05	0.0	0.0	1.8178512997636796e-05	1.8024188460914547e-05	0.0008161044613710555	0.0	8.27300930713547e-05	0.0022726149893779954
[Eubacterium]_ventriosum_group	0.0	0.0	7.405651993601516e-05	3.3521051220166265e-05	5.6394157565276245e-05	0.0001046988860038529	0.0	1.742342405129456e-05	0.0	1.8178512997636796e-05	3.604837692182909e-05	5.44069640914037e-05	3.4768096794381466e-05	0.00018614270941054808	8.234112280355055e-05
[Eubacterium]_xylanophilum_group	0.0014272287395133494	0.0	0.0031548077492742463	0.0	0.00013158636765231123	0.0001884579948069353	0.0	0.0	0.0	1.8178512997636796e-05	0.0	0.0	6.953619358876295e-05	4.136504653567735e-05	0.0003293644912142022
[Eubacterium]_yurii_group	0.0	0.018245004344048653	0.0	0.0	0.0012030753613925598	8.375910880308233e-05	0.0	0.0	0.0	0.0	0.0	0.0	0.0	0.0007445708376421923	0.0
[Ruminococcus]_gauvreauii_group	3.481045706130121e-05	0.0007212760028195335	5.924521594881215e-05	0.0003519710378117458	0.0005639415756527624	0.0004606750984169528	0.00018517089730730652	0.0008014775063595498	8.060615831049492e-05	0.0003635702599527359	0.00025233863845280365	0.00030830612985128765	0.0004693693067241499	0.0009100310237849015	0.0005928560841855639
[Ruminococcus]_gnavus_group	3.481045706130121e-05	0.0	1.4811303987203037e-05	0.00015084473049074818	9.399026260879372e-05	0.007266102688667392	3.086181621788442e-05	0.00047043244938495314	0.0014106077704336612	3.635702599527359e-05	0.0012977415691858474	0.00014508523757707654	0.0008692024198595369	0.00010341261633919338	0.0006916654315498246
[Ruminococcus]_torques_group	0.00015664705677585547	4.9177909283150016e-05	0.0006961312873985426	0.0011564762670957364	0.0014098539391319061	0.0011307479688416116	0.0008949926703186482	0.0024044325190786496	0.002518942447202966	0.0009452826758771133	0.004794434130603271	0.0012876314834965542	0.0021730060496488427	0.0012202688728024818	0.0017785682525566918
alphaI_cluster	0.0	0.0	0.0	0.0002011263073209976	0.0	0.0	0.0004166345189414397	0.0	0.0	0.00047264133793855663	5.407256538274364e-05	0.0	0.0003650650163410055	0.0	0.0
bacterium_YC_LK_LKJ38	0.0	0.0	0.0	0.0	0.0	0.0	0.0	0.0	0.0	0.0	0.0	0.0002720348204570185	0.0	0.0	0.0
bacterium_YC_ZSS_LKJ173	0.0	0.0	0.0	3.3521051220166265e-05	0.0	2.0939777200770582e-05	0.0	1.742342405129456e-05	0.0	0.00014542810398109434	0.0	3.6271309394269135e-05	0.0002086085807662889	0.0	3.293644912142022e-05
dgA_11_gut_group	0.0	0.0	0.0	0.0	0.0	4.1879554401541165e-05	0.0	0.0	0.0002015153957762373	0.0	9.012094230457272e-05	0.0	0.0	0.0	0.0
mle1_7	0.0	0.0	0.0	0.0	0.0	2.0939777200770582e-05	0.0	0.0	2.015153957762373e-05	0.0	7.209675384365819e-05	0.0	1.7384048397190733e-05	0.0	0.0
possible_genus_04	0.0	0.0	0.0	0.0	0.0	2.0939777200770582e-05	0.0	1.742342405129456e-05	2.015153957762373e-05	0.0003090347209598255	0.0	0.0	6.953619358876295e-05	0.0	0.0
unclassified_0319_6G20	0.0	0.0	0.0	0.0006704210244033253	0.0	0.00029315688081078817	0.0007869763135560529	3.484684810258912e-05	0.00024181847493148483	0.0007271405199054718	0.0005767740307492655	0.00045339136742836414	0.0003650650163410055	0.001282316442605998	0.0
unclassified_4572_13	0.0	0.0	2.9622607974406075e-05	0.0	0.0	0.0	0.0	0.0	0.0	7.271405199054717e-05	0.0	0.0015959376133478414	0.0	0.0	0.0
unclassified_67_14	1.7405228530650607e-05	3.2785272855433335e-05	0.0001184904318976243	0.007424912845266828	3.7596105043517494e-05	0.01955775190551972	0.00600262325437852	0.0013938739241035644	0.02359745284539739	0.011343392110525359	0.04673672067915143	0.0004896626768226334	0.012846811765523951	0.0027507755946225444	0.0003787691648963325
unclassified_A0839	0.0	0.0	0.0	0.0	0.0	4.1879554401541165e-05	1.543090810894221e-05	1.742342405129456e-05	4.030307915524746e-05	0.0	0.0002343144499918891	3.6271309394269135e-05	6.953619358876295e-05	0.0	0.0
unclassified_A21b	0.0	0.0	0.0	5.028157683024939e-05	0.0	4.1879554401541165e-05	0.0	0.0	4.030307915524746e-05	0.00016360661697873113	5.407256538274364e-05	0.0	0.00012168833878033516	0.0	0.0
unclassified_A4b	0.0	0.0	0.0	5.028157683024939e-05	0.0	0.0	3.086181621788442e-05	0.0	0.0	0.00014542810398109434	1.8024188460914547e-05	0.0	0.0	0.0	0.0
unclassified_AKYH767	0.0	0.0	0.0	0.0	0.0	0.0	0.0	0.0	0.0	0.00010907107798582076	0.0	0.0	0.0	0.0	0.0
unclassified_Acetobacteraceae	0.0	0.0	1.4811303987203037e-05	0.00028492893537141324	0.0	0.00014657844040539408	0.0005709436000308617	1.742342405129456e-05	6.045461873287119e-05	0.0007453190329031086	0.0003064112038355473	1.8135654697134567e-05	0.0006779778874904387	0.0	0.0
unclassified_Acidimicrobiia	1.7405228530650607e-05	0.0	0.0	0.005179002413515688	0.0	0.000502554652818494	0.004937890594861508	8.71171202564728e-05	0.0004634854102853458	0.00845300854390111	0.0006668949730538383	0.0	0.004363396147694874	0.0	3.293644912142022e-05
unclassified_Acidobacteriales	0.0	0.0	0.0	0.0	0.0	0.0	0.0	0.0	0.0	7.271405199054717e-05	0.0	0.0	0.0	0.0	0.0
unclassified_Acinetobacter_sp._CAG_196	0.0	0.0	0.0	0.0	1.8798052521758747e-05	0.002701231258899405	1.543090810894221e-05	1.742342405129456e-05	0.00030227309366435593	0.0	9.012094230457272e-05	1.8135654697134567e-05	0.00017384048397190734	0.0	0.0
unclassified_Actinobacteria	0.0	0.0	0.0	0.00016760525610083133	0.0	0.0	1.543090810894221e-05	0.0	0.0	1.8178512997636796e-05	0.0	5.44069640914037e-05	5.215214519157221e-05	0.0	0.0
unclassified_Actinobacteriota	0.0	0.0	0.0	0.0011732367927058194	1.8798052521758747e-05	0.0007957115336292821	0.0016819689838747012	0.00010454054430776735	0.0012090923746574235	0.002017814942737684	0.0028117733999026696	0.0015596663039535727	0.001321187678186496	0.0	3.293644912142022e-05
unclassified_Actinomarinales	0.0	0.0	0.00016292434385923335	0.00015084473049074818	0.0	0.0003769159896138705	0.0	3.484684810258912e-05	0.00020151539577623732	0.00021814215597164155	0.0004506047115228637	0.008541893362350379	6.953619358876295e-05	0.0	0.00013174579648568088
unclassified_Alphaproteobacteria	0.0	0.0	0.0	0.005413649772056852	1.8798052521758747e-05	0.00027221710361001754	0.0032250597947689227	0.00010454054430776735	0.00024181847493148475	0.0068169423741137975	0.000666894973053838	0.0015778019586507072	0.005163062373965649	0.0	6.587289824284044e-05
unclassified_Amb_16S_1323	0.0	0.0	0.0	0.0	0.0	0.00029315688081078817	1.543090810894221e-05	3.484684810258912e-05	0.0005843946477510882	0.00012724959098345758	0.0004686288999837783	3.6271309394269135e-05	0.00019122453236909806	0.0	0.0
unclassified_Anaerolineaceae	0.0	0.0	2.9622607974406075e-05	0.0	0.0	0.00010469888600385292	0.0	0.0	0.0	1.8178512997636796e-05	0.0	0.000253899165759884	0.0	0.0	1.646822456071011e-05
unclassified_Anaerolineae	0.0	0.0	0.0	0.00011732367927058191	0.0	2.0939777200770582e-05	9.258544865365329e-05	0.0	0.0	0.00010907107798582076	5.407256538274364e-05	7.254261878853827e-05	0.00010430429038314445	0.0	0.0
unclassified_Anaerovoracaceae	0.0014098235109826992	0.007163582118912185	0.0	0.004944355054974524	0.0030828806135684344	0.0	0.0	0.021186883646374187	0.011305013703046913	0.0	0.0	0.0	0.0	0.0015511892450879006	0.00021408691928923146
unclassified_Archaea	0.0	0.0	0.0	0.0	5.6394157565276245e-05	2.0939777200770582e-05	1.543090810894221e-05	0.0	0.0	1.8178512997636796e-05	0.0	0.0023032281465360897	8.692024198595367e-05	0.00014477766287487073	0.0032113037893384713
unclassified_Ardenticatenales	0.0	0.0	0.0	0.0	0.0	0.00016751821760616466	0.0	0.0001742342405129456	8.060615831049492e-05	0.0	0.00021629026153097456	0.0004896626768226333	1.7384048397190733e-05	0.0	0.0
unclassified_Arenicellaceae	0.0	0.0	0.0	0.0	0.0	0.0	0.0	0.0	0.0	0.0	0.0	5.44069640914037e-05	0.0	0.0	0.0
unclassified_Armatimonadales	0.0	0.0	0.0	0.0	0.0	0.0002303375492084764	0.0	0.0	0.00010075769788811867	0.0	1.8024188460914547e-05	5.44069640914037e-05	0.0	2.0682523267838682e-05	0.0
unclassified_Azospirillaceae	0.0	0.0	0.0	6.704210244033253e-05	0.0	2.0939777200770582e-05	0.00015430908108942209	0.0	0.0	0.0005453553899291038	0.0	0.0	0.00017384048397190734	0.0	0.0
unclassified_Azospirillales	0.0	0.0	0.0	0.00165929203539823	0.0	0.0	0.0006943908649023995	5.227027215388368e-05	2.015153957762373e-05	0.0018542083257589532	1.8024188460914547e-05	0.0	0.0015819484041443572	0.0	0.0
unclassified_B1_7BS	0.0	0.0	0.0	0.0	0.0	8.375910880308233e-05	0.00010801635676259549	6.969369620517824e-05	0.0002821215540867322	0.0	0.00025233863845280365	0.0	3.4768096794381466e-05	0.0	0.0
unclassified_B2M28	0.0	0.0	0.00016292434385923338	0.0	0.0	0.0	0.0	0.0	0.0	0.0002544991819669151	0.0	0.008106637649619152	0.0	0.0	9.880934736426066e-05
unclassified_BIrii41	0.0	0.0	0.0	0.0003184499865915795	0.0	0.00016751821760616466	0.00021603271352519093	1.742342405129456e-05	0.00012090923746574236	0.0	0.00021629026153097456	0.0	0.00020860858076628884	0.0	0.0
unclassified_BSV26	0.0	0.0	1.4811303987203037e-05	0.0	0.0	0.0	0.0	0.0	0.0	0.0	0.0	0.00012694958287994197	0.0	0.0	0.0
unclassified_Babeliales	0.0	0.0	0.0	0.0	0.0	0.0	0.0	0.0	0.0	0.0	0.0	0.0001813565469713457	0.0	0.0	0.0
unclassified_Bacilli	0.0	0.0	0.0	0.0	0.0	0.00016751821760616466	0.0	0.0	0.0	0.0	0.0	0.0	0.0	0.0	0.0
unclassified_Bacteria	1.7405228530650607e-05	0.0	0.0003999052076544818	0.010324483775811213	0.00030076884034814	0.003266605243320211	0.00913509760049379	0.003955117259643866	0.003929550217636628	0.01896018905653517	0.0079306429228024	0.017990569459557498	0.007179611988039775	0.0014064115822130304	0.00011527757192497075
unclassified_Bacteroidales	0.0	0.0	1.4811303987203037e-05	0.0	0.0	0.0	0.0	0.0	0.0	0.0	0.0	0.00019949220166848026	0.0	0.0	0.0
unclassified_Bacteroidales_RF16_group	0.0	0.0	0.0	0.0	0.00013158636765231123	0.0	0.0	0.0	0.0	0.0	0.0	0.0	0.0	0.00020682523267838678	0.0
unclassified_Bacteroidetes_BD2_2	1.7405228530650607e-05	0.0	1.4811303987203037e-05	0.0	0.0	0.0	0.0	0.00012196396835906192	0.0	1.8178512997636796e-05	0.0	0.0014689880304678998	0.0	0.0	4.940467368213033e-05
unclassified_Bacteroidetes_VC2.1_Bac22	0.0	0.0	0.0	0.0	0.0	0.0	0.0	0.0	0.0	0.0	0.0	5.44069640914037e-05	0.0	0.0	0.0
unclassified_Bdellovibrionota	0.0	0.0	0.0	0.0	0.0	0.00031409665801155874	0.0	3.484684810258912e-05	0.00022166693535386104	0.0	0.0010454029307330438	0.00012694958287994197	0.0003129128711494333	0.0	0.0
unclassified_Beijerinckiaceae	1.7405228530650607e-05	0.0	1.4811303987203037e-05	0.007357870742826494	3.7596105043517494e-05	0.003161906357316358	0.00481444332998997	0.00015681081646165107	0.0036071255843946478	0.0063988365751681524	0.0008831852345848127	0.0004715270221254987	0.006553786245740909	0.0	0.0
unclassified_Blastocatellaceae	0.0	0.0	0.0	0.00046929471708232774	0.0	6.281933160231175e-05	0.00020060180541624876	0.0	0.00016121231662098983	0.0004544628249409198	0.00014419350768731635	0.0	0.0004693693067241499	0.0	0.0
unclassified_Blfdi19	0.0	0.0	0.0	0.0	0.0	0.0	0.0001388781729804799	0.0	0.0	0.00019996364297400476	0.0	0.0	3.4768096794381466e-05	0.0	0.0
unclassified_Burkholderiaceae	0.0	0.0	0.0	0.000385492089031912	0.0	2.0939777200770582e-05	0.0	0.0	0.0	0.0	1.8024188460914547e-05	0.0	1.7384048397190733e-05	0.0	0.0
unclassified_Burkholderiales	0.0	0.0	0.0	0.0	0.0	0.0005234944300192647	0.0	1.742342405129456e-05	0.0005440915685958408	0.0	0.0011535480614985312	7.254261878853827e-05	0.00015645643557471662	0.0	0.0
unclassified_Caldilineaceae	0.0	0.0	0.0	8.380262805041566e-05	0.0	6.281933160231175e-05	0.00030861816217884417	8.71171202564728e-05	2.015153957762373e-05	0.00019996364297400468	1.8024188460914547e-05	0.00030830612985128765	0.00033029691954662395	0.0	0.0
unclassified_Candidatus_Gottesmanbacteria_bacterium_RIFOXYB1_FULL_47_11	0.0	0.0	0.0	0.0002011263073209976	0.0	0.0	0.0	0.0	0.0	0.0	0.0	0.0	3.4768096794381466e-05	0.0	0.0
unclassified_Candidatus_Kaiserbacteria_bacterium_RIFOXYB1_FULL_46_14	0.0	0.0	0.0	0.0	0.0	0.0	0.0	0.0	0.0	5.453553899291038e-05	0.0	0.0	0.0	0.0	0.0
unclassified_Candidatus_Pacebacteria	0.0	0.0	0.0	0.0	0.0	0.0	0.00016973998919836433	0.0	0.0	0.00012724959098345758	0.0	7.254261878853827e-05	3.4768096794381466e-05	0.0	1.646822456071011e-05
unclassified_Candidatus_Peregrinibacteria	0.0	0.0	0.0	0.0	0.0	0.0	0.0	0.0	0.0	0.00021814215597164155	0.0	0.0001632208922742111	0.0	0.0	0.0
unclassified_Candidatus_Peribacteria_bacterium_RIFCSPLOWO2_01_FULL_51_18	0.0	0.0	0.0	0.0	0.0	0.0	0.0	0.0	0.0	5.453553899291038e-05	0.0	0.0	1.7384048397190733e-05	0.0	0.0
unclassified_Candidatus_Saccharibacteria_bacterium_UB2523	0.0016186862533505064	0.037752241693031485	0.0	6.704210244033253e-05	0.00421076376487396	0.0	0.0	0.00024392793671812384	0.0008463646622601968	0.0	0.0	0.0	0.0	0.004943123061013443	0.0006916654315498246
unclassified_Caulobacteraceae	0.0	0.00022949690998803334	0.0	0.00033521051220166266	0.0	0.0002303375492084764	0.00020060180541624876	3.484684810258912e-05	0.00022166693535386104	0.00039992728594800937	3.604837692182909e-05	1.8135654697134567e-05	0.00024337667756067037	0.0	0.0
unclassified_Cellvibrionaceae	0.0	0.0	0.0	0.0	0.0	2.0939777200770582e-05	0.00020060180541624876	0.0	2.015153957762373e-05	1.8178512997636796e-05	0.0	0.0	3.4768096794381466e-05	0.0	0.0
unclassified_Chitinophagaceae	0.0	0.0	0.0	0.002748726200053633	0.0	0.000251277326409247	0.0016356762595478745	3.484684810258912e-05	0.00036272771239722717	0.003363024904562807	0.001279717380724933	0.0	0.001773172936513455	0.0	0.0
unclassified_Chitinophagales	0.0	0.0	0.0	5.028157683024939e-05	0.0	6.281933160231175e-05	0.0001388781729804799	0.0	8.060615831049492e-05	1.8178512997636796e-05	0.00019826607307006001	0.0	6.953619358876295e-05	0.0	0.0
unclassified_Chloroflexaceae	0.0	0.0	0.0	0.0	0.0	0.0	0.0	0.0	0.0	0.0	0.0	9.067827348567284e-05	3.4768096794381466e-05	0.0	0.0
unclassified_Chloroflexi	0.0	0.0	0.0	0.0009385894341646555	0.0	0.0003978557668146411	0.0010647326595170123	1.742342405129456e-05	0.0005440915685958407	0.0014906380658062169	0.0014599592653340785	9.067827348567284e-05	0.0011994993394061609	0.0	1.646822456071011e-05
unclassified_Christensenellaceae	0.0006962091412260242	0.0	0.0	0.0	0.0	2.0939777200770582e-05	0.0	1.742342405129456e-05	0.00010075769788811864	0.0	3.604837692182909e-05	3.6271309394269135e-05	1.7384048397190733e-05	0.0	0.00013174579648568088
unclassified_Clostridia	0.0	0.0	0.0	0.0	0.0	0.0	0.0	0.0	2.015153957762373e-05	0.0	5.407256538274364e-05	0.0	1.7384048397190733e-05	0.0	0.0
unclassified_Clostridia_UCG_014	0.007014307097852193	0.0003114600921266167	4.44339119616091e-05	0.0002011263073209976	1.8798052521758747e-05	0.003622581455733311	9.258544865365329e-05	3.484684810258912e-05	0.0006246977269063357	0.00018178512997636792	0.00019826607307006001	0.0002357635110627494	0.0001390723871775259	6.204756980351603e-05	0.0009222205753997662
unclassified_Clostridia_vadinBB60_group	0.004386117589723953	0.0	0.0005035843355649032	1.6760525610083132e-05	0.00033836494539165744	0.00029315688081078817	1.543090810894221e-05	6.969369620517824e-05	0.00022166693535386104	0.00012724959098345758	0.002343144499918891	3.6271309394269135e-05	0.00012168833878033516	0.00031023784901758014	0.0011692439438104178
unclassified_Clostridiales_bacterium_feline_oral_taxon_148	0.0	0.0	0.0	0.000502815768302494	0.0004887493655657273	0.0	0.0	0.0009234414747186117	0.0	0.0	0.0	0.0	0.0	0.00045501551189245087	0.0
unclassified_Clostridiales_bacterium_oral_taxon_075	0.0	0.0008196318213858335	0.0	0.0	9.399026260879372e-05	0.0	0.0	0.0	0.0	0.0	0.0	0.0	0.0	0.00018614270941054808	0.0
unclassified_Clostridium_sp._CAG_306	0.0	0.0	1.4811303987203037e-05	0.0	0.0	2.0939777200770582e-05	0.0	5.227027215388368e-05	0.00032242463324197966	0.0	0.00039653214614012014	1.8135654697134567e-05	6.953619358876295e-05	0.0	1.646822456071011e-05
unclassified_Coleofasciculaceae	0.0	0.0	1.4811303987203037e-05	0.0	0.0	0.0005234944300192647	0.0	0.0	0.0007053038852168306	0.0	0.0	3.6271309394269135e-05	0.0	0.0	0.0
unclassified_Cryomorphaceae	0.0	0.0	0.0	0.0	0.00011278831513055249	0.0	0.0	0.00024392793671812384	0.0	0.0	0.00014419350768731635	0.0	0.0	8.27300930713547e-05	8.234112280355055e-05
unclassified_Cyanobacteriales	0.0	0.0	7.405651993601516e-05	0.0	0.0	4.1879554401541165e-05	0.0	1.742342405129456e-05	6.045461873287119e-05	0.00021814215597164155	0.0	0.003264417845484222	0.0	2.0682523267838682e-05	0.0002305551438499415
unclassified_Cyclobacteriaceae	0.0	0.0	1.4811303987203037e-05	0.0	0.0	0.0002303375492084764	0.00018517089730730652	1.742342405129456e-05	0.00032242463324197966	0.0	0.00028838701537463275	0.0010155966630395355	5.215214519157222e-05	0.0	3.293644912142022e-05
unclassified_Cytophagaceae	0.0	0.0	0.0	0.0	0.0	6.281933160231175e-05	0.0	0.0	8.060615831049492e-05	0.0	1.8024188460914547e-05	1.8135654697134567e-05	0.0	0.0	0.0
unclassified_Cytophagales	0.0	0.0	0.0	0.0	0.0	0.0	1.543090810894221e-05	0.0	8.060615831049492e-05	0.0	0.000757015915358411	0.0	5.215214519157222e-05	0.0	0.0
unclassified_D05_2	0.0	1.6392636427716667e-05	0.0	0.0	0.0	0.00010469888600385292	0.0	0.0	0.00010075769788811864	0.0	0.00021629026153097456	0.0	0.00015645643557471664	0.0	0.0
unclassified_DEV007	0.0	0.0	2.9622607974406075e-05	0.0	0.00018798052521758747	0.0	0.0	0.0	0.0	0.0	0.0	0.0015415306492564385	0.0	0.00010341261633919338	3.293644912142022e-05
unclassified_DS_100	0.0	0.0	0.0	0.0	0.0	4.1879554401541165e-05	0.0	0.0	6.045461873287119e-05	0.0	0.00014419350768731635	0.0	1.7384048397190733e-05	0.0	0.0
unclassified_Dadabacteriales	0.0	0.0	1.4811303987203037e-05	0.00026816840976133006	0.0	0.0	0.0004783581513772085	0.0	0.0	0.0006362479549172878	0.0	0.00023576351106274936	0.00031291287114943323	0.0	0.0
unclassified_Defluviicoccales	0.0	0.0	0.0	0.0	0.0	0.0	0.00012344726487153768	0.0	0.0	0.0	0.0	0.0	1.7384048397190733e-05	0.0	0.0
unclassified_Dehalococcoidia	0.0	0.0	0.0	0.0	0.0	0.0	0.0	0.0	0.0	0.0	0.0	1.8135654697134567e-05	0.0	0.0	6.587289824284044e-05
unclassified_Deinococcaceae	0.0	0.0	0.0	0.00026816840976133006	0.0	0.0	0.00010801635676259549	0.0	0.0	0.0007271405199054718	0.0	0.0	0.00019122453236909806	0.0	0.0
unclassified_Desulfobacteraceae	0.0	0.0	1.4811303987203037e-05	0.0	0.0	0.0	0.0	0.0	0.0	0.0	0.0	0.00029017047515415313	0.0	0.0	0.0
unclassified_Desulfobacterales	0.0	0.0	1.4811303987203037e-05	0.0	0.0	0.0	0.0	0.0	0.0	0.0	0.0	0.0016140732680449766	0.0	0.0	0.0
unclassified_Desulfobacteria	0.0	0.0	1.4811303987203037e-05	0.0	0.0	0.0	0.0	0.0	0.0	0.0	0.0	0.0013057671381936887	0.0	0.0	1.646822456071011e-05
unclassified_Desulfobulbaceae	0.0	0.0	0.00045915042360329406	0.0	0.0	0.0	0.0	0.0	0.0	0.0010907107798582077	0.0	0.019078708741385567	0.0	0.0	0.00024702336841065167
unclassified_Desulfobulbales	0.0	0.0	0.0	0.0	0.0	0.0	0.0	0.0	0.0	0.0	0.0	0.003083061298512876	0.0	0.0	3.293644912142022e-05
unclassified_Desulfocapsaceae	0.0	0.0	0.0015551869186563186	0.0	0.0	0.0	0.0	0.001027982019026379	2.015153957762373e-05	0.00010907107798582076	0.0	0.00730866884294523	0.0	0.0	0.0001976186947285213
unclassified_Desulfosarcinaceae	0.0	0.0	2.9622607974406075e-05	1.6760525610083132e-05	0.0	0.0	3.086181621788442e-05	0.0	0.0	9.089256498818396e-05	0.0	0.0027384838592673195	0.0	0.0	1.646822456071011e-05
unclassified_Desulfovibrionaceae	0.0	0.0	1.4811303987203037e-05	0.0	0.0	0.00014657844040539408	0.0	8.71171202564728e-05	0.000302273093664356	0.0	0.0003604837692182909	3.6271309394269135e-05	0.00012168833878033516	0.0	0.0
unclassified_Desulfuromonadaceae	0.0	0.0	0.0	0.0	0.0	0.0	0.0	0.0	0.0	0.0	0.0	0.00034457743924555675	0.0	0.0	0.0
unclassified_Devosiaceae	0.0	0.0	1.4811303987203037e-05	0.002296192008581389	0.0	0.00029315688081078817	0.0008024072216649949	0.0006272432658466043	0.00016121231662098983	0.0022541356117069624	0.00034245958075737647	0.0	0.001790556984910646	0.0	0.0
unclassified_Diplorickettsiaceae	0.0	0.0	1.4811303987203037e-05	0.0004190131402520783	0.0	0.0	0.00015430908108942209	0.0	0.0	0.00014542810398109434	0.0	0.0001088139281828074	0.00020860858076628884	0.0	0.0
unclassified_Eel_36e1D6	0.0	0.0	1.4811303987203037e-05	0.0	0.0	0.0	0.0	0.0	0.0	0.0	0.0	0.00030830612985128765	0.0	0.0	0.0
unclassified_Eggerthellaceae	0.00012183659971455425	0.0	0.0002517921677824516	1.6760525610083132e-05	0.00015038442017406998	8.375910880308233e-05	0.0	0.0	6.045461873287119e-05	0.0	0.00016221769614823092	5.44069640914037e-05	0.00010430429038314442	2.0682523267838682e-05	0.0
unclassified_Elsterales	0.0	0.0	0.0	0.00025140788415124694	0.0	0.0	0.00010801635676259549	0.0	6.045461873287119e-05	0.0003090347209598255	0.00019826607307006001	1.8135654697134567e-05	0.0002259926291634796	0.0	0.0
unclassified_Entotheonellaceae	0.0	0.0	0.0	0.0	0.0	0.00010469888600385292	0.0	0.0	0.0001410607770433661	0.0	0.0006668949730538384	0.0	1.7384048397190733e-05	0.0	0.0
unclassified_Erysipelatoclostridiaceae	0.0005743725415114701	0.0	1.4811303987203037e-05	0.0	0.0	0.0	0.0	0.0	0.0	0.0	0.0	0.0	0.0	0.0	0.0
unclassified_Erysipelotrichaceae	0.0006962091412260242	0.00013114109142173334	0.00010367912791042124	0.00010056315366049879	1.8798052521758747e-05	0.001361085518050088	0.0	0.0009582883228212008	0.003042882476221184	1.8178512997636796e-05	0.004343829419080406	0.0006347479143997098	0.0010604269522286349	2.0682523267838682e-05	0.00021408691928923146
unclassified_Euzebyaceae	0.0	0.0	0.0	0.0	0.0	0.0	0.0	0.0	6.045461873287119e-05	0.00010907107798582076	1.8024188460914547e-05	0.0	1.7384048397190733e-05	0.0	0.0
unclassified_Fibrobacteraceae	0.0	0.0	1.4811303987203037e-05	0.0	0.0	0.0	0.0	1.742342405129456e-05	0.0	0.0	0.0	0.0009249183895538627	0.0	0.0	0.0
unclassified_Fimbriimonadaceae	0.0	0.0	0.0	0.0	0.0	0.0	4.629272432682664e-05	0.0	0.0	0.0	0.0	0.0	0.0	0.0	0.0
unclassified_Firmicutes	0.0	0.0	0.0	0.00031844998659157954	0.0	2.0939777200770582e-05	0.0004166345189414397	0.0	0.0	0.0009452826758771133	0.0	1.8135654697134567e-05	0.0004172171615325777	0.0	0.0
unclassified_Flavobacteriaceae	0.0	0.0	0.0	0.0	0.0	0.0	0.0	0.0	0.0	0.0	0.0	0.0	0.0	0.0	9.880934736426066e-05
unclassified_Frankiales	0.0	0.0	1.4811303987203037e-05	0.0013911236256369	0.0	0.0006700728704246587	0.0014505053622405678	3.484684810258912e-05	0.000604546187328712	0.0019632794037447734	0.00028838701537463275	3.6271309394269135e-05	0.0013385717265836869	0.0	0.0
unclassified_Fusobacteriaceae	0.0	0.0	2.9622607974406075e-05	0.0	0.0	0.0	0.0	0.0	0.0	5.453553899291038e-05	0.0	0.00014508523757707654	0.0	0.0	0.00018115047016781122
unclassified_Gaiellales	0.0	1.6392636427716667e-05	0.0	0.010743496916063291	1.8798052521758747e-05	0.005004606750984171	0.006372965048993135	0.000435585601282364	0.0059447041753989995	0.013233957462279587	0.01014761810349489	0.00019949220166848026	0.008535567763020653	0.0	0.0
unclassified_Gammaproteobacteria	0.0	0.0	0.00010367912791042126	0.0009385894341646555	1.8798052521758747e-05	0.0	0.0013270580973690303	1.742342405129456e-05	0.0	0.0015088165788038539	0.0	0.003590859630032644	0.0010256588554342536	0.0	0.0005763878596248538
unclassified_Gastranaerophilales	0.0	0.0	0.0	0.0	0.0	0.00014657844040539408	0.0	3.484684810258912e-05	8.060615831049492e-05	1.8178512997636796e-05	9.012094230457272e-05	3.6271309394269135e-05	3.4768096794381466e-05	0.0	0.0
unclassified_Geminicoccaceae	1.7405228530650607e-05	0.0	0.0	0.0026649235720032183	1.8798052521758747e-05	0.0011307479688416116	0.0013579199135869144	0.00020908108861553476	0.0016725777849427698	0.001781494273768406	0.0043258052306194925	0.00016322089227421111	0.0026771434531673733	0.0	0.00011527757192497078
unclassified_Gemmataceae	0.0	0.0	0.0	0.0009050683829444892	0.0	6.281933160231175e-05	0.00037034179461461315	1.742342405129456e-05	0.0001410607770433661	0.0004362843119432831	0.0004325805230619491	1.8135654697134567e-05	6.953619358876295e-05	0.0	0.0
unclassified_Gemmatimonadaceae	0.0	0.0	0.00010367912791042124	0.0040392866720300345	0.0	0.00215679705167937	0.0033485070596404602	0.0004530090253336586	0.0031436401741093026	0.006198872932194146	0.006596852976694725	0.007961552412042074	0.0054933592935122715	0.0	0.0003787691648963325
unclassified_Gemmatimonadota	0.0	0.0	1.4811303987203037e-05	0.00011732367927058191	0.0	0.0	0.00037034179461461315	1.742342405129456e-05	2.015153957762373e-05	0.0002544991819669151	5.407256538274364e-05	0.0004715270221254988	0.0002433766775606703	0.0	3.293644912142022e-05
unclassified_Granulosicoccales	0.0	0.0	0.0	0.0	0.0	0.0	0.0	1.742342405129456e-05	0.0	0.0	0.0	0.0001088139281828074	5.215214519157222e-05	0.0	0.0
unclassified_Gven_F17	0.0	0.0	1.4811303987203037e-05	0.0	0.0	0.0	0.0	0.0	0.0002619700145091085	0.0	0.0	0.0001632208922742111	0.0	0.0	0.0
unclassified_Halieaceae	0.0	0.0	0.0	0.0	0.0	0.0	0.00012344726487153768	0.0	0.0	0.0	0.0	0.000544069640914037	0.0	0.0	1.646822456071011e-05
unclassified_Holosporaceae	0.0	0.0	0.0	0.0	0.0	0.0	9.258544865365329e-05	0.0	0.0	0.00014542810398109434	0.0	0.0	0.0	0.0	0.0
unclassified_Hydrogenedensaceae	0.0	0.0	0.0	0.0	0.0	0.0	0.0	0.0	0.0	0.00018178512997636792	0.0	0.0	0.0	0.0	0.0
unclassified_Hydrogenoanaerobacterium	0.0	0.0	0.0	0.0	0.0	0.0	0.0	0.0	6.045461873287119e-05	0.0	1.8024188460914547e-05	0.0	3.4768096794381466e-05	0.0	0.0
unclassified_Hyphomicrobiaceae	0.0	0.0	0.0	0.0011899973183159026	0.0	0.0	0.0001388781729804799	0.0	0.0	0.00010907107798582076	5.407256538274364e-05	0.00016322089227421111	0.0005736735971072942	0.0	0.0
unclassified_IMCC26256	0.0	0.0	0.0	0.0026481630463931352	0.0	8.375910880308233e-05	0.0014042126379137413	1.742342405129456e-05	8.060615831049492e-05	0.002654062897654972	0.0006128224076710946	0.0	0.001790556984910646	2.0682523267838682e-05	1.646822456071011e-05
unclassified_Ilumatobacteraceae	0.0	0.0	0.00022216955980804552	0.003301823545186377	0.0	0.0028687494765055692	0.0022837744001234475	0.00031362163292330213	0.0033048524907302924	0.005689874568260317	0.008020763865106974	9.067827348567284e-05	0.003424657534246575	0.0	0.0004611102876998831
unclassified_JG30_KF_CM45	0.0	0.0	0.0	0.00030168946098149636	0.0	0.0	0.0001697399891983643	0.0	6.045461873287119e-05	3.635702599527359e-05	0.0002343144499918891	0.0	1.7384048397190733e-05	0.0	0.0
unclassified_KF_JG30_B3	0.0	0.0	0.0	0.0	0.0	0.0002303375492084764	0.0	5.227027215388368e-05	0.00010075769788811864	0.00012724959098345758	0.0004325805230619491	0.0	8.69202419859537e-05	0.0	0.0
unclassified_KI89A_clade	0.0	0.0	0.0	0.0	0.0	0.0	0.0	0.0	0.0	0.0	0.0	0.0001088139281828074	0.0	0.0	0.0
unclassified_Kangiellaceae	0.0	0.0	1.4811303987203037e-05	0.0	0.0	0.0	0.0	0.0	0.0	3.635702599527359e-05	0.0	3.6271309394269135e-05	0.0	0.0	0.0
unclassified_Kiloniellaceae	1.7405228530650607e-05	0.0	0.00010367912791042124	0.0	0.0	2.0939777200770582e-05	6.172363243576884e-05	1.742342405129456e-05	0.0	0.0004362843119432831	0.0	0.002792890823358723	0.00010430429038314445	0.0	1.646822456071011e-05
unclassified_LWQ8	0.0	0.0	0.0	0.002866049879324216	1.8798052521758747e-05	2.0939777200770582e-05	0.0020060180541624875	1.742342405129456e-05	2.015153957762373e-05	0.0028176695146337016	0.00014419350768731635	0.0	0.0014950281621584035	0.0	0.0
unclassified_Lachnospiraceae	0.031851568211090614	0.0010983066406570169	0.0012589608389122575	0.0006871815500134082	0.0004887493655657273	0.02692855348019096	0.00035491088650567085	0.001585531588667805	0.009692890536837013	0.0005453553899291037	0.009624916638128369	0.006692056583242657	0.004189555663722969	0.00045501551189245087	0.015595408658992472
unclassified_Lachnospirales	0.0	0.0	1.4811303987203037e-05	0.0	0.0	0.0	0.0	3.484684810258912e-05	8.060615831049492e-05	0.0	9.012094230457272e-05	1.8135654697134567e-05	0.0	0.0	0.0
unclassified_Latescibacteraceae	0.0	0.0	5.924521594881215e-05	0.0	0.0	2.0939777200770582e-05	0.0	0.0	0.0	0.0006544264679149245	0.0004506047115228637	0.003300689154878491	0.0	0.0	6.587289824284044e-05
unclassified_Lentimicrobiaceae	0.0	0.0	0.0	0.0	0.0	0.0	0.0	0.0	0.0	0.0	0.0	0.0001088139281828074	0.0	0.0	0.0
unclassified_Leptolyngbyaceae	3.481045706130121e-05	0.0	0.0	3.3521051220166265e-05	0.0	0.0	1.543090810894221e-05	1.742342405129456e-05	0.0	1.8178512997636796e-05	0.0	1.8135654697134567e-05	3.4768096794381466e-05	0.0	0.0
unclassified_Limnochordaceae	0.0	0.0	0.0	0.0	0.0	0.0	0.00012344726487153768	0.0	0.0	0.0	0.0	0.0	0.0	0.0	0.0
unclassified_Longimicrobiaceae	0.00012183659971455425	0.0	0.0	0.0009721104853848217	0.0	0.00035597621241309984	0.0013270580973690305	1.742342405129456e-05	0.00040303079155247463	0.002199600072714052	3.604837692182909e-05	3.6271309394269135e-05	0.0012516514845977331	2.0682523267838682e-05	0.0
unclassified_MSBL8	0.0	0.0	0.0	0.0	0.0	0.0	0.0	0.0	0.0	0.0	0.0	5.44069640914037e-05	0.0	0.0	0.0
unclassified_Magnetospiraceae	0.0	0.0	0.0	0.0	0.0	0.0	9.258544865365329e-05	0.0	0.0	0.0	0.0	0.0	0.0	0.0	0.0
unclassified_Marinilabiliaceae	0.0	0.0	0.0	0.0	0.00022557663026110493	0.0	0.0	0.0	0.0	0.0	0.0	0.0	0.0	8.27300930713547e-05	1.646822456071011e-05
unclassified_Methylococcaceae	0.0	0.0	0.0	0.0	0.0	2.0939777200770582e-05	0.0	1.742342405129456e-05	2.015153957762373e-05	0.0	0.0	0.0	5.215214519157222e-05	0.0	0.0
unclassified_Methyloligellaceae	0.0	1.6392636427716667e-05	1.4811303987203037e-05	0.0	0.0	0.0001884579948069353	0.0002777563459609598	3.484684810258912e-05	0.00018136385619861359	0.00034539174695509913	0.0009372577999675564	0.0002176278563656148	0.0002086085807662889	0.0	1.646822456071011e-05
unclassified_Methylophagaceae	0.0	0.0	0.0	0.0	0.0	0.0	0.0	0.0	0.0	0.0	0.0	0.00019949220166848026	0.0	0.0	0.0
unclassified_Micropepsaceae	0.0	0.0	0.0	0.0	0.0	0.0	0.0	0.0	0.0	0.0	0.0001802418846091455	1.8135654697134567e-05	5.215214519157222e-05	0.0	0.0
unclassified_Microscillaceae	0.0	0.0	0.00016292434385923338	0.000385492089031912	1.8798052521758747e-05	8.375910880308233e-05	0.0004474963351593241	3.484684810258912e-05	0.00012090923746574241	0.001054353753862934	0.00025233863845280365	0.0	0.0007127459842848202	0.0	0.0
unclassified_Microtrichaceae	1.7405228530650607e-05	0.0	1.4811303987203037e-05	0.0007039420756234916	0.0	0.0001256386632046235	0.0006635290486845151	5.227027215388368e-05	0.00012090923746574241	0.002017814942737684	0.0	0.00034457743924555675	0.0007475140810792017	0.0	0.0
unclassified_Microtrichales	1.7405228530650607e-05	0.0	0.0	0.005296326092786271	3.7596105043517494e-05	0.0012982661864477762	0.0050459069516241035	0.0006098198417953095	0.0011687892955021765	0.006980548991092528	0.002469313819145293	0.00029017047515415313	0.004189555663722968	6.204756980351603e-05	4.940467368213034e-05
unclassified_Moduliflexaceae	0.0	0.0	1.4811303987203037e-05	0.0	0.0	0.0	0.0	0.0	0.0	0.0	0.0	0.0017410228509249187	0.0	0.0	0.0
unclassified_Muribaculaceae	0.1702405402582936	0.004786649836893268	0.0015996208306179275	0.0012235183695360687	0.0008459123634791437	0.07398023285032249	0.00015430908108942209	0.002543819911489006	0.014710623891665326	0.0017814942737684055	0.012725077053405668	0.02257889009793253	0.0067102426813156245	0.0010548086866597724	0.08910956309800239
unclassified_Myxococcaceae	0.0	0.0	0.0	0.0009888710109949047	0.0	6.281933160231175e-05	0.0004629272432682664	1.742342405129456e-05	0.00010075769788811864	0.0012543173968369388	0.0003424595807573764	0.0	0.0007127459842848202	0.0	0.0
unclassified_NS9_marine_group	0.0	0.0	0.0	0.0	0.0	0.0	0.0	0.0	8.060615831049492e-05	0.0	0.0	0.0	0.0	0.0	0.0
unclassified_Neisseriaceae	0.0	0.0	0.0	0.0	0.0	0.0	0.0	0.0	0.0	0.00047264133793855663	0.0	0.0	0.0	0.0	0.0
unclassified_Nitriliruptoraceae	0.0	0.0	0.0	0.00013408420488066506	0.0	0.0	0.0	0.0	0.0	0.0	0.0	0.0	0.0	0.0	0.0
unclassified_Nostocaceae	1.7405228530650607e-05	0.0	0.0	0.0	0.0	0.0	0.0	0.0	0.0	0.0	0.0	3.6271309394269135e-05	1.7384048397190733e-05	0.0	1.646822456071011e-05
unclassified_Oligoflexaceae	0.0	0.0	0.0	0.00031844998659157954	0.0	6.281933160231175e-05	0.0001388781729804799	0.0	8.060615831049492e-05	0.00016360661697873113	1.8024188460914547e-05	0.0	6.953619358876295e-05	0.0	0.0
unclassified_Oligoflexia	0.0	0.0	0.0	0.0	0.0	0.0	0.0	0.0	0.0	9.089256498818396e-05	0.0	0.0	0.0	0.0	0.0
unclassified_Opitutaceae	0.0	0.0	0.0	0.0	0.0	0.0	0.0	0.0	0.0	0.0	0.0	0.0	5.215214519157222e-05	0.0	0.0
unclassified_Oscillospiraceae	0.007901973752915377	0.0	0.0001333017358848273	3.3521051220166265e-05	7.519221008703499e-05	0.0016333026216601054	9.258544865365329e-05	0.000749207234205666	0.0027607609221344514	3.635702599527359e-05	0.0035687893152610813	0.0004715270221254988	0.0007301300326820108	0.00326783867631851	0.0035077318314312546
unclassified_Oscillospirales	0.0	0.0	0.0	0.0	0.0	0.0	0.0	0.0	4.030307915524746e-05	0.0	5.407256538274364e-05	0.0	3.4768096794381466e-05	0.0	0.0
unclassified_PHOS_HE36	0.0	0.0	2.9622607974406075e-05	0.0	0.0	0.0	0.0	0.0	0.0	1.8178512997636796e-05	0.0	0.001215088864708016	0.0	0.0	0.0
unclassified_PS1_clade	0.0	0.0	0.0	0.0	0.0	0.0	0.0	0.0	0.0	0.0	0.0	0.0001088139281828074	0.0	0.0	0.0
unclassified_PS_B29	0.0	0.0	0.0	0.0	0.0	0.0	0.0	0.0	0.0	9.089256498818396e-05	0.0	3.6271309394269135e-05	0.0	0.0	0.0
unclassified_Paenibacillaceae	0.0	0.0	0.0	0.0007374631268436577	0.0	0.0	0.0	0.0	0.0	0.0	0.0	0.0008342401160681901	0.0	0.0	0.0
unclassified_Parvibaculales	0.0	0.0	1.4811303987203037e-05	0.0	0.0	0.0	0.0	0.0	0.0	0.0	0.0	0.00019949220166848026	0.0	0.0	0.0
unclassified_Pedosphaeraceae	0.0	0.0	0.0	1.6760525610083132e-05	0.0	0.00018845799480693523	0.0008795617622097061	0.0	0.00012090923746574236	0.0005635339029267406	0.0004686288999837781	0.0	6.953619358876295e-05	0.0	0.0
unclassified_Peptococcaceae	0.0025759738225362896	0.00018031900070488336	0.0	0.0	0.00030076884034814	0.0002303375492084764	0.0	5.227027215388368e-05	0.0001410607770433661	1.8178512997636796e-05	0.0003424595807573764	3.6271309394269135e-05	1.7384048397190733e-05	0.00014477766287487073	0.0017126953543138517
unclassified_Phormidiaceae	0.0	0.0	0.0	0.0	0.0	4.1879554401541165e-05	0.0	0.0	0.00010075769788811867	0.0	1.8024188460914547e-05	0.0	0.0	0.0	0.0
unclassified_Phycisphaeraceae	0.0	0.0	0.0	0.0	0.0	0.0	0.0	0.0	0.0	9.089256498818396e-05	0.0	0.00012694958287994197	0.0	0.0	0.0
unclassified_Pla1_lineage	0.0	0.0	0.0	0.0	0.0	0.0	0.0	0.0	0.0	0.0	0.0	5.44069640914037e-05	0.0	0.0	0.0
unclassified_Planctomycetales	0.0	0.0	0.0	0.0	0.0	0.0	0.0002314636216341332	0.0	0.0	0.0	0.0	0.0	0.00012168833878033516	0.0	0.0
unclassified_Polyangiaceae	0.0	0.0	0.0	0.00033521051220166266	0.0	0.00018845799480693523	0.0	0.0	0.00010075769788811867	0.0	0.00016221769614823092	0.0	1.7384048397190733e-05	0.0	0.0
unclassified_Prevotellaceae	0.0002610784279597591	0.0	0.0	0.000502815768302494	0.0	0.0037691598961387047	1.543090810894221e-05	1.742342405129456e-05	0.0006246977269063356	0.0003090347209598255	0.0009012094230457274	0.0020130576713819365	0.0002781447743550518	4.136504653567735e-05	0.003112494441974211
unclassified_Prolixibacteraceae	0.0	0.0	4.44339119616091e-05	0.0	0.0	0.0	0.0	0.0	0.0	0.0	0.0	0.0011244105912223432	0.0	0.0	0.0
unclassified_Propionibacteriaceae	0.0	0.0	0.0	1.6760525610083132e-05	0.0	4.1879554401541165e-05	0.0	3.484684810258912e-05	2.015153957762373e-05	0.0	0.00025233863845280365	0.0	3.4768096794381466e-05	0.0	1.646822456071011e-05
unclassified_Pseudonocardiaceae	0.0	0.0	0.0	0.0001005631536604988	0.0	0.0	0.0	0.0	0.0	1.8178512997636796e-05	0.0	0.0	1.7384048397190733e-05	0.0	0.0
unclassified_RF39	0.0019841960524941693	0.0	0.0	0.0	1.8798052521758747e-05	6.281933160231175e-05	1.543090810894221e-05	0.00010454054430776735	4.030307915524746e-05	0.0	0.0002343144499918891	3.6271309394269135e-05	1.7384048397190733e-05	0.0	0.00031289626665349215
unclassified_Reyranellaceae	0.0	0.0	0.0	0.001541968356127648	0.0	2.0939777200770582e-05	0.0009875781189723014	0.0	2.015153957762373e-05	0.000527176876931467	0.0002343144499918891	0.0	0.0004172171615325777	2.0682523267838682e-05	0.0
unclassified_Rhizobiales	0.0	0.0	0.0	0.002832528828104049	0.0	0.0004187955440154116	0.0008178381297739372	6.969369620517824e-05	0.000665000806061583	0.0012724959098345755	0.0009552819884284713	1.8135654697134567e-05	0.001773172936513455	0.0	0.0
unclassified_Rhizobiales_Incertae_Sedis	0.0	0.0	1.4811303987203037e-05	1.6760525610083132e-05	0.0	0.0007119524248261999	0.0002314636216341332	6.969369620517824e-05	0.0005642431081734644	7.271405199054717e-05	0.0012256448153421893	0.0017047515415306493	0.0007648981294763925	0.0	0.0
unclassified_Rhodanobacteraceae	0.0	0.0	0.0	0.005396889246446769	0.0	0.0	0.004428670627266415	6.969369620517824e-05	8.060615831049492e-05	0.009198327576804218	5.407256538274364e-05	1.8135654697134567e-05	0.0051109102287740776	0.0	1.646822456071011e-05
unclassified_Rhodobacteraceae	5.2215685591951816e-05	0.0	0.0	0.00028492893537141324	0.0	0.00031409665801155874	0.0006943908649023995	3.484684810258912e-05	0.000443333870707722	0.0004544628249409198	0.0012797173807249328	0.001922379397896264	0.0002781447743550518	0.0	0.0001811504701678112
unclassified_Rhodocyclaceae	0.0	0.0	0.0	0.0	0.0	0.0	0.0001388781729804799	0.0	0.0	0.0	0.0	0.0	0.0	0.0	0.0
unclassified_Rhodospirillales	0.0	0.0	1.4811303987203037e-05	8.380262805041566e-05	0.0	0.0037900996733394757	1.543090810894221e-05	0.0001742342405129456	0.0007456069643720781	0.0003817487729503727	0.0008831852345848127	0.00019949220166848026	0.00033029691954662395	2.0682523267838682e-05	0.0
unclassified_Rhodothermaceae	0.0	0.0	4.44339119616091e-05	0.00026816840976133006	0.0	0.0	0.0	0.0	0.0	0.0	0.0	0.001178817555313747	0.0	0.0	1.646822456071011e-05
unclassified_Rickettsiaceae	0.0	0.0	0.0	0.0	0.0	0.0	0.0	0.0	0.0	0.0002726776949645519	0.0	0.0	0.0	0.0	0.0
unclassified_Rokubacteriales	0.0	0.0	0.0	5.028157683024939e-05	0.0	0.0011098081916408409	0.0	8.71171202564728e-05	0.0013501531517007902	0.0	0.004938627638290586	1.8135654697134567e-05	0.000538905500312913	0.0	0.0
unclassified_Roseiflexaceae	0.0	0.0	0.0	3.3521051220166265e-05	0.0	2.0939777200770582e-05	0.0	0.0	0.0	0.00018178512997636792	0.0	0.0	0.0	0.0	0.0
unclassified_Rs_E47_termite_group	0.0	0.0	0.0	0.0	0.0	2.0939777200770582e-05	0.0	0.0	0.0	0.0	0.0	0.0	0.0	0.0	0.0003458327157749123
unclassified_Ruminococcaceae	0.009137744978591569	0.0008196318213858335	0.0007109425913857456	0.00011732367927058191	3.7596105043517494e-05	0.0007747717564285116	0.00044749633515932404	0.00041816217723106936	0.0013300016121231663	1.8178512997636796e-05	0.0027577008345199268	0.0009974610083424013	0.0005562895487101036	0.00512926577042399	0.00466050755068096
unclassified_SAR86_clade	0.0	0.0	0.0	0.0	0.0	0.0	0.0	0.00031362163292330213	0.0	0.0	0.0	0.0	0.0	2.0682523267838682e-05	0.0
unclassified_SBR1031	0.0	0.0	0.0	0.0	0.0	8.375910880308233e-05	0.0	0.0	0.00010075769788811864	0.0	0.0004325805230619491	0.0	5.215214519157222e-05	0.0	0.0
unclassified_SB_5	0.0	0.0	0.0	0.0	0.0	0.0	0.0	0.0	0.0	0.0	0.0	0.0013783097569822274	0.0	0.0	0.0
unclassified_SC_I_84	0.0	0.0	0.0	0.0014749262536873154	0.0	0.0003140966580115588	0.0011110253838438394	0.00010454054430776735	0.0012896985329679186	0.00243592074168333	0.002433265442223464	1.8135654697134567e-05	0.0020339336624713164	0.0	1.646822456071011e-05
unclassified_SG8_4	0.0	0.0	0.0	0.0	0.0	0.0	0.0	0.0	0.0	0.0	0.0	0.0005077983315197679	0.0	0.0	0.0
unclassified_SZB50	0.0	0.0	0.0	0.0	0.0	0.0	0.0	0.0	0.0	0.0	0.0	0.00019949220166848026	0.0	0.0	0.0
unclassified_Saccharimonadaceae	0.0	0.0	0.002162450382131643	0.0	0.0	0.0	0.0	0.0	0.0011083346767693052	0.001399745500818033	0.0	0.0	0.0	0.0	0.0
unclassified_Saccharimonadales	0.0	0.0	0.0	0.0003519710378117458	0.0	2.0939777200770582e-05	0.0008178381297739371	0.0	2.015153957762373e-05	0.0010907107798582077	5.407256538274364e-05	0.0	0.00045198525832695907	0.0	0.0
unclassified_Sandaracinaceae	0.0	0.0	8.88678239232182e-05	0.0009218289085545725	0.0	0.0001256386632046235	0.00015430908108942209	1.742342405129456e-05	0.00020151539577623732	0.00047264133793855663	0.0016041527730213947	0.00290170475154153	0.0005736735971072943	0.0	0.00037876916489633253
unclassified_Saprospiraceae	0.0	0.0	0.0018514129984003788	0.0009218289085545725	0.0	0.0	0.00030861816217884417	0.0	6.045461873287119e-05	0.0015997091437920375	0.0	0.0013239027928908234	0.00045198525832695907	0.0	0.000296428042092782
unclassified_Sedimenticolaceae	1.7405228530650607e-05	0.0	2.9622607974406075e-05	0.0	0.0	0.0	0.00018517089730730652	0.0011673694114367355	0.0	0.0	0.0	0.0011425462459194776	0.0	0.0	3.293644912142022e-05
unclassified_Selenomonadaceae	0.0	0.0	1.4811303987203037e-05	0.0	0.01317743481775288	6.281933160231175e-05	0.0	5.227027215388368e-05	0.0003828792519748509	0.0	0.0003604837692182909	0.0	5.215214519157221e-05	0.008665977249224405	0.0
unclassified_Solemya_velum_gill_symbiont	0.0	0.0	0.0	0.0	0.0	0.0	0.0	0.0	0.0	0.0	0.0	0.0001632208922742111	0.0	0.0	0.0
unclassified_Solirubrobacteraceae	0.0	0.0	0.0	0.00036873156342182885	7.519221008703499e-05	0.0004187955440154117	0.0004629272432682664	1.742342405129456e-05	0.0005037884894405933	0.0005453553899291038	0.0008471368576629838	3.6271309394269135e-05	0.0005562895487101036	0.0	0.0
unclassified_Solirubrobacterales	0.0	0.0	0.0	0.0	0.0	4.1879554401541165e-05	9.258544865365329e-05	0.0	0.00010075769788811864	0.00021814215597164155	7.209675384365819e-05	1.8135654697134567e-05	5.215214519157221e-05	0.0	0.0
unclassified_Sphingomonadaceae	3.481045706130121e-05	0.0	1.4811303987203037e-05	0.0027822472512738	0.0	0.0004187955440154116	0.0012961962811511454	6.969369620517824e-05	0.0007053038852168306	0.003472095982548627	0.0012977415691858474	7.254261878853827e-05	0.0016514845977331194	0.0	0.0
unclassified_Spirochaetaceae	0.0	0.0	2.9622607974406075e-05	1.6760525610083132e-05	0.0	0.0	0.0005863745081398041	0.0	0.0	1.8178512997636796e-05	0.0	0.0004896626768226333	6.953619358876295e-05	0.0	0.0
unclassified_Spirochaetota	0.0	0.0	0.0	0.0	0.0	0.0	0.0	0.0	0.0	0.0	0.0	0.00014508523757707654	0.0	0.0	0.0
unclassified_Spirosomaceae	0.0	0.0	0.0	0.0	0.0	2.0939777200770582e-05	0.0	0.0	4.030307915524746e-05	0.0	0.0	1.8135654697134567e-05	0.0	0.0	0.0
unclassified_Sporichthyaceae	0.0	0.0	0.0	0.0004190131402520783	0.0	6.281933160231175e-05	0.00020060180541624876	5.227027215388368e-05	0.00016121231662098983	0.0003090347209598255	0.0002343144499918891	0.0	0.00034768096794381473	0.0	1.646822456071011e-05
unclassified_Steroidobacteraceae	0.0	0.0	0.0	0.0	0.0	2.0939777200770582e-05	0.0	1.742342405129456e-05	4.030307915524746e-05	0.0	0.00019826607307006001	0.0	6.953619358876295e-05	0.0	0.0
unclassified_Subgroup_7	0.0	0.0	0.0	0.00026816840976133006	0.0	0.0001256386632046235	0.00032404907028778636	1.742342405129456e-05	0.00010075769788811864	0.0003090347209598255	0.0002343144499918891	1.8135654697134567e-05	0.00010430429038314442	0.0	0.000148214021046391
unclassified_Sutterellaceae	0.0	0.0	0.0	0.0	0.0	0.0004187955440154117	0.0	5.227027215388368e-05	0.00044333387070772214	0.0	0.001514031830716822	3.6271309394269135e-05	0.0004172171615325777	0.0	0.0
unclassified_Sva1033	0.0	0.0	0.0001777356478464364	1.6760525610083132e-05	0.0	0.0	0.0	0.0	0.0	0.0003635702599527359	0.0004686288999837782	0.007743924555676459	1.7384048397190733e-05	0.0	9.880934736426068e-05
unclassified_Syntrophobacterales	0.0	0.0	2.9622607974406075e-05	0.0	0.0	0.0	0.0	0.0	0.0	0.0	0.0	0.0008705114254624591	0.0	2.0682523267838682e-05	0.0
unclassified_TRA3_20	0.0	0.0	0.0	0.0027152051488334677	0.0	0.0005234944300192647	0.0007561144973381683	0.00010454054430776735	0.001047880058036434	0.0006726049809125613	0.0017843946576305402	9.067827348567284e-05	0.0011125790974202071	0.0	1.646822456071011e-05
unclassified_Terasakiellaceae	0.0	0.0	0.0	0.0002011263073209976	0.0	0.0	0.0	0.0	0.0	0.0	0.0	0.0	0.0	0.0	0.0
unclassified_Thalassobaculales	0.0	0.0	0.0	0.0004022526146419952	0.0	0.0	0.0	0.0	0.0	0.00023632066896927832	0.0	0.00023576351106274936	1.7384048397190733e-05	0.0	1.646822456071011e-05
unclassified_Thermodesulfovibrionia	1.7405228530650607e-05	0.0	0.0002666034717696546	0.0	0.0	0.0	0.0	0.0	0.0	0.0	0.0	0.009466811751904244	0.0	0.0	4.9404673682130334e-05
unclassified_Thiohalorhabdaceae	0.0	0.0	0.0	0.0	3.7596105043517494e-05	0.0	0.0	0.0	0.0	0.0	0.0	0.00010881392818280739	0.0	2.0682523267838682e-05	0.0
unclassified_Thiotrichaceae	0.0	0.0	1.4811303987203037e-05	0.0	0.0	0.0	0.0	0.0	0.0	0.00023632066896927832	0.0	0.0010700036271309396	1.7384048397190733e-05	0.0	6.587289824284044e-05
unclassified_UASB_TL25	0.0	0.0	0.0	0.0	0.0	0.0	0.0	0.0	0.0	0.0	0.0	0.0002176278563656148	0.0	0.0	0.0
unclassified_UBA10353_marine_group	0.0	0.0	0.0	0.0	0.0	0.0	0.0	0.0	0.0	0.0	0.0	0.0001813565469713457	0.0	0.0	0.0
unclassified_UBA12411	0.0	0.0	2.9622607974406075e-05	0.0	0.0	0.0	0.0	0.0	0.0	0.0	0.0	0.0001088139281828074	6.953619358876295e-05	0.0	0.0
unclassified_UCG_010	0.0005569673129808193	0.0	0.0	0.0	0.0	0.0	0.0	1.742342405129456e-05	2.015153957762373e-05	0.0	1.8024188460914547e-05	1.8135654697134567e-05	0.0	0.0	0.0003787691648963325
unclassified_Unknown_Family	1.7405228530650607e-05	0.0	0.00029622607974406066	1.6760525610083132e-05	0.00016918247269582872	0.0	0.0	0.0	0.0	0.0005635339029267406	0.00019826607307006001	0.01171563293434893	0.0	0.00026887280248190284	0.00021408691928923146
unclassified_VHS_B4_70	0.0	0.0	0.0	0.0	0.0	0.0	0.0	0.0	0.0	0.0	0.0007389917268974963	1.8135654697134567e-05	0.0	0.0	0.0
unclassified_Vampirovibrionales	0.0	0.0	0.0	0.0	0.0	0.0	6.172363243576884e-05	0.0	0.0	0.0	0.0	0.0	0.0	0.0	0.0
unclassified_Veillonellales_Selenomonadales	0.0	0.0	1.4811303987203037e-05	0.0	1.8798052521758747e-05	8.375910880308233e-05	0.0	6.969369620517824e-05	0.00030227309366435593	0.0	0.0003785079576792055	9.067827348567284e-05	0.0001390723871775259	0.0	1.646822456071011e-05
unclassified_Vermiphilaceae	0.0	0.0	0.0	0.00013408420488066506	0.0	0.0	4.629272432682664e-05	1.742342405129456e-05	0.0	7.271405199054717e-05	5.407256538274364e-05	0.00019949220166848026	1.7384048397190733e-05	0.0	0.0
unclassified_Verrucomicrobiaceae	0.0	0.0	0.0	0.0	0.0	6.281933160231175e-05	9.258544865365329e-05	0.0	0.0	0.00010907107798582076	3.604837692182909e-05	0.0	8.69202419859537e-05	0.0	0.0
unclassified_Vicinamibacteraceae	0.0	0.0	1.4811303987203037e-05	0.0011732367927058194	1.8798052521758747e-05	0.0006491330932238881	0.001296196281151146	3.484684810258912e-05	0.0011486377559245524	0.0010179967278676604	0.002343144499918892	0.0	0.0014081079201724493	0.0	1.646822456071011e-05
unclassified_Vicinamibacterales	0.0	0.0	4.44339119616091e-05	0.0014916867792973988	0.0	0.0013192059636485468	0.0010184399351901862	0.00020908108861553476	0.0015315170078994036	0.001381566987820396	0.005929958003640886	3.6271309394269135e-05	0.0023989986788123213	0.0	6.587289824284044e-05
unclassified_WCHB1_41	0.0	0.0	2.9622607974406075e-05	0.0	0.0	0.0	0.0	0.0	4.030307915524746e-05	0.0	0.0	0.001505259339862169	1.7384048397190733e-05	0.0	0.0
unclassified_WD2101_soil_group	0.0	0.0	0.0	0.0	0.0	2.0939777200770582e-05	0.00024689452974307536	0.0	6.045461873287119e-05	0.00010907107798582076	1.8024188460914547e-05	0.0	1.7384048397190733e-05	0.0	0.0
unclassified_WWH38	0.0	0.0	0.0	0.0014581657280772324	0.0	0.0	0.001033870843299128	0.0	0.0	0.0008180330848936557	0.0	0.0	0.0003129128711494333	0.0	0.0
unclassified_WX65	0.0	0.0	0.0	0.0	0.0	0.0001884579948069353	0.0	0.0	0.00022166693535386104	3.635702599527359e-05	0.0007930642922802402	0.0	0.00010430429038314442	0.0	0.0
unclassified_Woesearchaeales	0.0	0.0	0.0	0.0	1.8798052521758747e-05	0.0	6.172363243576884e-05	0.0	0.0	0.0	0.0	0.0	1.7384048397190733e-05	0.00014477766287487073	0.0011363074946889975
unclassified_Woeseiaceae	0.0	0.0	2.9622607974406075e-05	0.0	0.0	0.0	0.0	0.0	0.0	7.271405199054717e-05	0.0	0.0006710192237939789	0.0	0.0	0.0
unclassified_Xanthobacteraceae	3.481045706130121e-05	8.196318213858335e-05	1.4811303987203037e-05	0.001022392062215071	3.7596105043517494e-05	0.0019473992796716643	0.0014505053622405678	0.000435585601282364	0.002780912461712075	0.0005998909289220142	0.008074836430489717	5.44069640914037e-05	0.001981781517279744	4.136504653567735e-05	4.940467368213034e-05
unclassified_YM_S32_TM7_50_20	0.0	0.0	0.0	0.0005698578707428265	0.0	0.0	0.000586374508139804	5.227027215388368e-05	0.0	0.000527176876931467	3.604837692182909e-05	0.0	0.0006084416939016757	0.0	0.0
unclassified_[Clostridium]_methylpentosum_group	0.00013924182824520486	0.0	0.0	0.0	0.0	0.0	0.0	0.0	0.0	0.0	0.0	0.0	0.0	0.0	0.0
unclassified_[Eubacterium]_coprostanoligenes_group	0.0011139346259616387	0.00027867481927118336	8.88678239232182e-05	0.00015084473049074818	0.0009023065210444199	0.003392243906524834	0.00010801635676259549	0.000313621632923302	0.0013904562308560374	0.00016360661697873113	0.003226329734503704	0.00023576351106274936	0.0008865864682567275	0.000517063081695967	0.0006422607578676942
unclassified_bacterium_PM5_3	0.0	0.0	0.0	0.0	0.0	0.0	0.0	0.00013938739241035647	0.0	0.0	0.0	0.0	0.0	0.0	0.0
unclassified_bacterium_rJ7	0.0	0.0	0.0	0.0	0.0	2.0939777200770582e-05	0.0	0.0	0.0	0.0	0.0	0.0	6.953619358876295e-05	0.0	1.646822456071011e-05
unclassified_candidate_division_SR1_bacterium_MGEHA	0.00142722873951335	6.557054571086667e-05	0.0	0.0	7.519221008703499e-05	0.0	0.0	0.0	0.0	0.0	0.0	0.0	0.0	0.00012409513960703203	0.0
unclassified_koll11	0.0	0.0	0.0	0.0	0.0	0.0	0.0	0.0	0.0	0.0	0.0	0.00019949220166848026	0.0	0.0	0.0
uncultured_Acidimicrobiales_bacterium	0.0	0.0	1.4811303987203037e-05	0.0	0.0	0.0	0.0	0.0	0.0	0.0	0.0	0.0010337323177366704	0.0	0.0	0.0
uncultured_Acidimicrobiia_bacterium	0.0	0.0	1.4811303987203037e-05	6.704210244033253e-05	3.7596105043517494e-05	6.281933160231175e-05	1.543090810894221e-05	0.0005575495696414259	4.030307915524746e-05	0.0	0.00016221769614823092	1.8135654697134567e-05	8.69202419859537e-05	0.0	0.0
uncultured_Aciditerrimonas_sp.	0.0	0.0	0.0	0.0	0.0	8.375910880308233e-05	0.0	5.227027215388368e-05	0.00016121231662098983	0.0	0.0003785079576792055	1.8135654697134567e-05	0.00012168833878033516	0.0	0.0
uncultured_Acidobacteria_bacterium	0.0	0.0	5.9245215948812136e-05	0.002379994636631805	0.0	0.0015914230672585644	0.001959725329835661	0.00010454054430776737	0.0020151539577623733	0.003181239774586439	0.0018384672230132835	0.0010700036271309391	0.001512412210555594	2.0682523267838682e-05	0.0
uncultured_Acidobacteriaceae_bacterium	0.0	0.0	0.0	0.0007374631268436577	0.0	0.0001256386632046235	0.0006018054162487463	3.484684810258912e-05	6.045461873287119e-05	0.0007998545718960191	0.0001802418846091455	0.0	0.0005562895487101036	0.0	0.0
uncultured_Acidobacterium_sp.	0.0	0.0	0.0	1.6760525610083132e-05	0.0	0.0004606750984169528	1.543090810894221e-05	6.969369620517824e-05	0.0007254554247944543	1.8178512997636796e-05	0.001964636542239685	1.8135654697134567e-05	0.0003476809679438148	0.0	0.0
uncultured_Actinomycetales_bacterium	0.0	0.0	4.44339119616091e-05	0.0008045052292839903	0.00011278831513055249	0.00018845799480693523	0.0012036108324974923	1.742342405129456e-05	0.00018136385619861359	0.0016724231957825852	0.0001802418846091455	0.0006710192237939788	0.0011994993394061609	4.136504653567735e-05	0.00013174579648568088
uncultured_Alphaproteobacteria_bacterium	0.0	0.0	0.0	0.0	0.0	0.00020939777200770584	0.0	3.484684810258912e-05	0.0004231823311300983	0.0	0.0012616931922640182	0.00029017047515415313	0.00020860858076628884	0.0	1.646822456071011e-05
uncultured_Aminicenantes_bacterium	0.0	0.0	2.9622607974406075e-05	0.0	0.0	0.0	0.0	0.0	0.0	0.00014542810398109434	0.0	0.0011062749365252087	0.0	0.0	1.646822456071011e-05
uncultured_Armatimonadetes_bacterium	0.0	0.0	0.0	1.6760525610083132e-05	0.0	0.0	0.00010801635676259549	0.0	4.030307915524746e-05	7.271405199054717e-05	0.0	0.0	8.692024198595367e-05	0.0	0.0
uncultured_Bacteriovorax_sp.	0.0	0.0	0.0	0.0	0.0	2.0939777200770582e-05	0.0	1.742342405129456e-05	0.0	0.00019996364297400476	1.8024188460914547e-05	0.0	1.7384048397190733e-05	0.0	0.0
uncultured_Bacteroidales_bacterium	0.008963692693285064	6.557054571086667e-05	0.00038509390366727885	6.704210244033253e-05	0.0005263454706092449	0.0014867241812547116	4.629272432682663e-05	0.000836324354462139	0.00253909398678059	0.0007453190329031086	0.00641661109208558	0.0074900253899165764	0.00020860858076628884	0.0005377456049638057	0.012960492729278857
uncultured_Bacteroidetes_bacterium	0.0	0.0	1.4811303987203037e-05	0.0	0.0	2.0939777200770582e-05	0.0	0.0	0.0	9.089256498818397e-05	0.0	0.0010518679724338049	6.953619358876295e-05	0.0	3.293644912142022e-05
uncultured_Barnesiella_sp.	0.0003481045706130121	0.0	0.0	5.028157683024939e-05	0.0	0.003182846134517129	0.0	0.0	0.0006851523456392069	1.8178512997636796e-05	0.00014419350768731635	3.6271309394269135e-05	0.0002086085807662889	0.0	0.0
uncultured_Candidatus_Rokubactera_bacterium	0.0	0.0	0.0	0.0	0.0	0.0002722171036100176	0.0	1.742342405129456e-05	0.0002619700145091085	0.0	0.001550080207638651	0.0	0.00017384048397190734	0.0	0.0
uncultured_Candidatus_Saccharibacteria_bacterium	0.0009920980262470844	0.0010983066406570169	0.0	0.01769911504424779	0.0009023065210444197	8.375910880308233e-05	0.019967595092971226	0.0009931351709237901	0.0008665162018378204	0.027322305035448104	1.8024188460914547e-05	0.0	0.00872679229538975	0.0011168562564632886	0.0016632906806317213
uncultured_Chlorobi_bacterium	0.0	0.0	1.4811303987203037e-05	0.0	0.0	4.1879554401541165e-05	0.0	0.0	4.030307915524746e-05	0.00012724959098345758	9.012094230457272e-05	0.00027203482045701856	0.0	0.0	1.646822456071011e-05
uncultured_Chlorobiales_bacterium	0.0	0.0	0.0	5.028157683024939e-05	0.0	0.0	0.0	1.742342405129456e-05	2.015153957762373e-05	7.271405199054717e-05	1.8024188460914547e-05	0.0	0.0001390723871775259	0.0	0.0
uncultured_Chloroflexi_bacterium	0.0	0.0	0.0	1.6760525610083132e-05	0.0	0.0	0.00012344726487153768	0.0	4.030307915524746e-05	0.00012724959098345758	0.00019826607307006004	0.0	0.00010430429038314442	0.0	0.0
uncultured_Clostridia_bacterium	0.00015664705677585547	0.0	0.0	0.0	0.0	0.0	0.0	0.0	0.0	0.0	0.0	0.0	0.0	0.0	0.00044464206313917296
uncultured_Clostridiales_bacterium	0.0026804051937201934	0.0	0.0	0.0004525341914722445	0.0	6.281933160231175e-05	1.543090810894221e-05	0.00012196396835906191	0.00022166693535386104	0.0	0.0003604837692182909	9.067827348567284e-05	0.00012168833878033516	2.0682523267838682e-05	0.0009386887999604764
uncultured_Conexibacteraceae_bacterium	0.0	0.0	0.0	0.0	0.0	0.0	0.00020060180541624876	0.0	0.0	0.0	0.00012616931922640183	0.0	0.0	0.0	0.0
uncultured_Cytophagales_bacterium	0.0	0.0	0.0	0.00023464735854116382	0.0	0.0	0.0	0.0	0.0	0.0	0.0	0.0002176278563656148	0.0	0.0	0.0
uncultured_Deferribacteres_bacterium	0.0	0.0	1.4811303987203037e-05	0.0	0.0	0.0	0.0	0.0	0.0	0.0	0.0	0.001976786361987668	0.0	0.0	1.646822456071011e-05
uncultured_Desulfovirga_sp.	0.0	1.6392636427716667e-05	0.0	0.0	0.0	0.0002303375492084764	9.258544865365329e-05	6.969369620517824e-05	0.0004231823311300984	1.8178512997636796e-05	0.00118959643842036	1.8135654697134567e-05	0.00020860858076628884	0.0	1.646822456071011e-05
uncultured_Erysipelotrichia_bacterium	0.00010443137118390363	0.0	0.0	0.0	0.0	0.0	0.0	0.0	0.0	0.0	0.0	0.0	0.0	2.0682523267838682e-05	0.0
uncultured_Ferrimicrobium_sp.	0.0	0.0	0.0	0.0	0.0	0.000251277326409247	0.0	3.484684810258912e-05	0.0003425761728196034	0.0	0.0015681043960995653	0.0	0.00012168833878033516	2.0682523267838682e-05	0.0
uncultured_Firmicutes_bacterium	0.004125039161764194	0.0	0.0	0.0009218289085545724	0.0	6.281933160231175e-05	9.258544865365329e-05	0.0	0.00016121231662098983	0.00018178512997636792	0.00012616931922640183	0.0008161044613710555	0.00017384048397190737	0.0	0.0019432504981637927
uncultured_High_GC_Gram_positive_bacterium_Sva0389	0.0	0.0	2.9622607974406075e-05	0.0	0.0	2.0939777200770582e-05	0.0	0.0	0.0	0.00021814215597164155	3.604837692182909e-05	0.0011788175553137468	0.0	0.0	3.293644912142022e-05
uncultured_Iamiaceae_bacterium	0.0	0.0	0.0	0.0	0.0	2.0939777200770582e-05	0.0	0.0	0.00010075769788811867	0.0	0.00025233863845280365	0.0	8.692024198595367e-05	0.0	0.0
uncultured_Kiritimatiellaeota_bacterium	0.0	0.0	0.0	0.0	0.0	0.0	0.0	0.0	0.0	0.0	0.0	9.067827348567284e-05	0.0	0.0	0.0
uncultured_Kofleriaceae_bacterium	0.0	0.0	0.0	0.0	0.0	0.0	0.0	0.0	0.0	0.0	0.0	0.0001088139281828074	0.0	0.0	0.0
uncultured_Latescibacteria_bacterium	0.0	0.0	1.4811303987203037e-05	0.0	0.0	0.0	0.0	0.0	0.0	0.0	0.0	0.00023576351106274936	0.0	0.0	0.0
uncultured_Lentisphaerae_bacterium	0.0	0.0	1.4811303987203037e-05	0.0	0.0	0.0	0.0	0.0	0.0	0.0	0.0	3.6271309394269135e-05	0.0	0.0	0.0
uncultured_Litorilinea_sp.	0.0	0.0	0.0	1.6760525610083132e-05	0.0	0.0	0.0	0.0	0.0	0.0002908562079621887	0.0	0.0	6.953619358876295e-05	0.0	0.0
uncultured_Microgenomates_group_bacterium	0.0	0.0	0.0	0.000620139447573076	0.0	0.0	0.0001388781729804799	0.0	0.0	0.0007271405199054716	0.0	0.0	0.00013907238717752592	0.0	0.0
uncultured_Mollicutes_bacterium	0.0	0.0	0.0	0.0	0.0	0.0	0.0	0.0	0.0	0.0	0.00010814513076548728	0.0	1.7384048397190733e-05	0.0	0.0
uncultured_Myxococcales_bacterium	0.0	0.0	0.0	0.0	0.0	0.0	0.0	0.0	2.015153957762373e-05	0.0	1.8024188460914547e-05	0.0	1.7384048397190733e-05	0.0	0.0
uncultured_Oceanibaculum_sp.	0.0	0.0	0.0	0.0	0.0	0.0	0.0	0.00027877478482071295	0.0	0.0	0.0	0.0	0.0	0.0	0.0
uncultured_Parcubacteria_group_bacterium	0.0	0.0	1.4811303987203037e-05	0.0	0.0	0.0	0.0	0.0	0.0	0.0	0.0	0.00014508523757707654	0.0	0.0	0.0
uncultured_Roseobacter_sp.	0.0	0.0	0.0	0.00021788683293108072	0.0	0.0	0.0	0.0	0.0	0.0	1.8024188460914547e-05	1.8135654697134567e-05	5.215214519157222e-05	0.0	0.0
uncultured_Rubrobacteria_bacterium	0.0	0.0	0.0	0.0	0.0	8.375910880308233e-05	0.0	1.742342405129456e-05	6.045461873287119e-05	0.0	0.00032443539229646184	0.0	6.953619358876295e-05	0.0	0.0
uncultured_Ruminococcaceae_bacterium	0.000487346398858217	0.0	0.0	0.0004357736658621615	0.0	0.0017798810620654995	4.629272432682664e-05	3.484684810258912e-05	0.00016121231662098983	3.635702599527359e-05	7.209675384365819e-05	5.44069640914037e-05	0.00010430429038314445	0.0	9.880934736426066e-05
uncultured_Solirubrobacter_sp.	0.0	0.0	1.4811303987203037e-05	0.0	0.0	0.00010469888600385292	0.0	0.0	2.015153957762373e-05	0.0	0.00028838701537463275	0.0	0.0	0.0	0.0
uncultured_Syntrophobacteraceae_bacterium	0.0	0.0	0.0	0.00026816840976133006	0.0	6.281933160231175e-05	0.00012344726487153768	1.742342405129456e-05	0.0	0.00019996364297400468	5.407256538274364e-05	0.0	0.00012168833878033516	0.0	0.0
uncultured_Termite_group_1_bacterium	0.0	0.0	0.0	0.0	0.0	0.0	0.0	0.0	0.0	0.00018178512997636795	0.0	0.0	1.7384048397190733e-05	0.0	0.0
uncultured_Verrucomicrobia_bacterium	0.0	0.0	1.4811303987203037e-05	0.0	0.0	0.0	0.0	0.0	0.0	0.0004544628249409198	0.0	0.0009067827348567285	0.0	0.0	0.000872815901717636
uncultured_Verrucomicrobium_sp.	0.0	0.0	0.0	0.0	0.0	0.0	0.0	0.0	0.0	0.0	0.0	9.067827348567284e-05	0.0	0.0	0.0
uncultured_actinobacterium	0.0	0.0	0.00011849043189762427	0.0029498525073746312	0.0	0.0010260490828377586	0.0017899853406372966	8.71171202564728e-05	0.0012292439142350476	0.003944737320487184	0.002162902615309746	0.002883569096844396	0.0018774772268965994	0.0	9.880934736426066e-05
uncultured_archaeon	0.0	0.0	0.0	0.0	1.8798052521758747e-05	0.0	0.0	0.0	0.0	0.0	0.0	0.0	3.4768096794381466e-05	4.136504653567735e-05	0.00023055514384994152
uncultured_bacterium_CSL142	0.0	0.0	0.0	0.0	0.0	0.0	0.0	3.484684810258912e-05	0.0	0.0	5.407256538274364e-05	0.0	0.0	0.0	0.0
uncultured_cyanobacterium	0.0	0.0	1.4811303987203037e-05	0.0	0.0	6.281933160231175e-05	0.0	0.00010454054430776735	0.0002015153957762373	0.0	0.00028838701537463275	3.6271309394269135e-05	8.692024198595367e-05	0.0	0.0
uncultured_deep_sea_bacterium	0.0	0.0	0.0	0.00016760525610083133	0.0	0.0	0.00037034179461461315	0.0	0.0	0.00023632066896927832	0.0	0.00019949220166848024	3.4768096794381466e-05	0.0	0.0
uncultured_delta_proteobacterium	0.0	0.0	0.0001333017358848273	0.0011564762670957364	0.0	0.0001256386632046235	0.0002777563459609598	0.0	0.00010075769788811864	0.000981639701872387	0.00016221769614823092	0.009104098657961553	0.0003476809679438147	0.0	0.00011527757192497076
uncultured_endolithic_bacterium	0.0	0.0	0.0	0.000251407884151247	0.0	6.281933160231175e-05	1.543090810894221e-05	0.0	6.045461873287119e-05	0.00014542810398109434	1.8024188460914547e-05	1.8135654697134567e-05	6.953619358876295e-05	0.0	0.0
uncultured_eubacterium_WD2107	0.0	0.0	0.0	0.0	0.0	0.0	0.0	0.0	0.00010075769788811867	0.0	0.0	0.0	0.0	0.0	0.0
uncultured_gamma_proteobacterium	0.0	0.0	0.0020587712542212214	0.0003687315634218289	0.0	0.0010260490828377586	9.258544865365329e-05	5.227027215388368e-05	0.0012896985329679186	0.0003817487729503727	0.0014239108884122492	0.017881755531374683	0.0005041374035185314	0.0	0.00026349159297136177
uncultured_marine_bacterium	0.0	0.0	0.0	0.0	0.0	0.0	0.0	0.0007492072342056661	0.0	0.0	0.0	1.8135654697134567e-05	0.0	0.0	6.587289824284044e-05
uncultured_planctomycete	0.0	0.0	1.4811303987203037e-05	0.0	0.0	0.0	0.0	0.0	0.0	0.0	0.0	0.0021944142183532825	0.0	0.0	0.0
uncultured_proteobacterium	0.0	0.0	0.0	0.000770984178063824	0.0	0.0001046988860038529	0.0005246508757040352	0.0	8.060615831049492e-05	0.0004544628249409198	0.0	0.00021762785636561484	0.00024337667756067037	0.0	0.0
uncultured_rumen_bacterium	0.006405124099279424	9.835581856630002e-05	2.9622607974406075e-05	3.3521051220166265e-05	0.00011278831513055246	0.002638411927297094	0.00021603271352519095	0.00017423424051294558	0.0009874254393035628	1.8178512997636796e-05	0.0014239108884122494	0.003989844033369603	0.00039983311313538696	6.204756980351603e-05	0.0017950364771174023
uncultured_sediment_bacterium	0.0	0.0	0.0	0.0	0.0	0.0	0.0	0.0	0.0	0.0	0.0	0.0005622052956111716	0.0	0.0	0.00011527757192497075
uncultured_soil_bacterium	0.0	0.0	0.0	0.0006033789219629927	0.0	0.0006700728704246586	0.001265334464933261	5.227027215388368e-05	0.0016322747057875221	0.0022359570987093257	0.0013157657576467617	1.8135654697134567e-05	0.0009039705166539182	0.0	0.0
wb1_P19	0.0	0.0	0.0	0.0	0.0	0.00035597621241309984	0.0	1.742342405129456e-05	0.00048363694986296965	0.0	0.0010454029307330438	0.0	0.0002259926291634796	0.0	0.0
