# Supplementary material for: Surface Microbiome Profiling of Dental Elevators Using Third‐Generation Sequencing: Implications for Infection Control in Dental Practice
Source: Microbiologyopen. 2025 Dec 8;14(6):e70178. doi: 10.1002/mbo3.70178 (PMC12685768; doi:10.1002/mbo3.70178)
Supplement: Supplementary file 1 — customer_backup. [file MBO3-14-e70178-s001.zip › customer_backup/customer_backup/Abundance_dir/allsample/allsample.order.abundance]

Order	M10	M16	M13	M14	M06	M07	M04	M05	M02	M17	M01	M15	M12	M08	M09
0319_6G20	0.0	0.0	0.0	138.0	0.0	18.0	77.0	4.0	13.0	105.0	40.0	26.0	50.0	62.0	0.0
0319_7L14	0.0	0.0	0.0	17.0	0.0	10.0	15.0	1.0	12.0	53.0	19.0	0.0	9.0	0.0	3.0
AT_s2_59	0.0	0.0	0.0	0.0	0.0	0.0	0.0	0.0	0.0	0.0	0.0	61.0	0.0	0.0	7.0
Abditibacteriales	0.0	0.0	0.0	149.0	0.0	23.0	47.0	3.0	27.0	84.0	4.0	6.0	26.0	0.0	0.0
Absconditabacteriales__SR1	82.0	4.0	0.0	0.0	4.0	0.0	0.0	0.0	0.0	0.0	0.0	0.0	0.0	6.0	0.0
Acanthopleuribacterales	0.0	0.0	0.0	0.0	0.0	0.0	0.0	0.0	0.0	0.0	0.0	7.0	0.0	0.0	0.0
Acetobacterales	4.0	0.0	221.0	236.0	59.0	2391.0	98.0	56.0	1365.0	6498.0	255.0	24.0	154.0	118.0	13.0
Acholeplasmatales	72.0	0.0	0.0	5.0	14.0	4.0	7.0	1.0	5.0	1.0	0.0	0.0	0.0	14.0	21.0
Acidaminococcales	1.0	0.0	0.0	0.0	0.0	0.0	0.0	0.0	14.0	0.0	0.0	108.0	0.0	0.0	0.0
Acidiferrobacterales	0.0	0.0	0.0	0.0	0.0	0.0	1.0	0.0	0.0	0.0	0.0	0.0	4.0	0.0	0.0
Acidimicrobiales	0.0	0.0	0.0	7.0	0.0	0.0	1.0	0.0	0.0	2.0	0.0	0.0	2.0	0.0	0.0
Acidobacteriales	0.0	0.0	0.0	0.0	0.0	0.0	0.0	0.0	0.0	4.0	0.0	0.0	0.0	0.0	0.0
Actinomarinales	18.0	0.0	23.0	69.0	6.0	41.0	56.0	37.0	27.0	106.0	215.0	783.0	69.0	2.0	35.0
Actinomycetales	58.0	512.0	8963.0	93.0	179.0	204.0	14.0	147.0	1764.0	140.0	0.0	81.0	1.0	97.0	27.0
Alphaproteobacteria_Incertae_Sedis	0.0	0.0	0.0	0.0	0.0	0.0	0.0	0.0	0.0	0.0	2.0	0.0	3.0	0.0	0.0
Aminicenantales	0.0	0.0	2.0	0.0	0.0	0.0	0.0	0.0	0.0	8.0	0.0	61.0	0.0	0.0	1.0
Anaerolineales	2.0	5.0	2.0	15.0	8.0	9.0	1.0	23.0	8.0	6.0	4.0	14.0	2.0	4.0	2.0
Ardenticatenales	0.0	0.0	0.0	1.0	0.0	8.0	0.0	10.0	4.0	16.0	12.0	42.0	5.0	0.0	0.0
Arenicellales	0.0	0.0	0.0	0.0	0.0	0.0	0.0	0.0	0.0	0.0	0.0	11.0	0.0	0.0	0.0
Armatimonadales	1.0	0.0	0.0	24.0	0.0	18.0	21.0	1.0	12.0	56.0	5.0	3.0	28.0	1.0	0.0
Azospirillales	3.0	0.0	0.0	575.0	0.0	76.0	321.0	15.0	76.0	593.0	104.0	15.0	475.0	43.0	2.0
B2M28	0.0	0.0	146.0	21.0	0.0	0.0	0.0	0.0	0.0	34.0	0.0	1082.0	1.0	0.0	12.0
BD7_8	0.0	0.0	1.0	0.0	0.0	0.0	6.0	0.0	0.0	0.0	0.0	152.0	0.0	0.0	6.0
Babeliales	0.0	0.0	2.0	8.0	0.0	0.0	3.0	1.0	0.0	21.0	3.0	33.0	8.0	0.0	0.0
Bacillales	62.0	75.0	773.0	947.0	29.0	749.0	700.0	125.0	1067.0	1249.0	2684.0	968.0	1160.0	226.0	214.0
Bacteriovoracales	0.0	0.0	0.0	26.0	0.0	0.0	8.0	0.0	1.0	24.0	0.0	0.0	8.0	0.0	0.0
Bacteroidales	14284.0	10723.0	883.0	4768.0	8475.0	10446.0	135.0	2915.0	3629.0	279.0	3350.0	4742.0	1389.0	9176.0	8192.0
Bacteroidetes_VC2.1_Bac22	0.0	0.0	0.0	0.0	0.0	0.0	0.0	0.0	0.0	0.0	0.0	3.0	0.0	0.0	0.0
Bdellovibrionales	0.0	0.0	0.0	14.0	0.0	3.0	35.0	0.0	1.0	32.0	26.0	3.0	13.0	0.0	0.0
Bifidobacteriales	11.0	12.0	24.0	40.0	667.0	188.0	27.0	111.0	89.0	28.0	109.0	188.0	39.0	551.0	174.0
Blastocatellales	0.0	0.0	0.0	116.0	1.0	50.0	91.0	2.0	34.0	108.0	33.0	1.0	86.0	2.0	0.0
Blfdi19	0.0	0.0	0.0	0.0	0.0	0.0	9.0	0.0	1.0	20.0	1.0	0.0	3.0	0.0	0.0
Bradymonadales	0.0	0.0	0.0	0.0	0.0	0.0	0.0	0.0	0.0	0.0	0.0	3.0	0.0	0.0	0.0
Brevibacillales	1.0	0.0	1.0	7.0	0.0	2.0	0.0	1.0	0.0	0.0	0.0	89.0	5.0	0.0	1.0
Brevinematales	0.0	0.0	0.0	0.0	0.0	0.0	1.0	0.0	0.0	0.0	1.0	0.0	1.0	0.0	0.0
Bryobacterales	13.0	0.0	0.0	17.0	0.0	5.0	15.0	1.0	7.0	22.0	14.0	0.0	11.0	0.0	0.0
Burkholderiales	2318.0	2013.0	12072.0	5212.0	990.0	2345.0	3289.0	10800.0	3308.0	5204.0	8591.0	9063.0	11204.0	1019.0	14071.0
C86	0.0	0.0	0.0	0.0	0.0	0.0	0.0	0.0	0.0	0.0	0.0	5.0	0.0	0.0	0.0
CCD24	0.0	0.0	0.0	0.0	0.0	38.0	0.0	0.0	53.0	1.0	36.0	3.0	9.0	0.0	0.0
CCM11a	0.0	0.0	1.0	0.0	0.0	0.0	0.0	0.0	0.0	0.0	0.0	104.0	0.0	0.0	0.0
Caldicoprobacterales	0.0	11.0	0.0	0.0	0.0	0.0	12.0	0.0	0.0	0.0	0.0	0.0	0.0	0.0	0.0
Caldilineales	0.0	0.0	0.0	5.0	0.0	3.0	20.0	5.0	1.0	11.0	1.0	17.0	19.0	0.0	0.0
Calditrichales	0.0	0.0	1.0	0.0	0.0	0.0	0.0	0.0	0.0	0.0	0.0	159.0	0.0	0.0	1.0
Campylobacterales	29.0	3972.0	700.0	575.0	3937.0	751.0	49.0	62.0	717.0	27.0	90.0	278.0	71.0	3805.0	139.0
Candidatus_Curtissbacteria	0.0	0.0	0.0	0.0	0.0	0.0	7.0	0.0	0.0	10.0	0.0	0.0	2.0	0.0	0.0
Candidatus_Daviesbacteria	0.0	0.0	0.0	0.0	0.0	0.0	0.0	0.0	0.0	7.0	0.0	0.0	1.0	0.0	0.0
Candidatus_Gottesmanbacteria	0.0	0.0	0.0	12.0	0.0	0.0	0.0	0.0	0.0	0.0	0.0	0.0	2.0	0.0	0.0
Candidatus_Kaiserbacteria	0.0	0.0	0.0	0.0	0.0	0.0	0.0	0.0	0.0	3.0	0.0	0.0	0.0	0.0	0.0
Candidatus_Levybacteria	0.0	0.0	0.0	24.0	0.0	0.0	9.0	0.0	0.0	57.0	0.0	0.0	6.0	0.0	0.0
Candidatus_Magasanikbacteria	0.0	0.0	1.0	0.0	0.0	0.0	0.0	0.0	0.0	0.0	0.0	8.0	0.0	0.0	0.0
Candidatus_Nomurabacteria	0.0	0.0	0.0	0.0	0.0	0.0	0.0	0.0	3.0	0.0	0.0	0.0	0.0	0.0	0.0
Candidatus_Pacebacteria	0.0	0.0	0.0	0.0	0.0	0.0	11.0	0.0	0.0	7.0	0.0	4.0	5.0	0.0	1.0
Candidatus_Peregrinibacteria	0.0	0.0	0.0	0.0	0.0	0.0	0.0	0.0	0.0	12.0	0.0	9.0	0.0	0.0	0.0
Candidatus_Peribacteria	0.0	0.0	0.0	31.0	0.0	0.0	0.0	0.0	0.0	5.0	0.0	0.0	8.0	0.0	0.0
Candidatus_Woesebacteria	0.0	0.0	0.0	0.0	0.0	0.0	0.0	0.0	0.0	9.0	0.0	0.0	0.0	0.0	0.0
Cardiobacteriales	26.0	168.0	0.0	0.0	199.0	0.0	0.0	0.0	48.0	0.0	0.0	0.0	0.0	135.0	8.0
Caulobacterales	0.0	14.0	1.0	216.0	1.0	72.0	213.0	58.0	61.0	307.0	94.0	85.0	242.0	91.0	11.0
Chitinophagales	19.0	0.0	126.0	1078.0	1.0	228.0	1034.0	76.0	276.0	1458.0	506.0	108.0	966.0	1.0	19.0
Chloroflexales	0.0	0.0	0.0	4.0	0.0	2.0	0.0	0.0	1.0	18.0	1.0	5.0	7.0	0.0	0.0
Christensenellales	40.0	28.0	2.0	1.0	0.0	17.0	1.0	21.0	13.0	0.0	29.0	3.0	7.0	1.0	8.0
Chromatiales	1.0	0.0	10.0	1.0	0.0	0.0	12.0	67.0	0.0	8.0	0.0	213.0	0.0	0.0	6.0
Chthoniobacterales	22.0	0.0	3.0	75.0	1.0	124.0	138.0	15.0	219.0	133.0	536.0	150.0	143.0	0.0	0.0
Chthonomonadales	0.0	0.0	0.0	0.0	0.0	0.0	0.0	0.0	0.0	4.0	0.0	0.0	0.0	0.0	0.0
Cloacimonadales	0.0	0.0	0.0	0.0	0.0	0.0	0.0	0.0	0.0	0.0	0.0	3.0	0.0	0.0	0.0
Clostridia_UCG_014	507.0	69.0	143.0	38.0	7.0	272.0	18.0	7.0	41.0	12.0	16.0	232.0	17.0	12.0	74.0
Clostridia_vadinBB60_group	437.0	0.0	34.0	58.0	44.0	17.0	2.0	63.0	22.0	7.0	150.0	7.0	14.0	38.0	164.0
Clostridiales	73.0	18.0	172.0	30.0	5.0	8.0	24.0	28.0	22.0	33.0	33.0	158.0	647.0	4.0	45.0
Coriobacteriales	427.0	86.0	370.0	161.0	3145.0	182.0	4.0	126.0	484.0	11.0	430.0	1252.0	106.0	2713.0	223.0
Corynebacteriales	20.0	73.0	384.0	21.0	17.0	77.0	9.0	66.0	123.0	73.0	159.0	6.0	150.0	9.0	258.0
Coxiellales	0.0	0.0	0.0	13.0	0.0	0.0	0.0	0.0	0.0	17.0	1.0	14.0	6.0	0.0	5.0
Cyanobacteriales	24.0	0.0	7.0	7.0	1.0	63.0	1.0	11.0	70.0	12.0	1787.0	212.0	300.0	4.0	20.0
Cytophagales	25.0	0.0	76.0	423.0	2.0	128.0	217.0	71.0	155.0	463.0	158.0	172.0	232.0	0.0	10.0
D90	0.0	0.0	0.0	0.0	0.0	0.0	0.0	0.0	0.0	0.0	0.0	3.0	0.0	0.0	1.0
DS_100	0.0	0.0	0.0	0.0	0.0	2.0	3.0	0.0	3.0	3.0	8.0	0.0	4.0	0.0	0.0
Dadabacteriales	0.0	0.0	1.0	16.0	0.0	0.0	31.0	0.0	0.0	35.0	0.0	21.0	18.0	0.0	0.0
Deferribacterales	661.0	0.0	185.0	0.0	17.0	108.0	27.0	7.0	38.0	16.0	38.0	11.0	7.0	11.0	285.0
Defferrisomatales	0.0	0.0	0.0	0.0	0.0	0.0	0.0	0.0	0.0	0.0	0.0	3.0	0.0	0.0	0.0
Defluviicoccales	0.0	0.0	0.0	34.0	0.0	0.0	17.0	0.0	0.0	16.0	6.0	16.0	22.0	0.0	1.0
Deinococcales	0.0	0.0	17.0	85.0	1.0	6.0	39.0	0.0	14.0	111.0	1.0	24.0	38.0	0.0	9.0
Desulfatiglandales	0.0	0.0	3.0	0.0	0.0	0.0	0.0	21.0	0.0	0.0	0.0	69.0	0.0	0.0	0.0
Desulfitobacteriales	0.0	0.0	0.0	0.0	0.0	3.0	0.0	1.0	2.0	0.0	6.0	0.0	1.0	0.0	0.0
Desulfobacterales	1.0	0.0	33.0	1.0	0.0	0.0	2.0	0.0	0.0	43.0	0.0	1417.0	0.0	0.0	29.0
Desulfobulbales	21.0	156.0	145.0	110.0	64.0	0.0	1.0	903.0	24.0	66.0	0.0	1825.0	3.0	40.0	53.0
Desulfomonilales	0.0	0.0	0.0	0.0	0.0	0.0	0.0	0.0	0.0	29.0	0.0	1.0	0.0	0.0	0.0
Desulfovibrionales	79.0	1440.0	7.0	323.0	3.0	140.0	31.0	54.0	165.0	2.0	267.0	26.0	65.0	16.0	35.0
Desulfuromonadales	0.0	0.0	12.0	1.0	0.0	0.0	0.0	0.0	0.0	20.0	26.0	521.0	1.0	0.0	9.0
Diplorickettsiales	0.0	0.0	1.0	25.0	0.0	0.0	16.0	0.0	0.0	8.0	0.0	6.0	12.0	0.0	0.0
Dongiales	0.0	0.0	0.0	63.0	0.0	4.0	30.0	1.0	1.0	135.0	20.0	1.0	74.0	0.0	0.0
EPR3968_O8a_Bc78	0.0	0.0	0.0	0.0	0.0	0.0	0.0	0.0	0.0	0.0	0.0	17.0	0.0	0.0	0.0
Ectothiorhodospirales	1.0	0.0	4.0	0.0	1.0	0.0	0.0	0.0	0.0	0.0	1.0	156.0	2.0	0.0	3.0
Elsterales	0.0	0.0	0.0	15.0	0.0	0.0	7.0	0.0	3.0	17.0	11.0	1.0	13.0	0.0	0.0
Elusimicrobiales	0.0	0.0	0.0	0.0	0.0	1.0	0.0	2.0	1.0	0.0	3.0	0.0	1.0	0.0	0.0
Enterobacterales	1717.0	206.0	344.0	73.0	114.0	1592.0	334.0	2152.0	1590.0	33.0	2064.0	1570.0	1630.0	692.0	1881.0
Entomoplasmatales	0.0	0.0	0.0	0.0	0.0	0.0	0.0	0.0	0.0	0.0	6.0	0.0	1.0	0.0	0.0
Entotheonellales	1.0	0.0	0.0	26.0	1.0	8.0	13.0	3.0	12.0	19.0	38.0	1.0	9.0	0.0	1.0
Erysipelotrichales	1337.0	1160.0	1264.0	256.0	1402.0	3079.0	166.0	431.0	1187.0	158.0	1931.0	3275.0	483.0	1011.0	2662.0
Eubacteriales	1.0	286.0	3.0	1.0	591.0	41.0	0.0	257.0	159.0	2.0	133.0	16.0	32.0	308.0	2.0
Euzebyales	0.0	0.0	0.0	0.0	0.0	0.0	0.0	0.0	3.0	6.0	1.0	0.0	1.0	0.0	0.0
Exiguobacterales	6.0	3.0	1.0	0.0	1.0	1998.0	559.0	1730.0	367.0	1.0	779.0	8.0	2110.0	1.0	1.0
Ferrovibrionales	0.0	0.0	0.0	11.0	0.0	0.0	0.0	0.0	0.0	2.0	0.0	0.0	3.0	0.0	0.0
Fibrobacterales	0.0	0.0	1.0	0.0	0.0	1.0	0.0	2.0	1.0	17.0	0.0	51.0	4.0	0.0	0.0
Fimbriimonadales	0.0	0.0	0.0	17.0	1.0	0.0	24.0	0.0	0.0	21.0	0.0	0.0	6.0	0.0	0.0
Flavobacteriales	31.0	694.0	122.0	24.0	755.0	82.0	5.0	101.0	24.0	161.0	67.0	216.0	688.0	669.0	1726.0
Frankiales	5.0	0.0	2.0	270.0	0.0	130.0	246.0	8.0	164.0	277.0	152.0	15.0	223.0	0.0	16.0
Fusobacteriales	781.0	14046.0	2560.0	1661.0	9865.0	746.0	32884.0	1066.0	1233.0	42.0	87.0	31.0	221.0	10106.0	144.0
GWA2_38_13b	0.0	0.0	0.0	10.0	0.0	0.0	24.0	0.0	0.0	13.0	0.0	0.0	2.0	0.0	0.0
Ga0077536	0.0	0.0	0.0	0.0	0.0	0.0	0.0	0.0	0.0	0.0	0.0	24.0	0.0	0.0	0.0
Gaiellales	7.0	1.0	3.0	985.0	3.0	662.0	677.0	78.0	947.0	1328.0	1716.0	24.0	948.0	1.0	2.0
Gammaproteobacteria_Incertae_Sedis	1.0	0.0	20.0	22.0	9.0	21.0	17.0	2.0	56.0	68.0	150.0	648.0	47.0	13.0	19.0
Gastranaerophilales	18.0	0.0	4.0	2.0	1.0	240.0	2.0	18.0	90.0	2.0	116.0	10.0	35.0	0.0	4.0
Gemmatales	0.0	0.0	0.0	132.0	0.0	14.0	43.0	1.0	19.0	84.0	85.0	2.0	38.0	0.0	0.0
Gemmatimonadales	15.0	0.0	7.0	322.0	0.0	127.0	308.0	27.0	179.0	454.0	416.0	443.0	416.0	0.0	23.0
Geobacterales	0.0	0.0	0.0	0.0	0.0	5.0	0.0	0.0	7.0	0.0	12.0	0.0	3.0	0.0	0.0
Glycomycetales	0.0	0.0	20.0	0.0	0.0	0.0	0.0	0.0	0.0	0.0	0.0	0.0	0.0	0.0	0.0
Granulosicoccales	0.0	0.0	3.0	0.0	0.0	0.0	0.0	1.0	0.0	0.0	0.0	10.0	3.0	0.0	0.0
Haliangiales	0.0	0.0	2.0	27.0	0.0	44.0	76.0	5.0	60.0	33.0	193.0	11.0	45.0	0.0	0.0
Holosporales	0.0	0.0	0.0	0.0	0.0	0.0	6.0	0.0	0.0	8.0	0.0	0.0	0.0	0.0	0.0
Hydrogenedentiales	0.0	0.0	0.0	0.0	0.0	0.0	0.0	0.0	0.0	10.0	0.0	0.0	0.0	0.0	0.0
IMCC26256	0.0	0.0	1.0	215.0	2.0	50.0	143.0	41.0	62.0	215.0	194.0	3.0	168.0	2.0	6.0
Ignavibacteriales	0.0	0.0	5.0	13.0	0.0	0.0	0.0	0.0	0.0	1.0	0.0	114.0	0.0	0.0	1.0
Kallotenuales	0.0	0.0	0.0	17.0	0.0	2.0	7.0	0.0	2.0	21.0	0.0	0.0	6.0	0.0	0.0
Kapabacteriales	0.0	0.0	0.0	3.0	0.0	2.0	0.0	1.0	1.0	11.0	1.0	1.0	8.0	0.0	0.0
Kiloniellales	1.0	0.0	7.0	17.0	0.0	1.0	26.0	1.0	0.0	27.0	1.0	168.0	26.0	0.0	1.0
Kineosporiales	0.0	0.0	0.0	32.0	0.0	1.0	12.0	0.0	10.0	11.0	3.0	1.0	15.0	0.0	1.0
Kiritimatiellales	0.0	0.0	1.0	0.0	0.0	0.0	0.0	0.0	0.0	0.0	0.0	9.0	0.0	0.0	0.0
Kryptoniales	0.0	0.0	1.0	0.0	0.0	0.0	0.0	0.0	0.0	0.0	0.0	7.0	0.0	0.0	0.0
Lachnospirales	19508.0	1112.0	1736.0	1537.0	2641.0	6579.0	676.0	2781.0	3126.0	731.0	5440.0	2552.0	2453.0	2517.0	11163.0
Lactobacillales	5150.0	3838.0	16791.0	718.0	4613.0	791.0	618.0	18083.0	8777.0	1744.0	1369.0	7494.0	215.0	3168.0	2361.0
Latescibacterales	0.0	0.0	5.0	0.0	0.0	1.0	0.0	0.0	0.0	36.0	25.0	195.0	0.0	0.0	4.0
Legionellales	2.0	0.0	0.0	21.0	1.0	22.0	5.0	0.0	16.0	16.0	5.0	0.0	109.0	0.0	0.0
Leptolyngbyales	12.0	0.0	0.0	5.0	0.0	0.0	1.0	4.0	0.0	1.0	12.0	7.0	3.0	0.0	1.0
Limnochordales	0.0	0.0	0.0	0.0	0.0	0.0	8.0	0.0	0.0	0.0	0.0	0.0	0.0	0.0	0.0
Lineage_IV	0.0	0.0	0.0	0.0	0.0	0.0	0.0	0.0	0.0	4.0	0.0	0.0	1.0	0.0	0.0
Longimicrobiales	7.0	0.0	0.0	203.0	0.0	45.0	163.0	2.0	45.0	254.0	4.0	5.0	121.0	1.0	0.0
MSBL9	0.0	0.0	2.0	0.0	0.0	0.0	0.0	0.0	0.0	4.0	0.0	128.0	0.0	0.0	0.0
MVP_88	0.0	0.0	0.0	0.0	0.0	0.0	0.0	0.0	0.0	6.0	0.0	0.0	0.0	0.0	0.0
Methylococcales	0.0	0.0	0.0	0.0	0.0	1.0	0.0	1.0	1.0	0.0	0.0	0.0	3.0	0.0	0.0
Micavibrionales	0.0	0.0	0.0	0.0	0.0	0.0	0.0	0.0	5.0	0.0	0.0	0.0	0.0	0.0	0.0
Micrococcales	149.0	17.0	989.0	3820.0	62.0	1097.0	2835.0	1672.0	804.0	4638.0	683.0	177.0	2943.0	108.0	218.0
Micromonosporales	1.0	0.0	24.0	61.0	0.0	46.0	18.0	4.0	67.0	18.0	151.0	2.0	43.0	0.0	2.0
Micropepsales	0.0	0.0	0.0	0.0	0.0	0.0	0.0	0.0	0.0	0.0	10.0	1.0	3.0	0.0	0.0
Microtrichales	7.0	0.0	22.0	866.0	4.0	263.0	734.0	135.0	315.0	1184.0	792.0	179.0	658.0	3.0	44.0
MidBa8	0.0	0.0	0.0	0.0	0.0	0.0	0.0	0.0	0.0	0.0	0.0	9.0	0.0	0.0	0.0
Milano_WF1B_44	0.0	0.0	0.0	0.0	0.0	0.0	0.0	0.0	0.0	0.0	0.0	20.0	0.0	0.0	0.0
Moduliflexales	0.0	0.0	1.0	0.0	0.0	0.0	0.0	0.0	0.0	0.0	0.0	96.0	0.0	0.0	0.0
Monoglobales	34.0	0.0	10.0	7.0	32.0	6.0	3.0	14.0	14.0	9.0	40.0	11.0	13.0	13.0	79.0
Mycoplasmatales	0.0	107.0	0.0	130.0	282.0	7.0	6.0	0.0	20.0	6.0	1.0	0.0	4.0	258.0	2.0
Myxococcales	0.0	0.0	14.0	315.0	5.0	100.0	436.0	6.0	154.0	399.0	125.0	405.0	295.0	0.0	10.0
Nannocystales	0.0	0.0	0.0	1.0	0.0	0.0	17.0	0.0	0.0	29.0	0.0	0.0	9.0	0.0	0.0
Nitriliruptorales	0.0	0.0	0.0	8.0	0.0	0.0	0.0	0.0	0.0	0.0	0.0	0.0	0.0	0.0	0.0
Nitrosococcales	0.0	0.0	1.0	0.0	0.0	17.0	0.0	1.0	24.0	0.0	58.0	28.0	13.0	0.0	0.0
Nitrososphaerales	0.0	0.0	0.0	0.0	0.0	1.0	7.0	0.0	1.0	2.0	4.0	0.0	0.0	0.0	0.0
Nitrospinales	0.0	0.0	2.0	0.0	0.0	0.0	0.0	0.0	0.0	0.0	0.0	11.0	0.0	0.0	1.0
Nitrospirales	0.0	0.0	3.0	51.0	1.0	48.0	67.0	2.0	65.0	81.0	213.0	45.0	63.0	0.0	0.0
Oligoflexales	0.0	0.0	0.0	31.0	0.0	16.0	13.0	0.0	11.0	17.0	2.0	1.0	12.0	0.0	0.0
Omnitrophales	3.0	0.0	1.0	63.0	0.0	83.0	111.0	7.0	96.0	173.0	252.0	85.0	120.0	38.0	17.0
Opitutales	0.0	0.0	0.0	0.0	0.0	0.0	0.0	0.0	12.0	1.0	12.0	1.0	5.0	0.0	0.0
Oscillospirales	3588.0	355.0	100.0	159.0	379.0	874.0	99.0	362.0	743.0	148.0	1393.0	800.0	446.0	859.0	1572.0
PB19	0.0	0.0	0.0	0.0	0.0	0.0	0.0	0.0	0.0	0.0	0.0	3.0	0.0	0.0	0.0
PLTA13	0.0	0.0	0.0	1.0	0.0	11.0	0.0	3.0	11.0	7.0	47.0	2.0	15.0	0.0	1.0
PS_B29	0.0	0.0	0.0	0.0	0.0	0.0	0.0	0.0	0.0	5.0	0.0	7.0	0.0	0.0	0.0
Paenibacillales	13.0	1.0	93.0	630.0	10.0	103.0	298.0	7.0	148.0	463.0	365.0	53.0	332.0	1.0	22.0
Parvibaculales	0.0	0.0	1.0	0.0	0.0	0.0	0.0	0.0	0.0	0.0	0.0	17.0	0.0	0.0	0.0
PeM15	0.0	0.0	0.0	0.0	0.0	1.0	0.0	0.0	0.0	0.0	0.0	0.0	4.0	0.0	1.0
Pedosphaerales	0.0	0.0	0.0	13.0	0.0	10.0	71.0	1.0	7.0	35.0	29.0	5.0	8.0	0.0	0.0
Peptococcales	155.0	169.0	0.0	11.0	156.0	21.0	0.0	3.0	19.0	1.0	19.0	19.0	1.0	77.0	104.0
Peptostreptococcales_Tissierellales	1739.0	5819.0	403.0	8475.0	6685.0	272.0	74.0	4699.0	2248.0	72.0	342.0	2090.0	578.0	4339.0	315.0
Phormidesmiales	0.0	0.0	0.0	0.0	0.0	0.0	0.0	0.0	0.0	0.0	3.0	0.0	1.0	0.0	0.0
Phycisphaerales	0.0	0.0	1.0	0.0	0.0	0.0	23.0	0.0	0.0	5.0	5.0	11.0	2.0	0.0	1.0
Pla1_lineage	0.0	0.0	0.0	0.0	0.0	0.0	0.0	0.0	0.0	0.0	0.0	3.0	0.0	0.0	0.0
Planctomycetales	0.0	0.0	0.0	0.0	0.0	0.0	15.0	0.0	0.0	0.0	0.0	0.0	7.0	0.0	0.0
Polyangiales	1.0	0.0	7.0	129.0	0.0	37.0	75.0	7.0	41.0	55.0	173.0	186.0	78.0	0.0	23.0
Propionibacteriales	177.0	7.0	158.0	499.0	168.0	377.0	321.0	534.0	771.0	680.0	541.0	49.0	484.0	153.0	98.0
Pseudomonadales	73.0	35.0	236.0	89.0	38.0	3153.0	64.0	442.0	64.0	336.0	113.0	457.0	2109.0	34.0	4380.0
Pseudonocardiales	3.0	0.0	5.0	40.0	4.0	96.0	22.0	10.0	102.0	38.0	416.0	3.0	78.0	7.0	3.0
Puniceispirillales	0.0	0.0	0.0	0.0	0.0	0.0	0.0	16.0	0.0	1.0	0.0	0.0	3.0	0.0	0.0
Pyrinomonadales	0.0	0.0	0.0	21.0	0.0	60.0	15.0	10.0	83.0	25.0	302.0	1.0	55.0	0.0	2.0
R7C24	0.0	0.0	0.0	0.0	0.0	0.0	0.0	0.0	0.0	0.0	0.0	0.0	5.0	0.0	0.0
RF39	600.0	6.0	0.0	1.0	6.0	18.0	5.0	7.0	12.0	0.0	30.0	47.0	9.0	4.0	222.0
Reyranellales	0.0	0.0	0.0	93.0	1.0	44.0	64.0	4.0	60.0	40.0	135.0	1.0	55.0	2.0	0.0
Rhizobiales	131.0	10.0	106.0	2602.0	56.0	1365.0	2047.0	519.0	1808.0	3246.0	4459.0	517.0	7746.0	64.0	5128.0
Rhodobacterales	10.0	0.0	63.0	1046.0	0.0	765.0	1028.0	82.0	338.0	1262.0	150.0	241.0	871.0	5.0	31.0
Rhodospirillales	0.0	0.0	1.0	17.0	0.0	187.0	7.0	12.0	41.0	21.0	73.0	11.0	23.0	1.0	0.0
Rhodothermales	0.0	0.0	3.0	16.0	0.0	1.0	0.0	0.0	0.0	1.0	0.0	65.0	4.0	0.0	1.0
Rickettsiales	0.0	0.0	0.0	1.0	1.0	0.0	0.0	2.0	4.0	15.0	0.0	0.0	0.0	0.0	0.0
Rokubacteriales	0.0	0.0	0.0	57.0	0.0	75.0	6.0	6.0	91.0	12.0	404.0	1.0	55.0	0.0	0.0
RsaHf231	0.0	0.0	0.0	0.0	0.0	0.0	0.0	8.0	0.0	0.0	0.0	0.0	0.0	0.0	0.0
Rubrobacterales	2.0	0.0	0.0	53.0	0.0	77.0	28.0	6.0	99.0	55.0	242.0	4.0	66.0	2.0	1.0
S085	0.0	0.0	0.0	0.0	0.0	0.0	13.0	0.0	0.0	7.0	1.0	0.0	1.0	0.0	0.0
SAR11_clade	0.0	0.0	0.0	0.0	0.0	0.0	0.0	43.0	0.0	0.0	0.0	1.0	0.0	0.0	4.0
SAR202_clade	0.0	0.0	0.0	1.0	0.0	0.0	0.0	0.0	2.0	0.0	10.0	0.0	2.0	0.0	0.0
SBR1031	0.0	0.0	0.0	6.0	0.0	4.0	2.0	0.0	5.0	8.0	25.0	0.0	4.0	0.0	0.0
SJA_28	0.0	0.0	0.0	0.0	0.0	0.0	0.0	0.0	2.0	0.0	5.0	0.0	0.0	0.0	0.0
SS1_B_09_64	0.0	0.0	1.0	0.0	0.0	0.0	0.0	0.0	0.0	0.0	0.0	48.0	0.0	0.0	0.0
SZB50	0.0	0.0	0.0	0.0	0.0	0.0	0.0	0.0	0.0	0.0	0.0	11.0	0.0	0.0	0.0
Saccharimonadales	198.0	7243.0	146.0	1543.0	596.0	226.0	1864.0	156.0	367.0	2093.0	17.0	125.0	729.0	639.0	228.0
Solibacterales	0.0	0.0	0.0	0.0	0.0	1.0	0.0	0.0	1.0	0.0	3.0	0.0	0.0	0.0	0.0
Solirubrobacterales	2.0	2.0	10.0	1267.0	6.0	1470.0	835.0	160.0	1972.0	1381.0	4332.0	56.0	1465.0	135.0	48.0
Sphingobacteriales	1.0	27.0	0.0	85.0	163.0	7.0	27.0	1.0	17.0	26.0	6.0	28.0	11.0	110.0	1.0
Sphingomonadales	46.0	0.0	259.0	6803.0	8.0	331.0	4896.0	92.0	451.0	7565.0	685.0	69.0	4439.0	7.0	83.0
Spirochaetales	0.0	331.0	2.0	1588.0	1597.0	70.0	44.0	951.0	79.0	4.0	4.0	70.0	4.0	1193.0	19.0
Staphylococcales	1017.0	154.0	322.0	92.0	191.0	47.0	24.0	494.0	326.0	60.0	757.0	68.0	13.0	102.0	108.0
Steroidobacterales	3.0	0.0	259.0	51.0	1.0	35.0	34.0	7.0	91.0	147.0	246.0	2540.0	61.0	1.0	40.0
Streptomycetales	0.0	0.0	0.0	60.0	0.0	10.0	36.0	1.0	12.0	49.0	28.0	0.0	43.0	1.0	0.0
Streptosporangiales	0.0	0.0	0.0	14.0	0.0	12.0	7.0	1.0	15.0	10.0	62.0	1.0	16.0	0.0	0.0
Subgroup_17	0.0	0.0	3.0	13.0	0.0	17.0	7.0	5.0	14.0	5.0	57.0	56.0	21.0	1.0	0.0
Subgroup_7	0.0	1.0	1.0	145.0	0.0	67.0	144.0	6.0	103.0	185.0	84.0	5.0	73.0	0.0	10.0
Sumerlaeales	0.0	0.0	0.0	225.0	0.0	7.0	223.0	0.0	6.0	207.0	3.0	6.0	161.0	0.0	0.0
Symbiobacteriales	0.0	0.0	0.0	27.0	0.0	0.0	0.0	0.0	0.0	0.0	0.0	0.0	0.0	0.0	0.0
Synergistales	207.0	1793.0	0.0	764.0	657.0	6.0	0.0	2070.0	625.0	0.0	1.0	0.0	0.0	424.0	87.0
Syntrophobacterales	0.0	0.0	11.0	0.0	0.0	0.0	0.0	0.0	0.0	2.0	0.0	465.0	0.0	1.0	5.0
Tenderiales	0.0	0.0	0.0	0.0	0.0	0.0	0.0	0.0	0.0	0.0	0.0	11.0	0.0	0.0	0.0
Tepidisphaerales	1.0	0.0	0.0	212.0	0.0	49.0	293.0	8.0	49.0	313.0	142.0	6.0	140.0	0.0	1.0
Thalassobaculales	0.0	0.0	0.0	24.0	0.0	0.0	0.0	0.0	0.0	18.0	0.0	13.0	2.0	0.0	1.0
Thermoactinomycetales	0.0	0.0	0.0	28.0	0.0	2.0	9.0	21.0	0.0	0.0	1.0	0.0	0.0	0.0	20.0
Thermoanaerobaculales	3.0	0.0	96.0	85.0	1.0	11.0	58.0	1.0	17.0	80.0	98.0	1064.0	76.0	0.0	11.0
Thermodesulfovibrionales	0.0	0.0	0.0	0.0	0.0	0.0	0.0	0.0	0.0	0.0	0.0	4.0	0.0	0.0	0.0
Thermomicrobiales	0.0	0.0	0.0	22.0	0.0	0.0	11.0	0.0	3.0	2.0	13.0	19.0	1.0	0.0	0.0
Thiohalorhabdales	0.0	0.0	0.0	0.0	2.0	0.0	0.0	0.0	0.0	0.0	0.0	6.0	0.0	1.0	0.0
Thiotrichales	0.0	0.0	1.0	0.0	0.0	0.0	0.0	0.0	0.0	13.0	0.0	91.0	1.0	0.0	15.0
Tistrellales	2.0	0.0	0.0	209.0	1.0	94.0	112.0	18.0	150.0	173.0	490.0	10.0	232.0	54.0	7.0
UASB_TL25	0.0	0.0	0.0	0.0	0.0	0.0	0.0	0.0	0.0	0.0	0.0	18.0	0.0	0.0	0.0
UBA10353_marine_group	0.0	0.0	2.0	0.0	0.0	0.0	0.0	0.0	0.0	0.0	0.0	49.0	0.0	0.0	0.0
Unassigned	0.0	0.0	0.0	1.0	2.0	0.0	0.0	0.0	0.0	8.0	0.0	0.0	0.0	4.0	24.0
VHS_B3_70	0.0	0.0	0.0	0.0	0.0	0.0	0.0	0.0	0.0	0.0	0.0	3.0	0.0	0.0	0.0
VHS_B4_70	0.0	0.0	0.0	0.0	0.0	0.0	0.0	0.0	0.0	0.0	41.0	1.0	0.0	0.0	0.0
Vampirovibrionales	0.0	0.0	0.0	30.0	0.0	0.0	4.0	0.0	0.0	125.0	0.0	0.0	17.0	0.0	0.0
Veillonellales_Selenomonadales	1157.0	4189.0	15618.0	459.0	4161.0	91.0	67.0	1733.0	4183.0	6.0	62.0	161.0	32.0	2744.0	1277.0
Verrucomicrobiales	176.0	12.0	22.0	104.0	12.0	393.0	123.0	16.0	124.0	259.0	196.0	161.0	112.0	5.0	10.0
Vicinamibacterales	0.0	0.0	4.0	213.0	1.0	133.0	209.0	20.0	195.0	201.0	630.0	3.0	289.0	0.0	5.0
Victivallales	0.0	0.0	1.0	0.0	0.0	0.0	0.0	0.0	0.0	0.0	0.0	2.0	0.0	0.0	0.0
WCHB1_41	0.0	0.0	3.0	0.0	0.0	0.0	0.0	0.0	2.0	25.0	0.0	127.0	1.0	0.0	52.0
Woesearchaeales	0.0	0.0	0.0	0.0	1.0	0.0	4.0	0.0	0.0	0.0	0.0	0.0	1.0	7.0	79.0
Xanthomonadales	9.0	0.0	0.0	2243.0	6.0	45.0	1800.0	45.0	43.0	3000.0	194.0	80.0	3070.0	186.0	1831.0
pItb_vmat_80	0.0	0.0	0.0	0.0	0.0	0.0	0.0	0.0	0.0	0.0	0.0	26.0	0.0	0.0	2.0
unclassified_Acidimicrobiia	1.0	0.0	0.0	309.0	0.0	24.0	320.0	5.0	23.0	465.0	37.0	0.0	251.0	0.0	2.0
unclassified_Actinobacteria	0.0	0.0	0.0	10.0	0.0	0.0	1.0	0.0	0.0	1.0	0.0	3.0	3.0	0.0	0.0
unclassified_Actinobacteriota	0.0	0.0	0.0	70.0	1.0	38.0	109.0	6.0	60.0	111.0	156.0	86.0	76.0	0.0	2.0
unclassified_Alphaproteobacteria	0.0	0.0	0.0	323.0	1.0	13.0	209.0	6.0	12.0	375.0	37.0	87.0	297.0	0.0	4.0
unclassified_Anaerolineae	0.0	0.0	0.0	7.0	0.0	1.0	6.0	0.0	0.0	6.0	3.0	4.0	6.0	0.0	0.0
unclassified_Archaea	0.0	0.0	0.0	0.0	3.0	1.0	1.0	0.0	0.0	1.0	0.0	127.0	5.0	7.0	195.0
unclassified_Bacilli	0.0	0.0	0.0	0.0	0.0	8.0	0.0	0.0	0.0	0.0	0.0	0.0	0.0	0.0	0.0
unclassified_Bacteria	1.0	0.0	27.0	616.0	16.0	156.0	592.0	227.0	195.0	1043.0	440.0	992.0	413.0	68.0	7.0
unclassified_Bdellovibrionota	0.0	0.0	0.0	0.0	0.0	15.0	0.0	2.0	11.0	0.0	58.0	7.0	18.0	0.0	0.0
unclassified_Chloroflexi	0.0	0.0	0.0	56.0	0.0	19.0	69.0	1.0	27.0	82.0	81.0	5.0	69.0	0.0	1.0
unclassified_Clostridia	0.0	0.0	0.0	0.0	0.0	0.0	0.0	0.0	1.0	0.0	3.0	0.0	1.0	0.0	0.0
unclassified_Dehalococcoidia	0.0	0.0	0.0	0.0	0.0	0.0	0.0	0.0	0.0	0.0	0.0	1.0	0.0	0.0	4.0
unclassified_Desulfobacteria	0.0	0.0	1.0	0.0	0.0	0.0	0.0	0.0	0.0	0.0	0.0	72.0	0.0	0.0	1.0
unclassified_Firmicutes	0.0	0.0	0.0	19.0	0.0	1.0	27.0	0.0	0.0	52.0	0.0	1.0	24.0	0.0	0.0
unclassified_Gammaproteobacteria	0.0	0.0	7.0	56.0	1.0	0.0	86.0	1.0	0.0	83.0	0.0	198.0	59.0	0.0	35.0
unclassified_Gemmatimonadota	0.0	0.0	1.0	7.0	0.0	0.0	24.0	1.0	1.0	14.0	3.0	26.0	14.0	0.0	2.0
unclassified_Oligoflexia	0.0	0.0	0.0	0.0	0.0	0.0	0.0	0.0	0.0	5.0	0.0	0.0	0.0	0.0	0.0
unclassified_Spirochaetota	0.0	0.0	0.0	0.0	0.0	0.0	0.0	0.0	0.0	0.0	0.0	8.0	0.0	0.0	0.0
unclassified_Thermodesulfovibrionia	1.0	0.0	18.0	0.0	0.0	0.0	0.0	0.0	0.0	0.0	0.0	522.0	0.0	0.0	3.0
uncultured_archaeon	0.0	0.0	0.0	0.0	1.0	0.0	0.0	0.0	0.0	0.0	0.0	0.0	2.0	2.0	4.0
