# Supplementary material for: Surface Microbiome Profiling of Dental Elevators Using Third‐Generation Sequencing: Implications for Infection Control in Dental Practice
Source: Microbiologyopen. 2025 Dec 8;14(6):e70178. doi: 10.1002/mbo3.70178 (PMC12685768; doi:10.1002/mbo3.70178)
Supplement: Supplementary file 1 — customer_backup. [file MBO3-14-e70178-s001.zip › customer_backup/customer_backup/Abundance_dir/allsample/allsample.order.reabundance]

Order	M10	M16	M13	M14	M06	M07	M04	M05	M02	M17	M01	M15	M12	M08	M09
0319_6G20	0.0	0.0	0.0	0.002312952534191473	0.0	0.00037691598961387047	0.0011881799243885502	6.969369620517824e-05	0.0002619700145091085	0.0019087438647518637	0.0007209675384365819	0.0004715270221254987	0.0008692024198595367	0.001282316442605998	0.0
0319_7L14	0.0	0.0	0.0	0.00028492893537141324	0.0	0.0002093977720077058	0.0002314636216341332	1.742342405129456e-05	0.00024181847493148477	0.00096346118887475	0.0003424595807573764	0.0	0.00015645643557471664	0.0	4.940467368213033e-05
AT_s2_59	0.0	0.0	0.0	0.0	0.0	0.0	0.0	0.0	0.0	0.0	0.0	0.0011062749365252085	0.0	0.0	0.00011527757192497075
Abditibacteriales	0.0	0.0	0.0	0.0024973183159023864	0.0	0.00048161487561772335	0.0007252526811202839	5.227027215388368e-05	0.0005440915685958407	0.0015269950918014904	7.209675384365819e-05	0.0001088139281828074	0.0004519852583269592	0.0	0.0
Absconditabacteriales__SR1	0.00142722873951335	6.557054571086667e-05	0.0	0.0	7.519221008703499e-05	0.0	0.0	0.0	0.0	0.0	0.0	0.0	0.0	0.00012409513960703203	0.0
Acanthopleuribacterales	0.0	0.0	0.0	0.0	0.0	0.0	0.0	0.0	0.0	0.0	0.0	0.00012694958287994197	0.0	0.0	0.0
Acetobacterales	6.962091412260243e-05	0.0	0.0032732981811718705	0.003955484043979619	0.001109085098783766	0.05006700728704247	0.0015122289946763367	0.0009757117468724957	0.02750685152345639	0.11812397745864388	0.00459616805753321	0.00043525571273122967	0.0026771434531673746	0.002440537745604964	0.00021408691928923146
Acholeplasmatales	0.0012531764542068435	0.0	0.0	8.380262805041566e-05	0.00026317273530462247	8.375910880308233e-05	0.00010801635676259549	1.742342405129456e-05	0.00010075769788811867	1.8178512997636796e-05	0.0	0.0	0.0	0.00028955532574974146	0.0003458327157749123
Acidaminococcales	1.7405228530650607e-05	0.0	0.0	0.0	0.0	0.0	0.0	0.0	0.0002821215540867322	0.0	0.0	0.0019586507072905327	0.0	0.0	0.0
Acidiferrobacterales	0.0	0.0	0.0	0.0	0.0	0.0	1.543090810894221e-05	0.0	0.0	0.0	0.0	0.0	6.953619358876295e-05	0.0	0.0
Acidimicrobiales	0.0	0.0	0.0	0.00011732367927058191	0.0	0.0	1.543090810894221e-05	0.0	0.0	3.635702599527359e-05	0.0	0.0	3.4768096794381466e-05	0.0	0.0
Acidobacteriales	0.0	0.0	0.0	0.0	0.0	0.0	0.0	0.0	0.0	7.271405199054717e-05	0.0	0.0	0.0	0.0	0.0
Actinomarinales	0.00031329411355171093	0.0	0.00034065999170566967	0.0011564762670957364	0.00011278831513055249	0.0008585308652315941	0.0008641308541007638	0.0006446666898978987	0.0005440915685958407	0.0019269223777495005	0.003875200519096628	0.014200217627856362	0.0011994993394061606	4.136504653567735e-05	0.0005763878596248538
Actinomycetales	0.0010095032547777349	0.008393029850990934	0.13275371763730076	0.0015587288817377313	0.003364851401394816	0.004271714548957199	0.00021603271352519098	0.002561243335540301	0.03554731581492825	0.002544991819669151	0.0	0.0014689880304678998	1.7384048397190733e-05	0.002006204756980352	0.00044464206313917306
Alphaproteobacteria_Incertae_Sedis	0.0	0.0	0.0	0.0	0.0	0.0	0.0	0.0	0.0	0.0	3.604837692182909e-05	0.0	5.215214519157222e-05	0.0	0.0
Aminicenantales	0.0	0.0	2.9622607974406075e-05	0.0	0.0	0.0	0.0	0.0	0.0	0.00014542810398109434	0.0	0.0011062749365252087	0.0	0.0	1.646822456071011e-05
Anaerolineales	3.481045706130121e-05	8.196318213858335e-05	2.9622607974406075e-05	0.000251407884151247	0.00015038442017406998	0.00018845799480693523	1.543090810894221e-05	0.0004007387531797749	0.00016121231662098983	0.00010907107798582076	7.209675384365819e-05	0.000253899165759884	3.4768096794381466e-05	8.27300930713547e-05	3.293644912142022e-05
Ardenticatenales	0.0	0.0	0.0	1.6760525610083132e-05	0.0	0.00016751821760616466	0.0	0.0001742342405129456	8.060615831049492e-05	0.0002908562079621887	0.00021629026153097456	0.0007616974972796518	8.692024198595367e-05	0.0	0.0
Arenicellales	0.0	0.0	0.0	0.0	0.0	0.0	0.0	0.0	0.0	0.0	0.0	0.00019949220166848026	0.0	0.0	0.0
Armatimonadales	1.7405228530650607e-05	0.0	0.0	0.0004022526146419952	0.0	0.00037691598961387047	0.00032404907028778647	1.742342405129456e-05	0.00024181847493148477	0.0010179967278676604	9.012094230457272e-05	5.44069640914037e-05	0.0004867533551213406	2.0682523267838682e-05	0.0
Azospirillales	5.2215685591951816e-05	0.0	0.0	0.009637302225797804	0.0	0.0015914230672585644	0.004953321502970449	0.0002613513607694184	0.0015315170078994036	0.01077985820759862	0.0018745155999351129	0.0002720348204570185	0.008257422988665601	0.0008893485005170631	3.293644912142022e-05
B2M28	0.0	0.0	0.0021624503821316425	0.0003519710378117458	0.0	0.0	0.0	0.0	0.0	0.000618069441919651	0.0	0.0196227783822996	1.7384048397190733e-05	0.0	0.0001976186947285213
BD7_8	0.0	0.0	1.4811303987203037e-05	0.0	0.0	0.0	9.258544865365329e-05	0.0	0.0	0.0	0.0	0.002756619513964454	0.0	0.0	9.880934736426066e-05
Babeliales	0.0	0.0	2.9622607974406075e-05	0.00013408420488066506	0.0	0.0	4.629272432682664e-05	1.742342405129456e-05	0.0	0.0003817487729503727	5.407256538274364e-05	0.0005984766050054407	0.0001390723871775259	0.0	0.0
Bacillales	0.0010791241689003376	0.00122944773207875	0.011449137982107949	0.015872217752748725	0.0005451435231310037	0.015683893123377163	0.010801635676259549	0.0021779280064118207	0.02150169272932452	0.02270496273404836	0.048376921829094637	0.01755531374682626	0.020165496140741257	0.00467425025853154	0.003524200055991964
Bacteriovoracales	0.0	0.0	0.0	0.0004357736658621615	0.0	0.0	0.00012344726487153768	0.0	2.015153957762373e-05	0.0004362843119432831	0.0	0.0	0.0001390723871775259	0.0	0.0
Bacteroidales	0.2486162843318133	0.17577824041440587	0.013078381420700284	0.07991418610887639	0.1593134951219054	0.2187369126392496	0.0020831725947071987	0.05078928110952365	0.0731299371271965	0.005071805126340666	0.0603810313440637	0.08599927457381208	0.024146443223697942	0.18978283350568767	0.1349076956013372
Bacteroidetes_VC2.1_Bac22	0.0	0.0	0.0	0.0	0.0	0.0	0.0	0.0	0.0	0.0	0.0	5.44069640914037e-05	0.0	0.0	0.0
Bdellovibrionales	0.0	0.0	0.0	0.00023464735854116382	0.0	6.281933160231175e-05	0.0005400817838129774	0.0	2.015153957762373e-05	0.0005817124159243774	0.0004686288999837782	5.44069640914037e-05	0.0002259926291634796	0.0	0.0
Bifidobacteriales	0.00019145751383715668	0.00019671163713260004	0.0003554712956928728	0.0006704210244033253	0.012538301032013085	0.00393667811374487	0.00041663451894143966	0.0019340000696936965	0.0017934870224085122	0.0005089983639338302	0.001964636542239685	0.0034095030830612987	0.0006779778874904387	0.011396070320579113	0.002865471073563559
Blastocatellales	0.0	0.0	0.0	0.0019442209707696435	1.8798052521758747e-05	0.0010469888600385293	0.0014042126379137413	3.484684810258912e-05	0.0006851523456392068	0.001963279403744774	0.0005947982192101801	1.8135654697134567e-05	0.001495028162158404	4.136504653567735e-05	0.0
Blfdi19	0.0	0.0	0.0	0.0	0.0	0.0	0.0001388781729804799	0.0	2.015153957762373e-05	0.0003635702599527359	1.8024188460914547e-05	0.0	5.215214519157221e-05	0.0	0.0
Bradymonadales	0.0	0.0	0.0	0.0	0.0	0.0	0.0	0.0	0.0	0.0	0.0	5.44069640914037e-05	0.0	0.0	0.0
Brevibacillales	1.7405228530650607e-05	0.0	1.4811303987203037e-05	0.00011732367927058194	0.0	4.1879554401541165e-05	0.0	1.742342405129456e-05	0.0	0.0	0.0	0.0016140732680449766	8.692024198595367e-05	0.0	1.646822456071011e-05
Brevinematales	0.0	0.0	0.0	0.0	0.0	0.0	1.543090810894221e-05	0.0	0.0	0.0	1.8024188460914547e-05	0.0	1.7384048397190733e-05	0.0	0.0
Bryobacterales	0.0002262679708984579	0.0	0.0	0.00028492893537141324	0.0	0.0001046988860038529	0.0002314636216341332	1.742342405129456e-05	0.0001410607770433661	0.00039992728594800953	0.00025233863845280365	0.0	0.0001912245323690981	0.0	0.0
Burkholderiales	0.04034531973404812	0.03299837712899365	0.178802061733515	0.0873558594797533	0.01861007199654116	0.04910377753580704	0.05075225677031093	0.1881729797539812	0.06666129292277931	0.0946009816397019	0.1548458030677169	0.16436343852013052	0.1947708782421249	0.021075491209927612	0.231724387793752
C86	0.0	0.0	0.0	0.0	0.0	0.0	0.0	0.0	0.0	0.0	0.0	9.067827348567284e-05	0.0	0.0	0.0
CCD24	0.0	0.0	0.0	0.0	0.0	0.0007957115336292822	0.0	0.0	0.0010680315976140575	1.8178512997636796e-05	0.0006488707845929237	5.44069640914037e-05	0.00015645643557471664	0.0	0.0
CCM11a	0.0	0.0	1.4811303987203037e-05	0.0	0.0	0.0	0.0	0.0	0.0	0.0	0.0	0.0018861080885019949	0.0	0.0	0.0
Caldicoprobacterales	0.0	0.00018031900070488336	0.0	0.0	0.0	0.0	0.00018517089730730652	0.0	0.0	0.0	0.0	0.0	0.0	0.0	0.0
Caldilineales	0.0	0.0	0.0	8.380262805041566e-05	0.0	6.281933160231175e-05	0.00030861816217884417	8.71171202564728e-05	2.015153957762373e-05	0.00019996364297400468	1.8024188460914547e-05	0.00030830612985128765	0.00033029691954662395	0.0	0.0
Calditrichales	0.0	0.0	1.4811303987203037e-05	0.0	0.0	0.0	0.0	0.0	0.0	0.0	0.0	0.002883569096844396	0.0	0.0	1.646822456071011e-05
Campylobacterales	0.0005047516273888675	0.06511155189089061	0.010367912791042122	0.0096373022257978	0.07400793277816417	0.01572577267777871	0.0007561144973381684	0.0010802522911802623	0.014448653877156216	0.0004908198509361933	0.0016221769614823093	0.005041712005803409	0.0012342674362005425	0.07869700103412616	0.002289083213938705
Candidatus_Curtissbacteria	0.0	0.0	0.0	0.0	0.0	0.0	0.00010801635676259549	0.0	0.0	0.00018178512997636792	0.0	0.0	3.4768096794381466e-05	0.0	0.0
Candidatus_Daviesbacteria	0.0	0.0	0.0	0.0	0.0	0.0	0.0	0.0	0.0	0.00012724959098345758	0.0	0.0	1.7384048397190733e-05	0.0	0.0
Candidatus_Gottesmanbacteria	0.0	0.0	0.0	0.0002011263073209976	0.0	0.0	0.0	0.0	0.0	0.0	0.0	0.0	3.4768096794381466e-05	0.0	0.0
Candidatus_Kaiserbacteria	0.0	0.0	0.0	0.0	0.0	0.0	0.0	0.0	0.0	5.453553899291038e-05	0.0	0.0	0.0	0.0	0.0
Candidatus_Levybacteria	0.0	0.0	0.0	0.0004022526146419952	0.0	0.0	0.0001388781729804799	0.0	0.0	0.0010361752408652972	0.0	0.0	0.00010430429038314442	0.0	0.0
Candidatus_Magasanikbacteria	0.0	0.0	1.4811303987203037e-05	0.0	0.0	0.0	0.0	0.0	0.0	0.0	0.0	0.00014508523757707654	0.0	0.0	0.0
Candidatus_Nomurabacteria	0.0	0.0	0.0	0.0	0.0	0.0	0.0	0.0	6.045461873287119e-05	0.0	0.0	0.0	0.0	0.0	0.0
Candidatus_Pacebacteria	0.0	0.0	0.0	0.0	0.0	0.0	0.00016973998919836433	0.0	0.0	0.00012724959098345758	0.0	7.254261878853827e-05	8.69202419859537e-05	0.0	1.646822456071011e-05
Candidatus_Peregrinibacteria	0.0	0.0	0.0	0.0	0.0	0.0	0.0	0.0	0.0	0.00021814215597164155	0.0	0.0001632208922742111	0.0	0.0	0.0
Candidatus_Peribacteria	0.0	0.0	0.0	0.0005195762939125771	0.0	0.0	0.0	0.0	0.0	9.089256498818396e-05	0.0	0.0	0.0001390723871775259	0.0	0.0
Candidatus_Woesebacteria	0.0	0.0	0.0	0.0	0.0	0.0	0.0	0.0	0.0	0.00016360661697873113	0.0	0.0	0.0	0.0	0.0
Cardiobacteriales	0.0004525359417969158	0.002753962919856401	0.0	0.0	0.0037408124518299906	0.0	0.0	0.0	0.0009672738997259393	0.0	0.0	0.0	0.0	0.002792140641158221	0.00013174579648568088
Caulobacterales	0.0	0.00022949690998803334	1.4811303987203037e-05	0.003620273531777957	1.8798052521758747e-05	0.001507663958455482	0.003286783427204691	0.0010105585949750846	0.0012292439142350476	0.005580803490274495	0.0016942737153259676	0.001541530649256438	0.0042069397121201595	0.0018821096173733199	0.00018115047016781122
Chitinophagales	0.0003306993420823615	0.0	0.001866224302387582	0.01806784660766961	1.8798052521758747e-05	0.004774269201775696	0.015955558984646245	0.0013241802278983867	0.005561824923424146	0.02650427195055445	0.009120239361222759	0.0019586507072905327	0.016792990751686252	2.0682523267838682e-05	0.00031289626665349215
Chloroflexales	0.0	0.0	0.0	6.704210244033253e-05	0.0	4.1879554401541165e-05	0.0	0.0	2.015153957762373e-05	0.00032721323395746226	1.8024188460914547e-05	9.067827348567284e-05	0.00012168833878033516	0.0	0.0
Christensenellales	0.0006962091412260242	0.0004589938199760667	2.9622607974406075e-05	1.6760525610083132e-05	0.0	0.00035597621241309995	1.543090810894221e-05	0.00036589190507718575	0.0002619700145091085	0.0	0.000522701465366522	5.44069640914037e-05	0.00012168833878033516	2.0682523267838682e-05	0.00013174579648568088
Chromatiales	1.7405228530650607e-05	0.0	0.00014811303987203033	1.6760525610083132e-05	0.0	0.0	0.00018517089730730652	0.0011673694114367355	0.0	0.00014542810398109434	0.0	0.0038628944504896633	0.0	0.0	9.880934736426068e-05
Chthoniobacterales	0.00038291502767431336	0.0	4.44339119616091e-05	0.001257039420756235	1.8798052521758747e-05	0.002596532372895551	0.0021294653190340254	0.0002613513607694184	0.0044131871674995965	0.002417742228685693	0.009660965015050193	0.002720348204570185	0.0024859189207982763	0.0	0.0
Chthonomonadales	0.0	0.0	0.0	0.0	0.0	0.0	0.0	0.0	0.0	7.271405199054717e-05	0.0	0.0	0.0	0.0	0.0
Cloacimonadales	0.0	0.0	0.0	0.0	0.0	0.0	0.0	0.0	0.0	0.0	0.0	5.44069640914037e-05	0.0	0.0	0.0
Clostridia_UCG_014	0.008824450865039858	0.0011310919135124502	0.002118016470170034	0.0006368999731831591	0.00013158636765231123	0.005695619398609599	0.0002777563459609598	0.00012196396835906192	0.0008262131226825731	0.0002181421559716415	0.00028838701537463275	0.004207471889735219	0.00029552882275224245	0.0002481902792140641	0.001218648617492548
Clostridia_vadinBB60_group	0.007606084867894314	0.0	0.0005035843355649032	0.0009721104853848217	0.0008271143109573847	0.00035597621241309995	3.086181621788442e-05	0.0010976757152315574	0.00044333387070772214	0.00012724959098345758	0.002703628269137182	0.00012694958287994197	0.00024337667756067037	0.0007859358841778697	0.0027007888279564577
Clostridiales	0.0012705816827374946	0.00029506745569890004	0.002547544285798921	0.000502815768302494	9.399026260879372e-05	0.00016751821760616466	0.000370341794614613	0.0004878558734362477	0.000443333870707722	0.0005998909289220142	0.0005947982192101801	0.0028654334421472608	0.011247479312982409	8.27300930713547e-05	0.000741070105231955
Coriobacteriales	0.0074320325825878095	0.0014097667327836337	0.0054801824752651225	0.0026984446232233834	0.059119875180931265	0.0038110394505402453	6.172363243576884e-05	0.0021953514304631147	0.009753345155569885	0.00019996364297400468	0.007750401038193255	0.02270583968081248	0.0018427091301022184	0.056111685625646335	0.0036724140770383546
Corynebacteriales	0.0003481045706130121	0.0011966624592233167	0.005687540731085965	0.0003519710378117458	0.0003195668928698987	0.001612362844459335	0.00013887817298047992	0.001149945987385441	0.002478639368047719	0.0013270314488274858	0.002865845965285413	0.0001088139281828074	0.002607607259578611	0.00018614270941054808	0.00424880193666321
Coxiellales	0.0	0.0	0.0	0.00021788683293108072	0.0	0.0	0.0	0.0	0.0	0.0003090347209598255	1.8024188460914547e-05	0.000253899165759884	0.00010430429038314442	0.0	8.234112280355055e-05
Cyanobacteriales	0.00041772548473561463	0.0	0.00010367912791042124	0.00011732367927058191	1.8798052521758747e-05	0.0013192059636485465	1.543090810894221e-05	0.00019165766456424012	0.0014106077704336612	0.00021814215597164155	0.032209224779654294	0.003844758795792528	0.005215214519157222	8.27300930713547e-05	0.0003293644912142021
Cytophagales	0.00043513071326626516	0.0	0.0011256591030274305	0.007089702333065164	3.7596105043517494e-05	0.0026802914816986345	0.0033485070596404594	0.001237063107641914	0.00312348863453168	0.008416651517905835	0.0028478217768244988	0.003119332607907145	0.00403309922814825	0.0	0.0001646822456071011
D90	0.0	0.0	0.0	0.0	0.0	0.0	0.0	0.0	0.0	0.0	0.0	5.44069640914037e-05	0.0	0.0	1.646822456071011e-05
DS_100	0.0	0.0	0.0	0.0	0.0	4.1879554401541165e-05	4.629272432682664e-05	0.0	6.045461873287119e-05	5.453553899291038e-05	0.00014419350768731635	0.0	6.953619358876295e-05	0.0	0.0
Dadabacteriales	0.0	0.0	1.4811303987203037e-05	0.00026816840976133006	0.0	0.0	0.0004783581513772085	0.0	0.0	0.0006362479549172878	0.0	0.0003808487486398259	0.00031291287114943323	0.0	0.0
Deferribacterales	0.011504856058760051	0.0	0.002740091237632561	0.0	0.0003195668928698987	0.0022614959376832233	0.0004166345189414397	0.00012196396835906192	0.0007657585039497018	0.0002908562079621887	0.0006849191615147527	0.00019949220166848026	0.00012168833878033516	0.00022750775594622543	0.004693443999802381
Defferrisomatales	0.0	0.0	0.0	0.0	0.0	0.0	0.0	0.0	0.0	0.0	0.0	5.44069640914037e-05	0.0	0.0	0.0
Defluviicoccales	0.0	0.0	0.0	0.0005698578707428265	0.0	0.0	0.0002623254378520176	0.0	0.0	0.0002908562079621887	0.00010814513076548728	0.00029017047515415313	0.0003824490647381961	0.0	1.646822456071011e-05
Deinococcales	0.0	0.0	0.0002517921677824516	0.001424644676857066	1.8798052521758747e-05	0.00012563866320462348	0.0006018054162487463	0.0	0.0002821215540867322	0.002017814942737684	1.8024188460914547e-05	0.0004352557127312296	0.000660593839093248	0.0	0.000148214021046391
Desulfatiglandales	0.0	0.0	4.44339119616091e-05	0.0	0.0	0.0	0.0	0.00036589190507718575	0.0	0.0	0.0	0.001251360174102285	0.0	0.0	0.0
Desulfitobacteriales	0.0	0.0	0.0	0.0	0.0	6.281933160231175e-05	0.0	1.742342405129456e-05	4.030307915524746e-05	0.0	0.00010814513076548728	0.0	1.7384048397190733e-05	0.0	0.0
Desulfobacterales	1.7405228530650607e-05	0.0	0.0004887730315776999	1.6760525610083132e-05	0.0	0.0	3.086181621788442e-05	0.0	0.0	0.0007816760588983821	0.0	0.025698222705839692	0.0	0.0	0.00047757851226059314
Desulfobulbales	0.0003655097991436628	0.0025572512827238005	0.0021476390781444395	0.0018436578171091445	0.0012030753613925598	0.0	1.543090810894221e-05	0.015733351918318986	0.00048363694986296965	0.0011997818578440285	0.0	0.0330975698222706	5.215214519157221e-05	0.0008273009307135469	0.0008728159017176359
Desulfomonilales	0.0	0.0	0.0	0.0	0.0	0.0	0.0	0.0	0.0	0.000527176876931467	0.0	1.8135654697134567e-05	0.0	0.0	0.0
Desulfovibrionales	0.001375013053921398	0.023605396455912003	0.00010367912791042124	0.005413649772056852	5.6394157565276245e-05	0.0029315688081078817	0.0004783581513772085	0.0009408648987699064	0.0033250040303079162	3.635702599527359e-05	0.0048124583190641826	0.0004715270221254988	0.001129963145817398	0.0003309203722854188	0.0005763878596248538
Desulfuromonadales	0.0	0.0	0.0001777356478464364	1.6760525610083132e-05	0.0	0.0	0.0	0.0	0.0	0.0003635702599527359	0.0004686288999837782	0.00944867609720711	1.7384048397190733e-05	0.0	0.000148214021046391
Diplorickettsiales	0.0	0.0	1.4811303987203037e-05	0.0004190131402520783	0.0	0.0	0.00024689452974307536	0.0	0.0	0.00014542810398109434	0.0	0.0001088139281828074	0.00020860858076628884	0.0	0.0
Dongiales	0.0	0.0	0.0	0.0010559131134352372	0.0	8.375910880308233e-05	0.0004629272432682664	1.742342405129456e-05	2.015153957762373e-05	0.0024540992546809672	0.0003604837692182909	1.8135654697134567e-05	0.0012864195813921144	0.0	0.0
EPR3968_O8a_Bc78	0.0	0.0	0.0	0.0	0.0	0.0	0.0	0.0	0.0	0.0	0.0	0.00030830612985128765	0.0	0.0	0.0
Ectothiorhodospirales	1.7405228530650607e-05	0.0	5.924521594881215e-05	0.0	1.8798052521758747e-05	0.0	0.0	0.0	0.0	0.0	1.8024188460914547e-05	0.0028291621327529923	3.4768096794381466e-05	0.0	4.940467368213034e-05
Elsterales	0.0	0.0	0.0	0.00025140788415124694	0.0	0.0	0.00010801635676259549	0.0	6.045461873287119e-05	0.0003090347209598255	0.00019826607307006001	1.8135654697134567e-05	0.0002259926291634796	0.0	0.0
Elusimicrobiales	0.0	0.0	0.0	0.0	0.0	2.0939777200770582e-05	0.0	3.484684810258912e-05	2.015153957762373e-05	0.0	5.407256538274364e-05	0.0	1.7384048397190733e-05	0.0	0.0
Enterobacterales	0.02988477738712709	0.003376883104109634	0.005095088571597846	0.0012235183695360687	0.002142977987480497	0.03333612530362677	0.005153923308386699	0.037495208558385895	0.03204094792842173	0.0005998909289220141	0.037201924983327625	0.02847297787450127	0.028335998887420912	0.014312306101344362	0.03097673039869572
Entomoplasmatales	0.0	0.0	0.0	0.0	0.0	0.0	0.0	0.0	0.0	0.0	0.00010814513076548728	0.0	1.7384048397190733e-05	0.0	0.0
Entotheonellales	1.7405228530650607e-05	0.0	0.0	0.0004357736658621614	1.8798052521758747e-05	0.00016751821760616466	0.00020060180541624876	5.227027215388368e-05	0.00024181847493148477	0.000345391746955099	0.0006849191615147528	1.8135654697134567e-05	0.00015645643557471662	0.0	1.646822456071011e-05
Erysipelotrichales	0.02327079054547986	0.019015458256151332	0.018721488239824644	0.004290694556181282	0.02635486963550576	0.06447357400117262	0.002561530746084407	0.007509495766107956	0.02391987747863937	0.0028722050536266128	0.034804707918025986	0.059394269133115726	0.008396495375843126	0.020910031023784897	0.04383841378061031
Eubacteriales	1.7405228530650607e-05	0.004688294018326968	4.44339119616091e-05	1.6760525610083132e-05	0.011109649040359418	0.0008585308652315941	0.0	0.004477819981182702	0.003204094792842173	3.635702599527359e-05	0.0023972170653016353	0.00029017047515415313	0.0005562895487101036	0.0063702171664943115	3.293644912142022e-05
Euzebyales	0.0	0.0	0.0	0.0	0.0	0.0	0.0	0.0	6.045461873287119e-05	0.00010907107798582076	1.8024188460914547e-05	0.0	1.7384048397190733e-05	0.0	0.0
Exiguobacterales	0.00010443137118390363	4.917790928315001e-05	1.4811303987203037e-05	0.0	1.8798052521758747e-05	0.041837674847139635	0.008625877632898696	0.030142523608739587	0.00739561502498791	1.8178512997636796e-05	0.014040842811052431	0.00014508523757707654	0.03668034211807246	2.0682523267838682e-05	1.646822456071011e-05
Ferrovibrionales	0.0	0.0	0.0	0.00018436578171091442	0.0	0.0	0.0	0.0	0.0	3.635702599527359e-05	0.0	0.0	5.215214519157222e-05	0.0	0.0
Fibrobacterales	0.0	0.0	1.4811303987203037e-05	0.0	0.0	2.0939777200770582e-05	0.0	3.484684810258912e-05	2.015153957762373e-05	0.0003090347209598255	0.0	0.0009249183895538627	6.953619358876295e-05	0.0	0.0
Fimbriimonadales	0.0	0.0	0.0	0.00028492893537141324	1.8798052521758747e-05	0.0	0.00037034179461461293	0.0	0.0	0.0003817487729503727	0.0	0.0	0.00010430429038314442	0.0	0.0
Flavobacteriales	0.0005395620844501688	0.011376489680835369	0.00180697908643877	0.0004022526146419952	0.014192529653927857	0.0017170617304631882	7.715454054471106e-05	0.0017597658291807505	0.00048363694986296965	0.002926740592619524	0.0012076206268812747	0.003917301414581067	0.011960225297267226	0.013836608066184074	0.028424155591785637
Frankiales	8.702614265325304e-05	0.0	2.9622607974406075e-05	0.004525341914722446	0.0	0.002722171036100176	0.0037960033947997845	0.00013938739241035647	0.003304852490730293	0.0050354481003453905	0.0027396766460590113	0.0002720348204570185	0.003876642792573535	0.0	0.00026349159297136166
Fusobacteriales	0.013593483482438124	0.2302509712637084	0.03791693820723977	0.027839233038348083	0.18544278812715004	0.015621073791774857	0.5074299822544557	0.018573370038680002	0.024846848299210057	0.0007634975459007452	0.0015681043960995653	0.0005622052956111716	0.003841874695779153	0.20901758014477767	0.002371424336742256
GWA2_38_13b	0.0	0.0	0.0	0.00016760525610083133	0.0	0.0	0.00037034179461461315	0.0	0.0	0.00023632066896927832	0.0	0.0	3.4768096794381466e-05	0.0	0.0
Ga0077536	0.0	0.0	0.0	0.0	0.0	0.0	0.0	0.0	0.0	0.0	0.0	0.00043525571273122956	0.0	0.0	0.0
Gaiellales	0.00012183659971455425	1.6392636427716667e-05	4.44339119616091e-05	0.016509117725931884	5.6394157565276245e-05	0.013862132506910128	0.010446724789753878	0.0013590270760009755	0.01908350798000967	0.024141065260861662	0.030929507398929357	0.00043525571273122967	0.016480077880536827	2.0682523267838682e-05	3.293644912142022e-05
Gammaproteobacteria_Incertae_Sedis	1.7405228530650607e-05	0.0	0.00029622607974406066	0.00036873156342182885	0.00016918247269582872	0.0004397353212161823	0.0002623254378520176	3.484684810258912e-05	0.0011284862163469288	0.001236138883839302	0.002703628269137182	0.0117519042437432	0.0008170502746679647	0.00026887280248190284	0.00031289626665349215
Gastranaerophilales	0.00031329411355171093	0.0	5.924521594881215e-05	3.3521051220166265e-05	1.8798052521758747e-05	0.005025546528184941	3.086181621788442e-05	0.000313621632923302	0.001813638561986136	3.635702599527359e-05	0.0020908058614660875	0.0001813565469713457	0.0006084416939016757	0.0	6.587289824284044e-05
Gemmatales	0.0	0.0	0.0	0.0022123893805309734	0.0	0.0002931568808107881	0.0006635290486845151	1.742342405129456e-05	0.0003828792519748509	0.0015269950918014904	0.0015320560191777366	3.6271309394269135e-05	0.0006605938390932478	0.0	0.0
Gemmatimonadales	0.0002610784279597591	0.0	0.00010367912791042124	0.005396889246446768	0.0	0.002659351704497864	0.0047527196975542	0.00047043244938495314	0.003607125584394649	0.008253044900927105	0.007498062399740455	0.008034095030830612	0.007231764133231345	0.0	0.0003787691648963325
Geobacterales	0.0	0.0	0.0	0.0	0.0	0.00010469888600385292	0.0	0.0	0.0001410607770433661	0.0	0.00021629026153097456	0.0	5.215214519157222e-05	0.0	0.0
Glycomycetales	0.0	0.0	0.00029622607974406066	0.0	0.0	0.0	0.0	0.0	0.0	0.0	0.0	0.0	0.0	0.0	0.0
Granulosicoccales	0.0	0.0	4.44339119616091e-05	0.0	0.0	0.0	0.0	1.742342405129456e-05	0.0	0.0	0.0	0.0001813565469713457	5.215214519157222e-05	0.0	0.0
Haliangiales	0.0	0.0	2.9622607974406075e-05	0.0004525341914722445	0.0	0.0009213501968339057	0.001172749016279608	8.71171202564728e-05	0.0012090923746574235	0.0005998909289220142	0.003478668372956508	0.00019949220166848026	0.0007822821778735831	0.0	0.0
Holosporales	0.0	0.0	0.0	0.0	0.0	0.0	9.258544865365329e-05	0.0	0.0	0.00014542810398109434	0.0	0.0	0.0	0.0	0.0
Hydrogenedentiales	0.0	0.0	0.0	0.0	0.0	0.0	0.0	0.0	0.0	0.00018178512997636792	0.0	0.0	0.0	0.0	0.0
IMCC26256	0.0	0.0	1.4811303987203037e-05	0.0036035130061678735	3.7596105043517494e-05	0.0010469888600385293	0.0022066198595787363	0.000714360386103077	0.0012493954538126714	0.003908380294491911	0.0034966925614174226	5.44069640914037e-05	0.002920520130728044	4.136504653567735e-05	9.880934736426066e-05
Ignavibacteriales	0.0	0.0	7.405651993601516e-05	0.00021788683293108072	0.0	0.0	0.0	0.0	0.0	1.8178512997636796e-05	0.0	0.002067464635473341	0.0	0.0	1.646822456071011e-05
Kallotenuales	0.0	0.0	0.0	0.00028492893537141324	0.0	4.1879554401541165e-05	0.00010801635676259549	0.0	4.030307915524746e-05	0.0003817487729503727	0.0	0.0	0.00010430429038314445	0.0	0.0
Kapabacteriales	0.0	0.0	0.0	5.028157683024939e-05	0.0	4.1879554401541165e-05	0.0	1.742342405129456e-05	2.015153957762373e-05	0.00019996364297400468	1.8024188460914547e-05	1.8135654697134567e-05	0.0001390723871775259	0.0	0.0
Kiloniellales	1.7405228530650607e-05	0.0	0.00010367912791042124	0.00028492893537141324	0.0	2.0939777200770582e-05	0.0004012036108324975	1.742342405129456e-05	0.0	0.0004908198509361933	1.8024188460914547e-05	0.003046789989118607	0.0004519852583269592	0.0	1.646822456071011e-05
Kineosporiales	0.0	0.0	0.0	0.0005363368195226601	0.0	2.0939777200770582e-05	0.00018517089730730646	0.0	0.00020151539577623732	0.00019996364297400468	5.407256538274364e-05	1.8135654697134567e-05	0.000260760725957861	0.0	1.646822456071011e-05
Kiritimatiellales	0.0	0.0	1.4811303987203037e-05	0.0	0.0	0.0	0.0	0.0	0.0	0.0	0.0	0.00016322089227421111	0.0	0.0	0.0
Kryptoniales	0.0	0.0	1.4811303987203037e-05	0.0	0.0	0.0	0.0	0.0	0.0	0.0	0.0	0.00012694958287994197	0.0	0.0	0.0
Lachnospirales	0.33954119817593204	0.018228611707620933	0.02571242372178448	0.02576092786269778	0.049645656709964826	0.1377627942038697	0.010431293881644935	0.048454542286650144	0.0629937127196518	0.013288493001272505	0.09805158522737514	0.04628219078708745	0.04264307071830889	0.05205791106514996	0.18383479077120726
Lactobacillales	0.08963692693285062	0.06291493860957659	0.2486966052491261	0.012034057388039688	0.08671541628287309	0.01656336376580953	0.009536301211326287	0.3150677771195595	0.17687006287280346	0.031703326667878576	0.02467511400299201	0.13590859630032642	0.0037375704053960093	0.06552223371251295	0.03888147818783657
Latescibacterales	0.0	0.0	7.405651993601516e-05	0.0	0.0	2.0939777200770582e-05	0.0	0.0	0.0	0.0006544264679149245	0.0004506047115228637	0.0035364526659412408	0.0	0.0	6.587289824284044e-05
Legionellales	3.481045706130121e-05	0.0	0.0	0.0003519710378117458	1.8798052521758747e-05	0.0004606750984169528	7.715454054471106e-05	0.0	0.00032242463324197966	0.0002908562079621887	9.012094230457272e-05	0.0	0.0018948612752937907	0.0	0.0
Leptolyngbyales	0.00020886274236780732	0.0	0.0	8.380262805041566e-05	0.0	0.0	1.543090810894221e-05	6.969369620517824e-05	0.0	1.8178512997636796e-05	0.00021629026153097456	0.00012694958287994197	5.215214519157221e-05	0.0	1.646822456071011e-05
Limnochordales	0.0	0.0	0.0	0.0	0.0	0.0	0.00012344726487153768	0.0	0.0	0.0	0.0	0.0	0.0	0.0	0.0
Lineage_IV	0.0	0.0	0.0	0.0	0.0	0.0	0.0	0.0	0.0	7.271405199054717e-05	0.0	0.0	1.7384048397190733e-05	0.0	0.0
Longimicrobiales	0.00012183659971455425	0.0	0.0	0.003402386698846876	0.0	0.0009422899740346764	0.0025152380217575805	3.484684810258912e-05	0.0009068192809930678	0.004617342301399744	7.209675384365819e-05	9.067827348567284e-05	0.00210346985606008	2.0682523267838682e-05	0.0
MSBL9	0.0	0.0	2.9622607974406075e-05	0.0	0.0	0.0	0.0	0.0	0.0	7.271405199054717e-05	0.0	0.002321363801233225	0.0	0.0	0.0
MVP_88	0.0	0.0	0.0	0.0	0.0	0.0	0.0	0.0	0.0	0.00010907107798582076	0.0	0.0	0.0	0.0	0.0
Methylococcales	0.0	0.0	0.0	0.0	0.0	2.0939777200770582e-05	0.0	1.742342405129456e-05	2.015153957762373e-05	0.0	0.0	0.0	5.215214519157222e-05	0.0	0.0
Micavibrionales	0.0	0.0	0.0	0.0	0.0	0.0	0.0	0.0	0.00010075769788811867	0.0	0.0	0.0	0.0	0.0	0.0
Micrococcales	0.00259337905106694	0.0002786748192711834	0.0146483796433438	0.06402520783051756	0.0011654792563490426	0.02297093558924533	0.043746624488851166	0.029131965013764506	0.016201837820409484	0.08431194328303945	0.012310520718804636	0.003210010881392819	0.051161254432932346	0.0022337125129265768	0.0035900729542348037
Micromonosporales	1.7405228530650607e-05	0.0	0.0003554712956928729	0.0010223920622150712	0.0	0.0009632297512354472	0.00027775634596095974	6.969369620517824e-05	0.0013501531517007902	0.00032721323395746226	0.0027216524575980968	3.6271309394269135e-05	0.0007475140810792014	0.0	3.293644912142022e-05
Micropepsales	0.0	0.0	0.0	0.0	0.0	0.0	0.0	0.0	0.0	0.0	0.0001802418846091455	1.8135654697134567e-05	5.215214519157222e-05	0.0	0.0
Microtrichales	0.00012183659971455425	0.0	0.00032584868771846665	0.014514615178331991	7.519221008703499e-05	0.005507161403802665	0.011326286551963587	0.002352162246924765	0.006347734966951476	0.021523359389201958	0.014275157261044313	0.003246282190787087	0.011438703845351506	6.204756980351603e-05	0.000724601880671245
MidBa8	0.0	0.0	0.0	0.0	0.0	0.0	0.0	0.0	0.0	0.0	0.0	0.0001632208922742111	0.0	0.0	0.0
Milano_WF1B_44	0.0	0.0	0.0	0.0	0.0	0.0	0.0	0.0	0.0	0.0	0.0	0.0003627130939426913	0.0	0.0	0.0
Moduliflexales	0.0	0.0	1.4811303987203037e-05	0.0	0.0	0.0	0.0	0.0	0.0	0.0	0.0	0.0017410228509249187	0.0	0.0	0.0
Monoglobales	0.0005917777700421207	0.0	0.00014811303987203033	0.00011732367927058191	0.0006015376806962799	0.0001256386632046235	4.629272432682663e-05	0.00024392793671812387	0.0002821215540867322	0.00016360661697873113	0.0007209675384365819	0.00019949220166848026	0.0002259926291634796	0.00026887280248190284	0.0013009897402960985
Mycoplasmatales	0.0	0.0017540120977656837	0.0	0.002178868329310807	0.0053010508111359655	0.00014657844040539408	9.258544865365329e-05	0.0	0.0004030307915524746	0.00010907107798582076	1.8024188460914547e-05	0.0	6.953619358876295e-05	0.005336091003102379	3.293644912142022e-05
Myxococcales	0.0	0.0	0.00020735825582084244	0.005279565567176187	9.399026260879372e-05	0.0020939777200770586	0.006727875935498804	0.00010454054430776735	0.003103337094954055	0.007253226686057082	0.002253023557614319	0.007344940152339498	0.005128294277171267	0.0	0.00016468224560710112
Nannocystales	0.0	0.0	0.0	1.6760525610083132e-05	0.0	0.0	0.0002623254378520176	0.0	0.0	0.000527176876931467	0.0	0.0	0.00015645643557471664	0.0	0.0
Nitriliruptorales	0.0	0.0	0.0	0.00013408420488066506	0.0	0.0	0.0	0.0	0.0	0.0	0.0	0.0	0.0	0.0	0.0
Nitrosococcales	0.0	0.0	1.4811303987203037e-05	0.0	0.0	0.00035597621241309984	0.0	1.742342405129456e-05	0.00048363694986296965	0.0	0.0010454029307330438	0.0005077983315197679	0.0002259926291634796	0.0	0.0
Nitrososphaerales	0.0	0.0	0.0	0.0	0.0	2.0939777200770582e-05	0.00010801635676259549	0.0	2.015153957762373e-05	3.635702599527359e-05	7.209675384365819e-05	0.0	0.0	0.0	0.0
Nitrospinales	0.0	0.0	2.9622607974406075e-05	0.0	0.0	0.0	0.0	0.0	0.0	0.0	0.0	0.00019949220166848026	0.0	0.0	1.646822456071011e-05
Nitrospirales	0.0	0.0	4.44339119616091e-05	0.0008547868061142398	1.8798052521758747e-05	0.001005109305636988	0.001033870843299128	3.484684810258912e-05	0.0013098500725455425	0.0014724595528085806	0.003839152142174799	0.0008161044613710555	0.0010951950490230163	0.0	0.0
Oligoflexales	0.0	0.0	0.0	0.0005195762939125771	0.0	0.0003350364352123293	0.00020060180541624876	0.0	0.00022166693535386104	0.0003090347209598255	3.604837692182909e-05	1.8135654697134567e-05	0.00020860858076628884	0.0	0.0
Omnitrophales	5.2215685591951816e-05	0.0	1.4811303987203037e-05	0.0010559131134352377	0.0	0.0017380015076639587	0.001712830800092585	0.00012196396835906192	0.0019345477994518786	0.0031448827485911646	0.004542095492150467	0.0015415306492564376	0.002086085807662889	0.0007859358841778697	0.0002799598175320718
Opitutales	0.0	0.0	0.0	0.0	0.0	0.0	0.0	0.0	0.00024181847493148483	1.8178512997636796e-05	0.00021629026153097456	1.8135654697134567e-05	8.69202419859537e-05	0.0	0.0
Oscillospirales	0.0624499599679744	0.005819385931839418	0.0014811303987203029	0.002664923572003219	0.0071244619057465675	0.01830136527347348	0.0015276599027852795	0.006307279506568636	0.014972593906174425	0.0026904199236502447	0.025107694526053957	0.014508523757707644	0.007753285585147066	0.01776628748707342	0.025888049009436292
PB19	0.0	0.0	0.0	0.0	0.0	0.0	0.0	0.0	0.0	0.0	0.0	5.44069640914037e-05	0.0	0.0	0.0
PLTA13	0.0	0.0	0.0	1.6760525610083132e-05	0.0	0.0002303375492084764	0.0	5.227027215388368e-05	0.00022166693535386104	0.00012724959098345758	0.0008471368576629838	3.6271309394269135e-05	0.000260760725957861	0.0	1.646822456071011e-05
PS_B29	0.0	0.0	0.0	0.0	0.0	0.0	0.0	0.0	0.0	9.089256498818396e-05	0.0	0.00012694958287994197	0.0	0.0	0.0
Paenibacillales	0.0002262679708984579	1.6392636427716667e-05	0.0013774512708098821	0.010559131134352372	0.00018798052521758747	0.0021567970516793693	0.004598410616464779	0.00012196396835906192	0.0029824278574883127	0.008416651517905835	0.006578828788233813	0.000961189698948132	0.005771504067867326	2.0682523267838682e-05	0.0003623009403356223
Parvibaculales	0.0	0.0	1.4811303987203037e-05	0.0	0.0	0.0	0.0	0.0	0.0	0.0	0.0	0.00030830612985128765	0.0	0.0	0.0
PeM15	0.0	0.0	0.0	0.0	0.0	2.0939777200770582e-05	0.0	0.0	0.0	0.0	0.0	0.0	6.953619358876295e-05	0.0	1.646822456071011e-05
Pedosphaerales	0.0	0.0	0.0	0.0002178868329310807	0.0	0.0002093977720077058	0.001095594475734897	1.742342405129456e-05	0.0001410607770433661	0.0006362479549172878	0.0005227014653665218	9.067827348567284e-05	0.0001390723871775259	0.0	0.0
Peptococcales	0.0026978104222508442	0.0027703555562841172	0.0	0.00018436578171091442	0.0029324961933943645	0.0004397353212161823	0.0	5.227027215388368e-05	0.0003828792519748509	1.8178512997636796e-05	0.0003424595807573764	0.00034457743924555686	1.7384048397190733e-05	0.0015925542916235779	0.0017126953543138517
Peptostreptococcales_Tissierellales	0.030267692414801407	0.09538875137288333	0.005968955506842823	0.1420454545454546	0.1256649811079572	0.0056956193986095974	0.001141887200061724	0.08187266961703316	0.04530066097049816	0.001308852935829849	0.006164272453632776	0.03790351831701125	0.010047979973576248	0.08974146845915203	0.005187490736623684
Phormidesmiales	0.0	0.0	0.0	0.0	0.0	0.0	0.0	0.0	0.0	0.0	5.407256538274364e-05	0.0	1.7384048397190733e-05	0.0	0.0
Phycisphaerales	0.0	0.0	1.4811303987203037e-05	0.0	0.0	0.0	0.0003549108865056709	0.0	0.0	9.089256498818396e-05	9.012094230457272e-05	0.00019949220166848026	3.4768096794381466e-05	0.0	1.646822456071011e-05
Pla1_lineage	0.0	0.0	0.0	0.0	0.0	0.0	0.0	0.0	0.0	0.0	0.0	5.44069640914037e-05	0.0	0.0	0.0
Planctomycetales	0.0	0.0	0.0	0.0	0.0	0.0	0.0002314636216341332	0.0	0.0	0.0	0.0	0.0	0.00012168833878033516	0.0	0.0
Polyangiales	1.7405228530650607e-05	0.0	0.00010367912791042124	0.002162107803700725	0.0	0.0007747717564285117	0.0011573181081706658	0.00012196396835906192	0.0008262131226825729	0.0009998182148700237	0.0031181846037382174	0.003373231773667029	0.0013559557749808775	0.0	0.00037876916489633253
Propionibacteriales	0.003080725449925157	0.0001147484549940167	0.002340186029978079	0.008363502279431482	0.003158072823655469	0.007894296004690509	0.00495332150297045	0.009304108443391296	0.015536837014347897	0.012361388838393016	0.00975108595735477	0.0008886470801595939	0.008413879424240316	0.0031644260599793172	0.0016138860069495908
Pseudomonadales	0.0012705816827374946	0.0005737422749700835	0.003495467740979916	0.0014916867792973988	0.0007143259958268324	0.06602311751402963	0.0009875781189723014	0.0077011534306721955	0.0012896985329679186	0.006107980367205964	0.0020367332960833442	0.008287994196590497	0.03666295806967528	0.0007032057911065152	0.07213082357591026
Pseudonocardiales	5.2215685591951816e-05	0.0	7.405651993601516e-05	0.0006704210244033253	7.519221008703499e-05	0.002010218611273976	0.00033947997839672866	0.0001742342405129456	0.00205545703691762	0.0006907834939101983	0.0074980623997404515	5.44069640914037e-05	0.0013559557749808775	0.00014477766287487073	4.940467368213033e-05
Puniceispirillales	0.0	0.0	0.0	0.0	0.0	0.0	0.0	0.00027877478482071295	0.0	1.8178512997636796e-05	0.0	0.0	5.215214519157222e-05	0.0	0.0
Pyrinomonadales	0.0	0.0	0.0	0.0003519710378117458	0.0	0.0012563866320462348	0.0002314636216341332	0.0001742342405129456	0.0016725777849427698	0.0004544628249409198	0.0054433049151961935	1.8135654697134567e-05	0.0009561226618454904	0.0	3.293644912142022e-05
R7C24	0.0	0.0	0.0	0.0	0.0	0.0	0.0	0.0	0.0	0.0	0.0	0.0	8.692024198595367e-05	0.0	0.0
RF39	0.010443137118390363	9.835581856630002e-05	0.0	1.6760525610083132e-05	0.00011278831513055249	0.00037691598961387047	7.715454054471106e-05	0.00012196396835906192	0.00024181847493148477	0.0	0.0005407256538274366	0.0008523757707653247	0.00015645643557471662	8.27300930713547e-05	0.003655945852477644
Reyranellales	0.0	0.0	0.0	0.0015587288817377313	1.8798052521758747e-05	0.0009213501968339057	0.0009875781189723014	6.969369620517824e-05	0.0012090923746574235	0.0007271405199054718	0.002433265442223464	1.8135654697134567e-05	0.0009561226618454904	4.136504653567735e-05	0.0
Rhizobiales	0.002280084937515229	0.0001639263642771667	0.0015699982226435212	0.0436108876374363	0.00105269094121849	0.028582795879051832	0.031587068899004714	0.009042757082621882	0.036433983556343724	0.05900745319032907	0.08036985634721794	0.00937613347841857	0.1346568388846394	0.0013236814891416757	0.08444905554732145
Rhodobacterales	0.00017405228530650607	0.0	0.000933112151193791	0.017531509788146955	0.0	0.016018929558589495	0.01586297353599259	0.001428720772206154	0.0068112203772368205	0.02294128340301764	0.002703628269137182	0.004370692782009429	0.015141506153953137	0.00010341261633919338	0.0005105149613820134
Rhodospirillales	0.0	0.0	1.4811303987203037e-05	0.0002849289353714132	0.0	0.003915738336544099	0.00010801635676259549	0.00020908108861553476	0.0008262131226825729	0.0003817487729503727	0.001315765757646762	0.00019949220166848026	0.00039983311313538696	2.0682523267838682e-05	0.0
Rhodothermales	0.0	0.0	4.44339119616091e-05	0.00026816840976133006	0.0	2.0939777200770582e-05	0.0	0.0	0.0	1.8178512997636796e-05	0.0	0.001178817555313747	6.953619358876295e-05	0.0	1.646822456071011e-05
Rickettsiales	0.0	0.0	0.0	1.6760525610083132e-05	1.8798052521758747e-05	0.0	0.0	3.484684810258912e-05	8.060615831049492e-05	0.0002726776949645519	0.0	0.0	0.0	0.0	0.0
Rokubacteriales	0.0	0.0	0.0	0.0009553499597747383	0.0	0.0015704832900577939	9.258544865365329e-05	0.00010454054430776735	0.00183379010156376	0.0002181421559716415	0.007281772138209477	1.8135654697134567e-05	0.0009561226618454904	0.0	0.0
RsaHf231	0.0	0.0	0.0	0.0	0.0	0.0	0.0	0.00013938739241035647	0.0	0.0	0.0	0.0	0.0	0.0	0.0
Rubrobacterales	3.481045706130121e-05	0.0	0.0	0.000888307857334406	0.0	0.0016123628444593351	0.0004320654270503819	0.00010454054430776735	0.001995002418184749	0.0009998182148700237	0.00436185360754132	7.254261878853827e-05	0.0011473471942145886	4.136504653567735e-05	1.646822456071011e-05
S085	0.0	0.0	0.0	0.0	0.0	0.0	0.00020060180541624876	0.0	0.0	0.00012724959098345758	1.8024188460914547e-05	0.0	1.7384048397190733e-05	0.0	0.0
SAR11_clade	0.0	0.0	0.0	0.0	0.0	0.0	0.0	0.0007492072342056661	0.0	0.0	0.0	1.8135654697134567e-05	0.0	0.0	6.587289824284044e-05
SAR202_clade	0.0	0.0	0.0	1.6760525610083132e-05	0.0	0.0	0.0	0.0	4.030307915524746e-05	0.0	0.0001802418846091455	0.0	3.4768096794381466e-05	0.0	0.0
SBR1031	0.0	0.0	0.0	0.0001005631536604988	0.0	8.375910880308233e-05	3.086181621788442e-05	0.0	0.00010075769788811864	0.00014542810398109434	0.0004506047115228637	0.0	6.953619358876295e-05	0.0	0.0
SJA_28	0.0	0.0	0.0	0.0	0.0	0.0	0.0	0.0	4.030307915524746e-05	0.0	9.012094230457272e-05	0.0	0.0	0.0	0.0
SS1_B_09_64	0.0	0.0	1.4811303987203037e-05	0.0	0.0	0.0	0.0	0.0	0.0	0.0	0.0	0.0008705114254624592	0.0	0.0	0.0
SZB50	0.0	0.0	0.0	0.0	0.0	0.0	0.0	0.0	0.0	0.0	0.0	0.00019949220166848026	0.0	0.0	0.0
Saccharimonadales	0.00344623524906882	0.11873186564595185	0.002162450382131643	0.025861491016358283	0.011203639302968214	0.0047323896473741535	0.02876321271506829	0.0027180541520019515	0.00739561502498791	0.038047627704053816	0.0003064112038355473	0.0022669568371418212	0.012672971281552049	0.013216132368148914	0.0037547551998419054
Solibacterales	0.0	0.0	0.0	0.0	0.0	2.0939777200770582e-05	0.0	0.0	2.015153957762373e-05	0.0	5.407256538274364e-05	0.0	0.0	0.0	0.0
Solirubrobacterales	3.481045706130121e-05	3.2785272855433335e-05	0.00014811303987203033	0.021235585947975325	0.00011278831513055249	0.03078147248513275	0.012884808270966743	0.002787747848207129	0.03973883604707401	0.025104526449736413	0.07808078441268179	0.001015596663039536	0.02546763090188443	0.002792140641158221	0.0007904747789140854
Sphingobacteriales	1.7405228530650607e-05	0.0004426011835483501	0.0	0.001424644676857066	0.0030640825610466754	0.00014657844040539408	0.00041663451894143977	1.742342405129456e-05	0.00034257617281960344	0.00047264133793855663	0.00010814513076548728	0.0005077983315197679	0.00019122453236909806	0.0022750775594622538	1.646822456071011e-05
Sphingomonadales	0.000800640512409928	0.0	0.0038361277326855853	0.11402185572539553	0.00015038442017406998	0.006931066253455064	0.07554972610138104	0.0016029550127190995	0.009088344349508304	0.13752045082712236	0.012346569095726468	0.0012513601741022846	0.07716779083512969	0.00014477766287487073	0.0013668626385389393
Spirochaetales	0.0	0.005425962657574218	2.9622607974406075e-05	0.02661571466881202	0.03002048987724872	0.0014657844040539408	0.0006789599567934572	0.016569676272781133	0.001591971626632275	7.271405199054717e-05	7.209675384365819e-05	0.0012694958287994195	6.953619358876295e-05	0.02467425025853154	0.00031289626665349205
Staphylococcales	0.017701117415671666	0.0025244660098683674	0.004769239883879378	0.0015419683561276485	0.003590428031655921	0.0009841695284362175	0.00037034179461461315	0.008607171481339514	0.006569401902305335	0.0010907107798582077	0.013644310664912309	0.0012332245194051502	0.0002259926291634796	0.002109617373319545	0.0017785682525566923
Steroidobacterales	5.2215685591951816e-05	0.0	0.0038361277326855853	0.0008547868061142398	1.8798052521758747e-05	0.0007328922020269702	0.0005246508757040352	0.00012196396835906192	0.0018337901015637594	0.002672241410652609	0.004433950361384978	0.0460645629307218	0.0010604269522286349	2.0682523267838682e-05	0.0006587289824284044
Streptomycetales	0.0	0.0	0.0	0.001005631536604988	0.0	0.0002093977720077058	0.0005555126919219196	1.742342405129456e-05	0.00024181847493148477	0.000890747136884203	0.0005046772769056074	0.0	0.0007475140810792017	2.0682523267838682e-05	0.0
Streptosporangiales	0.0	0.0	0.0	0.00023464735854116382	0.0	0.000251277326409247	0.00010801635676259549	1.742342405129456e-05	0.00030227309366435593	0.00018178512997636792	0.0011174996845767018	1.8135654697134567e-05	0.0002781447743550518	0.0	0.0
Subgroup_17	0.0	0.0	4.44339119616091e-05	0.00021788683293108072	0.0	0.00035597621241309984	0.00010801635676259549	8.71171202564728e-05	0.0002821215540867322	9.089256498818396e-05	0.001027378742272129	0.0010155966630395355	0.0003650650163410055	2.0682523267838682e-05	0.0
Subgroup_7	0.0	1.6392636427716667e-05	1.4811303987203037e-05	0.0024302762134620548	0.0	0.0014029650724516288	0.0022220507676876783	0.00010454054430776735	0.0020756085764952444	0.003363024904562807	0.001514031830716822	9.067827348567284e-05	0.0012690355329949238	0.0	0.0001646822456071011
Sumerlaeales	0.0	0.0	0.0	0.0037711182622687045	0.0	0.00014657844040539408	0.0034410925082941127	0.0	0.00012090923746574236	0.0037629521905108154	5.407256538274364e-05	0.0001088139281828074	0.0027988317919477087	0.0	0.0
Symbiobacteriales	0.0	0.0	0.0	0.0004525341914722445	0.0	0.0	0.0	0.0	0.0	0.0	0.0	0.0	0.0	0.0	0.0
Synergistales	0.003602882305844676	0.029391997114895988	0.0	0.012805041566103513	0.012350320506795496	0.0001256386632046235	0.0	0.03606648778617974	0.012594712236014832	0.0	1.8024188460914547e-05	0.0	0.0	0.008769389865563599	0.0014327355367817795
Syntrophobacterales	0.0	0.0	0.00016292434385923338	0.0	0.0	0.0	0.0	0.0	0.0	3.635702599527359e-05	0.0	0.008433079434167573	0.0	2.0682523267838682e-05	8.234112280355055e-05
Tenderiales	0.0	0.0	0.0	0.0	0.0	0.0	0.0	0.0	0.0	0.0	0.0	0.00019949220166848026	0.0	0.0	0.0
Tepidisphaerales	1.7405228530650607e-05	0.0	0.0	0.003553231429337624	0.0	0.0010260490828377586	0.004521256075920068	0.0001393873924103565	0.0009874254393035626	0.005689874568260317	0.002559434761449866	0.0001088139281828074	0.0024337667756067047	0.0	1.646822456071011e-05
Thalassobaculales	0.0	0.0	0.0	0.0004022526146419952	0.0	0.0	0.0	0.0	0.0	0.00032721323395746226	0.0	0.00023576351106274936	3.4768096794381466e-05	0.0	1.646822456071011e-05
Thermoactinomycetales	0.0	0.0	0.0	0.00046929471708232764	0.0	4.1879554401541165e-05	0.0001388781729804799	0.00036589190507718575	0.0	0.0	1.8024188460914547e-05	0.0	0.0	0.0	0.0003293644912142022
Thermoanaerobaculales	5.2215685591951816e-05	0.0	0.0014218851827714912	0.001424644676857066	1.8798052521758747e-05	0.0002303375492084764	0.0008949926703186482	1.742342405129456e-05	0.0003425761728196034	0.0014542810398109436	0.0017663704691696254	0.019296336597751183	0.0013211876781864965	0.0	0.00018115047016781122
Thermodesulfovibrionales	0.0	0.0	0.0	0.0	0.0	0.0	0.0	0.0	0.0	0.0	0.0	7.254261878853827e-05	0.0	0.0	0.0
Thermomicrobiales	0.0	0.0	0.0	0.00036873156342182885	0.0	0.0	0.0001697399891983643	0.0	6.045461873287119e-05	3.635702599527359e-05	0.0002343144499918891	0.00034457743924555675	1.7384048397190733e-05	0.0	0.0
Thiohalorhabdales	0.0	0.0	0.0	0.0	3.7596105043517494e-05	0.0	0.0	0.0	0.0	0.0	0.0	0.00010881392818280739	0.0	2.0682523267838682e-05	0.0
Thiotrichales	0.0	0.0	1.4811303987203037e-05	0.0	0.0	0.0	0.0	0.0	0.0	0.00023632066896927832	0.0	0.0016503445774392455	1.7384048397190733e-05	0.0	0.00024702336841065167
Tistrellales	3.481045706130121e-05	0.0	0.0	0.0035029498525073746	1.8798052521758747e-05	0.001968339056872435	0.0017282617082015276	0.0003136216329233021	0.003022730936643561	0.0031448827485911646	0.008831852345848129	0.0001813565469713457	0.004033099228148253	0.0011168562564632886	0.00011527757192497078
UASB_TL25	0.0	0.0	0.0	0.0	0.0	0.0	0.0	0.0	0.0	0.0	0.0	0.00032644178454842223	0.0	0.0	0.0
UBA10353_marine_group	0.0	0.0	2.9622607974406075e-05	0.0	0.0	0.0	0.0	0.0	0.0	0.0	0.0	0.0008886470801595937	0.0	0.0	0.0
Unassigned	0.0	0.0	0.0	1.6760525610083132e-05	3.7596105043517494e-05	0.0	0.0	0.0	0.0	0.00014542810398109434	0.0	0.0	0.0	8.27300930713547e-05	0.0003952373894570426
VHS_B3_70	0.0	0.0	0.0	0.0	0.0	0.0	0.0	0.0	0.0	0.0	0.0	5.44069640914037e-05	0.0	0.0	0.0
VHS_B4_70	0.0	0.0	0.0	0.0	0.0	0.0	0.0	0.0	0.0	0.0	0.0007389917268974963	1.8135654697134567e-05	0.0	0.0	0.0
Vampirovibrionales	0.0	0.0	0.0	0.000502815768302494	0.0	0.0	6.172363243576884e-05	0.0	0.0	0.0022723141247045987	0.0	0.0	0.00029552882275224256	0.0	0.0
Veillonellales_Selenomonadales	0.02013784940996275	0.06866875399570513	0.23132294567213696	0.007693081255028157	0.0782186965430381	0.001905519725270123	0.001033870843299128	0.030194793880893474	0.08429389005320008	0.00010907107798582076	0.0011174996845767018	0.002919840406238665	0.0005562895487101036	0.056752843846949313	0.02102992276402681
Verrucomicrobiales	0.003063320221394507	0.00019671163713260004	0.0003258486877184668	0.0017430946634486458	0.00022557663026110493	0.00822933243990284	0.0018980016973998922	0.00027877478482071295	0.002498790907625343	0.004708234866387929	0.0035327409383392517	0.002919840406238665	0.001947013420485363	0.00010341261633919338	0.0001646822456071011
Vicinamibacterales	0.0	0.0	5.924521594881215e-05	0.003569991954947706	1.8798052521758747e-05	0.002784990367702488	0.0032250597947689227	0.0003484684810258912	0.003929550217636628	0.0036538811125249953	0.011355238730376156	5.44069640914037e-05	0.005023989986788125	0.0	8.234112280355055e-05
Victivallales	0.0	0.0	1.4811303987203037e-05	0.0	0.0	0.0	0.0	0.0	0.0	0.0	0.0	3.6271309394269135e-05	0.0	0.0	0.0
WCHB1_41	0.0	0.0	4.44339119616091e-05	0.0	0.0	0.0	0.0	0.0	4.030307915524746e-05	0.0004544628249409198	0.0	0.0023032281465360893	1.7384048397190733e-05	0.0	0.0008563476771569258
Woesearchaeales	0.0	0.0	0.0	0.0	1.8798052521758747e-05	0.0	6.172363243576884e-05	0.0	0.0	0.0	0.0	0.0	1.7384048397190733e-05	0.00014477766287487073	0.0013009897402960985
Xanthomonadales	0.00015664705677585547	0.0	0.0	0.037593858943416464	0.00011278831513055249	0.0009422899740346762	0.027775634596095982	0.0007840540823082551	0.0008665162018378202	0.054535538992910366	0.003496692561417423	0.0014508523757707649	0.05336902857937557	0.003846949327817994	0.030153319170660206
pItb_vmat_80	0.0	0.0	0.0	0.0	0.0	0.0	0.0	0.0	0.0	0.0	0.0	0.0004715270221254987	0.0	0.0	3.293644912142022e-05
unclassified_Acidimicrobiia	1.7405228530650607e-05	0.0	0.0	0.005179002413515686	0.0	0.000502554652818494	0.004937890594861508	8.71171202564728e-05	0.0004634854102853458	0.00845300854390111	0.0006668949730538383	0.0	0.004363396147694876	0.0	3.293644912142022e-05
unclassified_Actinobacteria	0.0	0.0	0.0	0.00016760525610083133	0.0	0.0	1.543090810894221e-05	0.0	0.0	1.8178512997636796e-05	0.0	5.44069640914037e-05	5.215214519157221e-05	0.0	0.0
unclassified_Actinobacteriota	0.0	0.0	0.0	0.0011732367927058194	1.8798052521758747e-05	0.0007957115336292821	0.0016819689838747012	0.00010454054430776735	0.0012090923746574235	0.002017814942737684	0.0028117733999026696	0.0015596663039535727	0.001321187678186496	0.0	3.293644912142022e-05
unclassified_Alphaproteobacteria	0.0	0.0	0.0	0.005413649772056851	1.8798052521758747e-05	0.0002722171036100176	0.0032250597947689227	0.00010454054430776735	0.00024181847493148477	0.006816942374113797	0.0006668949730538383	0.0015778019586507072	0.00516306237396565	0.0	6.587289824284044e-05
unclassified_Anaerolineae	0.0	0.0	0.0	0.00011732367927058191	0.0	2.0939777200770582e-05	9.258544865365329e-05	0.0	0.0	0.00010907107798582076	5.407256538274364e-05	7.254261878853827e-05	0.00010430429038314445	0.0	0.0
unclassified_Archaea	0.0	0.0	0.0	0.0	5.6394157565276245e-05	2.0939777200770582e-05	1.543090810894221e-05	0.0	0.0	1.8178512997636796e-05	0.0	0.0023032281465360897	8.692024198595367e-05	0.00014477766287487073	0.0032113037893384713
unclassified_Bacilli	0.0	0.0	0.0	0.0	0.0	0.00016751821760616466	0.0	0.0	0.0	0.0	0.0	0.0	0.0	0.0	0.0
unclassified_Bacteria	1.7405228530650607e-05	0.0	0.0003999052076544818	0.010324483775811213	0.00030076884034814	0.003266605243320211	0.00913509760049379	0.003955117259643866	0.003929550217636628	0.01896018905653517	0.0079306429228024	0.017990569459557498	0.007179611988039775	0.0014064115822130304	0.00011527757192497075
unclassified_Bdellovibrionota	0.0	0.0	0.0	0.0	0.0	0.00031409665801155874	0.0	3.484684810258912e-05	0.00022166693535386104	0.0	0.0010454029307330438	0.00012694958287994197	0.0003129128711494333	0.0	0.0
unclassified_Chloroflexi	0.0	0.0	0.0	0.0009385894341646555	0.0	0.0003978557668146411	0.0010647326595170123	1.742342405129456e-05	0.0005440915685958407	0.0014906380658062169	0.0014599592653340785	9.067827348567284e-05	0.0011994993394061609	0.0	1.646822456071011e-05
unclassified_Clostridia	0.0	0.0	0.0	0.0	0.0	0.0	0.0	0.0	2.015153957762373e-05	0.0	5.407256538274364e-05	0.0	1.7384048397190733e-05	0.0	0.0
unclassified_Dehalococcoidia	0.0	0.0	0.0	0.0	0.0	0.0	0.0	0.0	0.0	0.0	0.0	1.8135654697134567e-05	0.0	0.0	6.587289824284044e-05
unclassified_Desulfobacteria	0.0	0.0	1.4811303987203037e-05	0.0	0.0	0.0	0.0	0.0	0.0	0.0	0.0	0.0013057671381936887	0.0	0.0	1.646822456071011e-05
unclassified_Firmicutes	0.0	0.0	0.0	0.00031844998659157954	0.0	2.0939777200770582e-05	0.0004166345189414397	0.0	0.0	0.0009452826758771133	0.0	1.8135654697134567e-05	0.0004172171615325777	0.0	0.0
unclassified_Gammaproteobacteria	0.0	0.0	0.00010367912791042124	0.0009385894341646555	1.8798052521758747e-05	0.0	0.00132705809736903	1.742342405129456e-05	0.0	0.0015088165788038539	0.0	0.0035908596300326437	0.0010256588554342536	0.0	0.0005763878596248538
unclassified_Gemmatimonadota	0.0	0.0	1.4811303987203037e-05	0.00011732367927058191	0.0	0.0	0.00037034179461461315	1.742342405129456e-05	2.015153957762373e-05	0.0002544991819669151	5.407256538274364e-05	0.0004715270221254988	0.0002433766775606703	0.0	3.293644912142022e-05
unclassified_Oligoflexia	0.0	0.0	0.0	0.0	0.0	0.0	0.0	0.0	0.0	9.089256498818396e-05	0.0	0.0	0.0	0.0	0.0
unclassified_Spirochaetota	0.0	0.0	0.0	0.0	0.0	0.0	0.0	0.0	0.0	0.0	0.0	0.00014508523757707654	0.0	0.0	0.0
unclassified_Thermodesulfovibrionia	1.7405228530650607e-05	0.0	0.00026660347176965456	0.0	0.0	0.0	0.0	0.0	0.0	0.0	0.0	0.009466811751904242	0.0	0.0	4.940467368213034e-05
uncultured_archaeon	0.0	0.0	0.0	0.0	1.8798052521758747e-05	0.0	0.0	0.0	0.0	0.0	0.0	0.0	3.4768096794381466e-05	4.136504653567735e-05	6.587289824284044e-05
