# Supplementary material for: Surface Microbiome Profiling of Dental Elevators Using Third‐Generation Sequencing: Implications for Infection Control in Dental Practice
Source: Microbiologyopen. 2025 Dec 8;14(6):e70178. doi: 10.1002/mbo3.70178 (PMC12685768; doi:10.1002/mbo3.70178)
Supplement: Supplementary file 1 — customer_backup. [file MBO3-14-e70178-s001.zip › customer_backup/customer_backup/Abundance_dir/allsample/allsample.otu]

OTU	M10	M16	M13	M14	M06	M07	M04	M05	M02	M17	M01	M15	M12	M08	M09
OTU1	0.0	34.0	0.0	0.0	178.0	0.0	0.0	0.0	1.0	0.0	0.0	0.0	0.0	151.0	2.0
OTU10	192.0	2295.0	1.0	1423.0	2107.0	57.0	0.0	1928.0	624.0	1.0	1.0	1112.0	0.0	1473.0	39.0
OTU100	671.0	1.0	638.0	47.0	24.0	699.0	18.0	8.0	198.0	23.0	597.0	2232.0	51.0	13.0	1400.0
OTU1000	1.0	0.0	0.0	11.0	0.0	0.0	12.0	0.0	0.0	18.0	0.0	1.0	6.0	0.0	0.0
OTU1001	59.0	0.0	1.0	1.0	0.0	13.0	0.0	22.0	3.0	0.0	0.0	0.0	1.0	0.0	14.0
OTU1002	0.0	0.0	0.0	0.0	0.0	0.0	0.0	43.0	0.0	0.0	0.0	0.0	0.0	0.0	0.0
OTU1003	0.0	0.0	0.0	0.0	1.0	0.0	0.0	0.0	0.0	0.0	0.0	0.0	1.0	3.0	20.0
OTU1004	17.0	0.0	0.0	0.0	0.0	0.0	0.0	0.0	0.0	7.0	0.0	0.0	0.0	0.0	24.0
OTU1005	0.0	0.0	0.0	57.0	0.0	0.0	0.0	0.0	0.0	0.0	0.0	0.0	0.0	0.0	5.0
OTU1006	36.0	0.0	0.0	0.0	0.0	2.0	0.0	0.0	0.0	0.0	0.0	0.0	0.0	0.0	1.0
OTU1007	37.0	0.0	0.0	0.0	1.0	1.0	0.0	0.0	0.0	0.0	0.0	0.0	1.0	0.0	1.0
OTU1008	35.0	0.0	0.0	0.0	0.0	1.0	0.0	0.0	0.0	0.0	0.0	0.0	0.0	0.0	0.0
OTU1009	0.0	0.0	0.0	28.0	0.0	1.0	0.0	1.0	4.0	24.0	0.0	0.0	26.0	0.0	0.0
OTU101	26.0	1.0	2.0	15.0	4.0	74.0	26.0	55.0	56.0	142.0	51.0	2.0	530.0	12.0	544.0
OTU1010	1.0	0.0	0.0	148.0	0.0	21.0	111.0	1.0	21.0	128.0	2.0	5.0	102.0	0.0	0.0
OTU1011	0.0	0.0	0.0	2.0	0.0	1.0	0.0	0.0	0.0	20.0	0.0	0.0	6.0	0.0	0.0
OTU1012	0.0	0.0	0.0	16.0	0.0	2.0	2.0	0.0	1.0	11.0	0.0	0.0	5.0	0.0	0.0
OTU1013	0.0	0.0	0.0	10.0	0.0	1.0	16.0	0.0	3.0	58.0	3.0	1.0	14.0	0.0	0.0
OTU1014	0.0	0.0	0.0	19.0	0.0	0.0	5.0	2.0	0.0	48.0	0.0	0.0	22.0	0.0	0.0
OTU1015	0.0	0.0	3.0	0.0	0.0	0.0	0.0	0.0	0.0	0.0	0.0	114.0	0.0	0.0	0.0
OTU1016	0.0	0.0	0.0	26.0	0.0	0.0	0.0	0.0	0.0	0.0	0.0	0.0	0.0	0.0	0.0
OTU1017	0.0	0.0	0.0	39.0	0.0	0.0	0.0	0.0	0.0	0.0	0.0	0.0	2.0	0.0	0.0
OTU1018	0.0	0.0	0.0	80.0	0.0	2.0	28.0	0.0	0.0	34.0	0.0	0.0	29.0	0.0	0.0
OTU1019	0.0	0.0	0.0	30.0	0.0	16.0	39.0	1.0	19.0	22.0	3.0	0.0	17.0	0.0	0.0
OTU102	69.0	318.0	0.0	20.0	1019.0	0.0	0.0	0.0	128.0	0.0	0.0	0.0	0.0	704.0	22.0
OTU1020	0.0	0.0	5.0	0.0	0.0	0.0	0.0	0.0	0.0	0.0	0.0	127.0	0.0	0.0	2.0
OTU1021	0.0	29.0	0.0	0.0	0.0	0.0	0.0	0.0	0.0	0.0	0.0	0.0	0.0	0.0	0.0
OTU1022	0.0	105.0	0.0	0.0	60.0	0.0	0.0	0.0	0.0	0.0	0.0	0.0	0.0	44.0	0.0
OTU1023	0.0	28.0	2.0	1.0	4.0	12.0	0.0	13.0	3.0	3.0	4.0	10.0	48.0	5.0	1.0
OTU1024	0.0	0.0	0.0	0.0	0.0	0.0	0.0	0.0	0.0	0.0	41.0	1.0	0.0	0.0	0.0
OTU1025	1.0	0.0	0.0	0.0	1.0	16.0	0.0	2.0	12.0	1.0	46.0	2.0	10.0	0.0	0.0
OTU1026	0.0	0.0	0.0	0.0	0.0	6.0	0.0	4.0	11.0	0.0	40.0	0.0	6.0	0.0	0.0
OTU1027	0.0	0.0	0.0	24.0	0.0	21.0	8.0	3.0	33.0	0.0	86.0	0.0	24.0	0.0	1.0
OTU1028	0.0	0.0	0.0	1.0	0.0	5.0	0.0	7.0	22.0	0.0	34.0	1.0	2.0	0.0	0.0
OTU1029	0.0	0.0	2.0	1.0	0.0	6.0	0.0	5.0	13.0	0.0	21.0	2.0	7.0	0.0	0.0
OTU103	350.0	0.0	0.0	0.0	1.0	0.0	0.0	0.0	0.0	0.0	0.0	0.0	0.0	0.0	157.0
OTU1030	0.0	0.0	1.0	3.0	0.0	49.0	7.0	5.0	86.0	3.0	45.0	7.0	19.0	0.0	1.0
OTU1031	0.0	0.0	2.0	1.0	0.0	14.0	0.0	6.0	25.0	0.0	69.0	2.0	19.0	0.0	0.0
OTU1032	0.0	0.0	4.0	1.0	0.0	6.0	0.0	8.0	27.0	1.0	64.0	5.0	21.0	0.0	0.0
OTU1033	0.0	0.0	1.0	0.0	0.0	3.0	0.0	6.0	10.0	0.0	16.0	2.0	5.0	0.0	0.0
OTU1034	11.0	0.0	0.0	0.0	0.0	1.0	0.0	0.0	0.0	0.0	1.0	0.0	0.0	0.0	20.0
OTU1035	25.0	67.0	0.0	0.0	48.0	0.0	0.0	44.0	35.0	0.0	0.0	0.0	0.0	54.0	101.0
OTU1036	0.0	0.0	1.0	0.0	0.0	25.0	0.0	0.0	35.0	0.0	0.0	2.0	0.0	0.0	0.0
OTU1037	0.0	0.0	0.0	2.0	0.0	0.0	9.0	0.0	18.0	0.0	0.0	0.0	0.0	0.0	9.0
OTU1038	0.0	0.0	1.0	2.0	0.0	46.0	0.0	0.0	9.0	0.0	2.0	2.0	4.0	0.0	0.0
OTU1039	89.0	0.0	0.0	0.0	0.0	28.0	1.0	0.0	7.0	5.0	0.0	4.0	2.0	0.0	22.0
OTU104	0.0	243.0	0.0	0.0	591.0	0.0	0.0	240.0	80.0	0.0	0.0	0.0	0.0	308.0	0.0
OTU1040	0.0	0.0	0.0	1.0	0.0	0.0	21.0	0.0	0.0	0.0	0.0	0.0	4.0	0.0	0.0
OTU1041	0.0	0.0	0.0	14.0	0.0	3.0	15.0	0.0	1.0	12.0	0.0	0.0	12.0	0.0	0.0
OTU1042	0.0	0.0	0.0	0.0	0.0	0.0	12.0	0.0	0.0	8.0	0.0	0.0	1.0	0.0	0.0
OTU1043	0.0	0.0	0.0	16.0	0.0	0.0	8.0	0.0	0.0	8.0	0.0	0.0	1.0	0.0	0.0
OTU1044	0.0	0.0	0.0	5.0	0.0	2.0	10.0	0.0	3.0	9.0	9.0	0.0	6.0	0.0	0.0
OTU1045	0.0	0.0	0.0	0.0	0.0	0.0	11.0	0.0	0.0	18.0	5.0	0.0	4.0	0.0	0.0
OTU1046	0.0	0.0	0.0	14.0	0.0	1.0	18.0	0.0	0.0	9.0	0.0	0.0	27.0	0.0	0.0
OTU1047	4.0	0.0	1.0	5.0	0.0	0.0	6.0	1.0	0.0	9.0	1.0	1.0	2.0	0.0	0.0
OTU1048	0.0	0.0	0.0	26.0	0.0	0.0	21.0	0.0	0.0	53.0	0.0	0.0	38.0	0.0	0.0
OTU1049	0.0	0.0	0.0	13.0	0.0	5.0	4.0	2.0	6.0	5.0	11.0	0.0	14.0	0.0	0.0
OTU105	49.0	5.0	0.0	269.0	0.0	0.0	0.0	79.0	0.0	0.0	0.0	34.0	0.0	0.0	0.0
OTU1050	0.0	0.0	0.0	14.0	0.0	0.0	4.0	0.0	0.0	5.0	0.0	0.0	8.0	0.0	0.0
OTU1051	0.0	0.0	0.0	10.0	24.0	0.0	0.0	0.0	0.0	0.0	0.0	0.0	0.0	22.0	0.0
OTU1052	0.0	0.0	0.0	0.0	0.0	0.0	0.0	0.0	0.0	0.0	0.0	0.0	0.0	0.0	29.0
OTU1053	19.0	0.0	0.0	0.0	0.0	0.0	0.0	0.0	0.0	0.0	0.0	0.0	0.0	0.0	24.0
OTU1054	19.0	0.0	0.0	0.0	0.0	0.0	0.0	0.0	0.0	0.0	0.0	0.0	0.0	0.0	6.0
OTU1055	1.0	0.0	1.0	0.0	0.0	0.0	0.0	0.0	0.0	0.0	0.0	28.0	0.0	0.0	1.0
OTU1056	1.0	0.0	2.0	0.0	0.0	0.0	0.0	0.0	13.0	12.0	0.0	109.0	1.0	0.0	17.0
OTU1057	111.0	0.0	0.0	0.0	0.0	0.0	0.0	0.0	0.0	0.0	0.0	0.0	0.0	0.0	5.0
OTU1058	39.0	0.0	0.0	0.0	0.0	2.0	0.0	0.0	0.0	0.0	0.0	0.0	0.0	0.0	0.0
OTU1059	0.0	0.0	0.0	126.0	54.0	0.0	0.0	0.0	19.0	2.0	0.0	0.0	0.0	45.0	0.0
OTU106	0.0	0.0	0.0	320.0	0.0	1.0	207.0	1.0	1.0	420.0	1.0	1.0	213.0	0.0	0.0
OTU1060	0.0	0.0	0.0	1.0	0.0	0.0	36.0	1.0	0.0	53.0	0.0	0.0	44.0	0.0	0.0
OTU1061	0.0	0.0	0.0	13.0	0.0	0.0	2.0	0.0	0.0	14.0	0.0	0.0	9.0	0.0	0.0
OTU1062	2.0	0.0	0.0	27.0	0.0	4.0	1.0	0.0	4.0	45.0	3.0	1.0	26.0	0.0	0.0
OTU1063	0.0	0.0	0.0	0.0	0.0	0.0	0.0	0.0	0.0	40.0	0.0	0.0	5.0	0.0	1.0
OTU1064	0.0	0.0	24.0	0.0	0.0	0.0	0.0	0.0	0.0	0.0	0.0	0.0	0.0	0.0	1.0
OTU1065	0.0	0.0	3.0	1.0	0.0	0.0	0.0	0.0	0.0	6.0	0.0	120.0	0.0	0.0	0.0
OTU1066	0.0	0.0	0.0	23.0	0.0	0.0	0.0	0.0	0.0	0.0	1.0	0.0	0.0	0.0	0.0
OTU1067	0.0	0.0	0.0	20.0	0.0	9.0	0.0	0.0	12.0	5.0	35.0	0.0	19.0	0.0	0.0
OTU1068	1.0	0.0	0.0	32.0	0.0	0.0	0.0	1.0	0.0	19.0	0.0	0.0	15.0	0.0	0.0
OTU1069	0.0	0.0	0.0	19.0	0.0	0.0	0.0	0.0	0.0	9.0	1.0	0.0	3.0	0.0	0.0
OTU107	408.0	0.0	0.0	0.0	0.0	2.0	0.0	0.0	1.0	0.0	0.0	0.0	1.0	0.0	332.0
OTU1070	0.0	0.0	0.0	20.0	0.0	5.0	0.0	0.0	8.0	20.0	0.0	0.0	7.0	0.0	0.0
OTU1071	0.0	0.0	0.0	19.0	0.0	2.0	0.0	0.0	0.0	11.0	7.0	1.0	4.0	0.0	0.0
OTU1072	0.0	0.0	3.0	9.0	0.0	0.0	0.0	0.0	0.0	0.0	0.0	93.0	0.0	0.0	3.0
OTU1073	0.0	0.0	1.0	0.0	0.0	0.0	0.0	0.0	0.0	0.0	0.0	48.0	0.0	0.0	0.0
OTU1074	0.0	0.0	3.0	0.0	0.0	0.0	0.0	0.0	0.0	2.0	0.0	64.0	0.0	0.0	0.0
OTU1075	0.0	20.0	0.0	0.0	0.0	0.0	0.0	0.0	0.0	1.0	0.0	2.0	0.0	0.0	0.0
OTU1076	0.0	22.0	0.0	0.0	3.0	0.0	0.0	0.0	0.0	0.0	0.0	0.0	0.0	7.0	0.0
OTU1077	0.0	151.0	0.0	0.0	14.0	0.0	0.0	0.0	0.0	0.0	0.0	0.0	0.0	9.0	0.0
OTU1078	0.0	20.0	0.0	0.0	0.0	0.0	0.0	0.0	0.0	0.0	0.0	0.0	0.0	0.0	0.0
OTU1079	0.0	0.0	0.0	0.0	0.0	0.0	0.0	0.0	0.0	23.0	0.0	0.0	0.0	0.0	0.0
OTU108	7.0	227.0	0.0	0.0	2.0	1.0	1.0	0.0	12.0	0.0	0.0	0.0	0.0	2.0	0.0
OTU1080	0.0	0.0	0.0	0.0	0.0	0.0	0.0	0.0	0.0	0.0	26.0	0.0	0.0	0.0	0.0
OTU1081	0.0	0.0	3.0	0.0	0.0	0.0	0.0	0.0	0.0	9.0	26.0	41.0	0.0	0.0	2.0
OTU1082	0.0	0.0	0.0	18.0	0.0	2.0	0.0	2.0	4.0	1.0	26.0	0.0	2.0	0.0	0.0
OTU1083	0.0	0.0	0.0	0.0	0.0	2.0	0.0	3.0	6.0	0.0	19.0	2.0	1.0	0.0	0.0
OTU1084	0.0	0.0	0.0	0.0	0.0	8.0	0.0	3.0	10.0	0.0	87.0	1.0	12.0	0.0	0.0
OTU1085	0.0	0.0	0.0	0.0	0.0	1.0	0.0	4.0	8.0	0.0	24.0	3.0	3.0	0.0	0.0
OTU1086	0.0	0.0	0.0	1.0	0.0	2.0	0.0	5.0	14.0	0.0	33.0	3.0	7.0	0.0	0.0
OTU1087	0.0	0.0	0.0	0.0	0.0	7.0	0.0	1.0	10.0	0.0	21.0	1.0	4.0	0.0	0.0
OTU1088	1.0	0.0	0.0	0.0	0.0	7.0	0.0	1.0	14.0	0.0	55.0	0.0	8.0	0.0	0.0
OTU1089	0.0	0.0	2.0	0.0	0.0	10.0	0.0	1.0	13.0	0.0	36.0	0.0	4.0	0.0	0.0
OTU109	0.0	458.0	0.0	268.0	192.0	42.0	0.0	0.0	42.0	0.0	0.0	0.0	0.0	180.0	0.0
OTU1090	17.0	4.0	12.0	61.0	61.0	38.0	36.0	85.0	40.0	46.0	101.0	37.0	70.0	107.0	59.0
OTU1091	0.0	0.0	0.0	7.0	6.0	1.0	4.0	28.0	4.0	3.0	36.0	4.0	16.0	9.0	5.0
OTU1092	0.0	0.0	2.0	0.0	0.0	2.0	0.0	4.0	14.0	0.0	25.0	7.0	6.0	0.0	0.0
OTU1093	8.0	0.0	0.0	2.0	0.0	0.0	0.0	2.0	0.0	0.0	2.0	4.0	0.0	0.0	1.0
OTU1094	0.0	0.0	1.0	0.0	0.0	29.0	0.0	6.0	41.0	0.0	69.0	1.0	11.0	1.0	1.0
OTU1095	65.0	0.0	0.0	1.0	0.0	10.0	0.0	1.0	1.0	0.0	1.0	0.0	2.0	0.0	43.0
OTU1096	1.0	3.0	9.0	12.0	3.0	5.0	14.0	5.0	2.0	2.0	4.0	7.0	1.0	4.0	2.0
OTU1097	0.0	0.0	0.0	0.0	0.0	16.0	0.0	4.0	45.0	0.0	43.0	0.0	4.0	0.0	0.0
OTU1098	0.0	0.0	0.0	0.0	0.0	20.0	0.0	0.0	21.0	1.0	9.0	3.0	2.0	0.0	0.0
OTU1099	0.0	8.0	0.0	1.0	0.0	84.0	0.0	1.0	13.0	0.0	5.0	3.0	14.0	0.0	1.0
OTU11	1.0	0.0	3.0	39.0	19.0	25.0	12.0	84.0	3.0	259.0	79.0	4.0	2693.0	9.0	3052.0
OTU110	3.0	0.0	0.0	248.0	0.0	4.0	156.0	2.0	10.0	220.0	16.0	4.0	128.0	0.0	0.0
OTU1100	0.0	0.0	0.0	1.0	0.0	0.0	26.0	0.0	0.0	7.0	0.0	0.0	3.0	0.0	0.0
OTU1101	0.0	0.0	0.0	42.0	0.0	4.0	31.0	1.0	9.0	22.0	13.0	2.0	28.0	0.0	0.0
OTU1102	0.0	0.0	0.0	0.0	0.0	0.0	18.0	0.0	0.0	8.0	0.0	0.0	1.0	0.0	0.0
OTU1103	0.0	0.0	0.0	0.0	0.0	0.0	13.0	0.0	0.0	7.0	0.0	0.0	1.0	0.0	0.0
OTU1104	0.0	0.0	0.0	30.0	0.0	1.0	15.0	0.0	0.0	17.0	1.0	0.0	5.0	0.0	0.0
OTU1105	0.0	0.0	0.0	14.0	0.0	0.0	40.0	0.0	0.0	15.0	0.0	0.0	21.0	0.0	0.0
OTU1106	0.0	0.0	0.0	1.0	0.0	0.0	8.0	0.0	0.0	24.0	0.0	0.0	2.0	0.0	0.0
OTU1107	0.0	0.0	0.0	11.0	0.0	0.0	17.0	0.0	0.0	16.0	0.0	0.0	12.0	0.0	0.0
OTU1108	0.0	1.0	0.0	11.0	0.0	1.0	3.0	0.0	0.0	10.0	0.0	0.0	7.0	1.0	0.0
OTU1109	0.0	0.0	0.0	17.0	0.0	16.0	21.0	1.0	14.0	47.0	58.0	0.0	54.0	0.0	0.0
OTU111	0.0	106.0	0.0	0.0	0.0	0.0	0.0	137.0	26.0	0.0	0.0	0.0	0.0	0.0	0.0
OTU1110	0.0	0.0	0.0	0.0	14.0	0.0	0.0	40.0	0.0	0.0	0.0	0.0	0.0	6.0	0.0
OTU1111	0.0	0.0	0.0	20.0	0.0	2.0	0.0	1.0	0.0	0.0	1.0	0.0	0.0	0.0	0.0
OTU1112	0.0	3.0	0.0	0.0	15.0	0.0	0.0	8.0	0.0	0.0	0.0	0.0	0.0	18.0	0.0
OTU1113	0.0	0.0	0.0	0.0	17.0	0.0	0.0	0.0	0.0	0.0	0.0	0.0	0.0	15.0	0.0
OTU1114	0.0	10.0	0.0	0.0	31.0	0.0	0.0	0.0	0.0	0.0	0.0	0.0	0.0	33.0	0.0
OTU1115	0.0	0.0	0.0	0.0	38.0	22.0	0.0	0.0	24.0	0.0	0.0	0.0	0.0	28.0	0.0
OTU1116	0.0	0.0	0.0	0.0	0.0	7.0	0.0	0.0	0.0	0.0	0.0	0.0	0.0	0.0	22.0
OTU1117	0.0	0.0	0.0	0.0	0.0	1.0	0.0	0.0	0.0	0.0	0.0	0.0	0.0	0.0	21.0
OTU1118	0.0	0.0	1.0	1.0	0.0	13.0	0.0	3.0	32.0	0.0	51.0	4.0	8.0	31.0	1.0
OTU1119	0.0	0.0	0.0	0.0	0.0	1.0	0.0	0.0	0.0	0.0	0.0	0.0	0.0	0.0	21.0
OTU112	1.0	0.0	3.0	6.0	0.0	45.0	1.0	36.0	127.0	0.0	256.0	20.0	68.0	34.0	3.0
OTU1120	9.0	0.0	0.0	0.0	0.0	0.0	0.0	0.0	0.0	0.0	0.0	0.0	2.0	0.0	26.0
OTU1121	17.0	0.0	0.0	0.0	0.0	0.0	0.0	0.0	0.0	2.0	0.0	0.0	0.0	0.0	35.0
OTU1122	21.0	0.0	0.0	0.0	0.0	0.0	0.0	0.0	0.0	0.0	0.0	0.0	0.0	0.0	24.0
OTU1123	16.0	0.0	0.0	0.0	0.0	0.0	0.0	0.0	0.0	0.0	0.0	0.0	0.0	0.0	25.0
OTU1124	18.0	0.0	0.0	0.0	0.0	0.0	0.0	0.0	0.0	0.0	0.0	0.0	0.0	0.0	1.0
OTU1126	0.0	0.0	0.0	18.0	0.0	1.0	0.0	0.0	1.0	0.0	0.0	0.0	19.0	0.0	0.0
OTU1127	0.0	0.0	0.0	0.0	0.0	0.0	0.0	0.0	0.0	17.0	0.0	0.0	4.0	0.0	0.0
OTU1128	0.0	0.0	24.0	0.0	0.0	1.0	0.0	0.0	0.0	0.0	1.0	0.0	1.0	0.0	0.0
OTU1129	0.0	11.0	44.0	0.0	6.0	0.0	0.0	0.0	1.0	0.0	0.0	0.0	0.0	5.0	0.0
OTU113	0.0	984.0	0.0	0.0	0.0	0.0	0.0	0.0	0.0	8.0	3.0	0.0	1.0	0.0	1.0
OTU1130	0.0	0.0	4.0	0.0	0.0	0.0	0.0	0.0	0.0	4.0	0.0	217.0	0.0	0.0	1.0
OTU1131	0.0	0.0	0.0	31.0	0.0	2.0	5.0	0.0	1.0	0.0	2.0	0.0	1.0	0.0	0.0
OTU1132	0.0	0.0	0.0	34.0	0.0	0.0	0.0	0.0	0.0	10.0	0.0	0.0	1.0	0.0	0.0
OTU1133	0.0	0.0	0.0	28.0	0.0	0.0	0.0	0.0	0.0	2.0	0.0	13.0	0.0	0.0	0.0
OTU1134	0.0	0.0	1.0	0.0	0.0	0.0	0.0	1.0	0.0	0.0	0.0	51.0	0.0	0.0	0.0
OTU1135	0.0	0.0	1.0	0.0	0.0	0.0	0.0	0.0	0.0	0.0	0.0	72.0	0.0	0.0	1.0
OTU1136	0.0	0.0	0.0	0.0	0.0	0.0	0.0	0.0	0.0	0.0	0.0	46.0	0.0	0.0	1.0
OTU1137	13.0	99.0	101.0	30.0	0.0	0.0	0.0	101.0	7.0	11.0	0.0	20.0	0.0	0.0	2.0
OTU1138	0.0	32.0	0.0	0.0	0.0	0.0	0.0	0.0	0.0	0.0	0.0	0.0	0.0	0.0	0.0
OTU1139	0.0	21.0	0.0	0.0	0.0	0.0	0.0	0.0	0.0	0.0	1.0	0.0	0.0	0.0	0.0
OTU114	65.0	0.0	362.0	19.0	85.0	89.0	25.0	24.0	66.0	58.0	245.0	285.0	7.0	40.0	629.0
OTU1140	0.0	24.0	0.0	0.0	0.0	0.0	0.0	0.0	0.0	0.0	0.0	0.0	0.0	0.0	1.0
OTU1141	0.0	17.0	0.0	0.0	0.0	0.0	0.0	0.0	0.0	0.0	0.0	0.0	0.0	0.0	0.0
OTU1142	1.0	0.0	0.0	22.0	0.0	32.0	9.0	1.0	22.0	53.0	13.0	8.0	13.0	0.0	2.0
OTU1143	1.0	1.0	0.0	2.0	1.0	3.0	2.0	0.0	1.0	55.0	6.0	1.0	9.0	0.0	3.0
OTU1144	0.0	0.0	0.0	2.0	0.0	34.0	0.0	4.0	47.0	0.0	159.0	0.0	14.0	0.0	0.0
OTU1145	0.0	0.0	1.0	2.0	0.0	11.0	0.0	2.0	13.0	2.0	87.0	0.0	29.0	0.0	0.0
OTU1146	0.0	0.0	1.0	0.0	0.0	0.0	0.0	0.0	0.0	0.0	16.0	39.0	0.0	0.0	0.0
OTU1147	0.0	0.0	0.0	0.0	0.0	3.0	0.0	1.0	8.0	0.0	23.0	3.0	4.0	0.0	1.0
OTU1148	0.0	0.0	0.0	15.0	1.0	4.0	0.0	0.0	5.0	4.0	24.0	0.0	10.0	0.0	0.0
OTU1149	0.0	0.0	0.0	0.0	0.0	8.0	0.0	2.0	9.0	0.0	42.0	1.0	3.0	0.0	0.0
OTU115	7.0	158.0	0.0	11.0	140.0	10.0	0.0	0.0	12.0	0.0	0.0	17.0	0.0	70.0	0.0
OTU1150	0.0	0.0	4.0	2.0	0.0	7.0	0.0	12.0	25.0	0.0	72.0	6.0	14.0	0.0	0.0
OTU1151	0.0	0.0	0.0	0.0	0.0	8.0	0.0	1.0	8.0	0.0	46.0	0.0	9.0	0.0	0.0
OTU1152	0.0	0.0	0.0	1.0	0.0	7.0	0.0	4.0	15.0	0.0	39.0	7.0	7.0	0.0	0.0
OTU1153	0.0	0.0	0.0	0.0	0.0	14.0	0.0	1.0	38.0	0.0	99.0	1.0	23.0	0.0	0.0
OTU1154	0.0	0.0	0.0	1.0	0.0	8.0	0.0	0.0	15.0	0.0	34.0	1.0	6.0	0.0	0.0
OTU1155	0.0	0.0	0.0	1.0	0.0	2.0	0.0	2.0	10.0	0.0	21.0	2.0	2.0	0.0	0.0
OTU1156	0.0	0.0	0.0	0.0	0.0	3.0	0.0	3.0	6.0	0.0	9.0	1.0	3.0	0.0	0.0
OTU1157	8.0	1.0	13.0	50.0	40.0	37.0	21.0	52.0	18.0	52.0	76.0	15.0	42.0	77.0	65.0
OTU1158	0.0	0.0	0.0	0.0	0.0	16.0	0.0	3.0	9.0	5.0	39.0	0.0	16.0	0.0	0.0
OTU1159	0.0	0.0	1.0	2.0	0.0	5.0	0.0	0.0	7.0	0.0	14.0	3.0	4.0	0.0	0.0
OTU1160	0.0	0.0	0.0	0.0	0.0	36.0	0.0	2.0	70.0	0.0	171.0	3.0	21.0	0.0	0.0
OTU1161	0.0	0.0	0.0	0.0	0.0	28.0	0.0	0.0	7.0	0.0	2.0	2.0	1.0	0.0	0.0
OTU1162	0.0	0.0	0.0	0.0	0.0	0.0	0.0	2.0	16.0	0.0	1.0	0.0	0.0	0.0	0.0
OTU1163	4.0	0.0	0.0	0.0	0.0	3.0	1.0	10.0	3.0	2.0	2.0	0.0	7.0	0.0	17.0
OTU1164	0.0	0.0	1.0	0.0	0.0	39.0	0.0	5.0	103.0	0.0	85.0	1.0	20.0	0.0	0.0
OTU1165	0.0	9.0	0.0	0.0	0.0	0.0	8.0	0.0	33.0	0.0	0.0	0.0	0.0	0.0	17.0
OTU1166	7.0	0.0	0.0	7.0	0.0	15.0	10.0	91.0	32.0	14.0	15.0	0.0	32.0	0.0	1.0
OTU1167	0.0	0.0	0.0	1.0	0.0	20.0	1.0	0.0	2.0	0.0	1.0	1.0	0.0	0.0	0.0
OTU1168	0.0	0.0	0.0	3.0	0.0	0.0	3.0	2.0	3.0	3.0	5.0	7.0	1.0	3.0	12.0
OTU1169	0.0	0.0	0.0	0.0	0.0	16.0	0.0	0.0	6.0	0.0	1.0	1.0	0.0	0.0	0.0
OTU117	279.0	738.0	472.0	108.0	23.0	117.0	106.0	89.0	69.0	53.0	245.0	1022.0	39.0	33.0	370.0
OTU1170	0.0	0.0	0.0	48.0	0.0	11.0	1.0	0.0	19.0	5.0	3.0	1.0	10.0	0.0	0.0
OTU1171	0.0	0.0	0.0	0.0	0.0	1.0	29.0	0.0	1.0	2.0	2.0	0.0	1.0	0.0	0.0
OTU1172	0.0	0.0	0.0	30.0	0.0	0.0	32.0	0.0	1.0	2.0	0.0	0.0	13.0	0.0	0.0
OTU1173	0.0	0.0	0.0	0.0	0.0	5.0	19.0	0.0	4.0	20.0	6.0	0.0	15.0	0.0	0.0
OTU1174	0.0	0.0	0.0	17.0	0.0	0.0	18.0	0.0	3.0	9.0	3.0	0.0	6.0	0.0	0.0
OTU1175	0.0	0.0	0.0	19.0	0.0	0.0	5.0	0.0	0.0	2.0	0.0	0.0	6.0	0.0	0.0
OTU1176	0.0	0.0	0.0	10.0	0.0	0.0	6.0	0.0	0.0	4.0	0.0	0.0	10.0	0.0	0.0
OTU1177	0.0	0.0	0.0	16.0	0.0	2.0	38.0	2.0	4.0	17.0	0.0	1.0	13.0	0.0	0.0
OTU1178	0.0	0.0	0.0	49.0	0.0	0.0	7.0	0.0	0.0	16.0	0.0	0.0	23.0	0.0	0.0
OTU1179	0.0	0.0	0.0	9.0	0.0	0.0	12.0	0.0	0.0	21.0	0.0	0.0	1.0	0.0	0.0
OTU118	114.0	93.0	4.0	87.0	1.0	11.0	14.0	169.0	47.0	55.0	751.0	44.0	6.0	5.0	18.0
OTU1180	0.0	0.0	0.0	0.0	0.0	6.0	2.0	1.0	6.0	14.0	1.0	0.0	6.0	0.0	0.0
OTU1181	0.0	0.0	0.0	19.0	0.0	0.0	10.0	0.0	0.0	25.0	0.0	0.0	20.0	0.0	0.0
OTU1182	1.0	0.0	0.0	0.0	0.0	0.0	0.0	31.0	0.0	5.0	0.0	7.0	3.0	0.0	0.0
OTU1183	0.0	0.0	0.0	0.0	0.0	0.0	0.0	19.0	0.0	0.0	0.0	0.0	0.0	0.0	0.0
OTU1184	2.0	5.0	0.0	15.0	8.0	0.0	0.0	23.0	7.0	2.0	0.0	0.0	0.0	4.0	1.0
OTU1185	27.0	0.0	1.0	65.0	0.0	28.0	42.0	8.0	33.0	45.0	90.0	44.0	60.0	85.0	5.0
OTU1186	0.0	12.0	0.0	0.0	13.0	0.0	0.0	0.0	0.0	0.0	0.0	0.0	0.0	13.0	0.0
OTU1187	3.0	20.0	1.0	0.0	9.0	1.0	0.0	0.0	0.0	2.0	0.0	0.0	0.0	3.0	52.0
OTU1188	2.0	0.0	2.0	3.0	2.0	1.0	1.0	0.0	32.0	0.0	6.0	2.0	9.0	4.0	36.0
OTU1189	24.0	0.0	0.0	0.0	0.0	0.0	0.0	0.0	0.0	0.0	0.0	0.0	0.0	0.0	26.0
OTU119	5.0	2.0	5.0	16.0	4.0	27.0	6.0	14.0	22.0	10.0	81.0	6.0	131.0	36.0	1709.0
OTU1190	0.0	0.0	0.0	0.0	0.0	0.0	0.0	0.0	0.0	0.0	0.0	32.0	0.0	0.0	11.0
OTU1191	0.0	0.0	1.0	0.0	0.0	0.0	6.0	0.0	0.0	0.0	0.0	152.0	0.0	0.0	6.0
OTU1192	22.0	0.0	0.0	0.0	0.0	2.0	0.0	0.0	0.0	0.0	0.0	0.0	0.0	0.0	0.0
OTU1193	41.0	0.0	0.0	0.0	0.0	0.0	0.0	0.0	0.0	0.0	0.0	0.0	0.0	0.0	0.0
OTU1194	35.0	0.0	0.0	0.0	0.0	0.0	1.0	0.0	0.0	0.0	0.0	0.0	0.0	0.0	0.0
OTU1195	24.0	0.0	0.0	1.0	0.0	0.0	0.0	0.0	0.0	0.0	0.0	0.0	0.0	0.0	32.0
OTU1196	0.0	0.0	0.0	13.0	0.0	0.0	0.0	0.0	0.0	8.0	0.0	0.0	15.0	0.0	0.0
OTU1197	0.0	0.0	0.0	1.0	0.0	0.0	6.0	0.0	0.0	16.0	0.0	0.0	10.0	0.0	0.0
OTU1198	0.0	0.0	0.0	9.0	0.0	0.0	0.0	0.0	0.0	13.0	0.0	0.0	10.0	0.0	0.0
OTU1199	0.0	0.0	0.0	26.0	0.0	5.0	0.0	0.0	5.0	13.0	7.0	0.0	7.0	0.0	0.0
OTU12	1.0	18.0	7.0	49.0	23.0	17.0	19.0	99.0	6.0	295.0	67.0	7.0	1948.0	14.0	3779.0
OTU120	1.0	0.0	0.0	61.0	0.0	1.0	224.0	1.0	4.0	223.0	0.0	0.0	140.0	0.0	0.0
OTU1200	0.0	0.0	0.0	19.0	0.0	0.0	0.0	0.0	0.0	0.0	0.0	0.0	1.0	0.0	0.0
OTU1201	0.0	0.0	0.0	25.0	0.0	1.0	28.0	0.0	1.0	61.0	2.0	0.0	37.0	0.0	0.0
OTU1202	0.0	0.0	20.0	0.0	0.0	0.0	0.0	0.0	0.0	0.0	0.0	0.0	0.0	0.0	0.0
OTU1203	0.0	0.0	0.0	36.0	0.0	1.0	4.0	0.0	2.0	11.0	7.0	0.0	6.0	0.0	0.0
OTU1204	0.0	0.0	0.0	30.0	0.0	0.0	0.0	0.0	0.0	19.0	0.0	0.0	2.0	0.0	0.0
OTU1205	0.0	0.0	0.0	48.0	0.0	2.0	0.0	1.0	3.0	0.0	3.0	0.0	5.0	0.0	0.0
OTU1206	0.0	0.0	0.0	22.0	0.0	0.0	0.0	0.0	0.0	0.0	0.0	0.0	1.0	0.0	0.0
OTU1207	0.0	0.0	0.0	21.0	0.0	1.0	0.0	0.0	4.0	7.0	0.0	0.0	1.0	0.0	0.0
OTU1208	0.0	0.0	0.0	0.0	0.0	0.0	4.0	0.0	0.0	25.0	0.0	0.0	0.0	0.0	0.0
OTU1209	0.0	0.0	0.0	0.0	0.0	0.0	0.0	0.0	0.0	30.0	0.0	0.0	8.0	0.0	0.0
OTU121	0.0	74.0	814.0	0.0	55.0	0.0	0.0	1.0	87.0	0.0	0.0	0.0	0.0	29.0	58.0
OTU1210	0.0	0.0	0.0	0.0	0.0	1.0	0.0	0.0	0.0	0.0	25.0	0.0	0.0	0.0	0.0
OTU1211	0.0	0.0	0.0	0.0	0.0	0.0	0.0	0.0	0.0	0.0	26.0	0.0	0.0	0.0	0.0
OTU1212	0.0	0.0	0.0	1.0	0.0	4.0	0.0	2.0	17.0	0.0	173.0	0.0	22.0	0.0	0.0
OTU1213	0.0	0.0	0.0	0.0	0.0	14.0	10.0	3.0	31.0	1.0	56.0	1.0	10.0	1.0	0.0
OTU1214	0.0	0.0	1.0	0.0	0.0	1.0	0.0	1.0	7.0	0.0	9.0	1.0	1.0	0.0	0.0
OTU1215	0.0	0.0	0.0	0.0	0.0	8.0	0.0	2.0	8.0	0.0	36.0	0.0	11.0	0.0	0.0
OTU1216	0.0	0.0	0.0	0.0	0.0	1.0	0.0	3.0	7.0	0.0	11.0	2.0	1.0	0.0	0.0
OTU1217	0.0	0.0	1.0	0.0	0.0	1.0	0.0	0.0	7.0	0.0	14.0	0.0	2.0	0.0	0.0
OTU1218	0.0	0.0	2.0	0.0	0.0	4.0	0.0	5.0	12.0	0.0	20.0	2.0	6.0	0.0	0.0
OTU1219	1.0	0.0	10.0	6.0	32.0	6.0	2.0	12.0	11.0	9.0	33.0	11.0	10.0	13.0	13.0
OTU122	685.0	114.0	0.0	0.0	0.0	0.0	1.0	0.0	0.0	0.0	0.0	0.0	0.0	0.0	0.0
OTU1220	0.0	0.0	0.0	0.0	20.0	0.0	0.0	0.0	28.0	0.0	0.0	0.0	0.0	12.0	0.0
OTU1221	0.0	0.0	1.0	3.0	1.0	55.0	1.0	1.0	70.0	0.0	53.0	5.0	7.0	0.0	0.0
OTU1222	0.0	0.0	0.0	0.0	0.0	19.0	0.0	0.0	2.0	0.0	2.0	0.0	1.0	0.0	0.0
OTU1223	0.0	0.0	0.0	0.0	0.0	0.0	15.0	0.0	0.0	6.0	0.0	0.0	1.0	0.0	0.0
OTU1224	0.0	0.0	0.0	0.0	0.0	21.0	27.0	2.0	28.0	21.0	20.0	1.0	19.0	0.0	0.0
OTU1225	0.0	0.0	0.0	15.0	0.0	0.0	36.0	0.0	0.0	9.0	0.0	0.0	5.0	0.0	0.0
OTU1226	0.0	0.0	0.0	0.0	0.0	0.0	9.0	0.0	0.0	11.0	0.0	0.0	2.0	0.0	0.0
OTU1227	0.0	0.0	0.0	2.0	0.0	1.0	11.0	0.0	1.0	26.0	2.0	0.0	10.0	0.0	0.0
OTU1228	0.0	0.0	0.0	6.0	0.0	1.0	8.0	1.0	1.0	14.0	3.0	0.0	8.0	0.0	0.0
OTU1229	0.0	0.0	0.0	0.0	0.0	0.0	9.0	0.0	0.0	12.0	0.0	0.0	14.0	0.0	0.0
OTU123	0.0	433.0	0.0	0.0	636.0	22.0	0.0	0.0	6.0	0.0	0.0	0.0	0.0	555.0	2.0
OTU1230	0.0	0.0	0.0	15.0	0.0	0.0	11.0	0.0	0.0	11.0	2.0	0.0	8.0	0.0	0.0
OTU1231	0.0	0.0	0.0	12.0	0.0	3.0	32.0	1.0	0.0	17.0	0.0	0.0	23.0	0.0	0.0
OTU1232	1.0	0.0	0.0	19.0	0.0	6.0	27.0	1.0	9.0	20.0	1.0	3.0	27.0	0.0	1.0
OTU1233	0.0	0.0	0.0	419.0	0.0	0.0	229.0	3.0	0.0	445.0	0.0	0.0	368.0	0.0	0.0
OTU1234	0.0	0.0	0.0	0.0	0.0	2.0	1.0	0.0	1.0	8.0	32.0	1.0	29.0	0.0	1.0
OTU1235	0.0	0.0	0.0	28.0	0.0	0.0	13.0	0.0	2.0	25.0	8.0	0.0	23.0	0.0	0.0
OTU1236	0.0	0.0	0.0	0.0	0.0	0.0	0.0	42.0	0.0	0.0	0.0	0.0	0.0	0.0	0.0
OTU1237	0.0	0.0	0.0	0.0	0.0	0.0	0.0	18.0	0.0	0.0	0.0	0.0	0.0	1.0	0.0
OTU1238	0.0	0.0	0.0	0.0	0.0	0.0	0.0	39.0	0.0	0.0	0.0	0.0	0.0	0.0	0.0
OTU1239	0.0	0.0	0.0	0.0	31.0	0.0	0.0	0.0	6.0	0.0	0.0	0.0	0.0	32.0	0.0
OTU124	49.0	95.0	395.0	41.0	22.0	35.0	45.0	28.0	33.0	23.0	71.0	69.0	33.0	22.0	162.0
OTU1240	0.0	3.0	0.0	0.0	18.0	0.0	0.0	0.0	0.0	0.0	0.0	0.0	0.0	26.0	0.0
OTU1241	0.0	0.0	0.0	0.0	15.0	0.0	0.0	0.0	0.0	0.0	0.0	0.0	0.0	18.0	0.0
OTU1242	22.0	0.0	0.0	0.0	1.0	0.0	0.0	0.0	1.0	0.0	0.0	0.0	1.0	3.0	0.0
OTU1243	0.0	0.0	1.0	0.0	0.0	22.0	0.0	0.0	0.0	0.0	0.0	0.0	0.0	0.0	1.0
OTU1244	0.0	0.0	0.0	0.0	0.0	2.0	0.0	0.0	1.0	0.0	0.0	0.0	1.0	0.0	21.0
OTU1245	0.0	0.0	0.0	0.0	0.0	29.0	2.0	1.0	1.0	0.0	4.0	0.0	5.0	0.0	22.0
OTU1246	9.0	0.0	0.0	0.0	0.0	0.0	0.0	0.0	0.0	0.0	0.0	0.0	0.0	0.0	8.0
OTU1247	8.0	0.0	0.0	0.0	0.0	1.0	0.0	0.0	0.0	0.0	0.0	0.0	0.0	0.0	23.0
OTU1248	0.0	0.0	1.0	0.0	0.0	0.0	0.0	0.0	0.0	13.0	0.0	35.0	1.0	0.0	1.0
OTU1249	21.0	0.0	0.0	0.0	0.0	0.0	0.0	0.0	0.0	0.0	0.0	0.0	0.0	0.0	9.0
OTU125	330.0	0.0	0.0	0.0	0.0	0.0	1.0	0.0	0.0	0.0	0.0	0.0	0.0	0.0	101.0
OTU1250	24.0	0.0	0.0	0.0	0.0	0.0	0.0	0.0	0.0	0.0	0.0	0.0	0.0	0.0	0.0
OTU1251	22.0	0.0	0.0	0.0	0.0	0.0	0.0	0.0	0.0	0.0	0.0	0.0	0.0	0.0	0.0
OTU1252	1.0	0.0	7.0	0.0	0.0	0.0	0.0	0.0	0.0	9.0	0.0	220.0	0.0	0.0	7.0
OTU1253	0.0	0.0	0.0	10.0	0.0	1.0	0.0	0.0	0.0	0.0	0.0	0.0	7.0	0.0	0.0
OTU1254	0.0	0.0	0.0	0.0	0.0	0.0	41.0	0.0	0.0	25.0	0.0	0.0	16.0	0.0	0.0
OTU1255	0.0	0.0	0.0	0.0	0.0	1.0	0.0	1.0	1.0	17.0	0.0	0.0	4.0	0.0	0.0
OTU1256	0.0	0.0	0.0	38.0	0.0	0.0	0.0	0.0	0.0	14.0	0.0	0.0	4.0	0.0	0.0
OTU1257	0.0	0.0	9.0	0.0	0.0	0.0	0.0	0.0	0.0	0.0	0.0	18.0	0.0	0.0	0.0
OTU1258	0.0	0.0	0.0	21.0	0.0	0.0	0.0	0.0	0.0	1.0	0.0	0.0	3.0	0.0	0.0
OTU1259	0.0	0.0	0.0	39.0	0.0	0.0	0.0	0.0	0.0	0.0	0.0	0.0	0.0	0.0	0.0
OTU126	0.0	0.0	5.0	1.0	0.0	26.0	0.0	20.0	81.0	0.0	160.0	29.0	42.0	143.0	0.0
OTU1260	0.0	0.0	0.0	23.0	0.0	11.0	8.0	0.0	10.0	4.0	2.0	1.0	10.0	0.0	0.0
OTU1261	0.0	0.0	0.0	19.0	0.0	0.0	0.0	0.0	0.0	0.0	0.0	0.0	0.0	0.0	0.0
OTU1262	0.0	0.0	0.0	22.0	0.0	0.0	0.0	0.0	0.0	9.0	0.0	0.0	1.0	0.0	0.0
OTU1263	0.0	0.0	0.0	24.0	0.0	0.0	0.0	0.0	1.0	0.0	1.0	0.0	0.0	0.0	0.0
OTU1264	0.0	0.0	0.0	47.0	0.0	0.0	11.0	0.0	0.0	24.0	0.0	0.0	17.0	0.0	1.0
OTU1265	0.0	0.0	0.0	25.0	1.0	4.0	14.0	0.0	3.0	1.0	11.0	0.0	16.0	3.0	0.0
OTU1266	0.0	0.0	0.0	21.0	0.0	0.0	0.0	0.0	0.0	0.0	0.0	0.0	0.0	0.0	0.0
OTU1267	0.0	1.0	0.0	25.0	0.0	1.0	0.0	0.0	7.0	5.0	4.0	0.0	1.0	0.0	0.0
OTU1268	0.0	0.0	0.0	17.0	0.0	1.0	0.0	0.0	0.0	0.0	0.0	1.0	1.0	0.0	1.0
OTU1269	1.0	0.0	0.0	25.0	0.0	2.0	5.0	2.0	3.0	4.0	6.0	1.0	1.0	0.0	0.0
OTU127	16.0	0.0	25.0	2.0	19.0	43.0	1.0	28.0	75.0	31.0	309.0	391.0	8.0	19.0	458.0
OTU1270	0.0	0.0	0.0	16.0	0.0	0.0	0.0	0.0	3.0	4.0	1.0	0.0	0.0	0.0	0.0
OTU1271	0.0	0.0	0.0	14.0	0.0	2.0	9.0	1.0	0.0	20.0	0.0	0.0	8.0	0.0	0.0
OTU1272	0.0	0.0	1.0	0.0	0.0	0.0	0.0	0.0	0.0	0.0	0.0	54.0	0.0	0.0	2.0
OTU1273	0.0	0.0	0.0	1.0	0.0	0.0	0.0	0.0	0.0	0.0	0.0	49.0	0.0	0.0	0.0
OTU1274	0.0	15.0	0.0	0.0	0.0	0.0	0.0	0.0	0.0	0.0	0.0	0.0	1.0	1.0	0.0
OTU1275	0.0	15.0	0.0	0.0	0.0	0.0	0.0	0.0	0.0	2.0	0.0	0.0	0.0	0.0	0.0
OTU1276	0.0	17.0	0.0	0.0	0.0	0.0	0.0	0.0	0.0	0.0	1.0	0.0	0.0	0.0	0.0
OTU1277	45.0	18.0	0.0	4.0	3.0	2.0	3.0	22.0	5.0	25.0	3.0	75.0	3.0	2.0	18.0
OTU1278	0.0	17.0	0.0	0.0	0.0	0.0	0.0	0.0	0.0	0.0	0.0	0.0	0.0	0.0	0.0
OTU1279	0.0	0.0	0.0	0.0	0.0	0.0	0.0	0.0	0.0	26.0	0.0	0.0	0.0	0.0	0.0
OTU128	1.0	6.0	9.0	43.0	44.0	26.0	62.0	181.0	97.0	34.0	119.0	49.0	22.0	94.0	35.0
OTU1280	0.0	0.0	0.0	0.0	0.0	0.0	4.0	0.0	0.0	29.0	0.0	0.0	11.0	0.0	0.0
OTU1281	0.0	0.0	0.0	0.0	0.0	11.0	0.0	1.0	6.0	15.0	0.0	0.0	2.0	0.0	0.0
OTU1282	0.0	0.0	0.0	0.0	0.0	2.0	0.0	0.0	5.0	0.0	15.0	0.0	1.0	0.0	0.0
OTU1283	0.0	0.0	0.0	0.0	0.0	5.0	0.0	1.0	4.0	0.0	16.0	0.0	7.0	0.0	0.0
OTU1284	0.0	0.0	1.0	1.0	0.0	6.0	0.0	7.0	21.0	0.0	43.0	7.0	17.0	0.0	0.0
OTU1285	0.0	0.0	0.0	0.0	0.0	6.0	0.0	0.0	6.0	0.0	14.0	0.0	2.0	0.0	0.0
OTU1286	1.0	0.0	0.0	0.0	0.0	2.0	0.0	1.0	3.0	14.0	10.0	0.0	37.0	1.0	0.0
OTU1287	0.0	0.0	0.0	0.0	0.0	2.0	0.0	1.0	6.0	0.0	7.0	1.0	5.0	0.0	0.0
OTU1288	0.0	0.0	0.0	0.0	0.0	51.0	0.0	0.0	6.0	1.0	9.0	3.0	3.0	0.0	2.0
OTU1289	0.0	0.0	0.0	1.0	0.0	0.0	13.0	0.0	1.0	13.0	2.0	0.0	9.0	0.0	0.0
OTU129	0.0	0.0	0.0	1.0	0.0	0.0	0.0	0.0	0.0	0.0	0.0	562.0	0.0	0.0	0.0
OTU1290	0.0	0.0	0.0	0.0	0.0	0.0	0.0	0.0	20.0	0.0	0.0	0.0	0.0	0.0	0.0
OTU1291	0.0	0.0	0.0	1.0	0.0	10.0	0.0	3.0	26.0	6.0	55.0	0.0	15.0	0.0	0.0
OTU1292	0.0	0.0	0.0	0.0	0.0	16.0	0.0	0.0	27.0	0.0	0.0	2.0	2.0	0.0	0.0
OTU1293	0.0	0.0	0.0	0.0	0.0	19.0	1.0	1.0	30.0	3.0	5.0	1.0	1.0	0.0	0.0
OTU1294	0.0	0.0	0.0	0.0	0.0	7.0	0.0	1.0	11.0	0.0	1.0	1.0	0.0	0.0	0.0
OTU1295	0.0	0.0	0.0	0.0	4.0	0.0	0.0	0.0	1.0	0.0	0.0	0.0	0.0	6.0	4.0
OTU1296	154.0	263.0	154.0	1.0	1253.0	0.0	1.0	0.0	37.0	1.0	72.0	2.0	0.0	1134.0	14.0
OTU1297	0.0	0.0	0.0	31.0	1.0	0.0	25.0	0.0	0.0	15.0	0.0	0.0	4.0	0.0	0.0
OTU1298	0.0	0.0	0.0	0.0	0.0	1.0	13.0	0.0	0.0	7.0	0.0	0.0	6.0	0.0	0.0
OTU1299	0.0	0.0	0.0	3.0	0.0	0.0	19.0	0.0	0.0	34.0	0.0	0.0	20.0	0.0	0.0
OTU13	0.0	0.0	1.0	52.0	35.0	0.0	11.0	22.0	3.0	109.0	17.0	4.0	2121.0	12.0	3989.0
OTU130	0.0	0.0	0.0	0.0	0.0	0.0	0.0	0.0	0.0	0.0	14.0	0.0	628.0	0.0	0.0
OTU1300	0.0	0.0	0.0	0.0	0.0	0.0	17.0	0.0	0.0	5.0	0.0	0.0	5.0	0.0	0.0
OTU1301	0.0	0.0	0.0	0.0	0.0	1.0	12.0	0.0	0.0	7.0	2.0	0.0	0.0	0.0	0.0
OTU1302	0.0	0.0	0.0	16.0	0.0	3.0	8.0	1.0	0.0	10.0	3.0	0.0	5.0	0.0	0.0
OTU1303	0.0	0.0	0.0	17.0	0.0	0.0	22.0	0.0	0.0	3.0	1.0	1.0	20.0	0.0	0.0
OTU1304	0.0	0.0	0.0	20.0	0.0	3.0	24.0	2.0	7.0	22.0	6.0	0.0	13.0	0.0	0.0
OTU1305	0.0	0.0	0.0	14.0	0.0	1.0	7.0	0.0	0.0	21.0	0.0	0.0	6.0	0.0	0.0
OTU1306	0.0	0.0	0.0	40.0	0.0	13.0	29.0	1.0	12.0	42.0	36.0	0.0	28.0	0.0	2.0
OTU1307	1.0	0.0	2.0	43.0	25.0	19.0	33.0	5.0	0.0	12.0	18.0	6.0	0.0	33.0	13.0
OTU1308	0.0	0.0	0.0	15.0	0.0	0.0	19.0	0.0	0.0	23.0	0.0	0.0	23.0	0.0	0.0
OTU1309	0.0	0.0	0.0	8.0	0.0	0.0	3.0	0.0	0.0	4.0	0.0	0.0	1.0	0.0	0.0
OTU131	3.0	0.0	1.0	2.0	2.0	31.0	1.0	3.0	9.0	23.0	12.0	2.0	224.0	1.0	239.0
OTU1310	0.0	0.0	0.0	44.0	0.0	6.0	39.0	2.0	3.0	44.0	10.0	0.0	32.0	0.0	0.0
OTU1311	0.0	0.0	0.0	0.0	0.0	0.0	24.0	0.0	0.0	23.0	0.0	0.0	14.0	0.0	0.0
OTU1312	0.0	0.0	0.0	0.0	0.0	0.0	0.0	18.0	0.0	0.0	0.0	0.0	0.0	0.0	0.0
OTU1313	0.0	0.0	0.0	0.0	0.0	0.0	0.0	20.0	0.0	0.0	0.0	0.0	0.0	0.0	1.0
OTU1314	0.0	0.0	1.0	0.0	0.0	0.0	0.0	21.0	0.0	0.0	0.0	11.0	0.0	0.0	0.0
OTU1315	7.0	0.0	16.0	1.0	11.0	0.0	0.0	0.0	0.0	2.0	0.0	0.0	0.0	10.0	0.0
OTU1316	0.0	0.0	0.0	0.0	0.0	19.0	0.0	32.0	55.0	0.0	0.0	0.0	0.0	0.0	0.0
OTU1317	0.0	0.0	0.0	0.0	0.0	18.0	0.0	0.0	0.0	0.0	0.0	0.0	0.0	0.0	0.0
OTU1318	0.0	0.0	0.0	0.0	0.0	1.0	0.0	0.0	0.0	0.0	0.0	0.0	0.0	0.0	16.0
OTU1319	0.0	2.0	0.0	1.0	1.0	3.0	2.0	0.0	3.0	66.0	1.0	0.0	0.0	1.0	4.0
OTU132	1.0	964.0	0.0	21.0	33.0	0.0	0.0	0.0	54.0	0.0	0.0	0.0	0.0	32.0	0.0
OTU1320	0.0	0.0	0.0	0.0	0.0	1.0	0.0	0.0	1.0	0.0	0.0	0.0	0.0	24.0	0.0
OTU1321	0.0	0.0	0.0	0.0	0.0	0.0	0.0	0.0	0.0	0.0	0.0	0.0	0.0	0.0	19.0
OTU1322	0.0	0.0	0.0	0.0	0.0	0.0	0.0	0.0	0.0	0.0	0.0	0.0	1.0	0.0	15.0
OTU1323	0.0	0.0	0.0	0.0	0.0	0.0	0.0	0.0	0.0	0.0	0.0	0.0	0.0	0.0	24.0
OTU1324	10.0	0.0	0.0	0.0	0.0	0.0	0.0	0.0	0.0	0.0	0.0	0.0	0.0	0.0	32.0
OTU1325	12.0	0.0	0.0	0.0	0.0	0.0	0.0	0.0	0.0	0.0	0.0	0.0	0.0	0.0	3.0
OTU1326	19.0	0.0	0.0	0.0	0.0	0.0	0.0	0.0	0.0	0.0	0.0	0.0	0.0	1.0	0.0
OTU1327	33.0	0.0	1.0	0.0	0.0	0.0	0.0	0.0	0.0	0.0	0.0	0.0	0.0	0.0	0.0
OTU1328	31.0	0.0	0.0	0.0	0.0	0.0	0.0	0.0	1.0	0.0	0.0	0.0	0.0	0.0	8.0
OTU1329	19.0	0.0	0.0	0.0	0.0	1.0	0.0	0.0	0.0	0.0	0.0	0.0	1.0	0.0	0.0
OTU133	2.0	0.0	217.0	4.0	0.0	6.0	21.0	8.0	0.0	3.0	1.0	708.0	1.0	3.0	10.0
OTU1330	21.0	0.0	0.0	0.0	0.0	0.0	0.0	0.0	0.0	0.0	0.0	0.0	0.0	0.0	0.0
OTU1331	28.0	0.0	0.0	0.0	0.0	0.0	0.0	0.0	0.0	0.0	0.0	0.0	0.0	0.0	0.0
OTU1332	0.0	0.0	0.0	34.0	0.0	0.0	5.0	0.0	0.0	12.0	0.0	0.0	14.0	0.0	0.0
OTU1333	0.0	0.0	0.0	18.0	0.0	0.0	0.0	0.0	0.0	5.0	0.0	0.0	4.0	0.0	0.0
OTU1334	0.0	0.0	0.0	25.0	0.0	0.0	9.0	0.0	0.0	13.0	0.0	0.0	11.0	0.0	1.0
OTU1335	0.0	0.0	0.0	21.0	0.0	0.0	7.0	0.0	0.0	15.0	0.0	0.0	10.0	0.0	0.0
OTU1336	0.0	0.0	0.0	0.0	0.0	0.0	4.0	1.0	0.0	20.0	0.0	0.0	2.0	0.0	0.0
OTU1337	0.0	0.0	0.0	16.0	0.0	0.0	10.0	0.0	0.0	11.0	0.0	0.0	13.0	0.0	0.0
OTU1338	0.0	0.0	0.0	0.0	0.0	0.0	0.0	0.0	0.0	13.0	0.0	0.0	1.0	0.0	0.0
OTU1339	0.0	0.0	0.0	20.0	0.0	0.0	0.0	0.0	0.0	0.0	0.0	0.0	2.0	0.0	0.0
OTU134	0.0	0.0	0.0	559.0	1.0	27.0	350.0	6.0	21.0	826.0	19.0	2.0	366.0	0.0	0.0
OTU1340	0.0	0.0	0.0	6.0	0.0	0.0	6.0	0.0	1.0	21.0	0.0	0.0	7.0	0.0	0.0
OTU1341	0.0	0.0	16.0	0.0	0.0	0.0	0.0	0.0	0.0	0.0	0.0	3.0	0.0	0.0	0.0
OTU1342	0.0	0.0	1.0	0.0	0.0	0.0	0.0	0.0	0.0	0.0	0.0	12.0	0.0	0.0	0.0
OTU1343	0.0	0.0	0.0	41.0	0.0	0.0	0.0	0.0	0.0	0.0	0.0	0.0	4.0	0.0	0.0
OTU1344	0.0	0.0	0.0	54.0	0.0	0.0	6.0	0.0	0.0	10.0	0.0	0.0	8.0	0.0	0.0
OTU1345	0.0	0.0	0.0	17.0	0.0	0.0	0.0	0.0	9.0	0.0	0.0	0.0	2.0	0.0	0.0
OTU1346	0.0	0.0	0.0	24.0	0.0	1.0	0.0	0.0	4.0	5.0	0.0	0.0	2.0	0.0	0.0
OTU1347	0.0	0.0	0.0	22.0	0.0	0.0	2.0	0.0	1.0	13.0	0.0	0.0	6.0	0.0	0.0
OTU1348	0.0	0.0	0.0	28.0	0.0	0.0	0.0	0.0	0.0	0.0	0.0	0.0	1.0	0.0	0.0
OTU1349	0.0	0.0	0.0	18.0	0.0	0.0	0.0	0.0	0.0	0.0	0.0	0.0	0.0	0.0	0.0
OTU135	5.0	0.0	0.0	458.0	0.0	33.0	427.0	14.0	37.0	618.0	43.0	8.0	323.0	0.0	2.0
OTU1350	0.0	0.0	0.0	16.0	0.0	0.0	0.0	0.0	0.0	0.0	0.0	11.0	0.0	0.0	0.0
OTU1351	1.0	0.0	0.0	146.0	0.0	35.0	110.0	1.0	32.0	108.0	0.0	3.0	105.0	0.0	0.0
OTU1352	0.0	0.0	1.0	0.0	0.0	0.0	0.0	0.0	0.0	0.0	0.0	56.0	0.0	0.0	0.0
OTU1353	0.0	0.0	0.0	0.0	0.0	0.0	0.0	0.0	0.0	0.0	0.0	15.0	0.0	0.0	0.0
OTU1354	0.0	0.0	1.0	0.0	0.0	0.0	0.0	0.0	0.0	4.0	0.0	49.0	0.0	0.0	0.0
OTU1355	0.0	16.0	0.0	0.0	0.0	0.0	0.0	0.0	0.0	0.0	0.0	0.0	0.0	3.0	0.0
OTU1356	0.0	13.0	0.0	0.0	0.0	0.0	0.0	0.0	0.0	0.0	0.0	0.0	0.0	0.0	0.0
OTU1357	0.0	0.0	0.0	0.0	0.0	0.0	0.0	0.0	0.0	20.0	0.0	0.0	0.0	0.0	0.0
OTU1358	0.0	0.0	0.0	0.0	0.0	1.0	0.0	0.0	1.0	16.0	4.0	0.0	2.0	0.0	0.0
OTU1359	0.0	0.0	0.0	0.0	0.0	0.0	0.0	0.0	0.0	0.0	22.0	0.0	0.0	0.0	0.0
OTU136	6.0	0.0	0.0	2.0	0.0	12.0	0.0	30.0	0.0	53.0	17.0	2.0	76.0	1.0	185.0
OTU1360	0.0	0.0	0.0	0.0	0.0	0.0	0.0	0.0	0.0	0.0	25.0	0.0	0.0	0.0	0.0
OTU1361	0.0	0.0	0.0	0.0	0.0	6.0	0.0	0.0	3.0	2.0	28.0	0.0	13.0	0.0	0.0
OTU1362	0.0	0.0	0.0	1.0	0.0	17.0	0.0	1.0	19.0	0.0	105.0	1.0	17.0	0.0	0.0
OTU1363	0.0	0.0	0.0	0.0	0.0	12.0	1.0	1.0	11.0	0.0	35.0	0.0	6.0	0.0	0.0
OTU1364	0.0	0.0	0.0	0.0	0.0	1.0	0.0	4.0	0.0	0.0	8.0	3.0	0.0	1.0	0.0
OTU1365	0.0	0.0	0.0	0.0	0.0	11.0	0.0	0.0	4.0	0.0	44.0	0.0	5.0	0.0	0.0
OTU1366	0.0	0.0	0.0	0.0	0.0	8.0	0.0	5.0	13.0	0.0	31.0	4.0	5.0	0.0	0.0
OTU1367	0.0	0.0	1.0	0.0	0.0	1.0	0.0	2.0	3.0	0.0	8.0	1.0	0.0	0.0	0.0
OTU1368	0.0	0.0	2.0	2.0	0.0	7.0	0.0	3.0	11.0	0.0	39.0	3.0	14.0	0.0	0.0
OTU1369	0.0	0.0	0.0	8.0	1.0	17.0	23.0	0.0	23.0	25.0	36.0	2.0	27.0	0.0	0.0
OTU137	0.0	0.0	0.0	0.0	382.0	1.0	0.0	1369.0	0.0	0.0	0.0	0.0	0.0	238.0	1.0
OTU1370	2.0	0.0	0.0	0.0	1.0	1.0	0.0	0.0	3.0	2.0	13.0	2.0	0.0	4.0	3.0
OTU1371	0.0	0.0	0.0	0.0	1.0	21.0	7.0	0.0	12.0	0.0	29.0	2.0	8.0	0.0	2.0
OTU1372	0.0	0.0	0.0	9.0	0.0	11.0	0.0	2.0	6.0	0.0	16.0	0.0	4.0	0.0	0.0
OTU1373	0.0	0.0	0.0	0.0	0.0	21.0	0.0	0.0	16.0	1.0	35.0	0.0	5.0	0.0	0.0
OTU1374	1.0	1.0	2.0	1.0	0.0	17.0	23.0	5.0	18.0	0.0	48.0	3.0	19.0	2.0	2.0
OTU1375	0.0	0.0	0.0	0.0	0.0	2.0	0.0	1.0	4.0	0.0	5.0	0.0	13.0	0.0	0.0
OTU1376	0.0	0.0	0.0	0.0	0.0	8.0	1.0	1.0	11.0	0.0	12.0	4.0	4.0	0.0	0.0
OTU1377	8.0	1.0	1.0	39.0	33.0	47.0	22.0	44.0	10.0	8.0	48.0	16.0	46.0	49.0	55.0
OTU1378	0.0	34.0	0.0	0.0	0.0	0.0	0.0	0.0	19.0	0.0	0.0	0.0	0.0	0.0	0.0
OTU1379	3.0	0.0	0.0	0.0	0.0	4.0	0.0	0.0	17.0	0.0	0.0	0.0	0.0	0.0	30.0
OTU138	0.0	0.0	0.0	5.0	0.0	479.0	0.0	36.0	113.0	0.0	30.0	3.0	52.0	0.0	45.0
OTU1380	0.0	0.0	0.0	2.0	0.0	8.0	0.0	0.0	18.0	0.0	34.0	0.0	29.0	0.0	0.0
OTU1381	0.0	0.0	0.0	2.0	0.0	9.0	0.0	0.0	18.0	13.0	7.0	2.0	4.0	0.0	0.0
OTU1382	0.0	0.0	0.0	0.0	0.0	48.0	0.0	0.0	5.0	0.0	2.0	2.0	1.0	0.0	0.0
OTU1383	0.0	3.0	0.0	4.0	11.0	18.0	18.0	21.0	2.0	16.0	7.0	14.0	1.0	9.0	8.0
OTU1384	21.0	0.0	1.0	0.0	0.0	1.0	1.0	0.0	3.0	0.0	3.0	0.0	15.0	0.0	1.0
OTU1385	0.0	0.0	0.0	0.0	4.0	3.0	0.0	0.0	1.0	0.0	0.0	0.0	2.0	4.0	6.0
OTU1386	1.0	0.0	0.0	15.0	0.0	3.0	13.0	2.0	3.0	8.0	8.0	1.0	6.0	0.0	0.0
OTU1387	13.0	0.0	0.0	0.0	1.0	1.0	0.0	0.0	1.0	0.0	0.0	0.0	0.0	0.0	0.0
OTU1388	0.0	0.0	0.0	0.0	0.0	0.0	17.0	0.0	0.0	0.0	0.0	0.0	0.0	0.0	0.0
OTU1389	0.0	0.0	0.0	0.0	0.0	1.0	15.0	0.0	0.0	0.0	0.0	0.0	0.0	0.0	0.0
OTU139	1.0	356.0	0.0	1.0	0.0	2.0	0.0	21.0	0.0	6.0	19.0	0.0	104.0	61.0	123.0
OTU1390	0.0	0.0	1.0	0.0	0.0	3.0	16.0	1.0	2.0	0.0	0.0	0.0	2.0	0.0	0.0
OTU1391	0.0	0.0	0.0	0.0	0.0	0.0	11.0	1.0	0.0	2.0	0.0	0.0	2.0	0.0	0.0
OTU1392	0.0	0.0	0.0	0.0	0.0	0.0	17.0	0.0	0.0	0.0	0.0	0.0	1.0	0.0	0.0
OTU1393	0.0	0.0	0.0	0.0	0.0	0.0	22.0	0.0	1.0	4.0	0.0	0.0	3.0	0.0	0.0
OTU1394	0.0	0.0	0.0	0.0	0.0	0.0	27.0	0.0	0.0	0.0	0.0	0.0	2.0	0.0	0.0
OTU1395	23.0	0.0	0.0	0.0	4.0	0.0	7.0	0.0	0.0	0.0	0.0	0.0	0.0	8.0	0.0
OTU1396	0.0	0.0	0.0	14.0	0.0	1.0	13.0	1.0	0.0	16.0	1.0	0.0	6.0	0.0	0.0
OTU1397	0.0	0.0	0.0	0.0	0.0	0.0	12.0	1.0	0.0	10.0	0.0	0.0	4.0	0.0	0.0
OTU1398	0.0	0.0	0.0	0.0	0.0	0.0	5.0	0.0	0.0	8.0	0.0	0.0	5.0	0.0	0.0
OTU1399	0.0	0.0	0.0	0.0	0.0	0.0	3.0	0.0	0.0	7.0	0.0	0.0	5.0	0.0	0.0
OTU14	539.0	102.0	0.0	48.0	1293.0	42.0	0.0	548.0	85.0	0.0	0.0	1.0	0.0	914.0	0.0
OTU140	1.0	0.0	12.0	9.0	1.0	61.0	2.0	47.0	214.0	2.0	385.0	41.0	100.0	106.0	4.0
OTU1400	0.0	0.0	0.0	5.0	0.0	1.0	10.0	0.0	3.0	17.0	2.0	0.0	15.0	0.0	0.0
OTU1401	1.0	0.0	0.0	10.0	0.0	0.0	19.0	0.0	0.0	0.0	0.0	0.0	7.0	0.0	0.0
OTU1402	0.0	0.0	0.0	9.0	0.0	0.0	10.0	0.0	0.0	2.0	0.0	0.0	2.0	0.0	0.0
OTU1403	0.0	0.0	0.0	0.0	0.0	2.0	2.0	1.0	0.0	9.0	0.0	1.0	7.0	0.0	0.0
OTU1404	0.0	0.0	0.0	7.0	0.0	5.0	6.0	0.0	8.0	11.0	24.0	0.0	9.0	0.0	0.0
OTU1405	0.0	0.0	0.0	0.0	18.0	0.0	0.0	0.0	0.0	0.0	0.0	0.0	0.0	7.0	0.0
OTU1406	0.0	0.0	0.0	0.0	0.0	18.0	0.0	0.0	0.0	0.0	0.0	0.0	0.0	0.0	0.0
OTU1407	0.0	1.0	0.0	0.0	0.0	41.0	0.0	0.0	2.0	0.0	1.0	3.0	8.0	0.0	0.0
OTU1408	11.0	0.0	0.0	0.0	1.0	1.0	0.0	0.0	0.0	0.0	0.0	0.0	1.0	1.0	9.0
OTU1409	8.0	1.0	9.0	69.0	56.0	38.0	27.0	88.0	34.0	56.0	85.0	44.0	131.0	114.0	124.0
OTU141	0.0	0.0	3.0	3.0	0.0	288.0	0.0	0.0	51.0	6.0	6.0	6.0	26.0	0.0	0.0
OTU1410	0.0	0.0	0.0	0.0	0.0	0.0	0.0	0.0	0.0	0.0	0.0	0.0	0.0	0.0	22.0
OTU1411	0.0	0.0	0.0	0.0	0.0	0.0	0.0	0.0	0.0	0.0	0.0	0.0	0.0	0.0	29.0
OTU1412	0.0	0.0	0.0	0.0	0.0	1.0	0.0	0.0	1.0	0.0	0.0	0.0	1.0	0.0	22.0
OTU1413	0.0	0.0	0.0	0.0	0.0	0.0	0.0	0.0	0.0	0.0	0.0	1.0	0.0	0.0	19.0
OTU1414	27.0	0.0	0.0	0.0	0.0	0.0	0.0	0.0	0.0	0.0	0.0	0.0	0.0	0.0	1.0
OTU1415	0.0	0.0	0.0	0.0	0.0	0.0	0.0	0.0	0.0	0.0	0.0	27.0	0.0	0.0	1.0
OTU1416	29.0	0.0	0.0	1.0	0.0	0.0	0.0	0.0	0.0	0.0	0.0	0.0	1.0	0.0	0.0
OTU1417	13.0	0.0	0.0	0.0	0.0	0.0	0.0	0.0	0.0	0.0	0.0	0.0	0.0	0.0	0.0
OTU1418	35.0	0.0	0.0	0.0	0.0	0.0	0.0	0.0	0.0	0.0	0.0	0.0	0.0	0.0	0.0
OTU1419	29.0	0.0	0.0	0.0	0.0	0.0	0.0	0.0	0.0	0.0	0.0	0.0	1.0	0.0	8.0
OTU142	0.0	0.0	10.0	9.0	4.0	824.0	0.0	2.0	130.0	9.0	18.0	16.0	88.0	0.0	2.0
OTU1420	15.0	0.0	0.0	0.0	0.0	0.0	0.0	0.0	2.0	0.0	1.0	0.0	1.0	0.0	0.0
OTU1421	22.0	0.0	0.0	0.0	0.0	0.0	0.0	0.0	0.0	0.0	0.0	0.0	0.0	0.0	0.0
OTU1422	0.0	0.0	0.0	8.0	0.0	0.0	6.0	1.0	0.0	6.0	0.0	0.0	23.0	0.0	0.0
OTU1423	0.0	0.0	0.0	0.0	0.0	0.0	6.0	0.0	0.0	18.0	0.0	0.0	13.0	0.0	0.0
OTU1424	0.0	0.0	0.0	0.0	0.0	0.0	0.0	0.0	0.0	13.0	0.0	0.0	10.0	0.0	0.0
OTU1425	0.0	0.0	0.0	24.0	0.0	0.0	0.0	0.0	0.0	0.0	0.0	0.0	6.0	0.0	0.0
OTU1426	0.0	0.0	0.0	0.0	0.0	0.0	5.0	0.0	0.0	16.0	0.0	0.0	8.0	0.0	0.0
OTU1427	0.0	0.0	0.0	9.0	0.0	5.0	9.0	1.0	4.0	15.0	3.0	0.0	17.0	0.0	0.0
OTU1428	0.0	0.0	0.0	0.0	0.0	1.0	0.0	0.0	0.0	14.0	0.0	0.0	6.0	0.0	0.0
OTU1429	0.0	0.0	0.0	11.0	0.0	0.0	0.0	1.0	1.0	0.0	0.0	0.0	3.0	0.0	0.0
OTU143	0.0	1.0	972.0	0.0	4.0	0.0	0.0	0.0	49.0	0.0	0.0	2.0	0.0	3.0	0.0
OTU1430	0.0	0.0	0.0	13.0	0.0	0.0	0.0	0.0	0.0	0.0	0.0	0.0	3.0	0.0	0.0
OTU1431	0.0	0.0	0.0	16.0	0.0	0.0	0.0	0.0	0.0	7.0	0.0	0.0	4.0	0.0	0.0
OTU1432	0.0	0.0	0.0	18.0	0.0	0.0	0.0	0.0	0.0	0.0	0.0	0.0	0.0	0.0	0.0
OTU1433	0.0	0.0	0.0	25.0	0.0	8.0	0.0	2.0	8.0	11.0	14.0	1.0	8.0	0.0	1.0
OTU1434	0.0	0.0	0.0	32.0	0.0	0.0	0.0	0.0	0.0	0.0	0.0	0.0	10.0	0.0	0.0
OTU1435	0.0	0.0	0.0	15.0	0.0	0.0	0.0	0.0	1.0	0.0	0.0	0.0	0.0	0.0	0.0
OTU1436	0.0	0.0	0.0	20.0	0.0	0.0	19.0	0.0	0.0	57.0	0.0	0.0	7.0	0.0	0.0
OTU1437	0.0	0.0	0.0	17.0	0.0	1.0	15.0	0.0	1.0	12.0	0.0	0.0	4.0	0.0	0.0
OTU1438	0.0	0.0	0.0	14.0	0.0	0.0	0.0	0.0	0.0	0.0	0.0	12.0	0.0	0.0	0.0
OTU1439	0.0	0.0	0.0	64.0	0.0	13.0	35.0	0.0	11.0	58.0	10.0	3.0	51.0	0.0	0.0
OTU144	0.0	36.0	0.0	231.0	0.0	0.0	0.0	0.0	0.0	0.0	0.0	0.0	0.0	0.0	0.0
OTU1440	0.0	0.0	0.0	7.0	0.0	0.0	4.0	0.0	0.0	47.0	0.0	0.0	12.0	0.0	0.0
OTU1441	0.0	0.0	2.0	1.0	0.0	0.0	0.0	0.0	0.0	5.0	0.0	76.0	0.0	0.0	0.0
OTU1442	0.0	0.0	2.0	0.0	0.0	0.0	0.0	0.0	0.0	0.0	0.0	60.0	0.0	0.0	1.0
OTU1443	0.0	0.0	2.0	0.0	0.0	0.0	0.0	0.0	0.0	0.0	0.0	72.0	0.0	0.0	3.0
OTU1444	0.0	0.0	0.0	0.0	0.0	0.0	0.0	0.0	0.0	0.0	0.0	32.0	0.0	0.0	0.0
OTU1445	0.0	0.0	0.0	0.0	0.0	0.0	0.0	0.0	0.0	0.0	0.0	18.0	0.0	0.0	0.0
OTU1446	0.0	0.0	1.0	0.0	0.0	0.0	0.0	0.0	0.0	0.0	0.0	55.0	0.0	0.0	0.0
OTU1447	0.0	0.0	0.0	0.0	0.0	0.0	0.0	0.0	0.0	0.0	0.0	19.0	0.0	0.0	0.0
OTU1448	0.0	0.0	0.0	0.0	0.0	0.0	0.0	0.0	0.0	15.0	0.0	2.0	0.0	0.0	0.0
OTU1449	0.0	73.0	0.0	0.0	0.0	0.0	6.0	0.0	0.0	0.0	0.0	0.0	0.0	0.0	0.0
OTU145	1.0	0.0	0.0	819.0	0.0	19.0	582.0	8.0	36.0	1030.0	21.0	7.0	499.0	1.0	14.0
OTU1450	0.0	24.0	0.0	0.0	0.0	0.0	0.0	0.0	0.0	0.0	0.0	0.0	0.0	1.0	0.0
OTU1451	0.0	14.0	0.0	0.0	0.0	0.0	0.0	0.0	0.0	0.0	0.0	0.0	0.0	0.0	0.0
OTU1452	0.0	18.0	0.0	0.0	0.0	4.0	1.0	0.0	22.0	0.0	7.0	0.0	5.0	1.0	0.0
OTU1453	0.0	0.0	0.0	0.0	0.0	0.0	0.0	0.0	0.0	26.0	0.0	0.0	0.0	0.0	0.0
OTU1454	0.0	0.0	0.0	0.0	0.0	0.0	0.0	0.0	0.0	16.0	0.0	0.0	0.0	0.0	0.0
OTU1455	0.0	0.0	2.0	0.0	0.0	0.0	0.0	0.0	0.0	14.0	0.0	23.0	0.0	0.0	0.0
OTU1456	0.0	0.0	0.0	0.0	0.0	0.0	0.0	0.0	0.0	15.0	0.0	0.0	0.0	0.0	0.0
OTU1457	0.0	0.0	0.0	0.0	0.0	0.0	0.0	0.0	0.0	16.0	0.0	0.0	0.0	0.0	0.0
OTU1458	0.0	0.0	0.0	0.0	0.0	7.0	0.0	1.0	10.0	0.0	19.0	0.0	4.0	0.0	0.0
OTU1459	0.0	0.0	0.0	3.0	0.0	3.0	7.0	1.0	6.0	13.0	39.0	0.0	20.0	0.0	0.0
OTU146	0.0	0.0	4.0	0.0	0.0	0.0	0.0	0.0	0.0	0.0	0.0	317.0	0.0	0.0	0.0
OTU1460	0.0	0.0	0.0	0.0	0.0	0.0	0.0	0.0	0.0	0.0	12.0	6.0	0.0	0.0	0.0
OTU1461	0.0	0.0	0.0	0.0	0.0	6.0	0.0	1.0	15.0	0.0	21.0	0.0	6.0	0.0	0.0
OTU1462	0.0	1.0	0.0	9.0	0.0	50.0	7.0	5.0	45.0	2.0	139.0	0.0	19.0	0.0	0.0
OTU1463	0.0	0.0	0.0	5.0	1.0	5.0	8.0	0.0	11.0	5.0	33.0	0.0	6.0	0.0	0.0
OTU1464	0.0	0.0	1.0	0.0	0.0	5.0	0.0	0.0	1.0	0.0	16.0	0.0	0.0	0.0	0.0
OTU1465	0.0	0.0	0.0	2.0	0.0	5.0	0.0	0.0	7.0	9.0	26.0	2.0	7.0	0.0	0.0
OTU1466	0.0	0.0	1.0	3.0	0.0	5.0	1.0	10.0	24.0	0.0	46.0	6.0	5.0	0.0	0.0
OTU1467	0.0	0.0	0.0	0.0	0.0	15.0	0.0	2.0	11.0	0.0	58.0	0.0	18.0	0.0	0.0
OTU1468	0.0	0.0	0.0	4.0	1.0	0.0	5.0	2.0	3.0	2.0	10.0	0.0	14.0	4.0	6.0
OTU1469	0.0	0.0	5.0	3.0	0.0	17.0	1.0	13.0	56.0	1.0	95.0	13.0	28.0	1.0	0.0
OTU147	720.0	0.0	0.0	2.0	1.0	0.0	0.0	0.0	0.0	0.0	1.0	4.0	0.0	2.0	316.0
OTU1470	0.0	0.0	0.0	0.0	0.0	1.0	0.0	2.0	4.0	0.0	12.0	4.0	4.0	0.0	0.0
OTU1471	0.0	0.0	0.0	1.0	0.0	1.0	0.0	3.0	10.0	0.0	14.0	1.0	4.0	0.0	0.0
OTU1472	0.0	0.0	1.0	0.0	0.0	2.0	0.0	1.0	5.0	0.0	8.0	1.0	4.0	0.0	0.0
OTU1473	3.0	8.0	2.0	2.0	2.0	8.0	1.0	6.0	13.0	1.0	29.0	9.0	15.0	5.0	4.0
OTU1474	0.0	0.0	0.0	0.0	0.0	1.0	0.0	1.0	5.0	0.0	10.0	2.0	1.0	0.0	0.0
OTU1475	0.0	0.0	1.0	0.0	0.0	1.0	0.0	3.0	6.0	0.0	7.0	2.0	0.0	0.0	1.0
OTU1476	0.0	0.0	1.0	0.0	0.0	2.0	0.0	6.0	9.0	0.0	11.0	1.0	3.0	0.0	0.0
OTU1477	0.0	0.0	0.0	0.0	8.0	4.0	1.0	0.0	0.0	0.0	1.0	0.0	2.0	3.0	6.0
OTU1478	0.0	0.0	0.0	0.0	0.0	3.0	0.0	0.0	21.0	0.0	13.0	0.0	2.0	0.0	0.0
OTU1479	0.0	0.0	0.0	16.0	0.0	5.0	1.0	1.0	9.0	0.0	23.0	0.0	6.0	0.0	0.0
OTU148	0.0	0.0	0.0	0.0	188.0	0.0	0.0	0.0	0.0	0.0	0.0	0.0	0.0	100.0	0.0
OTU1480	0.0	0.0	0.0	0.0	0.0	0.0	0.0	0.0	24.0	0.0	1.0	0.0	0.0	0.0	0.0
OTU1481	0.0	0.0	0.0	1.0	0.0	0.0	0.0	0.0	15.0	0.0	0.0	0.0	0.0	0.0	0.0
OTU1482	0.0	0.0	0.0	0.0	0.0	6.0	0.0	1.0	9.0	0.0	0.0	1.0	3.0	0.0	0.0
OTU1483	0.0	0.0	0.0	6.0	0.0	9.0	4.0	1.0	11.0	2.0	2.0	1.0	6.0	0.0	0.0
OTU1484	0.0	0.0	0.0	12.0	0.0	7.0	0.0	0.0	5.0	0.0	0.0	1.0	3.0	0.0	0.0
OTU1485	0.0	0.0	0.0	0.0	0.0	16.0	0.0	0.0	6.0	0.0	9.0	0.0	1.0	0.0	0.0
OTU1486	10.0	0.0	0.0	0.0	0.0	10.0	0.0	0.0	3.0	0.0	0.0	0.0	0.0	0.0	14.0
OTU1487	0.0	0.0	0.0	0.0	0.0	0.0	17.0	0.0	0.0	0.0	0.0	0.0	0.0	0.0	0.0
OTU1488	0.0	0.0	0.0	0.0	0.0	7.0	30.0	0.0	9.0	0.0	0.0	0.0	4.0	0.0	0.0
OTU1489	0.0	0.0	0.0	0.0	0.0	0.0	20.0	0.0	0.0	0.0	0.0	0.0	0.0	0.0	0.0
OTU149	0.0	0.0	0.0	80.0	0.0	0.0	120.0	0.0	0.0	196.0	0.0	0.0	87.0	0.0	0.0
OTU1490	0.0	0.0	0.0	0.0	0.0	0.0	15.0	0.0	0.0	0.0	0.0	0.0	0.0	0.0	0.0
OTU1491	0.0	0.0	0.0	0.0	1.0	1.0	21.0	1.0	0.0	0.0	2.0	0.0	0.0	0.0	1.0
OTU1492	0.0	0.0	0.0	0.0	0.0	1.0	16.0	0.0	1.0	9.0	1.0	0.0	1.0	0.0	0.0
OTU1493	0.0	0.0	0.0	0.0	0.0	0.0	25.0	0.0	0.0	0.0	0.0	0.0	0.0	0.0	0.0
OTU1494	0.0	0.0	0.0	0.0	0.0	0.0	16.0	0.0	0.0	0.0	0.0	0.0	0.0	0.0	0.0
OTU1495	0.0	0.0	0.0	0.0	0.0	1.0	30.0	1.0	3.0	4.0	6.0	0.0	5.0	0.0	0.0
OTU1496	0.0	0.0	0.0	2.0	0.0	0.0	30.0	0.0	0.0	4.0	0.0	0.0	14.0	0.0	0.0
OTU1497	0.0	0.0	0.0	4.0	0.0	0.0	22.0	0.0	0.0	0.0	0.0	0.0	3.0	0.0	0.0
OTU1498	0.0	0.0	0.0	0.0	0.0	0.0	11.0	0.0	0.0	21.0	0.0	0.0	3.0	0.0	0.0
OTU1499	0.0	0.0	0.0	1.0	0.0	4.0	15.0	2.0	2.0	8.0	9.0	1.0	13.0	0.0	0.0
OTU15	0.0	0.0	7709.0	0.0	0.0	1.0	0.0	1.0	38.0	0.0	0.0	2.0	0.0	0.0	2.0
OTU150	0.0	38.0	0.0	0.0	92.0	0.0	0.0	0.0	29.0	1.0	0.0	0.0	0.0	74.0	0.0
OTU1500	0.0	0.0	0.0	48.0	1.0	6.0	67.0	0.0	11.0	42.0	14.0	0.0	37.0	0.0	0.0
OTU1501	0.0	0.0	0.0	0.0	0.0	0.0	5.0	0.0	0.0	4.0	0.0	0.0	12.0	0.0	0.0
OTU1502	0.0	0.0	0.0	0.0	0.0	0.0	12.0	0.0	0.0	9.0	1.0	0.0	22.0	0.0	0.0
OTU1503	0.0	0.0	0.0	0.0	0.0	0.0	12.0	0.0	0.0	8.0	0.0	0.0	1.0	0.0	0.0
OTU1504	0.0	0.0	0.0	1.0	0.0	0.0	13.0	0.0	0.0	11.0	0.0	0.0	5.0	0.0	0.0
OTU1505	0.0	0.0	0.0	22.0	0.0	3.0	31.0	1.0	11.0	35.0	27.0	5.0	23.0	0.0	0.0
OTU1506	0.0	0.0	0.0	6.0	0.0	0.0	10.0	0.0	1.0	6.0	0.0	0.0	12.0	0.0	0.0
OTU1507	0.0	0.0	0.0	12.0	0.0	0.0	3.0	0.0	0.0	15.0	0.0	0.0	5.0	0.0	0.0
OTU1508	0.0	0.0	0.0	0.0	0.0	0.0	0.0	14.0	0.0	0.0	0.0	0.0	0.0	0.0	5.0
OTU1509	0.0	0.0	0.0	0.0	0.0	0.0	0.0	18.0	0.0	0.0	0.0	0.0	0.0	0.0	0.0
OTU151	0.0	6.0	0.0	0.0	291.0	0.0	0.0	0.0	0.0	1.0	0.0	0.0	0.0	219.0	0.0
OTU1510	0.0	0.0	0.0	0.0	19.0	0.0	0.0	0.0	11.0	0.0	0.0	0.0	0.0	14.0	0.0
OTU1511	0.0	0.0	0.0	0.0	6.0	1.0	0.0	0.0	1.0	0.0	3.0	0.0	2.0	5.0	0.0
OTU1512	9.0	0.0	0.0	0.0	25.0	0.0	0.0	0.0	0.0	0.0	0.0	0.0	0.0	7.0	0.0
OTU1513	0.0	0.0	0.0	1.0	0.0	24.0	0.0	0.0	0.0	0.0	0.0	0.0	0.0	0.0	0.0
OTU1514	0.0	0.0	0.0	0.0	0.0	17.0	0.0	0.0	3.0	0.0	0.0	2.0	2.0	0.0	0.0
OTU1515	1.0	0.0	0.0	0.0	0.0	8.0	0.0	0.0	3.0	0.0	0.0	0.0	2.0	0.0	34.0
OTU1516	41.0	0.0	1.0	0.0	0.0	2.0	0.0	0.0	0.0	0.0	0.0	0.0	1.0	0.0	23.0
OTU1517	0.0	0.0	0.0	0.0	0.0	0.0	0.0	0.0	1.0	1.0	0.0	1.0	1.0	0.0	11.0
OTU1518	22.0	0.0	0.0	0.0	0.0	0.0	0.0	0.0	0.0	0.0	0.0	0.0	0.0	0.0	21.0
OTU1519	8.0	0.0	0.0	0.0	0.0	0.0	0.0	0.0	0.0	0.0	0.0	0.0	0.0	0.0	12.0
OTU152	315.0	72.0	0.0	5.0	1.0	167.0	1.0	2.0	26.0	2.0	4.0	6.0	17.0	0.0	93.0
OTU1520	13.0	0.0	0.0	0.0	0.0	0.0	0.0	0.0	0.0	0.0	0.0	0.0	0.0	0.0	20.0
OTU1521	0.0	0.0	0.0	0.0	0.0	0.0	0.0	0.0	0.0	17.0	0.0	3.0	0.0	0.0	1.0
OTU1522	22.0	0.0	0.0	0.0	0.0	0.0	0.0	0.0	0.0	0.0	1.0	0.0	0.0	0.0	1.0
OTU1523	28.0	0.0	0.0	0.0	0.0	0.0	0.0	0.0	0.0	0.0	1.0	0.0	0.0	1.0	0.0
OTU1524	27.0	0.0	0.0	0.0	1.0	0.0	0.0	0.0	0.0	0.0	1.0	0.0	0.0	0.0	0.0
OTU1525	18.0	0.0	0.0	0.0	0.0	0.0	0.0	0.0	0.0	0.0	0.0	0.0	0.0	0.0	1.0
OTU1526	13.0	0.0	0.0	0.0	0.0	1.0	0.0	0.0	0.0	0.0	0.0	0.0	0.0	0.0	21.0
OTU1527	16.0	0.0	0.0	0.0	0.0	0.0	0.0	0.0	0.0	0.0	0.0	0.0	0.0	0.0	4.0
OTU1528	0.0	0.0	0.0	0.0	0.0	0.0	0.0	0.0	0.0	3.0	1.0	0.0	22.0	0.0	0.0
OTU1529	0.0	0.0	0.0	7.0	0.0	0.0	0.0	0.0	0.0	0.0	0.0	0.0	6.0	0.0	0.0
OTU153	0.0	0.0	0.0	193.0	0.0	0.0	134.0	1.0	0.0	185.0	0.0	0.0	179.0	0.0	11.0
OTU1530	0.0	0.0	0.0	0.0	0.0	0.0	0.0	0.0	0.0	8.0	0.0	0.0	8.0	0.0	0.0
OTU1531	0.0	0.0	0.0	7.0	0.0	0.0	0.0	0.0	0.0	11.0	0.0	0.0	15.0	0.0	0.0
OTU1532	0.0	0.0	0.0	0.0	0.0	2.0	9.0	0.0	7.0	24.0	1.0	0.0	15.0	0.0	8.0
OTU1533	0.0	0.0	0.0	12.0	0.0	4.0	9.0	0.0	7.0	16.0	4.0	0.0	9.0	1.0	0.0
OTU1534	0.0	0.0	0.0	18.0	0.0	0.0	0.0	0.0	0.0	0.0	0.0	0.0	6.0	0.0	0.0
OTU1535	0.0	0.0	0.0	0.0	0.0	0.0	0.0	0.0	0.0	9.0	0.0	0.0	8.0	0.0	0.0
OTU1536	0.0	0.0	0.0	29.0	0.0	0.0	0.0	0.0	0.0	0.0	0.0	0.0	2.0	0.0	0.0
OTU1537	0.0	0.0	0.0	1.0	0.0	2.0	0.0	0.0	1.0	14.0	0.0	0.0	2.0	0.0	0.0
OTU1538	0.0	0.0	0.0	1.0	0.0	0.0	12.0	0.0	0.0	39.0	0.0	0.0	16.0	0.0	0.0
OTU1539	0.0	0.0	0.0	28.0	0.0	0.0	0.0	0.0	0.0	7.0	0.0	0.0	1.0	0.0	0.0
OTU154	301.0	0.0	0.0	1.0	1.0	10.0	0.0	23.0	2.0	0.0	39.0	0.0	4.0	0.0	255.0
OTU1540	3.0	15.0	16.0	0.0	0.0	0.0	0.0	0.0	2.0	1.0	1.0	0.0	0.0	0.0	3.0
OTU1541	1.0	0.0	2.0	0.0	0.0	0.0	0.0	0.0	0.0	10.0	0.0	26.0	0.0	0.0	0.0
OTU1542	0.0	0.0	3.0	0.0	0.0	0.0	0.0	0.0	0.0	0.0	0.0	44.0	0.0	0.0	0.0
OTU1543	0.0	0.0	0.0	29.0	0.0	1.0	0.0	1.0	0.0	0.0	2.0	0.0	0.0	0.0	0.0
OTU1544	0.0	0.0	0.0	15.0	0.0	1.0	3.0	0.0	2.0	5.0	1.0	0.0	4.0	0.0	0.0
OTU1545	0.0	0.0	0.0	21.0	0.0	5.0	0.0	0.0	2.0	8.0	5.0	0.0	1.0	0.0	0.0
OTU1546	0.0	0.0	0.0	12.0	0.0	0.0	0.0	0.0	0.0	0.0	0.0	0.0	0.0	0.0	0.0
OTU1547	0.0	0.0	0.0	24.0	0.0	4.0	0.0	0.0	2.0	0.0	11.0	0.0	2.0	0.0	0.0
OTU1548	0.0	0.0	0.0	21.0	0.0	2.0	0.0	0.0	1.0	0.0	2.0	0.0	0.0	0.0	0.0
OTU1549	0.0	0.0	0.0	25.0	0.0	0.0	0.0	0.0	0.0	0.0	0.0	0.0	2.0	0.0	0.0
OTU155	0.0	259.0	0.0	0.0	0.0	0.0	0.0	0.0	0.0	0.0	0.0	0.0	0.0	0.0	0.0
OTU1550	0.0	0.0	0.0	12.0	0.0	0.0	0.0	0.0	0.0	0.0	0.0	0.0	0.0	0.0	0.0
OTU1551	0.0	0.0	0.0	21.0	0.0	0.0	1.0	0.0	0.0	0.0	0.0	0.0	0.0	0.0	0.0
OTU1552	0.0	0.0	0.0	29.0	0.0	0.0	0.0	0.0	0.0	8.0	0.0	0.0	2.0	0.0	0.0
OTU1553	0.0	0.0	0.0	17.0	0.0	0.0	0.0	0.0	0.0	3.0	0.0	0.0	1.0	0.0	0.0
OTU1554	0.0	0.0	0.0	0.0	0.0	0.0	0.0	0.0	0.0	0.0	0.0	31.0	0.0	0.0	7.0
OTU1555	0.0	0.0	1.0	0.0	0.0	0.0	0.0	0.0	0.0	2.0	0.0	43.0	0.0	0.0	0.0
OTU1556	0.0	0.0	2.0	0.0	0.0	0.0	0.0	0.0	0.0	0.0	0.0	66.0	0.0	0.0	0.0
OTU1557	0.0	0.0	0.0	0.0	0.0	0.0	0.0	0.0	0.0	7.0	0.0	43.0	0.0	0.0	2.0
OTU1558	0.0	0.0	2.0	0.0	0.0	0.0	0.0	0.0	0.0	1.0	0.0	43.0	0.0	0.0	0.0
OTU1559	0.0	0.0	0.0	0.0	0.0	0.0	0.0	0.0	0.0	4.0	0.0	25.0	0.0	0.0	0.0
OTU156	0.0	0.0	0.0	148.0	1.0	0.0	158.0	0.0	0.0	175.0	0.0	0.0	109.0	0.0	0.0
OTU1560	0.0	0.0	0.0	0.0	0.0	0.0	0.0	0.0	0.0	15.0	0.0	3.0	0.0	0.0	0.0
OTU1561	0.0	33.0	0.0	0.0	0.0	0.0	0.0	0.0	0.0	0.0	0.0	0.0	0.0	0.0	0.0
OTU1562	0.0	14.0	0.0	0.0	1.0	0.0	0.0	1.0	0.0	0.0	0.0	0.0	0.0	0.0	1.0
OTU1563	0.0	0.0	0.0	0.0	0.0	0.0	0.0	0.0	0.0	13.0	0.0	1.0	0.0	0.0	0.0
OTU1564	0.0	0.0	0.0	0.0	0.0	0.0	0.0	0.0	0.0	13.0	0.0	0.0	3.0	0.0	0.0
OTU1565	0.0	0.0	1.0	0.0	0.0	0.0	0.0	0.0	0.0	12.0	0.0	14.0	0.0	0.0	0.0
OTU1566	0.0	0.0	0.0	0.0	0.0	0.0	0.0	0.0	0.0	16.0	0.0	0.0	0.0	0.0	0.0
OTU1567	0.0	0.0	0.0	0.0	0.0	2.0	13.0	0.0	6.0	16.0	27.0	1.0	7.0	0.0	0.0
OTU1568	0.0	0.0	0.0	1.0	0.0	0.0	4.0	0.0	0.0	18.0	0.0	0.0	0.0	0.0	0.0
OTU1569	0.0	0.0	0.0	0.0	0.0	0.0	0.0	0.0	0.0	13.0	0.0	0.0	1.0	0.0	0.0
OTU157	160.0	0.0	1.0	1.0	0.0	2.0	0.0	0.0	0.0	1.0	1.0	196.0	0.0	0.0	51.0
OTU1570	0.0	0.0	0.0	0.0	0.0	0.0	0.0	0.0	0.0	14.0	0.0	0.0	0.0	0.0	0.0
OTU1571	0.0	0.0	0.0	0.0	0.0	0.0	3.0	0.0	0.0	24.0	0.0	0.0	0.0	0.0	0.0
OTU1572	0.0	0.0	1.0	0.0	0.0	5.0	0.0	0.0	8.0	0.0	61.0	0.0	10.0	0.0	0.0
OTU1573	0.0	0.0	0.0	0.0	0.0	0.0	0.0	0.0	0.0	0.0	12.0	12.0	0.0	0.0	1.0
OTU1574	0.0	0.0	0.0	0.0	0.0	0.0	0.0	0.0	0.0	0.0	14.0	0.0	2.0	0.0	0.0
OTU1575	0.0	0.0	0.0	0.0	0.0	3.0	0.0	0.0	2.0	0.0	16.0	0.0	1.0	0.0	0.0
OTU1576	0.0	0.0	0.0	0.0	0.0	15.0	0.0	1.0	23.0	0.0	52.0	0.0	12.0	0.0	0.0
OTU1577	0.0	0.0	0.0	0.0	0.0	1.0	0.0	0.0	0.0	0.0	9.0	1.0	0.0	0.0	1.0
OTU1578	0.0	0.0	1.0	1.0	0.0	9.0	0.0	7.0	20.0	1.0	39.0	5.0	5.0	0.0	0.0
OTU1579	0.0	0.0	0.0	0.0	0.0	17.0	0.0	1.0	25.0	0.0	64.0	0.0	15.0	0.0	0.0
OTU158	252.0	0.0	1.0	0.0	0.0	13.0	0.0	0.0	2.0	0.0	0.0	18.0	3.0	0.0	61.0
OTU1580	0.0	0.0	0.0	0.0	0.0	14.0	0.0	0.0	29.0	0.0	65.0	1.0	14.0	0.0	0.0
OTU1581	0.0	0.0	1.0	0.0	0.0	5.0	0.0	8.0	10.0	0.0	27.0	2.0	6.0	0.0	0.0
OTU1582	0.0	0.0	0.0	0.0	1.0	2.0	0.0	1.0	5.0	0.0	11.0	0.0	2.0	0.0	0.0
OTU1583	0.0	0.0	4.0	1.0	0.0	12.0	1.0	16.0	46.0	0.0	94.0	9.0	25.0	0.0	3.0
OTU1584	0.0	0.0	0.0	0.0	0.0	2.0	0.0	1.0	8.0	0.0	25.0	0.0	0.0	0.0	0.0
OTU1585	0.0	0.0	0.0	1.0	0.0	15.0	1.0	4.0	29.0	1.0	89.0	1.0	18.0	0.0	0.0
OTU1586	1.0	0.0	0.0	0.0	0.0	4.0	0.0	0.0	16.0	0.0	27.0	7.0	3.0	0.0	0.0
OTU1587	0.0	0.0	0.0	1.0	0.0	3.0	0.0	1.0	5.0	0.0	13.0	0.0	1.0	0.0	0.0
OTU1588	0.0	0.0	0.0	0.0	0.0	4.0	0.0	2.0	3.0	0.0	13.0	0.0	0.0	0.0	0.0
OTU1589	0.0	0.0	0.0	0.0	0.0	1.0	0.0	2.0	15.0	0.0	17.0	1.0	3.0	0.0	0.0
OTU159	11.0	0.0	0.0	242.0	0.0	27.0	405.0	5.0	19.0	600.0	85.0	18.0	458.0	1.0	2.0
OTU1590	0.0	0.0	0.0	0.0	0.0	2.0	0.0	0.0	3.0	0.0	7.0	0.0	4.0	0.0	0.0
OTU1591	0.0	0.0	0.0	1.0	0.0	11.0	0.0	3.0	11.0	0.0	43.0	2.0	14.0	0.0	1.0
OTU1592	0.0	0.0	0.0	0.0	0.0	0.0	0.0	0.0	6.0	0.0	13.0	4.0	2.0	0.0	0.0
OTU1593	0.0	0.0	0.0	0.0	0.0	9.0	0.0	1.0	6.0	0.0	47.0	0.0	5.0	0.0	1.0
OTU1594	1.0	1.0	3.0	2.0	0.0	3.0	1.0	1.0	2.0	1.0	6.0	2.0	1.0	5.0	2.0
OTU1595	0.0	0.0	1.0	0.0	0.0	5.0	0.0	1.0	8.0	0.0	13.0	2.0	4.0	0.0	0.0
OTU1596	0.0	0.0	0.0	4.0	0.0	1.0	5.0	3.0	0.0	3.0	2.0	0.0	0.0	3.0	1.0
OTU1597	0.0	0.0	0.0	0.0	3.0	4.0	6.0	0.0	4.0	0.0	3.0	0.0	3.0	3.0	0.0
OTU1598	0.0	0.0	0.0	0.0	0.0	2.0	0.0	0.0	1.0	18.0	4.0	0.0	1.0	0.0	0.0
OTU1599	0.0	0.0	0.0	8.0	0.0	0.0	12.0	0.0	1.0	22.0	5.0	0.0	10.0	0.0	0.0
OTU16	0.0	35.0	6870.0	0.0	0.0	9.0	0.0	0.0	804.0	6.0	0.0	3.0	0.0	0.0	8.0
OTU160	0.0	460.0	0.0	0.0	451.0	0.0	0.0	47.0	12.0	1.0	1.0	0.0	0.0	434.0	0.0
OTU1600	0.0	0.0	12.0	0.0	0.0	0.0	0.0	0.0	0.0	0.0	1.0	10.0	0.0	0.0	0.0
OTU1601	0.0	1.0	0.0	0.0	1.0	0.0	1.0	0.0	0.0	1.0	1.0	0.0	4.0	0.0	14.0
OTU1602	1.0	0.0	0.0	0.0	0.0	0.0	0.0	0.0	14.0	0.0	0.0	0.0	0.0	0.0	0.0
OTU1603	0.0	0.0	0.0	0.0	0.0	0.0	0.0	0.0	12.0	0.0	0.0	0.0	1.0	0.0	0.0
OTU1604	1.0	0.0	0.0	0.0	0.0	9.0	0.0	0.0	16.0	0.0	1.0	0.0	0.0	0.0	0.0
OTU1605	0.0	0.0	0.0	1.0	0.0	22.0	0.0	0.0	3.0	0.0	3.0	0.0	0.0	0.0	1.0
OTU1607	0.0	0.0	0.0	0.0	0.0	0.0	19.0	0.0	0.0	0.0	0.0	0.0	0.0	0.0	0.0
OTU1608	0.0	0.0	0.0	0.0	0.0	0.0	12.0	0.0	0.0	0.0	0.0	0.0	0.0	0.0	0.0
OTU1609	0.0	0.0	0.0	0.0	0.0	3.0	31.0	0.0	3.0	1.0	26.0	1.0	4.0	0.0	0.0
OTU161	101.0	324.0	0.0	143.0	217.0	0.0	0.0	477.0	147.0	0.0	0.0	0.0	0.0	140.0	13.0
OTU1610	0.0	0.0	0.0	0.0	0.0	0.0	10.0	0.0	0.0	0.0	0.0	0.0	0.0	0.0	0.0
OTU1611	0.0	0.0	0.0	2.0	0.0	6.0	32.0	1.0	2.0	31.0	14.0	1.0	11.0	0.0	1.0
OTU1612	0.0	0.0	0.0	0.0	0.0	0.0	19.0	0.0	0.0	0.0	0.0	0.0	0.0	0.0	0.0
OTU1613	0.0	0.0	0.0	0.0	0.0	3.0	17.0	1.0	6.0	2.0	11.0	0.0	13.0	0.0	0.0
OTU1614	0.0	0.0	0.0	0.0	0.0	0.0	8.0	0.0	0.0	10.0	0.0	0.0	1.0	0.0	0.0
OTU1615	0.0	0.0	0.0	3.0	0.0	0.0	16.0	0.0	0.0	8.0	0.0	0.0	8.0	0.0	0.0
OTU1616	0.0	0.0	0.0	6.0	0.0	0.0	6.0	0.0	0.0	0.0	0.0	0.0	0.0	0.0	0.0
OTU1617	0.0	0.0	0.0	4.0	0.0	0.0	5.0	0.0	0.0	6.0	0.0	0.0	6.0	0.0	0.0
OTU1618	0.0	0.0	0.0	0.0	0.0	0.0	7.0	0.0	0.0	9.0	0.0	0.0	1.0	0.0	0.0
OTU1619	0.0	0.0	0.0	16.0	0.0	2.0	6.0	0.0	2.0	15.0	0.0	0.0	7.0	0.0	0.0
OTU162	0.0	15.0	0.0	6.0	0.0	286.0	0.0	1.0	45.0	0.0	5.0	10.0	25.0	2.0	0.0
OTU1620	0.0	0.0	0.0	1.0	0.0	0.0	6.0	0.0	0.0	0.0	1.0	0.0	7.0	0.0	0.0
OTU1621	0.0	0.0	0.0	4.0	0.0	0.0	6.0	0.0	0.0	7.0	0.0	0.0	1.0	0.0	0.0
OTU1622	0.0	0.0	0.0	6.0	0.0	0.0	8.0	0.0	0.0	9.0	2.0	0.0	5.0	0.0	0.0
OTU1623	0.0	0.0	0.0	9.0	0.0	1.0	31.0	0.0	1.0	43.0	0.0	1.0	8.0	0.0	0.0
OTU1624	0.0	0.0	0.0	15.0	0.0	0.0	1.0	0.0	0.0	0.0	0.0	0.0	3.0	0.0	0.0
OTU1625	0.0	0.0	0.0	0.0	0.0	1.0	6.0	18.0	0.0	0.0	1.0	0.0	1.0	0.0	0.0
OTU1626	0.0	0.0	0.0	0.0	0.0	0.0	0.0	16.0	0.0	0.0	0.0	0.0	0.0	0.0	0.0
OTU1627	0.0	0.0	0.0	0.0	10.0	0.0	0.0	67.0	0.0	0.0	0.0	0.0	0.0	6.0	0.0
OTU1628	2.0	1.0	4.0	21.0	30.0	22.0	12.0	45.0	3.0	12.0	14.0	17.0	27.0	43.0	18.0
OTU1629	0.0	0.0	0.0	1.0	0.0	0.0	0.0	3.0	0.0	0.0	2.0	0.0	16.0	0.0	0.0
OTU163	1.0	0.0	1.0	492.0	0.0	16.0	453.0	11.0	14.0	697.0	5.0	4.0	482.0	0.0	5.0
OTU1630	0.0	0.0	0.0	0.0	46.0	0.0	0.0	0.0	10.0	0.0	0.0	0.0	0.0	22.0	0.0
OTU1631	0.0	0.0	0.0	0.0	10.0	0.0	0.0	0.0	0.0	0.0	0.0	0.0	0.0	5.0	0.0
OTU1632	6.0	0.0	0.0	0.0	25.0	0.0	0.0	0.0	0.0	0.0	0.0	0.0	0.0	28.0	0.0
OTU1633	0.0	0.0	0.0	0.0	7.0	0.0	0.0	0.0	0.0	0.0	0.0	0.0	0.0	5.0	0.0
OTU1634	0.0	0.0	0.0	0.0	8.0	0.0	0.0	0.0	0.0	0.0	0.0	0.0	0.0	7.0	18.0
OTU1635	0.0	0.0	0.0	0.0	0.0	11.0	0.0	0.0	2.0	0.0	0.0	0.0	1.0	0.0	0.0
OTU1636	0.0	0.0	0.0	0.0	0.0	12.0	0.0	0.0	2.0	8.0	0.0	0.0	0.0	0.0	12.0
OTU1637	1.0	0.0	0.0	13.0	3.0	22.0	13.0	19.0	6.0	8.0	19.0	3.0	11.0	28.0	9.0
OTU1638	1.0	1.0	0.0	2.0	0.0	1.0	1.0	0.0	1.0	5.0	1.0	0.0	6.0	8.0	0.0
OTU1639	0.0	1.0	0.0	1.0	0.0	1.0	0.0	0.0	0.0	0.0	0.0	0.0	0.0	0.0	15.0
OTU164	1.0	0.0	22.0	11.0	0.0	809.0	4.0	1.0	113.0	8.0	53.0	22.0	75.0	1.0	2.0
OTU1640	0.0	0.0	0.0	0.0	0.0	0.0	0.0	0.0	0.0	0.0	0.0	0.0	0.0	0.0	22.0
OTU1641	0.0	0.0	0.0	0.0	0.0	0.0	0.0	0.0	0.0	0.0	0.0	0.0	0.0	0.0	15.0
OTU1642	0.0	0.0	0.0	0.0	0.0	0.0	0.0	0.0	0.0	0.0	5.0	0.0	1.0	0.0	10.0
OTU1643	0.0	0.0	0.0	0.0	0.0	0.0	0.0	0.0	0.0	0.0	0.0	0.0	0.0	0.0	12.0
OTU1644	0.0	25.0	0.0	1.0	0.0	34.0	0.0	0.0	2.0	0.0	2.0	0.0	2.0	0.0	15.0
OTU1645	0.0	0.0	0.0	0.0	0.0	3.0	0.0	0.0	0.0	0.0	0.0	0.0	0.0	0.0	12.0
OTU1646	0.0	0.0	0.0	1.0	0.0	57.0	0.0	2.0	72.0	0.0	181.0	0.0	37.0	0.0	15.0
OTU1647	28.0	0.0	0.0	0.0	0.0	0.0	0.0	0.0	0.0	0.0	0.0	0.0	0.0	0.0	23.0
OTU1648	0.0	0.0	0.0	1.0	0.0	0.0	0.0	1.0	1.0	0.0	4.0	0.0	5.0	0.0	8.0
OTU1649	30.0	0.0	0.0	0.0	0.0	0.0	0.0	0.0	0.0	0.0	0.0	0.0	0.0	0.0	0.0
OTU165	0.0	0.0	0.0	120.0	0.0	0.0	20.0	0.0	0.0	68.0	0.0	0.0	104.0	0.0	0.0
OTU1650	20.0	0.0	0.0	0.0	0.0	0.0	0.0	0.0	0.0	0.0	0.0	0.0	0.0	0.0	1.0
OTU1651	15.0	0.0	0.0	0.0	0.0	0.0	0.0	0.0	0.0	0.0	0.0	0.0	0.0	0.0	0.0
OTU1652	14.0	0.0	0.0	0.0	0.0	0.0	0.0	0.0	0.0	0.0	0.0	0.0	0.0	0.0	14.0
OTU1653	14.0	0.0	0.0	0.0	0.0	0.0	0.0	0.0	1.0	0.0	0.0	0.0	0.0	0.0	1.0
OTU1654	12.0	0.0	0.0	0.0	0.0	0.0	0.0	0.0	0.0	0.0	0.0	0.0	0.0	0.0	1.0
OTU1655	39.0	0.0	0.0	0.0	0.0	0.0	0.0	1.0	1.0	0.0	0.0	0.0	1.0	0.0	1.0
OTU1656	0.0	0.0	0.0	0.0	0.0	0.0	9.0	0.0	0.0	27.0	0.0	0.0	14.0	0.0	0.0
OTU1657	0.0	0.0	0.0	10.0	0.0	0.0	0.0	1.0	1.0	17.0	0.0	0.0	18.0	0.0	0.0
OTU1658	0.0	0.0	0.0	18.0	0.0	0.0	0.0	0.0	0.0	2.0	0.0	0.0	4.0	0.0	0.0
OTU1659	0.0	0.0	0.0	0.0	0.0	0.0	13.0	0.0	0.0	11.0	0.0	0.0	9.0	0.0	0.0
OTU166	0.0	65.0	0.0	0.0	576.0	0.0	0.0	0.0	0.0	0.0	0.0	0.0	0.0	663.0	0.0
OTU1660	0.0	0.0	0.0	14.0	0.0	0.0	7.0	0.0	0.0	38.0	0.0	0.0	21.0	0.0	0.0
OTU1661	0.0	0.0	0.0	0.0	0.0	0.0	0.0	0.0	0.0	15.0	0.0	0.0	7.0	0.0	0.0
OTU1662	1.0	0.0	0.0	0.0	0.0	7.0	6.0	0.0	4.0	19.0	3.0	0.0	5.0	0.0	0.0
OTU1663	0.0	0.0	0.0	0.0	0.0	0.0	0.0	0.0	0.0	15.0	0.0	0.0	1.0	0.0	0.0
OTU1664	0.0	0.0	0.0	11.0	0.0	0.0	0.0	0.0	0.0	2.0	0.0	0.0	3.0	0.0	0.0
OTU1665	0.0	0.0	0.0	27.0	0.0	0.0	17.0	0.0	1.0	16.0	3.0	1.0	16.0	0.0	0.0
OTU1666	0.0	0.0	0.0	14.0	0.0	0.0	0.0	0.0	0.0	0.0	0.0	0.0	2.0	0.0	0.0
OTU1667	0.0	0.0	17.0	0.0	0.0	0.0	0.0	0.0	0.0	0.0	0.0	0.0	0.0	0.0	0.0
OTU1668	0.0	0.0	2.0	0.0	0.0	0.0	0.0	0.0	0.0	1.0	0.0	30.0	0.0	0.0	0.0
OTU1669	0.0	0.0	2.0	0.0	0.0	0.0	0.0	0.0	0.0	0.0	0.0	30.0	0.0	0.0	0.0
OTU167	166.0	0.0	0.0	0.0	0.0	1.0	0.0	0.0	0.0	0.0	0.0	0.0	0.0	0.0	102.0
OTU1670	0.0	0.0	1.0	0.0	0.0	0.0	0.0	0.0	0.0	0.0	0.0	40.0	0.0	0.0	0.0
OTU1671	0.0	0.0	1.0	13.0	0.0	0.0	0.0	0.0	0.0	0.0	0.0	3.0	0.0	0.0	0.0
OTU1672	0.0	0.0	0.0	14.0	0.0	0.0	0.0	0.0	0.0	0.0	0.0	0.0	1.0	0.0	0.0
OTU1673	0.0	0.0	0.0	14.0	0.0	0.0	0.0	0.0	0.0	0.0	1.0	0.0	0.0	0.0	0.0
OTU1674	0.0	0.0	0.0	14.0	0.0	0.0	0.0	0.0	0.0	7.0	0.0	0.0	2.0	0.0	0.0
OTU1675	0.0	0.0	0.0	16.0	0.0	0.0	0.0	0.0	0.0	8.0	0.0	0.0	1.0	0.0	0.0
OTU1676	0.0	0.0	0.0	14.0	0.0	0.0	0.0	0.0	0.0	0.0	0.0	0.0	0.0	0.0	0.0
OTU1677	1.0	0.0	0.0	16.0	2.0	8.0	13.0	2.0	11.0	9.0	26.0	4.0	17.0	7.0	4.0
OTU1678	0.0	0.0	0.0	11.0	0.0	0.0	0.0	0.0	0.0	0.0	1.0	0.0	0.0	0.0	1.0
OTU1679	0.0	0.0	0.0	14.0	0.0	0.0	0.0	0.0	0.0	2.0	0.0	0.0	1.0	0.0	0.0
OTU168	0.0	0.0	27.0	97.0	0.0	140.0	45.0	23.0	210.0	124.0	797.0	6.0	215.0	0.0	0.0
OTU1680	0.0	1.0	0.0	12.0	0.0	1.0	0.0	0.0	5.0	1.0	12.0	0.0	9.0	0.0	0.0
OTU1681	0.0	0.0	0.0	20.0	0.0	0.0	0.0	0.0	0.0	0.0	0.0	0.0	0.0	0.0	0.0
OTU1682	0.0	0.0	0.0	14.0	0.0	0.0	0.0	0.0	0.0	0.0	3.0	0.0	0.0	0.0	0.0
OTU1683	0.0	0.0	0.0	13.0	0.0	0.0	0.0	0.0	0.0	0.0	0.0	0.0	3.0	0.0	0.0
OTU1684	0.0	0.0	0.0	22.0	0.0	0.0	21.0	0.0	0.0	30.0	0.0	0.0	14.0	0.0	0.0
OTU1685	0.0	0.0	0.0	20.0	0.0	0.0	12.0	0.0	0.0	0.0	0.0	0.0	8.0	0.0	0.0
OTU1686	0.0	0.0	0.0	20.0	0.0	1.0	0.0	0.0	0.0	0.0	5.0	0.0	0.0	0.0	0.0
OTU1687	0.0	0.0	0.0	24.0	0.0	0.0	2.0	0.0	0.0	15.0	0.0	0.0	3.0	0.0	0.0
OTU1688	0.0	0.0	0.0	13.0	0.0	0.0	0.0	0.0	0.0	1.0	0.0	0.0	1.0	0.0	0.0
OTU1689	0.0	0.0	0.0	7.0	0.0	0.0	0.0	0.0	0.0	12.0	1.0	0.0	0.0	0.0	0.0
OTU169	0.0	54.0	1432.0	0.0	32.0	0.0	0.0	0.0	250.0	0.0	1.0	2.0	0.0	26.0	80.0
OTU1690	0.0	0.0	0.0	9.0	0.0	0.0	0.0	0.0	0.0	7.0	0.0	0.0	0.0	0.0	0.0
OTU1691	0.0	0.0	0.0	0.0	0.0	0.0	0.0	0.0	0.0	0.0	0.0	20.0	0.0	0.0	0.0
OTU1692	0.0	0.0	1.0	0.0	0.0	0.0	0.0	0.0	0.0	0.0	0.0	70.0	0.0	0.0	2.0
OTU1693	0.0	0.0	3.0	0.0	0.0	0.0	0.0	0.0	0.0	5.0	0.0	152.0	0.0	0.0	3.0
OTU1694	0.0	0.0	0.0	0.0	0.0	0.0	0.0	0.0	0.0	0.0	0.0	30.0	0.0	0.0	0.0
OTU1695	0.0	0.0	1.0	0.0	0.0	0.0	0.0	0.0	0.0	4.0	0.0	48.0	0.0	0.0	1.0
OTU1696	0.0	9.0	0.0	0.0	0.0	0.0	0.0	0.0	0.0	0.0	0.0	0.0	0.0	0.0	0.0
OTU1697	0.0	0.0	0.0	16.0	0.0	1.0	3.0	0.0	1.0	25.0	0.0	0.0	11.0	0.0	0.0
OTU1698	0.0	5.0	0.0	0.0	0.0	0.0	3.0	0.0	11.0	17.0	0.0	0.0	0.0	0.0	0.0
OTU1699	0.0	0.0	0.0	30.0	0.0	1.0	13.0	0.0	3.0	41.0	0.0	0.0	23.0	0.0	0.0
OTU17	123.0	49.0	0.0	1.0	1.0	1.0	0.0	4861.0	78.0	0.0	76.0	0.0	0.0	2.0	40.0
OTU170	97.0	45.0	0.0	0.0	19.0	7.0	4.0	0.0	35.0	0.0	1.0	1.0	0.0	16.0	11.0
OTU1700	0.0	0.0	1.0	36.0	0.0	1.0	0.0	0.0	8.0	18.0	0.0	1.0	10.0	0.0	0.0
OTU1701	0.0	0.0	0.0	0.0	0.0	0.0	0.0	0.0	0.0	11.0	0.0	0.0	0.0	0.0	0.0
OTU1702	0.0	0.0	0.0	7.0	0.0	1.0	6.0	0.0	1.0	28.0	1.0	0.0	2.0	0.0	0.0
OTU1703	0.0	0.0	0.0	0.0	0.0	0.0	0.0	0.0	0.0	18.0	0.0	0.0	0.0	0.0	0.0
OTU1704	0.0	0.0	0.0	6.0	0.0	10.0	6.0	3.0	12.0	3.0	48.0	1.0	7.0	0.0	0.0
OTU1705	0.0	0.0	0.0	0.0	0.0	0.0	0.0	0.0	0.0	0.0	18.0	0.0	1.0	0.0	0.0
OTU1706	0.0	0.0	0.0	0.0	0.0	9.0	0.0	1.0	14.0	0.0	68.0	1.0	14.0	0.0	0.0
OTU1707	0.0	0.0	0.0	8.0	0.0	0.0	0.0	0.0	0.0	0.0	11.0	0.0	4.0	0.0	0.0
OTU1708	0.0	0.0	0.0	0.0	0.0	9.0	0.0	0.0	5.0	0.0	29.0	0.0	8.0	0.0	0.0
OTU1709	6.0	0.0	0.0	0.0	0.0	10.0	0.0	0.0	15.0	0.0	37.0	1.0	4.0	0.0	0.0
OTU171	0.0	0.0	0.0	135.0	208.0	21.0	0.0	0.0	0.0	0.0	0.0	0.0	0.0	165.0	2.0
OTU1710	0.0	0.0	0.0	0.0	0.0	7.0	0.0	0.0	5.0	0.0	17.0	0.0	1.0	0.0	0.0
OTU1711	0.0	0.0	0.0	0.0	0.0	7.0	0.0	0.0	5.0	0.0	38.0	0.0	5.0	0.0	0.0
OTU1712	0.0	0.0	0.0	0.0	0.0	10.0	0.0	1.0	14.0	0.0	51.0	0.0	14.0	1.0	0.0
OTU1713	0.0	0.0	0.0	0.0	0.0	5.0	0.0	0.0	4.0	0.0	16.0	0.0	2.0	0.0	0.0
OTU1714	0.0	0.0	0.0	0.0	0.0	9.0	0.0	2.0	13.0	4.0	40.0	0.0	6.0	0.0	1.0
OTU1715	0.0	0.0	0.0	0.0	0.0	5.0	0.0	1.0	6.0	0.0	38.0	0.0	5.0	0.0	0.0
OTU1716	1.0	0.0	0.0	0.0	0.0	3.0	0.0	3.0	13.0	0.0	21.0	6.0	9.0	0.0	0.0
OTU1717	0.0	0.0	0.0	0.0	0.0	8.0	3.0	0.0	4.0	5.0	18.0	1.0	3.0	0.0	0.0
OTU1718	0.0	0.0	0.0	0.0	0.0	5.0	0.0	1.0	6.0	0.0	19.0	1.0	8.0	0.0	0.0
OTU1719	1.0	0.0	1.0	1.0	0.0	8.0	0.0	7.0	18.0	0.0	35.0	2.0	4.0	0.0	0.0
OTU172	0.0	0.0	0.0	138.0	0.0	6.0	104.0	5.0	20.0	113.0	32.0	0.0	76.0	0.0	0.0
OTU1720	0.0	0.0	0.0	0.0	0.0	5.0	0.0	0.0	3.0	0.0	11.0	0.0	0.0	0.0	3.0
OTU1721	0.0	0.0	0.0	0.0	0.0	1.0	0.0	1.0	3.0	0.0	3.0	0.0	2.0	0.0	0.0
OTU1722	0.0	0.0	1.0	0.0	0.0	1.0	0.0	4.0	2.0	0.0	11.0	0.0	4.0	0.0	0.0
OTU1723	0.0	0.0	0.0	0.0	0.0	4.0	0.0	3.0	11.0	0.0	31.0	2.0	5.0	0.0	1.0
OTU1724	0.0	0.0	0.0	1.0	0.0	4.0	0.0	1.0	4.0	0.0	11.0	1.0	5.0	0.0	0.0
OTU1725	0.0	0.0	0.0	0.0	0.0	0.0	0.0	1.0	4.0	0.0	4.0	0.0	2.0	0.0	0.0
OTU1726	0.0	0.0	0.0	0.0	0.0	3.0	0.0	2.0	3.0	0.0	2.0	0.0	2.0	0.0	0.0
OTU1727	0.0	0.0	0.0	0.0	0.0	1.0	0.0	2.0	8.0	0.0	2.0	0.0	1.0	0.0	0.0
OTU1728	0.0	0.0	0.0	1.0	1.0	12.0	0.0	2.0	23.0	0.0	45.0	2.0	7.0	0.0	0.0
OTU1729	2.0	0.0	0.0	5.0	2.0	0.0	15.0	0.0	0.0	3.0	4.0	0.0	0.0	0.0	0.0
OTU173	0.0	0.0	3.0	3.0	1.0	2.0	5.0	11.0	1.0	3.0	4.0	2.0	83.0	1.0	500.0
OTU1730	0.0	0.0	0.0	0.0	0.0	0.0	0.0	0.0	19.0	0.0	0.0	0.0	0.0	0.0	0.0
OTU1731	0.0	7.0	0.0	0.0	0.0	0.0	0.0	0.0	9.0	0.0	0.0	0.0	0.0	0.0	0.0
OTU1732	0.0	0.0	0.0	0.0	0.0	4.0	0.0	0.0	14.0	0.0	6.0	0.0	1.0	0.0	0.0
OTU1733	0.0	0.0	0.0	1.0	0.0	9.0	0.0	0.0	8.0	0.0	4.0	0.0	12.0	0.0	0.0
OTU1734	0.0	0.0	0.0	0.0	0.0	8.0	0.0	0.0	6.0	0.0	0.0	0.0	0.0	0.0	0.0
OTU1735	0.0	0.0	0.0	0.0	0.0	4.0	0.0	0.0	3.0	0.0	0.0	0.0	1.0	1.0	2.0
OTU1736	0.0	0.0	2.0	3.0	2.0	3.0	1.0	9.0	7.0	1.0	0.0	0.0	10.0	5.0	7.0
OTU1737	0.0	0.0	0.0	0.0	0.0	15.0	0.0	0.0	2.0	0.0	1.0	1.0	1.0	1.0	6.0
OTU1738	0.0	0.0	0.0	0.0	0.0	0.0	0.0	0.0	5.0	0.0	0.0	0.0	0.0	0.0	0.0
OTU1739	0.0	0.0	0.0	0.0	3.0	0.0	11.0	0.0	0.0	0.0	0.0	0.0	0.0	1.0	0.0
OTU174	0.0	0.0	0.0	147.0	0.0	0.0	180.0	0.0	0.0	160.0	0.0	0.0	51.0	0.0	0.0
OTU1740	0.0	0.0	0.0	0.0	0.0	0.0	21.0	0.0	0.0	0.0	0.0	0.0	0.0	0.0	0.0
OTU1741	0.0	0.0	0.0	0.0	0.0	0.0	18.0	0.0	0.0	0.0	0.0	0.0	0.0	0.0	0.0
OTU1742	0.0	0.0	0.0	0.0	0.0	0.0	10.0	0.0	0.0	0.0	0.0	0.0	0.0	0.0	0.0
OTU1743	0.0	0.0	0.0	23.0	0.0	2.0	20.0	0.0	1.0	29.0	15.0	1.0	20.0	0.0	0.0
OTU1744	0.0	0.0	0.0	0.0	0.0	0.0	9.0	1.0	0.0	0.0	0.0	0.0	0.0	0.0	0.0
OTU1745	0.0	0.0	0.0	0.0	0.0	0.0	16.0	0.0	0.0	0.0	0.0	0.0	0.0	0.0	0.0
OTU1746	0.0	0.0	0.0	0.0	0.0	0.0	20.0	0.0	0.0	0.0	0.0	0.0	0.0	0.0	0.0
OTU1747	0.0	0.0	0.0	0.0	0.0	0.0	12.0	0.0	0.0	5.0	0.0	0.0	0.0	0.0	0.0
OTU1748	0.0	0.0	0.0	0.0	0.0	1.0	20.0	0.0	2.0	0.0	1.0	0.0	1.0	0.0	0.0
OTU1749	0.0	0.0	0.0	0.0	0.0	0.0	21.0	2.0	0.0	0.0	0.0	1.0	0.0	0.0	0.0
OTU175	0.0	0.0	323.0	4.0	18.0	7.0	10.0	6.0	2.0	6.0	3.0	666.0	5.0	17.0	30.0
OTU1750	0.0	0.0	0.0	0.0	0.0	9.0	11.0	1.0	9.0	8.0	0.0	1.0	1.0	0.0	0.0
OTU1751	0.0	0.0	0.0	0.0	0.0	0.0	14.0	0.0	1.0	8.0	2.0	0.0	5.0	0.0	0.0
OTU1752	0.0	0.0	0.0	1.0	0.0	0.0	15.0	0.0	3.0	6.0	0.0	0.0	5.0	0.0	0.0
OTU1753	0.0	0.0	0.0	2.0	1.0	14.0	11.0	0.0	7.0	7.0	0.0	1.0	11.0	0.0	0.0
OTU1754	0.0	0.0	1.0	0.0	0.0	0.0	6.0	0.0	0.0	0.0	0.0	15.0	0.0	0.0	0.0
OTU1755	0.0	0.0	0.0	12.0	0.0	0.0	29.0	0.0	0.0	6.0	1.0	0.0	19.0	0.0	0.0
OTU1756	11.0	0.0	0.0	0.0	0.0	0.0	1.0	0.0	0.0	0.0	0.0	0.0	0.0	0.0	1.0
OTU1757	0.0	0.0	0.0	15.0	0.0	8.0	9.0	2.0	4.0	29.0	8.0	3.0	11.0	0.0	1.0
OTU1758	0.0	0.0	0.0	4.0	0.0	0.0	6.0	0.0	0.0	4.0	0.0	0.0	6.0	0.0	0.0
OTU1759	0.0	0.0	0.0	7.0	0.0	0.0	14.0	0.0	0.0	3.0	0.0	0.0	1.0	0.0	0.0
OTU176	0.0	105.0	807.0	0.0	92.0	0.0	0.0	0.0	1007.0	0.0	0.0	1.0	0.0	83.0	118.0
OTU1760	0.0	0.0	0.0	0.0	0.0	1.0	0.0	16.0	0.0	0.0	1.0	0.0	4.0	0.0	0.0
OTU1761	0.0	0.0	0.0	0.0	0.0	1.0	0.0	1.0	0.0	11.0	1.0	0.0	1.0	0.0	0.0
OTU1762	0.0	14.0	0.0	0.0	18.0	4.0	0.0	1.0	26.0	0.0	0.0	0.0	0.0	10.0	0.0
OTU1763	0.0	0.0	0.0	0.0	17.0	0.0	0.0	0.0	0.0	0.0	0.0	0.0	0.0	9.0	0.0
OTU1764	0.0	0.0	0.0	0.0	22.0	0.0	0.0	0.0	0.0	0.0	0.0	0.0	0.0	11.0	0.0
OTU1765	0.0	0.0	4.0	0.0	6.0	0.0	0.0	0.0	0.0	12.0	0.0	104.0	0.0	10.0	2.0
OTU1766	0.0	0.0	0.0	1.0	1.0	0.0	13.0	0.0	1.0	14.0	0.0	0.0	3.0	0.0	0.0
OTU1767	0.0	0.0	0.0	0.0	0.0	12.0	0.0	0.0	2.0	0.0	1.0	0.0	0.0	0.0	0.0
OTU1768	0.0	0.0	0.0	0.0	0.0	29.0	0.0	0.0	4.0	0.0	0.0	1.0	3.0	0.0	0.0
OTU1769	0.0	0.0	0.0	0.0	0.0	7.0	0.0	0.0	0.0	0.0	0.0	0.0	2.0	0.0	0.0
OTU177	82.0	4.0	0.0	0.0	4.0	0.0	0.0	0.0	0.0	0.0	0.0	0.0	0.0	6.0	0.0
OTU1770	1.0	1.0	1.0	1.0	0.0	37.0	0.0	4.0	6.0	0.0	4.0	0.0	8.0	0.0	39.0
OTU1771	10.0	0.0	0.0	0.0	0.0	3.0	0.0	0.0	0.0	0.0	0.0	0.0	0.0	0.0	18.0
OTU1772	0.0	0.0	0.0	0.0	0.0	1.0	0.0	0.0	0.0	0.0	0.0	0.0	0.0	0.0	14.0
OTU1773	0.0	0.0	0.0	0.0	0.0	0.0	0.0	0.0	0.0	0.0	0.0	0.0	0.0	0.0	19.0
OTU1774	0.0	0.0	0.0	0.0	0.0	0.0	0.0	0.0	0.0	0.0	0.0	0.0	0.0	0.0	12.0
OTU1775	7.0	0.0	0.0	0.0	0.0	0.0	0.0	0.0	0.0	0.0	0.0	0.0	0.0	0.0	14.0
OTU1776	0.0	0.0	0.0	0.0	0.0	0.0	0.0	0.0	0.0	0.0	0.0	1.0	0.0	0.0	11.0
OTU1777	0.0	0.0	0.0	0.0	0.0	0.0	0.0	0.0	0.0	0.0	0.0	0.0	0.0	0.0	11.0
OTU1778	0.0	0.0	0.0	0.0	0.0	0.0	0.0	0.0	0.0	0.0	0.0	0.0	0.0	0.0	12.0
OTU1779	0.0	0.0	0.0	0.0	0.0	0.0	0.0	0.0	0.0	0.0	0.0	0.0	0.0	0.0	20.0
OTU178	0.0	35.0	69.0	0.0	408.0	0.0	0.0	19.0	0.0	1.0	0.0	0.0	0.0	431.0	10.0
OTU1780	8.0	0.0	0.0	0.0	0.0	1.0	0.0	0.0	0.0	0.0	0.0	0.0	0.0	0.0	14.0
OTU1781	0.0	0.0	0.0	0.0	0.0	0.0	0.0	0.0	0.0	0.0	0.0	19.0	0.0	0.0	12.0
OTU1782	4.0	0.0	0.0	0.0	0.0	0.0	0.0	0.0	0.0	0.0	0.0	0.0	0.0	0.0	7.0
OTU1783	16.0	0.0	0.0	0.0	0.0	0.0	0.0	0.0	0.0	0.0	0.0	0.0	0.0	0.0	10.0
OTU1784	0.0	0.0	0.0	25.0	0.0	0.0	0.0	0.0	0.0	0.0	0.0	1.0	0.0	0.0	27.0
OTU1785	0.0	0.0	0.0	8.0	0.0	0.0	16.0	0.0	0.0	28.0	0.0	0.0	11.0	0.0	1.0
OTU1786	0.0	0.0	1.0	0.0	0.0	0.0	0.0	0.0	0.0	0.0	0.0	53.0	0.0	0.0	3.0
OTU1787	11.0	0.0	0.0	0.0	0.0	2.0	0.0	0.0	1.0	0.0	0.0	0.0	0.0	1.0	0.0
OTU1788	13.0	0.0	0.0	0.0	0.0	0.0	0.0	0.0	1.0	0.0	0.0	0.0	0.0	0.0	0.0
OTU1789	14.0	0.0	0.0	0.0	0.0	0.0	0.0	0.0	0.0	0.0	0.0	0.0	0.0	0.0	0.0
OTU179	0.0	0.0	0.0	0.0	0.0	0.0	0.0	110.0	0.0	0.0	0.0	0.0	0.0	0.0	0.0
OTU1790	10.0	0.0	0.0	0.0	0.0	0.0	0.0	0.0	0.0	0.0	0.0	0.0	0.0	0.0	0.0
OTU1791	19.0	0.0	0.0	0.0	0.0	0.0	0.0	0.0	0.0	0.0	0.0	0.0	0.0	0.0	0.0
OTU1792	11.0	11.0	0.0	0.0	0.0	0.0	0.0	0.0	0.0	0.0	0.0	0.0	0.0	0.0	0.0
OTU1793	14.0	0.0	0.0	0.0	0.0	0.0	0.0	0.0	0.0	0.0	0.0	0.0	0.0	0.0	0.0
OTU1794	20.0	0.0	0.0	0.0	0.0	0.0	0.0	0.0	0.0	0.0	0.0	0.0	0.0	0.0	9.0
OTU1795	10.0	0.0	0.0	0.0	0.0	0.0	0.0	0.0	0.0	0.0	0.0	0.0	0.0	0.0	0.0
OTU1796	22.0	0.0	0.0	4.0	1.0	0.0	0.0	0.0	0.0	0.0	1.0	0.0	0.0	0.0	2.0
OTU1797	0.0	0.0	0.0	14.0	0.0	0.0	0.0	0.0	0.0	4.0	0.0	0.0	6.0	0.0	0.0
OTU1798	0.0	0.0	0.0	5.0	0.0	0.0	0.0	1.0	0.0	15.0	0.0	1.0	9.0	0.0	0.0
OTU1799	0.0	0.0	0.0	8.0	0.0	1.0	6.0	0.0	1.0	2.0	3.0	0.0	9.0	0.0	0.0
OTU18	18.0	16.0	1273.0	104.0	239.0	54.0	58.0	84.0	28.0	135.0	349.0	1381.0	3.0	201.0	137.0
OTU180	298.0	0.0	0.0	0.0	0.0	80.0	0.0	1.0	9.0	0.0	2.0	2.0	6.0	0.0	111.0
OTU1800	0.0	0.0	0.0	0.0	0.0	0.0	0.0	0.0	3.0	32.0	1.0	0.0	8.0	0.0	0.0
OTU1801	0.0	0.0	0.0	1.0	0.0	0.0	3.0	1.0	0.0	23.0	0.0	0.0	11.0	0.0	0.0
OTU1802	0.0	0.0	0.0	0.0	0.0	0.0	0.0	0.0	0.0	9.0	0.0	0.0	4.0	0.0	0.0
OTU1803	0.0	0.0	0.0	0.0	0.0	1.0	0.0	1.0	1.0	13.0	9.0	0.0	4.0	0.0	0.0
OTU1804	0.0	0.0	0.0	1.0	0.0	0.0	7.0	0.0	0.0	13.0	0.0	0.0	4.0	0.0	0.0
OTU1805	0.0	0.0	0.0	14.0	0.0	2.0	3.0	0.0	0.0	16.0	0.0	0.0	11.0	0.0	0.0
OTU1806	0.0	0.0	0.0	0.0	0.0	0.0	0.0	0.0	0.0	10.0	0.0	0.0	1.0	0.0	0.0
OTU1807	0.0	0.0	0.0	0.0	0.0	0.0	0.0	0.0	0.0	7.0	0.0	0.0	1.0	0.0	0.0
OTU1808	0.0	0.0	1.0	0.0	0.0	0.0	0.0	0.0	0.0	1.0	0.0	36.0	0.0	0.0	1.0
OTU1809	0.0	0.0	2.0	0.0	0.0	0.0	0.0	0.0	0.0	8.0	0.0	36.0	0.0	0.0	0.0
OTU181	0.0	0.0	0.0	54.0	0.0	0.0	46.0	0.0	0.0	185.0	2.0	0.0	25.0	0.0	0.0
OTU1810	1.0	0.0	1.0	0.0	0.0	0.0	0.0	0.0	0.0	0.0	0.0	28.0	0.0	0.0	0.0
OTU1811	0.0	0.0	2.0	0.0	0.0	0.0	0.0	0.0	0.0	0.0	0.0	11.0	0.0	0.0	0.0
OTU1812	0.0	0.0	1.0	0.0	0.0	0.0	0.0	0.0	0.0	8.0	0.0	50.0	0.0	0.0	0.0
OTU1813	0.0	0.0	0.0	13.0	0.0	0.0	0.0	0.0	0.0	0.0	0.0	0.0	0.0	0.0	0.0
OTU1814	0.0	0.0	0.0	14.0	0.0	1.0	2.0	0.0	1.0	2.0	1.0	0.0	3.0	0.0	0.0
OTU1815	0.0	0.0	0.0	18.0	0.0	0.0	0.0	0.0	0.0	0.0	0.0	0.0	0.0	0.0	0.0
OTU1816	0.0	0.0	0.0	21.0	0.0	2.0	0.0	0.0	1.0	0.0	2.0	1.0	0.0	0.0	0.0
OTU1817	0.0	0.0	0.0	20.0	0.0	1.0	0.0	1.0	1.0	0.0	1.0	0.0	1.0	0.0	0.0
OTU1818	0.0	0.0	0.0	44.0	0.0	0.0	0.0	0.0	0.0	0.0	0.0	0.0	0.0	0.0	0.0
OTU1819	0.0	0.0	0.0	15.0	0.0	2.0	0.0	0.0	1.0	0.0	2.0	1.0	1.0	0.0	0.0
OTU182	162.0	0.0	0.0	0.0	0.0	0.0	0.0	0.0	0.0	0.0	0.0	0.0	0.0	0.0	77.0
OTU1820	0.0	0.0	0.0	12.0	0.0	0.0	0.0	0.0	0.0	0.0	0.0	0.0	2.0	0.0	0.0
OTU1821	3.0	0.0	1.0	42.0	0.0	18.0	24.0	3.0	17.0	11.0	6.0	5.0	33.0	0.0	1.0
OTU1822	0.0	0.0	0.0	11.0	0.0	0.0	7.0	0.0	4.0	4.0	0.0	0.0	4.0	0.0	0.0
OTU1823	0.0	0.0	0.0	32.0	0.0	1.0	16.0	0.0	4.0	0.0	9.0	0.0	9.0	0.0	0.0
OTU1824	0.0	0.0	0.0	15.0	0.0	0.0	0.0	0.0	3.0	1.0	0.0	0.0	1.0	0.0	0.0
OTU1825	0.0	0.0	0.0	18.0	0.0	1.0	0.0	0.0	0.0	0.0	0.0	0.0	1.0	0.0	0.0
OTU1826	0.0	0.0	0.0	21.0	0.0	0.0	0.0	0.0	0.0	0.0	0.0	0.0	2.0	0.0	0.0
OTU1827	0.0	0.0	0.0	8.0	0.0	2.0	10.0	0.0	0.0	7.0	0.0	0.0	4.0	0.0	0.0
OTU1828	0.0	0.0	0.0	8.0	0.0	1.0	0.0	0.0	0.0	2.0	0.0	0.0	0.0	0.0	0.0
OTU1829	0.0	0.0	0.0	8.0	0.0	0.0	1.0	0.0	0.0	2.0	0.0	0.0	0.0	0.0	0.0
OTU183	0.0	0.0	0.0	140.0	0.0	15.0	126.0	1.0	20.0	226.0	30.0	0.0	118.0	0.0	0.0
OTU1830	0.0	0.0	0.0	0.0	0.0	0.0	0.0	0.0	0.0	0.0	0.0	10.0	0.0	0.0	0.0
OTU1831	0.0	0.0	0.0	0.0	0.0	0.0	0.0	0.0	0.0	0.0	0.0	14.0	0.0	0.0	0.0
OTU1832	0.0	0.0	2.0	0.0	0.0	0.0	0.0	0.0	0.0	4.0	0.0	37.0	0.0	0.0	0.0
OTU1833	0.0	0.0	0.0	0.0	0.0	0.0	0.0	0.0	0.0	0.0	0.0	17.0	0.0	0.0	0.0
OTU1834	0.0	0.0	2.0	0.0	0.0	0.0	0.0	0.0	0.0	0.0	0.0	28.0	0.0	0.0	1.0
OTU1835	0.0	0.0	0.0	0.0	0.0	0.0	0.0	0.0	0.0	0.0	0.0	15.0	0.0	0.0	0.0
OTU1836	0.0	0.0	0.0	0.0	0.0	0.0	0.0	0.0	0.0	0.0	0.0	40.0	0.0	0.0	0.0
OTU1837	0.0	0.0	9.0	0.0	0.0	0.0	0.0	0.0	0.0	0.0	0.0	192.0	0.0	0.0	4.0
OTU1838	0.0	0.0	3.0	0.0	0.0	0.0	0.0	0.0	0.0	0.0	0.0	117.0	2.0	0.0	1.0
OTU1839	0.0	0.0	0.0	0.0	0.0	0.0	0.0	0.0	0.0	0.0	0.0	19.0	0.0	0.0	0.0
OTU184	0.0	0.0	0.0	113.0	0.0	2.0	96.0	0.0	1.0	145.0	13.0	0.0	79.0	0.0	0.0
OTU1840	0.0	0.0	0.0	0.0	0.0	0.0	0.0	0.0	0.0	0.0	0.0	15.0	0.0	0.0	0.0
OTU1841	0.0	0.0	0.0	0.0	0.0	0.0	0.0	0.0	0.0	0.0	0.0	14.0	0.0	0.0	2.0
OTU1842	0.0	2.0	0.0	0.0	1.0	0.0	0.0	4.0	0.0	6.0	1.0	12.0	0.0	0.0	1.0
OTU1843	0.0	0.0	0.0	0.0	0.0	0.0	14.0	0.0	0.0	5.0	0.0	5.0	0.0	0.0	0.0
OTU1844	0.0	0.0	0.0	0.0	0.0	0.0	0.0	0.0	0.0	12.0	0.0	16.0	0.0	0.0	1.0
OTU1845	0.0	13.0	0.0	0.0	0.0	0.0	0.0	0.0	0.0	0.0	0.0	0.0	0.0	0.0	0.0
OTU1846	0.0	11.0	0.0	0.0	0.0	0.0	0.0	0.0	0.0	0.0	0.0	0.0	0.0	0.0	0.0
OTU1847	0.0	14.0	0.0	0.0	0.0	0.0	0.0	0.0	0.0	0.0	0.0	0.0	0.0	0.0	0.0
OTU1848	0.0	0.0	0.0	0.0	0.0	0.0	0.0	0.0	0.0	22.0	0.0	0.0	0.0	0.0	0.0
OTU1849	0.0	0.0	0.0	0.0	0.0	0.0	0.0	0.0	0.0	15.0	0.0	0.0	0.0	0.0	0.0
OTU185	0.0	0.0	0.0	56.0	0.0	0.0	69.0	2.0	0.0	94.0	2.0	0.0	88.0	0.0	0.0
OTU1850	0.0	0.0	0.0	0.0	0.0	0.0	0.0	0.0	0.0	15.0	0.0	0.0	0.0	0.0	0.0
OTU1851	0.0	0.0	0.0	0.0	0.0	0.0	0.0	0.0	0.0	15.0	0.0	0.0	1.0	0.0	0.0
OTU1852	0.0	0.0	0.0	0.0	0.0	2.0	0.0	0.0	3.0	26.0	5.0	0.0	1.0	0.0	0.0
OTU1853	0.0	0.0	0.0	0.0	0.0	0.0	5.0	0.0	0.0	25.0	0.0	0.0	12.0	0.0	0.0
OTU1854	0.0	0.0	0.0	0.0	0.0	0.0	2.0	0.0	0.0	19.0	0.0	0.0	3.0	0.0	0.0
OTU1855	0.0	0.0	0.0	0.0	0.0	0.0	0.0	0.0	0.0	13.0	0.0	0.0	0.0	0.0	0.0
OTU1856	0.0	0.0	0.0	0.0	0.0	0.0	0.0	0.0	0.0	12.0	0.0	0.0	0.0	0.0	0.0
OTU1857	0.0	0.0	0.0	11.0	0.0	0.0	0.0	0.0	0.0	9.0	1.0	0.0	5.0	0.0	0.0
OTU1858	0.0	0.0	0.0	1.0	0.0	3.0	0.0	0.0	1.0	31.0	0.0	2.0	4.0	0.0	0.0
OTU1859	0.0	0.0	0.0	0.0	0.0	0.0	0.0	0.0	0.0	9.0	0.0	0.0	1.0	0.0	0.0
OTU186	0.0	43.0	0.0	574.0	330.0	0.0	0.0	157.0	16.0	0.0	0.0	0.0	0.0	215.0	12.0
OTU1860	0.0	0.0	0.0	0.0	0.0	0.0	0.0	0.0	0.0	34.0	1.0	0.0	6.0	0.0	0.0
OTU1861	0.0	0.0	0.0	0.0	0.0	0.0	0.0	0.0	1.0	15.0	1.0	0.0	1.0	0.0	0.0
OTU1862	0.0	0.0	0.0	0.0	0.0	0.0	4.0	0.0	0.0	12.0	0.0	0.0	2.0	0.0	0.0
OTU1863	0.0	0.0	0.0	0.0	0.0	1.0	0.0	0.0	0.0	13.0	0.0	0.0	2.0	0.0	0.0
OTU1864	0.0	0.0	0.0	0.0	0.0	0.0	0.0	0.0	0.0	0.0	8.0	0.0	0.0	0.0	0.0
OTU1865	0.0	0.0	0.0	0.0	0.0	11.0	0.0	0.0	13.0	0.0	20.0	0.0	5.0	0.0	0.0
OTU1866	0.0	0.0	0.0	0.0	0.0	3.0	0.0	0.0	10.0	0.0	30.0	0.0	4.0	0.0	0.0
OTU1867	0.0	0.0	0.0	0.0	0.0	1.0	0.0	2.0	7.0	0.0	29.0	0.0	6.0	0.0	0.0
OTU1868	0.0	0.0	0.0	0.0	0.0	0.0	0.0	2.0	1.0	0.0	8.0	1.0	0.0	0.0	0.0
OTU1869	0.0	0.0	0.0	0.0	0.0	7.0	0.0	2.0	16.0	0.0	39.0	0.0	8.0	0.0	0.0
OTU187	0.0	0.0	1.0	1.0	0.0	0.0	0.0	0.0	0.0	0.0	0.0	360.0	0.0	0.0	16.0
OTU1870	0.0	0.0	0.0	0.0	0.0	4.0	0.0	0.0	3.0	0.0	25.0	0.0	2.0	0.0	0.0
OTU1871	0.0	0.0	0.0	0.0	0.0	0.0	0.0	0.0	0.0	0.0	19.0	0.0	6.0	0.0	0.0
OTU1872	0.0	0.0	0.0	0.0	0.0	22.0	5.0	2.0	16.0	0.0	83.0	1.0	9.0	0.0	0.0
OTU1873	0.0	0.0	0.0	0.0	0.0	6.0	0.0	0.0	1.0	0.0	25.0	0.0	4.0	0.0	0.0
OTU1874	1.0	0.0	0.0	3.0	0.0	5.0	2.0	2.0	9.0	1.0	25.0	1.0	8.0	0.0	1.0
OTU1875	0.0	0.0	0.0	0.0	0.0	2.0	0.0	0.0	8.0	0.0	20.0	0.0	5.0	0.0	0.0
OTU1876	0.0	0.0	0.0	0.0	0.0	10.0	0.0	2.0	13.0	1.0	45.0	0.0	10.0	0.0	0.0
OTU1877	0.0	0.0	0.0	1.0	0.0	1.0	0.0	0.0	1.0	0.0	4.0	0.0	0.0	0.0	0.0
OTU1878	0.0	0.0	2.0	2.0	0.0	5.0	0.0	2.0	15.0	0.0	30.0	3.0	5.0	0.0	0.0
OTU1879	0.0	0.0	0.0	0.0	0.0	3.0	0.0	0.0	9.0	0.0	24.0	0.0	3.0	0.0	0.0
OTU188	0.0	0.0	0.0	1.0	0.0	215.0	0.0	1.0	30.0	8.0	50.0	62.0	17.0	1.0	21.0
OTU1880	0.0	0.0	0.0	0.0	0.0	8.0	0.0	1.0	6.0	0.0	29.0	0.0	3.0	0.0	0.0
OTU1881	0.0	0.0	0.0	0.0	0.0	3.0	0.0	0.0	2.0	0.0	23.0	0.0	3.0	0.0	0.0
OTU1882	0.0	0.0	0.0	0.0	0.0	4.0	0.0	3.0	13.0	0.0	29.0	3.0	8.0	0.0	0.0
OTU1883	0.0	0.0	0.0	0.0	0.0	8.0	0.0	1.0	17.0	0.0	17.0	1.0	5.0	0.0	0.0
OTU1884	1.0	0.0	0.0	0.0	0.0	6.0	0.0	1.0	9.0	6.0	36.0	0.0	8.0	0.0	1.0
OTU1885	0.0	0.0	0.0	0.0	0.0	2.0	0.0	1.0	6.0	0.0	15.0	1.0	3.0	0.0	0.0
OTU1886	0.0	0.0	0.0	0.0	0.0	1.0	0.0	1.0	3.0	0.0	6.0	0.0	1.0	0.0	0.0
OTU1887	0.0	0.0	0.0	2.0	0.0	2.0	0.0	0.0	8.0	0.0	9.0	1.0	3.0	0.0	1.0
OTU1888	0.0	0.0	0.0	0.0	0.0	3.0	0.0	0.0	1.0	0.0	12.0	0.0	2.0	0.0	0.0
OTU1889	0.0	0.0	0.0	0.0	0.0	6.0	0.0	1.0	2.0	0.0	31.0	0.0	4.0	0.0	0.0
OTU189	0.0	0.0	0.0	0.0	276.0	0.0	0.0	0.0	0.0	0.0	0.0	256.0	0.0	221.0	0.0
OTU1890	0.0	0.0	0.0	0.0	0.0	5.0	0.0	0.0	4.0	0.0	9.0	0.0	0.0	0.0	0.0
OTU1891	0.0	0.0	0.0	0.0	0.0	3.0	0.0	0.0	2.0	0.0	9.0	0.0	5.0	0.0	0.0
OTU1892	0.0	0.0	1.0	1.0	0.0	6.0	1.0	6.0	7.0	0.0	27.0	1.0	6.0	0.0	0.0
OTU1893	0.0	0.0	0.0	0.0	0.0	3.0	0.0	0.0	6.0	0.0	13.0	3.0	4.0	0.0	0.0
OTU1894	3.0	0.0	4.0	29.0	10.0	7.0	17.0	30.0	5.0	15.0	16.0	23.0	37.0	41.0	21.0
OTU1895	0.0	0.0	1.0	3.0	0.0	11.0	0.0	13.0	26.0	0.0	55.0	3.0	15.0	0.0	0.0
OTU1896	0.0	0.0	0.0	0.0	0.0	46.0	0.0	5.0	65.0	0.0	238.0	1.0	34.0	0.0	0.0
OTU1897	0.0	0.0	0.0	0.0	0.0	4.0	0.0	0.0	4.0	0.0	9.0	0.0	2.0	0.0	0.0
OTU1898	0.0	0.0	0.0	0.0	0.0	14.0	1.0	0.0	1.0	0.0	5.0	0.0	0.0	0.0	0.0
OTU1899	6.0	1.0	18.0	31.0	55.0	33.0	19.0	50.0	8.0	33.0	32.0	10.0	14.0	52.0	26.0
OTU19	3640.0	15.0	0.0	0.0	0.0	6.0	2.0	0.0	1.0	25.0	4.0	435.0	0.0	0.0	1752.0
OTU190	198.0	0.0	0.0	0.0	0.0	0.0	0.0	0.0	0.0	1.0	1.0	45.0	0.0	1.0	37.0
OTU1900	0.0	0.0	0.0	0.0	0.0	26.0	0.0	0.0	2.0	0.0	2.0	1.0	2.0	0.0	0.0
OTU1901	0.0	0.0	0.0	0.0	0.0	5.0	0.0	0.0	7.0	0.0	12.0	0.0	3.0	0.0	0.0
OTU1902	0.0	0.0	0.0	4.0	0.0	7.0	0.0	0.0	11.0	1.0	19.0	0.0	19.0	0.0	0.0
OTU1903	0.0	0.0	0.0	0.0	0.0	4.0	0.0	3.0	2.0	0.0	6.0	2.0	0.0	0.0	0.0
OTU1904	0.0	0.0	0.0	22.0	0.0	0.0	17.0	0.0	13.0	0.0	1.0	0.0	4.0	0.0	0.0
OTU1905	0.0	0.0	1.0	0.0	0.0	0.0	0.0	0.0	13.0	0.0	0.0	9.0	0.0	0.0	0.0
OTU1906	0.0	0.0	0.0	0.0	0.0	0.0	0.0	0.0	9.0	0.0	0.0	0.0	0.0	0.0	0.0
OTU1907	0.0	0.0	0.0	0.0	0.0	0.0	0.0	0.0	13.0	0.0	0.0	0.0	0.0	0.0	0.0
OTU1908	0.0	0.0	0.0	0.0	0.0	7.0	0.0	0.0	18.0	0.0	40.0	0.0	7.0	0.0	0.0
OTU1909	0.0	0.0	0.0	15.0	0.0	0.0	9.0	0.0	17.0	15.0	0.0	1.0	12.0	0.0	0.0
OTU191	8.0	27.0	46.0	17.0	41.0	143.0	0.0	8.0	353.0	2.0	0.0	42.0	0.0	33.0	0.0
OTU1910	0.0	0.0	0.0	0.0	0.0	3.0	0.0	0.0	12.0	0.0	4.0	0.0	1.0	0.0	0.0
OTU1911	0.0	0.0	0.0	2.0	0.0	12.0	9.0	0.0	20.0	7.0	0.0	0.0	2.0	0.0	0.0
OTU1912	0.0	0.0	0.0	1.0	1.0	0.0	0.0	2.0	4.0	0.0	0.0	0.0	0.0	0.0	0.0
OTU1913	0.0	0.0	0.0	0.0	0.0	19.0	0.0	0.0	5.0	0.0	1.0	0.0	4.0	0.0	0.0
OTU1914	0.0	0.0	1.0	1.0	0.0	20.0	0.0	1.0	6.0	1.0	0.0	1.0	4.0	1.0	1.0
OTU1916	0.0	0.0	0.0	0.0	0.0	0.0	10.0	0.0	0.0	0.0	0.0	0.0	0.0	0.0	0.0
OTU1917	0.0	0.0	0.0	0.0	0.0	0.0	17.0	0.0	0.0	0.0	0.0	0.0	0.0	0.0	0.0
OTU1918	0.0	0.0	0.0	0.0	0.0	0.0	21.0	0.0	0.0	26.0	0.0	0.0	2.0	0.0	0.0
OTU1919	0.0	0.0	0.0	223.0	0.0	2.0	195.0	6.0	3.0	224.0	32.0	0.0	170.0	0.0	1.0
OTU192	0.0	0.0	6.0	96.0	0.0	340.0	12.0	13.0	390.0	56.0	702.0	6.0	143.0	48.0	0.0
OTU1920	0.0	0.0	0.0	7.0	0.0	3.0	9.0	1.0	3.0	5.0	0.0	0.0	3.0	0.0	0.0
OTU1921	0.0	0.0	0.0	0.0	0.0	0.0	14.0	0.0	0.0	0.0	0.0	0.0	0.0	0.0	0.0
OTU1922	0.0	0.0	0.0	0.0	0.0	0.0	10.0	0.0	1.0	0.0	0.0	0.0	0.0	0.0	0.0
OTU1923	0.0	0.0	0.0	0.0	0.0	0.0	11.0	0.0	0.0	0.0	0.0	0.0	1.0	0.0	0.0
OTU1924	0.0	0.0	0.0	0.0	0.0	0.0	12.0	0.0	0.0	0.0	0.0	0.0	0.0	0.0	0.0
OTU1925	0.0	0.0	0.0	0.0	0.0	0.0	12.0	0.0	0.0	0.0	0.0	0.0	2.0	0.0	0.0
OTU1926	0.0	0.0	0.0	16.0	0.0	2.0	22.0	0.0	4.0	13.0	4.0	0.0	7.0	0.0	0.0
OTU1927	0.0	0.0	0.0	1.0	0.0	0.0	14.0	0.0	0.0	6.0	0.0	0.0	7.0	0.0	0.0
OTU1928	0.0	0.0	0.0	0.0	0.0	0.0	8.0	0.0	0.0	0.0	0.0	6.0	0.0	0.0	0.0
OTU1929	0.0	0.0	0.0	0.0	0.0	0.0	12.0	0.0	1.0	0.0	0.0	0.0	0.0	0.0	0.0
OTU193	15.0	0.0	59.0	11.0	2.0	90.0	10.0	9.0	31.0	11.0	37.0	381.0	8.0	3.0	259.0
OTU1930	0.0	0.0	0.0	0.0	0.0	0.0	7.0	0.0	0.0	7.0	0.0	0.0	6.0	0.0	0.0
OTU1931	0.0	0.0	0.0	0.0	0.0	0.0	6.0	0.0	0.0	5.0	0.0	0.0	3.0	0.0	0.0
OTU1932	0.0	0.0	0.0	0.0	0.0	1.0	14.0	0.0	0.0	3.0	2.0	0.0	7.0	0.0	1.0
OTU1933	0.0	0.0	0.0	0.0	0.0	0.0	11.0	0.0	0.0	2.0	0.0	0.0	2.0	0.0	0.0
OTU1934	0.0	0.0	0.0	0.0	0.0	0.0	6.0	0.0	0.0	0.0	0.0	0.0	2.0	0.0	0.0
OTU1935	0.0	0.0	0.0	2.0	0.0	0.0	13.0	1.0	0.0	0.0	0.0	0.0	10.0	0.0	0.0
OTU1936	0.0	0.0	0.0	0.0	0.0	0.0	8.0	0.0	0.0	12.0	0.0	0.0	3.0	0.0	0.0
OTU1937	0.0	0.0	0.0	0.0	0.0	0.0	7.0	0.0	0.0	6.0	0.0	0.0	0.0	0.0	0.0
OTU1938	0.0	0.0	0.0	8.0	0.0	0.0	10.0	0.0	0.0	14.0	0.0	0.0	4.0	0.0	0.0
OTU1939	3.0	0.0	1.0	10.0	0.0	8.0	6.0	0.0	14.0	8.0	4.0	3.0	10.0	0.0	0.0
OTU194	0.0	0.0	0.0	95.0	1.0	0.0	50.0	0.0	0.0	87.0	0.0	0.0	36.0	0.0	0.0
OTU1940	0.0	0.0	0.0	3.0	2.0	2.0	3.0	5.0	0.0	8.0	1.0	4.0	1.0	6.0	11.0
OTU1941	0.0	0.0	0.0	18.0	0.0	12.0	7.0	0.0	15.0	21.0	45.0	0.0	28.0	0.0	0.0
OTU1942	0.0	0.0	0.0	0.0	0.0	0.0	0.0	14.0	0.0	0.0	0.0	0.0	0.0	0.0	0.0
OTU1943	3.0	2.0	1.0	4.0	0.0	5.0	0.0	2.0	2.0	1.0	0.0	1.0	1.0	0.0	8.0
OTU1944	15.0	0.0	0.0	0.0	0.0	2.0	0.0	1.0	0.0	0.0	0.0	0.0	0.0	0.0	0.0
OTU1945	0.0	0.0	0.0	5.0	14.0	0.0	0.0	0.0	0.0	0.0	0.0	0.0	0.0	13.0	0.0
OTU1946	0.0	0.0	0.0	0.0	17.0	0.0	0.0	0.0	0.0	0.0	0.0	0.0	0.0	12.0	0.0
OTU1947	0.0	0.0	0.0	0.0	5.0	0.0	1.0	1.0	0.0	0.0	0.0	0.0	0.0	5.0	1.0
OTU1948	0.0	0.0	0.0	0.0	12.0	0.0	0.0	0.0	0.0	0.0	0.0	0.0	0.0	13.0	0.0
OTU1949	0.0	1.0	1.0	8.0	10.0	1.0	4.0	7.0	3.0	9.0	2.0	3.0	7.0	5.0	6.0
OTU195	1.0	0.0	236.0	18.0	1.0	15.0	7.0	15.0	17.0	9.0	75.0	0.0	18.0	101.0	73.0
OTU1950	0.0	0.0	0.0	1.0	0.0	0.0	3.0	1.0	2.0	0.0	1.0	0.0	1.0	0.0	7.0
OTU1951	0.0	0.0	0.0	0.0	0.0	0.0	0.0	0.0	0.0	0.0	0.0	0.0	0.0	0.0	10.0
OTU1952	0.0	0.0	0.0	1.0	0.0	6.0	0.0	1.0	4.0	0.0	13.0	1.0	4.0	0.0	9.0
OTU1953	0.0	0.0	1.0	0.0	0.0	0.0	0.0	0.0	0.0	0.0	0.0	16.0	0.0	0.0	2.0
OTU1954	15.0	0.0	0.0	1.0	0.0	6.0	0.0	1.0	0.0	0.0	0.0	0.0	0.0	0.0	1.0
OTU1955	9.0	0.0	0.0	0.0	0.0	0.0	0.0	0.0	0.0	0.0	0.0	0.0	0.0	0.0	1.0
OTU1956	10.0	0.0	0.0	0.0	0.0	0.0	0.0	0.0	0.0	0.0	0.0	0.0	0.0	0.0	0.0
OTU1957	9.0	0.0	0.0	0.0	0.0	0.0	0.0	0.0	0.0	0.0	0.0	0.0	0.0	0.0	0.0
OTU1958	14.0	0.0	0.0	0.0	0.0	0.0	0.0	0.0	0.0	0.0	0.0	0.0	0.0	0.0	0.0
OTU1959	23.0	0.0	0.0	0.0	0.0	0.0	0.0	0.0	0.0	0.0	0.0	0.0	0.0	0.0	0.0
OTU196	6.0	0.0	0.0	0.0	0.0	0.0	0.0	0.0	0.0	0.0	0.0	0.0	0.0	0.0	0.0
OTU1960	9.0	0.0	0.0	0.0	0.0	0.0	0.0	0.0	0.0	0.0	0.0	0.0	0.0	0.0	1.0
OTU1961	15.0	0.0	0.0	0.0	0.0	1.0	0.0	0.0	0.0	0.0	0.0	0.0	1.0	0.0	1.0
OTU1962	12.0	0.0	0.0	0.0	0.0	0.0	0.0	0.0	0.0	0.0	0.0	0.0	0.0	0.0	0.0
OTU1963	13.0	0.0	0.0	0.0	0.0	0.0	0.0	0.0	0.0	0.0	0.0	0.0	0.0	0.0	0.0
OTU1964	15.0	0.0	0.0	0.0	0.0	0.0	0.0	0.0	0.0	0.0	0.0	0.0	0.0	0.0	0.0
OTU1965	15.0	0.0	0.0	1.0	0.0	0.0	0.0	0.0	0.0	0.0	0.0	0.0	0.0	0.0	1.0
OTU1966	10.0	0.0	0.0	0.0	0.0	0.0	0.0	0.0	0.0	0.0	0.0	0.0	0.0	0.0	0.0
OTU1967	11.0	0.0	0.0	0.0	0.0	0.0	0.0	0.0	0.0	0.0	0.0	0.0	0.0	0.0	0.0
OTU1968	16.0	0.0	0.0	0.0	0.0	1.0	0.0	0.0	0.0	0.0	0.0	0.0	0.0	0.0	1.0
OTU1969	11.0	0.0	0.0	0.0	0.0	0.0	0.0	0.0	0.0	1.0	0.0	1.0	0.0	0.0	0.0
OTU197	0.0	907.0	1.0	1.0	0.0	0.0	0.0	0.0	2.0	0.0	0.0	0.0	0.0	0.0	11.0
OTU1970	19.0	0.0	0.0	0.0	0.0	0.0	0.0	0.0	0.0	0.0	0.0	0.0	0.0	0.0	0.0
OTU1971	4.0	0.0	0.0	0.0	0.0	0.0	0.0	0.0	0.0	0.0	0.0	5.0	2.0	0.0	0.0
OTU1972	0.0	0.0	0.0	0.0	0.0	0.0	0.0	0.0	1.0	13.0	1.0	0.0	16.0	0.0	0.0
OTU1973	0.0	0.0	0.0	0.0	0.0	0.0	0.0	0.0	0.0	6.0	0.0	0.0	9.0	0.0	0.0
OTU1974	0.0	0.0	0.0	0.0	0.0	2.0	0.0	0.0	4.0	13.0	0.0	0.0	13.0	0.0	0.0
OTU1975	0.0	0.0	0.0	6.0	0.0	9.0	0.0	0.0	12.0	0.0	4.0	1.0	4.0	0.0	0.0
OTU1976	0.0	0.0	0.0	7.0	0.0	0.0	0.0	0.0	0.0	0.0	0.0	0.0	1.0	0.0	0.0
OTU1977	0.0	0.0	0.0	0.0	0.0	0.0	6.0	0.0	0.0	7.0	0.0	0.0	1.0	0.0	0.0
OTU1978	0.0	0.0	0.0	0.0	0.0	0.0	0.0	0.0	0.0	16.0	0.0	0.0	2.0	0.0	0.0
OTU1979	0.0	0.0	0.0	8.0	0.0	0.0	0.0	0.0	0.0	3.0	0.0	0.0	2.0	0.0	0.0
OTU198	1.0	0.0	2.0	1.0	0.0	19.0	0.0	18.0	53.0	0.0	75.0	16.0	35.0	0.0	2.0
OTU1980	0.0	0.0	17.0	0.0	0.0	0.0	0.0	0.0	0.0	0.0	0.0	0.0	0.0	0.0	0.0
OTU1981	0.0	0.0	12.0	0.0	0.0	0.0	0.0	0.0	0.0	0.0	0.0	0.0	0.0	0.0	0.0
OTU1982	0.0	0.0	11.0	0.0	0.0	0.0	0.0	0.0	0.0	0.0	0.0	0.0	0.0	0.0	0.0
OTU1983	0.0	0.0	1.0	0.0	0.0	0.0	0.0	0.0	0.0	2.0	0.0	14.0	0.0	0.0	0.0
OTU1984	0.0	0.0	1.0	0.0	0.0	0.0	0.0	0.0	0.0	0.0	0.0	8.0	0.0	0.0	0.0
OTU1985	0.0	0.0	1.0	0.0	0.0	0.0	0.0	0.0	0.0	0.0	0.0	12.0	0.0	0.0	0.0
OTU1986	0.0	0.0	0.0	9.0	0.0	0.0	0.0	0.0	1.0	0.0	0.0	0.0	4.0	0.0	0.0
OTU1987	0.0	0.0	0.0	17.0	0.0	0.0	0.0	1.0	0.0	0.0	0.0	0.0	0.0	0.0	0.0
OTU1988	1.0	0.0	0.0	8.0	0.0	3.0	0.0	0.0	9.0	0.0	4.0	1.0	4.0	0.0	0.0
OTU1989	0.0	0.0	0.0	9.0	0.0	0.0	0.0	0.0	0.0	0.0	4.0	0.0	2.0	0.0	0.0
OTU199	0.0	0.0	0.0	2.0	0.0	161.0	1.0	1.0	31.0	3.0	3.0	50.0	15.0	2.0	104.0
OTU1990	0.0	0.0	0.0	8.0	0.0	0.0	0.0	0.0	0.0	0.0	0.0	0.0	0.0	0.0	0.0
OTU1991	0.0	0.0	0.0	12.0	0.0	4.0	0.0	0.0	2.0	0.0	0.0	1.0	0.0	0.0	0.0
OTU1992	0.0	0.0	0.0	14.0	0.0	0.0	0.0	0.0	0.0	0.0	0.0	0.0	0.0	0.0	0.0
OTU1993	0.0	0.0	0.0	13.0	0.0	0.0	0.0	0.0	0.0	7.0	1.0	0.0	1.0	0.0	0.0
OTU1994	0.0	0.0	0.0	17.0	0.0	0.0	9.0	0.0	0.0	4.0	0.0	0.0	3.0	0.0	0.0
OTU1995	0.0	0.0	0.0	15.0	0.0	0.0	0.0	0.0	7.0	0.0	0.0	0.0	6.0	0.0	0.0
OTU1996	0.0	0.0	0.0	12.0	0.0	0.0	0.0	0.0	0.0	0.0	0.0	0.0	0.0	0.0	0.0
OTU1997	1.0	0.0	0.0	20.0	0.0	1.0	0.0	0.0	0.0	13.0	0.0	0.0	8.0	0.0	1.0
OTU1998	0.0	0.0	0.0	40.0	0.0	10.0	1.0	0.0	10.0	8.0	11.0	1.0	7.0	0.0	0.0
OTU1999	0.0	0.0	0.0	13.0	0.0	2.0	0.0	0.0	1.0	6.0	0.0	0.0	2.0	0.0	0.0
OTU2	14264.0	0.0	0.0	2.0	3.0	1.0	1.0	0.0	6.0	0.0	15.0	107.0	0.0	0.0	6696.0
OTU20	193.0	72.0	0.0	2810.0	174.0	25.0	0.0	338.0	54.0	0.0	0.0	0.0	0.0	89.0	0.0
OTU200	0.0	0.0	0.0	288.0	0.0	1.0	240.0	2.0	1.0	302.0	0.0	0.0	176.0	0.0	0.0
OTU2000	0.0	0.0	0.0	9.0	0.0	0.0	0.0	0.0	0.0	0.0	0.0	0.0	0.0	0.0	0.0
OTU2001	0.0	0.0	0.0	9.0	0.0	0.0	0.0	0.0	0.0	5.0	0.0	0.0	2.0	0.0	0.0
OTU2002	1.0	0.0	0.0	12.0	0.0	0.0	4.0	1.0	1.0	4.0	0.0	1.0	4.0	0.0	1.0
OTU2003	0.0	0.0	0.0	21.0	0.0	3.0	1.0	0.0	1.0	7.0	0.0	1.0	3.0	1.0	0.0
OTU2004	0.0	0.0	0.0	16.0	0.0	0.0	0.0	0.0	0.0	7.0	0.0	0.0	4.0	0.0	0.0
OTU2005	0.0	0.0	0.0	27.0	0.0	0.0	0.0	0.0	0.0	0.0	0.0	0.0	0.0	0.0	0.0
OTU2006	0.0	0.0	0.0	25.0	0.0	2.0	0.0	1.0	2.0	6.0	1.0	0.0	0.0	0.0	1.0
OTU2007	0.0	0.0	0.0	8.0	0.0	0.0	19.0	0.0	0.0	11.0	0.0	0.0	8.0	0.0	0.0
OTU2008	0.0	0.0	0.0	31.0	0.0	1.0	19.0	1.0	1.0	23.0	1.0	0.0	13.0	0.0	0.0
OTU2009	0.0	0.0	0.0	11.0	0.0	0.0	1.0	0.0	0.0	9.0	0.0	0.0	0.0	0.0	0.0
OTU201	1.0	0.0	0.0	200.0	1.0	2.0	92.0	0.0	3.0	172.0	1.0	0.0	103.0	0.0	0.0
OTU2010	0.0	0.0	0.0	0.0	0.0	0.0	0.0	0.0	0.0	0.0	0.0	16.0	0.0	0.0	0.0
OTU2011	0.0	0.0	0.0	0.0	0.0	0.0	0.0	0.0	0.0	0.0	0.0	18.0	0.0	0.0	0.0
OTU2012	1.0	0.0	0.0	0.0	0.0	0.0	0.0	0.0	0.0	0.0	0.0	15.0	0.0	0.0	0.0
OTU2013	0.0	0.0	0.0	0.0	0.0	0.0	0.0	0.0	0.0	0.0	0.0	9.0	0.0	0.0	0.0
OTU2014	0.0	0.0	1.0	0.0	0.0	0.0	0.0	0.0	0.0	0.0	0.0	42.0	0.0	0.0	0.0
OTU2015	0.0	0.0	0.0	0.0	0.0	0.0	0.0	0.0	0.0	0.0	0.0	15.0	0.0	0.0	0.0
OTU2016	0.0	0.0	0.0	0.0	0.0	0.0	0.0	0.0	0.0	7.0	0.0	36.0	0.0	0.0	0.0
OTU2017	0.0	0.0	0.0	0.0	0.0	0.0	0.0	0.0	0.0	0.0	0.0	16.0	0.0	0.0	0.0
OTU2018	0.0	0.0	1.0	0.0	0.0	0.0	0.0	1.0	0.0	0.0	0.0	15.0	0.0	0.0	0.0
OTU2019	0.0	0.0	0.0	1.0	0.0	0.0	0.0	0.0	0.0	0.0	0.0	21.0	0.0	0.0	0.0
OTU202	0.0	2.0	31.0	2.0	3.0	1.0	1.0	0.0	1.0	702.0	2.0	0.0	0.0	3.0	8.0
OTU2020	0.0	0.0	0.0	0.0	0.0	0.0	0.0	0.0	0.0	0.0	0.0	59.0	0.0	0.0	2.0
OTU2021	0.0	0.0	4.0	0.0	0.0	0.0	0.0	0.0	0.0	0.0	0.0	59.0	0.0	0.0	1.0
OTU2022	0.0	0.0	1.0	0.0	0.0	0.0	0.0	0.0	0.0	0.0	0.0	80.0	0.0	0.0	0.0
OTU2023	0.0	0.0	2.0	0.0	0.0	0.0	0.0	0.0	0.0	3.0	0.0	90.0	0.0	0.0	1.0
OTU2024	0.0	0.0	0.0	0.0	0.0	0.0	0.0	0.0	0.0	0.0	0.0	16.0	0.0	0.0	0.0
OTU2025	0.0	0.0	0.0	0.0	0.0	0.0	0.0	0.0	0.0	0.0	0.0	23.0	0.0	0.0	0.0
OTU2026	0.0	0.0	0.0	0.0	0.0	0.0	0.0	0.0	0.0	5.0	0.0	13.0	0.0	0.0	1.0
OTU2027	0.0	0.0	0.0	0.0	0.0	0.0	0.0	0.0	0.0	6.0	0.0	4.0	0.0	0.0	0.0
OTU2028	0.0	18.0	0.0	0.0	0.0	0.0	0.0	0.0	0.0	0.0	0.0	0.0	0.0	0.0	0.0
OTU2029	0.0	9.0	0.0	0.0	0.0	0.0	0.0	0.0	0.0	0.0	0.0	0.0	0.0	1.0	0.0
OTU203	114.0	0.0	0.0	0.0	0.0	1.0	0.0	0.0	1.0	0.0	0.0	0.0	0.0	0.0	94.0
OTU2030	0.0	8.0	0.0	0.0	0.0	0.0	0.0	0.0	0.0	0.0	0.0	0.0	0.0	0.0	0.0
OTU2031	0.0	11.0	0.0	0.0	0.0	0.0	0.0	1.0	0.0	0.0	0.0	1.0	0.0	1.0	0.0
OTU2032	0.0	11.0	0.0	0.0	0.0	0.0	0.0	0.0	0.0	0.0	0.0	0.0	0.0	0.0	0.0
OTU2033	0.0	9.0	0.0	0.0	0.0	0.0	0.0	0.0	0.0	0.0	0.0	0.0	0.0	0.0	0.0
OTU2034	0.0	0.0	0.0	0.0	0.0	0.0	0.0	0.0	0.0	8.0	0.0	0.0	0.0	0.0	0.0
OTU2035	0.0	0.0	0.0	0.0	0.0	0.0	0.0	0.0	0.0	9.0	0.0	0.0	1.0	0.0	0.0
OTU2036	0.0	0.0	4.0	0.0	4.0	0.0	0.0	0.0	0.0	22.0	0.0	141.0	0.0	0.0	5.0
OTU2037	0.0	0.0	0.0	0.0	0.0	0.0	0.0	0.0	0.0	20.0	0.0	0.0	1.0	0.0	0.0
OTU2038	0.0	0.0	0.0	73.0	0.0	7.0	69.0	2.0	7.0	91.0	0.0	1.0	55.0	0.0	0.0
OTU2039	0.0	0.0	0.0	0.0	0.0	0.0	0.0	0.0	0.0	17.0	0.0	0.0	1.0	0.0	0.0
OTU204	0.0	0.0	0.0	0.0	0.0	0.0	0.0	0.0	0.0	1.0	0.0	299.0	0.0	0.0	29.0
OTU2040	0.0	0.0	0.0	0.0	0.0	1.0	0.0	0.0	0.0	11.0	0.0	0.0	0.0	0.0	0.0
OTU2041	0.0	0.0	0.0	0.0	0.0	0.0	0.0	0.0	0.0	9.0	0.0	0.0	0.0	0.0	0.0
OTU2042	0.0	0.0	0.0	0.0	0.0	0.0	0.0	0.0	0.0	11.0	0.0	0.0	1.0	0.0	0.0
OTU2043	0.0	0.0	0.0	0.0	0.0	0.0	15.0	0.0	0.0	30.0	1.0	0.0	8.0	0.0	0.0
OTU2044	0.0	0.0	0.0	0.0	0.0	6.0	5.0	0.0	2.0	13.0	0.0	1.0	2.0	0.0	0.0
OTU2045	0.0	0.0	2.0	0.0	0.0	0.0	0.0	0.0	0.0	14.0	0.0	29.0	0.0	0.0	0.0
OTU2046	0.0	0.0	0.0	0.0	0.0	2.0	18.0	0.0	12.0	18.0	10.0	0.0	8.0	0.0	0.0
OTU2047	0.0	0.0	0.0	0.0	0.0	0.0	0.0	0.0	1.0	11.0	0.0	0.0	1.0	0.0	0.0
OTU2048	0.0	0.0	0.0	2.0	0.0	0.0	0.0	0.0	0.0	14.0	0.0	0.0	2.0	0.0	0.0
OTU2049	0.0	0.0	0.0	0.0	0.0	7.0	0.0	2.0	4.0	0.0	56.0	0.0	15.0	0.0	0.0
OTU205	0.0	40.0	0.0	0.0	0.0	0.0	0.0	0.0	189.0	0.0	0.0	0.0	0.0	0.0	0.0
OTU2050	0.0	0.0	0.0	0.0	0.0	4.0	0.0	0.0	5.0	0.0	27.0	0.0	2.0	0.0	0.0
OTU2051	0.0	0.0	0.0	0.0	0.0	28.0	0.0	5.0	30.0	0.0	182.0	1.0	26.0	0.0	0.0
OTU2052	0.0	0.0	0.0	0.0	0.0	1.0	0.0	0.0	1.0	0.0	11.0	0.0	1.0	0.0	0.0
OTU2053	0.0	0.0	0.0	0.0	0.0	0.0	0.0	0.0	1.0	0.0	11.0	0.0	1.0	0.0	0.0
OTU2054	0.0	0.0	0.0	0.0	0.0	1.0	0.0	0.0	2.0	0.0	14.0	0.0	3.0	0.0	0.0
OTU2055	0.0	0.0	0.0	0.0	0.0	2.0	1.0	0.0	6.0	0.0	21.0	0.0	1.0	0.0	0.0
OTU2056	0.0	0.0	0.0	0.0	0.0	11.0	0.0	1.0	11.0	0.0	56.0	1.0	13.0	0.0	0.0
OTU2057	0.0	0.0	0.0	0.0	0.0	11.0	0.0	1.0	14.0	0.0	44.0	1.0	17.0	0.0	0.0
OTU2058	0.0	0.0	0.0	0.0	0.0	13.0	0.0	0.0	19.0	0.0	51.0	0.0	9.0	0.0	0.0
OTU2059	0.0	0.0	0.0	0.0	0.0	0.0	0.0	0.0	4.0	0.0	8.0	0.0	0.0	0.0	0.0
OTU206	289.0	0.0	1.0	1.0	0.0	27.0	2.0	1.0	6.0	1.0	8.0	1.0	4.0	0.0	152.0
OTU2060	0.0	0.0	0.0	0.0	0.0	0.0	0.0	0.0	0.0	0.0	37.0	0.0	6.0	0.0	0.0
OTU2061	0.0	0.0	0.0	0.0	0.0	2.0	0.0	0.0	0.0	0.0	9.0	0.0	1.0	0.0	0.0
OTU2062	0.0	1.0	0.0	0.0	0.0	3.0	7.0	2.0	7.0	16.0	23.0	0.0	13.0	0.0	0.0
OTU2063	0.0	0.0	0.0	0.0	0.0	3.0	3.0	0.0	2.0	0.0	17.0	1.0	1.0	0.0	0.0
OTU2064	0.0	0.0	0.0	0.0	0.0	0.0	0.0	1.0	2.0	0.0	5.0	0.0	1.0	0.0	0.0
OTU2065	0.0	0.0	0.0	0.0	0.0	7.0	0.0	2.0	18.0	0.0	46.0	1.0	8.0	0.0	0.0
OTU2066	0.0	0.0	0.0	0.0	0.0	1.0	0.0	0.0	2.0	0.0	6.0	0.0	3.0	0.0	0.0
OTU2067	0.0	1.0	0.0	0.0	0.0	9.0	18.0	2.0	9.0	19.0	52.0	0.0	12.0	0.0	1.0
OTU2068	0.0	0.0	0.0	0.0	0.0	7.0	0.0	3.0	3.0	0.0	17.0	0.0	3.0	0.0	0.0
OTU2069	0.0	0.0	0.0	0.0	0.0	1.0	0.0	0.0	2.0	0.0	4.0	1.0	0.0	0.0	0.0
OTU207	0.0	1.0	0.0	132.0	1.0	0.0	100.0	2.0	2.0	155.0	0.0	0.0	107.0	0.0	0.0
OTU2070	0.0	0.0	0.0	0.0	0.0	3.0	0.0	6.0	8.0	0.0	16.0	2.0	3.0	0.0	0.0
OTU2071	0.0	0.0	0.0	0.0	0.0	9.0	0.0	0.0	13.0	0.0	19.0	0.0	2.0	0.0	0.0
OTU2072	0.0	0.0	2.0	1.0	0.0	0.0	0.0	0.0	4.0	0.0	5.0	1.0	3.0	0.0	0.0
OTU2073	0.0	0.0	0.0	0.0	0.0	6.0	0.0	0.0	2.0	0.0	14.0	0.0	3.0	0.0	0.0
OTU2074	0.0	0.0	0.0	0.0	0.0	2.0	0.0	1.0	2.0	0.0	4.0	4.0	0.0	0.0	0.0
OTU2075	0.0	0.0	0.0	0.0	0.0	3.0	0.0	2.0	11.0	0.0	9.0	0.0	2.0	0.0	0.0
OTU2076	0.0	0.0	1.0	0.0	0.0	0.0	0.0	3.0	5.0	0.0	15.0	0.0	5.0	0.0	0.0
OTU2077	0.0	0.0	0.0	0.0	0.0	11.0	0.0	0.0	12.0	0.0	30.0	3.0	5.0	0.0	0.0
OTU2078	0.0	0.0	0.0	1.0	0.0	4.0	1.0	2.0	11.0	0.0	24.0	1.0	4.0	0.0	0.0
OTU2079	0.0	0.0	0.0	28.0	1.0	21.0	27.0	0.0	21.0	26.0	6.0	2.0	13.0	0.0	0.0
OTU208	142.0	0.0	0.0	0.0	0.0	0.0	0.0	0.0	0.0	0.0	0.0	269.0	0.0	1.0	61.0
OTU2080	0.0	0.0	0.0	0.0	0.0	9.0	0.0	0.0	10.0	0.0	3.0	0.0	3.0	0.0	0.0
OTU2081	0.0	0.0	0.0	0.0	0.0	3.0	0.0	0.0	4.0	0.0	2.0	0.0	0.0	0.0	0.0
OTU2082	25.0	0.0	0.0	1.0	0.0	21.0	0.0	0.0	5.0	0.0	2.0	0.0	2.0	0.0	12.0
OTU2083	0.0	0.0	0.0	0.0	0.0	1.0	0.0	1.0	4.0	0.0	3.0	1.0	1.0	0.0	0.0
OTU2084	1.0	0.0	0.0	0.0	1.0	0.0	9.0	1.0	0.0	0.0	2.0	13.0	0.0	0.0	1.0
OTU2085	2.0	0.0	1.0	2.0	0.0	0.0	1.0	0.0	1.0	5.0	2.0	1.0	1.0	0.0	3.0
OTU2086	0.0	0.0	0.0	0.0	0.0	7.0	0.0	0.0	2.0	0.0	1.0	0.0	2.0	0.0	0.0
OTU2087	0.0	0.0	0.0	0.0	0.0	0.0	0.0	0.0	7.0	0.0	0.0	0.0	0.0	0.0	0.0
OTU2088	0.0	0.0	0.0	0.0	0.0	1.0	0.0	0.0	8.0	0.0	1.0	0.0	2.0	0.0	0.0
OTU2089	0.0	0.0	0.0	0.0	0.0	0.0	0.0	0.0	10.0	0.0	0.0	1.0	0.0	0.0	0.0
OTU209	0.0	92.0	0.0	205.0	10.0	0.0	0.0	171.0	39.0	0.0	0.0	55.0	0.0	5.0	0.0
OTU2090	0.0	0.0	0.0	0.0	0.0	0.0	0.0	1.0	11.0	0.0	2.0	0.0	0.0	0.0	0.0
OTU2091	0.0	0.0	0.0	0.0	0.0	5.0	0.0	0.0	9.0	3.0	0.0	1.0	3.0	0.0	0.0
OTU2092	0.0	0.0	0.0	0.0	0.0	2.0	0.0	2.0	4.0	1.0	5.0	2.0	0.0	0.0	0.0
OTU2093	0.0	0.0	0.0	0.0	0.0	2.0	0.0	0.0	4.0	6.0	0.0	0.0	0.0	0.0	0.0
OTU2094	13.0	0.0	0.0	0.0	1.0	6.0	3.0	0.0	9.0	5.0	12.0	0.0	8.0	0.0	8.0
OTU2095	0.0	1.0	0.0	1.0	0.0	2.0	2.0	3.0	1.0	0.0	2.0	4.0	1.0	3.0	1.0
OTU2096	0.0	0.0	0.0	5.0	0.0	4.0	23.0	0.0	8.0	13.0	2.0	0.0	10.0	0.0	0.0
OTU2097	0.0	0.0	1.0	36.0	0.0	34.0	33.0	1.0	62.0	88.0	9.0	7.0	59.0	0.0	0.0
OTU2098	0.0	0.0	0.0	0.0	0.0	9.0	0.0	0.0	5.0	0.0	1.0	0.0	1.0	0.0	3.0
OTU2099	0.0	0.0	0.0	0.0	0.0	18.0	0.0	0.0	2.0	0.0	1.0	1.0	0.0	0.0	0.0
OTU21	3496.0	158.0	1051.0	2.0	1210.0	8.0	66.0	9825.0	5060.0	94.0	101.0	3.0	7.0	758.0	148.0
OTU210	4.0	135.0	2.0	29.0	188.0	10.0	9.0	30.0	5.0	55.0	56.0	16.0	6.0	202.0	60.0
OTU2100	0.0	9.0	0.0	0.0	31.0	0.0	0.0	0.0	0.0	0.0	0.0	0.0	0.0	24.0	0.0
OTU2102	0.0	0.0	0.0	0.0	3.0	0.0	0.0	0.0	0.0	0.0	0.0	0.0	0.0	1.0	0.0
OTU2103	0.0	0.0	0.0	0.0	0.0	0.0	9.0	0.0	0.0	0.0	0.0	0.0	0.0	0.0	0.0
OTU2104	0.0	0.0	0.0	0.0	0.0	0.0	6.0	0.0	0.0	0.0	0.0	0.0	0.0	0.0	0.0
OTU2105	0.0	0.0	0.0	0.0	0.0	0.0	12.0	0.0	0.0	0.0	0.0	0.0	0.0	0.0	0.0
OTU2106	0.0	0.0	0.0	0.0	0.0	2.0	6.0	0.0	4.0	5.0	8.0	0.0	6.0	0.0	0.0
OTU2107	0.0	0.0	0.0	0.0	0.0	0.0	8.0	0.0	0.0	0.0	0.0	0.0	0.0	0.0	0.0
OTU2108	0.0	0.0	0.0	0.0	0.0	0.0	7.0	0.0	0.0	0.0	0.0	0.0	0.0	0.0	0.0
OTU2109	0.0	0.0	0.0	0.0	0.0	0.0	17.0	0.0	1.0	7.0	0.0	0.0	2.0	0.0	0.0
OTU211	0.0	11.0	0.0	2.0	19.0	16.0	9.0	0.0	389.0	1.0	0.0	12.0	0.0	5.0	0.0
OTU2110	0.0	0.0	0.0	0.0	0.0	0.0	12.0	0.0	0.0	0.0	0.0	0.0	0.0	0.0	0.0
OTU2111	0.0	0.0	0.0	0.0	0.0	0.0	7.0	0.0	0.0	4.0	0.0	0.0	1.0	0.0	0.0
OTU2112	0.0	0.0	0.0	0.0	0.0	6.0	14.0	0.0	2.0	6.0	13.0	0.0	2.0	0.0	0.0
OTU2113	0.0	0.0	0.0	0.0	0.0	2.0	9.0	0.0	10.0	0.0	1.0	1.0	2.0	0.0	0.0
OTU2114	0.0	0.0	0.0	0.0	0.0	0.0	13.0	0.0	0.0	0.0	0.0	0.0	0.0	0.0	0.0
OTU2115	0.0	0.0	0.0	0.0	0.0	2.0	9.0	0.0	3.0	0.0	0.0	0.0	0.0	0.0	0.0
OTU2116	0.0	0.0	0.0	0.0	0.0	0.0	9.0	0.0	0.0	0.0	0.0	0.0	0.0	0.0	0.0
OTU2117	0.0	0.0	0.0	8.0	0.0	0.0	40.0	0.0	0.0	19.0	0.0	0.0	13.0	0.0	0.0
OTU2118	0.0	0.0	0.0	0.0	0.0	0.0	8.0	0.0	3.0	0.0	0.0	0.0	4.0	0.0	0.0
OTU2119	0.0	0.0	0.0	0.0	0.0	1.0	9.0	0.0	3.0	6.0	1.0	0.0	1.0	0.0	0.0
OTU212	0.0	0.0	0.0	23.0	0.0	0.0	64.0	0.0	0.0	96.0	0.0	0.0	16.0	0.0	0.0
OTU2120	0.0	0.0	0.0	0.0	0.0	2.0	8.0	0.0	1.0	0.0	0.0	0.0	0.0	0.0	0.0
OTU2121	0.0	0.0	0.0	0.0	0.0	1.0	13.0	0.0	1.0	1.0	0.0	0.0	2.0	0.0	0.0
OTU2122	0.0	0.0	0.0	0.0	0.0	0.0	9.0	0.0	0.0	0.0	0.0	0.0	0.0	0.0	0.0
OTU2123	1.0	0.0	0.0	0.0	0.0	1.0	8.0	0.0	3.0	3.0	3.0	1.0	0.0	0.0	0.0
OTU2124	0.0	0.0	0.0	10.0	0.0	5.0	8.0	1.0	4.0	10.0	11.0	0.0	8.0	0.0	0.0
OTU2125	0.0	0.0	0.0	11.0	0.0	0.0	9.0	1.0	0.0	0.0	0.0	0.0	3.0	0.0	0.0
OTU2126	0.0	0.0	0.0	0.0	0.0	0.0	11.0	0.0	0.0	0.0	0.0	0.0	2.0	0.0	0.0
OTU2127	0.0	0.0	0.0	0.0	0.0	1.0	16.0	0.0	1.0	0.0	0.0	0.0	1.0	0.0	0.0
OTU2128	0.0	0.0	0.0	0.0	0.0	3.0	8.0	0.0	0.0	0.0	0.0	0.0	2.0	0.0	0.0
OTU2129	0.0	0.0	0.0	2.0	1.0	0.0	24.0	0.0	0.0	27.0	0.0	0.0	23.0	1.0	1.0
OTU213	0.0	0.0	1.0	109.0	0.0	2.0	12.0	1.0	5.0	80.0	2.0	0.0	32.0	0.0	0.0
OTU2130	0.0	0.0	0.0	0.0	0.0	0.0	9.0	0.0	0.0	0.0	0.0	0.0	1.0	0.0	0.0
OTU2131	0.0	0.0	1.0	0.0	0.0	0.0	7.0	0.0	1.0	0.0	3.0	0.0	5.0	0.0	0.0
OTU2132	0.0	0.0	0.0	0.0	0.0	0.0	7.0	0.0	0.0	0.0	0.0	1.0	2.0	0.0	0.0
OTU2133	0.0	0.0	0.0	0.0	0.0	0.0	6.0	0.0	0.0	3.0	0.0	0.0	0.0	0.0	0.0
OTU2134	0.0	0.0	0.0	1.0	0.0	0.0	6.0	0.0	0.0	3.0	1.0	0.0	4.0	0.0	0.0
OTU2135	0.0	0.0	0.0	6.0	0.0	1.0	9.0	0.0	4.0	0.0	1.0	1.0	5.0	0.0	0.0
OTU2136	0.0	0.0	0.0	8.0	0.0	1.0	2.0	0.0	0.0	4.0	1.0	1.0	2.0	0.0	1.0
OTU2137	0.0	0.0	0.0	0.0	0.0	1.0	7.0	0.0	0.0	10.0	0.0	0.0	1.0	0.0	0.0
OTU2138	0.0	0.0	3.0	0.0	0.0	17.0	1.0	0.0	4.0	0.0	0.0	0.0	3.0	0.0	0.0
OTU2139	0.0	0.0	0.0	0.0	0.0	0.0	1.0	0.0	0.0	7.0	0.0	0.0	0.0	0.0	0.0
OTU214	0.0	0.0	0.0	22.0	0.0	0.0	0.0	0.0	0.0	0.0	0.0	0.0	0.0	0.0	0.0
OTU2140	3.0	0.0	0.0	469.0	3.0	10.0	297.0	3.0	8.0	474.0	22.0	5.0	298.0	0.0	1.0
OTU2141	0.0	0.0	0.0	0.0	0.0	0.0	4.0	0.0	0.0	5.0	0.0	0.0	8.0	0.0	0.0
OTU2142	0.0	0.0	0.0	0.0	0.0	0.0	0.0	14.0	0.0	0.0	0.0	0.0	0.0	0.0	0.0
OTU2143	0.0	0.0	1.0	0.0	0.0	0.0	0.0	7.0	0.0	0.0	0.0	0.0	0.0	0.0	0.0
OTU2144	0.0	0.0	0.0	0.0	0.0	0.0	0.0	11.0	0.0	0.0	0.0	0.0	0.0	0.0	0.0
OTU2145	0.0	0.0	0.0	0.0	8.0	0.0	0.0	0.0	0.0	0.0	0.0	0.0	0.0	1.0	0.0
OTU2146	0.0	0.0	0.0	0.0	12.0	0.0	0.0	0.0	0.0	0.0	0.0	0.0	0.0	4.0	1.0
OTU2147	0.0	0.0	0.0	0.0	6.0	0.0	0.0	0.0	0.0	0.0	0.0	0.0	0.0	4.0	0.0
OTU2148	0.0	7.0	0.0	0.0	26.0	0.0	0.0	0.0	0.0	0.0	0.0	0.0	0.0	12.0	0.0
OTU2149	0.0	0.0	0.0	0.0	11.0	0.0	0.0	0.0	0.0	0.0	0.0	0.0	0.0	12.0	0.0
OTU215	0.0	0.0	0.0	1.0	562.0	0.0	0.0	0.0	0.0	0.0	0.0	0.0	0.0	319.0	0.0
OTU2150	1.0	0.0	3.0	7.0	7.0	6.0	4.0	11.0	1.0	14.0	15.0	25.0	10.0	28.0	16.0
OTU2151	0.0	0.0	0.0	0.0	0.0	13.0	0.0	0.0	0.0	0.0	0.0	0.0	0.0	0.0	0.0
OTU2152	3.0	0.0	2.0	0.0	0.0	22.0	0.0	0.0	3.0	0.0	2.0	0.0	0.0	0.0	1.0
OTU2153	0.0	0.0	0.0	1.0	0.0	12.0	0.0	0.0	0.0	0.0	0.0	0.0	1.0	0.0	0.0
OTU2154	0.0	0.0	0.0	0.0	0.0	6.0	0.0	0.0	0.0	0.0	0.0	2.0	2.0	0.0	0.0
OTU2155	2.0	1.0	1.0	2.0	1.0	4.0	1.0	1.0	0.0	4.0	2.0	5.0	1.0	5.0	11.0
OTU2156	0.0	0.0	0.0	0.0	0.0	1.0	0.0	0.0	0.0	0.0	0.0	0.0	1.0	0.0	10.0
OTU2157	0.0	0.0	0.0	0.0	0.0	0.0	0.0	0.0	0.0	1.0	0.0	0.0	1.0	0.0	12.0
OTU2158	0.0	0.0	0.0	0.0	0.0	1.0	0.0	0.0	0.0	0.0	0.0	0.0	0.0	0.0	8.0
OTU2159	0.0	0.0	0.0	0.0	0.0	0.0	0.0	0.0	0.0	0.0	0.0	0.0	0.0	0.0	13.0
OTU216	4.0	1.0	0.0	0.0	9.0	0.0	0.0	19.0	36.0	9.0	34.0	1.0	0.0	7.0	85.0
OTU2160	0.0	0.0	2.0	0.0	0.0	0.0	0.0	0.0	0.0	3.0	0.0	8.0	0.0	0.0	11.0
OTU2161	0.0	0.0	1.0	0.0	0.0	2.0	0.0	0.0	0.0	0.0	0.0	0.0	0.0	0.0	18.0
OTU2162	0.0	0.0	0.0	0.0	0.0	0.0	0.0	0.0	0.0	0.0	0.0	0.0	0.0	0.0	13.0
OTU2163	0.0	0.0	0.0	0.0	0.0	0.0	0.0	0.0	0.0	11.0	0.0	46.0	0.0	0.0	9.0
OTU2164	0.0	0.0	1.0	0.0	0.0	0.0	0.0	0.0	0.0	0.0	0.0	21.0	0.0	0.0	2.0
OTU2165	0.0	0.0	0.0	0.0	0.0	0.0	0.0	0.0	0.0	0.0	0.0	13.0	0.0	0.0	1.0
OTU2166	14.0	0.0	0.0	0.0	0.0	0.0	0.0	0.0	0.0	0.0	0.0	0.0	0.0	0.0	1.0
OTU2167	0.0	0.0	1.0	0.0	0.0	0.0	0.0	0.0	0.0	5.0	0.0	59.0	0.0	0.0	1.0
OTU2168	0.0	0.0	3.0	0.0	0.0	0.0	0.0	0.0	0.0	0.0	0.0	94.0	0.0	0.0	2.0
OTU2169	9.0	0.0	0.0	0.0	0.0	0.0	0.0	0.0	0.0	0.0	0.0	0.0	0.0	0.0	0.0
OTU217	1.0	0.0	6.0	7.0	0.0	59.0	3.0	38.0	161.0	1.0	305.0	33.0	47.0	1.0	2.0
OTU2170	29.0	0.0	0.0	0.0	0.0	0.0	0.0	0.0	0.0	0.0	0.0	0.0	1.0	2.0	13.0
OTU2171	15.0	0.0	0.0	0.0	0.0	0.0	0.0	0.0	0.0	0.0	0.0	0.0	0.0	0.0	2.0
OTU2172	14.0	0.0	0.0	0.0	0.0	0.0	0.0	0.0	0.0	0.0	0.0	0.0	0.0	0.0	0.0
OTU2173	12.0	0.0	0.0	0.0	0.0	0.0	0.0	0.0	0.0	0.0	0.0	0.0	0.0	0.0	0.0
OTU2174	17.0	0.0	0.0	0.0	0.0	0.0	0.0	0.0	0.0	0.0	0.0	0.0	0.0	0.0	0.0
OTU2175	9.0	0.0	0.0	0.0	0.0	0.0	0.0	0.0	0.0	0.0	0.0	0.0	0.0	0.0	5.0
OTU2176	7.0	0.0	0.0	0.0	0.0	0.0	0.0	0.0	0.0	0.0	0.0	0.0	0.0	0.0	0.0
OTU2177	12.0	0.0	0.0	0.0	0.0	0.0	0.0	0.0	0.0	0.0	0.0	0.0	0.0	0.0	0.0
OTU2178	0.0	0.0	4.0	0.0	0.0	0.0	0.0	0.0	0.0	0.0	0.0	17.0	0.0	0.0	1.0
OTU2179	0.0	0.0	0.0	0.0	0.0	0.0	8.0	0.0	1.0	0.0	0.0	0.0	15.0	0.0	0.0
OTU218	81.0	142.0	0.0	0.0	6.0	0.0	0.0	0.0	5.0	0.0	0.0	0.0	0.0	6.0	0.0
OTU2180	0.0	0.0	0.0	9.0	0.0	8.0	5.0	0.0	7.0	6.0	4.0	0.0	18.0	0.0	0.0
OTU2181	0.0	0.0	0.0	0.0	0.0	0.0	0.0	0.0	0.0	6.0	0.0	0.0	5.0	0.0	0.0
OTU2182	0.0	0.0	0.0	0.0	0.0	0.0	0.0	0.0	0.0	9.0	0.0	0.0	5.0	0.0	0.0
OTU2183	0.0	0.0	0.0	0.0	0.0	0.0	0.0	0.0	1.0	4.0	0.0	0.0	2.0	0.0	0.0
OTU2184	0.0	0.0	0.0	8.0	0.0	0.0	6.0	0.0	0.0	0.0	0.0	0.0	7.0	0.0	0.0
OTU2185	0.0	0.0	0.0	0.0	0.0	0.0	0.0	0.0	0.0	15.0	0.0	0.0	2.0	0.0	0.0
OTU2186	0.0	0.0	0.0	0.0	0.0	0.0	0.0	0.0	0.0	8.0	0.0	0.0	1.0	0.0	0.0
OTU2187	0.0	0.0	0.0	0.0	0.0	0.0	4.0	0.0	0.0	22.0	0.0	0.0	6.0	0.0	0.0
OTU2188	0.0	0.0	0.0	13.0	0.0	0.0	0.0	0.0	0.0	0.0	0.0	0.0	3.0	0.0	0.0
OTU2189	0.0	0.0	0.0	139.0	0.0	0.0	82.0	0.0	0.0	116.0	0.0	1.0	67.0	0.0	0.0
OTU219	0.0	0.0	0.0	93.0	0.0	0.0	41.0	1.0	0.0	112.0	0.0	0.0	131.0	0.0	0.0
OTU2190	0.0	0.0	0.0	6.0	0.0	0.0	0.0	0.0	0.0	2.0	0.0	0.0	1.0	0.0	0.0
OTU2191	0.0	0.0	0.0	0.0	0.0	6.0	0.0	0.0	13.0	24.0	3.0	1.0	4.0	0.0	0.0
OTU2192	0.0	0.0	0.0	1.0	0.0	0.0	0.0	0.0	0.0	9.0	0.0	0.0	2.0	0.0	0.0
OTU2193	0.0	0.0	0.0	0.0	0.0	3.0	16.0	0.0	2.0	13.0	2.0	0.0	11.0	0.0	0.0
OTU2194	0.0	0.0	0.0	0.0	0.0	1.0	0.0	0.0	1.0	7.0	1.0	0.0	5.0	0.0	0.0
OTU2195	0.0	0.0	0.0	9.0	0.0	0.0	0.0	0.0	0.0	0.0	0.0	0.0	1.0	0.0	0.0
OTU2196	0.0	0.0	0.0	0.0	0.0	0.0	0.0	0.0	0.0	10.0	0.0	0.0	2.0	0.0	0.0
OTU2197	0.0	0.0	0.0	7.0	0.0	0.0	0.0	0.0	0.0	0.0	0.0	0.0	1.0	0.0	0.0
OTU2198	0.0	0.0	0.0	1.0	0.0	0.0	1.0	0.0	0.0	11.0	0.0	0.0	10.0	0.0	0.0
OTU2199	0.0	0.0	0.0	0.0	0.0	4.0	0.0	0.0	5.0	7.0	0.0	0.0	4.0	0.0	0.0
OTU22	5.0	0.0	1.0	0.0	1.0	1993.0	558.0	1729.0	367.0	1.0	775.0	6.0	2091.0	1.0	1.0
OTU220	159.0	0.0	0.0	0.0	0.0	0.0	0.0	0.0	0.0	3.0	0.0	0.0	0.0	0.0	38.0
OTU2200	0.0	0.0	0.0	21.0	1.0	2.0	6.0	0.0	0.0	0.0	2.0	1.0	3.0	0.0	0.0
OTU2201	7.0	0.0	17.0	0.0	0.0	4.0	0.0	0.0	0.0	0.0	0.0	0.0	1.0	0.0	0.0
OTU2202	0.0	0.0	2.0	0.0	0.0	0.0	0.0	0.0	0.0	0.0	0.0	24.0	0.0	0.0	0.0
OTU2203	0.0	0.0	3.0	0.0	0.0	0.0	0.0	0.0	0.0	0.0	0.0	19.0	0.0	0.0	1.0
OTU2204	0.0	0.0	0.0	7.0	0.0	0.0	0.0	0.0	0.0	0.0	0.0	0.0	0.0	0.0	0.0
OTU2205	0.0	0.0	0.0	6.0	0.0	0.0	0.0	0.0	0.0	0.0	0.0	0.0	1.0	0.0	0.0
OTU2206	0.0	0.0	0.0	7.0	0.0	1.0	3.0	0.0	0.0	6.0	3.0	0.0	6.0	0.0	0.0
OTU2207	0.0	0.0	0.0	12.0	0.0	3.0	0.0	1.0	0.0	0.0	0.0	0.0	0.0	0.0	0.0
OTU2208	0.0	0.0	0.0	12.0	0.0	0.0	0.0	0.0	0.0	0.0	0.0	0.0	1.0	0.0	0.0
OTU2209	0.0	0.0	0.0	8.0	0.0	0.0	0.0	0.0	0.0	0.0	0.0	0.0	0.0	0.0	0.0
OTU221	19.0	398.0	125.0	0.0	55.0	0.0	1.0	17.0	36.0	0.0	0.0	0.0	0.0	64.0	49.0
OTU2210	0.0	0.0	0.0	18.0	0.0	14.0	0.0	1.0	19.0	7.0	27.0	2.0	17.0	0.0	0.0
OTU2211	0.0	0.0	0.0	6.0	0.0	0.0	5.0	0.0	0.0	7.0	0.0	0.0	3.0	0.0	0.0
OTU2212	0.0	0.0	0.0	10.0	0.0	2.0	0.0	0.0	3.0	8.0	1.0	0.0	1.0	0.0	0.0
OTU2213	0.0	0.0	0.0	13.0	0.0	0.0	2.0	0.0	0.0	10.0	0.0	1.0	10.0	0.0	0.0
OTU2214	0.0	0.0	0.0	8.0	0.0	0.0	0.0	0.0	0.0	0.0	0.0	0.0	3.0	0.0	0.0
OTU2215	0.0	0.0	0.0	10.0	0.0	1.0	4.0	1.0	1.0	2.0	1.0	0.0	1.0	0.0	0.0
OTU2216	0.0	0.0	0.0	12.0	1.0	0.0	0.0	1.0	0.0	1.0	0.0	0.0	4.0	0.0	3.0
OTU2217	0.0	0.0	0.0	6.0	0.0	0.0	0.0	0.0	0.0	1.0	0.0	0.0	1.0	0.0	0.0
OTU2218	0.0	0.0	0.0	12.0	0.0	0.0	0.0	0.0	0.0	0.0	0.0	0.0	0.0	0.0	0.0
OTU2219	0.0	0.0	0.0	10.0	0.0	0.0	0.0	0.0	0.0	0.0	0.0	0.0	0.0	0.0	0.0
OTU222	0.0	0.0	0.0	127.0	0.0	2.0	32.0	1.0	1.0	35.0	6.0	0.0	36.0	0.0	0.0
OTU2220	0.0	0.0	0.0	9.0	0.0	2.0	1.0	0.0	2.0	0.0	1.0	0.0	0.0	0.0	0.0
OTU2221	0.0	0.0	0.0	8.0	0.0	0.0	11.0	0.0	0.0	1.0	0.0	0.0	5.0	0.0	0.0
OTU2222	0.0	0.0	0.0	9.0	0.0	3.0	1.0	1.0	8.0	3.0	39.0	0.0	8.0	0.0	0.0
OTU2223	0.0	0.0	3.0	0.0	0.0	0.0	0.0	0.0	0.0	0.0	0.0	55.0	0.0	0.0	1.0
OTU2224	0.0	0.0	0.0	0.0	0.0	0.0	0.0	0.0	0.0	0.0	0.0	26.0	0.0	0.0	0.0
OTU2225	0.0	0.0	0.0	0.0	0.0	0.0	0.0	0.0	0.0	0.0	0.0	13.0	0.0	0.0	0.0
OTU2226	0.0	0.0	0.0	0.0	0.0	0.0	0.0	0.0	0.0	0.0	0.0	12.0	0.0	0.0	0.0
OTU2227	0.0	0.0	0.0	0.0	0.0	0.0	0.0	0.0	0.0	0.0	0.0	44.0	0.0	0.0	0.0
OTU2228	0.0	0.0	1.0	0.0	0.0	0.0	0.0	0.0	0.0	0.0	0.0	21.0	0.0	0.0	0.0
OTU2229	0.0	0.0	2.0	0.0	0.0	0.0	0.0	0.0	0.0	5.0	0.0	28.0	0.0	0.0	1.0
OTU223	0.0	0.0	0.0	114.0	0.0	0.0	56.0	2.0	0.0	69.0	0.0	0.0	73.0	0.0	0.0
OTU2230	0.0	0.0	0.0	0.0	0.0	0.0	0.0	0.0	0.0	0.0	0.0	11.0	0.0	0.0	0.0
OTU2231	0.0	0.0	1.0	0.0	0.0	0.0	0.0	0.0	0.0	0.0	0.0	33.0	0.0	0.0	0.0
OTU2232	0.0	0.0	0.0	0.0	0.0	0.0	0.0	0.0	0.0	0.0	0.0	9.0	0.0	0.0	0.0
OTU2233	0.0	0.0	0.0	0.0	0.0	0.0	0.0	0.0	0.0	0.0	0.0	17.0	0.0	0.0	0.0
OTU2234	0.0	0.0	5.0	0.0	0.0	2.0	0.0	1.0	3.0	12.0	0.0	180.0	0.0	1.0	14.0
OTU2235	0.0	0.0	0.0	0.0	0.0	0.0	0.0	0.0	0.0	0.0	0.0	24.0	0.0	0.0	0.0
OTU2236	0.0	0.0	1.0	1.0	0.0	0.0	0.0	1.0	0.0	0.0	0.0	17.0	1.0	0.0	0.0
OTU2237	0.0	0.0	6.0	0.0	0.0	0.0	0.0	0.0	0.0	0.0	0.0	205.0	0.0	0.0	0.0
OTU2238	0.0	0.0	1.0	0.0	0.0	0.0	0.0	0.0	0.0	0.0	0.0	57.0	0.0	0.0	1.0
OTU2239	0.0	0.0	0.0	0.0	0.0	0.0	0.0	0.0	0.0	0.0	0.0	28.0	0.0	0.0	1.0
OTU224	382.0	0.0	0.0	1.0	0.0	0.0	0.0	0.0	0.0	0.0	0.0	0.0	0.0	0.0	114.0
OTU2240	0.0	0.0	1.0	0.0	0.0	0.0	0.0	0.0	0.0	0.0	0.0	35.0	0.0	0.0	0.0
OTU2241	0.0	0.0	0.0	0.0	0.0	0.0	0.0	0.0	0.0	0.0	0.0	8.0	0.0	0.0	1.0
OTU2242	0.0	0.0	0.0	0.0	0.0	0.0	0.0	0.0	0.0	0.0	0.0	16.0	0.0	0.0	1.0
OTU2243	0.0	0.0	0.0	0.0	0.0	0.0	0.0	0.0	0.0	0.0	0.0	14.0	0.0	0.0	0.0
OTU2244	0.0	0.0	0.0	0.0	0.0	0.0	0.0	0.0	0.0	0.0	0.0	7.0	0.0	0.0	0.0
OTU2245	0.0	0.0	0.0	0.0	0.0	0.0	0.0	0.0	0.0	0.0	0.0	12.0	0.0	0.0	1.0
OTU2246	0.0	0.0	0.0	0.0	0.0	0.0	0.0	0.0	0.0	0.0	0.0	27.0	0.0	0.0	0.0
OTU2247	0.0	0.0	3.0	0.0	0.0	0.0	0.0	0.0	0.0	4.0	0.0	57.0	0.0	0.0	0.0
OTU2248	0.0	0.0	0.0	0.0	0.0	0.0	0.0	0.0	0.0	0.0	0.0	6.0	0.0	0.0	0.0
OTU2249	0.0	0.0	0.0	0.0	0.0	0.0	0.0	0.0	0.0	0.0	0.0	17.0	0.0	0.0	0.0
OTU225	0.0	0.0	1.0	0.0	0.0	42.0	0.0	31.0	58.0	16.0	78.0	293.0	1.0	0.0	156.0
OTU2250	0.0	0.0	2.0	0.0	0.0	1.0	0.0	0.0	0.0	0.0	0.0	30.0	0.0	0.0	0.0
OTU2251	0.0	0.0	1.0	0.0	0.0	0.0	0.0	0.0	0.0	0.0	0.0	15.0	0.0	0.0	0.0
OTU2252	0.0	0.0	0.0	0.0	0.0	0.0	0.0	0.0	0.0	0.0	0.0	13.0	0.0	0.0	0.0
OTU2253	0.0	0.0	3.0	0.0	0.0	0.0	0.0	0.0	0.0	1.0	0.0	110.0	0.0	0.0	1.0
OTU2254	0.0	0.0	0.0	0.0	0.0	0.0	0.0	0.0	0.0	6.0	0.0	24.0	0.0	0.0	1.0
OTU2255	0.0	0.0	2.0	0.0	0.0	0.0	0.0	0.0	0.0	5.0	0.0	25.0	0.0	0.0	1.0
OTU2256	0.0	17.0	0.0	0.0	0.0	0.0	5.0	0.0	0.0	0.0	0.0	0.0	0.0	0.0	0.0
OTU2257	0.0	16.0	0.0	0.0	0.0	0.0	0.0	0.0	0.0	0.0	0.0	0.0	0.0	0.0	0.0
OTU2258	0.0	0.0	0.0	4.0	0.0	1.0	10.0	0.0	0.0	30.0	0.0	0.0	10.0	0.0	0.0
OTU2259	0.0	0.0	0.0	0.0	0.0	0.0	0.0	0.0	0.0	10.0	0.0	0.0	3.0	0.0	0.0
OTU226	0.0	1.0	199.0	0.0	5.0	2.0	1.0	1.0	0.0	1.0	0.0	138.0	0.0	4.0	3.0
OTU2260	0.0	0.0	0.0	0.0	0.0	0.0	0.0	0.0	0.0	13.0	0.0	0.0	0.0	0.0	0.0
OTU2261	0.0	0.0	0.0	0.0	0.0	0.0	0.0	0.0	0.0	9.0	0.0	3.0	4.0	0.0	0.0
OTU2262	0.0	0.0	0.0	0.0	0.0	0.0	0.0	0.0	0.0	8.0	0.0	0.0	1.0	0.0	0.0
OTU2263	0.0	0.0	0.0	32.0	0.0	1.0	2.0	0.0	2.0	56.0	0.0	0.0	30.0	0.0	0.0
OTU2264	0.0	0.0	0.0	0.0	0.0	8.0	0.0	0.0	4.0	7.0	0.0	0.0	1.0	0.0	0.0
OTU2265	0.0	0.0	0.0	0.0	0.0	0.0	0.0	0.0	0.0	12.0	0.0	0.0	0.0	0.0	0.0
OTU2266	0.0	0.0	0.0	7.0	0.0	5.0	5.0	1.0	5.0	20.0	8.0	0.0	10.0	0.0	0.0
OTU2267	0.0	0.0	0.0	0.0	0.0	0.0	0.0	0.0	0.0	15.0	0.0	0.0	0.0	0.0	0.0
OTU2268	0.0	0.0	0.0	0.0	0.0	0.0	0.0	0.0	0.0	8.0	0.0	0.0	0.0	0.0	0.0
OTU2269	0.0	0.0	0.0	11.0	0.0	3.0	6.0	0.0	0.0	7.0	1.0	1.0	0.0	0.0	0.0
OTU227	15.0	0.0	0.0	0.0	0.0	0.0	0.0	1.0	0.0	2.0	0.0	320.0	1.0	0.0	0.0
OTU2270	0.0	0.0	0.0	0.0	0.0	0.0	0.0	0.0	0.0	9.0	0.0	0.0	0.0	0.0	0.0
OTU2271	0.0	0.0	0.0	0.0	0.0	0.0	0.0	0.0	0.0	9.0	0.0	1.0	0.0	0.0	1.0
OTU2272	0.0	0.0	0.0	0.0	0.0	0.0	0.0	0.0	0.0	7.0	0.0	0.0	0.0	0.0	0.0
OTU2273	0.0	0.0	0.0	0.0	0.0	0.0	0.0	0.0	0.0	10.0	0.0	0.0	1.0	0.0	0.0
OTU2274	0.0	0.0	0.0	0.0	0.0	0.0	0.0	0.0	3.0	8.0	0.0	0.0	2.0	0.0	0.0
OTU2275	0.0	0.0	0.0	0.0	0.0	0.0	0.0	0.0	0.0	7.0	0.0	0.0	1.0	0.0	0.0
OTU2276	0.0	0.0	0.0	0.0	0.0	0.0	0.0	0.0	0.0	9.0	0.0	0.0	0.0	0.0	0.0
OTU2277	0.0	0.0	0.0	6.0	0.0	0.0	0.0	0.0	0.0	6.0	0.0	0.0	1.0	0.0	0.0
OTU2278	0.0	0.0	0.0	0.0	0.0	3.0	6.0	1.0	2.0	9.0	16.0	0.0	3.0	0.0	0.0
OTU2279	0.0	0.0	0.0	0.0	0.0	3.0	0.0	0.0	2.0	7.0	6.0	0.0	12.0	0.0	0.0
OTU2280	0.0	0.0	0.0	0.0	0.0	0.0	0.0	0.0	0.0	8.0	0.0	11.0	0.0	0.0	0.0
OTU2281	0.0	0.0	0.0	7.0	0.0	0.0	0.0	0.0	0.0	10.0	0.0	0.0	0.0	0.0	0.0
OTU2282	0.0	0.0	0.0	0.0	0.0	0.0	0.0	0.0	0.0	11.0	0.0	0.0	1.0	0.0	0.0
OTU2283	0.0	0.0	0.0	0.0	0.0	0.0	0.0	0.0	0.0	10.0	0.0	0.0	0.0	0.0	0.0
OTU2284	0.0	0.0	0.0	0.0	0.0	1.0	0.0	0.0	1.0	6.0	0.0	0.0	0.0	0.0	0.0
OTU2285	0.0	0.0	0.0	0.0	0.0	0.0	0.0	0.0	0.0	9.0	0.0	0.0	0.0	0.0	0.0
OTU2286	0.0	0.0	0.0	0.0	0.0	0.0	0.0	0.0	0.0	0.0	8.0	0.0	1.0	0.0	0.0
OTU2287	0.0	0.0	0.0	0.0	0.0	2.0	0.0	1.0	6.0	0.0	24.0	3.0	1.0	0.0	0.0
OTU2288	0.0	0.0	0.0	0.0	0.0	16.0	0.0	1.0	19.0	0.0	87.0	0.0	11.0	0.0	0.0
OTU2289	0.0	0.0	0.0	0.0	0.0	17.0	13.0	2.0	28.0	0.0	51.0	1.0	6.0	0.0	0.0
OTU229	0.0	23.0	0.0	0.0	56.0	0.0	0.0	0.0	0.0	0.0	0.0	0.0	0.0	57.0	0.0
OTU2290	0.0	0.0	0.0	0.0	0.0	2.0	0.0	0.0	0.0	0.0	9.0	0.0	3.0	0.0	0.0
OTU2291	0.0	0.0	0.0	0.0	0.0	1.0	0.0	0.0	0.0	0.0	12.0	0.0	1.0	0.0	0.0
OTU2292	0.0	0.0	0.0	0.0	0.0	7.0	0.0	4.0	6.0	0.0	37.0	4.0	5.0	0.0	0.0
OTU2293	0.0	0.0	0.0	0.0	0.0	0.0	0.0	0.0	0.0	0.0	19.0	0.0	3.0	0.0	0.0
OTU2294	0.0	0.0	2.0	0.0	0.0	0.0	0.0	0.0	0.0	0.0	52.0	32.0	1.0	0.0	0.0
OTU2295	0.0	0.0	0.0	0.0	1.0	6.0	3.0	0.0	3.0	0.0	12.0	0.0	5.0	0.0	0.0
OTU2296	0.0	0.0	0.0	0.0	0.0	1.0	0.0	1.0	1.0	0.0	17.0	0.0	2.0	0.0	0.0
OTU2297	0.0	0.0	0.0	0.0	0.0	0.0	0.0	0.0	0.0	0.0	7.0	0.0	1.0	0.0	0.0
OTU2298	0.0	0.0	0.0	0.0	0.0	1.0	0.0	2.0	6.0	0.0	32.0	0.0	5.0	0.0	0.0
OTU2299	0.0	0.0	0.0	0.0	0.0	0.0	0.0	0.0	2.0	0.0	5.0	0.0	0.0	0.0	0.0
OTU23	0.0	0.0	0.0	9.0	5.0	11.0	3.0	15.0	2.0	142.0	13.0	2.0	686.0	1.0	1530.0
OTU230	134.0	0.0	0.0	0.0	0.0	1.0	0.0	0.0	0.0	0.0	0.0	0.0	0.0	0.0	28.0
OTU2300	0.0	0.0	0.0	7.0	0.0	4.0	0.0	2.0	2.0	0.0	15.0	0.0	2.0	0.0	0.0
OTU2301	0.0	0.0	0.0	0.0	0.0	0.0	0.0	1.0	1.0	0.0	4.0	0.0	1.0	0.0	0.0
OTU2302	0.0	0.0	0.0	1.0	0.0	3.0	0.0	0.0	4.0	0.0	43.0	0.0	6.0	0.0	0.0
OTU2303	0.0	0.0	0.0	0.0	0.0	4.0	0.0	3.0	8.0	0.0	21.0	1.0	7.0	0.0	0.0
OTU2304	0.0	0.0	0.0	0.0	0.0	0.0	0.0	0.0	2.0	0.0	8.0	0.0	3.0	0.0	0.0
OTU2305	0.0	0.0	0.0	0.0	0.0	3.0	0.0	0.0	13.0	0.0	11.0	0.0	2.0	0.0	0.0
OTU2306	0.0	0.0	0.0	0.0	0.0	5.0	0.0	0.0	1.0	0.0	22.0	0.0	1.0	0.0	0.0
OTU2307	0.0	0.0	0.0	0.0	0.0	3.0	0.0	1.0	2.0	0.0	5.0	2.0	1.0	0.0	0.0
OTU2308	1.0	0.0	7.0	4.0	1.0	39.0	1.0	37.0	98.0	0.0	131.0	16.0	30.0	2.0	5.0
OTU2309	0.0	0.0	0.0	0.0	0.0	1.0	0.0	1.0	2.0	0.0	3.0	0.0	2.0	0.0	0.0
OTU231	3.0	0.0	0.0	166.0	0.0	46.0	157.0	6.0	50.0	298.0	65.0	13.0	232.0	43.0	0.0
OTU2310	0.0	0.0	0.0	0.0	0.0	1.0	0.0	0.0	0.0	0.0	3.0	0.0	2.0	0.0	0.0
OTU2311	0.0	0.0	0.0	0.0	0.0	0.0	0.0	3.0	5.0	0.0	7.0	1.0	0.0	0.0	0.0
OTU2312	0.0	0.0	0.0	0.0	0.0	1.0	0.0	3.0	0.0	0.0	4.0	1.0	0.0	0.0	0.0
OTU2313	0.0	0.0	0.0	0.0	0.0	2.0	0.0	2.0	2.0	0.0	5.0	0.0	1.0	0.0	0.0
OTU2314	0.0	0.0	0.0	0.0	0.0	7.0	0.0	0.0	10.0	0.0	27.0	0.0	5.0	0.0	1.0
OTU2315	0.0	0.0	0.0	0.0	0.0	7.0	0.0	0.0	7.0	0.0	20.0	0.0	2.0	0.0	0.0
OTU2316	0.0	0.0	0.0	0.0	0.0	11.0	0.0	0.0	9.0	0.0	12.0	0.0	2.0	0.0	0.0
OTU2317	0.0	0.0	0.0	0.0	0.0	4.0	0.0	0.0	6.0	0.0	19.0	0.0	4.0	0.0	0.0
OTU2318	0.0	0.0	0.0	0.0	0.0	2.0	0.0	0.0	1.0	0.0	5.0	0.0	1.0	0.0	0.0
OTU2319	0.0	0.0	0.0	1.0	0.0	1.0	0.0	3.0	0.0	0.0	5.0	2.0	4.0	0.0	0.0
OTU232	185.0	0.0	1.0	0.0	1.0	44.0	0.0	1.0	3.0	0.0	0.0	1.0	3.0	1.0	77.0
OTU2320	0.0	0.0	0.0	0.0	0.0	7.0	0.0	0.0	8.0	0.0	18.0	0.0	2.0	0.0	0.0
OTU2321	0.0	0.0	0.0	0.0	0.0	25.0	0.0	5.0	27.0	0.0	80.0	3.0	27.0	0.0	0.0
OTU2322	0.0	0.0	0.0	0.0	0.0	0.0	0.0	0.0	2.0	0.0	6.0	0.0	1.0	0.0	0.0
OTU2323	0.0	0.0	0.0	0.0	0.0	1.0	0.0	1.0	1.0	0.0	3.0	0.0	1.0	0.0	0.0
OTU2324	0.0	0.0	0.0	0.0	0.0	3.0	0.0	0.0	9.0	0.0	16.0	0.0	7.0	0.0	0.0
OTU2325	0.0	0.0	0.0	0.0	0.0	4.0	0.0	0.0	1.0	0.0	2.0	0.0	0.0	0.0	0.0
OTU2326	0.0	0.0	0.0	0.0	0.0	3.0	0.0	2.0	5.0	0.0	12.0	1.0	0.0	0.0	0.0
OTU2327	0.0	0.0	1.0	0.0	2.0	1.0	4.0	0.0	2.0	8.0	5.0	1.0	9.0	2.0	6.0
OTU2328	0.0	0.0	0.0	0.0	0.0	3.0	0.0	0.0	4.0	0.0	1.0	1.0	0.0	0.0	0.0
OTU2329	0.0	0.0	1.0	0.0	0.0	1.0	0.0	1.0	4.0	0.0	7.0	0.0	1.0	0.0	0.0
OTU233	0.0	0.0	213.0	0.0	0.0	0.0	0.0	0.0	0.0	1.0	0.0	0.0	0.0	0.0	0.0
OTU2330	0.0	0.0	1.0	1.0	0.0	7.0	0.0	0.0	17.0	0.0	45.0	0.0	5.0	0.0	0.0
OTU2331	0.0	0.0	1.0	0.0	1.0	4.0	0.0	4.0	15.0	0.0	21.0	5.0	8.0	0.0	1.0
OTU2332	0.0	0.0	0.0	0.0	0.0	0.0	1.0	1.0	1.0	0.0	3.0	0.0	0.0	1.0	0.0
OTU2333	0.0	0.0	0.0	0.0	0.0	1.0	0.0	1.0	1.0	0.0	3.0	0.0	3.0	0.0	0.0
OTU2334	0.0	0.0	0.0	1.0	0.0	0.0	0.0	0.0	3.0	0.0	9.0	3.0	5.0	0.0	0.0
OTU2335	0.0	0.0	1.0	1.0	2.0	0.0	1.0	2.0	1.0	1.0	4.0	0.0	2.0	2.0	1.0
OTU2336	0.0	0.0	0.0	0.0	0.0	5.0	0.0	0.0	11.0	0.0	21.0	0.0	11.0	0.0	0.0
OTU2337	0.0	0.0	0.0	3.0	0.0	5.0	1.0	0.0	9.0	0.0	24.0	0.0	7.0	0.0	0.0
OTU2338	0.0	0.0	0.0	0.0	0.0	3.0	0.0	0.0	2.0	0.0	8.0	0.0	0.0	0.0	0.0
OTU2339	0.0	0.0	0.0	0.0	0.0	17.0	0.0	3.0	3.0	0.0	6.0	3.0	4.0	0.0	1.0
OTU234	0.0	0.0	140.0	0.0	0.0	0.0	0.0	0.0	0.0	0.0	0.0	0.0	0.0	0.0	0.0
OTU2340	0.0	0.0	0.0	20.0	0.0	18.0	8.0	2.0	27.0	3.0	35.0	1.0	11.0	0.0	0.0
OTU2341	0.0	1.0	0.0	0.0	0.0	5.0	0.0	0.0	4.0	0.0	7.0	0.0	6.0	0.0	0.0
OTU2342	0.0	0.0	0.0	0.0	0.0	3.0	0.0	1.0	1.0	0.0	8.0	0.0	2.0	0.0	0.0
OTU2343	0.0	2.0	0.0	0.0	0.0	0.0	0.0	0.0	21.0	0.0	0.0	0.0	0.0	0.0	0.0
OTU2344	0.0	0.0	0.0	0.0	0.0	0.0	0.0	0.0	6.0	0.0	0.0	0.0	0.0	0.0	0.0
OTU2345	0.0	0.0	0.0	0.0	0.0	11.0	0.0	0.0	14.0	0.0	4.0	0.0	9.0	0.0	0.0
OTU2346	0.0	0.0	0.0	0.0	0.0	5.0	0.0	0.0	9.0	0.0	2.0	1.0	0.0	0.0	0.0
OTU2347	0.0	0.0	0.0	0.0	0.0	3.0	0.0	3.0	11.0	0.0	8.0	0.0	0.0	0.0	0.0
OTU2348	0.0	0.0	0.0	0.0	0.0	0.0	0.0	0.0	3.0	0.0	1.0	0.0	2.0	0.0	0.0
OTU2349	0.0	0.0	0.0	0.0	0.0	5.0	0.0	1.0	8.0	0.0	2.0	1.0	12.0	0.0	0.0
OTU235	0.0	0.0	196.0	0.0	0.0	0.0	0.0	0.0	0.0	0.0	0.0	55.0	0.0	0.0	3.0
OTU2350	1.0	0.0	0.0	0.0	0.0	8.0	0.0	1.0	10.0	0.0	10.0	0.0	0.0	0.0	0.0
OTU2351	0.0	0.0	0.0	0.0	0.0	0.0	0.0	0.0	3.0	0.0	2.0	0.0	4.0	0.0	0.0
OTU2352	0.0	0.0	0.0	1.0	0.0	4.0	0.0	0.0	7.0	0.0	0.0	1.0	0.0	0.0	0.0
OTU2353	0.0	0.0	0.0	0.0	0.0	10.0	0.0	0.0	3.0	1.0	1.0	0.0	0.0	0.0	0.0
OTU2354	0.0	0.0	0.0	1.0	0.0	4.0	1.0	0.0	8.0	1.0	16.0	1.0	10.0	0.0	0.0
OTU2355	0.0	0.0	0.0	0.0	0.0	8.0	0.0	0.0	3.0	0.0	3.0	0.0	0.0	0.0	0.0
OTU2356	0.0	0.0	0.0	2.0	0.0	1.0	0.0	0.0	1.0	8.0	1.0	0.0	5.0	0.0	0.0
OTU2357	0.0	0.0	5.0	0.0	0.0	6.0	0.0	0.0	8.0	0.0	3.0	0.0	1.0	0.0	0.0
OTU2358	0.0	0.0	0.0	14.0	0.0	7.0	16.0	1.0	5.0	43.0	0.0	0.0	11.0	0.0	0.0
OTU2359	0.0	0.0	1.0	21.0	1.0	6.0	22.0	3.0	10.0	42.0	1.0	0.0	30.0	0.0	0.0
OTU236	0.0	0.0	0.0	131.0	0.0	0.0	186.0	2.0	0.0	330.0	0.0	0.0	135.0	0.0	0.0
OTU2360	1.0	0.0	0.0	0.0	0.0	0.0	10.0	0.0	1.0	2.0	0.0	0.0	0.0	0.0	0.0
OTU2361	0.0	0.0	0.0	0.0	0.0	0.0	12.0	0.0	0.0	0.0	0.0	0.0	0.0	0.0	0.0
OTU2362	0.0	0.0	0.0	0.0	0.0	0.0	10.0	0.0	0.0	0.0	0.0	0.0	0.0	0.0	0.0
OTU2363	0.0	0.0	0.0	0.0	0.0	0.0	8.0	0.0	0.0	0.0	0.0	0.0	1.0	0.0	0.0
OTU2364	0.0	0.0	0.0	0.0	0.0	0.0	7.0	0.0	0.0	0.0	0.0	1.0	6.0	0.0	0.0
OTU2365	0.0	0.0	0.0	0.0	0.0	0.0	13.0	0.0	0.0	0.0	7.0	0.0	0.0	0.0	0.0
OTU2366	0.0	0.0	0.0	0.0	0.0	0.0	24.0	0.0	0.0	0.0	0.0	0.0	0.0	0.0	0.0
OTU2367	0.0	0.0	0.0	0.0	0.0	0.0	7.0	0.0	0.0	0.0	0.0	0.0	0.0	0.0	0.0
OTU2368	0.0	0.0	0.0	0.0	0.0	0.0	8.0	0.0	0.0	0.0	0.0	0.0	0.0	0.0	0.0
OTU2369	0.0	0.0	0.0	0.0	0.0	0.0	9.0	0.0	0.0	0.0	0.0	0.0	0.0	0.0	0.0
OTU237	0.0	0.0	0.0	0.0	0.0	2.0	0.0	1.0	6.0	0.0	8.0	1.0	1.0	150.0	0.0
OTU2370	0.0	0.0	0.0	1.0	0.0	0.0	11.0	1.0	0.0	0.0	0.0	0.0	0.0	0.0	0.0
OTU2371	0.0	0.0	0.0	0.0	0.0	0.0	15.0	0.0	0.0	0.0	0.0	0.0	2.0	0.0	0.0
OTU2372	0.0	0.0	0.0	0.0	0.0	0.0	9.0	0.0	0.0	0.0	0.0	0.0	0.0	0.0	0.0
OTU2373	0.0	0.0	0.0	6.0	0.0	0.0	14.0	0.0	0.0	6.0	0.0	0.0	11.0	0.0	0.0
OTU2374	0.0	0.0	0.0	5.0	0.0	0.0	17.0	0.0	2.0	2.0	2.0	0.0	5.0	0.0	0.0
OTU2375	0.0	0.0	0.0	0.0	0.0	1.0	14.0	0.0	0.0	1.0	0.0	3.0	0.0	1.0	0.0
OTU2376	1.0	0.0	0.0	0.0	0.0	5.0	11.0	0.0	2.0	3.0	0.0	0.0	4.0	0.0	0.0
OTU2377	0.0	0.0	1.0	0.0	0.0	1.0	16.0	0.0	4.0	2.0	1.0	0.0	0.0	0.0	0.0
OTU2378	0.0	0.0	0.0	0.0	0.0	0.0	12.0	0.0	0.0	2.0	1.0	0.0	8.0	0.0	0.0
OTU2379	0.0	0.0	0.0	0.0	0.0	0.0	10.0	0.0	0.0	0.0	0.0	0.0	0.0	0.0	0.0
OTU238	2.0	181.0	98.0	2.0	1.0	0.0	0.0	0.0	0.0	7.0	0.0	0.0	0.0	2.0	0.0
OTU2380	0.0	0.0	0.0	0.0	0.0	0.0	10.0	0.0	0.0	0.0	0.0	0.0	0.0	0.0	0.0
OTU2381	0.0	0.0	0.0	0.0	0.0	0.0	8.0	0.0	0.0	0.0	0.0	0.0	1.0	0.0	0.0
OTU2382	0.0	0.0	0.0	0.0	0.0	0.0	5.0	0.0	0.0	0.0	0.0	0.0	4.0	0.0	0.0
OTU2383	0.0	0.0	0.0	0.0	0.0	1.0	11.0	0.0	1.0	0.0	0.0	0.0	0.0	0.0	0.0
OTU2384	0.0	0.0	0.0	0.0	0.0	1.0	11.0	0.0	0.0	2.0	0.0	0.0	3.0	0.0	0.0
OTU2385	0.0	0.0	0.0	0.0	0.0	0.0	11.0	0.0	0.0	0.0	0.0	0.0	1.0	0.0	0.0
OTU2386	1.0	0.0	0.0	1.0	0.0	1.0	6.0	0.0	0.0	0.0	0.0	0.0	2.0	1.0	0.0
OTU2387	0.0	0.0	0.0	0.0	0.0	0.0	10.0	0.0	0.0	0.0	8.0	0.0	0.0	0.0	0.0
OTU2388	0.0	0.0	0.0	0.0	0.0	0.0	7.0	0.0	0.0	0.0	0.0	0.0	2.0	0.0	0.0
OTU2389	0.0	0.0	2.0	1.0	0.0	0.0	12.0	0.0	0.0	1.0	0.0	0.0	2.0	0.0	0.0
OTU239	0.0	0.0	0.0	105.0	0.0	1.0	59.0	0.0	0.0	158.0	2.0	0.0	47.0	0.0	0.0
OTU2390	0.0	0.0	0.0	0.0	0.0	0.0	11.0	0.0	0.0	0.0	0.0	0.0	2.0	0.0	0.0
OTU2391	0.0	0.0	0.0	0.0	0.0	0.0	12.0	0.0	0.0	4.0	0.0	0.0	0.0	0.0	0.0
OTU2392	0.0	0.0	0.0	0.0	0.0	0.0	19.0	0.0	0.0	4.0	0.0	0.0	5.0	0.0	0.0
OTU2393	3.0	0.0	1.0	19.0	0.0	20.0	13.0	0.0	21.0	25.0	1.0	2.0	17.0	0.0	1.0
OTU2394	0.0	0.0	0.0	0.0	0.0	0.0	5.0	0.0	0.0	0.0	0.0	0.0	1.0	0.0	0.0
OTU2395	0.0	0.0	0.0	0.0	0.0	0.0	10.0	0.0	0.0	0.0	0.0	0.0	5.0	0.0	0.0
OTU2396	0.0	0.0	0.0	0.0	0.0	0.0	4.0	0.0	0.0	0.0	0.0	0.0	2.0	0.0	0.0
OTU2397	0.0	0.0	0.0	8.0	0.0	0.0	9.0	0.0	0.0	8.0	1.0	0.0	6.0	0.0	1.0
OTU2398	0.0	0.0	0.0	18.0	0.0	6.0	32.0	0.0	5.0	55.0	25.0	0.0	49.0	0.0	0.0
OTU2399	0.0	0.0	0.0	0.0	0.0	0.0	5.0	0.0	0.0	0.0	0.0	0.0	5.0	0.0	0.0
OTU240	1.0	0.0	10.0	0.0	1.0	0.0	0.0	1.0	0.0	46.0	0.0	530.0	0.0	0.0	6.0
OTU2400	0.0	0.0	0.0	0.0	0.0	0.0	3.0	0.0	0.0	3.0	0.0	0.0	3.0	0.0	0.0
OTU2401	0.0	0.0	0.0	0.0	0.0	0.0	7.0	0.0	0.0	0.0	0.0	0.0	5.0	0.0	0.0
OTU2402	0.0	0.0	0.0	6.0	0.0	2.0	14.0	0.0	1.0	20.0	0.0	0.0	6.0	0.0	0.0
OTU2403	0.0	0.0	1.0	2.0	0.0	2.0	5.0	1.0	1.0	1.0	1.0	1.0	3.0	8.0	0.0
OTU2404	0.0	0.0	0.0	28.0	0.0	2.0	26.0	1.0	2.0	12.0	0.0	0.0	11.0	0.0	0.0
OTU2405	0.0	0.0	0.0	0.0	0.0	0.0	0.0	6.0	0.0	0.0	0.0	0.0	0.0	0.0	0.0
OTU2406	0.0	0.0	0.0	0.0	0.0	0.0	0.0	10.0	0.0	0.0	0.0	0.0	0.0	0.0	0.0
OTU2407	0.0	0.0	0.0	0.0	0.0	0.0	0.0	10.0	1.0	0.0	0.0	0.0	1.0	0.0	3.0
OTU2408	1.0	0.0	1.0	2.0	0.0	0.0	0.0	2.0	0.0	0.0	1.0	4.0	0.0	0.0	1.0
OTU2409	6.0	0.0	0.0	1.0	0.0	0.0	0.0	1.0	1.0	0.0	0.0	1.0	0.0	0.0	0.0
OTU241	0.0	2.0	0.0	30.0	150.0	0.0	0.0	0.0	0.0	0.0	0.0	0.0	0.0	179.0	0.0
OTU2410	0.0	0.0	0.0	0.0	7.0	0.0	0.0	0.0	0.0	0.0	0.0	0.0	0.0	10.0	0.0
OTU2411	0.0	0.0	0.0	0.0	1.0	0.0	0.0	0.0	0.0	5.0	0.0	0.0	0.0	0.0	0.0
OTU2412	0.0	0.0	0.0	0.0	0.0	0.0	0.0	0.0	0.0	0.0	0.0	0.0	0.0	0.0	9.0
OTU2413	0.0	0.0	0.0	0.0	0.0	0.0	0.0	0.0	0.0	0.0	0.0	0.0	0.0	0.0	7.0
OTU2414	0.0	0.0	0.0	0.0	0.0	0.0	0.0	0.0	0.0	0.0	0.0	0.0	0.0	0.0	8.0
OTU2415	0.0	0.0	0.0	0.0	0.0	0.0	0.0	0.0	0.0	0.0	0.0	0.0	0.0	0.0	8.0
OTU2416	0.0	0.0	0.0	0.0	0.0	0.0	0.0	0.0	0.0	0.0	0.0	0.0	0.0	0.0	5.0
OTU2417	0.0	0.0	0.0	0.0	0.0	0.0	0.0	0.0	0.0	0.0	0.0	0.0	0.0	0.0	5.0
OTU2418	0.0	0.0	0.0	0.0	0.0	0.0	0.0	0.0	0.0	0.0	0.0	0.0	0.0	0.0	7.0
OTU2419	0.0	0.0	0.0	0.0	0.0	0.0	0.0	0.0	0.0	0.0	0.0	0.0	0.0	0.0	16.0
OTU242	0.0	46.0	0.0	112.0	0.0	0.0	0.0	0.0	0.0	0.0	0.0	0.0	0.0	0.0	0.0
OTU2420	0.0	0.0	0.0	0.0	0.0	0.0	0.0	0.0	0.0	0.0	0.0	0.0	0.0	0.0	7.0
OTU2421	0.0	0.0	0.0	0.0	0.0	0.0	0.0	0.0	0.0	0.0	0.0	0.0	0.0	0.0	5.0
OTU2422	141.0	0.0	0.0	0.0	1.0	0.0	1.0	1.0	0.0	1.0	0.0	0.0	0.0	1.0	58.0
OTU2423	10.0	99.0	0.0	0.0	34.0	0.0	0.0	0.0	76.0	0.0	0.0	0.0	0.0	22.0	11.0
OTU2424	1.0	0.0	0.0	0.0	0.0	0.0	0.0	0.0	0.0	0.0	0.0	0.0	0.0	0.0	7.0
OTU2425	0.0	1.0	0.0	0.0	0.0	0.0	0.0	0.0	0.0	2.0	0.0	0.0	0.0	0.0	4.0
OTU2426	6.0	0.0	0.0	0.0	0.0	4.0	0.0	0.0	0.0	0.0	0.0	0.0	0.0	0.0	5.0
OTU2427	0.0	0.0	0.0	0.0	0.0	0.0	0.0	3.0	1.0	0.0	7.0	1.0	4.0	0.0	1.0
OTU2428	0.0	0.0	0.0	0.0	0.0	1.0	0.0	0.0	0.0	0.0	0.0	54.0	0.0	0.0	3.0
OTU2429	0.0	0.0	0.0	0.0	0.0	0.0	0.0	0.0	0.0	0.0	0.0	12.0	0.0	0.0	1.0
OTU243	13.0	22.0	0.0	48.0	1.0	469.0	18.0	36.0	667.0	11.0	1703.0	15.0	278.0	2.0	1.0
OTU2430	16.0	0.0	0.0	0.0	0.0	3.0	0.0	0.0	0.0	0.0	0.0	0.0	0.0	0.0	2.0
OTU2431	22.0	0.0	0.0	0.0	0.0	1.0	0.0	0.0	0.0	0.0	1.0	0.0	0.0	0.0	0.0
OTU2432	7.0	0.0	0.0	0.0	0.0	0.0	0.0	0.0	0.0	0.0	0.0	0.0	0.0	0.0	0.0
OTU2433	5.0	0.0	0.0	0.0	0.0	0.0	0.0	0.0	0.0	0.0	0.0	0.0	0.0	0.0	0.0
OTU2434	9.0	0.0	0.0	0.0	0.0	0.0	0.0	1.0	0.0	0.0	0.0	0.0	0.0	0.0	0.0
OTU2435	11.0	0.0	0.0	0.0	0.0	2.0	0.0	0.0	0.0	0.0	0.0	0.0	1.0	2.0	0.0
OTU2436	6.0	0.0	0.0	0.0	0.0	0.0	0.0	0.0	0.0	0.0	0.0	0.0	0.0	0.0	0.0
OTU2437	12.0	0.0	0.0	0.0	0.0	0.0	0.0	0.0	0.0	0.0	0.0	0.0	0.0	0.0	1.0
OTU2438	7.0	0.0	0.0	0.0	0.0	0.0	0.0	0.0	0.0	0.0	0.0	0.0	0.0	0.0	0.0
OTU2439	7.0	0.0	0.0	0.0	0.0	0.0	0.0	0.0	0.0	0.0	0.0	0.0	0.0	0.0	0.0
OTU244	0.0	0.0	9.0	1.0	0.0	0.0	0.0	0.0	0.0	11.0	0.0	386.0	1.0	0.0	4.0
OTU2440	7.0	0.0	0.0	0.0	0.0	0.0	0.0	0.0	0.0	0.0	0.0	0.0	0.0	0.0	0.0
OTU2441	8.0	0.0	0.0	0.0	0.0	0.0	0.0	0.0	0.0	0.0	0.0	0.0	0.0	0.0	0.0
OTU2442	1.0	0.0	1.0	1.0	0.0	0.0	1.0	0.0	0.0	0.0	0.0	1.0	5.0	2.0	0.0
OTU2443	0.0	0.0	0.0	0.0	0.0	6.0	0.0	0.0	11.0	0.0	21.0	0.0	11.0	0.0	0.0
OTU2444	0.0	0.0	0.0	0.0	0.0	2.0	1.0	0.0	2.0	0.0	0.0	1.0	9.0	0.0	0.0
OTU2445	0.0	0.0	0.0	19.0	0.0	0.0	0.0	0.0	0.0	2.0	1.0	0.0	5.0	0.0	0.0
OTU2446	0.0	0.0	0.0	4.0	0.0	10.0	0.0	0.0	3.0	7.0	2.0	0.0	6.0	0.0	0.0
OTU2447	0.0	0.0	0.0	0.0	0.0	0.0	0.0	0.0	0.0	5.0	1.0	0.0	2.0	0.0	0.0
OTU2448	0.0	0.0	0.0	5.0	0.0	0.0	0.0	0.0	2.0	0.0	7.0	1.0	4.0	0.0	0.0
OTU2449	0.0	0.0	0.0	0.0	0.0	0.0	0.0	0.0	0.0	6.0	0.0	0.0	4.0	0.0	0.0
OTU245	0.0	0.0	7.0	21.0	0.0	0.0	0.0	0.0	0.0	12.0	0.0	327.0	0.0	0.0	1.0
OTU2450	1.0	0.0	0.0	10.0	0.0	0.0	4.0	1.0	0.0	5.0	0.0	4.0	3.0	0.0	1.0
OTU2451	0.0	0.0	0.0	6.0	0.0	0.0	0.0	0.0	1.0	0.0	0.0	0.0	5.0	0.0	0.0
OTU2452	0.0	0.0	0.0	0.0	0.0	0.0	0.0	0.0	0.0	8.0	0.0	0.0	1.0	0.0	0.0
OTU2453	0.0	0.0	0.0	0.0	0.0	0.0	0.0	0.0	0.0	10.0	0.0	0.0	4.0	0.0	0.0
OTU2454	0.0	0.0	0.0	0.0	0.0	0.0	0.0	0.0	0.0	9.0	0.0	0.0	1.0	0.0	0.0
OTU2455	0.0	0.0	0.0	0.0	0.0	0.0	6.0	0.0	0.0	20.0	0.0	0.0	1.0	0.0	0.0
OTU2456	0.0	0.0	0.0	8.0	0.0	0.0	0.0	0.0	0.0	0.0	0.0	0.0	1.0	0.0	1.0
OTU2457	0.0	0.0	0.0	1.0	0.0	0.0	1.0	0.0	0.0	3.0	0.0	0.0	1.0	0.0	0.0
OTU2458	0.0	0.0	0.0	0.0	0.0	0.0	0.0	0.0	0.0	8.0	1.0	0.0	2.0	0.0	0.0
OTU2459	0.0	0.0	0.0	4.0	0.0	0.0	0.0	0.0	0.0	8.0	0.0	0.0	3.0	0.0	0.0
OTU246	0.0	0.0	0.0	0.0	0.0	0.0	0.0	0.0	0.0	0.0	0.0	136.0	0.0	0.0	0.0
OTU2460	0.0	0.0	0.0	9.0	0.0	0.0	0.0	0.0	0.0	0.0	0.0	0.0	1.0	0.0	0.0
OTU2461	0.0	0.0	0.0	0.0	0.0	0.0	0.0	0.0	0.0	5.0	0.0	0.0	1.0	0.0	0.0
OTU2462	0.0	0.0	0.0	0.0	0.0	0.0	0.0	0.0	2.0	5.0	0.0	0.0	1.0	0.0	0.0
OTU2463	0.0	0.0	0.0	7.0	0.0	0.0	1.0	0.0	0.0	2.0	0.0	0.0	2.0	0.0	0.0
OTU2464	0.0	0.0	7.0	0.0	0.0	0.0	0.0	0.0	0.0	0.0	0.0	0.0	0.0	0.0	0.0
OTU2465	1.0	0.0	2.0	0.0	0.0	0.0	0.0	0.0	0.0	0.0	0.0	47.0	0.0	0.0	0.0
OTU2466	0.0	0.0	2.0	0.0	0.0	1.0	0.0	1.0	0.0	0.0	0.0	6.0	0.0	0.0	0.0
OTU2467	0.0	0.0	4.0	0.0	0.0	0.0	0.0	0.0	0.0	0.0	0.0	38.0	0.0	0.0	0.0
OTU2468	0.0	0.0	1.0	0.0	0.0	0.0	0.0	0.0	0.0	0.0	0.0	5.0	0.0	0.0	0.0
OTU2469	0.0	0.0	1.0	0.0	0.0	0.0	0.0	0.0	0.0	0.0	0.0	5.0	0.0	0.0	0.0
OTU247	319.0	0.0	244.0	1.0	14.0	4.0	0.0	553.0	162.0	0.0	68.0	0.0	1.0	7.0	10.0
OTU2470	0.0	0.0	1.0	0.0	0.0	0.0	0.0	0.0	0.0	0.0	0.0	18.0	0.0	0.0	0.0
OTU2471	0.0	0.0	1.0	0.0	0.0	0.0	0.0	0.0	0.0	0.0	0.0	24.0	0.0	0.0	0.0
OTU2472	0.0	0.0	1.0	0.0	0.0	0.0	0.0	0.0	0.0	0.0	0.0	13.0	0.0	0.0	0.0
OTU2473	0.0	0.0	0.0	12.0	0.0	0.0	0.0	0.0	0.0	0.0	0.0	0.0	0.0	0.0	0.0
OTU2474	0.0	0.0	0.0	11.0	0.0	2.0	0.0	0.0	6.0	7.0	2.0	2.0	2.0	0.0	0.0
OTU2475	0.0	0.0	0.0	6.0	0.0	0.0	0.0	0.0	0.0	0.0	0.0	0.0	0.0	0.0	0.0
OTU2476	0.0	0.0	0.0	8.0	0.0	0.0	0.0	0.0	0.0	0.0	0.0	0.0	0.0	0.0	0.0
OTU2477	0.0	0.0	0.0	14.0	0.0	23.0	5.0	0.0	12.0	2.0	6.0	3.0	3.0	0.0	0.0
OTU2478	2.0	0.0	0.0	13.0	0.0	4.0	6.0	0.0	3.0	5.0	0.0	1.0	4.0	0.0	0.0
OTU2479	0.0	0.0	0.0	6.0	0.0	0.0	0.0	0.0	0.0	0.0	0.0	0.0	0.0	0.0	0.0
OTU248	0.0	113.0	0.0	310.0	444.0	0.0	0.0	0.0	0.0	0.0	0.0	0.0	0.0	461.0	0.0
OTU2480	0.0	0.0	0.0	13.0	0.0	0.0	0.0	0.0	0.0	0.0	1.0	1.0	3.0	0.0	0.0
OTU2481	0.0	0.0	0.0	7.0	0.0	0.0	7.0	0.0	0.0	3.0	0.0	0.0	2.0	0.0	0.0
OTU2482	0.0	0.0	0.0	7.0	0.0	0.0	0.0	0.0	0.0	0.0	0.0	0.0	1.0	0.0	0.0
OTU2483	0.0	0.0	0.0	6.0	0.0	0.0	6.0	0.0	0.0	8.0	0.0	0.0	1.0	0.0	0.0
OTU2484	0.0	0.0	0.0	10.0	0.0	0.0	4.0	0.0	0.0	1.0	0.0	0.0	1.0	0.0	0.0
OTU2485	0.0	0.0	0.0	6.0	0.0	0.0	0.0	0.0	0.0	0.0	0.0	0.0	0.0	0.0	0.0
OTU2486	0.0	0.0	0.0	11.0	0.0	4.0	3.0	0.0	3.0	2.0	0.0	0.0	10.0	0.0	0.0
OTU2487	0.0	0.0	0.0	7.0	0.0	0.0	1.0	0.0	0.0	0.0	0.0	0.0	2.0	0.0	0.0
OTU2488	0.0	0.0	0.0	8.0	0.0	0.0	0.0	0.0	0.0	0.0	0.0	0.0	0.0	0.0	0.0
OTU2489	0.0	0.0	0.0	6.0	0.0	2.0	0.0	0.0	3.0	0.0	1.0	2.0	2.0	0.0	0.0
OTU249	0.0	0.0	0.0	0.0	1.0	52.0	56.0	71.0	8.0	0.0	20.0	0.0	613.0	0.0	0.0
OTU2490	0.0	0.0	0.0	15.0	0.0	0.0	0.0	0.0	0.0	4.0	0.0	0.0	0.0	0.0	0.0
OTU2491	0.0	0.0	0.0	8.0	0.0	0.0	0.0	0.0	0.0	4.0	1.0	0.0	2.0	0.0	0.0
OTU2492	0.0	0.0	0.0	10.0	0.0	0.0	0.0	0.0	0.0	0.0	0.0	0.0	0.0	0.0	0.0
OTU2493	0.0	0.0	0.0	12.0	0.0	0.0	0.0	1.0	0.0	0.0	0.0	0.0	1.0	0.0	0.0
OTU2494	0.0	0.0	0.0	11.0	1.0	0.0	0.0	0.0	0.0	0.0	0.0	0.0	0.0	0.0	0.0
OTU2495	0.0	0.0	0.0	7.0	0.0	0.0	0.0	0.0	1.0	0.0	0.0	0.0	1.0	0.0	0.0
OTU2496	0.0	0.0	0.0	7.0	0.0	1.0	0.0	0.0	1.0	4.0	0.0	2.0	0.0	0.0	0.0
OTU2497	0.0	0.0	0.0	23.0	0.0	1.0	0.0	0.0	0.0	0.0	1.0	0.0	1.0	0.0	0.0
OTU2498	0.0	0.0	0.0	17.0	0.0	0.0	0.0	0.0	1.0	26.0	0.0	0.0	12.0	0.0	0.0
OTU2499	0.0	0.0	0.0	35.0	0.0	21.0	44.0	0.0	23.0	57.0	7.0	2.0	42.0	0.0	0.0
OTU25	0.0	71.0	0.0	0.0	2296.0	0.0	0.0	0.0	0.0	0.0	0.0	0.0	0.0	1939.0	18.0
OTU250	0.0	0.0	0.0	0.0	0.0	0.0	0.0	0.0	0.0	0.0	0.0	223.0	0.0	0.0	0.0
OTU2500	0.0	0.0	0.0	9.0	0.0	0.0	0.0	0.0	0.0	2.0	0.0	0.0	1.0	0.0	0.0
OTU2501	0.0	0.0	1.0	0.0	0.0	0.0	0.0	0.0	0.0	0.0	0.0	29.0	0.0	0.0	0.0
OTU2502	0.0	0.0	0.0	0.0	0.0	0.0	0.0	0.0	0.0	0.0	0.0	21.0	0.0	0.0	1.0
OTU2503	0.0	0.0	0.0	0.0	0.0	0.0	0.0	0.0	0.0	0.0	0.0	10.0	0.0	0.0	0.0
OTU2504	0.0	0.0	0.0	0.0	0.0	0.0	2.0	0.0	0.0	0.0	0.0	28.0	0.0	0.0	0.0
OTU2505	0.0	0.0	1.0	0.0	0.0	0.0	0.0	0.0	0.0	0.0	0.0	13.0	0.0	0.0	0.0
OTU2506	0.0	0.0	0.0	0.0	0.0	0.0	0.0	0.0	0.0	0.0	0.0	9.0	0.0	0.0	0.0
OTU2507	1.0	0.0	1.0	0.0	0.0	0.0	0.0	0.0	0.0	1.0	0.0	68.0	0.0	0.0	3.0
OTU2508	0.0	0.0	1.0	0.0	0.0	0.0	0.0	0.0	0.0	0.0	0.0	13.0	0.0	0.0	0.0
OTU2509	0.0	0.0	0.0	0.0	0.0	0.0	0.0	0.0	0.0	0.0	0.0	12.0	0.0	0.0	0.0
OTU251	0.0	0.0	4.0	6.0	0.0	31.0	2.0	23.0	85.0	2.0	111.0	15.0	26.0	0.0	0.0
OTU2510	0.0	0.0	0.0	0.0	0.0	0.0	0.0	0.0	0.0	0.0	0.0	8.0	0.0	0.0	0.0
OTU2511	0.0	0.0	0.0	0.0	0.0	0.0	0.0	0.0	0.0	0.0	0.0	7.0	0.0	0.0	0.0
OTU2512	0.0	0.0	0.0	0.0	0.0	0.0	0.0	0.0	0.0	0.0	0.0	22.0	0.0	0.0	0.0
OTU2513	0.0	0.0	0.0	0.0	0.0	0.0	0.0	0.0	0.0	0.0	0.0	14.0	0.0	0.0	0.0
OTU2514	0.0	0.0	0.0	0.0	0.0	0.0	0.0	0.0	0.0	0.0	0.0	6.0	0.0	0.0	0.0
OTU2515	0.0	0.0	0.0	0.0	0.0	0.0	0.0	0.0	0.0	0.0	0.0	7.0	0.0	0.0	0.0
OTU2516	0.0	0.0	0.0	0.0	0.0	0.0	0.0	0.0	0.0	0.0	0.0	11.0	0.0	0.0	0.0
OTU2517	0.0	0.0	0.0	0.0	0.0	0.0	0.0	0.0	0.0	0.0	0.0	11.0	0.0	0.0	0.0
OTU2518	0.0	0.0	0.0	0.0	0.0	0.0	0.0	0.0	0.0	0.0	0.0	11.0	0.0	0.0	0.0
OTU2519	0.0	0.0	0.0	0.0	0.0	0.0	0.0	0.0	0.0	0.0	0.0	12.0	0.0	0.0	0.0
OTU252	0.0	0.0	0.0	0.0	0.0	1.0	1.0	2.0	0.0	0.0	15.0	2.0	375.0	0.0	0.0
OTU2520	0.0	0.0	1.0	0.0	0.0	0.0	0.0	0.0	0.0	0.0	0.0	23.0	0.0	0.0	0.0
OTU2521	0.0	0.0	0.0	0.0	0.0	0.0	0.0	0.0	0.0	0.0	0.0	11.0	0.0	0.0	0.0
OTU2522	0.0	0.0	1.0	0.0	0.0	0.0	0.0	0.0	0.0	0.0	0.0	6.0	0.0	0.0	0.0
OTU2523	0.0	0.0	0.0	0.0	0.0	0.0	0.0	0.0	0.0	0.0	0.0	7.0	0.0	0.0	0.0
OTU2524	0.0	0.0	0.0	0.0	0.0	0.0	0.0	0.0	0.0	0.0	0.0	12.0	0.0	0.0	0.0
OTU2525	0.0	0.0	0.0	0.0	0.0	0.0	0.0	0.0	0.0	0.0	0.0	12.0	0.0	0.0	0.0
OTU2526	0.0	0.0	0.0	0.0	0.0	0.0	0.0	0.0	0.0	0.0	0.0	14.0	0.0	0.0	0.0
OTU2527	0.0	0.0	0.0	0.0	0.0	0.0	0.0	0.0	0.0	0.0	0.0	21.0	0.0	0.0	1.0
OTU2528	0.0	0.0	0.0	0.0	0.0	0.0	0.0	0.0	0.0	0.0	0.0	13.0	0.0	0.0	0.0
OTU2529	0.0	0.0	1.0	0.0	0.0	0.0	0.0	0.0	0.0	0.0	0.0	16.0	0.0	0.0	0.0
OTU253	0.0	0.0	0.0	0.0	701.0	0.0	0.0	0.0	10.0	0.0	0.0	0.0	0.0	418.0	0.0
OTU2530	0.0	0.0	0.0	0.0	0.0	0.0	0.0	0.0	0.0	0.0	0.0	9.0	0.0	0.0	0.0
OTU2531	0.0	0.0	1.0	0.0	0.0	0.0	0.0	0.0	0.0	0.0	0.0	12.0	0.0	0.0	0.0
OTU2532	0.0	0.0	0.0	0.0	0.0	0.0	0.0	0.0	0.0	0.0	0.0	12.0	0.0	0.0	0.0
OTU2533	0.0	0.0	0.0	0.0	0.0	0.0	0.0	0.0	0.0	0.0	0.0	9.0	0.0	0.0	0.0
OTU2534	0.0	0.0	0.0	0.0	0.0	0.0	0.0	0.0	0.0	0.0	0.0	10.0	0.0	0.0	0.0
OTU2535	0.0	0.0	1.0	0.0	0.0	0.0	0.0	0.0	0.0	0.0	0.0	48.0	0.0	0.0	0.0
OTU2536	0.0	0.0	0.0	0.0	0.0	0.0	0.0	0.0	0.0	0.0	0.0	8.0	0.0	0.0	0.0
OTU2537	0.0	0.0	0.0	0.0	0.0	0.0	0.0	0.0	0.0	0.0	0.0	7.0	0.0	0.0	0.0
OTU2538	0.0	0.0	1.0	0.0	0.0	0.0	0.0	0.0	0.0	4.0	0.0	10.0	0.0	0.0	0.0
OTU2539	0.0	12.0	1.0	0.0	0.0	3.0	0.0	0.0	2.0	0.0	8.0	0.0	0.0	0.0	0.0
OTU254	0.0	136.0	0.0	133.0	372.0	0.0	0.0	257.0	0.0	0.0	0.0	0.0	0.0	226.0	0.0
OTU2540	0.0	8.0	0.0	0.0	0.0	0.0	0.0	0.0	0.0	0.0	0.0	0.0	0.0	0.0	0.0
OTU2541	0.0	6.0	0.0	0.0	0.0	0.0	0.0	0.0	0.0	0.0	0.0	0.0	0.0	0.0	0.0
OTU2542	0.0	6.0	0.0	0.0	5.0	0.0	0.0	0.0	0.0	0.0	0.0	0.0	0.0	3.0	0.0
OTU2543	0.0	0.0	0.0	0.0	0.0	7.0	0.0	0.0	6.0	13.0	0.0	3.0	1.0	0.0	0.0
OTU2544	0.0	0.0	0.0	0.0	0.0	0.0	0.0	0.0	0.0	5.0	0.0	0.0	0.0	0.0	0.0
OTU2545	0.0	0.0	0.0	0.0	0.0	0.0	8.0	0.0	1.0	6.0	1.0	0.0	0.0	0.0	0.0
OTU2546	0.0	0.0	0.0	0.0	1.0	7.0	0.0	0.0	6.0	8.0	44.0	1.0	8.0	0.0	0.0
OTU2547	0.0	0.0	0.0	0.0	0.0	0.0	0.0	0.0	0.0	6.0	0.0	0.0	0.0	0.0	0.0
OTU2548	0.0	0.0	0.0	0.0	0.0	0.0	6.0	0.0	0.0	9.0	0.0	0.0	4.0	0.0	0.0
OTU2549	0.0	0.0	0.0	0.0	0.0	0.0	0.0	0.0	0.0	12.0	0.0	0.0	0.0	0.0	0.0
OTU255	3.0	0.0	57.0	212.0	0.0	90.0	315.0	7.0	111.0	291.0	6.0	12.0	232.0	1.0	1.0
OTU2550	0.0	0.0	0.0	0.0	0.0	0.0	0.0	0.0	0.0	9.0	3.0	0.0	1.0	0.0	0.0
OTU2551	0.0	0.0	0.0	1.0	0.0	1.0	10.0	0.0	0.0	7.0	1.0	1.0	3.0	0.0	0.0
OTU2552	0.0	0.0	0.0	0.0	0.0	1.0	0.0	0.0	0.0	11.0	0.0	0.0	2.0	0.0	0.0
OTU2553	0.0	0.0	0.0	0.0	0.0	2.0	0.0	1.0	4.0	11.0	1.0	0.0	1.0	0.0	0.0
OTU2554	0.0	0.0	0.0	0.0	0.0	1.0	6.0	0.0	0.0	6.0	0.0	0.0	3.0	0.0	0.0
OTU2555	0.0	0.0	0.0	0.0	0.0	4.0	0.0	0.0	2.0	7.0	7.0	0.0	2.0	0.0	0.0
OTU2556	0.0	0.0	0.0	0.0	0.0	0.0	0.0	0.0	0.0	8.0	0.0	0.0	0.0	0.0	0.0
OTU2557	0.0	0.0	0.0	142.0	0.0	16.0	71.0	1.0	20.0	79.0	57.0	0.0	62.0	0.0	0.0
OTU2558	0.0	0.0	0.0	0.0	0.0	0.0	0.0	0.0	0.0	10.0	0.0	0.0	2.0	0.0	0.0
OTU2559	0.0	0.0	0.0	0.0	0.0	0.0	4.0	0.0	0.0	5.0	0.0	0.0	0.0	0.0	0.0
OTU256	0.0	0.0	1.0	4.0	1.0	29.0	1.0	22.0	88.0	0.0	140.0	11.0	28.0	12.0	0.0
OTU2560	0.0	0.0	0.0	0.0	0.0	0.0	0.0	0.0	0.0	13.0	1.0	0.0	1.0	0.0	0.0
OTU2561	0.0	0.0	0.0	0.0	0.0	0.0	0.0	0.0	0.0	7.0	0.0	0.0	1.0	0.0	0.0
OTU2562	0.0	0.0	0.0	0.0	0.0	0.0	6.0	0.0	0.0	5.0	0.0	0.0	0.0	0.0	0.0
OTU2563	0.0	0.0	0.0	0.0	0.0	0.0	0.0	0.0	0.0	9.0	0.0	0.0	0.0	0.0	1.0
OTU2564	0.0	0.0	0.0	0.0	0.0	0.0	0.0	0.0	1.0	7.0	2.0	0.0	2.0	0.0	0.0
OTU2565	0.0	0.0	0.0	0.0	0.0	0.0	0.0	0.0	0.0	8.0	0.0	0.0	0.0	0.0	0.0
OTU2566	0.0	0.0	0.0	0.0	0.0	0.0	3.0	0.0	0.0	7.0	0.0	0.0	5.0	0.0	0.0
OTU2567	0.0	0.0	0.0	0.0	0.0	0.0	7.0	0.0	0.0	21.0	0.0	0.0	1.0	0.0	0.0
OTU2568	0.0	0.0	0.0	0.0	0.0	0.0	0.0	0.0	0.0	6.0	0.0	0.0	0.0	0.0	0.0
OTU2569	0.0	0.0	0.0	0.0	0.0	0.0	0.0	0.0	0.0	7.0	0.0	20.0	0.0	0.0	0.0
OTU257	0.0	1.0	0.0	50.0	1.0	151.0	31.0	9.0	158.0	39.0	278.0	7.0	68.0	0.0	0.0
OTU2570	0.0	0.0	0.0	0.0	0.0	1.0	0.0	0.0	6.0	5.0	0.0	0.0	0.0	0.0	0.0
OTU2571	0.0	0.0	0.0	0.0	0.0	2.0	3.0	0.0	0.0	6.0	0.0	0.0	6.0	0.0	0.0
OTU2572	2.0	0.0	0.0	0.0	0.0	5.0	1.0	0.0	5.0	19.0	27.0	1.0	5.0	0.0	0.0
OTU2573	0.0	0.0	0.0	0.0	0.0	1.0	0.0	0.0	5.0	5.0	3.0	0.0	0.0	0.0	0.0
OTU2574	0.0	0.0	0.0	4.0	0.0	0.0	1.0	0.0	0.0	5.0	0.0	0.0	5.0	0.0	0.0
OTU2575	0.0	0.0	0.0	0.0	0.0	0.0	0.0	0.0	0.0	5.0	0.0	0.0	0.0	0.0	0.0
OTU2576	0.0	0.0	0.0	0.0	0.0	0.0	0.0	0.0	0.0	8.0	0.0	1.0	0.0	0.0	0.0
OTU2577	0.0	0.0	0.0	0.0	0.0	0.0	0.0	0.0	0.0	7.0	0.0	0.0	0.0	0.0	0.0
OTU2578	0.0	0.0	0.0	0.0	0.0	0.0	0.0	0.0	0.0	8.0	0.0	0.0	0.0	0.0	0.0
OTU2579	0.0	0.0	0.0	0.0	0.0	0.0	0.0	0.0	1.0	10.0	0.0	0.0	1.0	0.0	0.0
OTU258	0.0	0.0	0.0	0.0	155.0	0.0	0.0	0.0	0.0	0.0	0.0	0.0	0.0	92.0	0.0
OTU2580	0.0	0.0	0.0	1.0	0.0	1.0	0.0	0.0	4.0	0.0	15.0	1.0	1.0	0.0	0.0
OTU2581	0.0	0.0	0.0	0.0	0.0	0.0	0.0	0.0	0.0	0.0	10.0	0.0	0.0	0.0	0.0
OTU2582	0.0	0.0	0.0	0.0	0.0	3.0	1.0	0.0	4.0	0.0	13.0	1.0	2.0	0.0	0.0
OTU2583	0.0	0.0	0.0	0.0	0.0	4.0	0.0	1.0	3.0	0.0	18.0	0.0	4.0	0.0	0.0
OTU2584	0.0	0.0	0.0	0.0	0.0	2.0	0.0	0.0	2.0	0.0	13.0	0.0	3.0	0.0	0.0
OTU2585	0.0	0.0	0.0	0.0	0.0	3.0	0.0	0.0	0.0	0.0	8.0	0.0	0.0	0.0	0.0
OTU2586	0.0	0.0	0.0	0.0	0.0	2.0	0.0	0.0	2.0	0.0	22.0	0.0	5.0	0.0	0.0
OTU2587	0.0	0.0	0.0	0.0	0.0	0.0	0.0	0.0	1.0	0.0	13.0	0.0	2.0	0.0	0.0
OTU2588	0.0	0.0	0.0	0.0	0.0	0.0	0.0	0.0	0.0	0.0	5.0	0.0	0.0	0.0	0.0
OTU2589	0.0	0.0	0.0	0.0	0.0	5.0	0.0	0.0	4.0	0.0	29.0	0.0	2.0	0.0	0.0
OTU259	10.0	0.0	0.0	0.0	0.0	0.0	0.0	0.0	0.0	0.0	0.0	208.0	0.0	0.0	0.0
OTU2590	0.0	0.0	0.0	0.0	0.0	0.0	0.0	0.0	2.0	0.0	8.0	0.0	2.0	0.0	0.0
OTU2591	0.0	0.0	0.0	0.0	0.0	1.0	0.0	0.0	0.0	0.0	5.0	0.0	0.0	0.0	0.0
OTU2592	0.0	0.0	15.0	26.0	0.0	66.0	51.0	8.0	47.0	79.0	190.0	0.0	62.0	0.0	0.0
OTU2593	0.0	0.0	0.0	0.0	0.0	5.0	0.0	0.0	3.0	0.0	33.0	0.0	2.0	0.0	0.0
OTU2594	0.0	0.0	0.0	0.0	0.0	0.0	1.0	0.0	0.0	0.0	7.0	0.0	0.0	0.0	0.0
OTU2595	0.0	0.0	0.0	0.0	0.0	0.0	0.0	0.0	0.0	0.0	11.0	0.0	0.0	0.0	0.0
OTU2596	0.0	0.0	0.0	0.0	0.0	0.0	0.0	0.0	0.0	0.0	7.0	0.0	6.0	0.0	0.0
OTU2597	0.0	0.0	0.0	0.0	0.0	4.0	0.0	1.0	5.0	0.0	9.0	0.0	5.0	0.0	0.0
OTU2598	0.0	0.0	0.0	0.0	0.0	1.0	0.0	0.0	2.0	0.0	19.0	0.0	6.0	0.0	0.0
OTU2599	1.0	0.0	0.0	1.0	0.0	10.0	0.0	0.0	12.0	0.0	33.0	0.0	4.0	0.0	0.0
OTU26	28.0	17.0	0.0	278.0	3078.0	0.0	0.0	0.0	0.0	2.0	0.0	0.0	0.0	3078.0	0.0
OTU260	23.0	0.0	170.0	0.0	0.0	1.0	3.0	1.0	0.0	0.0	2.0	1.0	0.0	0.0	25.0
OTU2600	0.0	0.0	0.0	0.0	0.0	5.0	0.0	0.0	2.0	0.0	5.0	0.0	1.0	0.0	0.0
OTU2601	0.0	0.0	0.0	0.0	0.0	0.0	0.0	2.0	0.0	0.0	3.0	1.0	0.0	1.0	0.0
OTU2602	0.0	0.0	1.0	0.0	0.0	0.0	0.0	1.0	5.0	0.0	6.0	0.0	0.0	0.0	0.0
OTU2603	0.0	0.0	0.0	0.0	0.0	1.0	0.0	2.0	1.0	0.0	6.0	1.0	1.0	0.0	0.0
OTU2604	0.0	0.0	0.0	0.0	0.0	3.0	0.0	0.0	4.0	0.0	9.0	0.0	2.0	0.0	0.0
OTU2605	0.0	1.0	0.0	0.0	0.0	4.0	6.0	2.0	3.0	1.0	20.0	0.0	4.0	0.0	1.0
OTU2606	0.0	0.0	0.0	0.0	0.0	0.0	0.0	0.0	0.0	0.0	7.0	0.0	2.0	0.0	0.0
OTU2607	0.0	13.0	0.0	0.0	0.0	0.0	0.0	0.0	1.0	1.0	11.0	0.0	0.0	0.0	0.0
OTU2608	0.0	0.0	0.0	0.0	0.0	3.0	0.0	0.0	2.0	0.0	4.0	0.0	2.0	0.0	0.0
OTU2609	0.0	0.0	0.0	0.0	0.0	0.0	0.0	1.0	2.0	0.0	12.0	0.0	2.0	0.0	0.0
OTU2610	0.0	0.0	0.0	0.0	0.0	1.0	0.0	0.0	2.0	0.0	17.0	0.0	1.0	0.0	0.0
OTU2611	0.0	0.0	0.0	0.0	0.0	1.0	0.0	0.0	2.0	0.0	7.0	0.0	0.0	0.0	0.0
OTU2612	0.0	0.0	0.0	19.0	0.0	3.0	0.0	0.0	5.0	20.0	12.0	0.0	9.0	0.0	0.0
OTU2613	0.0	0.0	0.0	0.0	0.0	2.0	0.0	0.0	10.0	0.0	17.0	2.0	5.0	0.0	0.0
OTU2614	0.0	0.0	0.0	0.0	0.0	0.0	0.0	0.0	2.0	0.0	6.0	0.0	2.0	0.0	0.0
OTU2615	0.0	0.0	0.0	0.0	0.0	1.0	0.0	2.0	2.0	0.0	6.0	2.0	0.0	0.0	0.0
OTU2616	0.0	0.0	0.0	0.0	0.0	1.0	0.0	0.0	1.0	0.0	8.0	0.0	3.0	0.0	0.0
OTU2617	0.0	0.0	0.0	0.0	0.0	5.0	0.0	2.0	1.0	0.0	7.0	0.0	1.0	0.0	0.0
OTU2618	0.0	0.0	0.0	0.0	0.0	9.0	0.0	0.0	9.0	0.0	39.0	0.0	4.0	0.0	0.0
OTU2619	0.0	0.0	0.0	0.0	0.0	0.0	0.0	0.0	3.0	0.0	4.0	1.0	0.0	0.0	0.0
OTU262	0.0	76.0	3.0	32.0	457.0	40.0	0.0	0.0	12.0	0.0	0.0	0.0	0.0	252.0	0.0
OTU2620	0.0	0.0	0.0	0.0	0.0	4.0	0.0	1.0	1.0	0.0	22.0	0.0	4.0	0.0	0.0
OTU2621	0.0	0.0	0.0	0.0	0.0	0.0	0.0	1.0	0.0	0.0	2.0	1.0	0.0	0.0	0.0
OTU2622	0.0	0.0	0.0	0.0	0.0	0.0	0.0	1.0	0.0	0.0	4.0	0.0	1.0	0.0	1.0
OTU2623	0.0	0.0	0.0	0.0	0.0	2.0	0.0	0.0	2.0	0.0	5.0	0.0	2.0	0.0	0.0
OTU2624	0.0	0.0	0.0	0.0	0.0	0.0	0.0	0.0	2.0	0.0	5.0	1.0	2.0	0.0	0.0
OTU2625	0.0	0.0	0.0	0.0	0.0	1.0	0.0	0.0	4.0	0.0	8.0	1.0	3.0	0.0	0.0
OTU2626	0.0	0.0	0.0	0.0	0.0	1.0	0.0	1.0	0.0	0.0	2.0	0.0	1.0	0.0	0.0
OTU2627	0.0	0.0	0.0	0.0	0.0	5.0	0.0	0.0	6.0	0.0	15.0	0.0	3.0	0.0	0.0
OTU2628	0.0	0.0	0.0	0.0	0.0	4.0	0.0	1.0	7.0	0.0	29.0	0.0	1.0	0.0	0.0
OTU2629	0.0	0.0	0.0	0.0	0.0	3.0	0.0	0.0	3.0	0.0	12.0	0.0	3.0	0.0	0.0
OTU263	0.0	0.0	0.0	208.0	0.0	2.0	191.0	1.0	0.0	194.0	1.0	4.0	121.0	1.0	1.0
OTU2630	0.0	0.0	0.0	0.0	0.0	9.0	0.0	1.0	8.0	0.0	41.0	0.0	5.0	0.0	0.0
OTU2631	0.0	0.0	0.0	0.0	0.0	7.0	0.0	2.0	9.0	0.0	13.0	0.0	2.0	0.0	0.0
OTU2632	0.0	0.0	0.0	0.0	0.0	1.0	0.0	0.0	3.0	0.0	7.0	0.0	1.0	0.0	0.0
OTU2633	0.0	0.0	0.0	1.0	0.0	1.0	0.0	0.0	2.0	0.0	5.0	1.0	1.0	0.0	0.0
OTU2634	0.0	0.0	0.0	0.0	0.0	2.0	0.0	1.0	2.0	0.0	17.0	1.0	3.0	0.0	0.0
OTU2635	0.0	0.0	0.0	0.0	0.0	2.0	0.0	0.0	6.0	0.0	6.0	1.0	1.0	0.0	0.0
OTU2636	0.0	0.0	0.0	0.0	0.0	6.0	0.0	0.0	13.0	2.0	29.0	0.0	8.0	0.0	0.0
OTU2637	0.0	0.0	0.0	0.0	0.0	2.0	0.0	1.0	3.0	5.0	3.0	0.0	0.0	0.0	0.0
OTU2638	0.0	0.0	0.0	0.0	0.0	0.0	0.0	1.0	2.0	0.0	4.0	1.0	0.0	0.0	0.0
OTU2639	0.0	0.0	0.0	0.0	0.0	1.0	0.0	0.0	1.0	0.0	3.0	0.0	0.0	0.0	0.0
OTU264	0.0	0.0	0.0	145.0	0.0	0.0	80.0	0.0	0.0	152.0	0.0	0.0	103.0	0.0	0.0
OTU2640	0.0	0.0	0.0	0.0	0.0	2.0	0.0	0.0	5.0	0.0	7.0	2.0	4.0	0.0	0.0
OTU2641	0.0	0.0	0.0	0.0	0.0	0.0	0.0	1.0	4.0	0.0	7.0	1.0	3.0	0.0	0.0
OTU2642	0.0	0.0	0.0	0.0	0.0	7.0	0.0	2.0	13.0	1.0	30.0	0.0	5.0	0.0	0.0
OTU2643	0.0	0.0	0.0	0.0	0.0	10.0	0.0	1.0	11.0	12.0	8.0	1.0	4.0	0.0	0.0
OTU2644	1.0	0.0	0.0	0.0	0.0	1.0	0.0	0.0	1.0	0.0	1.0	0.0	0.0	0.0	0.0
OTU2645	0.0	0.0	0.0	0.0	0.0	4.0	0.0	0.0	5.0	0.0	2.0	0.0	3.0	0.0	0.0
OTU2646	0.0	0.0	0.0	1.0	0.0	3.0	3.0	0.0	5.0	0.0	12.0	0.0	5.0	0.0	0.0
OTU2647	0.0	0.0	0.0	0.0	0.0	5.0	0.0	0.0	5.0	0.0	7.0	0.0	0.0	0.0	0.0
OTU2648	0.0	0.0	0.0	0.0	0.0	3.0	0.0	1.0	2.0	0.0	6.0	0.0	1.0	0.0	0.0
OTU2649	0.0	0.0	0.0	0.0	0.0	1.0	0.0	0.0	2.0	0.0	1.0	0.0	0.0	0.0	0.0
OTU265	0.0	0.0	0.0	88.0	0.0	0.0	58.0	2.0	3.0	82.0	1.0	0.0	89.0	0.0	0.0
OTU2650	0.0	0.0	0.0	0.0	0.0	1.0	0.0	0.0	4.0	0.0	3.0	0.0	0.0	0.0	0.0
OTU2651	0.0	0.0	0.0	0.0	0.0	5.0	0.0	1.0	10.0	0.0	26.0	0.0	5.0	0.0	0.0
OTU2652	0.0	0.0	0.0	0.0	0.0	4.0	0.0	1.0	7.0	0.0	20.0	0.0	3.0	0.0	0.0
OTU2653	0.0	0.0	0.0	0.0	0.0	1.0	1.0	2.0	7.0	0.0	9.0	4.0	5.0	0.0	0.0
OTU2654	0.0	0.0	0.0	0.0	0.0	3.0	0.0	1.0	4.0	0.0	10.0	0.0	2.0	1.0	0.0
OTU2655	0.0	0.0	0.0	0.0	0.0	0.0	0.0	0.0	1.0	0.0	3.0	0.0	3.0	0.0	0.0
OTU2656	6.0	0.0	2.0	9.0	5.0	7.0	11.0	20.0	12.0	6.0	20.0	5.0	20.0	20.0	14.0
OTU2657	0.0	0.0	0.0	0.0	0.0	27.0	0.0	0.0	3.0	0.0	3.0	1.0	1.0	0.0	2.0
OTU2658	0.0	0.0	0.0	0.0	0.0	0.0	0.0	1.0	2.0	0.0	4.0	0.0	1.0	0.0	0.0
OTU2659	0.0	0.0	0.0	0.0	0.0	1.0	0.0	0.0	8.0	0.0	4.0	0.0	1.0	0.0	0.0
OTU266	0.0	54.0	0.0	56.0	333.0	56.0	0.0	0.0	8.0	0.0	0.0	0.0	0.0	351.0	4.0
OTU2660	0.0	0.0	0.0	0.0	0.0	2.0	0.0	0.0	2.0	0.0	2.0	0.0	1.0	0.0	0.0
OTU2661	0.0	0.0	0.0	1.0	0.0	49.0	10.0	7.0	59.0	13.0	204.0	2.0	47.0	0.0	1.0
OTU2662	0.0	0.0	0.0	0.0	0.0	6.0	0.0	0.0	4.0	1.0	6.0	0.0	2.0	0.0	0.0
OTU2663	0.0	0.0	0.0	0.0	0.0	2.0	0.0	0.0	3.0	0.0	10.0	0.0	4.0	0.0	0.0
OTU2664	1.0	3.0	0.0	0.0	0.0	5.0	1.0	1.0	0.0	0.0	4.0	2.0	19.0	0.0	0.0
OTU2665	0.0	0.0	1.0	3.0	0.0	8.0	0.0	7.0	28.0	0.0	47.0	6.0	15.0	0.0	0.0
OTU2666	0.0	0.0	0.0	0.0	0.0	1.0	0.0	0.0	5.0	0.0	4.0	0.0	2.0	0.0	0.0
OTU2667	0.0	0.0	0.0	0.0	0.0	1.0	0.0	3.0	5.0	0.0	8.0	2.0	3.0	0.0	0.0
OTU2668	0.0	0.0	0.0	0.0	0.0	0.0	1.0	0.0	9.0	0.0	0.0	1.0	2.0	0.0	0.0
OTU2669	0.0	0.0	0.0	0.0	0.0	2.0	0.0	1.0	7.0	0.0	2.0	0.0	0.0	0.0	0.0
OTU267	79.0	281.0	0.0	0.0	235.0	0.0	0.0	6.0	96.0	0.0	0.0	0.0	1.0	133.0	0.0
OTU2670	0.0	0.0	0.0	0.0	0.0	0.0	0.0	0.0	9.0	0.0	0.0	0.0	0.0	0.0	8.0
OTU2671	0.0	0.0	0.0	0.0	0.0	0.0	0.0	0.0	6.0	0.0	0.0	1.0	0.0	0.0	0.0
OTU2672	0.0	0.0	0.0	0.0	0.0	2.0	0.0	0.0	4.0	0.0	0.0	0.0	0.0	0.0	0.0
OTU2673	0.0	0.0	0.0	0.0	0.0	1.0	0.0	0.0	4.0	0.0	5.0	0.0	0.0	0.0	1.0
OTU2674	0.0	0.0	0.0	0.0	0.0	8.0	0.0	0.0	5.0	0.0	4.0	0.0	1.0	0.0	0.0
OTU2675	0.0	0.0	0.0	0.0	0.0	4.0	0.0	0.0	8.0	0.0	0.0	1.0	0.0	0.0	0.0
OTU2676	0.0	0.0	0.0	4.0	0.0	20.0	0.0	0.0	6.0	0.0	0.0	0.0	3.0	1.0	0.0
OTU2677	0.0	0.0	0.0	0.0	0.0	3.0	0.0	0.0	4.0	0.0	1.0	0.0	0.0	0.0	0.0
OTU2678	0.0	0.0	0.0	0.0	0.0	3.0	0.0	1.0	4.0	0.0	6.0	1.0	1.0	0.0	0.0
OTU2679	0.0	0.0	0.0	0.0	0.0	3.0	0.0	0.0	3.0	11.0	5.0	1.0	2.0	1.0	0.0
OTU268	0.0	0.0	1.0	0.0	0.0	16.0	1.0	11.0	46.0	0.0	63.0	12.0	15.0	0.0	0.0
OTU2680	0.0	0.0	0.0	0.0	0.0	4.0	0.0	4.0	3.0	0.0	5.0	2.0	2.0	0.0	0.0
OTU2681	0.0	0.0	0.0	0.0	0.0	1.0	0.0	0.0	2.0	0.0	0.0	0.0	5.0	0.0	0.0
OTU2682	0.0	0.0	0.0	0.0	0.0	8.0	0.0	0.0	1.0	0.0	0.0	0.0	0.0	1.0	1.0
OTU2683	0.0	0.0	0.0	0.0	0.0	11.0	0.0	0.0	5.0	0.0	2.0	2.0	0.0	0.0	0.0
OTU2684	0.0	0.0	0.0	0.0	0.0	11.0	0.0	0.0	5.0	0.0	1.0	3.0	0.0	1.0	0.0
OTU2685	12.0	1.0	0.0	1.0	1.0	2.0	3.0	4.0	14.0	3.0	3.0	3.0	4.0	1.0	3.0
OTU2686	0.0	0.0	1.0	0.0	0.0	3.0	0.0	4.0	10.0	0.0	11.0	2.0	2.0	0.0	0.0
OTU2687	0.0	0.0	0.0	0.0	0.0	3.0	0.0	0.0	2.0	0.0	6.0	0.0	1.0	0.0	0.0
OTU2688	0.0	0.0	0.0	0.0	0.0	0.0	8.0	0.0	0.0	0.0	0.0	0.0	0.0	0.0	0.0
OTU2689	0.0	0.0	0.0	0.0	0.0	3.0	13.0	0.0	3.0	0.0	6.0	0.0	1.0	0.0	0.0
OTU269	1.0	0.0	3.0	1.0	1.0	14.0	1.0	16.0	32.0	0.0	84.0	6.0	14.0	0.0	0.0
OTU2690	0.0	0.0	0.0	0.0	0.0	0.0	5.0	0.0	0.0	0.0	0.0	0.0	0.0	0.0	0.0
OTU2691	0.0	0.0	0.0	1.0	0.0	0.0	8.0	1.0	0.0	0.0	0.0	0.0	2.0	1.0	0.0
OTU2692	0.0	0.0	0.0	0.0	0.0	0.0	6.0	0.0	0.0	0.0	0.0	0.0	0.0	0.0	0.0
OTU2693	0.0	0.0	0.0	0.0	0.0	3.0	9.0	0.0	3.0	11.0	0.0	0.0	3.0	0.0	0.0
OTU2694	0.0	0.0	0.0	0.0	0.0	0.0	12.0	0.0	1.0	0.0	4.0	0.0	4.0	0.0	0.0
OTU2695	0.0	0.0	0.0	0.0	0.0	0.0	7.0	0.0	0.0	0.0	0.0	0.0	0.0	0.0	0.0
OTU2696	0.0	0.0	0.0	0.0	0.0	0.0	10.0	0.0	1.0	0.0	0.0	0.0	1.0	0.0	0.0
OTU2697	1.0	0.0	0.0	0.0	0.0	1.0	5.0	0.0	5.0	0.0	2.0	2.0	5.0	0.0	0.0
OTU2698	0.0	0.0	0.0	0.0	0.0	0.0	15.0	0.0	0.0	0.0	0.0	0.0	7.0	0.0	0.0
OTU2699	0.0	0.0	0.0	0.0	0.0	0.0	8.0	0.0	0.0	0.0	0.0	0.0	0.0	0.0	0.0
OTU27	0.0	1183.0	0.0	275.0	596.0	16.0	0.0	716.0	101.0	1.0	0.0	0.0	0.0	638.0	9.0
OTU270	0.0	0.0	0.0	172.0	0.0	1.0	130.0	3.0	0.0	210.0	2.0	1.0	146.0	0.0	3.0
OTU2700	0.0	0.0	0.0	8.0	0.0	0.0	9.0	0.0	0.0	0.0	0.0	0.0	0.0	0.0	0.0
OTU2701	6.0	0.0	0.0	0.0	0.0	5.0	7.0	0.0	11.0	2.0	0.0	2.0	1.0	0.0	0.0
OTU2702	0.0	0.0	0.0	0.0	0.0	0.0	6.0	0.0	0.0	12.0	0.0	0.0	1.0	0.0	0.0
OTU2703	0.0	0.0	0.0	0.0	0.0	0.0	5.0	0.0	0.0	5.0	0.0	0.0	2.0	0.0	0.0
OTU2704	0.0	0.0	0.0	0.0	0.0	2.0	7.0	1.0	3.0	0.0	21.0	0.0	6.0	0.0	0.0
OTU2705	0.0	0.0	0.0	0.0	0.0	0.0	5.0	0.0	0.0	9.0	0.0	0.0	1.0	0.0	0.0
OTU2706	0.0	0.0	0.0	0.0	0.0	0.0	5.0	0.0	0.0	0.0	0.0	0.0	0.0	0.0	0.0
OTU2707	0.0	0.0	0.0	2.0	0.0	2.0	9.0	1.0	0.0	1.0	3.0	3.0	11.0	0.0	1.0
OTU2708	0.0	0.0	0.0	0.0	0.0	0.0	5.0	0.0	0.0	0.0	0.0	0.0	0.0	0.0	0.0
OTU2709	0.0	0.0	0.0	0.0	0.0	0.0	14.0	0.0	0.0	4.0	0.0	0.0	3.0	0.0	0.0
OTU271	0.0	0.0	0.0	0.0	0.0	0.0	0.0	0.0	0.0	0.0	0.0	124.0	0.0	0.0	0.0
OTU2710	0.0	0.0	0.0	0.0	0.0	0.0	6.0	0.0	0.0	0.0	0.0	0.0	0.0	0.0	0.0
OTU2711	0.0	0.0	0.0	0.0	0.0	0.0	11.0	0.0	0.0	0.0	0.0	0.0	0.0	0.0	0.0
OTU2712	0.0	0.0	0.0	0.0	0.0	1.0	7.0	0.0	0.0	1.0	1.0	0.0	0.0	0.0	0.0
OTU2713	0.0	0.0	0.0	0.0	0.0	2.0	8.0	0.0	1.0	0.0	4.0	0.0	1.0	0.0	0.0
OTU2714	0.0	0.0	0.0	0.0	0.0	0.0	7.0	0.0	0.0	0.0	0.0	0.0	0.0	0.0	0.0
OTU2715	0.0	0.0	0.0	0.0	0.0	0.0	8.0	0.0	0.0	0.0	0.0	1.0	0.0	0.0	0.0
OTU2716	0.0	0.0	0.0	0.0	0.0	1.0	9.0	0.0	0.0	3.0	0.0	4.0	6.0	0.0	0.0
OTU2717	0.0	0.0	0.0	8.0	0.0	0.0	4.0	0.0	0.0	8.0	1.0	0.0	3.0	0.0	0.0
OTU2718	0.0	0.0	0.0	0.0	0.0	0.0	10.0	0.0	0.0	0.0	0.0	0.0	0.0	0.0	0.0
OTU2719	0.0	0.0	0.0	0.0	0.0	3.0	10.0	0.0	3.0	0.0	12.0	1.0	3.0	0.0	0.0
OTU272	0.0	0.0	0.0	0.0	0.0	0.0	0.0	0.0	0.0	0.0	0.0	127.0	0.0	0.0	52.0
OTU2720	0.0	0.0	0.0	0.0	0.0	1.0	6.0	0.0	1.0	0.0	0.0	0.0	2.0	0.0	0.0
OTU2721	0.0	0.0	0.0	0.0	0.0	0.0	7.0	0.0	0.0	0.0	0.0	0.0	0.0	0.0	0.0
OTU2722	2.0	0.0	0.0	28.0	0.0	4.0	32.0	0.0	6.0	84.0	3.0	0.0	31.0	0.0	0.0
OTU2723	0.0	0.0	0.0	0.0	0.0	2.0	5.0	0.0	1.0	1.0	0.0	0.0	0.0	0.0	0.0
OTU2724	0.0	0.0	0.0	0.0	0.0	0.0	6.0	0.0	0.0	0.0	0.0	0.0	0.0	0.0	0.0
OTU2725	0.0	0.0	0.0	0.0	0.0	0.0	9.0	0.0	0.0	0.0	0.0	0.0	0.0	0.0	0.0
OTU2726	0.0	0.0	0.0	0.0	0.0	0.0	6.0	0.0	1.0	0.0	4.0	0.0	2.0	1.0	0.0
OTU2727	0.0	0.0	0.0	0.0	0.0	0.0	4.0	1.0	0.0	0.0	1.0	0.0	0.0	0.0	0.0
OTU2728	0.0	0.0	0.0	0.0	0.0	0.0	12.0	0.0	0.0	0.0	0.0	0.0	1.0	0.0	0.0
OTU2729	0.0	0.0	0.0	0.0	0.0	0.0	7.0	0.0	0.0	0.0	0.0	0.0	0.0	0.0	0.0
OTU273	0.0	227.0	0.0	123.0	0.0	0.0	0.0	0.0	0.0	0.0	0.0	0.0	0.0	0.0	0.0
OTU2730	0.0	0.0	0.0	0.0	1.0	1.0	4.0	1.0	0.0	0.0	0.0	0.0	4.0	0.0	0.0
OTU2731	0.0	0.0	0.0	1.0	0.0	0.0	25.0	0.0	0.0	3.0	0.0	0.0	12.0	0.0	0.0
OTU2732	0.0	0.0	0.0	0.0	1.0	8.0	6.0	1.0	1.0	4.0	3.0	0.0	6.0	0.0	0.0
OTU2733	0.0	0.0	0.0	0.0	0.0	0.0	7.0	0.0	0.0	0.0	0.0	0.0	1.0	0.0	0.0
OTU2734	0.0	0.0	0.0	0.0	0.0	0.0	5.0	0.0	0.0	0.0	0.0	0.0	1.0	0.0	0.0
OTU2735	0.0	0.0	0.0	0.0	0.0	0.0	7.0	0.0	0.0	0.0	0.0	0.0	1.0	0.0	0.0
OTU2736	0.0	0.0	0.0	0.0	0.0	0.0	3.0	0.0	0.0	0.0	0.0	0.0	1.0	0.0	0.0
OTU2737	0.0	0.0	0.0	0.0	0.0	0.0	3.0	0.0	0.0	0.0	0.0	0.0	2.0	0.0	0.0
OTU2738	0.0	0.0	0.0	29.0	0.0	0.0	32.0	0.0	0.0	26.0	0.0	0.0	32.0	0.0	0.0
OTU2739	0.0	0.0	0.0	0.0	0.0	1.0	2.0	1.0	0.0	0.0	0.0	1.0	0.0	0.0	0.0
OTU274	0.0	0.0	0.0	3.0	1.0	382.0	0.0	0.0	51.0	1.0	51.0	105.0	33.0	0.0	1.0
OTU2740	0.0	0.0	0.0	0.0	0.0	0.0	3.0	0.0	0.0	4.0	0.0	0.0	1.0	0.0	0.0
OTU2741	0.0	0.0	0.0	0.0	0.0	0.0	5.0	0.0	0.0	1.0	0.0	0.0	6.0	0.0	0.0
OTU2742	0.0	0.0	0.0	0.0	0.0	0.0	7.0	0.0	0.0	2.0	1.0	0.0	4.0	0.0	0.0
OTU2743	0.0	0.0	0.0	0.0	0.0	0.0	20.0	0.0	0.0	5.0	0.0	0.0	10.0	0.0	0.0
OTU2744	0.0	0.0	0.0	61.0	0.0	3.0	21.0	1.0	1.0	28.0	1.0	5.0	24.0	1.0	1.0
OTU2745	0.0	0.0	0.0	0.0	0.0	0.0	4.0	0.0	0.0	5.0	0.0	0.0	1.0	0.0	0.0
OTU2746	0.0	0.0	0.0	0.0	0.0	0.0	2.0	0.0	0.0	0.0	0.0	0.0	3.0	0.0	0.0
OTU2747	0.0	0.0	0.0	0.0	0.0	0.0	3.0	0.0	0.0	3.0	0.0	0.0	3.0	0.0	0.0
OTU2748	0.0	0.0	0.0	2.0	0.0	0.0	4.0	0.0	0.0	0.0	0.0	0.0	3.0	0.0	0.0
OTU2749	0.0	0.0	0.0	2.0	0.0	0.0	5.0	0.0	1.0	16.0	0.0	0.0	3.0	0.0	0.0
OTU275	0.0	0.0	0.0	149.0	0.0	0.0	115.0	4.0	2.0	134.0	0.0	0.0	136.0	0.0	0.0
OTU2750	0.0	0.0	0.0	6.0	0.0	0.0	4.0	0.0	1.0	9.0	0.0	0.0	11.0	0.0	0.0
OTU2751	0.0	0.0	0.0	0.0	0.0	0.0	1.0	0.0	0.0	0.0	0.0	0.0	5.0	0.0	0.0
OTU2752	0.0	0.0	0.0	0.0	0.0	0.0	0.0	8.0	0.0	0.0	0.0	0.0	0.0	0.0	0.0
OTU2753	0.0	2.0	0.0	1.0	5.0	0.0	5.0	5.0	0.0	1.0	4.0	6.0	1.0	11.0	7.0
OTU2754	0.0	0.0	0.0	2.0	0.0	4.0	0.0	2.0	0.0	0.0	0.0	0.0	0.0	2.0	1.0
OTU2755	3.0	0.0	0.0	0.0	0.0	0.0	0.0	1.0	0.0	0.0	0.0	0.0	0.0	0.0	0.0
OTU2756	1.0	0.0	0.0	1.0	0.0	0.0	0.0	1.0	0.0	0.0	0.0	0.0	1.0	0.0	0.0
OTU2757	0.0	0.0	0.0	2.0	1.0	2.0	0.0	1.0	1.0	0.0	1.0	0.0	0.0	2.0	5.0
OTU2758	0.0	0.0	0.0	0.0	20.0	0.0	0.0	0.0	0.0	0.0	0.0	0.0	0.0	8.0	0.0
OTU2759	0.0	0.0	0.0	0.0	7.0	0.0	0.0	0.0	0.0	0.0	0.0	0.0	0.0	2.0	0.0
OTU276	0.0	0.0	0.0	0.0	0.0	0.0	0.0	0.0	0.0	0.0	0.0	213.0	0.0	0.0	0.0
OTU2760	0.0	0.0	0.0	0.0	4.0	0.0	0.0	0.0	0.0	0.0	0.0	0.0	0.0	5.0	0.0
OTU2761	0.0	0.0	0.0	0.0	6.0	0.0	0.0	0.0	0.0	0.0	0.0	0.0	0.0	11.0	0.0
OTU2762	0.0	0.0	0.0	0.0	1.0	0.0	0.0	0.0	0.0	0.0	0.0	0.0	0.0	7.0	0.0
OTU2763	0.0	0.0	0.0	0.0	0.0	8.0	0.0	0.0	0.0	0.0	0.0	0.0	0.0	0.0	0.0
OTU2764	0.0	0.0	0.0	0.0	0.0	5.0	0.0	0.0	1.0	0.0	0.0	0.0	0.0	0.0	0.0
OTU2765	0.0	0.0	0.0	0.0	0.0	6.0	0.0	0.0	0.0	0.0	0.0	0.0	0.0	0.0	0.0
OTU2766	1.0	0.0	0.0	0.0	0.0	9.0	0.0	0.0	2.0	0.0	0.0	0.0	0.0	0.0	0.0
OTU2767	0.0	0.0	0.0	0.0	0.0	2.0	0.0	0.0	2.0	0.0	0.0	0.0	2.0	0.0	0.0
OTU2768	0.0	0.0	0.0	0.0	0.0	4.0	0.0	0.0	0.0	0.0	1.0	0.0	4.0	0.0	0.0
OTU2769	0.0	0.0	0.0	3.0	0.0	5.0	0.0	0.0	0.0	5.0	0.0	8.0	0.0	1.0	1.0
OTU277	1.0	0.0	2.0	82.0	1.0	53.0	39.0	10.0	76.0	97.0	375.0	3.0	141.0	0.0	12.0
OTU2770	0.0	0.0	0.0	1.0	0.0	0.0	0.0	5.0	2.0	0.0	0.0	0.0	0.0	12.0	1.0
OTU2771	1.0	0.0	1.0	2.0	0.0	1.0	0.0	0.0	0.0	0.0	0.0	0.0	10.0	2.0	0.0
OTU2772	0.0	0.0	0.0	0.0	0.0	0.0	0.0	0.0	0.0	0.0	0.0	0.0	0.0	0.0	15.0
OTU2773	0.0	3.0	0.0	0.0	0.0	0.0	0.0	1.0	0.0	0.0	0.0	0.0	0.0	0.0	7.0
OTU2774	0.0	0.0	0.0	0.0	0.0	0.0	0.0	0.0	0.0	0.0	0.0	0.0	0.0	0.0	5.0
OTU2775	0.0	0.0	0.0	4.0	0.0	7.0	14.0	1.0	8.0	25.0	6.0	1.0	20.0	0.0	5.0
OTU2776	0.0	0.0	0.0	0.0	0.0	0.0	0.0	0.0	0.0	0.0	0.0	0.0	0.0	0.0	7.0
OTU2777	0.0	0.0	0.0	0.0	0.0	0.0	0.0	0.0	0.0	0.0	0.0	0.0	0.0	0.0	6.0
OTU2778	0.0	0.0	0.0	0.0	0.0	0.0	0.0	0.0	0.0	0.0	0.0	0.0	0.0	0.0	5.0
OTU2779	3.0	0.0	0.0	1.0	0.0	0.0	1.0	4.0	1.0	2.0	3.0	0.0	2.0	0.0	19.0
OTU278	0.0	0.0	0.0	92.0	0.0	0.0	61.0	0.0	0.0	29.0	1.0	0.0	21.0	1.0	0.0
OTU2780	0.0	0.0	0.0	0.0	0.0	0.0	0.0	0.0	0.0	0.0	0.0	0.0	0.0	0.0	5.0
OTU2781	0.0	0.0	0.0	0.0	0.0	0.0	0.0	0.0	0.0	0.0	0.0	0.0	0.0	0.0	6.0
OTU2782	0.0	0.0	0.0	0.0	0.0	0.0	0.0	0.0	0.0	0.0	0.0	2.0	0.0	0.0	10.0
OTU2783	0.0	0.0	0.0	0.0	0.0	0.0	1.0	0.0	0.0	0.0	0.0	0.0	2.0	0.0	8.0
OTU2784	0.0	0.0	0.0	0.0	0.0	0.0	0.0	0.0	0.0	0.0	0.0	0.0	2.0	0.0	2.0
OTU2785	0.0	0.0	0.0	0.0	0.0	0.0	0.0	0.0	0.0	0.0	0.0	11.0	0.0	0.0	3.0
OTU2786	0.0	0.0	0.0	0.0	0.0	0.0	0.0	0.0	0.0	0.0	0.0	30.0	0.0	0.0	1.0
OTU2787	4.0	0.0	0.0	0.0	0.0	0.0	0.0	0.0	0.0	0.0	0.0	0.0	0.0	0.0	1.0
OTU2788	8.0	0.0	0.0	0.0	0.0	0.0	0.0	0.0	0.0	0.0	0.0	0.0	0.0	0.0	0.0
OTU2789	11.0	0.0	0.0	0.0	0.0	5.0	0.0	1.0	0.0	0.0	0.0	0.0	1.0	0.0	1.0
OTU279	0.0	0.0	0.0	0.0	0.0	0.0	0.0	0.0	0.0	0.0	0.0	0.0	0.0	0.0	125.0
OTU2790	7.0	0.0	0.0	0.0	0.0	6.0	0.0	0.0	0.0	0.0	0.0	0.0	0.0	0.0	5.0
OTU2791	6.0	0.0	0.0	0.0	0.0	0.0	1.0	0.0	0.0	0.0	0.0	0.0	0.0	1.0	0.0
OTU2792	9.0	0.0	0.0	0.0	0.0	0.0	0.0	0.0	0.0	0.0	0.0	0.0	0.0	0.0	0.0
OTU2793	15.0	0.0	0.0	0.0	0.0	0.0	0.0	0.0	0.0	0.0	0.0	0.0	1.0	0.0	0.0
OTU2794	8.0	0.0	0.0	0.0	0.0	0.0	0.0	0.0	0.0	1.0	0.0	0.0	0.0	0.0	0.0
OTU2795	7.0	0.0	0.0	0.0	0.0	0.0	0.0	0.0	0.0	0.0	0.0	0.0	0.0	0.0	0.0
OTU2796	7.0	0.0	0.0	0.0	0.0	0.0	0.0	0.0	0.0	0.0	0.0	0.0	0.0	0.0	0.0
OTU2797	13.0	0.0	0.0	0.0	0.0	0.0	1.0	1.0	0.0	0.0	0.0	0.0	0.0	0.0	0.0
OTU2798	8.0	0.0	0.0	0.0	0.0	0.0	0.0	0.0	0.0	0.0	0.0	0.0	0.0	0.0	0.0
OTU2799	3.0	0.0	0.0	3.0	0.0	0.0	0.0	0.0	0.0	0.0	0.0	4.0	1.0	0.0	0.0
OTU28	51.0	0.0	822.0	101.0	34.0	72.0	19.0	170.0	215.0	20.0	114.0	950.0	7.0	29.0	435.0
OTU280	0.0	1.0	0.0	2.0	0.0	0.0	0.0	0.0	1.0	4.0	4.0	0.0	34.0	0.0	103.0
OTU2800	1.0	0.0	0.0	0.0	0.0	0.0	0.0	0.0	0.0	0.0	0.0	24.0	0.0	0.0	1.0
OTU2801	0.0	0.0	0.0	2.0	0.0	1.0	0.0	1.0	0.0	8.0	0.0	2.0	12.0	0.0	2.0
OTU2802	0.0	0.0	0.0	0.0	0.0	0.0	0.0	0.0	0.0	0.0	0.0	0.0	7.0	0.0	0.0
OTU2803	0.0	0.0	0.0	0.0	0.0	0.0	0.0	0.0	0.0	0.0	0.0	0.0	5.0	0.0	0.0
OTU2804	0.0	0.0	0.0	0.0	0.0	0.0	4.0	0.0	1.0	0.0	1.0	0.0	8.0	0.0	0.0
[truncated: 2,613 more rows]
