# Supplementary material for: Surface Microbiome Profiling of Dental Elevators Using Third‐Generation Sequencing: Implications for Infection Control in Dental Practice
Source: Microbiologyopen. 2025 Dec 8;14(6):e70178. doi: 10.1002/mbo3.70178 (PMC12685768; doi:10.1002/mbo3.70178)
Supplement: Supplementary file 1 — customer_backup. [file MBO3-14-e70178-s001.zip › customer_backup/customer_backup/Abundance_dir/allsample/allsample.phylum.abundance]

Phylum	M10	M16	M13	M14	M06	M07	M04	M05	M02	M17	M01	M15	M12	M08	M09
Abditibacteriota	0.0	0.0	0.0	149.0	0.0	23.0	47.0	3.0	27.0	84.0	4.0	6.0	26.0	0.0	0.0
Acidobacteriota	16.0	1.0	106.0	610.0	3.0	346.0	542.0	45.0	457.0	641.0	1229.0	1198.0	615.0	3.0	29.0
Actinobacteriota	888.0	710.0	10998.0	8987.0	4264.0	5056.0	6470.0	3149.0	7925.0	10880.0	10438.0	2913.0	7861.0	3784.0	1164.0
Aenigmarchaeota	0.0	0.0	0.0	0.0	1.0	0.0	0.0	0.0	0.0	0.0	0.0	0.0	2.0	2.0	4.0
Armatimonadota	1.0	0.0	0.0	41.0	1.0	18.0	45.0	1.0	12.0	81.0	5.0	3.0	34.0	1.0	0.0
Bacteroidota	14360.0	11444.0	1216.0	6410.0	9396.0	10894.0	1418.0	3165.0	4104.0	2400.0	4093.0	5456.0	3298.0	9956.0	9950.0
Bdellovibrionota	0.0	0.0	0.0	209.0	0.0	52.0	133.0	6.0	37.0	183.0	126.0	37.0	101.0	62.0	0.0
Calditrichota	0.0	0.0	1.0	0.0	0.0	0.0	0.0	0.0	0.0	0.0	0.0	159.0	0.0	0.0	1.0
Campylobacterota	29.0	3972.0	700.0	575.0	3937.0	751.0	49.0	62.0	717.0	27.0	90.0	278.0	71.0	3805.0	139.0
Chloroflexi	2.0	5.0	2.0	134.0	8.0	48.0	129.0	39.0	53.0	177.0	151.0	107.0	122.0	4.0	7.0
Cloacimonadota	0.0	0.0	0.0	0.0	0.0	0.0	0.0	0.0	0.0	0.0	0.0	3.0	0.0	0.0	0.0
Crenarchaeota	0.0	0.0	0.0	0.0	0.0	1.0	7.0	0.0	1.0	2.0	4.0	0.0	0.0	0.0	0.0
Cyanobacteria	54.0	0.0	11.0	44.0	2.0	303.0	8.0	33.0	160.0	140.0	1918.0	229.0	356.0	4.0	25.0
Dadabacteria	0.0	0.0	1.0	16.0	0.0	0.0	31.0	0.0	0.0	35.0	0.0	21.0	18.0	0.0	0.0
Deferribacterota	661.0	0.0	185.0	0.0	17.0	108.0	27.0	7.0	38.0	16.0	38.0	11.0	7.0	11.0	285.0
Deferrisomatota	0.0	0.0	0.0	0.0	0.0	0.0	0.0	0.0	0.0	0.0	0.0	3.0	0.0	0.0	0.0
Deinococcota	0.0	0.0	17.0	85.0	1.0	6.0	39.0	0.0	14.0	111.0	1.0	24.0	38.0	0.0	9.0
Dependentiae	0.0	0.0	2.0	8.0	0.0	0.0	3.0	1.0	0.0	21.0	3.0	33.0	8.0	0.0	0.0
Desulfobacterota	101.0	1596.0	212.0	435.0	67.0	145.0	34.0	978.0	196.0	162.0	305.0	4402.0	72.0	57.0	132.0
Elusimicrobiota	0.0	0.0	0.0	0.0	0.0	1.0	0.0	2.0	1.0	10.0	3.0	0.0	2.0	0.0	0.0
Entotheonellaeota	1.0	0.0	0.0	26.0	1.0	8.0	13.0	3.0	12.0	19.0	38.0	1.0	9.0	0.0	1.0
Fibrobacterota	0.0	0.0	1.0	0.0	0.0	1.0	0.0	2.0	1.0	17.0	0.0	51.0	4.0	0.0	0.0
Firmicutes	35498.0	17400.0	37466.0	13636.0	21249.0	15010.0	3403.0	30877.0	22516.0	4755.0	15589.0	18160.0	8598.0	15697.0	20437.0
Fusobacteriota	781.0	14046.0	2560.0	1661.0	9865.0	746.0	32884.0	1066.0	1233.0	42.0	87.0	31.0	221.0	10106.0	144.0
Gemmatimonadota	22.0	0.0	8.0	532.0	0.0	172.0	495.0	30.0	225.0	722.0	423.0	474.0	551.0	1.0	25.0
Hydrogenedentes	0.0	0.0	0.0	0.0	0.0	0.0	0.0	0.0	0.0	10.0	0.0	0.0	0.0	0.0	0.0
Latescibacterota	0.0	0.0	5.0	0.0	0.0	1.0	0.0	0.0	0.0	36.0	25.0	195.0	0.0	0.0	4.0
Methylomirabilota	0.0	0.0	0.0	57.0	0.0	75.0	6.0	6.0	91.0	12.0	404.0	1.0	55.0	0.0	0.0
Modulibacteria	0.0	0.0	1.0	0.0	0.0	0.0	0.0	0.0	0.0	0.0	0.0	96.0	0.0	0.0	0.0
Myxococcota	1.0	0.0	23.0	472.0	5.0	181.0	613.0	18.0	256.0	541.0	533.0	640.0	430.0	0.0	33.0
Nanoarchaeota	0.0	0.0	0.0	0.0	1.0	0.0	4.0	0.0	0.0	0.0	0.0	0.0	1.0	7.0	79.0
Nitrospinota	0.0	0.0	2.0	0.0	0.0	0.0	0.0	0.0	0.0	0.0	0.0	11.0	0.0	0.0	1.0
Nitrospirota	1.0	0.0	21.0	51.0	1.0	48.0	67.0	2.0	65.0	81.0	213.0	571.0	63.0	0.0	3.0
Patescibacteria	280.0	7247.0	147.0	1620.0	600.0	226.0	1915.0	156.0	370.0	2216.0	17.0	146.0	755.0	645.0	229.0
Planctomycetota	1.0	0.0	4.0	344.0	0.0	63.0	374.0	9.0	68.0	406.0	232.0	259.0	187.0	0.0	2.0
Proteobacteria	4348.0	2446.0	13767.0	20113.0	1490.0	12623.0	14745.0	14447.0	9680.0	29294.0	18038.0	17878.0	33046.0	2466.0	27609.0
Spirochaetota	0.0	331.0	2.0	1588.0	1597.0	70.0	45.0	951.0	79.0	4.0	5.0	78.0	5.0	1193.0	19.0
Sumerlaeota	0.0	0.0	0.0	225.0	0.0	7.0	223.0	0.0	6.0	207.0	3.0	6.0	161.0	0.0	0.0
Synergistota	207.0	1793.0	0.0	764.0	657.0	6.0	0.0	2070.0	625.0	0.0	1.0	0.0	0.0	424.0	87.0
Unassigned	0.0	0.0	0.0	1.0	2.0	0.0	0.0	0.0	0.0	8.0	0.0	0.0	0.0	4.0	24.0
Verrucomicrobiota	201.0	12.0	31.0	255.0	13.0	610.0	443.0	39.0	460.0	626.0	1025.0	540.0	389.0	43.0	79.0
unclassified_Archaea	0.0	0.0	0.0	0.0	3.0	1.0	1.0	0.0	0.0	1.0	0.0	127.0	5.0	7.0	195.0
unclassified_Bacteria	1.0	0.0	27.0	616.0	16.0	156.0	592.0	227.0	195.0	1043.0	440.0	992.0	413.0	68.0	7.0
