# Supplementary material for: Surface Microbiome Profiling of Dental Elevators Using Third‐Generation Sequencing: Implications for Infection Control in Dental Practice
Source: Microbiologyopen. 2025 Dec 8;14(6):e70178. doi: 10.1002/mbo3.70178 (PMC12685768; doi:10.1002/mbo3.70178)
Supplement: Supplementary file 1 — customer_backup. [file MBO3-14-e70178-s001.zip › customer_backup/customer_backup/Abundance_dir/allsample/allsample.phylum.reabundance]

Phylum	M10	M16	M13	M14	M06	M07	M04	M05	M02	M17	M01	M15	M12	M08	M09
Abditibacteriota	0.0	0.0	0.0	0.0024973183159023864	0.0	0.00048161487561772335	0.0007252526811202839	5.227027215388368e-05	0.0005440915685958407	0.0015269950918014904	7.209675384365819e-05	0.0001088139281828074	0.0004519852583269592	0.0	0.0
Acidobacteriota	0.00027848365649040967	1.6392636427716667e-05	0.0015699982226435214	0.010223920622150712	5.6394157565276245e-05	0.007245162911466628	0.008363552195046683	0.000784054082308255	0.009209253586974041	0.01165242683148519	0.022151727618463967	0.021726514327167216	0.010691189764272292	6.204756980351603e-05	0.00047757851226059287
Actinobacteriota	0.015455842935217746	0.011638771863678829	0.16289472125125884	0.15062684365781714	0.08015489595277933	0.10587151352709616	0.09983797546485597	0.05486636233752661	0.15970095115266827	0.1977822214142885	0.18813647915502624	0.052829162132752995	0.13665600445031628	0.07826266804550157	0.01916901338866657
Aenigmarchaeota	0.0	0.0	0.0	0.0	1.8798052521758747e-05	0.0	0.0	0.0	0.0	0.0	0.0	0.0	3.4768096794381466e-05	4.136504653567735e-05	6.587289824284044e-05
Armatimonadota	1.7405228530650607e-05	0.0	0.0	0.0006871815500134084	1.8798052521758747e-05	0.00037691598961387047	0.0006943908649023995	1.742342405129456e-05	0.00024181847493148477	0.0014724595528085806	9.012094230457272e-05	5.44069640914037e-05	0.0005910576455044849	2.0682523267838682e-05	0.0
Bacteroidota	0.24993908170014265	0.1875973312787896	0.0180105456484389	0.10743496916063296	0.1766265014944452	0.2281179328251949	0.02188102769848007	0.055145137122347324	0.08270191842656781	0.043628431194328327	0.07377300337052319	0.09894813202756607	0.057332591613935134	0.2059152016546019	0.16385883437906554
Bdellovibrionota	0.0	0.0	0.0	0.0035029498525073746	0.0	0.0010888684144400708	0.002052310778489314	0.00010454054430776735	0.0007456069643720781	0.0033266678785675323	0.002271047746075233	0.0006710192237939789	0.0017557888881162644	0.001282316442605998	0.0
Calditrichota	0.0	0.0	1.4811303987203037e-05	0.0	0.0	0.0	0.0	0.0	0.0	0.0	0.0	0.002883569096844396	0.0	0.0	1.646822456071011e-05
Campylobacterota	0.0005047516273888675	0.06511155189089061	0.010367912791042122	0.0096373022257978	0.07400793277816417	0.01572577267777871	0.0007561144973381684	0.0010802522911802623	0.014448653877156216	0.0004908198509361933	0.0016221769614823093	0.005041712005803409	0.0012342674362005425	0.07869700103412616	0.002289083213938705
Chloroflexi	3.481045706130121e-05	8.196318213858335e-05	2.9622607974406075e-05	0.0022459104317511407	0.00015038442017406998	0.001005109305636988	0.0019905871460535454	0.0006795135380004878	0.001068031597614058	0.003217596800581712	0.0027216524575980968	0.001940515052593399	0.002120853904457271	8.27300930713547e-05	0.00011527757192497078
Cloacimonadota	0.0	0.0	0.0	0.0	0.0	0.0	0.0	0.0	0.0	0.0	0.0	5.44069640914037e-05	0.0	0.0	0.0
Crenarchaeota	0.0	0.0	0.0	0.0	0.0	2.0939777200770582e-05	0.00010801635676259549	0.0	2.015153957762373e-05	3.635702599527359e-05	7.209675384365819e-05	0.0	0.0	0.0	0.0
Cyanobacteria	0.000939882340655133	0.0	0.00016292434385923332	0.0007374631268436577	3.7596105043517494e-05	0.006344752491833488	0.0001234472648715377	0.0005749729936927202	0.003224246332419798	0.002544991819669151	0.0345703934680341	0.004153064925643816	0.006188721229399902	8.27300930713547e-05	0.00041170561401775266
Dadabacteria	0.0	0.0	1.4811303987203037e-05	0.00026816840976133006	0.0	0.0	0.0004783581513772085	0.0	0.0	0.0006362479549172878	0.0	0.0003808487486398259	0.00031291287114943323	0.0	0.0
Deferribacterota	0.011504856058760051	0.0	0.002740091237632561	0.0	0.0003195668928698987	0.0022614959376832233	0.0004166345189414397	0.00012196396835906192	0.0007657585039497018	0.0002908562079621887	0.0006849191615147527	0.00019949220166848026	0.00012168833878033516	0.00022750775594622543	0.004693443999802381
Deferrisomatota	0.0	0.0	0.0	0.0	0.0	0.0	0.0	0.0	0.0	0.0	0.0	5.44069640914037e-05	0.0	0.0	0.0
Deinococcota	0.0	0.0	0.0002517921677824516	0.001424644676857066	1.8798052521758747e-05	0.00012563866320462348	0.0006018054162487463	0.0	0.0002821215540867322	0.002017814942737684	1.8024188460914547e-05	0.0004352557127312296	0.000660593839093248	0.0	0.000148214021046391
Dependentiae	0.0	0.0	2.9622607974406075e-05	0.00013408420488066506	0.0	0.0	4.629272432682664e-05	1.742342405129456e-05	0.0	0.0003817487729503727	5.407256538274364e-05	0.0005984766050054407	0.0001390723871775259	0.0	0.0
Desulfobacterota	0.0017579280815957113	0.026162647738635803	0.003139996445287043	0.007290828640386163	0.0012594695189578364	0.003036267694111735	0.0005246508757040352	0.017040108722166082	0.003949701757214252	0.002944919105617161	0.005497377480578936	0.07983315197678631	0.0012516514845977336	0.0011789038262668046	0.0021738056420137343
Elusimicrobiota	0.0	0.0	0.0	0.0	0.0	2.0939777200770582e-05	0.0	3.484684810258912e-05	2.015153957762373e-05	0.00018178512997636797	5.407256538274364e-05	0.0	3.4768096794381466e-05	0.0	0.0
Entotheonellaeota	1.7405228530650607e-05	0.0	0.0	0.0004357736658621614	1.8798052521758747e-05	0.00016751821760616466	0.00020060180541624876	5.227027215388368e-05	0.00024181847493148477	0.000345391746955099	0.0006849191615147528	1.8135654697134567e-05	0.00015645643557471662	0.0	1.646822456071011e-05
Fibrobacterota	0.0	0.0	1.4811303987203037e-05	0.0	0.0	2.0939777200770582e-05	0.0	3.484684810258912e-05	2.015153957762373e-05	0.0003090347209598255	0.0	0.0009249183895538627	6.953619358876295e-05	0.0	0.0
Firmicutes	0.617850802381036	0.2852318738422702	0.554920315184548	0.22854652721909385	0.3994398180348514	0.314306055783567	0.05251138029473024	0.5379830644318229	0.4537320651297769	0.08643882930376308	0.2809790739171976	0.32934348929996343	0.14946804811904527	0.3246535677352638	0.3365611053472326
Fusobacteriota	0.013593483482438124	0.2302509712637084	0.03791693820723977	0.027839233038348083	0.18544278812715004	0.015621073791774857	0.5074299822544557	0.018573370038680002	0.024846848299210057	0.0007634975459007452	0.0015681043960995653	0.0005622052956111716	0.003841874695779153	0.20901758014477767	0.002371424336742256
Gemmatimonadota	0.0003829150276743133	0.0	0.0001184904318976243	0.008916599624564226	0.0	0.0036016416785325392	0.007638299513926394	0.0005227027215388368	0.004534096404965339	0.013124886384293773	0.007624231718966854	0.008596300326441786	0.0095786106668521	2.0682523267838682e-05	0.00041170561401775266
Hydrogenedentes	0.0	0.0	0.0	0.0	0.0	0.0	0.0	0.0	0.0	0.00018178512997636792	0.0	0.0	0.0	0.0	0.0
Latescibacterota	0.0	0.0	7.405651993601516e-05	0.0	0.0	2.0939777200770582e-05	0.0	0.0	0.0	0.0006544264679149245	0.0004506047115228637	0.0035364526659412408	0.0	0.0	6.587289824284044e-05
Methylomirabilota	0.0	0.0	0.0	0.0009553499597747383	0.0	0.0015704832900577939	9.258544865365329e-05	0.00010454054430776735	0.00183379010156376	0.0002181421559716415	0.007281772138209477	1.8135654697134567e-05	0.0009561226618454904	0.0	0.0
Modulibacteria	0.0	0.0	1.4811303987203037e-05	0.0	0.0	0.0	0.0	0.0	0.0	0.0	0.0	0.0017410228509249187	0.0	0.0	0.0
Myxococcota	1.7405228530650607e-05	0.0	0.00034065999170566967	0.007910968087959238	9.399026260879372e-05	0.0037900996733394735	0.009459146670781576	0.00031362163292330213	0.0051587941318716754	0.009834575531721507	0.00960689244966745	0.011606819006166126	0.0074751408107920185	0.0	0.0005434514105034338
Nanoarchaeota	0.0	0.0	0.0	0.0	1.8798052521758747e-05	0.0	6.172363243576884e-05	0.0	0.0	0.0	0.0	0.0	1.7384048397190733e-05	0.00014477766287487073	0.0013009897402960985
Nitrospinota	0.0	0.0	2.9622607974406075e-05	0.0	0.0	0.0	0.0	0.0	0.0	0.0	0.0	0.00019949220166848026	0.0	0.0	1.646822456071011e-05
Nitrospirota	1.7405228530650607e-05	0.0	0.0003110373837312637	0.0008547868061142398	1.8798052521758747e-05	0.001005109305636988	0.001033870843299128	3.484684810258912e-05	0.0013098500725455425	0.0014724595528085806	0.003839152142174799	0.010355458832063838	0.0010951950490230163	0.0	4.940467368213034e-05
Patescibacteria	0.004873463988582171	0.11879743619166272	0.002177261686118846	0.027152051488334692	0.011278831513055249	0.0047323896473741535	0.029550189028624337	0.0027180541520019515	0.007456069643720782	0.04028358480276312	0.0003064112038355473	0.0026478055857816468	0.013124956539879008	0.013340227507755945	0.0037712234244026157
Planctomycetota	1.7405228530650607e-05	0.0	5.924521594881215e-05	0.0057656208098685975	0.0	0.001319205963648547	0.005771159632744389	0.00015681081646165107	0.0013703046912784142	0.007380476277040539	0.004181611722932178	0.004697134566557852	0.003250817050274669	0.0	3.293644912142022e-05
Proteobacteria	0.07567793365126887	0.040096388702194966	0.20390722199182412	0.33710445159560154	0.02800909825742052	0.2643228076053271	0.22752874006635276	0.2517162072690526	0.19506690311139774	0.5325213597527718	0.325120311457977	0.3242292346753716	0.5744732633335632	0.051003102378490185	0.4546712118966457
Spirochaetota	0.0	0.005425962657574218	2.9622607974406075e-05	0.02661571466881202	0.03002048987724872	0.0014657844040539408	0.0006943908649023995	0.016569676272781133	0.001591971626632275	7.271405199054717e-05	9.012094230457272e-05	0.0014145810663764961	8.692024198595367e-05	0.02467425025853154	0.00031289626665349205
Sumerlaeota	0.0	0.0	0.0	0.0037711182622687045	0.0	0.00014657844040539408	0.0034410925082941127	0.0	0.00012090923746574236	0.0037629521905108154	5.407256538274364e-05	0.0001088139281828074	0.0027988317919477087	0.0	0.0
Synergistota	0.003602882305844676	0.029391997114895988	0.0	0.012805041566103513	0.012350320506795496	0.0001256386632046235	0.0	0.03606648778617974	0.012594712236014832	0.0	1.8024188460914547e-05	0.0	0.0	0.008769389865563599	0.0014327355367817795
Unassigned	0.0	0.0	0.0	1.6760525610083132e-05	3.7596105043517494e-05	0.0	0.0	0.0	0.0	0.00014542810398109434	0.0	0.0	0.0	8.27300930713547e-05	0.0003952373894570426
Verrucomicrobiota	0.0034984509346607717	0.00019671163713260004	0.00045915042360329406	0.004273934030571199	0.00024437468278286367	0.012773264092470057	0.0068358922922614005	0.0006795135380004878	0.009269708205706915	0.011379749136520637	0.0184747931724374	0.00979325353645267	0.006762394826507197	0.0008893485005170631	0.0013009897402960987
unclassified_Archaea	0.0	0.0	0.0	0.0	5.6394157565276245e-05	2.0939777200770582e-05	1.543090810894221e-05	0.0	0.0	1.8178512997636796e-05	0.0	0.0023032281465360897	8.692024198595367e-05	0.00014477766287487073	0.0032113037893384713
unclassified_Bacteria	1.7405228530650607e-05	0.0	0.0003999052076544818	0.010324483775811213	0.00030076884034814	0.003266605243320211	0.00913509760049379	0.003955117259643866	0.003929550217636628	0.01896018905653517	0.0079306429228024	0.017990569459557498	0.007179611988039775	0.0014064115822130304	0.00011527757192497075
