# Supplementary material for: Surface Microbiome Profiling of Dental Elevators Using Third‐Generation Sequencing: Implications for Infection Control in Dental Practice
Source: Microbiologyopen. 2025 Dec 8;14(6):e70178. doi: 10.1002/mbo3.70178 (PMC12685768; doi:10.1002/mbo3.70178)
Supplement: Supplementary file 1 — customer_backup. [file MBO3-14-e70178-s001.zip › customer_backup/customer_backup/Abundance_dir/allsample/allsample.species.abundance]

Species	M10	M16	M13	M14	M06	M07	M04	M05	M02	M17	M01	M15	M12	M08	M09
Abditibacterium_utsteinense	0.0	0.0	0.0	53.0	0.0	10.0	6.0	2.0	12.0	49.0	1.0	3.0	19.0	0.0	0.0
Abiotrophia_defectiva	0.0	0.0	0.0	0.0	0.0	0.0	0.0	72.0	56.0	0.0	0.0	0.0	0.0	0.0	14.0
Acetatifactor_muris	72.0	0.0	0.0	0.0	0.0	1.0	1.0	0.0	0.0	0.0	0.0	0.0	0.0	1.0	25.0
Acetobacter_fabarum	2.0	0.0	220.0	14.0	59.0	2225.0	13.0	53.0	1259.0	6218.0	90.0	6.0	0.0	38.0	11.0
Achromobacter_xylosoxidans	1.0	356.0	0.0	1.0	0.0	2.0	0.0	21.0	0.0	6.0	19.0	0.0	104.0	61.0	123.0
Aciditerrimonas_ferrireducens	0.0	0.0	0.0	7.0	0.0	0.0	1.0	0.0	0.0	2.0	0.0	0.0	2.0	0.0	0.0
Acidobacteria_bacterium_IGE_018	0.0	0.0	0.0	0.0	0.0	0.0	15.0	0.0	0.0	0.0	0.0	0.0	1.0	0.0	0.0
Acidobacteria_bacterium_LX3	0.0	0.0	0.0	1.0	0.0	0.0	6.0	0.0	0.0	0.0	1.0	0.0	7.0	0.0	0.0
Acidobacteria_bacterium_WWH8	0.0	0.0	0.0	15.0	0.0	34.0	5.0	6.0	35.0	20.0	199.0	1.0	38.0	0.0	1.0
Acidobacteria_bacterium_WX184	0.0	0.0	0.0	18.0	0.0	1.0	0.0	0.0	1.0	0.0	0.0	0.0	19.0	0.0	0.0
Acidobacteria_bacterium_WY11	0.0	0.0	0.0	0.0	0.0	4.0	0.0	0.0	5.0	0.0	7.0	0.0	1.0	0.0	0.0
Acidobacteria_bacterium_WY67	0.0	0.0	0.0	21.0	1.0	2.0	6.0	0.0	0.0	0.0	2.0	1.0	3.0	0.0	0.0
Acidovorax_radicis	0.0	13.0	0.0	0.0	0.0	0.0	0.0	0.0	1.0	1.0	11.0	0.0	0.0	0.0	0.0
Acidovorax_wautersii	133.0	0.0	468.0	20.0	41.0	5.0	34.0	426.0	0.0	96.0	1.0	275.0	120.0	84.0	262.0
Acinetobacter_junii	0.0	0.0	0.0	0.0	0.0	1.0	6.0	18.0	0.0	0.0	1.0	0.0	1.0	0.0	0.0
Acinetobacter_lwoffii	71.0	16.0	5.0	0.0	0.0	19.0	9.0	138.0	10.0	5.0	12.0	3.0	39.0	1.0	2.0
Acinetobacter_pittii	0.0	0.0	0.0	0.0	0.0	0.0	1.0	0.0	9.0	0.0	0.0	1.0	2.0	0.0	0.0
Actibacter_haliotis	0.0	0.0	89.0	0.0	0.0	0.0	0.0	0.0	0.0	0.0	0.0	31.0	0.0	0.0	4.0
Actinobaculum_sp._oral_taxon_183_str._F0552	0.0	44.0	1370.0	1.0	4.0	21.0	0.0	0.0	106.0	0.0	0.0	2.0	1.0	1.0	9.0
Actinocorallia_lasiicapitis	0.0	0.0	0.0	6.0	0.0	0.0	0.0	0.0	0.0	2.0	1.0	0.0	1.0	0.0	0.0
Actinomadura_alba	0.0	0.0	0.0	0.0	0.0	1.0	0.0	0.0	4.0	0.0	4.0	0.0	0.0	0.0	0.0
Actinomadura_hallensis	0.0	0.0	0.0	0.0	0.0	0.0	4.0	0.0	0.0	0.0	0.0	0.0	0.0	0.0	0.0
Actinomyces_genomosp._C1	0.0	0.0	0.0	0.0	0.0	0.0	0.0	0.0	19.0	0.0	0.0	0.0	0.0	0.0	0.0
Actinomyces_gerencseriae	0.0	11.0	0.0	2.0	19.0	16.0	9.0	0.0	389.0	1.0	0.0	12.0	0.0	5.0	0.0
Actinomyces_israelii	7.0	8.0	0.0	0.0	67.0	2.0	0.0	0.0	4.0	1.0	0.0	0.0	0.0	31.0	1.0
Actinomyces_massiliensis	2.0	181.0	98.0	2.0	1.0	0.0	0.0	0.0	0.0	7.0	0.0	0.0	0.0	2.0	0.0
Actinomyces_naeslundii	1.0	9.0	229.0	2.0	1.0	13.0	2.0	23.0	18.0	93.0	0.0	1.0	0.0	0.0	1.0
Actinomyces_oricola	0.0	0.0	0.0	20.0	0.0	0.0	0.0	0.0	0.0	0.0	0.0	0.0	0.0	0.0	0.0
Actinomyces_oris	13.0	99.0	101.0	30.0	0.0	0.0	0.0	101.0	7.0	11.0	0.0	20.0	0.0	0.0	2.0
Actinomyces_pacaensis	0.0	11.0	44.0	0.0	6.0	0.0	0.0	0.0	1.0	0.0	0.0	0.0	0.0	5.0	0.0
Actinomyces_sp._oral_taxon_414	8.0	30.0	198.0	21.0	55.0	143.0	0.0	8.0	404.0	2.0	0.0	42.0	0.0	38.0	3.0
Actinomyces_sp._oral_taxon_448_str._F0400	0.0	35.0	6870.0	0.0	0.0	9.0	0.0	0.0	804.0	6.0	0.0	3.0	0.0	0.0	8.0
Actinomyces_timonensis	0.0	74.0	0.0	14.0	0.0	0.0	0.0	0.0	0.0	0.0	0.0	0.0	0.0	0.0	0.0
Actinomycetospora_chlora	0.0	0.0	5.0	0.0	0.0	6.0	0.0	0.0	8.0	0.0	3.0	0.0	1.0	0.0	0.0
Actinoplanes_auranticolor	0.0	0.0	0.0	0.0	0.0	5.0	0.0	0.0	4.0	0.0	9.0	0.0	2.0	0.0	0.0
Actinoplanes_globisporus	0.0	0.0	0.0	0.0	0.0	1.0	0.0	0.0	3.0	0.0	2.0	0.0	1.0	0.0	0.0
Actinoplanes_sediminis	0.0	0.0	0.0	0.0	0.0	3.0	0.0	1.0	13.0	0.0	29.0	0.0	2.0	0.0	0.0
Actinoplanes_subtropicus	0.0	0.0	0.0	0.0	0.0	1.0	0.0	0.0	3.0	0.0	3.0	0.0	0.0	0.0	0.0
Actinopolymorpha_pittospori	0.0	0.0	0.0	0.0	0.0	6.0	0.0	0.0	6.0	0.0	14.0	0.0	2.0	0.0	0.0
Actinotalea_ferrariae	0.0	0.0	0.0	55.0	0.0	6.0	21.0	0.0	4.0	29.0	1.0	2.0	17.0	0.0	0.0
Acutalibacter_muris	448.0	7.0	0.0	0.0	1.0	0.0	1.0	1.0	0.0	1.0	1.0	0.0	0.0	1.0	156.0
Acutalibacter_sp.	382.0	0.0	0.0	1.0	0.0	0.0	0.0	0.0	0.0	0.0	0.0	0.0	0.0	0.0	114.0
Adhaeribacter_aerolatus	0.0	0.0	0.0	33.0	0.0	4.0	16.0	1.0	1.0	17.0	0.0	0.0	10.0	0.0	0.0
Adhaeribacter_aerophilus	0.0	0.0	0.0	0.0	0.0	7.0	0.0	0.0	8.0	0.0	1.0	1.0	2.0	0.0	0.0
Adhaeribacter_pallidiroseus	0.0	0.0	0.0	0.0	0.0	6.0	0.0	0.0	13.0	24.0	3.0	1.0	4.0	0.0	0.0
Adhaeribacter_rhizoryzae	0.0	0.0	0.0	7.0	0.0	1.0	0.0	0.0	1.0	4.0	0.0	2.0	0.0	0.0	0.0
Adhaeribacter_sp.	0.0	0.0	0.0	20.0	0.0	5.0	0.0	0.0	8.0	20.0	0.0	0.0	7.0	0.0	0.0
Adlercreutzia_equolifaciens	0.0	0.0	0.0	1.0	2.0	3.0	0.0	0.0	0.0	0.0	0.0	1.0	2.0	0.0	0.0
Adlercreutzia_mucosicola	10.0	0.0	0.0	0.0	0.0	3.0	0.0	0.0	0.0	0.0	0.0	0.0	0.0	0.0	18.0
Adlercreutzia_muris	7.0	1.0	0.0	1.0	0.0	17.0	0.0	0.0	3.0	0.0	48.0	1.0	4.0	0.0	25.0
Aerococcus_urinaeequi	0.0	0.0	0.0	2.0	1.0	3.0	0.0	1.0	0.0	0.0	1.0	2.0	0.0	0.0	1.0
Aeromicrobium_panacisoli	0.0	0.0	0.0	25.0	0.0	0.0	14.0	0.0	0.0	31.0	0.0	1.0	24.0	0.0	0.0
Aeromicrobium_sp._Root495	0.0	0.0	0.0	0.0	0.0	0.0	3.0	0.0	0.0	2.0	0.0	0.0	0.0	0.0	0.0
Aeromonas_veronii	7.0	0.0	1.0	0.0	3.0	1051.0	213.0	272.0	373.0	0.0	101.0	0.0	377.0	0.0	11.0
Agaricicola_taiwanensis	0.0	0.0	0.0	0.0	0.0	0.0	3.0	0.0	0.0	0.0	0.0	0.0	0.0	0.0	0.0
Agathobaculum_butyriciproducens	1.0	0.0	3.0	7.0	7.0	6.0	4.0	11.0	1.0	14.0	15.0	25.0	10.0	28.0	16.0
Aggregatibacter_actinomycetemcomitans	0.0	0.0	0.0	0.0	0.0	0.0	0.0	0.0	20.0	0.0	0.0	0.0	0.0	0.0	0.0
Aggregatibacter_aphrophilus	230.0	27.0	0.0	1.0	0.0	0.0	0.0	984.0	0.0	0.0	0.0	0.0	0.0	0.0	0.0
Aggregatibacter_segnis	8.0	126.0	0.0	0.0	8.0	0.0	0.0	74.0	12.0	0.0	0.0	0.0	0.0	2.0	0.0
Aggregatibacter_sp._HS19_2W_I12	7.0	26.0	0.0	0.0	23.0	0.0	0.0	0.0	0.0	0.0	0.0	0.0	0.0	24.0	0.0
Agrobacterium_albertimagni	0.0	0.0	0.0	10.0	0.0	0.0	23.0	0.0	0.0	13.0	3.0	1.0	39.0	0.0	0.0
Agrobacterium_tumefaciens	0.0	0.0	0.0	0.0	3.0	4.0	6.0	0.0	4.0	0.0	3.0	0.0	3.0	3.0	0.0
Agrococcus_citreus	2.0	0.0	0.0	2.0	0.0	6.0	4.0	0.0	8.0	4.0	4.0	4.0	1.0	45.0	1.0
Agromyces_mediolanus	4.0	0.0	1.0	5.0	0.0	0.0	6.0	1.0	0.0	9.0	1.0	1.0	2.0	0.0	0.0
Agromyces_ramosus	1.0	0.0	0.0	0.0	1.0	16.0	0.0	2.0	12.0	1.0	46.0	2.0	10.0	0.0	0.0
Akkermansia_muciniphila	176.0	12.0	3.0	6.0	1.0	383.0	8.0	12.0	100.0	10.0	122.0	12.0	43.0	0.0	5.0
Alistipes_massiliensis	0.0	0.0	2.0	0.0	0.0	7.0	16.0	13.0	40.0	6.0	70.0	8.0	11.0	4.0	0.0
Alistipes_obesi	1.0	3.0	0.0	0.0	0.0	0.0	0.0	0.0	0.0	0.0	3.0	0.0	2.0	0.0	7.0
Alistipes_putredinis	62.0	0.0	0.0	0.0	0.0	49.0	0.0	29.0	6.0	0.0	0.0	0.0	4.0	0.0	49.0
Alistipes_shahii	0.0	0.0	2.0	2.0	0.0	13.0	0.0	12.0	44.0	0.0	83.0	7.0	14.0	0.0	5.0
Alistipes_sp._CHKCI003	0.0	0.0	0.0	0.0	0.0	1.0	0.0	1.0	2.0	0.0	3.0	0.0	2.0	0.0	0.0
Alistipes_timonensis	0.0	0.0	0.0	0.0	0.0	2.0	0.0	3.0	6.0	0.0	19.0	2.0	1.0	0.0	0.0
Alkalibacterium_putridalgicola	0.0	0.0	0.0	0.0	0.0	0.0	15.0	0.0	0.0	0.0	0.0	0.0	0.0	0.0	0.0
Alligator_sinensis__Chinese_alligator	0.0	0.0	0.0	80.0	0.0	2.0	28.0	0.0	0.0	34.0	0.0	0.0	29.0	0.0	0.0
Alloactinosynnema_sp._YIM_75687	0.0	0.0	0.0	0.0	0.0	0.0	1.0	0.0	0.0	2.0	0.0	0.0	0.0	0.0	0.0
Allobaculum_stercoricanis	0.0	27.0	0.0	1.0	0.0	154.0	0.0	0.0	20.0	0.0	7.0	3.0	15.0	0.0	0.0
Alloprevotella_rava	0.0	0.0	0.0	0.0	56.0	0.0	0.0	0.0	0.0	0.0	0.0	29.0	0.0	41.0	0.0
Alloprevotella_tannerae	0.0	113.0	0.0	310.0	444.0	0.0	0.0	0.0	0.0	0.0	0.0	0.0	0.0	461.0	0.0
Altererythrobacter_epoxidivorans	0.0	0.0	0.0	88.0	0.0	0.0	58.0	2.0	3.0	82.0	1.0	0.0	89.0	0.0	0.0
Altererythrobacter_sp._R83_1	0.0	0.0	0.0	16.0	0.0	0.0	0.0	0.0	1.0	9.0	3.0	0.0	9.0	0.0	0.0
Alterileibacterium_massiliense	0.0	14.0	0.0	0.0	70.0	0.0	0.0	0.0	0.0	0.0	0.0	76.0	0.0	41.0	0.0
Alteromonadaceae_bacterium_PE_TB08W	0.0	0.0	0.0	0.0	0.0	1.0	0.0	0.0	0.0	0.0	0.0	54.0	0.0	0.0	3.0
Amaricoccus_macauensis	0.0	0.0	0.0	0.0	0.0	1.0	0.0	0.0	1.0	0.0	13.0	0.0	0.0	1.0	0.0
Amia_calva__bowfin	0.0	0.0	0.0	1.0	0.0	121.0	0.0	0.0	0.0	0.0	0.0	0.0	3.0	0.0	0.0
Aminobacter_niigataensis	0.0	0.0	0.0	0.0	0.0	0.0	0.0	0.0	0.0	3.0	1.0	0.0	22.0	0.0	0.0
Ammoniibacillus_agariperforans	0.0	0.0	0.0	0.0	0.0	0.0	9.0	0.0	0.0	0.0	0.0	0.0	0.0	0.0	0.0
Ammoniphilus_oxalaticus	0.0	0.0	1.0	44.0	0.0	3.0	12.0	0.0	3.0	18.0	14.0	2.0	11.0	0.0	0.0
Amycolatopsis_halophila_YIM_93223	0.0	0.0	0.0	2.0	0.0	0.0	0.0	0.0	0.0	0.0	0.0	0.0	2.0	0.0	0.0
Amycolatopsis_orientalis	0.0	0.0	0.0	6.0	0.0	0.0	3.0	0.0	0.0	1.0	0.0	0.0	1.0	0.0	0.0
Amycolatopsis_thermoflava	0.0	0.0	0.0	8.0	0.0	0.0	3.0	0.0	0.0	15.0	0.0	0.0	9.0	0.0	0.0
Anaerococcus_obesiensis	0.0	0.0	0.0	0.0	0.0	0.0	0.0	1.0	0.0	0.0	0.0	0.0	3.0	0.0	0.0
Anaerocolumna_cellulosilytica	0.0	0.0	1.0	0.0	0.0	0.0	0.0	0.0	0.0	0.0	0.0	21.0	0.0	0.0	0.0
Anaerofustis_stercorihominis	0.0	43.0	0.0	0.0	0.0	21.0	0.0	1.0	5.0	0.0	1.0	0.0	2.0	0.0	1.0
Anaeroglobus_geminatus	69.0	318.0	0.0	20.0	1019.0	0.0	0.0	0.0	128.0	0.0	0.0	0.0	0.0	704.0	22.0
Anaerolineae_bacterium_UTCFX1	0.0	0.0	0.0	0.0	0.0	3.0	0.0	0.0	1.0	0.0	4.0	0.0	0.0	0.0	0.0
Anaerostipes_caccae	0.0	0.0	1.0	0.0	0.0	67.0	1.0	2.0	14.0	0.0	9.0	1.0	8.0	0.0	0.0
Anaerostipes_hadrus	5.0	2.0	70.0	48.0	129.0	33.0	37.0	75.0	44.0	23.0	145.0	33.0	50.0	52.0	103.0
Anaerotignum_lactatifermentans	0.0	37.0	0.0	2.0	0.0	1.0	0.0	0.0	0.0	0.0	2.0	0.0	1.0	0.0	1.0
Anaerotruncus_colihominis	18.0	0.0	0.0	0.0	0.0	0.0	0.0	0.0	3.0	0.0	3.0	0.0	2.0	0.0	1.0
Anaerotruncus_sp._AT3	0.0	0.0	0.0	0.0	0.0	0.0	0.0	0.0	2.0	0.0	5.0	0.0	2.0	0.0	0.0
Anaerotruncus_sp._MT15	0.0	0.0	0.0	0.0	0.0	2.0	0.0	0.0	2.0	0.0	4.0	0.0	1.0	0.0	0.0
Angustibacter_sp._RKEM_1664	0.0	0.0	0.0	1.0	0.0	0.0	1.0	0.0	0.0	5.0	0.0	0.0	0.0	0.0	0.0
Anoxybacillus_flavithermus	0.0	0.0	1.0	0.0	0.0	0.0	0.0	7.0	0.0	0.0	0.0	0.0	0.0	0.0	0.0
Anoxybacillus_tepidamans	0.0	32.0	0.0	0.0	0.0	0.0	0.0	0.0	0.0	0.0	0.0	0.0	0.0	0.0	0.0
Aquabacterium_commune	0.0	0.0	0.0	8.0	0.0	0.0	0.0	0.0	0.0	0.0	11.0	0.0	4.0	0.0	0.0
Aquihabitans_daechungensis	0.0	0.0	0.0	1.0	0.0	3.0	2.0	1.0	0.0	0.0	1.0	3.0	1.0	0.0	0.0
Aquincola_sp._SR_5_13	0.0	0.0	0.0	0.0	0.0	0.0	0.0	0.0	0.0	0.0	3.0	0.0	1.0	0.0	0.0
Arabia_massiliensis	0.0	0.0	2.0	1.0	0.0	14.0	0.0	6.0	25.0	0.0	69.0	2.0	19.0	0.0	0.0
Archangium_gephyra	0.0	0.0	0.0	24.0	0.0	44.0	168.0	2.0	89.0	16.0	38.0	3.0	101.0	0.0	0.0
Archangium_violaceum	0.0	0.0	0.0	2.0	0.0	1.0	11.0	0.0	1.0	26.0	2.0	0.0	10.0	0.0	0.0
Arcobacter_sp._CAB	0.0	0.0	0.0	0.0	0.0	0.0	0.0	0.0	0.0	4.0	0.0	0.0	0.0	0.0	0.0
Arenimicrobium_luteum	0.0	0.0	0.0	0.0	0.0	5.0	0.0	0.0	3.0	0.0	7.0	0.0	1.0	0.0	0.0
Arenimonas_daechungensis	0.0	0.0	0.0	0.0	0.0	1.0	0.0	0.0	1.0	16.0	4.0	0.0	2.0	0.0	0.0
Arenimonas_daejeonensis	0.0	0.0	0.0	0.0	0.0	0.0	4.0	0.0	0.0	0.0	0.0	0.0	1.0	0.0	1.0
Aridibacter_famidurans	0.0	0.0	0.0	0.0	0.0	1.0	0.0	0.0	5.0	5.0	3.0	0.0	0.0	0.0	0.0
Aridibacter_nitratireducens	0.0	0.0	0.0	20.0	0.0	5.0	15.0	0.0	3.0	13.0	0.0	0.0	3.0	0.0	0.0
Armatimonas_rosea	1.0	0.0	0.0	23.0	0.0	7.0	14.0	1.0	5.0	56.0	4.0	0.0	23.0	0.0	0.0
Arthrobacter_agilis	1.0	0.0	0.0	10.0	0.0	23.0	42.0	2.0	35.0	46.0	6.0	3.0	19.0	1.0	0.0
Arthrobacter_citreus	0.0	0.0	0.0	0.0	0.0	0.0	2.0	0.0	0.0	4.0	9.0	0.0	4.0	0.0	0.0
Arthrobacter_globiformis	3.0	0.0	1.0	1642.0	1.0	16.0	1160.0	21.0	46.0	1960.0	55.0	4.0	1025.0	0.0	2.0
Arthrobacter_oryzae	0.0	0.0	0.0	559.0	1.0	27.0	350.0	6.0	21.0	826.0	19.0	2.0	366.0	0.0	0.0
Arthrobacter_subterraneus	5.0	0.0	0.0	251.0	0.0	2.0	127.0	3.0	3.0	163.0	0.0	12.0	102.0	0.0	2.0
Asanoa_endophytica	0.0	0.0	0.0	0.0	0.0	5.0	0.0	0.0	4.0	0.0	16.0	0.0	2.0	0.0	0.0
Asprobacter_aquaticus	0.0	0.0	0.0	0.0	0.0	2.0	0.0	1.0	2.0	0.0	16.0	1.0	4.0	0.0	0.0
Asteroleplasma_anaerobium	0.0	0.0	0.0	0.0	0.0	0.0	0.0	0.0	0.0	0.0	0.0	8.0	0.0	0.0	0.0
Atopobium_vaginae_DSM_15829	0.0	0.0	0.0	0.0	0.0	0.0	0.0	0.0	0.0	0.0	0.0	0.0	3.0	0.0	0.0
Atopostipes_sp.	0.0	0.0	0.0	0.0	0.0	5.0	0.0	0.0	0.0	0.0	0.0	0.0	0.0	0.0	0.0
Atopostipes_suicloacalis	0.0	0.0	0.0	0.0	0.0	48.0	0.0	0.0	5.0	0.0	2.0	2.0	1.0	0.0	0.0
Aureimonas_bacterium_WM06i_B6A	0.0	0.0	1.0	0.0	0.0	0.0	0.0	0.0	1.0	0.0	0.0	1.0	0.0	0.0	0.0
Aureimonas_phyllosphaerae	0.0	0.0	0.0	0.0	0.0	0.0	0.0	0.0	0.0	0.0	0.0	0.0	0.0	0.0	3.0
Avibacterium_gallinarum	0.0	1.0	199.0	0.0	5.0	2.0	1.0	1.0	0.0	1.0	0.0	138.0	0.0	4.0	3.0
Azoarcus_tolulyticus	0.0	0.0	0.0	38.0	0.0	0.0	0.0	0.0	0.0	14.0	0.0	0.0	4.0	0.0	0.0
Azohydromonas_australica	0.0	0.0	0.0	30.0	0.0	2.0	84.0	1.0	0.0	16.0	0.0	0.0	44.0	0.0	0.0
Azospirillum_brasilense	0.0	0.0	0.0	8.0	0.0	0.0	0.0	0.0	0.0	0.0	0.0	0.0	3.0	0.0	0.0
Azospirillum_palatum	0.0	0.0	0.0	25.0	0.0	2.0	0.0	1.0	2.0	6.0	1.0	0.0	0.0	0.0	1.0
Bacillus_horneckiae	0.0	0.0	0.0	0.0	0.0	0.0	0.0	1.0	0.0	0.0	2.0	0.0	0.0	0.0	0.0
Bacillus_licheniformis	0.0	0.0	323.0	4.0	18.0	7.0	10.0	6.0	2.0	6.0	3.0	666.0	5.0	17.0	30.0
Bacillus_longiquaesitum	13.0	22.0	0.0	48.0	1.0	469.0	18.0	36.0	667.0	11.0	1703.0	15.0	278.0	2.0	1.0
Bacillus_mesophilus	0.0	0.0	0.0	45.0	0.0	0.0	83.0	1.0	0.0	140.0	0.0	1.0	56.0	0.0	0.0
Bacillus_pumilus	6.0	1.0	207.0	7.0	1.0	1.0	2.0	3.0	1.0	0.0	33.0	34.0	1.0	0.0	60.0
Bacillus_sp.__in__Bacteria	0.0	0.0	0.0	0.0	0.0	0.0	8.0	0.0	0.0	0.0	0.0	0.0	1.0	0.0	0.0
Bacillus_subtilis	0.0	0.0	24.0	0.0	0.0	1.0	0.0	0.0	0.0	0.0	1.0	0.0	1.0	0.0	0.0
Bacteriovorax_sp._EPC3	0.0	0.0	0.0	26.0	0.0	0.0	8.0	0.0	1.0	20.0	0.0	0.0	7.0	0.0	0.0
Bacteroidales_genomosp._P1	0.0	10.0	0.0	0.0	31.0	0.0	0.0	0.0	0.0	0.0	0.0	0.0	0.0	33.0	0.0
Bacteroides_acidifaciens	2097.0	0.0	2.0	7.0	0.0	739.0	12.0	1.0	110.0	4.0	22.0	180.0	54.0	3.0	679.0
Bacteroides_caccae	0.0	0.0	0.0	0.0	0.0	0.0	0.0	1.0	0.0	0.0	0.0	2.0	0.0	0.0	1.0
Bacteroides_caecicola	0.0	0.0	0.0	0.0	0.0	0.0	0.0	0.0	6.0	0.0	0.0	0.0	0.0	0.0	0.0
Bacteroides_caecimuris	96.0	18.0	0.0	0.0	0.0	3.0	0.0	2.0	0.0	1.0	0.0	0.0	2.0	0.0	135.0
Bacteroides_fragilis	1.0	90.0	0.0	0.0	1.0	0.0	0.0	1.0	1.0	0.0	0.0	0.0	4.0	0.0	0.0
Bacteroides_intestinalis	23.0	69.0	0.0	0.0	0.0	0.0	0.0	0.0	0.0	0.0	2.0	0.0	1.0	0.0	1.0
Bacteroides_ovatus	1.0	0.0	3.0	3.0	0.0	24.0	3.0	16.0	72.0	2.0	112.0	8.0	20.0	59.0	3.0
Bacteroides_sartorii	0.0	0.0	0.0	1.0	0.0	50.0	0.0	0.0	13.0	2.0	0.0	1.0	1.0	0.0	0.0
Bacteroides_sp._N54.MGS_20	0.0	0.0	0.0	0.0	0.0	7.0	0.0	0.0	0.0	0.0	0.0	0.0	0.0	0.0	22.0
Bacteroides_sp._SLC1_38	0.0	0.0	0.0	0.0	0.0	7.0	0.0	0.0	0.0	0.0	0.0	0.0	1.0	0.0	0.0
Bacteroides_stercorirosoris	1.0	0.0	22.0	11.0	0.0	809.0	4.0	1.0	113.0	8.0	53.0	22.0	75.0	1.0	2.0
Bacteroides_thetaiotaomicron	147.0	6.0	0.0	0.0	2.0	0.0	0.0	2.0	0.0	0.0	0.0	1.0	5.0	1.0	107.0
Bacteroides_vulgatus	0.0	28.0	2.0	1.0	4.0	12.0	0.0	13.0	3.0	3.0	4.0	10.0	48.0	5.0	1.0
Bacteroidetes_bacterium_OS_21A	1.0	0.0	0.0	33.0	0.0	2.0	17.0	0.0	2.0	14.0	2.0	0.0	4.0	0.0	0.0
Bacteroidetes_bacterium_SP18_29	0.0	0.0	0.0	0.0	2.0	0.0	0.0	0.0	0.0	0.0	0.0	0.0	0.0	0.0	0.0
Bacteroidetes_oral_taxon_274_str._F0058	0.0	333.0	0.0	52.0	1005.0	18.0	0.0	31.0	58.0	0.0	0.0	0.0	0.0	1078.0	31.0
Bacteroidia_bacterium_canine_oral_taxon_041	0.0	106.0	0.0	0.0	0.0	0.0	0.0	137.0	26.0	0.0	0.0	0.0	0.0	0.0	0.0
Bacteroidia_bacterium_feline_oral_taxon_312	0.0	0.0	0.0	10.0	24.0	0.0	0.0	0.0	0.0	0.0	0.0	0.0	0.0	22.0	0.0
Baekduia_soli	0.0	0.0	0.0	11.0	0.0	1.0	0.0	1.0	1.0	0.0	18.0	0.0	2.0	0.0	1.0
Bariatricus_massiliensis	0.0	0.0	7.0	3.0	0.0	19.0	1.0	27.0	85.0	1.0	142.0	17.0	35.0	0.0	1.0
Bauldia_consociata	0.0	0.0	0.0	0.0	0.0	2.0	0.0	0.0	0.0	1.0	3.0	0.0	4.0	0.0	0.0
Beduini_massiliensis	0.0	0.0	0.0	1.0	0.0	76.0	0.0	0.0	8.0	0.0	3.0	4.0	9.0	0.0	0.0
Beijerinckia_sp.	0.0	0.0	0.0	0.0	0.0	0.0	8.0	0.0	1.0	0.0	0.0	0.0	15.0	0.0	0.0
Belnapia_rosea	0.0	0.0	0.0	48.0	0.0	11.0	1.0	0.0	19.0	5.0	3.0	1.0	10.0	0.0	0.0
Belnapia_soli	0.0	0.0	0.0	18.0	0.0	14.0	0.0	1.0	19.0	7.0	27.0	2.0	17.0	0.0	0.0
Belnapia_sp._F_4_1	0.0	0.0	0.0	0.0	0.0	3.0	0.0	0.0	2.0	0.0	8.0	0.0	0.0	0.0	0.0
Bergeyella_sp._AF14	6.0	0.0	0.0	0.0	0.0	0.0	0.0	0.0	0.0	0.0	0.0	0.0	0.0	0.0	0.0
Betaproteobacteria_bacterium_GR16_43	0.0	0.0	0.0	0.0	0.0	2.0	0.0	1.0	1.0	0.0	5.0	0.0	0.0	0.0	0.0
Bifidobacterium_adolescentis	1.0	0.0	0.0	13.0	3.0	22.0	13.0	19.0	6.0	8.0	19.0	3.0	11.0	28.0	9.0
Bifidobacterium_animalis	3.0	0.0	0.0	1.0	0.0	12.0	1.0	0.0	0.0	0.0	0.0	80.0	0.0	0.0	33.0
Bifidobacterium_bifidum	0.0	0.0	0.0	1.0	0.0	2.0	0.0	2.0	0.0	0.0	0.0	1.0	0.0	0.0	0.0
Bifidobacterium_crudilactis	0.0	0.0	0.0	0.0	0.0	0.0	0.0	1.0	0.0	0.0	0.0	0.0	0.0	2.0	0.0
Bifidobacterium_dentium	0.0	0.0	0.0	0.0	46.0	0.0	0.0	0.0	10.0	0.0	0.0	0.0	0.0	22.0	0.0
Bifidobacterium_longum	2.0	0.0	5.0	2.0	1.0	10.0	1.0	17.0	11.0	3.0	19.0	0.0	2.0	11.0	13.0
Bifidobacterium_pseudocatenulatum	5.0	3.0	18.0	21.0	7.0	77.0	3.0	71.0	12.0	17.0	70.0	14.0	18.0	14.0	71.0
Bifidobacterium_pseudolongum	0.0	0.0	1.0	2.0	11.0	65.0	1.0	1.0	6.0	0.0	1.0	90.0	8.0	1.0	31.0
Bilophila_wadsworthia	5.0	0.0	3.0	8.0	1.0	119.0	2.0	29.0	113.0	0.0	164.0	15.0	40.0	12.0	9.0
Bittarella_massiliensis	0.0	12.0	1.0	0.0	0.0	3.0	0.0	0.0	2.0	0.0	8.0	0.0	0.0	0.0	0.0
Blastocatella_fastidiosa	0.0	0.0	0.0	0.0	0.0	12.0	0.0	0.0	2.0	0.0	1.0	0.0	0.0	0.0	0.0
Blastococcus_aggregatus	2.0	0.0	0.0	84.0	0.0	23.0	93.0	1.0	45.0	94.0	59.0	5.0	77.0	0.0	14.0
Blastomonas_natatoria	0.0	0.0	0.0	56.0	0.0	0.0	69.0	2.0	0.0	94.0	2.0	0.0	88.0	0.0	0.0
Blautia_caecimuris	1.0	0.0	9.0	30.0	1.0	2909.0	5.0	9.0	510.0	6.0	114.0	64.0	321.0	3.0	9.0
Blautia_coccoides	0.0	55.0	1.0	0.0	0.0	9.0	0.0	7.0	14.0	0.0	28.0	2.0	5.0	0.0	0.0
Blautia_hansenii	0.0	0.0	1.0	0.0	2.0	0.0	0.0	2.0	3.0	0.0	8.0	1.0	1.0	0.0	2.0
Blautia_massiliensis	11.0	5.0	22.0	93.0	76.0	142.0	36.0	113.0	41.0	66.0	99.0	55.0	196.0	153.0	220.0
Blautia_obeum	32.0	8.0	93.0	258.0	239.0	303.0	176.0	539.0	116.0	182.0	809.0	154.0	463.0	298.0	511.0
Blautia_producta	1.0	0.0	1.0	1.0	0.0	158.0	1.0	0.0	45.0	0.0	35.0	8.0	19.0	0.0	2.0
Blautia_schinkii	0.0	0.0	0.0	0.0	0.0	0.0	0.0	0.0	0.0	1.0	4.0	0.0	2.0	0.0	0.0
Blautia_sp._Marseille_P3087	0.0	0.0	41.0	2.0	2.0	6.0	1.0	5.0	5.0	3.0	15.0	3.0	0.0	0.0	8.0
Blautia_sp._Ser5	0.0	0.0	4.0	1.0	0.0	6.0	0.0	8.0	27.0	1.0	64.0	5.0	21.0	0.0	0.0
Blautia_stercoris	1.0	0.0	2.0	43.0	25.0	19.0	33.0	5.0	0.0	12.0	18.0	6.0	0.0	33.0	13.0
Bosea_sp._ORS_1414	0.0	0.0	0.0	5.0	0.0	4.0	23.0	0.0	8.0	13.0	2.0	0.0	10.0	0.0	0.0
Bosea_vestrisii	26.0	1.0	2.0	15.0	4.0	74.0	26.0	55.0	56.0	142.0	51.0	2.0	530.0	12.0	544.0
Boseongicola_aestuarii	0.0	0.0	1.0	0.0	0.0	22.0	0.0	0.0	0.0	0.0	0.0	5.0	0.0	0.0	1.0
Boseongicola_sp._MME_063	0.0	0.0	0.0	0.0	0.0	0.0	0.0	0.0	0.0	0.0	0.0	3.0	0.0	0.0	0.0
Botryobacter_ruber	0.0	0.0	0.0	12.0	0.0	0.0	0.0	0.0	0.0	0.0	0.0	0.0	0.0	0.0	0.0
Brachymonas_sp._enrichment_culture	0.0	22.0	0.0	0.0	0.0	0.0	0.0	0.0	37.0	0.0	0.0	0.0	0.0	0.0	0.0
Bradyrhizobium_jicamae	0.0	0.0	27.0	97.0	0.0	140.0	45.0	23.0	210.0	124.0	797.0	6.0	215.0	0.0	0.0
Bradyrhizobium_sp.	0.0	0.0	0.0	17.0	0.0	16.0	21.0	1.0	14.0	47.0	58.0	0.0	54.0	0.0	0.0
Brevibacillus_brevis	1.0	0.0	1.0	2.0	0.0	0.0	0.0	0.0	0.0	0.0	0.0	89.0	5.0	0.0	0.0
Brevibacillus_panacihumi	0.0	0.0	0.0	5.0	0.0	2.0	0.0	1.0	0.0	0.0	0.0	0.0	0.0	0.0	1.0
Brevibacterium_pityocampae	0.0	0.0	0.0	8.0	0.0	0.0	0.0	0.0	0.0	0.0	0.0	0.0	0.0	0.0	0.0
Brevinema_andersonii	0.0	0.0	0.0	0.0	0.0	0.0	1.0	0.0	0.0	0.0	1.0	0.0	1.0	0.0	0.0
Brevundimonas_basaltis	0.0	0.0	0.0	33.0	0.0	1.0	45.0	0.0	0.0	54.0	3.0	0.0	49.0	0.0	0.0
Brevundimonas_bullata	0.0	0.0	0.0	0.0	0.0	0.0	0.0	0.0	0.0	9.0	0.0	1.0	0.0	0.0	1.0
Brevundimonas_fluminis	0.0	0.0	0.0	0.0	0.0	0.0	0.0	0.0	0.0	5.0	0.0	0.0	0.0	0.0	0.0
Brevundimonas_vesicularis	0.0	0.0	1.0	18.0	0.0	34.0	0.0	41.0	14.0	0.0	1.0	0.0	1.0	91.0	11.0
Brucella_haematophila	1.0	0.0	3.0	39.0	19.0	25.0	12.0	84.0	3.0	259.0	79.0	4.0	2693.0	9.0	3052.0
Bulleidia_extructa	0.0	0.0	0.0	0.0	188.0	0.0	0.0	0.0	0.0	0.0	0.0	0.0	0.0	100.0	0.0
Burkholderia_stabilis	0.0	984.0	0.0	0.0	0.0	0.0	0.0	0.0	0.0	8.0	3.0	0.0	1.0	0.0	1.0
Burkholderiales_bacterium	0.0	0.0	0.0	0.0	0.0	1.0	0.0	0.0	0.0	0.0	1.0	1.0	2.0	0.0	0.0
Butyricicoccus_bacterium_NLAE_zl_H55	0.0	0.0	0.0	0.0	0.0	29.0	0.0	0.0	4.0	0.0	0.0	1.0	3.0	0.0	0.0
Butyricicoccus_pullicaecorum	0.0	17.0	0.0	0.0	0.0	0.0	0.0	0.0	0.0	0.0	1.0	0.0	0.0	0.0	0.0
Butyricimonas_virosa	0.0	4.0	0.0	0.0	0.0	0.0	0.0	0.0	0.0	0.0	0.0	0.0	0.0	0.0	0.0
Butyrivibrio_sp._Marseille_P2984	0.0	0.0	0.0	0.0	0.0	0.0	0.0	0.0	0.0	0.0	0.0	138.0	0.0	0.0	0.0
Butyrivibrio_sp._canine_oral_taxon_113	0.0	38.0	0.0	0.0	92.0	0.0	0.0	0.0	29.0	1.0	0.0	0.0	0.0	74.0	0.0
Caecibacterium_sporoformans	0.0	0.0	1.0	3.0	0.0	5.0	1.0	10.0	24.0	0.0	46.0	6.0	5.0	0.0	0.0
Calorithrix_insularis	0.0	0.0	0.0	0.0	0.0	0.0	0.0	0.0	0.0	0.0	0.0	24.0	0.0	0.0	0.0
Calothrix_desertica_PCC_7102	6.0	0.0	0.0	1.0	0.0	0.0	0.0	1.0	1.0	0.0	0.0	1.0	0.0	0.0	0.0
Campylobacter_concisus	0.0	0.0	0.0	0.0	17.0	0.0	0.0	0.0	0.0	0.0	0.0	0.0	0.0	9.0	0.0
Campylobacter_gracilis	28.0	3514.0	697.0	300.0	3728.0	61.0	14.0	0.0	523.0	3.0	1.0	0.0	0.0	3616.0	82.0
Campylobacter_rectus	0.0	458.0	0.0	268.0	192.0	42.0	0.0	0.0	42.0	0.0	0.0	0.0	0.0	180.0	0.0
Candidatus_Actinomarina_minuta	18.0	0.0	0.0	24.0	0.0	0.0	0.0	0.0	1.0	3.0	153.0	2.0	0.0	0.0	18.0
Candidatus_Babela_massiliensis	0.0	0.0	0.0	0.0	0.0	0.0	0.0	0.0	0.0	0.0	0.0	0.0	3.0	0.0	0.0
Candidatus_Berkiella_aquae	0.0	0.0	0.0	0.0	0.0	0.0	0.0	0.0	0.0	10.0	0.0	0.0	3.0	0.0	0.0
Candidatus_Dactylopiibacterium_carminicum	0.0	0.0	0.0	0.0	0.0	0.0	0.0	0.0	0.0	9.0	0.0	0.0	1.0	0.0	0.0
Candidatus_Dorea_massiliensis_AP6	1.0	11.0	0.0	8.0	0.0	4.0	4.0	7.0	1.0	3.0	0.0	2.0	2.0	6.0	1.0
Candidatus_Entotheonella_sp._TSY1	1.0	0.0	0.0	19.0	1.0	0.0	4.0	2.0	2.0	14.0	1.0	1.0	5.0	0.0	1.0
Candidatus_Nanosynbacter_lyticus	9.0	3057.0	0.0	21.0	58.0	31.0	15.0	0.0	54.0	0.0	0.0	0.0	0.0	55.0	12.0
Candidatus_Nitrocosmicus_oleophilus	0.0	0.0	0.0	0.0	0.0	1.0	7.0	0.0	0.0	1.0	1.0	0.0	0.0	0.0	0.0
Candidatus_Nitrospira_nitrificans	0.0	0.0	0.0	1.0	1.0	5.0	13.0	1.0	7.0	14.0	38.0	0.0	8.0	0.0	0.0
Candidatus_Roseomonas_massiliae	0.0	0.0	0.0	0.0	0.0	66.0	0.0	0.0	0.0	0.0	1.0	0.0	0.0	0.0	0.0
Candidatus_Stoquefichus_massiliensis	0.0	0.0	1.0	4.0	0.0	15.0	0.0	6.0	35.0	1.0	52.0	3.0	16.0	0.0	0.0
Capnocytophaga_genosp._AHN8471	0.0	0.0	0.0	0.0	50.0	0.0	0.0	0.0	0.0	0.0	0.0	0.0	0.0	50.0	0.0
Capnocytophaga_gingivalis	7.0	227.0	0.0	0.0	2.0	1.0	1.0	0.0	12.0	0.0	0.0	0.0	0.0	2.0	0.0
Capnocytophaga_leadbetteri	0.0	0.0	0.0	0.0	0.0	18.0	0.0	0.0	0.0	0.0	0.0	0.0	0.0	0.0	0.0
Capnocytophaga_ochracea	0.0	433.0	0.0	0.0	636.0	22.0	0.0	0.0	6.0	0.0	0.0	0.0	0.0	555.0	2.0
Capnocytophaga_sp._oral_taxon_338	0.0	23.0	0.0	0.0	56.0	0.0	0.0	0.0	0.0	0.0	0.0	0.0	0.0	57.0	0.0
Capnocytophaga_sputigena	11.0	11.0	0.0	0.0	0.0	0.0	0.0	0.0	0.0	0.0	0.0	0.0	0.0	0.0	0.0
Cardiobacterium_hominis	26.0	113.0	0.0	0.0	69.0	0.0	0.0	0.0	48.0	0.0	0.0	0.0	0.0	54.0	0.0
Cardiobacterium_valvarum	0.0	55.0	0.0	0.0	130.0	0.0	0.0	0.0	0.0	0.0	0.0	0.0	0.0	81.0	8.0
Catelliglobosispora_koreensis	0.0	0.0	0.0	0.0	0.0	0.0	5.0	0.0	0.0	7.0	0.0	0.0	9.0	0.0	0.0
Catenibacterium_mitsuokai	0.0	0.0	2.0	3.0	2.0	3.0	1.0	9.0	7.0	1.0	0.0	0.0	10.0	5.0	7.0
Catenuloplanes_nepalensis	0.0	0.0	0.0	0.0	0.0	0.0	0.0	0.0	0.0	2.0	3.0	0.0	1.0	0.0	0.0
Catonella_morbi	14.0	107.0	0.0	0.0	62.0	0.0	0.0	186.0	1.0	0.0	0.0	0.0	0.0	23.0	0.0
Caulobacter_endosymbiont_of_Tamarixia_radiata	0.0	0.0	0.0	30.0	0.0	0.0	0.0	1.0	1.0	0.0	1.0	81.0	5.0	0.0	0.0
Caulobacter_henricii	0.0	0.0	0.0	0.0	0.0	3.0	0.0	0.0	4.0	0.0	1.0	0.0	0.0	0.0	0.0
Caulobacter_sp._JM6	0.0	0.0	0.0	11.0	0.0	0.0	7.0	0.0	4.0	4.0	0.0	0.0	4.0	0.0	0.0
Caulobacter_vibrioides	0.0	0.0	0.0	1.0	0.0	1.0	5.0	1.0	6.0	0.0	11.0	0.0	2.0	0.0	0.0
Cellulomonas_aerilata	3.0	0.0	1.0	258.0	1.0	103.0	236.0	2.0	72.0	342.0	26.0	12.0	152.0	1.0	2.0
Cellulomonas_cellasea	0.0	0.0	1.0	0.0	0.0	3.0	0.0	0.0	6.0	0.0	1.0	0.0	2.0	0.0	0.0
Cellulomonas_marina	0.0	0.0	0.0	0.0	0.0	0.0	0.0	0.0	0.0	4.0	0.0	0.0	1.0	0.0	0.0
Cenchrus_americanus	18.0	104.0	1273.0	106.0	241.0	58.0	59.0	84.0	29.0	142.0	351.0	1385.0	6.0	205.0	142.0
Cetobacterium_somerae	3.0	0.0	0.0	0.0	10.0	101.0	32870.0	47.0	10.0	2.0	13.0	0.0	220.0	1.0	0.0
Chelatococcus_asaccharovorans	0.0	0.0	0.0	25.0	0.0	1.0	28.0	0.0	1.0	61.0	2.0	0.0	37.0	0.0	0.0
Chelatococcus_daeguensis	0.0	0.0	0.0	0.0	0.0	0.0	0.0	0.0	0.0	1.0	0.0	0.0	2.0	0.0	0.0
Chitinophaga_aurantiaca	0.0	0.0	0.0	48.0	0.0	0.0	0.0	0.0	1.0	10.0	0.0	0.0	10.0	0.0	0.0
Chitinophaga_soli	0.0	0.0	0.0	0.0	0.0	1.0	0.0	0.0	1.0	0.0	2.0	0.0	1.0	0.0	0.0
Chlamydia_trachomatis	0.0	0.0	0.0	2.0	0.0	4.0	0.0	2.0	0.0	0.0	0.0	0.0	0.0	2.0	1.0
Chloroflexi_bacterium_canine_oral_taxon_405	2.0	5.0	0.0	15.0	8.0	0.0	0.0	23.0	7.0	2.0	0.0	0.0	0.0	4.0	1.0
Christensenella_massiliensis	0.0	15.0	0.0	0.0	0.0	0.0	0.0	0.0	0.0	0.0	0.0	0.0	1.0	1.0	0.0
Christensenella_minuta	0.0	0.0	0.0	0.0	0.0	0.0	0.0	0.0	2.0	0.0	6.0	0.0	2.0	0.0	0.0
Christensenellaceae_R_7_group_bacterium_AC2043	0.0	13.0	0.0	0.0	0.0	0.0	0.0	0.0	0.0	0.0	0.0	0.0	0.0	0.0	0.0
Christensenellaceae_R_7_group_bacterium_YE57	0.0	0.0	0.0	1.0	0.0	12.0	1.0	0.0	1.0	0.0	1.0	0.0	1.0	0.0	0.0
Chromatiaceae_bacterium_2141T.STBD.0c.01a	0.0	0.0	5.0	0.0	0.0	0.0	0.0	0.0	0.0	0.0	0.0	109.0	0.0	0.0	4.0
Chroococcidiopsis_sp._MMG_6	4.0	0.0	0.0	0.0	0.0	0.0	0.0	0.0	0.0	0.0	0.0	5.0	2.0	0.0	0.0
Chroococcidiopsis_thermalis	2.0	0.0	0.0	1.0	0.0	0.0	0.0	0.0	0.0	0.0	1.0	0.0	0.0	0.0	1.0
Chroococcus_sp._FPU101	10.0	0.0	0.0	3.0	0.0	1.0	1.0	3.0	0.0	0.0	0.0	11.0	4.0	1.0	1.0
Chthoniobacter_bacterium_Ellin506	12.0	0.0	0.0	0.0	0.0	0.0	0.0	0.0	0.0	0.0	0.0	0.0	0.0	0.0	0.0
Chthoniobacter_bacterium_Ellin507	0.0	0.0	0.0	0.0	0.0	3.0	0.0	0.0	4.0	0.0	15.0	1.0	3.0	0.0	0.0
Citricoccus_nitrophenolicus	1.0	0.0	0.0	0.0	0.0	4.0	3.0	0.0	4.0	0.0	4.0	0.0	1.0	0.0	0.0
Cloacibacterium_normanense	0.0	0.0	31.0	0.0	0.0	0.0	0.0	0.0	0.0	0.0	0.0	0.0	0.0	0.0	0.0
Clostridiaceae_bacterium	0.0	0.0	0.0	0.0	0.0	0.0	0.0	0.0	0.0	0.0	14.0	0.0	628.0	0.0	0.0
Clostridiaceae_bacterium_DJF_LS40	0.0	0.0	0.0	2.0	0.0	0.0	0.0	6.0	0.0	0.0	0.0	1.0	2.0	2.0	0.0
Clostridiaceae_bacterium_SH032	0.0	0.0	3.0	0.0	0.0	17.0	1.0	19.0	37.0	0.0	71.0	5.0	19.0	0.0	0.0
Clostridiales_bacterium_CIEAF_019	35.0	0.0	0.0	0.0	0.0	0.0	1.0	0.0	0.0	0.0	0.0	0.0	0.0	0.0	0.0
Clostridiales_bacterium_CIEAF_020	0.0	0.0	0.0	0.0	0.0	0.0	0.0	0.0	0.0	0.0	0.0	0.0	0.0	0.0	11.0
Clostridiales_bacterium_CIEAF_021	59.0	0.0	1.0	13.0	0.0	16.0	0.0	23.0	3.0	0.0	0.0	0.0	1.0	0.0	14.0
Clostridiales_bacterium_CIEAF_022	89.0	0.0	0.0	0.0	0.0	28.0	1.0	0.0	7.0	5.0	0.0	4.0	2.0	0.0	22.0
Clostridiales_bacterium_DNF00545	0.0	0.0	0.0	0.0	14.0	0.0	0.0	40.0	0.0	0.0	0.0	0.0	0.0	6.0	0.0
Clostridiales_bacterium_Marseille_P2846	0.0	0.0	1.0	0.0	0.0	1.0	0.0	1.0	4.0	0.0	16.0	0.0	1.0	0.0	0.0
Clostridioides_difficile	23.0	0.0	170.0	0.0	0.0	1.0	3.0	1.0	0.0	0.0	2.0	1.0	0.0	0.0	25.0
Clostridium_butyricum	0.0	0.0	2.0	1.0	2.0	0.0	1.0	1.0	2.0	1.0	0.0	7.0	4.0	0.0	1.0
Clostridium_colicanis	0.0	0.0	0.0	1.0	0.0	2.0	0.0	0.0	1.0	0.0	1.0	0.0	5.0	0.0	1.0
Clostridium_disporicum	45.0	18.0	0.0	4.0	3.0	3.0	17.0	22.0	5.0	26.0	3.0	78.0	3.0	3.0	18.0
Clostridium_fessum	1.0	0.0	0.0	1.0	0.0	0.0	3.0	1.0	0.0	0.0	0.0	3.0	2.0	1.0	4.0
Clostridium_fusiformis	41.0	0.0	1.0	0.0	0.0	2.0	0.0	0.0	0.0	0.0	0.0	0.0	1.0	0.0	23.0
Clostridium_massiliamazoniense	0.0	0.0	0.0	1.0	0.0	1.0	0.0	2.0	12.0	0.0	13.0	72.0	4.0	0.0	0.0
Clostridium_mediterraneense	0.0	0.0	0.0	2.0	0.0	1.0	1.0	2.0	0.0	0.0	0.0	0.0	3.0	1.0	0.0
Clostridium_perfringens	5.0	0.0	0.0	0.0	0.0	0.0	1.0	0.0	2.0	0.0	0.0	0.0	0.0	0.0	0.0
Clostridium_sp.	55.0	0.0	0.0	0.0	0.0	0.0	0.0	0.0	0.0	0.0	0.0	0.0	0.0	0.0	31.0
Clostridium_sp._BPY5	0.0	0.0	0.0	0.0	0.0	3.0	0.0	0.0	6.0	0.0	13.0	3.0	4.0	0.0	0.0
Clostridium_sp._Clone_27	14.0	0.0	0.0	0.0	0.0	0.0	0.0	0.0	0.0	0.0	0.0	0.0	0.0	0.0	0.0
Clostridium_sp._Culture_Jar_56	0.0	0.0	0.0	0.0	0.0	0.0	0.0	0.0	0.0	0.0	0.0	0.0	0.0	0.0	9.0
Clostridium_sp._FS41	0.0	0.0	1.0	1.0	0.0	9.0	0.0	7.0	20.0	1.0	39.0	5.0	5.0	0.0	0.0
Clostridium_sp._SN17	159.0	0.0	0.0	0.0	0.0	0.0	0.0	0.0	0.0	3.0	0.0	0.0	0.0	0.0	38.0
Clostridium_sp._cTPY_12	16.0	0.0	0.0	0.0	0.0	1.0	0.0	0.0	0.0	0.0	0.0	0.0	0.0	0.0	1.0
Clostridium_sp._cTPY_17	0.0	28.0	0.0	0.0	0.0	0.0	0.0	1.0	1.0	0.0	0.0	0.0	0.0	0.0	18.0
Clostridium_swellfunianum	0.0	0.0	0.0	21.0	0.0	0.0	1.0	0.0	0.0	0.0	0.0	0.0	0.0	0.0	0.0
Clostridium_tyrobutyricum	0.0	0.0	0.0	0.0	0.0	0.0	0.0	0.0	0.0	6.0	0.0	0.0	0.0	0.0	0.0
Cohnella_arctica	0.0	0.0	0.0	30.0	0.0	0.0	5.0	0.0	0.0	12.0	0.0	0.0	15.0	0.0	0.0
Cohnella_luojiensis	0.0	0.0	0.0	0.0	0.0	11.0	0.0	0.0	4.0	0.0	44.0	0.0	5.0	0.0	0.0
Cohnella_lupini	0.0	0.0	0.0	54.0	0.0	2.0	23.0	0.0	2.0	16.0	9.0	0.0	21.0	0.0	0.0
Collinsella_aerofaciens	0.0	0.0	0.0	2.0	0.0	3.0	0.0	7.0	2.0	1.0	1.0	0.0	1.0	13.0	2.0
Comamonas_testosteroni	0.0	0.0	1.0	52.0	35.0	0.0	11.0	22.0	3.0	109.0	17.0	4.0	2121.0	12.0	3989.0
Companilactobacillus_farciminis	0.0	3.0	0.0	4.0	11.0	18.0	18.0	21.0	2.0	16.0	7.0	14.0	1.0	9.0	8.0
Conexibacter_sp._JCM_18997	0.0	0.0	0.0	0.0	0.0	0.0	4.0	0.0	1.0	0.0	0.0	0.0	1.0	0.0	0.0
Conexibacter_woesei	0.0	0.0	0.0	0.0	0.0	3.0	0.0	0.0	10.0	0.0	30.0	0.0	4.0	0.0	0.0
Coprobacillus_cateniformis	0.0	0.0	3.0	0.0	0.0	0.0	0.0	0.0	2.0	0.0	0.0	2.0	1.0	2.0	1.0
Coprococcus_comes	8.0	1.0	1.0	39.0	33.0	47.0	22.0	44.0	10.0	8.0	48.0	16.0	46.0	49.0	55.0
Corynebacterium_coyleae	0.0	3.0	0.0	0.0	0.0	0.0	0.0	1.0	0.0	0.0	0.0	0.0	0.0	0.0	7.0
Corynebacterium_matruchotii	1.0	55.0	368.0	0.0	17.0	26.0	1.0	0.0	61.0	0.0	0.0	2.0	0.0	8.0	17.0
Corynebacterium_stationis	3.0	0.0	0.0	0.0	0.0	3.0	0.0	0.0	0.0	0.0	0.0	0.0	0.0	0.0	0.0
Corynebacterium_tuberculostearicum	3.0	15.0	16.0	0.0	0.0	0.0	0.0	0.0	2.0	1.0	1.0	0.0	0.0	0.0	3.0
Coxiella_burnetii	0.0	0.0	0.0	0.0	0.0	5.0	0.0	0.0	7.0	0.0	12.0	0.0	3.0	0.0	0.0
Craurococcus_roseus	1.0	0.0	0.0	34.0	0.0	8.0	7.0	0.0	16.0	51.0	8.0	1.0	30.0	0.0	1.0
Craurococcus_sp._HM28_1	0.0	0.0	0.0	18.0	0.0	18.0	0.0	0.0	22.0	0.0	52.0	1.0	11.0	0.0	0.0
Croceibacterium_soli	0.0	0.0	1.0	100.0	0.0	4.0	180.0	1.0	7.0	128.0	12.0	0.0	102.0	0.0	1.0
Crocinitomix_sp._0182	0.0	0.0	0.0	0.0	0.0	0.0	0.0	0.0	0.0	8.0	0.0	0.0	0.0	0.0	0.0
Cryptobacterium_curtum	0.0	0.0	0.0	0.0	20.0	0.0	0.0	0.0	0.0	0.0	0.0	0.0	0.0	8.0	0.0
Cupriavidus_plantarum	0.0	0.0	0.0	0.0	6.0	1.0	0.0	0.0	1.0	0.0	3.0	0.0	2.0	5.0	0.0
Cutibacterium_avidum	0.0	0.0	0.0	0.0	0.0	0.0	0.0	18.0	0.0	0.0	0.0	0.0	0.0	0.0	0.0
Cutibacterium_granulosum	0.0	0.0	0.0	0.0	0.0	0.0	0.0	0.0	7.0	0.0	0.0	0.0	0.0	0.0	0.0
Cystobacter_gracilis	0.0	0.0	0.0	25.0	0.0	4.0	41.0	0.0	1.0	55.0	1.0	0.0	21.0	0.0	0.0
Cytobacillus_firmus	1.0	0.0	0.0	1.0	0.0	1.0	7.0	0.0	4.0	0.0	45.0	2.0	7.0	0.0	2.0
Cytophagaceae_bacterium_JGI_0001001_B3	0.0	0.0	0.0	0.0	1.0	8.0	3.0	1.0	7.0	0.0	27.0	0.0	8.0	0.0	0.0
Dactylosporangium_aurantiacum	0.0	0.0	0.0	0.0	0.0	1.0	0.0	1.0	1.0	0.0	11.0	0.0	3.0	0.0	0.0
Daejeonella_huanghensis	0.0	0.0	0.0	0.0	0.0	2.0	3.0	0.0	0.0	6.0	0.0	0.0	6.0	0.0	0.0
Deinococcus_koreensis	0.0	0.0	0.0	5.0	0.0	0.0	0.0	0.0	0.0	0.0	0.0	0.0	0.0	0.0	0.0
Deinococcus_malanensis	0.0	0.0	0.0	51.0	1.0	0.0	14.0	0.0	2.0	18.0	0.0	2.0	9.0	0.0	0.0
Deinococcus_pimensis	0.0	0.0	0.0	0.0	0.0	0.0	0.0	0.0	0.0	5.0	0.0	0.0	0.0	0.0	0.0
Deinococcus_sp._2A5	0.0	0.0	0.0	0.0	0.0	1.0	0.0	0.0	0.0	5.0	0.0	0.0	0.0	0.0	0.0
Deinococcus_sp._RCML_5	0.0	0.0	0.0	3.0	0.0	1.0	0.0	0.0	1.0	4.0	0.0	1.0	2.0	0.0	0.0
Deinococcus_taklimakanensis	0.0	0.0	17.0	0.0	0.0	0.0	0.0	0.0	0.0	0.0	0.0	0.0	0.0	0.0	0.0
Delftia_tsuruhatensis	345.0	229.0	5365.0	880.0	208.0	440.0	221.0	2559.0	840.0	383.0	4677.0	2256.0	216.0	160.0	854.0
Desertibacter_roseus	0.0	0.0	0.0	9.0	0.0	0.0	12.0	0.0	0.0	21.0	0.0	0.0	1.0	0.0	0.0
Desertibacter_xinjiangensis	0.0	0.0	0.0	28.0	0.0	1.0	0.0	1.0	4.0	24.0	0.0	0.0	26.0	0.0	0.0
Desulfatiglans_bacterium_enrichment_culture	0.0	0.0	0.0	0.0	0.0	0.0	0.0	0.0	0.0	0.0	0.0	12.0	0.0	0.0	0.0
Desulfobulbaceae_bacterium_C00003063	1.0	0.0	4.0	40.0	0.0	0.0	0.0	0.0	0.0	0.0	0.0	82.0	0.0	0.0	6.0
Desulfobulbus_oralis	20.0	156.0	0.0	68.0	64.0	0.0	0.0	843.0	23.0	0.0	0.0	0.0	2.0	40.0	12.0
Desulfococcus_sp.	0.0	0.0	3.0	0.0	0.0	0.0	0.0	0.0	0.0	23.0	0.0	140.0	0.0	0.0	2.0
Desulfofrigus_fragile	0.0	0.0	0.0	0.0	0.0	0.0	0.0	0.0	0.0	0.0	0.0	0.0	0.0	0.0	22.0
Desulfomicrobium_orale	0.0	1422.0	0.0	311.0	0.0	0.0	0.0	0.0	1.0	0.0	0.0	0.0	0.0	0.0	0.0
Desulfopila_aestuarii	0.0	0.0	1.0	0.0	0.0	0.0	0.0	0.0	0.0	0.0	0.0	3.0	0.0	0.0	0.0
Desulfoprunum_benzoelyticum	0.0	0.0	1.0	1.0	0.0	0.0	1.0	0.0	0.0	0.0	0.0	1.0	0.0	0.0	1.0
Desulfosarcina_alkanivorans	0.0	0.0	1.0	0.0	0.0	0.0	0.0	0.0	0.0	0.0	0.0	40.0	0.0	0.0	0.0
Desulfosporosinus_fructosivorans	0.0	0.0	0.0	0.0	0.0	3.0	0.0	1.0	2.0	0.0	6.0	0.0	1.0	0.0	0.0
Desulfotalea_sp._SFA4	0.0	0.0	0.0	0.0	0.0	0.0	0.0	0.0	0.0	0.0	0.0	4.0	0.0	0.0	0.0
Desulfovibrio_sp._Marseille_P2429	0.0	17.0	0.0	0.0	0.0	0.0	5.0	0.0	0.0	0.0	0.0	0.0	0.0	0.0	0.0
Desulfovibrio_sp._Marseille_P6017	2.0	0.0	3.0	1.0	0.0	12.0	1.0	12.0	30.0	1.0	51.0	8.0	14.0	0.0	0.0
Desulfovibrio_sp._UNSW3caefatS	0.0	0.0	0.0	0.0	0.0	1.0	0.0	0.0	1.0	0.0	4.0	0.0	0.0	0.0	0.0
Desulfuromusa_ferrireducens	0.0	0.0	0.0	0.0	0.0	0.0	0.0	0.0	0.0	0.0	0.0	12.0	0.0	0.0	0.0
Devosia_albogilva	0.0	0.0	0.0	8.0	0.0	0.0	6.0	0.0	0.0	0.0	0.0	0.0	7.0	0.0	0.0
Devosia_geojensis	0.0	0.0	0.0	94.0	0.0	0.0	44.0	0.0	0.0	86.0	0.0	0.0	62.0	0.0	0.0
Devosia_ginsengisoli	0.0	0.0	0.0	26.0	1.0	5.0	14.0	0.0	4.0	20.0	16.0	0.0	82.0	3.0	36.0
Devosia_limi	0.0	0.0	0.0	1.0	0.0	0.0	0.0	1.0	1.0	0.0	4.0	0.0	5.0	0.0	8.0
Devosia_psychrophila	0.0	0.0	0.0	5.0	0.0	27.0	0.0	3.0	27.0	40.0	7.0	4.0	47.0	0.0	0.0
Devosia_sp._4_C16_46	0.0	0.0	0.0	71.0	0.0	5.0	17.0	0.0	1.0	48.0	8.0	0.0	21.0	0.0	0.0
Devosia_sp._A16	0.0	0.0	0.0	1.0	0.0	1.0	0.0	0.0	2.0	0.0	1.0	0.0	0.0	0.0	0.0
Devosia_sp._Emb15	0.0	0.0	0.0	0.0	0.0	1.0	0.0	0.0	2.0	0.0	4.0	0.0	0.0	0.0	0.0
Devosia_sp._Po15d	0.0	0.0	0.0	0.0	0.0	5.0	0.0	1.0	5.0	5.0	1.0	0.0	3.0	0.0	0.0
Dialister_invisus	139.0	1219.0	25.0	192.0	497.0	0.0	0.0	1.0	55.0	2.0	1.0	111.0	0.0	340.0	0.0
Dialister_massiliensis	0.0	0.0	0.0	4.0	1.0	0.0	5.0	2.0	3.0	2.0	10.0	0.0	14.0	4.0	6.0
Dialister_pneumosintes	32.0	748.0	0.0	149.0	775.0	15.0	0.0	482.0	0.0	0.0	0.0	0.0	0.0	552.0	0.0
Dialister_succinatiphilus	0.0	0.0	0.0	0.0	155.0	4.0	0.0	1.0	0.0	2.0	0.0	7.0	0.0	92.0	2.0
Diaminobutyricimonas_aerilata	25.0	0.0	1.0	10.0	1.0	8.0	6.0	0.0	15.0	8.0	4.0	3.0	11.0	3.0	0.0
Dielma_fastidiosa	0.0	0.0	2.0	0.0	0.0	10.0	1.0	4.0	23.0	1.0	50.0	4.0	4.0	39.0	0.0
Dokdonella_fugitiva	0.0	0.0	0.0	0.0	0.0	0.0	0.0	0.0	0.0	0.0	3.0	0.0	1.0	0.0	0.0
Dolosigranulum_pigrum	2.0	20.0	0.0	0.0	0.0	0.0	1.0	0.0	1.0	0.0	1.0	1.0	0.0	3.0	0.0
Domibacillus_aminovorans	0.0	0.0	0.0	0.0	0.0	7.0	0.0	0.0	8.0	0.0	18.0	0.0	2.0	0.0	0.0
Dorea_formicigenerans	3.0	0.0	4.0	29.0	10.0	7.0	17.0	30.0	5.0	15.0	16.0	23.0	37.0	41.0	21.0
Dorea_longicatena	17.0	4.0	12.0	61.0	61.0	38.0	36.0	85.0	40.0	46.0	101.0	37.0	70.0	107.0	59.0
Dorea_sp._5_2	3.0	0.0	0.0	1.0	0.0	2.0	0.0	0.0	0.0	0.0	0.0	0.0	0.0	0.0	5.0
Dyadobacter_fermentans	0.0	0.0	0.0	2.0	0.0	0.0	0.0	0.0	0.0	14.0	0.0	0.0	2.0	0.0	0.0
Ectobacillus_funiculus	0.0	0.0	0.0	2.0	0.0	0.0	0.0	0.0	0.0	0.0	0.0	3.0	6.0	1.0	1.0
Edaphorhabdus_rosea	0.0	0.0	0.0	0.0	0.0	0.0	0.0	0.0	0.0	6.0	0.0	0.0	0.0	0.0	0.0
Edwardsiella_tarda	0.0	0.0	0.0	0.0	0.0	0.0	0.0	0.0	0.0	0.0	5.0	0.0	114.0	0.0	0.0
Eggerthella_lenta	0.0	0.0	0.0	0.0	3.0	0.0	1.0	0.0	0.0	0.0	1.0	1.0	2.0	1.0	1.0
Eggerthella_timonensis	0.0	0.0	0.0	0.0	0.0	4.0	0.0	2.0	3.0	0.0	13.0	0.0	0.0	0.0	0.0
Eggerthia_catenaformis	0.0	68.0	0.0	46.0	723.0	0.0	0.0	0.0	0.0	0.0	0.0	112.0	0.0	504.0	0.0
Eikenella_corrodens	97.0	45.0	0.0	0.0	19.0	7.0	4.0	0.0	35.0	0.0	1.0	1.0	0.0	16.0	11.0
Eisenbergiella_massiliensis	0.0	0.0	0.0	0.0	0.0	8.0	1.0	1.0	11.0	0.0	12.0	4.0	4.0	0.0	0.0
Eisenbergiella_tayi	0.0	0.0	0.0	0.0	0.0	1.0	0.0	6.0	10.0	0.0	31.0	3.0	6.0	0.0	0.0
Elizabethkingia_miricola	0.0	0.0	0.0	0.0	0.0	0.0	0.0	0.0	0.0	0.0	0.0	0.0	0.0	0.0	125.0
Ellin517_bacterium_Ellin517	0.0	0.0	0.0	0.0	0.0	1.0	0.0	1.0	1.0	0.0	3.0	0.0	1.0	0.0	0.0
Ellin6055_bacterium_Ellin6055	8.0	0.0	1.0	532.0	0.0	54.0	461.0	17.0	58.0	659.0	49.0	13.0	372.0	0.0	3.0
Ellin6067_bacterium_Ellin6067	0.0	0.0	0.0	100.0	0.0	3.0	80.0	3.0	1.0	59.0	15.0	0.0	69.0	1.0	0.0
Elusimicrobium_minutum	0.0	0.0	0.0	0.0	0.0	1.0	0.0	2.0	1.0	0.0	3.0	0.0	1.0	0.0	0.0
Empedobacter_brevis	0.0	0.0	0.0	9.0	5.0	11.0	3.0	15.0	2.0	142.0	13.0	2.0	686.0	1.0	1530.0
Ensifer_adhaerens	0.0	0.0	0.0	0.0	0.0	3.0	0.0	0.0	0.0	0.0	2.0	0.0	6.0	0.0	0.0
Enterobacter_cancerogenus	5.0	2.0	5.0	16.0	4.0	27.0	6.0	14.0	22.0	10.0	81.0	6.0	131.0	36.0	1709.0
Enterococcus_faecalis	0.0	0.0	0.0	0.0	1.0	4.0	0.0	0.0	0.0	2.0	1.0	1.0	0.0	1.0	1.0
Enterococcus_faecium	3.0	8.0	2.0	2.0	2.0	8.0	1.0	6.0	13.0	1.0	29.0	9.0	15.0	5.0	4.0
Enterorhabdus_caecimuris_B7	25.0	0.0	0.0	1.0	0.0	21.0	0.0	0.0	5.0	0.0	2.0	0.0	2.0	0.0	12.0
Erysipelatoclostridium_ramosum	2.0	0.0	5.0	9.0	0.0	486.0	0.0	13.0	87.0	1.0	74.0	11.0	57.0	3.0	1.0
Erysipelotrichaceae_bacterium_I46	0.0	0.0	4.0	6.0	0.0	31.0	2.0	23.0	85.0	2.0	111.0	15.0	26.0	0.0	0.0
Erythrobacter_longus	0.0	0.0	0.0	0.0	0.0	0.0	0.0	0.0	0.0	0.0	93.0	3.0	0.0	0.0	0.0
Escherichia_coli	0.0	0.0	46.0	10.0	4.0	31.0	5.0	42.0	5.0	10.0	12.0	22.0	8.0	4.0	7.0
Eubacterium	1.0	0.0	6.0	2.0	0.0	9.0	1.0	11.0	32.0	1.0	74.0	6.0	14.0	0.0	0.0
Eubacterium_brachy_ATCC_33089	193.0	72.0	0.0	2810.0	174.0	25.0	0.0	338.0	54.0	0.0	0.0	0.0	0.0	89.0	0.0
Eubacterium_limosum	1.0	0.0	3.0	1.0	0.0	20.0	0.0	16.0	72.0	2.0	126.0	16.0	29.0	0.0	1.0
Eubacterium_ramulus	0.0	0.0	0.0	7.0	6.0	1.0	4.0	28.0	4.0	3.0	36.0	4.0	16.0	9.0	5.0
Eubacterium_saphenum_ATCC_49989	312.0	0.0	0.0	0.0	490.0	42.0	1.0	0.0	178.0	0.0	0.0	0.0	0.0	261.0	0.0
Eubacterium_sp._UNK.MGS_25	27.0	0.0	0.0	0.0	0.0	0.0	0.0	0.0	0.0	0.0	0.0	0.0	0.0	0.0	1.0
Eudoraea_adriatica	0.0	0.0	1.0	0.0	0.0	0.0	0.0	0.0	0.0	0.0	0.0	8.0	0.0	0.0	1.0
Exiguobacterium_acetylicum	1.0	3.0	0.0	0.0	0.0	5.0	1.0	1.0	0.0	0.0	4.0	2.0	19.0	0.0	0.0
Exiguobacterium_aurantiacum	5.0	0.0	1.0	0.0	1.0	1993.0	558.0	1729.0	367.0	1.0	775.0	6.0	2091.0	1.0	1.0
Extibacter_muris	0.0	0.0	0.0	0.0	0.0	2.0	0.0	1.0	1.0	0.0	4.0	1.0	1.0	0.0	0.0
Faecalibacillus_intestinalis	1.0	6.0	9.0	43.0	44.0	26.0	62.0	181.0	97.0	34.0	119.0	49.0	22.0	94.0	35.0
Faecalibacterium_prausnitzii	8.0	0.0	8.0	47.0	115.0	11.0	34.0	74.0	23.0	53.0	58.0	63.0	72.0	146.0	34.0
Faecalibaculum_rodentium	15.0	0.0	59.0	11.0	2.0	90.0	10.0	9.0	31.0	11.0	37.0	381.0	8.0	3.0	259.0
Faecalimonas_umbilicata	1.0	1.0	1.0	1.0	0.0	37.0	0.0	4.0	6.0	0.0	4.0	0.0	8.0	0.0	39.0
Ferruginibacter_lapsinanis	0.0	0.0	0.0	0.0	0.0	0.0	0.0	0.0	0.0	0.0	5.0	0.0	4.0	0.0	0.0
Ferruginibacter_sp.	0.0	0.0	0.0	9.0	0.0	0.0	0.0	0.0	0.0	0.0	4.0	0.0	2.0	0.0	0.0
Filifactor_alocis	192.0	2295.0	1.0	1423.0	2107.0	57.0	0.0	1928.0	624.0	1.0	1.0	1112.0	0.0	1473.0	39.0
Fimbriimonas_ginsengisoli	0.0	0.0	0.0	9.0	1.0	0.0	0.0	0.0	0.0	15.0	0.0	0.0	2.0	0.0	0.0
Finegoldia_magna	0.0	0.0	0.0	0.0	0.0	0.0	0.0	0.0	0.0	0.0	0.0	0.0	4.0	0.0	0.0
Firmicutes_bacterium_M10_2	0.0	0.0	0.0	5.0	0.0	323.0	0.0	1.0	45.0	2.0	19.0	8.0	25.0	0.0	3.0
Flavihumibacter_profundi	0.0	0.0	0.0	0.0	0.0	1.0	0.0	0.0	4.0	0.0	3.0	0.0	0.0	0.0	0.0
Flavisolibacter_carri	0.0	0.0	0.0	0.0	0.0	7.0	0.0	1.0	10.0	13.0	11.0	1.0	10.0	0.0	0.0
Flavisolibacter_ginsengisoli	3.0	0.0	0.0	252.0	0.0	17.0	457.0	7.0	22.0	476.0	14.0	3.0	331.0	0.0	0.0
Flavisolibacter_ginsengiterrae	4.0	0.0	0.0	21.0	0.0	4.0	17.0	0.0	4.0	23.0	5.0	1.0	13.0	1.0	0.0
Flavisolibacter_ginsenosidimutans	0.0	0.0	0.0	0.0	0.0	3.0	0.0	48.0	10.0	0.0	5.0	1.0	5.0	0.0	0.0
Flavisolibacter_sp._BS3_3_4	0.0	0.0	0.0	16.0	0.0	1.0	3.0	0.0	1.0	25.0	0.0	0.0	11.0	0.0	0.0
Flavisolibacter_sp._MDT2_37	0.0	0.0	0.0	0.0	0.0	6.0	16.0	0.0	10.0	12.0	7.0	1.0	25.0	0.0	0.0
Flavisolibacter_sp._TX0655	0.0	0.0	0.0	6.0	0.0	4.0	0.0	0.0	8.0	23.0	1.0	2.0	16.0	0.0	0.0
Flavisolibacter_sp._TX0705	0.0	0.0	0.0	0.0	0.0	3.0	1.0	0.0	3.0	0.0	0.0	0.0	5.0	0.0	0.0
Flavitalea_populi	0.0	0.0	0.0	72.0	0.0	4.0	22.0	2.0	5.0	128.0	39.0	2.0	90.0	0.0	0.0
Flavobacterium_chilense	0.0	0.0	0.0	0.0	0.0	0.0	1.0	2.0	0.0	0.0	12.0	0.0	2.0	0.0	0.0
Flavobacterium_hauense	0.0	0.0	0.0	14.0	0.0	0.0	0.0	0.0	0.0	0.0	1.0	0.0	0.0	0.0	0.0
Flavonifractor_plautii	6.0	23.0	1.0	3.0	1.0	8.0	0.0	9.0	32.0	0.0	54.0	6.0	12.0	2.0	0.0
Flindersiella_endophytica	0.0	0.0	0.0	0.0	0.0	0.0	5.0	0.0	0.0	0.0	0.0	0.0	4.0	0.0	0.0
Formosa_sp._Hel3_A1_48	0.0	0.0	0.0	0.0	0.0	0.0	0.0	3.0	0.0	0.0	0.0	0.0	0.0	0.0	0.0
Frankiales_bacterium	0.0	0.0	0.0	0.0	0.0	7.0	0.0	1.0	10.0	0.0	19.0	0.0	4.0	0.0	0.0
Fretibacterium_fastidiosum	101.0	324.0	0.0	143.0	217.0	0.0	0.0	477.0	147.0	0.0	0.0	0.0	0.0	140.0	13.0
Friedmanniella_luteola	0.0	0.0	1.0	3.0	0.0	49.0	7.0	5.0	86.0	3.0	45.0	7.0	19.0	0.0	1.0
Frigoribacterium_endophyticum	0.0	0.0	0.0	0.0	0.0	1.0	4.0	0.0	1.0	0.0	0.0	0.0	0.0	0.0	0.0
Fusobacterium_nucleatum	595.0	13369.0	0.0	1615.0	8356.0	623.0	6.0	1019.0	810.0	24.0	1.0	1.0	1.0	8765.0	38.0
Fusobacterium_pseudoperiodonticum	154.0	263.0	154.0	1.0	1253.0	0.0	1.0	0.0	37.0	1.0	72.0	2.0	0.0	1134.0	14.0
Gabonibacter_timonensis	0.0	0.0	0.0	0.0	0.0	2.0	0.0	0.0	3.0	0.0	6.0	1.0	1.0	0.0	0.0
Gaiella_occulta	0.0	0.0	1.0	319.0	0.0	346.0	250.0	39.0	508.0	576.0	885.0	8.0	396.0	0.0	1.0
Galbitalea_soli	0.0	0.0	0.0	0.0	0.0	1.0	0.0	0.0	1.0	0.0	0.0	0.0	0.0	24.0	0.0
Gemella_morbillorum	858.0	61.0	219.0	0.0	187.0	2.0	0.0	323.0	261.0	0.0	1.0	1.0	1.0	87.0	26.0
Gemella_palaticanis	0.0	0.0	0.0	0.0	0.0	1.0	0.0	0.0	2.0	0.0	0.0	1.0	0.0	0.0	0.0
Geminicoccus_roseus	1.0	0.0	0.0	8.0	0.0	3.0	0.0	0.0	9.0	0.0	4.0	1.0	4.0	0.0	0.0
Gemmata_sp._Br1_1	0.0	0.0	0.0	24.0	0.0	4.0	0.0	0.0	2.0	0.0	11.0	0.0	2.0	0.0	0.0
Gemmata_sp._Io1_6	0.0	0.0	0.0	0.0	0.0	1.0	1.0	0.0	1.0	0.0	7.0	0.0	5.0	0.0	0.0
Gemmatimonas_bacterium_Ellin5301	0.0	0.0	0.0	0.0	0.0	0.0	0.0	0.0	1.0	0.0	13.0	0.0	2.0	0.0	0.0
Gemmatirosa_kalamazoonesis	15.0	0.0	0.0	0.0	0.0	2.0	0.0	0.0	2.0	0.0	0.0	1.0	1.0	0.0	0.0
Geodermatophilus_obscurus	3.0	0.0	1.0	19.0	0.0	20.0	13.0	0.0	21.0	25.0	1.0	2.0	17.0	0.0	1.0
Georgenia_daeguensis	0.0	0.0	0.0	7.0	0.0	0.0	0.0	0.0	1.0	0.0	1.0	0.0	4.0	0.0	0.0
Glaciihabitans_tibetensis	0.0	0.0	0.0	0.0	0.0	1.0	1.0	0.0	2.0	0.0	9.0	0.0	3.0	0.0	0.0
Gloeocapsopsis_crepidinum_LEGE_06123	1.0	0.0	1.0	2.0	0.0	0.0	0.0	2.0	0.0	0.0	1.0	4.0	0.0	0.0	1.0
Gluconobacter_japonicus	0.0	0.0	0.0	0.0	0.0	1.0	0.0	0.0	0.0	56.0	0.0	0.0	1.0	1.0	0.0
Glutamicibacter_creatinolyticus	0.0	0.0	0.0	0.0	0.0	0.0	0.0	0.0	2.0	0.0	3.0	1.0	0.0	0.0	0.0
Glutamicibacter_nicotianae	0.0	0.0	0.0	1.0	1.0	0.0	0.0	0.0	0.0	4.0	0.0	1.0	25.0	0.0	141.0
Glycomyces_sediminimaris	0.0	0.0	20.0	0.0	0.0	0.0	0.0	0.0	0.0	0.0	0.0	0.0	0.0	0.0	0.0
Gordonia_terrae	4.0	0.0	0.0	0.0	0.0	3.0	1.0	10.0	3.0	2.0	2.0	0.0	7.0	0.0	17.0
Gordonibacter_massiliensis	0.0	0.0	3.0	1.0	0.0	14.0	0.0	16.0	42.0	0.0	123.0	12.0	20.0	1.0	0.0
Gordonibacter_pamelaeae	0.0	0.0	0.0	0.0	0.0	1.0	0.0	1.0	1.0	0.0	3.0	0.0	1.0	0.0	0.0
Granulicatella_adiacens	319.0	0.0	244.0	1.0	14.0	4.0	0.0	553.0	162.0	0.0	68.0	0.0	1.0	7.0	10.0
Haemophilus_haemolyticus	80.0	0.0	0.0	0.0	0.0	0.0	0.0	39.0	20.0	0.0	0.0	0.0	0.0	0.0	0.0
Haemophilus_parahaemolyticus	85.0	0.0	0.0	0.0	0.0	0.0	0.0	34.0	0.0	0.0	0.0	0.0	0.0	0.0	0.0
Haemophilus_parainfluenzae	1261.0	15.0	0.0	1.0	63.0	0.0	15.0	342.0	109.0	1.0	0.0	1.0	0.0	28.0	6.0
Hallella_seregens	0.0	0.0	0.0	53.0	62.0	3.0	0.0	0.0	25.0	0.0	0.0	0.0	0.0	64.0	0.0
Halomonas_meridiana	0.0	0.0	1.0	0.0	0.0	0.0	0.0	0.0	0.0	5.0	0.0	1.0	0.0	0.0	0.0
Hansschlegelia_zhihuaiae	0.0	0.0	0.0	0.0	0.0	0.0	0.0	0.0	0.0	8.0	0.0	0.0	2.0	0.0	0.0
Helicobacter_brantae	0.0	0.0	0.0	0.0	0.0	0.0	0.0	5.0	0.0	0.0	0.0	1.0	0.0	0.0	0.0
Helicobacter_rodentium	0.0	0.0	0.0	7.0	0.0	632.0	34.0	4.0	93.0	8.0	26.0	152.0	55.0	0.0	39.0
Helicobacter_sp._13S00482_2	0.0	0.0	1.0	0.0	0.0	16.0	1.0	11.0	46.0	0.0	63.0	12.0	15.0	0.0	0.0
Herbaspirillum_sp._9NM_7	0.0	0.0	0.0	64.0	0.0	13.0	35.0	0.0	11.0	58.0	10.0	3.0	51.0	0.0	0.0
Herbaspirillum_sp._MIC3044	0.0	0.0	0.0	0.0	0.0	3.0	16.0	0.0	2.0	13.0	2.0	0.0	11.0	0.0	0.0
Herbaspirillum_sp._Sco_D19	0.0	0.0	0.0	34.0	0.0	1.0	52.0	0.0	1.0	54.0	1.0	0.0	34.0	0.0	0.0
Hevea_brasiliensis_phytoplasma	0.0	0.0	0.0	35.0	0.0	12.0	18.0	1.0	14.0	27.0	13.0	1.0	14.0	0.0	0.0
Hoeflea_siderophila	0.0	0.0	0.0	0.0	0.0	0.0	3.0	0.0	0.0	0.0	0.0	10.0	0.0	0.0	1.0
Holdemanella_biformis	0.0	1.0	0.0	3.0	1.0	0.0	28.0	16.0	10.0	5.0	1.0	27.0	1.0	12.0	29.0
Holdemania_massiliensis	0.0	0.0	0.0	0.0	0.0	17.0	0.0	3.0	3.0	0.0	6.0	3.0	4.0	0.0	1.0
Hungatella_hathewayi	0.0	0.0	2.0	1.0	0.0	9.0	0.0	10.0	35.0	0.0	73.0	11.0	26.0	1.0	0.0
Hyalangium_minutum	0.0	0.0	0.0	1.0	0.0	9.0	0.0	0.0	8.0	0.0	4.0	0.0	12.0	0.0	0.0
Hydrogenophaga_flava	0.0	0.0	0.0	0.0	0.0	0.0	0.0	58.0	0.0	0.0	0.0	0.0	0.0	0.0	0.0
Hymenobacter_edaphi	0.0	0.0	0.0	0.0	0.0	3.0	0.0	0.0	1.0	0.0	0.0	0.0	0.0	0.0	0.0
Hymenobacter_radiodurans	0.0	0.0	0.0	0.0	0.0	3.0	0.0	0.0	0.0	4.0	11.0	0.0	4.0	0.0	1.0
Hymenobacter_roseosalivarius	0.0	0.0	0.0	0.0	0.0	0.0	10.0	0.0	1.0	0.0	0.0	0.0	0.0	0.0	0.0
Hymenobacter_xinjiangensis	0.0	0.0	0.0	0.0	0.0	0.0	5.0	0.0	0.0	0.0	0.0	0.0	0.0	0.0	0.0
Hyphomicrobiaceae_bacterium_LX49	0.0	0.0	0.0	5.0	1.0	5.0	8.0	0.0	11.0	5.0	33.0	0.0	6.0	0.0	0.0
Hyphomicrobiaceae_bacterium_WX185	0.0	0.0	0.0	6.0	0.0	7.0	11.0	1.0	6.0	38.0	15.0	0.0	24.0	0.0	0.0
Hyphomicrobium_sp.	0.0	0.0	0.0	1.0	1.0	1.0	34.0	0.0	0.0	46.0	2.0	0.0	13.0	0.0	0.0
Hyphomicrobium_sp._DC2c_1	0.0	0.0	0.0	0.0	0.0	0.0	0.0	0.0	3.0	0.0	5.0	0.0	2.0	0.0	0.0
Hyphomicrobium_vulgare	0.0	0.0	0.0	1.0	0.0	0.0	3.0	1.0	2.0	0.0	1.0	0.0	1.0	0.0	7.0
Hypsibius_dujardini	0.0	0.0	0.0	113.0	0.0	2.0	96.0	0.0	1.0	145.0	13.0	0.0	79.0	0.0	0.0
Iamia_majanohamensis	1.0	0.0	0.0	15.0	0.0	3.0	13.0	2.0	3.0	8.0	11.0	1.0	7.0	0.0	0.0
Ideonella_paludis	0.0	0.0	0.0	0.0	0.0	0.0	0.0	0.0	1.0	0.0	1.0	0.0	1.0	0.0	0.0
Ileibacterium_valens	65.0	0.0	362.0	19.0	85.0	89.0	25.0	24.0	66.0	58.0	245.0	285.0	7.0	40.0	629.0
Ilumatobacter_fluminis	1.0	0.0	1.0	30.0	1.0	2.0	15.0	0.0	2.0	17.0	2.0	16.0	5.0	0.0	2.0
Inquilinus_ginsengisoli	0.0	0.0	0.0	127.0	0.0	2.0	32.0	1.0	1.0	35.0	6.0	0.0	36.0	0.0	0.0
Intestinibacillus_massiliensis	0.0	0.0	1.0	0.0	0.0	5.0	0.0	1.0	8.0	0.0	13.0	2.0	4.0	0.0	0.0
Intestinimonas_butyriciproducens	0.0	0.0	2.0	0.0	0.0	7.0	0.0	7.0	14.0	0.0	42.0	5.0	13.0	0.0	0.0
Intestinimonas_massiliensis	0.0	0.0	0.0	0.0	0.0	4.0	0.0	3.0	13.0	0.0	29.0	3.0	8.0	0.0	0.0
Intestinimonas_timonensis	1.0	0.0	1.0	1.0	0.0	8.0	0.0	7.0	18.0	0.0	35.0	2.0	4.0	0.0	0.0
Intrasporangiaceae_bacterium_URHA0051	0.0	0.0	0.0	1.0	0.0	4.0	0.0	2.0	17.0	0.0	173.0	0.0	22.0	0.0	0.0
Isoptericola_variabilis	0.0	0.0	0.0	2.0	1.0	0.0	24.0	0.0	0.0	27.0	0.0	0.0	23.0	1.0	1.0
Jatrophihabitans_sp.	0.0	0.0	0.0	0.0	0.0	1.0	0.0	0.0	2.0	0.0	3.0	0.0	0.0	0.0	0.0
Jeotgalibacillus_marinus	0.0	0.0	0.0	30.0	0.0	0.0	0.0	0.0	0.0	6.0	0.0	0.0	0.0	0.0	0.0
Jeotgalicoccus_nanhaiensis	0.0	0.0	3.0	0.0	0.0	17.0	1.0	0.0	4.0	0.0	0.0	0.0	3.0	0.0	0.0
Jiangella_mangrovi	0.0	0.0	0.0	0.0	0.0	2.0	0.0	0.0	2.0	2.0	0.0	0.0	0.0	0.0	0.0
Johnsonella_ignava_ATCC_51276	0.0	150.0	0.0	0.0	134.0	39.0	0.0	0.0	0.0	0.0	0.0	0.0	0.0	70.0	0.0
Juncus_effusus	0.0	0.0	0.0	0.0	0.0	1.0	0.0	1.0	1.0	17.0	0.0	0.0	4.0	0.0	0.0
Kaistia_geumhonensis	0.0	0.0	0.0	0.0	0.0	4.0	0.0	0.0	0.0	0.0	1.0	0.0	4.0	0.0	0.0
Kallotenue_bacterium_JKG1	0.0	0.0	0.0	17.0	0.0	2.0	7.0	0.0	2.0	21.0	0.0	0.0	6.0	0.0	0.0
Ketogulonicigenium_vulgare	0.0	0.0	0.0	0.0	0.0	1.0	0.0	0.0	1.0	0.0	2.0	0.0	1.0	0.0	0.0
Kibdelosporangium_banguiense	0.0	0.0	0.0	0.0	0.0	1.0	0.0	0.0	2.0	0.0	12.0	0.0	4.0	0.0	0.0
Kineococcus_radiotolerans	0.0	0.0	0.0	0.0	0.0	0.0	0.0	0.0	6.0	0.0	0.0	1.0	0.0	0.0	0.0
Kineosporia_sp.	0.0	0.0	0.0	4.0	0.0	1.0	0.0	0.0	4.0	0.0	3.0	0.0	2.0	0.0	0.0
Kingella_denitrificans	65.0	53.0	0.0	0.0	0.0	0.0	0.0	0.0	11.0	0.0	0.0	0.0	0.0	0.0	0.0
Kingella_oralis	27.0	15.0	0.0	0.0	6.0	0.0	0.0	0.0	20.0	35.0	0.0	0.0	0.0	3.0	0.0
Kiritimatiellales_bacterium	0.0	0.0	1.0	0.0	0.0	0.0	0.0	0.0	0.0	0.0	0.0	5.0	0.0	0.0	0.0
Knoellia_locipacati	1.0	0.0	0.0	25.0	0.0	2.0	5.0	2.0	3.0	4.0	6.0	1.0	1.0	0.0	0.0
Knoellia_remsis	0.0	0.0	0.0	0.0	0.0	1.0	5.0	0.0	3.0	1.0	0.0	0.0	4.0	1.0	1.0
Kocuria_carniphila	2.0	0.0	0.0	0.0	0.0	0.0	0.0	0.0	3.0	0.0	0.0	0.0	0.0	0.0	0.0
Kocuria_himachalensis	12.0	0.0	0.0	403.0	1.0	37.0	282.0	10.0	47.0	491.0	9.0	24.0	270.0	3.0	1.0
Krasilnikovia_cinnamomea	0.0	0.0	0.0	0.0	0.0	5.0	1.0	0.0	8.0	1.0	10.0	0.0	1.0	0.0	1.0
Kribbella_albertanoniae	0.0	0.0	0.0	0.0	0.0	16.0	0.0	3.0	9.0	5.0	39.0	0.0	16.0	0.0	0.0
Kroppenstedtia_eburnea	0.0	0.0	0.0	0.0	0.0	0.0	0.0	0.0	0.0	0.0	0.0	0.0	0.0	0.0	19.0
Kroppenstedtia_sanguinis	0.0	0.0	0.0	8.0	0.0	0.0	9.0	0.0	0.0	0.0	0.0	0.0	0.0	0.0	0.0
Kytococcus_sedentarius	20.0	5.0	30.0	0.0	15.0	0.0	0.0	15.0	1.0	0.0	0.0	1.0	0.0	5.0	3.0
Labilibacter_marinus	0.0	0.0	2.0	0.0	0.0	0.0	0.0	0.0	0.0	1.0	0.0	43.0	0.0	0.0	0.0
Labrys_wisconsinensis	0.0	0.0	0.0	0.0	0.0	0.0	0.0	0.0	3.0	0.0	15.0	0.0	1.0	0.0	0.0
Lachnoanaerobaculum_orale	0.0	108.0	814.0	0.0	55.0	0.0	0.0	1.0	106.0	0.0	0.0	0.0	0.0	29.0	58.0
Lachnoclostridium_pacaense	0.0	1.0	0.0	0.0	0.0	41.0	0.0	0.0	2.0	0.0	1.0	3.0	8.0	0.0	0.0
Lachnoclostridium_urinimassiliense	0.0	0.0	0.0	0.0	0.0	6.0	0.0	5.0	9.0	0.0	29.0	5.0	3.0	0.0	0.0
Lachnospiraceae_bacterium	10.0	4.0	22.0	154.0	99.0	39.0	82.0	138.0	41.0	95.0	181.0	72.0	79.0	92.0	120.0
Lachnospiraceae_bacterium_10_1	423.0	0.0	0.0	1.0	0.0	8.0	0.0	1.0	1.0	0.0	0.0	0.0	1.0	0.0	333.0
Lachnospiraceae_bacterium_COE1	44.0	0.0	0.0	0.0	0.0	0.0	0.0	0.0	0.0	0.0	0.0	0.0	0.0	0.0	53.0
Lachnospiraceae_bacterium_DJF_CP76	0.0	0.0	1.0	1.0	2.0	0.0	1.0	2.0	1.0	1.0	4.0	0.0	2.0	2.0	1.0
Lachnospiraceae_bacterium_DW17	29.0	0.0	0.0	0.0	0.0	0.0	0.0	0.0	0.0	0.0	0.0	0.0	1.0	2.0	13.0
Lachnospiraceae_bacterium_DW22	5.0	0.0	0.0	0.0	0.0	7.0	0.0	0.0	1.0	0.0	1.0	0.0	0.0	0.0	0.0
Lachnospiraceae_bacterium_DW3	10.0	0.0	0.0	0.0	0.0	0.0	0.0	0.0	0.0	0.0	0.0	0.0	0.0	0.0	0.0
Lachnospiraceae_bacterium_DW44	14264.0	0.0	0.0	2.0	3.0	1.0	1.0	0.0	6.0	0.0	15.0	107.0	0.0	0.0	6696.0
Lachnospiraceae_bacterium_DW46	160.0	0.0	1.0	1.0	0.0	2.0	0.0	0.0	0.0	1.0	1.0	196.0	0.0	0.0	51.0
Lachnospiraceae_bacterium_DW52	1.0	0.0	0.0	0.0	0.0	9.0	0.0	0.0	2.0	0.0	0.0	0.0	0.0	0.0	0.0
Lachnospiraceae_bacterium_DW67	9.0	0.0	0.0	0.0	0.0	0.0	0.0	0.0	0.0	0.0	0.0	0.0	0.0	0.0	0.0
Lachnospiraceae_bacterium_DW70	0.0	0.0	0.0	0.0	0.0	1.0	0.0	0.0	0.0	0.0	0.0	0.0	0.0	0.0	6.0
Lachnospiraceae_bacterium_G11	0.0	1.0	0.0	0.0	9.0	18.0	0.0	2.0	37.0	0.0	0.0	2.0	5.0	2.0	37.0
Lachnospiraceae_bacterium_GAM79	0.0	0.0	0.0	1.0	0.0	0.0	1.0	0.0	1.0	2.0	0.0	7.0	0.0	2.0	3.0
Lachnospiraceae_bacterium_M18_1	143.0	0.0	0.0	7.0	0.0	7.0	0.0	3.0	0.0	2.0	4.0	0.0	0.0	1.0	77.0
Lachnospiraceae_bacterium_canine_oral_taxon_024	0.0	63.0	0.0	0.0	0.0	0.0	0.0	198.0	32.0	0.0	0.0	0.0	0.0	0.0	0.0
Lachnospiraceae_bacterium_oral_taxon_500	0.0	136.0	0.0	133.0	372.0	0.0	0.0	257.0	0.0	0.0	0.0	0.0	0.0	226.0	0.0
Lacticaseibacillus_casei	0.0	0.0	37.0	1.0	2.0	4.0	0.0	52.0	10.0	156.0	0.0	0.0	0.0	1.0	0.0
Lactiplantibacillus_pentosus	0.0	2.0	0.0	1.0	1.0	3.0	2.0	0.0	3.0	66.0	1.0	0.0	0.0	1.0	4.0
Lactobacillales_bacterium_HY_36_1	0.0	0.0	1.0	0.0	0.0	0.0	0.0	1.0	4.0	1.0	5.0	0.0	0.0	0.0	0.0
Lactobacillus_acetotolerans	0.0	1.0	0.0	0.0	0.0	0.0	2.0	0.0	0.0	1.0	1.0	0.0	0.0	0.0	4.0
Lactobacillus_crispatus	51.0	0.0	822.0	101.0	34.0	72.0	19.0	170.0	215.0	20.0	114.0	950.0	7.0	29.0	435.0
Lactobacillus_delbrueckii	0.0	0.0	0.0	0.0	0.0	0.0	0.0	98.0	0.0	0.0	0.0	0.0	0.0	0.0	0.0
Lactobacillus_iners	0.0	0.0	0.0	1.0	0.0	0.0	0.0	0.0	0.0	0.0	0.0	0.0	11.0	0.0	0.0
Lactobacillus_intestinalis	1.0	1575.0	90.0	96.0	4.0	4.0	123.0	6.0	1.0	5.0	0.0	126.0	3.0	2.0	9.0
Lactobacillus_johnsonii	32.0	645.0	328.0	91.0	170.0	93.0	86.0	250.0	51.0	62.0	197.0	1074.0	22.0	103.0	270.0
Lactobacillus_namurensis_str._Chizuka_01	0.0	0.0	0.0	10.0	2.0	0.0	7.0	1.0	0.0	5.0	2.0	0.0	0.0	3.0	0.0
Lactobacillus_senioris_DSM_24302_JCM_17472	0.0	0.0	0.0	0.0	0.0	0.0	0.0	0.0	0.0	1.0	0.0	60.0	0.0	0.0	0.0
Lactococcus_lactis	2.0	7.0	0.0	8.0	6.0	2.0	5.0	6.0	4.0	2.0	6.0	1.0	4.0	8.0	6.0
Lactococcus_raffinolactis	0.0	0.0	0.0	2.0	0.0	0.0	0.0	0.0	0.0	0.0	0.0	0.0	0.0	110.0	0.0
Lancefieldella_parvula	0.0	0.0	234.0	15.0	34.0	19.0	0.0	0.0	0.0	7.0	0.0	2.0	0.0	32.0	0.0
Lancefieldella_rimae	22.0	14.0	66.0	63.0	228.0	0.0	0.0	0.0	27.0	1.0	0.0	99.0	0.0	146.0	19.0
Larimichthys_crocea__large_yellow_croaker	0.0	0.0	0.0	0.0	0.0	3.0	0.0	0.0	1.0	0.0	0.0	1.0	0.0	0.0	0.0
Latilactobacillus_sakei	1.0	3.0	9.0	12.0	3.0	5.0	14.0	5.0	2.0	2.0	4.0	7.0	1.0	4.0	2.0
Lautropia_mirabilis	51.0	0.0	2.0	0.0	0.0	8.0	0.0	122.0	0.0	0.0	0.0	0.0	0.0	0.0	0.0
Lawsonella_clevelandensis	0.0	0.0	0.0	0.0	0.0	0.0	0.0	18.0	0.0	7.0	0.0	0.0	1.0	0.0	10.0
Legionella_busanensis	0.0	0.0	0.0	0.0	0.0	0.0	0.0	0.0	3.0	0.0	0.0	0.0	0.0	0.0	0.0
Legionella_donaldsonii	0.0	0.0	0.0	0.0	0.0	0.0	0.0	0.0	0.0	9.0	0.0	0.0	8.0	0.0	0.0
Legionella_fallonii	0.0	0.0	0.0	0.0	0.0	0.0	5.0	0.0	0.0	1.0	0.0	0.0	6.0	0.0	0.0
Legionella_nautarum	0.0	0.0	0.0	0.0	0.0	0.0	0.0	0.0	0.0	0.0	0.0	0.0	3.0	0.0	0.0
Legionella_saoudiensis	2.0	0.0	0.0	0.0	1.0	21.0	0.0	0.0	11.0	0.0	2.0	0.0	6.0	0.0	0.0
Legionella_waltersii	0.0	0.0	0.0	0.0	0.0	1.0	0.0	0.0	2.0	0.0	0.0	0.0	2.0	0.0	0.0
Legionella_worsleiensis	0.0	0.0	0.0	0.0	0.0	0.0	0.0	0.0	0.0	0.0	3.0	0.0	75.0	0.0	0.0
Leifsonia_shinshuensis	0.0	0.0	0.0	0.0	0.0	0.0	4.0	0.0	0.0	0.0	0.0	0.0	0.0	0.0	0.0
Lentilactobacillus_buchneri	0.0	0.0	0.0	1.0	6.0	0.0	1.0	0.0	0.0	313.0	3.0	0.0	3.0	8.0	3.0
Lentilactobacillus_hilgardii	0.0	2.0	31.0	2.0	3.0	1.0	1.0	0.0	1.0	702.0	2.0	0.0	0.0	3.0	8.0
Lentzea_californiensis	0.0	0.0	0.0	0.0	0.0	1.0	3.0	0.0	0.0	2.0	10.0	0.0	6.0	0.0	0.0
Leptolyngbyaceae_cyanobacterium_LD4_4600_EK	1.0	0.0	0.0	1.0	0.0	0.0	0.0	1.0	0.0	0.0	0.0	0.0	1.0	0.0	0.0
Leptotrichia_buccalis	0.0	209.0	0.0	45.0	23.0	0.0	0.0	0.0	0.0	0.0	0.0	0.0	0.0	18.0	0.0
Leptotrichia_hofstadii	6.0	56.0	0.0	0.0	57.0	0.0	0.0	0.0	44.0	0.0	0.0	0.0	0.0	40.0	0.0
Leptotrichia_sp._PG10	0.0	65.0	0.0	0.0	13.0	0.0	0.0	0.0	9.0	0.0	0.0	0.0	0.0	10.0	0.0
Leptotrichia_sp._oral_taxon_215_str._W9775	23.0	12.0	0.0	0.0	17.0	0.0	7.0	0.0	0.0	0.0	0.0	0.0	0.0	21.0	0.0
Leptotrichia_sp._oral_taxon_847	0.0	17.0	0.0	0.0	0.0	0.0	0.0	0.0	0.0	0.0	0.0	0.0	0.0	0.0	0.0
Leptotrichia_trevisanii	0.0	1.0	972.0	0.0	10.0	0.0	0.0	0.0	49.0	0.0	0.0	2.0	0.0	14.0	0.0
Leptotrichia_wadei	0.0	54.0	1432.0	0.0	32.0	0.0	0.0	0.0	250.0	0.0	1.0	2.0	0.0	26.0	80.0
Leuconostoc_mesenteroides	8.0	5.0	2.0	13.0	7.0	8.0	5.0	16.0	6.0	9.0	21.0	9.0	11.0	20.0	21.0
Levilactobacillus_brevis	1.0	1.0	0.0	2.0	1.0	3.0	2.0	0.0	1.0	55.0	6.0	1.0	9.0	0.0	3.0
Ligilactobacillus_murinus	279.0	738.0	472.0	108.0	23.0	117.0	106.0	89.0	69.0	53.0	245.0	1022.0	39.0	33.0	370.0
Ligilactobacillus_ruminis	0.0	0.0	0.0	1.0	0.0	0.0	0.0	5.0	2.0	0.0	0.0	0.0	0.0	12.0	1.0
Ligilactobacillus_salivarius	0.0	0.0	0.0	0.0	382.0	1.0	0.0	1369.0	0.0	0.0	0.0	0.0	0.0	238.0	1.0
Limnobacter_thiooxidans	0.0	0.0	0.0	17.0	0.0	0.0	0.0	0.0	0.0	3.0	0.0	0.0	1.0	0.0	0.0
Limosilactobacillus_coleohominis	0.0	0.0	0.0	0.0	0.0	0.0	0.0	62.0	0.0	0.0	0.0	0.0	0.0	1.0	0.0
Limosilactobacillus_fermentum	0.0	0.0	0.0	0.0	5.0	0.0	1.0	1.0	0.0	0.0	0.0	0.0	0.0	5.0	1.0
Limosilactobacillus_mucosae	0.0	0.0	0.0	1.0	562.0	0.0	0.0	0.0	0.0	0.0	0.0	0.0	0.0	319.0	0.0
Limosilactobacillus_oris	0.0	0.0	0.0	0.0	0.0	40.0	0.0	157.0	0.0	1.0	0.0	0.0	0.0	0.0	0.0
Limosilactobacillus_reuteri	35.0	491.0	779.0	92.0	19.0	190.0	20.0	246.0	176.0	56.0	414.0	1899.0	19.0	14.0	648.0
Limosilactobacillus_vaginalis	0.0	0.0	1.0	0.0	0.0	42.0	0.0	31.0	58.0	16.0	78.0	293.0	1.0	0.0	156.0
Listeria_monocytogenes	0.0	0.0	0.0	0.0	0.0	0.0	1.0	0.0	0.0	0.0	0.0	0.0	0.0	2.0	1.0
Litchfieldia_alkalitelluris	0.0	0.0	0.0	0.0	0.0	0.0	7.0	1.0	0.0	0.0	0.0	0.0	0.0	0.0	0.0
Loktanella_sp._AODO14	0.0	0.0	0.0	0.0	0.0	0.0	0.0	0.0	0.0	0.0	0.0	14.0	0.0	0.0	0.0
Longicatena_caecimuris	0.0	0.0	0.0	0.0	0.0	0.0	0.0	0.0	0.0	0.0	1.0	0.0	3.0	0.0	0.0
Longimicrobium_terrae	0.0	0.0	0.0	0.0	0.0	9.0	11.0	1.0	9.0	8.0	0.0	1.0	1.0	0.0	0.0
Luteimonas_pelagia	0.0	0.0	0.0	0.0	0.0	0.0	12.0	1.0	0.0	10.0	0.0	0.0	4.0	0.0	0.0
Luteimonas_sp._EM0590	1.0	0.0	0.0	0.0	0.0	8.0	0.0	1.0	10.0	0.0	10.0	0.0	0.0	0.0	0.0
Luteitalea_pratensis	0.0	0.0	0.0	9.0	0.0	0.0	1.0	0.0	2.0	6.0	2.0	0.0	2.0	0.0	0.0
Luteolibacter_flavescens	0.0	0.0	0.0	54.0	0.0	0.0	46.0	0.0	0.0	185.0	2.0	0.0	25.0	0.0	0.0
Luteolibacter_gellanilyticus	0.0	0.0	0.0	0.0	0.0	0.0	0.0	0.0	0.0	0.0	0.0	0.0	5.0	0.0	0.0
Lutimonas_saemankumensis	0.0	0.0	0.0	0.0	0.0	0.0	0.0	0.0	0.0	7.0	0.0	43.0	0.0	0.0	2.0
Lysinibacillus_alkaliphilus	0.0	0.0	0.0	0.0	0.0	0.0	0.0	0.0	0.0	1.0	9.0	132.0	1.0	0.0	0.0
Lysinibacillus_macroides	0.0	0.0	0.0	0.0	1.0	1.0	21.0	1.0	0.0	0.0	2.0	0.0	0.0	0.0	1.0
Lysinibacillus_odysseyi	0.0	0.0	0.0	0.0	0.0	6.0	0.0	0.0	5.0	0.0	6.0	0.0	1.0	0.0	0.0
Lysinimonas_soli	0.0	0.0	0.0	17.0	0.0	0.0	9.0	0.0	0.0	4.0	0.0	0.0	3.0	0.0	0.0
Lysobacter_bugurensis	7.0	0.0	0.0	26.0	0.0	2.0	29.0	2.0	2.0	37.0	1.0	2.0	42.0	0.0	0.0
Lysobacter_concretionis	0.0	0.0	0.0	93.0	0.0	0.0	41.0	1.0	0.0	112.0	0.0	0.0	131.0	0.0	0.0
Lysobacter_dokdonensis	0.0	0.0	0.0	0.0	0.0	2.0	1.0	0.0	1.0	8.0	32.0	1.0	29.0	0.0	1.0
Lysobacter_fragariae	0.0	0.0	0.0	536.0	1.0	0.0	502.0	10.0	0.0	759.0	0.0	1.0	474.0	0.0	0.0
Lysobacter_koreensis	0.0	0.0	0.0	0.0	0.0	0.0	0.0	1.0	0.0	0.0	4.0	0.0	0.0	0.0	0.0
Lysobacter_lycopersici	1.0	0.0	0.0	10.0	0.0	15.0	5.0	2.0	10.0	0.0	60.0	0.0	13.0	0.0	0.0
Lysobacter_niabensis	0.0	0.0	0.0	0.0	0.0	2.0	0.0	1.0	0.0	0.0	3.0	0.0	0.0	0.0	1.0
Lysobacter_sp.	0.0	0.0	0.0	414.0	0.0	1.0	356.0	5.0	0.0	586.0	1.0	0.0	415.0	0.0	2.0
Lysobacter_tabacisoli	0.0	0.0	0.0	16.0	0.0	2.0	0.0	1.0	3.0	25.0	6.0	0.0	8.0	0.0	0.0
Lysobacter_terricola	0.0	0.0	0.0	567.0	1.0	0.0	387.0	3.0	0.0	620.0	0.0	0.0	477.0	0.0	0.0
Lysobacter_tongrenensis	0.0	0.0	0.0	14.0	0.0	0.0	0.0	0.0	0.0	0.0	3.0	0.0	0.0	0.0	0.0
Lysobacter_xinjiangensis	0.0	0.0	0.0	1.0	0.0	2.0	46.0	1.0	0.0	43.0	0.0	0.0	33.0	0.0	0.0
Lysobacter_zhanggongensis	0.0	0.0	0.0	4.0	0.0	0.0	5.0	0.0	0.0	6.0	0.0	0.0	6.0	0.0	0.0
Macrococcus_caseolyticus	0.0	0.0	1.0	2.0	0.0	2.0	5.0	1.0	1.0	1.0	1.0	1.0	3.0	8.0	0.0
Mammaliicoccus_sciuri	45.0	0.0	91.0	3.0	3.0	14.0	4.0	1.0	11.0	4.0	4.0	4.0	0.0	2.0	63.0
Maribacter_polysiphoniae	0.0	0.0	1.0	0.0	0.0	0.0	0.0	0.0	0.0	0.0	0.0	7.0	0.0	0.0	0.0
Marinicella_bacterium_episymbiont_of_Kiwa_sp.	0.0	0.0	0.0	0.0	0.0	0.0	0.0	0.0	0.0	0.0	0.0	0.0	0.0	0.0	5.0
Marinobacterium_bacterium_WHC3_3	0.0	0.0	0.0	0.0	0.0	18.0	0.0	0.0	0.0	0.0	0.0	0.0	0.0	0.0	0.0
Marmoricola_aequoreus	0.0	0.0	0.0	0.0	0.0	3.0	0.0	1.0	5.0	0.0	23.0	1.0	8.0	0.0	0.0
Marmoricola_bigeumensis	1.0	0.0	0.0	17.0	0.0	8.0	7.0	1.0	9.0	19.0	6.0	6.0	13.0	0.0	0.0
Marmoricola_solisilvae	0.0	1.0	0.0	11.0	0.0	1.0	3.0	0.0	0.0	10.0	0.0	0.0	7.0	1.0	0.0
Massilia_sp._5123	14.0	0.0	0.0	6.0	0.0	3.0	8.0	112.0	10.0	1.0	0.0	24.0	4.0	1.0	2.0
Massilia_suwonensis	27.0	0.0	1.0	65.0	0.0	28.0	42.0	8.0	33.0	45.0	90.0	44.0	60.0	85.0	5.0
Massilia_tieshanensis	1.0	0.0	0.0	22.0	0.0	32.0	9.0	1.0	22.0	53.0	13.0	8.0	13.0	0.0	2.0
Megamonas_funiformis	0.0	0.0	0.0	0.0	1.0	0.0	0.0	0.0	0.0	0.0	0.0	1.0	0.0	0.0	3.0
Megasphaera_indica	0.0	0.0	0.0	0.0	5.0	4.0	0.0	0.0	0.0	0.0	0.0	0.0	0.0	4.0	1.0
Megasphaera_micronuciformis	0.0	11.0	0.0	0.0	62.0	0.0	0.0	0.0	0.0	0.0	0.0	0.0	0.0	35.0	33.0
Meridianimaribacter_sp._xn35	0.0	0.0	0.0	0.0	0.0	0.0	0.0	5.0	0.0	0.0	0.0	0.0	0.0	0.0	0.0
Mesorhizobium_amorphae	0.0	0.0	0.0	26.0	0.0	0.0	38.0	0.0	2.0	54.0	7.0	0.0	50.0	0.0	0.0
Mesorhizobium_jarvisii	0.0	0.0	0.0	0.0	0.0	0.0	4.0	0.0	0.0	5.0	0.0	0.0	1.0	0.0	0.0
Mesorhizobium_loti	1.0	0.0	2.0	82.0	1.0	53.0	39.0	10.0	76.0	97.0	375.0	3.0	141.0	0.0	12.0
Mesorhizobium_metallidurans	0.0	0.0	0.0	11.0	0.0	1.0	44.0	2.0	1.0	17.0	2.0	0.0	20.0	0.0	0.0
Mesorhizobium_plurifarium	1.0	0.0	0.0	0.0	0.0	1.0	0.0	0.0	1.0	0.0	33.0	0.0	8.0	0.0	0.0
Mesorhizobium_sp._HRTP027	0.0	0.0	0.0	73.0	7.0	5.0	123.0	10.0	5.0	197.0	31.0	5.0	822.0	3.0	757.0
Mesorhizobium_thiogangeticum	0.0	0.0	1.0	2.0	0.0	11.0	0.0	2.0	13.0	2.0	87.0	0.0	29.0	0.0	0.0
Metabacillus_herbersteinensis	0.0	0.0	0.0	134.0	0.0	0.0	33.0	0.0	0.0	161.0	0.0	0.0	54.0	0.0	1.0
Metabacillus_litoralis	1.0	0.0	0.0	385.0	0.0	15.0	277.0	9.0	23.0	536.0	110.0	3.0	370.0	0.0	21.0
Metalysinibacillus_saudimassiliensis	2.0	0.0	1.0	2.0	0.0	0.0	1.0	0.0	1.0	5.0	2.0	1.0	1.0	0.0	3.0
Methylibium_petroleiphilum	0.0	0.0	0.0	10.0	0.0	2.0	25.0	1.0	7.0	17.0	20.0	0.0	11.0	0.0	0.0
Methylobacillus_flagellatus	0.0	0.0	0.0	78.0	0.0	0.0	29.0	0.0	0.0	24.0	1.0	0.0	27.0	0.0	0.0
Methylobacillus_sp._MM2	0.0	0.0	0.0	0.0	0.0	0.0	0.0	0.0	0.0	0.0	0.0	0.0	7.0	0.0	0.0
Methylobacterium_fujisawaense	2.0	0.0	48.0	34.0	0.0	0.0	2.0	6.0	0.0	19.0	3.0	0.0	2.0	0.0	0.0
Methylobacterium_iners	13.0	0.0	0.0	0.0	1.0	6.0	3.0	0.0	9.0	5.0	12.0	0.0	8.0	0.0	8.0
Methylobacterium_organophilum	0.0	0.0	0.0	0.0	0.0	2.0	9.0	0.0	10.0	0.0	1.0	1.0	2.0	0.0	0.0
Methylobacterium_sp._XTB_8015	0.0	0.0	0.0	29.0	0.0	0.0	56.0	0.0	0.0	103.0	0.0	0.0	62.0	0.0	0.0
Methyloceanibacter_marginalis	1.0	0.0	0.0	57.0	0.0	42.0	21.0	3.0	57.0	30.0	142.0	1.0	54.0	0.0	3.0
Methyloceanibacter_methanicus	0.0	0.0	3.0	1.0	0.0	0.0	1.0	0.0	0.0	22.0	0.0	77.0	1.0	0.0	10.0
Methylocystis_echinoides	0.0	0.0	0.0	24.0	0.0	0.0	29.0	0.0	1.0	26.0	3.0	0.0	26.0	0.0	0.0
Methylophilales_bacterium_HTCC2181	0.0	0.0	0.0	0.0	0.0	0.0	0.0	0.0	0.0	0.0	0.0	0.0	0.0	0.0	29.0
Methylorubrum_aminovorans	0.0	0.0	0.0	0.0	0.0	11.0	0.0	0.0	14.0	0.0	4.0	0.0	9.0	0.0	0.0
Methyloversatilis_discipulorum	0.0	0.0	0.0	0.0	6.0	0.0	0.0	0.0	0.0	0.0	0.0	113.0	0.0	4.0	0.0
Microbacteriaceae_bacterium	0.0	0.0	0.0	23.0	0.0	11.0	8.0	0.0	10.0	4.0	2.0	1.0	10.0	0.0	0.0
Microbacterium_ginsengisoli	0.0	0.0	0.0	1.0	0.0	3.0	1.0	0.0	3.0	0.0	4.0	0.0	0.0	0.0	0.0
Microbacterium_oxydans	1.0	0.0	236.0	18.0	1.0	15.0	7.0	15.0	17.0	9.0	75.0	0.0	18.0	101.0	73.0
Microbacterium_schleiferi	7.0	0.0	0.0	1.0	0.0	35.0	27.0	41.0	20.0	2.0	23.0	0.0	50.0	0.0	43.0
Microbacterium_trichothecenolyticum	21.0	0.0	2.0	47.0	5.0	610.0	113.0	354.0	166.0	36.0	110.0	1.0	431.0	3.0	8.0
Microcella_alkaliphila	0.0	0.0	1.0	0.0	0.0	0.0	0.0	0.0	0.0	0.0	32.0	79.0	0.0	0.0	0.0
Micrococcus_aloeverae	0.0	0.0	0.0	0.0	0.0	89.0	0.0	1.0	0.0	0.0	1.0	0.0	0.0	0.0	0.0
Microcoleus_cf._vaginatus_Ru_6_12	0.0	0.0	0.0	0.0	1.0	22.0	0.0	3.0	17.0	0.0	1784.0	6.0	292.0	1.0	0.0
Microcoleus_steenstrupii_ATA12_3_DP02	0.0	0.0	0.0	0.0	0.0	4.0	0.0	0.0	3.0	0.0	0.0	0.0	1.0	1.0	2.0
Microlunatus_panaciterrae	0.0	0.0	0.0	2.0	0.0	99.0	0.0	8.0	163.0	2.0	233.0	2.0	52.0	0.0	0.0
Micromonospora_cremea	1.0	0.0	0.0	3.0	0.0	5.0	2.0	2.0	9.0	1.0	25.0	1.0	8.0	0.0	1.0
Microvirga_aerilata	0.0	0.0	0.0	15.0	1.0	5.0	0.0	0.0	6.0	4.0	33.0	0.0	11.0	0.0	0.0
Microvirga_antarctica	0.0	0.0	0.0	0.0	0.0	34.0	15.0	4.0	44.0	0.0	169.0	2.0	46.0	0.0	0.0
Microvirga_calopogonii	0.0	0.0	0.0	18.0	0.0	0.0	9.0	0.0	0.0	37.0	0.0	0.0	9.0	0.0	1.0
Microvirga_flavescens	0.0	0.0	0.0	0.0	0.0	2.0	13.0	0.0	6.0	2.0	7.0	0.0	7.0	0.0	0.0
Microvirga_sp.	4.0	0.0	0.0	92.0	0.0	76.0	139.0	6.0	90.0	130.0	124.0	18.0	178.0	15.0	2.0
Microvirga_sp._TSX10_2	0.0	0.0	0.0	184.0	0.0	10.0	31.0	2.0	14.0	106.0	2.0	0.0	103.0	0.0	0.0
Microvirga_zambiensis	3.0	0.0	0.0	32.0	0.0	96.0	18.0	10.0	131.0	74.0	190.0	9.0	83.0	1.0	0.0
Mitsuokella_sp._oral_taxon_131_str._W9106	0.0	0.0	0.0	0.0	701.0	0.0	0.0	0.0	10.0	0.0	0.0	0.0	0.0	418.0	0.0
Modestobacter_multiseptatus	0.0	0.0	0.0	14.0	0.0	23.0	5.0	0.0	12.0	2.0	6.0	3.0	3.0	0.0	0.0
Mogibacterium_timidum	180.0	423.0	0.0	781.0	454.0	0.0	1.0	10.0	237.0	12.0	1.0	90.0	0.0	293.0	40.0
Moraxella_osloensis	0.0	0.0	1.0	0.0	14.0	3069.0	0.0	119.0	0.0	0.0	1.0	0.0	5.0	8.0	0.0
Mucinivorans_hirudinis	1.0	0.0	0.0	2.0	0.0	0.0	2.0	0.0	0.0	0.0	0.0	0.0	0.0	1.0	0.0
Mucispirillum_bacterium_Lincoln_Park_3	0.0	0.0	0.0	0.0	0.0	9.0	1.0	7.0	25.0	0.0	35.0	8.0	3.0	0.0	0.0
Mucispirillum_schaedleri	661.0	0.0	185.0	0.0	17.0	99.0	26.0	0.0	13.0	16.0	3.0	3.0	4.0	11.0	285.0
Muribacter_muris	0.0	0.0	0.0	3.0	0.0	0.0	0.0	0.0	0.0	0.0	0.0	0.0	0.0	0.0	0.0
Muribaculum_intestinale	30.0	0.0	3.0	3.0	2.0	241.0	5.0	1.0	38.0	6.0	44.0	3.0	30.0	0.0	27.0
Muriicola_soli	1.0	0.0	0.0	0.0	0.0	0.0	0.0	0.0	0.0	0.0	0.0	5.0	0.0	0.0	0.0
Mycetocola_miduiensis	0.0	0.0	0.0	12.0	0.0	4.0	9.0	0.0	7.0	16.0	4.0	0.0	9.0	1.0	0.0
Mycobacterium_abscessus	0.0	0.0	213.0	0.0	0.0	0.0	0.0	0.0	0.0	0.0	0.0	0.0	0.0	0.0	0.0
Mycolicibacterium_arabiense	0.0	0.0	0.0	1.0	0.0	8.0	0.0	0.0	15.0	0.0	34.0	1.0	6.0	0.0	0.0
Mycolicibacterium_komossense	0.0	0.0	0.0	2.0	0.0	8.0	0.0	0.0	18.0	0.0	34.0	0.0	29.0	0.0	0.0
Mycolicibacterium_moriokaense	0.0	0.0	0.0	6.0	0.0	10.0	6.0	3.0	12.0	3.0	48.0	1.0	7.0	0.0	0.0
Mycolicibacterium_phocaicum	0.0	0.0	0.0	4.0	0.0	7.0	0.0	0.0	11.0	1.0	19.0	0.0	19.0	0.0	0.0
Mycoplasma_orale	0.0	0.0	0.0	126.0	54.0	0.0	0.0	0.0	19.0	2.0	0.0	0.0	0.0	45.0	0.0
Mycoplasma_salivarium	0.0	34.0	0.0	0.0	178.0	0.0	0.0	0.0	1.0	0.0	0.0	0.0	0.0	151.0	2.0
Mycoplasma_spermatophilum	0.0	0.0	0.0	0.0	50.0	0.0	0.0	0.0	0.0	0.0	0.0	0.0	0.0	62.0	0.0
Mycoplasma_wenyonii	0.0	73.0	0.0	0.0	0.0	0.0	6.0	0.0	0.0	0.0	0.0	0.0	0.0	0.0	0.0
Myxococcus_fulvus	0.0	0.0	0.0	28.0	1.0	21.0	27.0	0.0	21.0	26.0	6.0	2.0	13.0	0.0	0.0
NS5_marine_group_bacterium_WHC3_2	0.0	0.0	0.0	1.0	0.0	30.0	0.0	0.0	0.0	2.0	0.0	1.0	0.0	0.0	1.0
Nakamurella_deserti	0.0	0.0	0.0	0.0	0.0	4.0	0.0	0.0	8.0	0.0	0.0	0.0	0.0	0.0	0.0
Nakamurella_panacisegetis	0.0	0.0	0.0	0.0	0.0	4.0	1.0	0.0	6.0	0.0	13.0	0.0	2.0	0.0	0.0
Nannocystis_exedens	0.0	0.0	0.0	0.0	0.0	0.0	13.0	0.0	0.0	11.0	0.0	0.0	9.0	0.0	0.0
Negativibacillus_massiliensis	0.0	0.0	0.0	0.0	0.0	0.0	0.0	1.0	0.0	0.0	0.0	6.0	2.0	0.0	0.0
Neglecta_timonensis	0.0	0.0	1.0	1.0	0.0	4.0	0.0	5.0	7.0	0.0	24.0	0.0	5.0	0.0	0.0
Neisseria_elongata	685.0	114.0	0.0	0.0	0.0	0.0	1.0	0.0	0.0	0.0	0.0	0.0	0.0	0.0	0.0
Neisseria_flava	123.0	49.0	0.0	1.0	1.0	1.0	0.0	4861.0	78.0	0.0	76.0	0.0	0.0	2.0	40.0
Neisseria_mucosa	22.0	0.0	0.0	0.0	0.0	0.0	0.0	0.0	0.0	0.0	0.0	0.0	0.0	0.0	0.0
Neobacillus_niacini	1.0	0.0	0.0	16.0	2.0	8.0	13.0	2.0	11.0	9.0	26.0	4.0	17.0	7.0	4.0
Neorhizobium_huautlense	0.0	0.0	0.0	0.0	0.0	0.0	0.0	0.0	3.0	0.0	2.0	0.0	4.0	0.0	0.0
Nesterenkonia_xinjiangensis	0.0	1.0	0.0	0.0	1.0	0.0	1.0	0.0	0.0	1.0	1.0	0.0	4.0	0.0	14.0
Niabella_yanshanensis	0.0	0.0	0.0	0.0	0.0	0.0	0.0	0.0	0.0	8.0	1.0	0.0	2.0	0.0	0.0
Niastella_gongjuensis	0.0	0.0	0.0	43.0	0.0	0.0	3.0	0.0	0.0	29.0	1.0	0.0	11.0	0.0	0.0
Niastella_koreensis	0.0	0.0	0.0	0.0	0.0	2.0	0.0	0.0	2.0	0.0	5.0	0.0	2.0	0.0	0.0
Niastella_sp.	0.0	0.0	0.0	0.0	0.0	2.0	0.0	0.0	2.0	0.0	24.0	0.0	6.0	0.0	0.0
Nibribacter_flagellatus	0.0	0.0	0.0	1.0	0.0	0.0	0.0	0.0	0.0	2.0	0.0	4.0	7.0	0.0	0.0
Nitratireductor_shengliensis	0.0	0.0	0.0	15.0	0.0	0.0	36.0	0.0	0.0	9.0	0.0	0.0	5.0	0.0	0.0
Nitrobacter_vulgaris	0.0	0.0	0.0	0.0	1.0	0.0	0.0	0.0	13.0	0.0	4.0	0.0	2.0	0.0	0.0
Nitrosomonas_cryotolerans	0.0	0.0	0.0	0.0	0.0	0.0	0.0	0.0	0.0	0.0	0.0	7.0	0.0	0.0	0.0
Nitrosomonas_sp._Nm166	0.0	0.0	0.0	30.0	0.0	16.0	39.0	1.0	19.0	22.0	3.0	0.0	17.0	0.0	0.0
Nitrososphaera_sp._JG1	0.0	0.0	0.0	0.0	0.0	0.0	0.0	0.0	1.0	1.0	3.0	0.0	0.0	0.0	0.0
Nitrosovibrio_tenuis	0.0	0.0	0.0	15.0	0.0	3.0	22.0	0.0	0.0	17.0	20.0	0.0	15.0	1.0	0.0
Nitrospina_sp._SPGG3	0.0	0.0	2.0	0.0	0.0	0.0	0.0	0.0	0.0	0.0	0.0	11.0	0.0	0.0	1.0
Nitrospira_bacterium_SG8_3	0.0	0.0	3.0	0.0	0.0	0.0	0.0	0.0	0.0	0.0	0.0	44.0	0.0	0.0	0.0
Nitrospira_defluvii	0.0	0.0	0.0	0.0	0.0	2.0	13.0	0.0	6.0	16.0	27.0	1.0	7.0	0.0	0.0
Nitrospira_japonica	0.0	0.0	0.0	0.0	0.0	6.0	0.0	0.0	3.0	2.0	28.0	0.0	13.0	0.0	0.0
Nitrospira_moscoviensis	0.0	0.0	0.0	27.0	0.0	1.0	25.0	0.0	1.0	27.0	2.0	0.0	7.0	0.0	0.0
Nitrospira_sp._LWH103	0.0	0.0	0.0	23.0	0.0	13.0	6.0	0.0	22.0	22.0	49.0	0.0	11.0	0.0	0.0
Nitrospirae_bacterium_13_2_20CM_2_62_8	0.0	0.0	0.0	0.0	0.0	4.0	0.0	1.0	3.0	0.0	6.0	0.0	0.0	0.0	0.0
Nocardia_salmonicida	0.0	0.0	0.0	3.0	0.0	0.0	0.0	0.0	0.0	4.0	1.0	0.0	0.0	0.0	0.0
Nocardioides_aestuarii	0.0	0.0	0.0	7.0	0.0	0.0	0.0	0.0	1.0	2.0	1.0	0.0	1.0	0.0	0.0
Nocardioides_allogilvus	0.0	0.0	0.0	2.0	0.0	2.0	2.0	1.0	4.0	2.0	11.0	0.0	1.0	0.0	0.0
Nocardioides_astragali	1.0	0.0	6.0	62.0	0.0	4.0	47.0	5.0	3.0	83.0	10.0	3.0	59.0	0.0	0.0
Nocardioides_deserti	1.0	0.0	0.0	0.0	0.0	0.0	1.0	0.0	0.0	9.0	0.0	0.0	1.0	0.0	0.0
Nocardioides_gansuensis	0.0	0.0	0.0	15.0	0.0	0.0	19.0	0.0	0.0	23.0	0.0	0.0	23.0	0.0	0.0
Nocardioides_halotolerans	0.0	0.0	0.0	3.0	0.0	5.0	1.0	0.0	9.0	0.0	24.0	0.0	7.0	0.0	0.0
Nocardioides_intraradicalis	0.0	0.0	0.0	9.0	0.0	7.0	0.0	0.0	8.0	10.0	29.0	2.0	10.0	0.0	0.0
Nocardioides_iriomotensis	0.0	0.0	0.0	15.0	0.0	8.0	9.0	2.0	4.0	29.0	8.0	3.0	11.0	0.0	1.0
Nocardioides_jensenii	3.0	0.0	0.0	48.0	0.0	1.0	42.0	0.0	0.0	50.0	0.0	3.0	49.0	1.0	0.0
Nocardioides_kandeliae	0.0	0.0	0.0	0.0	0.0	3.0	0.0	0.0	4.0	0.0	2.0	0.0	0.0	0.0	0.0
Nocardioides_kongjuensis	0.0	1.0	0.0	132.0	1.0	0.0	100.0	2.0	2.0	155.0	0.0	0.0	107.0	0.0	0.0
Nocardioides_marinquilinus	0.0	0.0	0.0	5.0	0.0	2.0	10.0	0.0	3.0	9.0	9.0	0.0	6.0	0.0	0.0
Nocardioides_nanhaiensis	0.0	0.0	0.0	1.0	0.0	1.0	0.0	0.0	4.0	0.0	15.0	1.0	1.0	0.0	0.0
Nocardioides_pakistanensis	0.0	0.0	0.0	19.0	0.0	0.0	10.0	0.0	0.0	25.0	0.0	0.0	20.0	0.0	0.0
Nocardioides_pyridinolyticus	0.0	0.0	0.0	0.0	0.0	3.0	0.0	0.0	13.0	0.0	11.0	0.0	2.0	0.0	0.0
Nocardioides_silvaticus	0.0	0.0	0.0	14.0	0.0	3.0	15.0	0.0	1.0	6.0	1.0	0.0	7.0	0.0	0.0
Nocardioides_solisilvae	0.0	0.0	0.0	1.0	0.0	0.0	0.0	0.0	0.0	2.0	2.0	0.0	1.0	0.0	0.0
Nocardioides_sp.	0.0	0.0	0.0	3.0	0.0	5.0	5.0	0.0	9.0	0.0	43.0	0.0	9.0	0.0	0.0
Nocardioides_sp._JS614	0.0	0.0	0.0	0.0	0.0	0.0	0.0	0.0	1.0	6.0	0.0	0.0	1.0	0.0	0.0
Nocardioides_sp._kmb27	0.0	0.0	0.0	0.0	0.0	0.0	0.0	0.0	0.0	0.0	0.0	18.0	0.0	0.0	0.0
Nocardioides_thalensis	0.0	0.0	0.0	2.0	0.0	0.0	5.0	0.0	1.0	16.0	0.0	0.0	3.0	0.0	0.0
Nodosilinea_epilithica_ACSSI_169	0.0	0.0	0.0	0.0	0.0	0.0	0.0	0.0	0.0	0.0	3.0	0.0	1.0	0.0	0.0
Nonomuraea_bangladeshensis	0.0	0.0	0.0	0.0	0.0	0.0	3.0	0.0	0.0	5.0	1.0	0.0	0.0	0.0	0.0
Nordella_oligomobilis	0.0	0.0	0.0	23.0	0.0	5.0	29.0	2.0	8.0	54.0	28.0	0.0	42.0	0.0	0.0
Noviherbaspirillum_agri	0.0	0.0	0.0	11.0	0.0	7.0	0.0	0.0	2.0	10.0	2.0	1.0	10.0	0.0	0.0
Noviherbaspirillum_aurantiacum	0.0	0.0	0.0	75.0	0.0	7.0	40.0	1.0	6.0	45.0	4.0	0.0	41.0	0.0	1.0
Noviherbaspirillum_canariense	0.0	0.0	0.0	3.0	0.0	0.0	7.0	0.0	0.0	56.0	2.0	0.0	47.0	0.0	0.0
Noviherbaspirillum_humi	0.0	0.0	0.0	0.0	0.0	0.0	11.0	0.0	0.0	0.0	0.0	0.0	2.0	0.0	0.0
Noviherbaspirillum_malthae	1.0	6.0	0.0	56.0	0.0	4.0	41.0	3.0	9.0	25.0	0.0	3.0	112.0	0.0	1.0
Noviherbaspirillum_massiliense	0.0	1.0	0.0	25.0	0.0	1.0	0.0	0.0	7.0	5.0	4.0	0.0	1.0	0.0	0.0
Noviherbaspirillum_sp.	0.0	0.0	0.0	0.0	0.0	0.0	15.0	0.0	0.0	30.0	1.0	0.0	8.0	0.0	0.0
Noviherbaspirillum_sp._IMCC25617	1.0	0.0	0.0	46.0	0.0	0.0	49.0	0.0	0.0	68.0	0.0	0.0	64.0	0.0	0.0
Noviherbaspirillum_sp._Root189	0.0	0.0	0.0	0.0	0.0	0.0	0.0	0.0	0.0	0.0	1.0	0.0	2.0	0.0	0.0
Noviherbaspirillum_suwonense	3.0	0.0	1.0	462.0	1.0	15.0	409.0	7.0	33.0	691.0	14.0	6.0	430.0	0.0	2.0
Novosphingobium_bradum	0.0	0.0	0.0	0.0	0.0	3.0	0.0	0.0	2.0	0.0	9.0	0.0	5.0	0.0	0.0
Novosphingobium_fluoreni	0.0	0.0	0.0	0.0	0.0	2.0	0.0	0.0	1.0	18.0	4.0	0.0	1.0	0.0	0.0
Novosphingobium_sp._B0.09_8	0.0	0.0	1.0	0.0	0.0	1.0	16.0	0.0	4.0	2.0	1.0	0.0	0.0	0.0	0.0
Novosphingobium_sp._P6W	0.0	0.0	0.0	0.0	0.0	0.0	0.0	1.0	1.0	0.0	4.0	0.0	0.0	0.0	0.0
Novosphingobium_tardum	0.0	0.0	0.0	0.0	0.0	2.0	0.0	0.0	0.0	0.0	2.0	0.0	5.0	0.0	0.0
Oceanobacillus_senegalensis	0.0	0.0	0.0	0.0	0.0	0.0	0.0	0.0	0.0	9.0	1.0	0.0	0.0	0.0	0.0
Odoribacter_laneus	0.0	0.0	0.0	1.0	0.0	5.0	0.0	7.0	22.0	0.0	34.0	1.0	2.0	0.0	0.0
Odoribacter_splanchnicus	0.0	0.0	2.0	0.0	0.0	1.0	0.0	0.0	8.0	0.0	17.0	0.0	3.0	0.0	0.0
Ohtaekwangia_koreensis	0.0	0.0	0.0	0.0	0.0	0.0	0.0	0.0	0.0	0.0	2.0	0.0	1.0	0.0	0.0
Oikopleura_dioica	0.0	0.0	0.0	12.0	0.0	0.0	0.0	0.0	0.0	0.0	0.0	0.0	0.0	0.0	0.0
Olegusella_massiliensis	0.0	0.0	0.0	1.0	0.0	0.0	0.0	0.0	0.0	0.0	0.0	562.0	0.0	0.0	0.0
Olsenella_genomosp._C1	0.0	71.0	0.0	0.0	2296.0	0.0	0.0	0.0	0.0	0.0	0.0	0.0	0.0	1939.0	18.0
Olsenella_profusa	0.0	0.0	0.0	0.0	276.0	0.0	0.0	0.0	0.0	0.0	0.0	256.0	0.0	221.0	0.0
Olsenella_scatoligenes	0.0	0.0	0.0	0.0	10.0	0.0	0.0	67.0	0.0	0.0	0.0	0.0	0.0	6.0	0.0
Olsenella_uli	104.0	0.0	42.0	53.0	251.0	0.0	1.0	0.0	271.0	0.0	0.0	209.0	0.0	188.0	21.0
Opitutus_sp._VeSm13	0.0	0.0	0.0	0.0	0.0	0.0	0.0	0.0	2.0	1.0	12.0	0.0	2.0	0.0	0.0
Oribacterium_sinus	0.0	0.0	0.0	0.0	2.0	0.0	0.0	0.0	1.0	0.0	0.0	0.0	0.0	2.0	0.0
Oribacterium_sp._oral_taxon_078_str._F0262	0.0	76.0	3.0	32.0	457.0	40.0	0.0	0.0	12.0	0.0	0.0	0.0	0.0	252.0	0.0
Ornithinicoccus_hortensis	0.0	0.0	0.0	0.0	0.0	0.0	12.0	0.0	0.0	0.0	0.0	0.0	0.0	0.0	0.0
Ornithinimicrobium_flavum	0.0	0.0	0.0	0.0	0.0	0.0	9.0	1.0	0.0	0.0	0.0	0.0	0.0	0.0	0.0
Ornithinimicrobium_pekingense	2.0	0.0	0.0	4.0	0.0	0.0	0.0	3.0	3.0	3.0	0.0	8.0	5.0	0.0	0.0
Oryzihumus_terrae	0.0	0.0	0.0	0.0	0.0	0.0	0.0	0.0	1.0	0.0	13.0	0.0	3.0	0.0	0.0
Oscillibacter_ruminantium_GH1	0.0	0.0	0.0	0.0	0.0	3.0	0.0	3.0	5.0	0.0	12.0	3.0	3.0	0.0	0.0
Oscillibacter_sp._1_3	71.0	0.0	0.0	0.0	0.0	5.0	0.0	0.0	0.0	0.0	0.0	0.0	0.0	0.0	0.0
Oscillibacter_valericigenes	0.0	0.0	0.0	0.0	0.0	1.0	0.0	1.0	1.0	0.0	3.0	0.0	3.0	0.0	0.0
Ottowia_sp._Marseille_P4747	0.0	0.0	0.0	0.0	7.0	80.0	0.0	0.0	0.0	0.0	0.0	0.0	0.0	7.0	0.0
Oxalicibacterium_sp._JCN_21	0.0	0.0	0.0	42.0	0.0	11.0	26.0	1.0	34.0	81.0	0.0	2.0	48.0	0.0	0.0
Oxalobacter_formigenes	0.0	0.0	0.0	0.0	0.0	5.0	0.0	2.0	1.0	0.0	7.0	0.0	1.0	0.0	0.0
Paenarthrobacter_nitroguajacolicus	0.0	0.0	0.0	7.0	0.0	4.0	0.0	2.0	2.0	0.0	15.0	0.0	2.0	0.0	0.0
Paenibacillus_alginolyticus	0.0	0.0	0.0	112.0	0.0	0.0	25.0	0.0	0.0	102.0	0.0	0.0	41.0	0.0	1.0
Paenibacillus_amylolyticus	1.0	1.0	1.0	1.0	0.0	9.0	2.0	1.0	2.0	4.0	9.0	0.0	1.0	1.0	4.0
Paenibacillus_arcticus	0.0	0.0	0.0	0.0	0.0	0.0	0.0	0.0	6.0	0.0	7.0	0.0	3.0	0.0	0.0
Paenibacillus_castaneae	0.0	0.0	0.0	32.0	0.0	0.0	0.0	0.0	0.0	0.0	0.0	0.0	10.0	0.0	0.0
Paenibacillus_chondroitinus	0.0	0.0	0.0	0.0	0.0	1.0	0.0	0.0	0.0	13.0	0.0	0.0	2.0	0.0	0.0
Paenibacillus_cookii	0.0	0.0	0.0	8.0	0.0	1.0	0.0	0.0	0.0	0.0	0.0	0.0	2.0	0.0	6.0
Paenibacillus_edaphicus	0.0	0.0	0.0	0.0	0.0	0.0	0.0	0.0	0.0	0.0	0.0	0.0	3.0	0.0	0.0
Paenibacillus_endophyticus	1.0	0.0	91.0	28.0	1.0	3.0	21.0	1.0	3.0	72.0	8.0	0.0	49.0	0.0	0.0
Paenibacillus_harenae	1.0	0.0	0.0	32.0	0.0	0.0	0.0	1.0	0.0	19.0	0.0	0.0	15.0	0.0	0.0
Paenibacillus_helianthi	1.0	0.0	0.0	2.0	1.0	0.0	1.0	1.0	0.0	2.0	1.0	1.0	2.0	0.0	1.0
Paenibacillus_humicus	0.0	0.0	0.0	2.0	0.0	0.0	9.0	0.0	18.0	0.0	0.0	0.0	0.0	0.0	9.0
Paenibacillus_lacus	9.0	0.0	0.0	0.0	0.0	0.0	0.0	0.0	0.0	0.0	0.0	0.0	0.0	0.0	0.0
Paenibacillus_mendelii	0.0	0.0	0.0	0.0	0.0	0.0	0.0	0.0	0.0	9.0	3.0	0.0	1.0	0.0	0.0
Paenibacillus_mucilaginosus	0.0	0.0	0.0	0.0	8.0	0.0	0.0	0.0	0.0	30.0	0.0	0.0	8.0	0.0	0.0
Paenibacillus_pectinilyticus	0.0	0.0	0.0	1.0	0.0	3.0	1.0	0.0	8.0	0.0	10.0	1.0	7.0	0.0	0.0
Paenibacillus_rigui	0.0	0.0	0.0	0.0	0.0	5.0	0.0	0.0	5.0	0.0	7.0	0.0	0.0	0.0	0.0
Paenibacillus_sacheonensis	0.0	0.0	0.0	0.0	0.0	9.0	0.0	1.0	7.0	0.0	40.0	0.0	3.0	0.0	0.0
Paenibacillus_sepulcri	0.0	0.0	0.0	0.0	0.0	36.0	0.0	2.0	70.0	0.0	171.0	3.0	21.0	0.0	0.0
Paenibacillus_sp.	0.0	0.0	0.0	0.0	0.0	6.0	14.0	0.0	2.0	6.0	13.0	0.0	2.0	0.0	0.0
Paenibacillus_sp._LP69	0.0	0.0	0.0	0.0	0.0	11.0	0.0	0.0	13.0	0.0	20.0	0.0	5.0	0.0	0.0
Paenibacillus_sp._sptzw28	0.0	0.0	0.0	35.0	0.0	0.0	1.0	0.0	0.0	0.0	0.0	0.0	2.0	0.0	0.0
Paenibacillus_thermoaerophilus	0.0	0.0	0.0	0.0	0.0	0.0	0.0	0.0	0.0	18.0	1.0	0.0	0.0	0.0	0.0
Paenibacillus_yunnanensis	0.0	0.0	0.0	4.0	0.0	1.0	0.0	0.0	0.0	0.0	0.0	0.0	0.0	0.0	1.0
Paenisporosarcina_macmurdoensis	0.0	0.0	0.0	58.0	1.0	1.0	73.0	1.0	4.0	24.0	86.0	0.0	21.0	0.0	0.0
Pantoea_agglomerans	2.0	0.0	2.0	3.0	2.0	1.0	1.0	0.0	32.0	0.0	6.0	2.0	9.0	4.0	36.0
Parabacteroides_distasonis	1.0	58.0	3.0	6.0	1.0	448.0	2.0	1.0	79.0	3.0	13.0	55.0	50.0	0.0	13.0
Parabacteroides_goldsteinii	0.0	0.0	4.0	1.0	0.0	12.0	1.0	16.0	46.0	0.0	94.0	9.0	25.0	0.0	3.0
Parabacteroides_gordonii	0.0	0.0	0.0	0.0	0.0	0.0	0.0	0.0	0.0	0.0	2.0	1.0	0.0	0.0	0.0
Parabacteroides_merdae	0.0	20.0	1.0	1.0	0.0	224.0	0.0	5.0	50.0	9.0	97.0	66.0	24.0	1.0	21.0
Parabacteroides_sp._S448	0.0	0.0	3.0	3.0	0.0	20.0	0.0	6.0	43.0	0.0	90.0	7.0	22.0	31.0	1.0
Paraclostridium_bifermentans	0.0	0.0	0.0	0.0	0.0	1.0	1.0	2.0	0.0	0.0	15.0	2.0	375.0	0.0	0.0
Paracnuella_aquatica	0.0	0.0	0.0	7.0	0.0	0.0	34.0	1.0	0.0	22.0	0.0	1.0	11.0	0.0	0.0
Paracoccus_gahaiensis	0.0	0.0	0.0	0.0	0.0	0.0	11.0	0.0	0.0	21.0	0.0	0.0	3.0	0.0	0.0
Paracoccus_marinus	1.0	0.0	0.0	1.0	0.0	290.0	0.0	0.0	0.0	0.0	1.0	1.0	1.0	0.0	15.0
Paracoccus_speluncae	0.0	0.0	0.0	0.0	0.0	30.0	18.0	2.0	27.0	2.0	3.0	2.0	7.0	0.0	0.0
Paracoccus_yeei	1.0	0.0	0.0	1.0	0.0	73.0	4.0	41.0	2.0	0.0	0.0	0.0	8.0	0.0	0.0
Paraliobacillus_zengyii	0.0	0.0	0.0	0.0	0.0	0.0	0.0	0.0	0.0	13.0	0.0	0.0	0.0	0.0	0.0
Paramesorhizobium_deserti	0.0	0.0	0.0	0.0	0.0	0.0	6.0	0.0	0.0	18.0	0.0	0.0	13.0	0.0	0.0
Parascardovia_denticolens	0.0	0.0	0.0	0.0	19.0	0.0	0.0	0.0	11.0	0.0	0.0	0.0	0.0	14.0	0.0
Parasphingopyxis_algicola	0.0	0.0	0.0	0.0	0.0	0.0	0.0	0.0	0.0	0.0	0.0	3.0	0.0	0.0	0.0
Parasutterella_excrementihominis	180.0	5.0	4.0	9.0	0.0	496.0	3.0	1.0	57.0	2.0	11.0	8.0	30.0	0.0	94.0
Parvibacter_caecicola	31.0	0.0	0.0	1.0	0.0	10.0	0.0	0.0	0.0	0.0	0.0	74.0	1.0	0.0	1.0
Parvimonas_micra	266.0	121.0	0.0	915.0	1303.0	37.0	1.0	179.0	10.0	0.0	0.0	0.0	0.0	767.0	16.0
Parviterribacter_kavangonensis	0.0	0.0	0.0	9.0	0.0	5.0	9.0	1.0	4.0	15.0	3.0	0.0	17.0	0.0	0.0
Parviterribacter_multiflagellatus	0.0	0.0	0.0	36.0	0.0	13.0	30.0	0.0	12.0	62.0	10.0	0.0	21.0	0.0	0.0
Pasteurellaceae_bacterium	0.0	9.0	36.0	0.0	0.0	0.0	0.0	0.0	0.0	2.0	1.0	205.0	0.0	0.0	4.0
Patulibacter_americanus	0.0	0.0	0.0	0.0	0.0	2.0	0.0	0.0	2.0	0.0	22.0	0.0	5.0	0.0	0.0
Pectinatus_brassicae	0.0	0.0	0.0	0.0	0.0	0.0	0.0	0.0	0.0	0.0	0.0	11.0	0.0	0.0	0.0
Pediococcus_cellicola	0.0	0.0	1.0	0.0	2.0	1.0	4.0	0.0	2.0	8.0	5.0	1.0	9.0	2.0	6.0
Pediococcus_pentosaceus	1.0	1.0	3.0	2.0	0.0	3.0	1.0	1.0	2.0	1.0	6.0	2.0	1.0	5.0	2.0
Pedobacter_ginsengisoli	0.0	0.0	0.0	0.0	0.0	3.0	0.0	0.0	6.0	0.0	1.0	0.0	0.0	0.0	0.0
Pedobacter_jejuensis	0.0	0.0	0.0	0.0	0.0	0.0	0.0	1.0	0.0	0.0	3.0	0.0	1.0	0.0	0.0
Pedococcus_dokdonensis	0.0	0.0	0.0	0.0	0.0	2.0	0.0	0.0	3.0	0.0	9.0	0.0	4.0	0.0	0.0
Pedomicrobium_ferrugineum	0.0	0.0	0.0	0.0	0.0	9.0	0.0	1.0	8.0	0.0	41.0	0.0	5.0	0.0	0.0
Pedomicrobium_sp._LWH246	0.0	0.0	0.0	24.0	2.0	35.0	18.0	4.0	49.0	8.0	137.0	3.0	37.0	0.0	0.0
Pelagibius_litoralis	0.0	0.0	0.0	17.0	0.0	0.0	22.0	0.0	0.0	3.0	1.0	1.0	20.0	0.0	0.0
Pelistega_sp._MC2	0.0	0.0	1.0	0.0	0.0	0.0	0.0	0.0	0.0	1.0	1.0	8.0	0.0	0.0	0.0
Pelomonas_puraquae	0.0	0.0	0.0	0.0	0.0	0.0	0.0	0.0	2.0	0.0	33.0	1.0	0.0	0.0	0.0
Peptidiphaga_gingivicola	0.0	5.0	0.0	0.0	0.0	0.0	3.0	0.0	11.0	17.0	0.0	0.0	0.0	0.0	0.0
Peptoanaerobacter_stomatis	0.0	0.0	0.0	22.0	0.0	0.0	0.0	0.0	0.0	0.0	0.0	0.0	0.0	0.0	0.0
Peptococcus_sp._oral_taxon_168	7.0	158.0	0.0	11.0	140.0	10.0	0.0	0.0	12.0	0.0	0.0	17.0	0.0	70.0	0.0
Peptoniphilus_harei	0.0	0.0	0.0	0.0	0.0	0.0	0.0	0.0	0.0	0.0	1.0	0.0	3.0	0.0	0.0
Peptoniphilus_rhinitidis	0.0	0.0	0.0	0.0	0.0	0.0	0.0	0.0	12.0	0.0	0.0	0.0	1.0	0.0	0.0
Peptostreptococcaceae_bacterium_canine_oral_taxon_139	0.0	0.0	0.0	8.0	27.0	0.0	0.0	9.0	0.0	0.0	0.0	0.0	0.0	22.0	0.0
Peptostreptococcaceae_bacterium_oral_taxon_113_str._W5053	0.0	325.0	0.0	955.0	0.0	0.0	0.0	0.0	149.0	29.0	0.0	0.0	0.0	0.0	0.0
Peptostreptococcus_stomatis	301.0	195.0	0.0	177.0	1635.0	0.0	19.0	106.0	18.0	1.0	0.0	0.0	0.0	1173.0	0.0
Perlucidibaca_sp._RIPI_A18	0.0	0.0	0.0	6.0	0.0	0.0	0.0	0.0	0.0	6.0	0.0	0.0	1.0	0.0	0.0
Phascolarctobacterium_sp._377	1.0	0.0	0.0	0.0	0.0	0.0	0.0	0.0	14.0	0.0	0.0	0.0	0.0	0.0	0.0
Phenylobacterium_haematophilum	0.0	0.0	0.0	6.0	0.0	1.0	8.0	1.0	1.0	14.0	3.0	0.0	8.0	0.0	0.0
Phenylobacterium_hankyongense	0.0	0.0	0.0	18.0	0.0	6.0	32.0	0.0	5.0	55.0	25.0	0.0	49.0	0.0	0.0
Phenylobacterium_muchangponense	0.0	0.0	0.0	55.0	1.0	6.0	50.0	0.0	3.0	92.0	7.0	0.0	61.0	0.0	0.0
Phocaeicola_abscessus	30.0	259.0	0.0	69.0	237.0	0.0	0.0	292.0	16.0	12.0	0.0	0.0	0.0	258.0	0.0
Phocaeicola_barnesiae	0.0	0.0	12.0	0.0	0.0	0.0	0.0	0.0	0.0	0.0	0.0	0.0	0.0	0.0	0.0
Phocaeicola_coprocola	0.0	2.0	0.0	0.0	1.0	0.0	0.0	4.0	0.0	6.0	1.0	12.0	0.0	0.0	1.0
Phocaeicola_dorei	0.0	0.0	0.0	0.0	0.0	0.0	0.0	0.0	0.0	0.0	1.0	1.0	1.0	0.0	1.0
Phocaeicola_plebeius	0.0	0.0	0.0	0.0	1.0	0.0	0.0	1.0	0.0	18.0	6.0	18.0	0.0	1.0	6.0
Photobacterium_leiognathi	0.0	0.0	0.0	0.0	0.0	0.0	0.0	0.0	0.0	0.0	0.0	876.0	0.0	0.0	0.0
Photobacterium_phosphoreum	0.0	0.0	0.0	0.0	0.0	0.0	0.0	0.0	0.0	0.0	0.0	112.0	0.0	0.0	0.0
Phyllobacterium_brassicacearum	0.0	0.0	0.0	0.0	0.0	4.0	0.0	4.0	8.0	0.0	31.0	1.0	7.0	0.0	0.0
Phyllobacterium_myrsinacearum	39.0	0.0	5.0	6.0	8.0	35.0	1.0	74.0	106.0	41.0	337.0	8.0	276.0	13.0	319.0
Phytohabitans_houttuyneae	0.0	0.0	0.0	0.0	0.0	8.0	3.0	0.0	4.0	5.0	18.0	1.0	3.0	0.0	0.0
Pilimelia_columellifera	0.0	0.0	0.0	50.0	0.0	0.0	0.0	0.0	0.0	0.0	1.0	0.0	0.0	0.0	0.0
Piscinibacter_aquaticus	2.0	0.0	0.0	0.0	0.0	5.0	1.0	0.0	5.0	19.0	27.0	1.0	5.0	0.0	0.0
Planctomonas_psychrotolerans	0.0	0.0	0.0	0.0	0.0	0.0	0.0	0.0	0.0	0.0	19.0	0.0	3.0	0.0	0.0
Planifilum_fimeticola	0.0	0.0	0.0	20.0	0.0	2.0	0.0	1.0	0.0	0.0	1.0	0.0	0.0	0.0	0.0
Planomicrobium_okeanokoites	33.0	1.0	2.0	178.0	4.0	15.0	85.0	16.0	17.0	233.0	11.0	95.0	161.0	91.0	12.0
Plantactinospora_soyae	0.0	0.0	0.0	0.0	0.0	3.0	1.0	0.0	8.0	0.0	4.0	0.0	2.0	0.0	0.0
Plesiomonas_shigelloides	0.0	0.0	0.0	0.0	1.0	52.0	56.0	71.0	8.0	0.0	20.0	0.0	613.0	0.0	0.0
Polaribacter_sp._KYW_601	0.0	0.0	0.0	0.0	0.0	0.0	0.0	0.0	0.0	0.0	0.0	0.0	0.0	0.0	4.0
Polyangium_fumosum	0.0	0.0	0.0	0.0	0.0	0.0	0.0	0.0	0.0	5.0	9.0	0.0	0.0	0.0	0.0
Polymorphospora_rubra	0.0	0.0	17.0	2.0	0.0	1.0	1.0	0.0	1.0	2.0	5.0	0.0	3.0	0.0	0.0
Pontibacter_akesuensis	0.0	0.0	0.0	1.0	0.0	0.0	0.0	0.0	0.0	7.0	0.0	1.0	0.0	0.0	0.0
Pontibacter_amylolyticus	0.0	0.0	0.0	0.0	0.0	0.0	3.0	0.0	0.0	0.0	1.0	1.0	0.0	0.0	0.0
Pontibacter_brevis	0.0	0.0	0.0	23.0	0.0	0.0	22.0	0.0	0.0	19.0	0.0	0.0	12.0	0.0	0.0
Pontibacter_diazotrophicus	0.0	0.0	0.0	8.0	0.0	1.0	2.0	0.0	0.0	4.0	1.0	1.0	2.0	0.0	1.0
Pontibacter_jeungdoensis	0.0	0.0	0.0	12.0	0.0	0.0	0.0	1.0	0.0	0.0	0.0	0.0	1.0	0.0	0.0
Pontibacter_korlensis	1.0	0.0	0.0	17.0	0.0	0.0	5.0	1.0	0.0	5.0	0.0	4.0	5.0	0.0	1.0
Pontibacter_populi	3.0	0.0	0.0	3.0	0.0	0.0	0.0	0.0	0.0	0.0	1.0	10.0	2.0	0.0	2.0
Pontibacter_sp._MDT2_9	1.0	0.0	0.0	31.0	0.0	0.0	27.0	1.0	0.0	82.0	0.0	1.0	32.0	0.0	0.0
Pontibacter_terrae	2.0	0.0	0.0	1.0	0.0	1.0	0.0	1.0	0.0	12.0	0.0	0.0	2.0	0.0	0.0
Pontibacter_toksunensis	0.0	0.0	0.0	0.0	0.0	0.0	0.0	0.0	0.0	11.0	0.0	0.0	1.0	0.0	0.0
Pontibacter_ummariensis	0.0	0.0	0.0	0.0	0.0	0.0	8.0	0.0	0.0	12.0	0.0	0.0	3.0	0.0	0.0
Pontibacter_virosus	5.0	0.0	63.0	4.0	0.0	0.0	3.0	2.0	0.0	0.0	1.0	12.0	1.0	0.0	3.0
Porphyrobacter_donghaensis	0.0	0.0	0.0	26.0	0.0	0.0	0.0	0.0	19.0	0.0	0.0	0.0	2.0	0.0	0.0
Porphyromonas_catoniae	0.0	2.0	0.0	0.0	0.0	0.0	0.0	0.0	21.0	0.0	0.0	0.0	0.0	0.0	0.0
Porphyromonas_endodontalis	11.0	0.0	1.0	692.0	610.0	53.0	0.0	57.0	184.0	1.0	0.0	55.0	0.0	573.0	0.0
Porphyromonas_gingivalis	35.0	5563.0	0.0	2273.0	990.0	0.0	0.0	451.0	6.0	1.0	0.0	350.0	0.0	1135.0	0.0
Porphyromonas_pasteri	25.0	21.0	0.0	0.0	0.0	0.0	0.0	81.0	0.0	0.0	0.0	0.0	0.0	0.0	0.0
Porphyromonas_sp._oral_taxon_278_str._W7784	0.0	7.0	0.0	0.0	26.0	0.0	0.0	0.0	0.0	0.0	0.0	0.0	0.0	12.0	0.0
Porphyromonas_uenonis	0.0	0.0	0.0	0.0	31.0	0.0	0.0	0.0	6.0	0.0	0.0	0.0	0.0	32.0	0.0
Povalibacter_uvarum	0.0	0.0	0.0	0.0	0.0	18.0	12.0	3.0	32.0	9.0	68.0	1.0	20.0	1.0	0.0
Prevotella_baroniae	0.0	5.0	0.0	11.0	190.0	0.0	0.0	0.0	28.0	0.0	0.0	10.0	0.0	208.0	0.0
Prevotella_conceptionensis	0.0	460.0	0.0	0.0	451.0	0.0	0.0	47.0	12.0	1.0	1.0	0.0	0.0	434.0	0.0
Prevotella_copri	1.0	262.0	0.0	0.0	0.0	0.0	0.0	0.0	0.0	2.0	1.0	0.0	0.0	1.0	20.0
Prevotella_denticola	0.0	54.0	0.0	56.0	351.0	56.0	0.0	0.0	8.0	0.0	0.0	52.0	0.0	366.0	4.0
Prevotella_enoeca	0.0	17.0	0.0	0.0	0.0	0.0	0.0	0.0	0.0	0.0	0.0	0.0	0.0	0.0	0.0
Prevotella_genomosp._C2	0.0	145.0	0.0	4.0	56.0	13.0	0.0	0.0	41.0	0.0	0.0	0.0	0.0	49.0	0.0
Prevotella_genomosp._P4	10.0	0.0	0.0	0.0	0.0	0.0	0.0	0.0	0.0	0.0	0.0	208.0	0.0	0.0	0.0
Prevotella_genomosp._P6	0.0	0.0	0.0	3.0	0.0	0.0	0.0	13.0	0.0	0.0	0.0	0.0	0.0	0.0	0.0
Prevotella_intermedia	0.0	92.0	0.0	205.0	10.0	0.0	0.0	171.0	39.0	0.0	0.0	55.0	0.0	5.0	0.0
Prevotella_maculosa	0.0	105.0	0.0	0.0	60.0	0.0	0.0	0.0	0.0	0.0	0.0	0.0	0.0	44.0	0.0
Prevotella_marseillensis	0.0	0.0	0.0	1.0	0.0	0.0	0.0	0.0	0.0	0.0	0.0	0.0	0.0	0.0	2.0
Prevotella_marshii	0.0	3.0	0.0	0.0	18.0	0.0	0.0	0.0	0.0	0.0	0.0	0.0	0.0	26.0	0.0
Prevotella_melaninogenica	0.0	19.0	267.0	0.0	208.0	0.0	0.0	13.0	5.0	0.0	0.0	1.0	0.0	208.0	0.0
Prevotella_micans	0.0	25.0	0.0	0.0	177.0	0.0	0.0	0.0	0.0	0.0	0.0	0.0	0.0	160.0	0.0
Prevotella_multiformis	0.0	0.0	0.0	0.0	0.0	0.0	0.0	0.0	0.0	0.0	0.0	223.0	0.0	0.0	0.0
Prevotella_multisaccharivorax	0.0	65.0	0.0	0.0	576.0	0.0	0.0	0.0	0.0	0.0	0.0	0.0	0.0	663.0	0.0
Prevotella_nigrescens	7.0	2.0	0.0	29.0	85.0	12.0	0.0	0.0	12.0	0.0	0.0	41.0	0.0	106.0	0.0
Prevotella_oralis	0.0	0.0	0.0	0.0	17.0	0.0	0.0	0.0	0.0	0.0	0.0	0.0	0.0	12.0	0.0
Prevotella_oris	52.0	228.0	137.0	154.0	1006.0	0.0	0.0	22.0	17.0	0.0	0.0	0.0	0.0	1092.0	15.0
Prevotella_oulorum	0.0	11.0	0.0	36.0	80.0	0.0	0.0	0.0	69.0	0.0	0.0	0.0	0.0	80.0	0.0
Prevotella_pallens	0.0	19.0	0.0	0.0	185.0	0.0	13.0	0.0	0.0	0.0	0.0	0.0	0.0	196.0	0.0
Prevotella_pleuritidis	64.0	50.0	0.0	0.0	0.0	6.0	0.0	81.0	19.0	0.0	0.0	0.0	0.0	0.0	1.0
Prevotella_ruminicola	0.0	5.0	0.0	0.0	0.0	0.0	6.0	133.0	0.0	0.0	0.0	0.0	0.0	0.0	0.0
Prevotella_saccharolytica	0.0	36.0	0.0	0.0	39.0	0.0	0.0	0.0	0.0	0.0	0.0	0.0	0.0	44.0	0.0
Prevotella_salivae	0.0	0.0	0.0	0.0	12.0	0.0	0.0	0.0	0.0	0.0	0.0	0.0	0.0	13.0	0.0
Prevotella_sp.	6.0	0.0	0.0	0.0	25.0	0.0	0.0	0.0	0.0	0.0	0.0	0.0	0.0	28.0	0.0
Prevotella_sp._6021087986	0.0	0.0	0.0	0.0	4.0	0.0	0.0	0.0	0.0	0.0	0.0	0.0	0.0	5.0	0.0
Prevotella_sp._E7_34	0.0	1.0	0.0	0.0	52.0	0.0	0.0	0.0	10.0	0.0	0.0	23.0	0.0	56.0	0.0
Prevotella_veroralis	0.0	35.0	69.0	0.0	408.0	0.0	0.0	19.0	0.0	1.0	0.0	0.0	0.0	431.0	10.0
Prevotellaceae_bacterium_Marseille_P2826	0.0	0.0	0.0	0.0	3.0	0.0	32.0	0.0	0.0	0.0	0.0	0.0	0.0	1.0	0.0
Priestia_aryabhattai	1.0	0.0	1.0	2.0	0.0	1.0	0.0	0.0	0.0	0.0	0.0	0.0	10.0	2.0	0.0
Promicromonospora_iranensis	11.0	0.0	1.0	24.0	0.0	27.0	6.0	2.0	34.0	1.0	15.0	0.0	9.0	0.0	0.0
Propionibacterium_acidifaciens	0.0	0.0	0.0	0.0	20.0	0.0	0.0	0.0	28.0	0.0	0.0	0.0	0.0	12.0	0.0
Propionibacterium_acnes_HL005PA4	156.0	4.0	151.0	72.0	20.0	27.0	12.0	387.0	387.0	160.0	1.0	1.0	8.0	70.0	91.0
Propionigenium_maris	0.0	0.0	0.0	0.0	0.0	0.0	0.0	0.0	0.0	12.0	0.0	16.0	0.0	0.0	1.0
Provencibacterium_massiliense	0.0	0.0	0.0	0.0	0.0	0.0	0.0	2.0	1.0	0.0	1.0	1.0	2.0	0.0	0.0
Pseudahrensia_aquimaris	0.0	0.0	1.0	0.0	0.0	0.0	0.0	0.0	0.0	0.0	0.0	9.0	0.0	0.0	1.0
Pseudanabaenaceae_cyanobacterium_HTJ2_KK1	0.0	0.0	0.0	0.0	0.0	0.0	0.0	0.0	0.0	0.0	10.0	0.0	0.0	0.0	0.0
Pseudarthrobacter_phenanthrenivorans	1.0	0.0	1.0	445.0	0.0	47.0	343.0	9.0	49.0	642.0	50.0	13.0	326.0	0.0	1.0
Pseudenhygromyxa_bacterium_YC_LK_LKJ6	0.0	0.0	0.0	1.0	0.0	0.0	4.0	0.0	0.0	18.0	0.0	0.0	0.0	0.0	0.0
Pseudoalteromonas_nigrifaciens	1.0	0.0	0.0	2.0	0.0	0.0	0.0	0.0	0.0	1.0	1.0	1.0	0.0	2.0	2.0
Pseudohalocynthiibacter_aestuariivivens	0.0	0.0	1.0	0.0	0.0	0.0	0.0	0.0	0.0	0.0	0.0	4.0	0.0	0.0	0.0
Pseudoleptotrichia_goodfellowii	0.0	0.0	0.0	0.0	38.0	22.0	0.0	0.0	24.0	0.0	0.0	0.0	0.0	28.0	0.0
Pseudomonas_aeruginosa	0.0	0.0	0.0	0.0	0.0	0.0	1.0	0.0	0.0	0.0	2.0	0.0	20.0	0.0	65.0
Pseudomonas_canadensis	1.0	18.0	7.0	49.0	23.0	17.0	19.0	99.0	6.0	295.0	67.0	7.0	1948.0	14.0	3779.0
Pseudomonas_oryzihabitans	0.0	0.0	0.0	1.0	0.0	24.0	0.0	0.0	0.0	0.0	0.0	0.0	0.0	0.0	0.0
Pseudomonas_putida	0.0	0.0	3.0	3.0	1.0	2.0	5.0	11.0	1.0	3.0	4.0	2.0	83.0	1.0	500.0
Pseudomonas_sp.	1.0	0.0	219.0	0.0	0.0	0.0	0.0	0.0	0.0	23.0	26.0	836.0	0.0	0.0	9.0
Pseudonocardia_alaniniphila	0.0	0.0	0.0	4.0	0.0	43.0	5.0	5.0	39.0	3.0	166.0	1.0	19.0	0.0	0.0
Pseudonocardia_chloroethenivorans	0.0	0.0	0.0	9.0	0.0	3.0	1.0	1.0	8.0	3.0	39.0	0.0	8.0	0.0	0.0
Pseudonocardia_petroleophila	0.0	0.0	0.0	0.0	0.0	6.0	0.0	1.0	15.0	0.0	21.0	0.0	6.0	0.0	0.0
Pseudonocardia_profundimaris	0.0	0.0	0.0	0.0	0.0	22.0	0.0	1.0	13.0	0.0	80.0	0.0	10.0	0.0	0.0
Pseudonocardia_sp._CNS139_PL04	0.0	0.0	0.0	1.0	0.0	9.0	0.0	0.0	9.0	0.0	54.0	0.0	6.0	0.0	0.0
Pseudoramibacter_alactolyticus	0.0	243.0	0.0	0.0	591.0	0.0	0.0	240.0	80.0	0.0	0.0	0.0	0.0	308.0	0.0
Pseudorhodoplanes_sinuspersici	0.0	0.0	0.0	1.0	0.0	3.0	3.0	0.0	5.0	0.0	12.0	0.0	5.0	0.0	0.0
Pseudoruegeria_aestuarii	0.0	0.0	0.0	0.0	0.0	0.0	0.0	0.0	0.0	0.0	0.0	12.0	0.0	0.0	0.0
Pseudoxanthomonas_dokdonensis	0.0	0.0	0.0	34.0	0.0	0.0	0.0	0.0	1.0	38.0	0.0	1.0	14.0	0.0	0.0
Pseudoxanthomonas_ginsengisoli	0.0	0.0	0.0	0.0	0.0	0.0	0.0	0.0	1.0	0.0	15.0	0.0	5.0	0.0	0.0
Psychrobacillus_psychrodurans	0.0	0.0	0.0	0.0	0.0	55.0	21.0	9.0	68.0	45.0	113.0	2.0	37.0	0.0	1.0
Psychrobacter_cibarius	1.0	1.0	0.0	2.0	0.0	1.0	1.0	0.0	1.0	5.0	1.0	0.0	6.0	8.0	0.0
Psychrobacter_sanguinis	0.0	0.0	0.0	0.0	0.0	0.0	1.0	0.0	0.0	3.0	0.0	0.0	1.0	1.0	0.0
Psychroglaciecola_arctica	0.0	0.0	0.0	0.0	0.0	1.0	0.0	0.0	0.0	0.0	2.0	0.0	1.0	0.0	0.0
Pyramidobacter_piscolens	0.0	38.0	0.0	0.0	59.0	0.0	0.0	0.0	0.0	0.0	0.0	0.0	0.0	45.0	0.0
Quinella_ovalis__Quins_oval	0.0	0.0	0.0	0.0	0.0	0.0	0.0	0.0	0.0	0.0	0.0	0.0	0.0	0.0	24.0
Ralstonia_insidiosa	5.0	0.0	90.0	0.0	12.0	0.0	18.0	0.0	1.0	0.0	0.0	0.0	0.0	7.0	1.0
Ramlibacter_henchirensis	1.0	0.0	1.0	492.0	0.0	16.0	453.0	11.0	14.0	697.0	5.0	4.0	482.0	0.0	5.0
Ramlibacter_tataouinensis	0.0	0.0	0.0	249.0	0.0	19.0	126.0	1.0	24.0	223.0	33.0	7.0	163.0	0.0	0.0
Reyranella_terrae	0.0	0.0	0.0	0.0	0.0	1.0	0.0	0.0	0.0	0.0	4.0	0.0	3.0	0.0	0.0
Rhizobacter_fulvus	0.0	0.0	0.0	0.0	0.0	14.0	0.0	2.0	17.0	0.0	42.0	1.0	10.0	0.0	0.0
Rhizobacter_gummiphilus	0.0	0.0	0.0	81.0	0.0	2.0	98.0	1.0	7.0	148.0	2.0	0.0	114.0	0.0	0.0
Rhizobiales_bacterium_Pao26	0.0	0.0	0.0	0.0	0.0	0.0	0.0	0.0	0.0	4.0	0.0	0.0	0.0	0.0	0.0
Rhizobiales_bacterium_YIM_77505	0.0	0.0	0.0	14.0	0.0	1.0	18.0	0.0	0.0	9.0	0.0	0.0	27.0	0.0	0.0
Rhizobium_alvei	0.0	0.0	0.0	7.0	0.0	0.0	0.0	0.0	0.0	0.0	0.0	0.0	6.0	0.0	0.0
Rhizobium_giardinii	0.0	0.0	0.0	0.0	0.0	7.0	0.0	0.0	10.0	0.0	27.0	0.0	5.0	0.0	1.0
Rhizobium_jaguaris	0.0	0.0	0.0	0.0	0.0	2.0	0.0	1.0	3.0	0.0	32.0	0.0	7.0	0.0	0.0
Rhizobium_leguminosarum	0.0	0.0	0.0	0.0	0.0	0.0	0.0	0.0	0.0	0.0	10.0	0.0	1.0	0.0	0.0
Rhizobium_pusense	3.0	0.0	1.0	2.0	2.0	31.0	1.0	3.0	9.0	23.0	12.0	2.0	224.0	1.0	239.0
Rhizobium_rhizoryzae	21.0	0.0	1.0	0.0	0.0	1.0	1.0	0.0	3.0	0.0	3.0	0.0	15.0	0.0	1.0
Rhizobium_rosettiformans	7.0	0.0	0.0	7.0	0.0	15.0	10.0	91.0	32.0	14.0	15.0	0.0	32.0	0.0	1.0
Rhizobium_sp._LC145	0.0	0.0	0.0	25.0	0.0	0.0	14.0	0.0	1.0	40.0	0.0	0.0	27.0	0.0	0.0
Rhizobium_yanglingense	0.0	0.0	2.0	0.0	0.0	10.0	0.0	1.0	13.0	0.0	36.0	0.0	4.0	0.0	0.0
Rhizorhapis_suberifaciens	0.0	0.0	0.0	19.0	0.0	0.0	5.0	0.0	0.0	2.0	0.0	0.0	6.0	0.0	0.0
Rhodanobacter_sp._B04	0.0	0.0	0.0	0.0	1.0	2.0	0.0	1.0	5.0	0.0	11.0	0.0	2.0	0.0	0.0
Rhodobacteraceae_bacterium	0.0	0.0	0.0	33.0	0.0	1.0	9.0	1.0	0.0	12.0	0.0	0.0	12.0	0.0	0.0
Rhodobacteraceae_bacterium_REDSEA_S34_B6	0.0	0.0	0.0	0.0	0.0	0.0	0.0	21.0	0.0	0.0	21.0	0.0	0.0	0.0	14.0
Rhodococcus_erythropolis	6.0	0.0	0.0	2.0	0.0	12.0	0.0	30.0	0.0	53.0	17.0	2.0	76.0	1.0	185.0
Rhodococcus_fascians	3.0	0.0	0.0	1.0	0.0	0.0	1.0	4.0	1.0	2.0	3.0	0.0	2.0	0.0	19.0
Rhodocytophaga_aerolata	1.0	0.0	0.0	48.0	0.0	12.0	0.0	3.0	15.0	17.0	5.0	3.0	9.0	0.0	0.0
Rhodoferax_koreense	0.0	0.0	0.0	0.0	0.0	0.0	0.0	0.0	1.0	0.0	5.0	0.0	1.0	0.0	1.0
Rhodoluna_lacicola	0.0	0.0	0.0	0.0	0.0	0.0	0.0	2.0	16.0	0.0	1.0	0.0	0.0	0.0	0.0
Rhodomicrobium_bacterium_YC_ZSS_LKJ79	0.0	0.0	0.0	0.0	0.0	2.0	0.0	0.0	2.0	0.0	1.0	0.0	0.0	0.0	0.0
Rhodopila_bacterium_Ellin5134	0.0	0.0	0.0	0.0	0.0	0.0	0.0	0.0	1.0	0.0	4.0	0.0	0.0	0.0	0.0
Rhodopseudomonas_boonkerdii	0.0	1.0	0.0	2.0	0.0	0.0	0.0	0.0	1.0	4.0	4.0	0.0	34.0	0.0	103.0
Rhodospirillales_bacterium_LP35	0.0	0.0	0.0	63.0	0.0	4.0	30.0	1.0	1.0	133.0	17.0	0.0	71.0	0.0	0.0
Rhodospirillales_bacterium_WX36	0.0	0.0	0.0	0.0	0.0	0.0	0.0	0.0	0.0	2.0	3.0	1.0	3.0	0.0	0.0
Rickettsia_bellii	0.0	0.0	0.0	1.0	1.0	0.0	0.0	2.0	4.0	0.0	0.0	0.0	0.0	0.0	0.0
Rikenella_microfusus	0.0	0.0	0.0	1.0	0.0	0.0	0.0	0.0	0.0	0.0	0.0	21.0	0.0	0.0	0.0
Robiginitalea_bacterium_WH1_4	0.0	0.0	0.0	0.0	0.0	0.0	0.0	0.0	0.0	0.0	0.0	21.0	0.0	0.0	1.0
Robinsoniella_peoriensis	0.0	0.0	0.0	4.0	0.0	27.0	0.0	0.0	7.0	0.0	0.0	0.0	3.0	1.0	0.0
Romboutsia_ilealis	49.0	95.0	395.0	41.0	22.0	35.0	45.0	28.0	33.0	23.0	71.0	69.0	33.0	22.0	162.0
Romboutsia_lituseburensis	0.0	0.0	0.0	0.0	1.0	8.0	2.0	1.0	0.0	1.0	22.0	0.0	122.0	0.0	0.0
Roseburia_hominis	1.0	0.0	28.0	13.0	0.0	108.0	2.0	139.0	353.0	2.0	666.0	95.0	131.0	4.0	3.0
Roseburia_intestinalis	2.0	0.0	0.0	4.0	1.0	1.0	2.0	7.0	1.0	0.0	1.0	4.0	9.0	4.0	3.0
Roseburia_inulinivorans	0.0	2.0	0.0	1.0	5.0	0.0	5.0	5.0	0.0	1.0	4.0	6.0	1.0	11.0	7.0
Roseiarcus_fermentans	0.0	0.0	0.0	0.0	0.0	1.0	0.0	0.0	0.0	0.0	3.0	0.0	0.0	0.0	0.0
Roseimicrobium_gellanilyticum	0.0	0.0	0.0	31.0	1.0	0.0	25.0	0.0	0.0	15.0	0.0	0.0	4.0	0.0	0.0
Roseisolibacter_agri	0.0	0.0	0.0	6.0	0.0	7.0	14.0	0.0	6.0	13.0	1.0	2.0	7.0	0.0	0.0
Roseobacter_sp._SB2	0.0	0.0	0.0	0.0	0.0	0.0	0.0	18.0	0.0	0.0	0.0	0.0	0.0	0.0	0.0
Roseobacter_sp._UAzPsK_5	0.0	0.0	0.0	0.0	0.0	0.0	0.0	0.0	0.0	0.0	0.0	8.0	0.0	0.0	0.0
Roseomonas_aestuarii	0.0	0.0	0.0	17.0	0.0	1.0	0.0	0.0	0.0	0.0	0.0	1.0	1.0	0.0	1.0
Roseomonas_aquatica	0.0	0.0	0.0	19.0	0.0	2.0	0.0	0.0	0.0	11.0	7.0	1.0	4.0	0.0	0.0
Roseomonas_arctica	0.0	0.0	0.0	0.0	0.0	0.0	0.0	0.0	2.0	0.0	8.0	0.0	3.0	0.0	0.0
Roseomonas_fluminis	0.0	0.0	0.0	0.0	0.0	2.0	4.0	0.0	4.0	0.0	0.0	0.0	0.0	0.0	0.0
Roseomonas_rhizosphaerae	0.0	0.0	0.0	0.0	0.0	0.0	0.0	0.0	1.0	0.0	0.0	0.0	2.0	1.0	0.0
Rothia_dentocariosa	47.0	16.0	955.0	0.0	48.0	0.0	11.0	1205.0	173.0	0.0	0.0	3.0	1.0	25.0	1.0
Rubellimicrobium_mesophilum	0.0	0.0	1.0	372.0	0.0	38.0	313.0	5.0	69.0	463.0	9.0	8.0	278.0	0.0	0.0
Rubellimicrobium_roseum	4.0	0.0	58.0	470.0	0.0	141.0	534.0	11.0	167.0	545.0	8.0	22.0	431.0	2.0	1.0
Rubrivivax_gelatinosus	0.0	0.0	0.0	100.0	0.0	7.0	32.0	1.0	30.0	102.0	16.0	1.0	83.0	1.0	1.0
Ruegeria_profundi	0.0	0.0	0.0	0.0	0.0	0.0	0.0	0.0	0.0	0.0	0.0	12.0	0.0	0.0	0.0
Rufibacter_sediminis	0.0	0.0	0.0	1.0	0.0	0.0	0.0	0.0	5.0	0.0	1.0	2.0	5.0	0.0	0.0
Rufibacter_tibetensis	0.0	0.0	0.0	0.0	0.0	1.0	9.0	0.0	0.0	3.0	0.0	4.0	6.0	0.0	0.0
Ruminococcaceae_bacterium	0.0	0.0	0.0	12.0	1.0	0.0	0.0	1.0	0.0	1.0	0.0	0.0	4.0	0.0	3.0
Ruminococcaceae_bacterium_Marseille_P3449	24.0	14.0	0.0	0.0	1.0	0.0	0.0	1.0	0.0	0.0	0.0	0.0	0.0	0.0	1.0
Ruminococcaceae_bacterium_cv2	23.0	5.0	0.0	0.0	0.0	0.0	0.0	0.0	0.0	0.0	0.0	0.0	0.0	0.0	0.0
Ruminococcus_bromii	4.0	135.0	2.0	29.0	188.0	10.0	9.0	30.0	5.0	55.0	56.0	16.0	6.0	202.0	60.0
Ruminococcus_callidus	0.0	1.0	0.0	1.0	0.0	2.0	2.0	3.0	1.0	0.0	2.0	4.0	1.0	3.0	1.0
Ruminococcus_champanellensis	63.0	0.0	0.0	0.0	0.0	0.0	0.0	0.0	0.0	0.0	0.0	0.0	0.0	1.0	0.0
Ruminococcus_gauvreauii	0.0	15.0	0.0	0.0	0.0	0.0	0.0	0.0	0.0	0.0	0.0	0.0	0.0	1.0	0.0
Ruminococcus_gnavus_AGR2154	2.0	0.0	1.0	9.0	5.0	347.0	2.0	27.0	70.0	2.0	72.0	8.0	50.0	5.0	42.0
Ruminococcus_lactaris	0.0	1.0	1.0	11.0	12.0	11.0	7.0	17.0	16.0	17.0	34.0	11.0	13.0	11.0	17.0
Ruminococcus_sp.	0.0	0.0	0.0	4.0	2.0	1.0	1.0	3.0	0.0	0.0	3.0	0.0	0.0	0.0	0.0
Ruminococcus_sp._MC_38	0.0	0.0	0.0	0.0	0.0	7.0	0.0	0.0	1.0	0.0	0.0	0.0	0.0	0.0	0.0
Ruminococcus_sp._Marseille_P328	6.0	1.0	18.0	31.0	55.0	33.0	19.0	50.0	8.0	33.0	32.0	10.0	14.0	52.0	26.0
Ruthenibacterium_lactatiformans	0.0	15.0	0.0	6.0	0.0	286.0	0.0	1.0	45.0	0.0	5.0	10.0	25.0	2.0	0.0
Saccharofermentans_sp._Marseille_P3694	0.0	0.0	0.0	0.0	0.0	0.0	0.0	0.0	6.0	0.0	0.0	0.0	0.0	0.0	0.0
Saccharopolyspora_gregorii	0.0	0.0	0.0	0.0	0.0	0.0	1.0	1.0	1.0	0.0	3.0	0.0	0.0	1.0	0.0
Saccharopolyspora_hordei	0.0	0.0	0.0	0.0	1.0	1.0	0.0	0.0	1.0	1.0	7.0	0.0	0.0	2.0	0.0
Saccharopolyspora_rectivirgula	1.0	0.0	0.0	0.0	2.0	0.0	0.0	0.0	0.0	0.0	4.0	0.0	0.0	0.0	0.0
Saccharopolyspora_rosea	2.0	0.0	0.0	0.0	1.0	1.0	0.0	0.0	3.0	2.0	13.0	2.0	0.0	4.0	3.0
Saccharothrix_yanglingensis	0.0	0.0	0.0	4.0	0.0	1.0	4.0	0.0	1.0	5.0	1.0	0.0	5.0	0.0	0.0
Salinibacterium_xinjiangense	0.0	0.0	0.0	0.0	0.0	2.0	0.0	1.0	4.0	0.0	5.0	0.0	13.0	0.0	0.0
Salmonella_enterica	3.0	0.0	53.0	29.0	0.0	365.0	11.0	275.0	959.0	3.0	1826.0	196.0	373.0	579.0	80.0
Sandaracinobacter_neustonicus	0.0	0.0	0.0	1.0	0.0	0.0	0.0	1.0	0.0	0.0	0.0	1.0	0.0	0.0	0.0
Sandaracinus_amylolyticus	0.0	0.0	0.0	0.0	0.0	0.0	3.0	0.0	0.0	3.0	1.0	1.0	1.0	0.0	0.0
Scardovia_inopinata	0.0	0.0	0.0	0.0	580.0	0.0	0.0	0.0	0.0	0.0	0.0	0.0	0.0	459.0	0.0
Scardovia_wiggsiae	0.0	9.0	0.0	0.0	0.0	0.0	8.0	0.0	33.0	0.0	0.0	0.0	0.0	0.0	17.0
Schaalia_cardiffensis	7.0	0.0	16.0	1.0	11.0	0.0	0.0	0.0	0.0	2.0	0.0	0.0	0.0	10.0	0.0
Schlegelella_koreensis	0.0	0.0	0.0	8.0	0.0	19.0	20.0	1.0	17.0	17.0	90.0	0.0	27.0	0.0	2.0
Scytonema_tolypothrichoides_VB_61278	0.0	0.0	0.0	0.0	0.0	0.0	9.0	0.0	0.0	27.0	0.0	0.0	14.0	0.0	0.0
Sediminibacterium_sp.	0.0	0.0	0.0	0.0	0.0	0.0	0.0	0.0	0.0	3.0	0.0	0.0	0.0	0.0	0.0
Segetibacter_aerophilus	0.0	0.0	0.0	1.0	0.0	37.0	1.0	2.0	39.0	0.0	21.0	3.0	4.0	0.0	0.0
Segetibacter_koreensis	0.0	0.0	0.0	0.0	0.0	5.0	1.0	0.0	11.0	0.0	0.0	1.0	3.0	0.0	0.0
Selenomonas	79.0	281.0	0.0	0.0	235.0	19.0	0.0	38.0	151.0	0.0	0.0	0.0	1.0	133.0	0.0
Selenomonas_artemidis	0.0	11.0	94.0	0.0	25.0	0.0	0.0	0.0	84.0	0.0	0.0	0.0	0.0	15.0	1.0
Selenomonas_dianae	0.0	9.0	0.0	0.0	31.0	0.0	0.0	0.0	0.0	0.0	0.0	0.0	0.0	24.0	0.0
Selenomonas_felix	0.0	59.0	150.0	0.0	69.0	0.0	0.0	0.0	19.0	0.0	0.0	0.0	0.0	60.0	0.0
Selenomonas_genomosp._C2	10.0	152.0	0.0	0.0	34.0	0.0	0.0	114.0	167.0	0.0	0.0	0.0	0.0	22.0	11.0
Selenomonas_infelix	0.0	0.0	0.0	11.0	1.0	0.0	0.0	0.0	0.0	0.0	0.0	0.0	0.0	0.0	0.0
Selenomonas_massiliensis	0.0	520.0	0.0	5.0	162.0	0.0	0.0	0.0	179.0	0.0	0.0	0.0	0.0	79.0	70.0
Selenomonas_noxia	0.0	154.0	807.0	0.0	103.0	0.0	0.0	0.0	1007.0	0.0	0.0	1.0	0.0	93.0	118.0
Selenomonas_sputigena	117.0	594.0	0.0	78.0	166.0	38.0	0.0	0.0	252.0	0.0	0.0	0.0	0.0	109.0	62.0
Serratia_grimesii	0.0	0.0	0.0	0.0	0.0	2.0	1.0	1.0	5.0	0.0	2.0	0.0	1.0	2.0	4.0
Shewanella_baltica	0.0	0.0	1.0	3.0	0.0	0.0	2.0	0.0	0.0	0.0	1.0	2.0	2.0	1.0	0.0
Shewanella_xiamenensis	28.0	0.0	0.0	0.0	0.0	59.0	20.0	0.0	21.0	0.0	2.0	0.0	1.0	1.0	2.0
Shinella_zoogloeoides	1.0	0.0	0.0	0.0	0.0	2.0	0.0	1.0	3.0	14.0	10.0	0.0	37.0	1.0	0.0
Shuttleworthia_satelles	0.0	13.0	0.0	0.0	43.0	0.0	0.0	36.0	0.0	0.0	0.0	55.0	0.0	22.0	0.0
Siccirubricoccus_deserti	0.0	0.0	0.0	0.0	0.0	7.0	0.0	0.0	5.0	0.0	17.0	0.0	1.0	0.0	0.0
Silicimonas_bacterium_DG981	0.0	0.0	0.0	0.0	0.0	0.0	0.0	0.0	0.0	0.0	0.0	10.0	0.0	0.0	1.0
Sinorhizobium_meliloti	0.0	0.0	0.0	193.0	0.0	0.0	134.0	1.0	0.0	185.0	0.0	0.0	179.0	0.0	11.0
Skermanella_aerolata	3.0	0.0	0.0	275.0	0.0	64.0	222.0	9.0	65.0	364.0	95.0	14.0	306.0	43.0	1.0
Skermanella_xinjiangensis	0.0	0.0	0.0	0.0	0.0	6.0	0.0	0.0	3.0	1.0	1.0	1.0	1.0	0.0	0.0
Slackia_exigua	4.0	0.0	0.0	0.0	12.0	0.0	0.0	6.0	0.0	2.0	0.0	0.0	0.0	4.0	0.0
Smaragdicoccus_niigatensis	0.0	0.0	0.0	2.0	0.0	0.0	0.0	0.0	0.0	0.0	0.0	0.0	3.0	0.0	0.0
Solibacillus_silvestris	0.0	18.0	0.0	0.0	0.0	4.0	1.0	0.0	22.0	0.0	7.0	0.0	5.0	1.0	0.0
Solirubrobacter_bacterium_Ellin5082	0.0	0.0	0.0	89.0	0.0	178.0	48.0	13.0	300.0	101.0	586.0	3.0	169.0	0.0	5.0
Solirubrobacter_ginsenosidimutans	0.0	0.0	0.0	1.0	0.0	49.0	10.0	7.0	59.0	13.0	204.0	2.0	47.0	0.0	1.0
Solirubrobacter_soli	0.0	0.0	0.0	0.0	0.0	0.0	0.0	0.0	0.0	0.0	5.0	0.0	1.0	0.0	10.0
Solirubrobacter_sp._Gsoil_917	0.0	0.0	0.0	109.0	0.0	23.0	35.0	3.0	35.0	53.0	78.0	0.0	42.0	0.0	0.0
Solirubrobacter_sp._URHD0082	0.0	0.0	1.0	157.0	0.0	126.0	57.0	8.0	183.0	129.0	389.0	5.0	131.0	2.0	5.0
Solobacterium_moorei	0.0	22.0	0.0	0.0	80.0	0.0	0.0	0.0	0.0	0.0	0.0	0.0	0.0	34.0	0.0
Sorangiineae_bacterium_706	0.0	0.0	0.0	1.0	0.0	2.0	0.0	2.0	10.0	5.0	30.0	0.0	13.0	0.0	0.0
Sorangium_cellulosum	0.0	0.0	0.0	1.0	0.0	1.0	0.0	0.0	1.0	0.0	1.0	0.0	1.0	0.0	0.0
Spartobacteria_bacterium_Gsoil_144	1.0	0.0	0.0	0.0	0.0	1.0	0.0	0.0	1.0	0.0	1.0	0.0	0.0	0.0	0.0
Sphaerobacter_thermophilus	0.0	0.0	0.0	0.0	0.0	0.0	0.0	0.0	0.0	0.0	0.0	19.0	0.0	0.0	0.0
Sphingobacterium_composti_Yoo_et_al._2007_non_Ten_et_al._2007	0.0	0.0	0.0	0.0	0.0	0.0	6.0	0.0	0.0	0.0	0.0	0.0	0.0	0.0	0.0
Sphingobium_phenoxybenzoativorans	0.0	0.0	0.0	0.0	0.0	0.0	0.0	0.0	0.0	0.0	4.0	0.0	0.0	0.0	0.0
Sphingobium_yanoikuyae	0.0	0.0	0.0	0.0	0.0	0.0	0.0	0.0	3.0	0.0	0.0	0.0	0.0	0.0	0.0
Sphingomonadaceae_bacterium_Gsoil_359	0.0	0.0	0.0	0.0	0.0	8.0	1.0	2.0	10.0	0.0	46.0	0.0	11.0	0.0	0.0
Sphingomonadaceae_bacterium_LWQ42	0.0	0.0	0.0	139.0	0.0	0.0	82.0	0.0	0.0	116.0	0.0	1.0	67.0	0.0	0.0
Sphingomonadaceae_bacterium_SYSU_D60001	0.0	0.0	0.0	0.0	0.0	3.0	0.0	0.0	4.0	0.0	12.0	0.0	5.0	0.0	0.0
Sphingomonas_asaccharolytica	0.0	0.0	0.0	31.0	0.0	31.0	7.0	1.0	2.0	0.0	6.0	0.0	6.0	0.0	22.0
Sphingomonas_astaxanthinifaciens	1.0	0.0	0.0	19.0	0.0	6.0	27.0	1.0	9.0	20.0	1.0	3.0	27.0	0.0	1.0
Sphingomonas_bacterium_C0297_B0199	0.0	0.0	0.0	0.0	0.0	0.0	7.0	0.0	0.0	0.0	0.0	1.0	2.0	0.0	0.0
Sphingomonas_echinoides	0.0	0.0	0.0	0.0	0.0	2.0	0.0	0.0	4.0	0.0	0.0	0.0	0.0	0.0	0.0
Sphingomonas_edaphi	0.0	0.0	0.0	0.0	0.0	0.0	0.0	0.0	1.0	4.0	5.0	0.0	3.0	0.0	0.0
Sphingomonas_faeni	0.0	0.0	1.0	0.0	0.0	0.0	0.0	0.0	0.0	2.0	23.0	0.0	1.0	0.0	2.0
Sphingomonas_ginsengisoli_An_et_al._2013	0.0	0.0	0.0	6.0	0.0	0.0	6.0	0.0	1.0	21.0	0.0	0.0	7.0	0.0	0.0
Sphingomonas_humi	0.0	0.0	0.0	0.0	0.0	0.0	7.0	0.0	0.0	21.0	0.0	0.0	1.0	0.0	0.0
Sphingomonas_jaspsi	0.0	0.0	155.0	1523.0	1.0	18.0	1169.0	15.0	21.0	1851.0	96.0	1.0	1018.0	1.0	3.0
Sphingomonas_kyeonggiensis	0.0	0.0	0.0	23.0	0.0	1.0	2.0	0.0	11.0	21.0	13.0	0.0	14.0	1.0	0.0
Sphingomonas_laterariae	0.0	0.0	0.0	0.0	0.0	2.0	0.0	0.0	4.0	6.0	0.0	0.0	0.0	0.0	0.0
Sphingomonas_leidyi	4.0	0.0	0.0	0.0	0.0	0.0	0.0	0.0	0.0	0.0	0.0	0.0	2.0	0.0	2.0
Sphingomonas_lenta	0.0	0.0	0.0	6.0	0.0	7.0	0.0	0.0	4.0	0.0	0.0	1.0	1.0	0.0	0.0
Sphingomonas_lutea	1.0	0.0	0.0	988.0	0.0	24.0	766.0	11.0	43.0	1295.0	21.0	9.0	685.0	2.0	14.0
Sphingomonas_melonis	0.0	0.0	99.0	0.0	0.0	0.0	0.0	0.0	49.0	1.0	5.0	0.0	1.0	0.0	3.0
Sphingomonas_mesophila	3.0	0.0	0.0	469.0	3.0	10.0	297.0	3.0	8.0	474.0	22.0	5.0	298.0	0.0	1.0
Sphingomonas_parvus	1.0	0.0	0.0	1364.0	0.0	3.0	905.0	21.0	5.0	1546.0	51.0	2.0	927.0	0.0	2.0
Sphingomonas_sanguinis	0.0	0.0	0.0	0.0	0.0	20.0	0.0	0.0	17.0	0.0	0.0	0.0	0.0	1.0	12.0
Sphingomonas_sediminicola	0.0	0.0	0.0	452.0	2.0	9.0	202.0	4.0	8.0	288.0	55.0	0.0	151.0	0.0	0.0
Sphingomonas_sp.	3.0	0.0	0.0	275.0	0.0	6.0	174.0	2.0	13.0	236.0	19.0	6.0	153.0	0.0	0.0
Sphingomonas_sp._G1	7.0	0.0	0.0	0.0	0.0	0.0	0.0	0.0	0.0	0.0	0.0	0.0	0.0	0.0	0.0
Sphingomonas_sp._ID1715	0.0	0.0	0.0	0.0	0.0	1.0	0.0	0.0	2.0	5.0	1.0	0.0	4.0	0.0	0.0
Sphingomonas_sp._MTR_71	0.0	0.0	0.0	6.0	0.0	9.0	0.0	0.0	12.0	0.0	4.0	1.0	4.0	0.0	0.0
Sphingomonas_sp._TPD18	0.0	0.0	0.0	142.0	0.0	16.0	71.0	1.0	20.0	79.0	57.0	0.0	62.0	0.0	0.0
Sphingomonas_sp._TSK_1	0.0	0.0	0.0	8.0	0.0	1.0	0.0	0.0	0.0	2.0	0.0	0.0	0.0	0.0	0.0
Sphingomonas_sp._URHD0057	0.0	0.0	0.0	0.0	0.0	0.0	0.0	0.0	1.0	15.0	1.0	0.0	1.0	0.0	0.0
Sphingomonas_xinjiangensis	0.0	0.0	0.0	0.0	0.0	0.0	0.0	0.0	0.0	2.0	0.0	1.0	1.0	0.0	0.0
Sphingopyxis_chilensis	0.0	0.0	0.0	1.0	0.0	0.0	8.0	1.0	0.0	0.0	0.0	0.0	2.0	1.0	0.0
Spirosoma_rigui	0.0	0.0	0.0	0.0	0.0	6.0	0.0	0.0	7.0	0.0	1.0	1.0	2.0	0.0	0.0
Spirosoma_sp.	10.0	0.0	0.0	0.0	0.0	0.0	0.0	0.0	0.0	0.0	0.0	0.0	0.0	0.0	0.0
Sporichthya_polymorpha	0.0	0.0	0.0	5.0	0.0	1.0	2.0	0.0	1.0	2.0	0.0	0.0	0.0	0.0	0.0
Sporosarcina_soli	1.0	0.0	0.0	13.0	0.0	70.0	0.0	4.0	130.0	27.0	253.0	1.0	56.0	1.0	1.0
Sporosarcina_ureilytica	0.0	0.0	0.0	0.0	0.0	4.0	0.0	1.0	9.0	5.0	9.0	0.0	2.0	1.0	0.0
Staphylococcus_epidermidis	114.0	93.0	4.0	87.0	1.0	11.0	14.0	169.0	47.0	55.0	751.0	44.0	6.0	5.0	18.0
Stenotrophobacter_roseus	0.0	0.0	0.0	32.0	0.0	0.0	9.0	1.0	0.0	17.0	2.0	0.0	15.0	0.0	0.0
Stenotrophobacter_terrae	0.0	0.0	0.0	19.0	0.0	0.0	3.0	0.0	0.0	10.0	2.0	0.0	8.0	0.0	0.0
Stenotrophomonas_rhizophila	0.0	0.0	0.0	27.0	3.0	8.0	3.0	8.0	0.0	18.0	17.0	74.0	855.0	186.0	1824.0
Steroidobacter_agaridevorans	0.0	0.0	0.0	1.0	0.0	4.0	1.0	0.0	8.0	1.0	16.0	1.0	10.0	0.0	0.0
Steroidobacter_flavus	0.0	0.0	0.0	28.0	0.0	11.0	17.0	1.0	27.0	28.0	124.0	0.0	24.0	0.0	0.0
Stigmatella_koreensis	0.0	0.0	0.0	18.0	0.0	8.0	82.0	1.0	10.0	13.0	2.0	0.0	34.0	0.0	0.0
Stomatobaculum_longum	0.0	14.0	0.0	0.0	18.0	4.0	0.0	1.0	26.0	0.0	0.0	0.0	0.0	10.0	0.0
Streptococcus_anginosus	539.0	118.0	2938.0	69.0	1993.0	42.0	0.0	849.0	257.0	0.0	0.0	3.0	2.0	1353.0	32.0
Streptococcus_azizii	0.0	0.0	8.0	0.0	0.0	0.0	0.0	19.0	0.0	1.0	0.0	15.0	0.0	0.0	1.0
Streptococcus_cristatus	1.0	43.0	185.0	0.0	6.0	0.0	0.0	139.0	269.0	0.0	0.0	0.0	0.0	0.0	12.0
Streptococcus_gordonii	238.0	0.0	1633.0	4.0	0.0	8.0	32.0	2069.0	1188.0	3.0	1.0	709.0	2.0	6.0	39.0
Streptococcus_hyointestinalis	2.0	1.0	341.0	32.0	8.0	23.0	2.0	19.0	0.0	38.0	16.0	955.0	2.0	14.0	36.0
Streptococcus_lutetiensis	2.0	0.0	0.0	5.0	2.0	0.0	15.0	0.0	0.0	3.0	4.0	0.0	0.0	0.0	0.0
Streptococcus_mitis	3496.0	158.0	1051.0	2.0	1210.0	8.0	66.0	9825.0	5060.0	94.0	101.0	3.0	7.0	758.0	148.0
Streptococcus_mutans	0.0	0.0	7709.0	0.0	0.0	1.0	0.0	1.0	38.0	0.0	0.0	2.0	0.0	0.0	2.0
Streptococcus_parasanguinis	25.0	1.0	81.0	5.0	17.0	8.0	0.0	658.0	89.0	8.0	2.0	1.0	5.0	4.0	13.0
Streptococcus_pluranimalium	0.0	0.0	0.0	0.0	0.0	0.0	0.0	0.0	0.0	0.0	0.0	0.0	0.0	0.0	22.0
Streptococcus_sobrinus	0.0	0.0	0.0	0.0	0.0	0.0	0.0	0.0	134.0	0.0	0.0	0.0	0.0	0.0	0.0
Streptococcus_thoraltensis	0.0	0.0	2.0	0.0	0.0	1.0	0.0	1.0	0.0	0.0	0.0	6.0	0.0	0.0	0.0
Streptococcus_vestibularis	101.0	0.0	2.0	31.0	110.0	8.0	40.0	1266.0	889.0	21.0	15.0	7.0	18.0	66.0	29.0
Streptomyces_atratus	0.0	0.0	0.0	7.0	0.0	5.0	6.0	0.0	8.0	11.0	24.0	0.0	9.0	0.0	0.0
Streptomyces_flavofungini	0.0	0.0	0.0	31.0	0.0	1.0	19.0	1.0	1.0	23.0	1.0	0.0	13.0	0.0	0.0
Streptomyces_pini	0.0	0.0	0.0	0.0	0.0	0.0	1.0	0.0	0.0	3.0	0.0	0.0	0.0	1.0	0.0
Streptomyces_roseoviolascens	0.0	0.0	0.0	9.0	0.0	2.0	1.0	0.0	1.0	5.0	2.0	0.0	15.0	0.0	0.0
Streptomyces_sp._CNS_730_SD06_MAR2	0.0	0.0	0.0	0.0	0.0	0.0	5.0	0.0	0.0	0.0	0.0	0.0	1.0	0.0	0.0
Streptomyces_sp._CNS_740_SD06_MAR2	0.0	0.0	0.0	4.0	0.0	0.0	0.0	0.0	0.0	0.0	0.0	0.0	0.0	0.0	0.0
Streptomyces_specialis	0.0	0.0	0.0	0.0	0.0	0.0	3.0	0.0	0.0	7.0	0.0	0.0	5.0	0.0	0.0
Streptosporangium_corydalis	0.0	0.0	0.0	0.0	0.0	11.0	0.0	1.0	11.0	0.0	56.0	1.0	13.0	0.0	0.0
Streptosporangium_saharense	0.0	0.0	0.0	8.0	0.0	0.0	0.0	0.0	0.0	3.0	0.0	0.0	2.0	0.0	0.0
Succiniclasticum_ruminis	0.0	0.0	0.0	0.0	0.0	0.0	0.0	0.0	0.0	0.0	0.0	108.0	0.0	0.0	0.0
Sulfitobacter_noctilucae	0.0	0.0	0.0	0.0	0.0	0.0	0.0	0.0	1.0	5.0	0.0	0.0	0.0	0.0	0.0
Sulfuriflexus_mobilis	0.0	0.0	0.0	0.0	0.0	0.0	0.0	0.0	0.0	0.0	0.0	2.0	0.0	0.0	1.0
Sulfurimonas_sp._MA01	0.0	0.0	0.0	0.0	0.0	0.0	0.0	0.0	0.0	0.0	0.0	4.0	0.0	0.0	1.0
Sulfurovum_bacterium_episymbiont_of_Kiwa_sp.	1.0	0.0	2.0	0.0	0.0	0.0	0.0	0.0	13.0	12.0	0.0	109.0	1.0	0.0	17.0
Symbiobacterium_thermophilum	0.0	0.0	0.0	27.0	0.0	0.0	0.0	0.0	0.0	0.0	0.0	0.0	0.0	0.0	0.0
Synergistales_bacterium_canine_oral_taxon_204	0.0	53.0	0.0	0.0	100.0	0.0	0.0	206.0	42.0	0.0	0.0	0.0	0.0	65.0	0.0
Synergistales_bacterium_canine_oral_taxon_231	106.0	1332.0	0.0	509.0	281.0	5.0	0.0	1387.0	365.0	0.0	1.0	0.0	0.0	174.0	74.0
Synergistes	0.0	46.0	0.0	112.0	0.0	0.0	0.0	0.0	0.0	0.0	0.0	0.0	0.0	0.0	0.0
Synergistes_jonesii	0.0	0.0	0.0	0.0	0.0	1.0	0.0	0.0	71.0	0.0	0.0	0.0	0.0	0.0	0.0
Syntrophotalea_acetylenivorans	0.0	0.0	0.0	0.0	0.0	0.0	0.0	0.0	0.0	0.0	0.0	4.0	0.0	0.0	1.0
Tabrizicola_aquatica	0.0	0.0	0.0	0.0	0.0	0.0	0.0	1.0	0.0	0.0	0.0	3.0	0.0	0.0	0.0
Tagaea_marina	0.0	0.0	0.0	0.0	0.0	0.0	0.0	0.0	0.0	0.0	0.0	3.0	0.0	0.0	0.0
Tannerella_forsythia	0.0	1183.0	0.0	275.0	596.0	16.0	0.0	716.0	101.0	1.0	0.0	0.0	0.0	638.0	9.0
Tannerella_sp._oral_taxon_BU063_isolate_Cell_5	19.0	398.0	125.0	0.0	55.0	0.0	1.0	17.0	36.0	0.0	0.0	0.0	0.0	64.0	49.0
Telluribacter_humicola	0.0	0.0	1.0	0.0	0.0	12.0	0.0	1.0	12.0	15.0	0.0	1.0	2.0	0.0	0.0
Tepidisphaera_mucosa	1.0	0.0	0.0	212.0	0.0	48.0	277.0	8.0	46.0	307.0	141.0	6.0	139.0	0.0	1.0
Terrimicrobium_sacchariphilum	0.0	0.0	0.0	0.0	0.0	11.0	8.0	3.0	10.0	0.0	87.0	1.0	14.0	0.0	0.0
Terrimonas_crocea	0.0	0.0	0.0	0.0	0.0	4.0	0.0	1.0	5.0	0.0	18.0	0.0	4.0	0.0	0.0
Terrimonas_sp._UBH14	0.0	0.0	0.0	0.0	0.0	0.0	0.0	0.0	3.0	0.0	9.0	0.0	1.0	0.0	0.0
Terrimonas_sp._WWH135	0.0	0.0	0.0	69.0	1.0	8.0	64.0	1.0	8.0	79.0	32.0	0.0	60.0	0.0	0.0
Terrisporobacter_glycolicus	12.0	1.0	0.0	1.0	1.0	2.0	3.0	4.0	14.0	3.0	3.0	3.0	4.0	1.0	3.0
Tessaracoccus_flavescens	0.0	0.0	0.0	0.0	0.0	0.0	0.0	42.0	0.0	0.0	0.0	0.0	0.0	0.0	0.0
Tessaracoccus_lapidicaptus	0.0	0.0	0.0	0.0	4.0	0.0	0.0	0.0	1.0	0.0	0.0	0.0	0.0	6.0	4.0
Thalassiella_azotivora	0.0	0.0	0.0	7.0	0.0	0.0	0.0	0.0	0.0	0.0	0.0	0.0	1.0	0.0	0.0
Thalassobaculum_fulvum	0.0	0.0	0.0	0.0	0.0	0.0	0.0	0.0	0.0	5.0	0.0	0.0	1.0	0.0	0.0
Thauera_aminoaromatica	0.0	0.0	0.0	0.0	0.0	0.0	0.0	51.0	0.0	0.0	0.0	0.0	0.0	0.0	0.0
Thermoactinomyces_vulgaris	0.0	0.0	0.0	0.0	0.0	0.0	0.0	20.0	0.0	0.0	0.0	0.0	0.0	0.0	1.0
Thymallus_thymallus__grayling	0.0	0.0	0.0	0.0	0.0	4.0	4.0	0.0	2.0	3.0	1.0	0.0	2.0	0.0	0.0
Tidjanibacter_massiliensis	15.0	0.0	0.0	0.0	0.0	3.0	0.0	3.0	3.0	2.0	2.0	320.0	3.0	0.0	0.0
Tissierella_praeacuta	0.0	0.0	0.0	0.0	0.0	0.0	0.0	1.0	0.0	0.0	1.0	1.0	1.0	0.0	0.0
Trachelomonas_volvocinopsis_var._spiralis	0.0	0.0	0.0	15.0	0.0	0.0	0.0	0.0	1.0	33.0	0.0	0.0	5.0	0.0	0.0
Treponema_amylovorum	0.0	6.0	0.0	0.0	291.0	0.0	0.0	0.0	0.0	1.0	0.0	0.0	0.0	219.0	0.0
Treponema_denticola	0.0	115.0	0.0	586.0	322.0	0.0	0.0	247.0	19.0	1.0	1.0	0.0	0.0	254.0	0.0
Treponema_endosymbiont_of_Teranympha_mirabilis	0.0	0.0	0.0	0.0	0.0	0.0	0.0	0.0	0.0	0.0	3.0	0.0	0.0	0.0	0.0
Treponema_genomosp._P1	0.0	43.0	0.0	574.0	330.0	0.0	0.0	157.0	16.0	0.0	0.0	0.0	0.0	215.0	12.0
Treponema_lecithinolyticum	0.0	0.0	0.0	135.0	208.0	21.0	0.0	0.0	0.0	0.0	0.0	0.0	0.0	165.0	2.0
Treponema_maltophilum	0.0	5.0	0.0	46.0	98.0	0.0	6.0	14.0	0.0	0.0	0.0	0.0	0.0	83.0	0.0
Treponema_parvum	0.0	0.0	0.0	0.0	1.0	0.0	0.0	65.0	0.0	0.0	0.0	0.0	0.0	0.0	0.0
Treponema_socranskii	0.0	144.0	0.0	87.0	310.0	49.0	0.0	70.0	0.0	0.0	0.0	0.0	0.0	236.0	0.0
Treponema_sp._3_D_BQ032	0.0	0.0	0.0	60.0	36.0	0.0	0.0	0.0	18.0	0.0	0.0	0.0	0.0	21.0	0.0
Treponema_sp._3_G_BB003	0.0	1.0	0.0	0.0	0.0	0.0	0.0	40.0	0.0	0.0	0.0	0.0	0.0	0.0	0.0
Treponema_sp._5_22_BH022	0.0	0.0	0.0	0.0	0.0	0.0	0.0	5.0	0.0	0.0	0.0	0.0	0.0	0.0	0.0
Treponema_sp._5_C_AT040	0.0	0.0	0.0	0.0	0.0	0.0	0.0	6.0	0.0	0.0	0.0	0.0	0.0	0.0	0.0
Treponema_sp._9_A_D01	0.0	4.0	0.0	0.0	0.0	0.0	0.0	0.0	4.0	0.0	0.0	0.0	0.0	0.0	0.0
Treponema_sp._IV_18_C9	0.0	13.0	0.0	42.0	1.0	0.0	0.0	0.0	0.0	0.0	0.0	0.0	0.0	0.0	0.0
Treponema_sp._feline_oral_taxon_143	0.0	0.0	0.0	0.0	0.0	0.0	0.0	46.0	0.0	0.0	0.0	0.0	0.0	0.0	0.0
Treponema_sp._feline_oral_taxon_144	0.0	0.0	0.0	0.0	0.0	0.0	0.0	110.0	0.0	0.0	0.0	0.0	0.0	0.0	0.0
Treponema_sp._oral_taxon_234	0.0	0.0	0.0	0.0	0.0	0.0	0.0	19.0	3.0	0.0	0.0	0.0	0.0	0.0	0.0
Treponema_sp._oral_taxon_239	0.0	0.0	0.0	0.0	0.0	0.0	0.0	109.0	10.0	0.0	0.0	0.0	0.0	0.0	0.0
Treponema_sp._oral_taxon_246	0.0	0.0	0.0	0.0	0.0	0.0	0.0	40.0	9.0	0.0	0.0	0.0	0.0	0.0	0.0
Trichinella_pseudospiralis	0.0	0.0	0.0	0.0	0.0	3.0	0.0	0.0	0.0	0.0	0.0	0.0	0.0	0.0	0.0
Triticum_aestivum__bread_wheat	500.0	0.0	4863.0	1315.0	407.0	839.0	494.0	2397.0	1581.0	823.0	2161.0	4845.0	5224.0	320.0	7833.0
Tropicimonas_bacterium_YC_ZSS_LKJ131	1.0	0.0	1.0	1.0	0.0	0.0	1.0	0.0	0.0	0.0	0.0	1.0	5.0	2.0	0.0
Truepera_radiovictrix	0.0	0.0	0.0	0.0	0.0	3.0	16.0	0.0	9.0	24.0	1.0	0.0	15.0	0.0	8.0
Tsuneonella_rigui	0.0	0.0	0.0	61.0	0.0	3.0	21.0	1.0	1.0	28.0	1.0	5.0	24.0	1.0	1.0
Tuberibacillus_sp._Marseille_P3662	0.0	0.0	0.0	0.0	0.0	0.0	18.0	0.0	0.0	0.0	0.0	0.0	0.0	0.0	0.0
Turicibacter_sanguinis	140.0	3.0	151.0	27.0	3.0	26.0	3.0	15.0	6.0	12.0	10.0	14.0	13.0	21.0	52.0
Turicimonas_muris	1.0	17.0	0.0	0.0	0.0	0.0	0.0	0.0	0.0	0.0	44.0	0.0	1.0	0.0	0.0
Uliginosibacterium_sediminicola	0.0	0.0	0.0	0.0	0.0	0.0	0.0	0.0	0.0	0.0	11.0	0.0	0.0	0.0	0.0
Unassigned	0.0	0.0	0.0	1.0	2.0	0.0	0.0	0.0	0.0	8.0	0.0	0.0	0.0	4.0	24.0
Unclassified	0.0	0.0	140.0	0.0	0.0	0.0	6.0	0.0	0.0	0.0	0.0	0.0	0.0	0.0	0.0
Ureibacillus_acetophenoni	0.0	0.0	0.0	0.0	0.0	25.0	0.0	5.0	27.0	0.0	80.0	3.0	27.0	0.0	0.0
Vagococcus_fessus	0.0	0.0	0.0	2.0	0.0	0.0	1.0	3.0	4.0	2.0	4.0	0.0	1.0	1.0	1.0
Vagococcus_vulneris	2.0	0.0	3.0	6.0	1.0	0.0	5.0	6.0	2.0	11.0	2.0	2.0	6.0	5.0	7.0
Vampirovibrio_chlorellavorus	0.0	0.0	0.0	30.0	0.0	0.0	0.0	0.0	0.0	125.0	0.0	0.0	17.0	0.0	0.0
Variovorax_boronicumulans	0.0	0.0	1.0	13.0	0.0	16.0	13.0	10.0	18.0	30.0	139.0	2.0	523.0	0.0	666.0
Veillonella_massiliensis	9.0	0.0	0.0	0.0	25.0	0.0	0.0	0.0	0.0	0.0	0.0	0.0	0.0	7.0	0.0
Veillonella_parvula	702.0	113.0	14540.0	0.0	93.0	3.0	62.0	1088.0	2104.0	0.0	1.0	24.0	6.0	52.0	922.0
Verrucomicrobia_bacterium_WY51	0.0	0.0	0.0	11.0	0.0	2.0	46.0	0.0	4.0	84.0	1.0	145.0	21.0	0.0	0.0
Verrucomicrobiaceae_bacterium_SCGC_AG_212_N21	0.0	0.0	0.0	12.0	0.0	0.0	22.0	0.0	3.0	30.0	8.0	0.0	16.0	0.0	0.0
Verrucomicrobium_sp._KLE1210	0.0	0.0	0.0	0.0	0.0	0.0	0.0	0.0	0.0	0.0	0.0	19.0	0.0	0.0	1.0
Vibrio_anguillarum	0.0	0.0	0.0	3.0	0.0	0.0	3.0	2.0	3.0	3.0	5.0	7.0	1.0	3.0	12.0
Vicinamibacter_silvestris	0.0	0.0	0.0	0.0	0.0	2.0	18.0	0.0	12.0	18.0	10.0	0.0	8.0	0.0	0.0
Virgisporangium_myanmarense	0.0	0.0	0.0	0.0	0.0	6.0	0.0	0.0	3.0	0.0	9.0	0.0	2.0	0.0	0.0
Virgisporangium_ochraceum	0.0	0.0	0.0	0.0	0.0	1.0	2.0	0.0	6.0	0.0	6.0	0.0	2.0	0.0	0.0
Vitiosangium_cumulatum	0.0	0.0	0.0	58.0	0.0	1.0	39.0	1.0	0.0	78.0	0.0	0.0	33.0	0.0	1.0
Weissella_cibaria	2.0	1.0	1.0	2.0	1.0	4.0	1.0	1.0	0.0	4.0	2.0	5.0	1.0	5.0	11.0
Weissella_paramesenteroides	4.0	12.0	6.0	2.0	4.0	3.0	6.0	7.0	3.0	5.0	8.0	293.0	12.0	8.0	11.0
Weissella_viridescens	3.0	2.0	1.0	4.0	0.0	5.0	0.0	2.0	2.0	1.0	0.0	1.0	1.0	0.0	8.0
Wolinella_succinogenes	0.0	0.0	0.0	0.0	0.0	0.0	0.0	42.0	0.0	0.0	0.0	0.0	0.0	0.0	0.0
Woodsholea_maritima	0.0	0.0	0.0	0.0	0.0	2.0	0.0	0.0	6.0	0.0	9.0	0.0	3.0	0.0	0.0
Xanthobacter_autotrophicus	0.0	0.0	0.0	0.0	0.0	1.0	0.0	1.0	1.0	0.0	2.0	0.0	5.0	0.0	0.0
Xanthobacter_flavus	5.0	0.0	0.0	0.0	0.0	15.0	1.0	1.0	5.0	0.0	11.0	0.0	34.0	0.0	0.0
Xanthomonadaceae_bacterium_JGI_0001002_F18	0.0	0.0	0.0	0.0	0.0	2.0	11.0	0.0	2.0	0.0	22.0	1.0	6.0	1.0	0.0
Xanthomonas_like_sp._V4.BO.41	0.0	0.0	0.0	4.0	0.0	0.0	21.0	0.0	0.0	14.0	1.0	0.0	13.0	0.0	0.0
YC_ZSS_LKJ147_bacterium_YC_ZSS_LKJ147	0.0	0.0	0.0	0.0	0.0	0.0	8.0	0.0	0.0	10.0	0.0	0.0	1.0	0.0	0.0
Yersinia_frederiksenii	0.0	0.0	0.0	2.0	1.0	2.0	0.0	1.0	1.0	0.0	1.0	0.0	0.0	2.0	5.0
[Brevibacterium]_frigoritolerans	1.0	1.0	2.0	1.0	0.0	17.0	23.0	5.0	18.0	0.0	48.0	3.0	19.0	2.0	2.0
[Clostridium]_algidixylanolyticum	0.0	0.0	0.0	0.0	0.0	3.0	0.0	0.0	0.0	3.0	0.0	0.0	0.0	0.0	0.0
[Clostridium]_bolteae	0.0	8.0	0.0	1.0	0.0	84.0	0.0	1.0	13.0	0.0	5.0	3.0	14.0	0.0	1.0
[Clostridium]_clostridioforme	0.0	0.0	0.0	0.0	0.0	0.0	0.0	0.0	2.0	0.0	8.0	0.0	2.0	0.0	0.0
[Clostridium]_cocleatum	1.0	0.0	7.0	4.0	1.0	39.0	1.0	37.0	98.0	0.0	131.0	16.0	30.0	2.0	5.0
[Clostridium]_glycyrrhizinilyticum	0.0	0.0	1.0	0.0	4.0	4.0	2.0	5.0	0.0	0.0	11.0	2.0	1.0	5.0	3.0
[Clostridium]_innocuum	0.0	14.0	1.0	3.0	0.0	236.0	1.0	5.0	46.0	2.0	27.0	5.0	27.0	0.0	2.0
[Clostridium]_lavalense	0.0	0.0	0.0	0.0	1.0	3.0	0.0	0.0	8.0	0.0	8.0	2.0	0.0	0.0	0.0
[Clostridium]_leptum	159.0	0.0	1.0	1.0	6.0	3.0	1.0	0.0	1.0	0.0	1.0	1.0	1.0	0.0	76.0
[Clostridium]_saccharogumia	350.0	0.0	0.0	0.0	1.0	0.0	0.0	0.0	0.0	0.0	0.0	0.0	0.0	0.0	157.0
[Clostridium]_spiroforme	0.0	24.0	0.0	0.0	0.0	0.0	0.0	0.0	0.0	0.0	0.0	0.0	0.0	1.0	0.0
[Clostridium]_symbiosum	0.0	0.0	0.0	0.0	0.0	0.0	0.0	1.0	3.0	0.0	6.0	1.0	2.0	0.0	0.0
[Eubacterium]_hallii	16.0	6.0	30.0	92.0	53.0	178.0	63.0	135.0	30.0	59.0	141.0	65.0	85.0	158.0	246.0
[Eubacterium]_infirmum	81.0	142.0	0.0	0.0	6.0	0.0	0.0	0.0	5.0	0.0	0.0	0.0	0.0	6.0	0.0
[Eubacterium]_minutum	0.0	227.0	0.0	123.0	0.0	0.0	0.0	0.0	0.0	0.0	0.0	0.0	0.0	0.0	0.0
[Eubacterium]_nodatum	0.0	235.0	0.0	568.0	154.0	0.0	0.0	747.0	275.0	1.0	0.0	720.0	0.0	71.0	0.0
[Eubacterium]_rectale	1.0	2.0	7.0	39.0	106.0	21.0	16.0	71.0	7.0	34.0	73.0	49.0	29.0	163.0	100.0
[Eubacterium]_yurii	0.0	1113.0	0.0	0.0	64.0	4.0	0.0	0.0	0.0	0.0	0.0	0.0	0.0	36.0	0.0
[Pseudopropionibacterium]_massiliense	15.0	1.0	0.0	2.0	123.0	120.0	2.0	0.0	0.0	1.0	0.0	0.0	0.0	63.0	0.0
[Ruminococcus]_torques	9.0	2.0	39.0	55.0	63.0	25.0	50.0	99.0	36.0	34.0	121.0	47.0	82.0	48.0	90.0
actinobacterium_C04	0.0	0.0	0.0	13.0	0.0	0.0	2.0	0.0	0.0	10.0	0.0	1.0	10.0	0.0	0.0
actinobacterium_CH9	2.0	0.0	0.0	2.0	0.0	1.0	0.0	1.0	0.0	0.0	1.0	1.0	0.0	0.0	0.0
actinobacterium_MWH_Mo1	0.0	0.0	0.0	0.0	0.0	1.0	0.0	0.0	6.0	0.0	0.0	0.0	1.0	0.0	0.0
actinobacterium_SCGC_AAA015_M09	0.0	0.0	0.0	0.0	0.0	0.0	0.0	34.0	0.0	0.0	0.0	0.0	0.0	0.0	0.0
actinobacterium_WWH12	0.0	0.0	0.0	1.0	1.0	12.0	0.0	2.0	23.0	0.0	45.0	2.0	7.0	0.0	0.0
alpha_proteobacterium_AP_21	0.0	0.0	0.0	0.0	0.0	0.0	0.0	0.0	0.0	0.0	0.0	40.0	0.0	0.0	0.0
alpha_proteobacterium_BAC233	0.0	0.0	0.0	0.0	0.0	16.0	0.0	0.0	6.0	0.0	1.0	1.0	0.0	0.0	0.0
alpha_proteobacterium_BAC47	0.0	0.0	0.0	0.0	0.0	0.0	0.0	0.0	2.0	0.0	9.0	0.0	5.0	0.0	0.0
alpha_proteobacterium_DC2a_6	0.0	0.0	0.0	11.0	0.0	0.0	0.0	0.0	0.0	2.0	0.0	0.0	3.0	0.0	0.0
alpha_proteobacterium_HIN4	0.0	0.0	0.0	0.0	0.0	0.0	0.0	0.0	0.0	0.0	0.0	0.0	16.0	0.0	0.0
alpha_proteobacterium_JLT2015	0.0	0.0	0.0	6.0	0.0	0.0	0.0	0.0	0.0	0.0	0.0	0.0	0.0	0.0	0.0
alpha_proteobacterium_KC_IT_H1	0.0	1.0	0.0	0.0	0.0	3.0	7.0	2.0	7.0	16.0	23.0	0.0	13.0	0.0	0.0
alpha_proteobacterium_KC_IT_W5	0.0	0.0	0.0	0.0	0.0	0.0	0.0	0.0	0.0	0.0	5.0	0.0	4.0	0.0	0.0
alpha_proteobacterium_OR_205	0.0	0.0	0.0	1.0	1.0	26.0	0.0	4.0	53.0	11.0	112.0	0.0	24.0	1.0	0.0
alpha_proteobacterium_R_36935	1.0	0.0	0.0	200.0	1.0	2.0	133.0	0.0	3.0	197.0	1.0	0.0	119.0	0.0	0.0
alpha_proteobacterium_TA12_21	0.0	0.0	0.0	0.0	0.0	1.0	0.0	0.0	2.0	0.0	0.0	0.0	5.0	0.0	0.0
beta_proteobacterium_AAP121	0.0	0.0	0.0	12.0	0.0	0.0	29.0	0.0	0.0	6.0	1.0	0.0	19.0	0.0	0.0
beta_proteobacterium_AAP51	0.0	0.0	0.0	0.0	0.0	1.0	2.0	0.0	3.0	0.0	0.0	0.0	4.0	0.0	0.0
beta_proteobacterium_R_36978	11.0	0.0	0.0	242.0	0.0	27.0	405.0	5.0	19.0	600.0	85.0	18.0	458.0	1.0	2.0
butyrate_producing_bacterium_L2_12	0.0	0.0	5.0	2.0	3.0	5.0	0.0	1.0	0.0	1.0	2.0	3.0	2.0	9.0	5.0
butyrate_producing_bacterium_L2_50	0.0	0.0	0.0	3.0	0.0	5.0	0.0	0.0	0.0	5.0	0.0	8.0	0.0	1.0	1.0
candidate_division_TM7_single_cell_isolate_TM7a	0.0	41.0	0.0	0.0	0.0	0.0	0.0	0.0	11.0	0.0	0.0	0.0	0.0	0.0	0.0
delta_proteobacterium_LacK4	0.0	0.0	1.0	1.0	0.0	0.0	0.0	1.0	0.0	0.0	0.0	17.0	1.0	0.0	0.0
delta_proteobacterium_PSCGC_5451	0.0	0.0	2.0	0.0	0.0	0.0	0.0	0.0	0.0	8.0	0.0	120.0	0.0	0.0	2.0
endophytic_bacterium_CTC46	8.0	0.0	0.0	0.0	0.0	0.0	0.0	0.0	0.0	0.0	0.0	0.0	0.0	0.0	0.0
gamma_proteobacterium_CH43	0.0	0.0	0.0	20.0	0.0	9.0	0.0	0.0	12.0	5.0	35.0	0.0	19.0	0.0	0.0
gamma_proteobacterium_LWH44	0.0	0.0	0.0	1.0	0.0	10.0	0.0	2.0	43.0	1.0	93.0	0.0	14.0	0.0	0.0
gamma_proteobacterium_NEP1	0.0	0.0	1.0	0.0	0.0	0.0	0.0	0.0	0.0	0.0	0.0	10.0	0.0	0.0	0.0
gamma_proteobacterium_NEP68	0.0	0.0	0.0	0.0	0.0	0.0	0.0	0.0	0.0	0.0	0.0	27.0	0.0	0.0	0.0
gamma_proteobacterium_ectosymbiont_of_Rimicaris_exoculata	0.0	0.0	0.0	0.0	0.0	0.0	0.0	0.0	0.0	0.0	0.0	32.0	0.0	0.0	11.0
marine_actinobacterium_YM25_85	0.0	0.0	0.0	0.0	0.0	0.0	4.0	0.0	1.0	6.0	1.0	0.0	3.0	0.0	0.0
marine_bacterium_J20_17	0.0	0.0	0.0	0.0	0.0	0.0	0.0	0.0	0.0	0.0	0.0	5.0	0.0	0.0	0.0
marine_gamma_proteobacterium_HTCC2223	0.0	0.0	0.0	0.0	0.0	0.0	0.0	10.0	1.0	0.0	0.0	0.0	1.0	0.0	3.0
marine_gamma_proteobacterium_HTCC2246	0.0	0.0	0.0	0.0	0.0	0.0	0.0	0.0	22.0	4.0	0.0	81.0	0.0	0.0	2.0
proteobacterium_symbiont_of_Nilaparvata_lugens	0.0	0.0	0.0	0.0	0.0	35.0	0.0	0.0	0.0	0.0	3.0	0.0	2.0	0.0	16.0
rumen_bacterium_R_23	0.0	0.0	0.0	0.0	0.0	0.0	0.0	0.0	0.0	0.0	0.0	61.0	0.0	0.0	0.0
thiotrophic_gammaproteobacterial_endosymbiont_of_Lucinoma_aff._kazani	0.0	0.0	2.0	0.0	0.0	0.0	0.0	0.0	0.0	8.0	0.0	36.0	0.0	0.0	0.0
unclassified_0319_6G20	0.0	0.0	0.0	40.0	0.0	14.0	51.0	2.0	12.0	40.0	32.0	25.0	21.0	62.0	0.0
unclassified_4572_13	0.0	0.0	2.0	0.0	0.0	0.0	0.0	0.0	0.0	4.0	0.0	88.0	0.0	0.0	0.0
unclassified_67_14	1.0	2.0	8.0	443.0	2.0	934.0	389.0	80.0	1171.0	624.0	2593.0	27.0	739.0	133.0	23.0
unclassified_A0839	0.0	0.0	0.0	0.0	0.0	2.0	1.0	1.0	2.0	0.0	13.0	2.0	4.0	0.0	0.0
unclassified_A2	0.0	0.0	0.0	0.0	0.0	0.0	2.0	2.0	0.0	0.0	0.0	0.0	0.0	1.0	0.0
unclassified_A21b	0.0	0.0	0.0	3.0	0.0	2.0	0.0	0.0	2.0	9.0	3.0	0.0	7.0	0.0	0.0
unclassified_A4b	0.0	0.0	0.0	3.0	0.0	0.0	2.0	0.0	0.0	8.0	1.0	0.0	0.0	0.0	0.0
unclassified_AKYH767	0.0	0.0	0.0	0.0	0.0	0.0	0.0	0.0	0.0	6.0	0.0	0.0	0.0	0.0	0.0
unclassified_Abditibacterium	0.0	0.0	0.0	64.0	0.0	8.0	33.0	1.0	9.0	32.0	1.0	3.0	3.0	0.0	0.0
unclassified_Acanthopleuribacter	0.0	0.0	0.0	0.0	0.0	0.0	0.0	0.0	0.0	0.0	0.0	7.0	0.0	0.0	0.0
unclassified_Acetobacteraceae	0.0	0.0	0.0	0.0	0.0	3.0	0.0	0.0	1.0	0.0	17.0	0.0	4.0	0.0	0.0
unclassified_Acholeplasma	0.0	0.0	0.0	5.0	14.0	1.0	0.0	0.0	5.0	0.0	0.0	0.0	0.0	13.0	0.0
unclassified_Acidibacter	0.0	0.0	0.0	0.0	0.0	2.0	11.0	0.0	1.0	12.0	11.0	0.0	7.0	0.0	0.0
unclassified_Acidimicrobiia	1.0	0.0	0.0	309.0	0.0	24.0	320.0	5.0	23.0	465.0	37.0	0.0	251.0	0.0	2.0
unclassified_Acidiphilium	0.0	0.0	0.0	0.0	0.0	0.0	0.0	0.0	0.0	4.0	0.0	0.0	0.0	0.0	0.0
unclassified_Acidobacteriales	0.0	0.0	0.0	0.0	0.0	0.0	0.0	0.0	0.0	4.0	0.0	0.0	0.0	0.0	0.0
unclassified_Acidothermus	0.0	0.0	0.0	0.0	0.0	4.0	0.0	1.0	7.0	0.0	20.0	0.0	3.0	0.0	0.0
unclassified_Acinetobacter_sp._CAG_196	0.0	0.0	0.0	0.0	1.0	129.0	1.0	1.0	15.0	0.0	5.0	1.0	10.0	0.0	0.0
unclassified_Actinobacteria	0.0	0.0	0.0	10.0	0.0	0.0	1.0	0.0	0.0	1.0	0.0	3.0	3.0	0.0	0.0
unclassified_Actinobacteriota	0.0	0.0	0.0	70.0	1.0	38.0	109.0	6.0	60.0	111.0	156.0	86.0	76.0	0.0	2.0
unclassified_Actinomarinales	0.0	0.0	23.0	45.0	6.0	41.0	56.0	3.0	26.0	103.0	62.0	781.0	69.0	2.0	17.0
unclassified_Acuticoccus	0.0	0.0	0.0	0.0	0.0	0.0	0.0	0.0	0.0	0.0	2.0	0.0	3.0	0.0	0.0
unclassified_Adhaeribacter	0.0	0.0	0.0	94.0	0.0	20.0	37.0	0.0	17.0	88.0	2.0	2.0	37.0	0.0	0.0
unclassified_Afifella	0.0	0.0	0.0	0.0	0.0	0.0	7.0	0.0	0.0	0.0	0.0	1.0	6.0	0.0	0.0
unclassified_Ahniella	0.0	0.0	0.0	166.0	0.0	0.0	64.0	2.0	1.0	164.0	2.0	0.0	193.0	0.0	0.0
unclassified_Akkermansia	0.0	0.0	1.0	1.0	0.0	7.0	1.0	4.0	21.0	0.0	62.0	4.0	13.0	0.0	1.0
unclassified_Alistipes	729.0	0.0	1.0	3.0	1.0	5.0	0.0	5.0	15.0	3.0	27.0	275.0	4.0	2.0	317.0
unclassified_Alkalibacter	0.0	0.0	0.0	0.0	0.0	0.0	0.0	0.0	2.0	0.0	6.0	0.0	1.0	0.0	0.0
unclassified_Allobaculum	0.0	907.0	5.0	13.0	18.0	624.0	13.0	5.0	100.0	3.0	121.0	14.0	69.0	10.0	59.0
unclassified_Alloprevotella	0.0	0.0	8.0	56.0	16.0	2878.0	5.0	6.0	489.0	3.0	86.0	52.0	241.0	23.0	13.0
unclassified_Alphaproteobacteria	0.0	0.0	0.0	323.0	1.0	13.0	209.0	6.0	12.0	375.0	37.0	87.0	297.0	0.0	4.0
unclassified_Altererythrobacter	6.0	0.0	0.0	1.0	0.0	8.0	7.0	1.0	18.0	6.0	1.0	4.0	8.0	0.0	0.0
unclassified_Amaricoccus	0.0	0.0	0.0	40.0	0.0	8.0	13.0	1.0	13.0	58.0	31.0	2.0	44.0	0.0	0.0
unclassified_Amb_16S_1323	0.0	0.0	0.0	0.0	0.0	14.0	1.0	2.0	29.0	7.0	26.0	2.0	11.0	0.0	0.0
unclassified_Amycolatopsis	0.0	0.0	0.0	0.0	0.0	0.0	1.0	0.0	0.0	3.0	0.0	0.0	0.0	0.0	0.0
unclassified_Anaerocolumna	0.0	0.0	0.0	0.0	0.0	0.0	0.0	0.0	0.0	0.0	0.0	0.0	4.0	0.0	0.0
unclassified_Anaerofilum	0.0	0.0	2.0	0.0	0.0	2.0	0.0	6.0	11.0	0.0	18.0	1.0	3.0	0.0	0.0
unclassified_Anaerolineae	0.0	0.0	0.0	7.0	0.0	1.0	6.0	0.0	0.0	6.0	3.0	4.0	6.0	0.0	0.0
unclassified_Anaeromyxobacter	0.0	0.0	0.0	18.0	0.0	1.0	0.0	0.0	0.0	0.0	0.0	0.0	1.0	0.0	0.0
unclassified_Anaeroplasma	72.0	0.0	0.0	0.0	0.0	3.0	0.0	1.0	0.0	1.0	0.0	0.0	0.0	1.0	21.0
unclassified_Anaerosinus	0.0	0.0	0.0	0.0	0.0	1.0	0.0	0.0	0.0	0.0	9.0	1.0	0.0	0.0	1.0
unclassified_Anaerostipes	142.0	0.0	0.0	0.0	0.0	0.0	0.0	0.0	0.0	0.0	0.0	269.0	0.0	1.0	61.0
unclassified_Anaerotruncus	0.0	0.0	2.0	1.0	0.0	1.0	0.0	8.0	19.0	0.0	33.0	2.0	10.0	0.0	0.0
unclassified_Anaerovoracaceae	81.0	437.0	0.0	295.0	164.0	0.0	0.0	1216.0	561.0	0.0	0.0	0.0	0.0	75.0	13.0
unclassified_Anaerovorax	28.0	0.0	1.0	2.0	0.0	6.0	0.0	1.0	14.0	0.0	18.0	3.0	4.0	0.0	42.0
unclassified_Anderseniella	0.0	0.0	0.0	0.0	0.0	0.0	0.0	0.0	0.0	0.0	0.0	22.0	0.0	0.0	2.0
unclassified_Angelakisella	0.0	0.0	0.0	0.0	1.0	0.0	2.0	1.0	0.0	0.0	0.0	0.0	1.0	1.0	0.0
unclassified_Aquibacter	0.0	0.0	0.0	0.0	0.0	0.0	0.0	0.0	0.0	2.0	0.0	4.0	0.0	0.0	1.0
unclassified_Aquicella	0.0	0.0	0.0	0.0	0.0	0.0	6.0	0.0	0.0	0.0	0.0	0.0	0.0	0.0	0.0
unclassified_Archaea	0.0	0.0	0.0	0.0	3.0	1.0	1.0	0.0	0.0	1.0	0.0	127.0	5.0	7.0	195.0
unclassified_Ardenticatenales	0.0	0.0	0.0	1.0	0.0	8.0	0.0	10.0	4.0	16.0	12.0	42.0	5.0	0.0	0.0
unclassified_Arenicellaceae	0.0	0.0	0.0	0.0	0.0	0.0	0.0	0.0	0.0	0.0	0.0	3.0	0.0	0.0	0.0
unclassified_Arenimonas	0.0	0.0	0.0	0.0	0.0	0.0	0.0	0.0	0.0	0.0	0.0	0.0	3.0	0.0	0.0
unclassified_Aridibacter	0.0	0.0	0.0	0.0	0.0	0.0	0.0	0.0	2.0	0.0	1.0	0.0	0.0	0.0	0.0
unclassified_Armatimonadales	0.0	0.0	0.0	0.0	0.0	11.0	0.0	0.0	5.0	0.0	1.0	3.0	0.0	1.0	0.0
unclassified_Atopostipes	0.0	0.0	0.0	0.0	0.0	1.0	15.0	0.0	0.0	0.0	0.0	0.0	0.0	0.0	0.0
unclassified_Azospirillales	0.0	0.0	0.0	99.0	0.0	0.0	45.0	3.0	1.0	102.0	1.0	0.0	91.0	0.0	0.0
unclassified_B1_7BS	0.0	0.0	0.0	0.0	0.0	4.0	7.0	4.0	14.0	0.0	14.0	0.0	2.0	0.0	0.0
unclassified_B2M28	0.0	0.0	11.0	0.0	0.0	0.0	0.0	0.0	0.0	14.0	0.0	447.0	0.0	0.0	6.0
unclassified_BD1_7_clade	0.0	0.0	0.0	0.0	0.0	0.0	0.0	0.0	0.0	0.0	0.0	2.0	0.0	0.0	1.0
unclassified_BIrii41	0.0	0.0	0.0	19.0	0.0	8.0	14.0	1.0	6.0	0.0	12.0	0.0	12.0	0.0	0.0
unclassified_BSV26	0.0	0.0	1.0	0.0	0.0	0.0	0.0	0.0	0.0	0.0	0.0	7.0	0.0	0.0	0.0
unclassified_Babeliales	0.0	0.0	0.0	0.0	0.0	0.0	0.0	0.0	0.0	0.0	0.0	10.0	0.0	0.0	0.0
unclassified_Bacilli	0.0	0.0	0.0	0.0	0.0	8.0	0.0	0.0	0.0	0.0	0.0	0.0	0.0	0.0	0.0
unclassified_Bacillus	1.0	0.0	0.0	3.0	0.0	18.0	0.0	2.0	24.0	0.0	28.0	2.0	5.0	0.0	0.0
unclassified_Bacteria	1.0	0.0	27.0	616.0	16.0	156.0	592.0	227.0	195.0	1043.0	440.0	992.0	413.0	68.0	7.0
unclassified_Bacteroidales	0.0	0.0	1.0	0.0	0.0	0.0	0.0	0.0	0.0	0.0	0.0	11.0	0.0	0.0	0.0
unclassified_Bacteroidales_RF16_group	0.0	0.0	0.0	0.0	7.0	0.0	0.0	0.0	0.0	0.0	0.0	0.0	0.0	10.0	0.0
unclassified_Bacteroides	2.0	31.0	25.0	17.0	0.0	144.0	8.0	135.0	450.0	2.0	788.0	84.0	169.0	2.0	8.0
unclassified_Bacteroidetes_BD2_2	1.0	0.0	1.0	0.0	0.0	0.0	0.0	7.0	0.0	1.0	0.0	81.0	0.0	0.0	3.0
unclassified_Bacteroidetes_VC2.1_Bac22	0.0	0.0	0.0	0.0	0.0	0.0	0.0	0.0	0.0	0.0	0.0	3.0	0.0	0.0	0.0
unclassified_Barnesiella	0.0	0.0	0.0	0.0	5.0	0.0	0.0	0.0	0.0	12.0	11.0	0.0	0.0	8.0	60.0
unclassified_Bauldia	0.0	0.0	0.0	14.0	0.0	2.0	27.0	1.0	0.0	19.0	3.0	0.0	13.0	0.0	1.0
unclassified_Bdellovibrio	0.0	0.0	0.0	9.0	0.0	2.0	12.0	0.0	1.0	9.0	0.0	0.0	7.0	0.0	0.0
unclassified_Bdellovibrionota	0.0	0.0	0.0	0.0	0.0	15.0	0.0	2.0	11.0	0.0	58.0	7.0	18.0	0.0	0.0
unclassified_Beijerinckiaceae	1.0	0.0	1.0	439.0	2.0	151.0	312.0	9.0	179.0	352.0	49.0	26.0	377.0	0.0	0.0
unclassified_Bilophila	0.0	0.0	0.0	0.0	0.0	0.0	0.0	0.0	2.0	0.0	2.0	0.0	0.0	0.0	0.0
unclassified_Blastocatella	0.0	0.0	0.0	6.0	1.0	27.0	19.0	1.0	12.0	22.0	6.0	1.0	19.0	0.0	0.0
unclassified_Blastocatellaceae	0.0	0.0	0.0	0.0	0.0	3.0	0.0	0.0	6.0	0.0	0.0	0.0	4.0	0.0	0.0
unclassified_Blfdi19	0.0	0.0	0.0	0.0	0.0	0.0	9.0	0.0	0.0	11.0	0.0	0.0	2.0	0.0	0.0
unclassified_Breznakia	0.0	0.0	2.0	0.0	0.0	3.0	0.0	6.0	8.0	0.0	23.0	3.0	2.0	0.0	0.0
unclassified_Bryobacter	13.0	0.0	0.0	17.0	0.0	5.0	15.0	1.0	7.0	22.0	14.0	0.0	11.0	0.0	0.0
unclassified_Burkholderiaceae	0.0	0.0	0.0	23.0	0.0	1.0	0.0	0.0	0.0	0.0	1.0	0.0	1.0	0.0	0.0
unclassified_Burkholderiales	0.0	0.0	0.0	0.0	0.0	25.0	0.0	1.0	27.0	0.0	64.0	4.0	9.0	0.0	0.0
unclassified_Butyricicoccus	4.0	0.0	0.0	0.0	0.0	0.0	0.0	0.0	0.0	0.0	0.0	0.0	0.0	0.0	0.0
unclassified_CL500_29_marine_group	0.0	0.0	0.0	0.0	0.0	2.0	1.0	0.0	6.0	0.0	21.0	0.0	1.0	0.0	0.0
unclassified_Caldicoprobacter	0.0	0.0	0.0	0.0	0.0	0.0	12.0	0.0	0.0	0.0	0.0	0.0	0.0	0.0	0.0
unclassified_Caldilineaceae	0.0	0.0	0.0	5.0	0.0	3.0	20.0	5.0	1.0	11.0	1.0	17.0	19.0	0.0	0.0
unclassified_Caldithrix	0.0	0.0	0.0	0.0	0.0	0.0	0.0	0.0	0.0	0.0	0.0	12.0	0.0	0.0	0.0
unclassified_Candidatus_Alysiosphaera	0.0	0.0	0.0	42.0	0.0	37.0	24.0	6.0	58.0	75.0	246.0	0.0	74.0	54.0	0.0
unclassified_Candidatus_Entotheonella	0.0	0.0	0.0	7.0	0.0	3.0	9.0	1.0	3.0	5.0	0.0	0.0	3.0	0.0	0.0
unclassified_Candidatus_Gottesmanbacteria_bacterium_RIFOXYB1_FULL_47_11	0.0	0.0	0.0	12.0	0.0	0.0	0.0	0.0	0.0	0.0	0.0	0.0	2.0	0.0	0.0
unclassified_Candidatus_Kaiserbacteria_bacterium_RIFOXYB1_FULL_46_14	0.0	0.0	0.0	0.0	0.0	0.0	0.0	0.0	0.0	3.0	0.0	0.0	0.0	0.0	0.0
unclassified_Candidatus_Omnitrophus	3.0	0.0	1.0	63.0	0.0	83.0	111.0	7.0	96.0	173.0	252.0	74.0	120.0	38.0	17.0
unclassified_Candidatus_Ovatusbacter	0.0	0.0	0.0	0.0	0.0	0.0	6.0	0.0	0.0	9.0	0.0	0.0	0.0	0.0	0.0
unclassified_Candidatus_Pacebacteria	0.0	0.0	0.0	0.0	0.0	0.0	11.0	0.0	0.0	7.0	0.0	4.0	2.0	0.0	1.0
unclassified_Candidatus_Peregrinibacteria	0.0	0.0	0.0	0.0	0.0	0.0	0.0	0.0	0.0	12.0	0.0	9.0	0.0	0.0	0.0
unclassified_Candidatus_Peribacteria_bacterium_RIFCSPLOWO2_01_FULL_51_18	0.0	0.0	0.0	0.0	0.0	0.0	0.0	0.0	0.0	3.0	0.0	0.0	1.0	0.0	0.0
unclassified_Candidatus_Saccharibacteria_bacterium_UB2523	93.0	2303.0	0.0	4.0	224.0	0.0	0.0	14.0	42.0	0.0	0.0	0.0	0.0	239.0	42.0
unclassified_Candidatus_Saccharimonas	17.0	17.0	0.0	0.0	32.0	0.0	0.0	8.0	0.0	7.0	0.0	124.0	0.0	33.0	24.0
unclassified_Candidatus_Soleaferrea	0.0	0.0	0.0	0.0	0.0	0.0	0.0	0.0	0.0	0.0	0.0	88.0	0.0	0.0	0.0
unclassified_Candidatus_Solibacter	0.0	0.0	0.0	0.0	0.0	1.0	0.0	0.0	1.0	0.0	3.0	0.0	0.0	0.0	0.0
unclassified_Candidatus_Stoquefichus	1.0	0.0	2.0	2.0	0.0	48.0	0.0	2.0	22.0	0.0	28.0	5.0	10.0	0.0	1.0
unclassified_Candidatus_Tenderia	0.0	0.0	0.0	0.0	0.0	0.0	0.0	0.0	0.0	0.0	0.0	8.0	0.0	0.0	0.0
unclassified_Candidatus_Udaeobacter	0.0	0.0	1.0	0.0	0.0	63.0	0.0	8.0	132.0	0.0	237.0	2.0	46.0	0.0	0.0
unclassified_Candidatus_Vidania	0.0	0.0	0.0	0.0	0.0	3.0	0.0	1.0	4.0	0.0	6.0	1.0	1.0	0.0	0.0
unclassified_Catonella	0.0	0.0	0.0	0.0	2.0	0.0	0.0	0.0	0.0	0.0	0.0	0.0	0.0	5.0	0.0
unclassified_Caulobacter	0.0	0.0	0.0	0.0	0.0	0.0	26.0	0.0	1.0	4.0	5.0	0.0	13.0	0.0	0.0
unclassified_Caulobacteraceae	0.0	14.0	0.0	20.0	0.0	11.0	13.0	2.0	11.0	22.0	2.0	1.0	14.0	0.0	0.0
unclassified_Cellvibrionaceae	0.0	0.0	0.0	0.0	0.0	1.0	13.0	0.0	1.0	1.0	0.0	0.0	2.0	0.0	0.0
unclassified_Cesiribacter	0.0	0.0	0.0	0.0	0.0	0.0	2.0	0.0	0.0	0.0	0.0	0.0	2.0	0.0	0.0
unclassified_Chitinophagaceae	0.0	0.0	0.0	103.0	0.0	12.0	22.0	2.0	18.0	114.0	69.0	0.0	67.0	0.0	0.0
unclassified_Chitinophagales	0.0	0.0	0.0	3.0	0.0	3.0	9.0	0.0	4.0	1.0	11.0	0.0	4.0	0.0	0.0
unclassified_Chloroflexaceae	0.0	0.0	0.0	0.0	0.0	0.0	0.0	0.0	0.0	0.0	0.0	5.0	2.0	0.0	0.0
unclassified_Chloroflexi	0.0	0.0	0.0	56.0	0.0	19.0	69.0	1.0	27.0	82.0	81.0	5.0	69.0	0.0	1.0
unclassified_Christensenellaceae	40.0	0.0	0.0	0.0	0.0	1.0	0.0	1.0	5.0	0.0	2.0	2.0	1.0	0.0	8.0
unclassified_Christensenellaceae_R_7_group	0.0	0.0	1.0	0.0	0.0	0.0	0.0	19.0	1.0	0.0	1.0	0.0	0.0	0.0	0.0
unclassified_Chthoniobacter	9.0	0.0	2.0	64.0	1.0	18.0	84.0	2.0	16.0	48.0	6.0	0.0	25.0	0.0	0.0
unclassified_Clostridia	0.0	0.0	0.0	0.0	0.0	0.0	0.0	0.0	1.0	0.0	3.0	0.0	1.0	0.0	0.0
unclassified_Clostridia_UCG_014	403.0	19.0	3.0	12.0	1.0	173.0	6.0	2.0	31.0	10.0	11.0	13.0	8.0	3.0	56.0
unclassified_Clostridia_vadinBB60_group	252.0	0.0	34.0	1.0	18.0	14.0	1.0	4.0	11.0	7.0	130.0	2.0	7.0	15.0	71.0
unclassified_Clostridiales_bacterium_feline_oral_taxon_148	0.0	0.0	0.0	30.0	26.0	0.0	0.0	53.0	0.0	0.0	0.0	0.0	0.0	22.0	0.0
unclassified_Clostridiales_bacterium_oral_taxon_075	0.0	50.0	0.0	0.0	5.0	0.0	0.0	0.0	0.0	0.0	0.0	0.0	0.0	9.0	0.0
unclassified_Clostridium_sp._CAG_306	0.0	0.0	1.0	0.0	0.0	1.0	0.0	3.0	16.0	0.0	22.0	1.0	4.0	0.0	1.0
unclassified_Cm1_21	0.0	0.0	1.0	0.0	0.0	0.0	0.0	0.0	0.0	0.0	0.0	13.0	0.0	0.0	0.0
unclassified_Cnuella	0.0	0.0	0.0	14.0	0.0	3.0	15.0	0.0	1.0	12.0	0.0	0.0	12.0	0.0	0.0
unclassified_Colidextribacter	196.0	0.0	1.0	0.0	1.0	54.0	0.0	1.0	6.0	1.0	1.0	1.0	3.0	1.0	117.0
unclassified_Conexibacter	0.0	0.0	0.0	80.0	0.0	67.0	40.0	9.0	82.0	71.0	207.0	4.0	76.0	0.0	1.0
unclassified_Constrictibacter	0.0	0.0	0.0	0.0	0.0	0.0	0.0	0.0	0.0	1.0	0.0	0.0	3.0	0.0	0.0
unclassified_Coxiella	0.0	0.0	0.0	13.0	0.0	0.0	0.0	0.0	0.0	17.0	1.0	8.0	6.0	0.0	5.0
unclassified_Craurococcus_Caldovatus	0.0	0.0	0.0	33.0	0.0	17.0	22.0	0.0	8.0	94.0	10.0	0.0	17.0	0.0	0.0
unclassified_Cryomorphaceae	0.0	0.0	0.0	0.0	6.0	0.0	0.0	0.0	0.0	0.0	8.0	0.0	0.0	4.0	0.0
unclassified_Cyanobacteriales	0.0	0.0	5.0	0.0	0.0	2.0	0.0	1.0	3.0	12.0	0.0	180.0	0.0	1.0	14.0
unclassified_Cyclobacteriaceae	0.0	0.0	0.0	0.0	0.0	6.0	0.0	1.0	9.0	0.0	0.0	13.0	3.0	0.0	2.0
unclassified_Cytophaga	0.0	0.0	0.0	12.0	0.0	2.0	0.0	0.0	2.0	6.0	0.0	0.0	2.0	0.0	0.0
unclassified_Cytophagaceae	0.0	0.0	0.0	0.0	0.0	3.0	0.0	0.0	4.0	0.0	1.0	1.0	0.0	0.0	0.0
unclassified_Cytophagales	0.0	0.0	0.0	0.0	0.0	0.0	1.0	0.0	4.0	0.0	42.0	0.0	3.0	0.0	0.0
unclassified_D05_2	0.0	1.0	0.0	0.0	0.0	5.0	0.0	0.0	5.0	0.0	12.0	0.0	9.0	0.0	0.0
unclassified_DEV007	0.0	0.0	2.0	0.0	10.0	0.0	0.0	0.0	0.0	0.0	0.0	85.0	0.0	5.0	2.0
unclassified_DEV008	0.0	0.0	0.0	0.0	0.0	0.0	0.0	0.0	0.0	0.0	0.0	5.0	0.0	0.0	0.0
unclassified_DNF00809	0.0	0.0	0.0	4.0	4.0	0.0	0.0	0.0	0.0	0.0	0.0	0.0	0.0	9.0	0.0
unclassified_DS_100	0.0	0.0	0.0	0.0	0.0	2.0	0.0	0.0	3.0	0.0	8.0	0.0	1.0	0.0	0.0
unclassified_Dadabacteriales	0.0	0.0	1.0	16.0	0.0	0.0	31.0	0.0	0.0	35.0	0.0	13.0	18.0	0.0	0.0
unclassified_Deferrisoma	0.0	0.0	0.0	0.0	0.0	0.0	0.0	0.0	0.0	0.0	0.0	3.0	0.0	0.0	0.0
unclassified_Defluviicoccales	0.0	0.0	0.0	0.0	0.0	0.0	8.0	0.0	0.0	0.0	0.0	16.0	1.0	0.0	1.0
unclassified_Defluviicoccus	0.0	0.0	0.0	34.0	0.0	0.0	9.0	0.0	0.0	16.0	6.0	0.0	21.0	0.0	0.0
unclassified_Defluviitaleaceae_UCG_011	0.0	0.0	0.0	30.0	0.0	0.0	0.0	0.0	0.0	0.0	0.0	0.0	0.0	0.0	0.0
unclassified_Dehalococcoidia	0.0	0.0	0.0	0.0	0.0	0.0	0.0	0.0	0.0	0.0	0.0	1.0	0.0	0.0	4.0
unclassified_Deinococcaceae	0.0	0.0	0.0	16.0	0.0	0.0	0.0	0.0	0.0	7.0	0.0	0.0	4.0	0.0	0.0
unclassified_Deinococcus	0.0	0.0	0.0	0.0	0.0	1.0	2.0	0.0	2.0	15.0	0.0	0.0	1.0	0.0	0.0
unclassified_Desulfatiglans	0.0	0.0	3.0	0.0	0.0	0.0	0.0	21.0	0.0	0.0	0.0	57.0	0.0	0.0	0.0
unclassified_Desulfatitalea	0.0	0.0	3.0	0.0	0.0	0.0	0.0	0.0	0.0	1.0	0.0	181.0	0.0	0.0	0.0
unclassified_Desulfobacter	0.0	0.0	0.0	0.0	0.0	0.0	0.0	0.0	0.0	0.0	0.0	11.0	0.0	0.0	0.0
unclassified_Desulfobacteraceae	0.0	0.0	1.0	0.0	0.0	0.0	0.0	0.0	0.0	0.0	0.0	16.0	0.0	0.0	0.0
unclassified_Desulfobacterales	0.0	0.0	1.0	0.0	0.0	0.0	0.0	0.0	0.0	0.0	0.0	89.0	0.0	0.0	0.0
unclassified_Desulfobacteria	0.0	0.0	1.0	0.0	0.0	0.0	0.0	0.0	0.0	0.0	0.0	72.0	0.0	0.0	1.0
unclassified_Desulfobulbaceae	0.0	0.0	24.0	0.0	0.0	0.0	0.0	0.0	0.0	42.0	0.0	881.0	0.0	0.0	13.0
unclassified_Desulfobulbales	0.0	0.0	0.0	0.0	0.0	0.0	0.0	0.0	0.0	0.0	0.0	170.0	0.0	0.0	2.0
unclassified_Desulfocapsaceae	0.0	0.0	0.0	0.0	0.0	0.0	0.0	0.0	0.0	0.0	0.0	10.0	0.0	0.0	0.0
unclassified_Desulfoconvexum	0.0	0.0	0.0	0.0	0.0	0.0	0.0	0.0	0.0	0.0	0.0	3.0	0.0	0.0	0.0
unclassified_Desulfomonile	0.0	0.0	0.0	0.0	0.0	0.0	0.0	0.0	0.0	29.0	0.0	1.0	0.0	0.0	0.0
unclassified_Desulforhopalus	0.0	0.0	1.0	0.0	0.0	0.0	0.0	0.0	0.0	0.0	0.0	53.0	0.0	0.0	3.0
unclassified_Desulfosarcinaceae	0.0	0.0	2.0	1.0	0.0	0.0	2.0	0.0	0.0	5.0	0.0	151.0	0.0	0.0	1.0
unclassified_Desulfovibrio	72.0	1.0	0.0	3.0	2.0	1.0	23.0	8.0	3.0	1.0	26.0	1.0	4.0	4.0	26.0
unclassified_Desulfuromonadaceae	0.0	0.0	0.0	0.0	0.0	0.0	0.0	0.0	0.0	0.0	0.0	19.0	0.0	0.0	0.0
unclassified_Devosiaceae	0.0	0.0	1.0	137.0	0.0	14.0	52.0	36.0	8.0	124.0	19.0	0.0	103.0	0.0	0.0
unclassified_Diplorickettsiaceae	0.0	0.0	1.0	25.0	0.0	0.0	10.0	0.0	0.0	0.0	0.0	6.0	4.0	0.0	0.0
unclassified_Dubosiella	671.0	1.0	638.0	47.0	32.0	703.0	19.0	8.0	198.0	23.0	598.0	2232.0	53.0	16.0	1406.0
unclassified_Eel_36e1D6	0.0	0.0	1.0	0.0	0.0	0.0	0.0	0.0	0.0	0.0	0.0	17.0	0.0	0.0	0.0
unclassified_Eggerthella	0.0	0.0	5.0	1.0	0.0	26.0	0.0	20.0	81.0	0.0	160.0	29.0	42.0	143.0	0.0
unclassified_Eggerthellaceae	0.0	0.0	0.0	1.0	8.0	0.0	0.0	0.0	3.0	0.0	9.0	3.0	5.0	1.0	0.0
unclassified_Eisenbergiella	7.0	0.0	0.0	0.0	0.0	0.0	0.0	0.0	0.0	0.0	0.0	0.0	0.0	0.0	0.0
unclassified_Ellin6055	1.0	0.0	0.0	79.0	1.0	9.0	121.0	1.0	26.0	124.0	26.0	4.0	65.0	0.0	0.0
unclassified_Elsterales	0.0	0.0	0.0	15.0	0.0	0.0	7.0	0.0	3.0	17.0	11.0	1.0	13.0	0.0	0.0
unclassified_Enterorhabdus	166.0	0.0	0.0	14.0	1.0	13.0	2.0	1.0	18.0	0.0	0.0	1.0	1.0	1.0	96.0
unclassified_Entotheonellaceae	0.0	0.0	0.0	0.0	0.0	5.0	0.0	0.0	7.0	0.0	37.0	0.0	1.0	0.0	0.0
unclassified_Erysipelatoclostridiaceae	33.0	0.0	1.0	0.0	0.0	0.0	0.0	0.0	0.0	0.0	0.0	0.0	0.0	0.0	0.0
unclassified_Erysipelatoclostridium	9.0	0.0	0.0	0.0	0.0	0.0	0.0	0.0	0.0	0.0	0.0	0.0	0.0	0.0	1.0
unclassified_Erysipelotrichaceae	40.0	8.0	7.0	6.0	1.0	65.0	0.0	55.0	151.0	1.0	241.0	35.0	61.0	1.0	13.0
unclassified_Euzebyaceae	0.0	0.0	0.0	0.0	0.0	0.0	0.0	0.0	3.0	6.0	1.0	0.0	1.0	0.0	0.0
unclassified_F0332	0.0	0.0	7.0	0.0	0.0	0.0	0.0	0.0	0.0	0.0	0.0	0.0	0.0	0.0	0.0
unclassified_FFCH5858	0.0	0.0	0.0	0.0	0.0	8.0	0.0	1.0	12.0	0.0	40.0	0.0	3.0	0.0	0.0
unclassified_Faecalitalea	0.0	0.0	3.0	1.0	0.0	11.0	0.0	7.0	26.0	1.0	27.0	5.0	10.0	0.0	0.0
unclassified_Falsirhodobacter	0.0	0.0	0.0	0.0	0.0	0.0	9.0	0.0	0.0	0.0	0.0	0.0	0.0	0.0	0.0
unclassified_Family_XIII_AD3011_group	13.0	0.0	0.0	0.0	1.0	1.0	0.0	0.0	1.0	0.0	0.0	0.0	0.0	0.0	0.0
unclassified_Fibrobacteraceae	0.0	0.0	1.0	0.0	0.0	0.0	0.0	1.0	0.0	0.0	0.0	51.0	0.0	0.0	0.0
unclassified_Filomicrobium	0.0	0.0	1.0	0.0	0.0	0.0	0.0	0.0	0.0	2.0	0.0	14.0	0.0	0.0	0.0
unclassified_Fimbriiglobus	0.0	0.0	0.0	4.0	0.0	2.0	4.0	0.0	1.0	34.0	4.0	1.0	10.0	0.0	0.0
unclassified_Fimbriimonadaceae	0.0	0.0	0.0	0.0	0.0	0.0	3.0	0.0	0.0	0.0	0.0	0.0	0.0	0.0	0.0
unclassified_Firmicutes	0.0	0.0	0.0	19.0	0.0	1.0	27.0	0.0	0.0	52.0	0.0	1.0	24.0	0.0	0.0
unclassified_Flaviaesturariibacter	11.0	0.0	0.0	154.0	0.0	11.0	96.0	3.0	8.0	139.0	4.0	12.0	67.0	0.0	0.0
unclassified_Flavisolibacter	0.0	0.0	0.0	0.0	0.0	14.0	30.0	0.0	11.0	1.0	1.0	0.0	4.0	0.0	0.0
unclassified_Fluviicola	0.0	0.0	0.0	0.0	0.0	0.0	0.0	0.0	0.0	0.0	0.0	0.0	0.0	0.0	7.0
unclassified_Fournierella	1.0	0.0	3.0	6.0	0.0	46.0	1.0	38.0	131.0	0.0	268.0	24.0	72.0	34.0	3.0
unclassified_Frankiales	0.0	0.0	1.0	123.0	0.0	40.0	119.0	2.0	44.0	137.0	18.0	5.0	97.0	0.0	0.0
unclassified_Fusobacteriaceae	0.0	0.0	2.0	0.0	0.0	0.0	0.0	0.0	0.0	3.0	0.0	8.0	0.0	0.0	11.0
unclassified_GCA_900066575	213.0	0.0	1.0	0.0	0.0	1.0	0.0	0.0	2.0	1.0	0.0	0.0	0.0	0.0	21.0
unclassified_Gaiella	7.0	0.0	1.0	23.0	1.0	56.0	13.0	10.0	109.0	24.0	183.0	2.0	50.0	1.0	1.0
unclassified_Gaiellales	0.0	1.0	1.0	642.0	1.0	248.0	414.0	27.0	307.0	728.0	603.0	12.0	495.0	0.0	0.0
unclassified_Gammaproteobacteria	0.0	0.0	7.0	56.0	1.0	0.0	86.0	1.0	0.0	83.0	0.0	198.0	59.0	0.0	35.0
unclassified_Gastranaerophilales	0.0	0.0	0.0	0.0	0.0	7.0	0.0	2.0	4.0	1.0	5.0	2.0	2.0	0.0	0.0
unclassified_Gemella	0.0	0.0	4.0	0.0	0.0	0.0	0.0	0.0	0.0	0.0	0.0	17.0	0.0	0.0	1.0
unclassified_Geminicoccaceae	1.0	0.0	0.0	159.0	1.0	54.0	88.0	12.0	82.0	93.0	240.0	6.0	153.0	0.0	6.0
unclassified_Gemmata	0.0	0.0	0.0	50.0	0.0	4.0	14.0	0.0	8.0	26.0	39.0	0.0	17.0	0.0	0.0
unclassified_Gemmataceae	0.0	0.0	0.0	54.0	0.0	3.0	24.0	1.0	7.0	24.0	24.0	1.0	4.0	0.0	0.0
unclassified_Gemmatimonadaceae	0.0	0.0	5.0	189.0	0.0	39.0	100.0	21.0	54.0	190.0	130.0	389.0	166.0	0.0	7.0
unclassified_Gemmatimonadota	0.0	0.0	1.0	7.0	0.0	0.0	24.0	1.0	1.0	14.0	3.0	26.0	14.0	0.0	2.0
unclassified_Gemmatimonas	0.0	0.0	0.0	75.0	0.0	13.0	70.0	1.0	10.0	100.0	28.0	1.0	87.0	0.0	0.0
unclassified_Globicatella	0.0	0.0	9.0	0.0	0.0	0.0	0.0	0.0	0.0	0.0	0.0	18.0	0.0	0.0	0.0
unclassified_Gordonibacter	45.0	0.0	1.0	1.0	0.0	26.0	0.0	0.0	3.0	0.0	1.0	0.0	2.0	0.0	5.0
unclassified_Granulosicoccales	0.0	0.0	0.0	0.0	0.0	0.0	0.0	1.0	0.0	0.0	0.0	6.0	3.0	0.0	0.0
unclassified_Granulosicoccus	0.0	0.0	3.0	0.0	0.0	0.0	0.0	0.0	0.0	0.0	0.0	4.0	0.0	0.0	0.0
unclassified_Gven_F17	0.0	0.0	1.0	0.0	0.0	0.0	0.0	0.0	13.0	0.0	0.0	9.0	0.0	0.0	0.0
unclassified_HTCC5015	0.0	0.0	0.0	0.0	0.0	0.0	0.0	0.0	0.0	0.0	0.0	8.0	0.0	0.0	0.0
unclassified_Haliangium	0.0	0.0	0.0	27.0	0.0	25.0	76.0	3.0	28.0	33.0	78.0	10.0	23.0	0.0	0.0
unclassified_Halieaceae	0.0	0.0	0.0	0.0	0.0	0.0	8.0	0.0	0.0	0.0	0.0	30.0	0.0	0.0	1.0
unclassified_Halioglobus	0.0	0.0	4.0	0.0	0.0	0.0	0.0	29.0	0.0	7.0	0.0	136.0	0.0	0.0	4.0
unclassified_Harryflintia	31.0	0.0	0.0	0.0	0.0	0.0	0.0	0.0	0.0	0.0	0.0	0.0	0.0	0.0	15.0
unclassified_Herpetosiphon	0.0	0.0	0.0	2.0	0.0	1.0	0.0	0.0	1.0	8.0	1.0	0.0	5.0	0.0	0.0
unclassified_Holosporaceae	0.0	0.0	0.0	0.0	0.0	0.0	6.0	0.0	0.0	8.0	0.0	0.0	0.0	0.0	0.0
unclassified_Hydrogenedensaceae	0.0	0.0	0.0	0.0	0.0	0.0	0.0	0.0	0.0	10.0	0.0	0.0	0.0	0.0	0.0
unclassified_Hydrogenoanaerobacterium	0.0	0.0	0.0	0.0	0.0	0.0	0.0	0.0	3.0	0.0	1.0	0.0	2.0	0.0	0.0
unclassified_Hyphomicrobiaceae	0.0	0.0	0.0	71.0	0.0	0.0	9.0	0.0	0.0	6.0	3.0	9.0	33.0	0.0	0.0
unclassified_IMCC26207	0.0	0.0	0.0	2.0	0.0	0.0	0.0	69.0	0.0	0.0	1.0	3.0	3.0	0.0	0.0
unclassified_IMCC26256	0.0	0.0	0.0	158.0	0.0	4.0	91.0	1.0	4.0	146.0	34.0	0.0	103.0	1.0	1.0
unclassified_IS_44	0.0	0.0	0.0	0.0	0.0	1.0	0.0	0.0	2.0	0.0	5.0	13.0	1.0	0.0	0.0
unclassified_Iamia	0.0	0.0	2.0	226.0	0.0	31.0	143.0	4.0	53.0	316.0	133.0	43.0	138.0	0.0	0.0
unclassified_IheB3_7	0.0	0.0	0.0	0.0	0.0	0.0	0.0	0.0	0.0	0.0	0.0	7.0	0.0	0.0	0.0
unclassified_Ilumatobacter	1.0	0.0	0.0	0.0	1.0	3.0	19.0	1.0	4.0	0.0	13.0	13.0	3.0	0.0	1.0
unclassified_Ilumatobacteraceae	0.0	0.0	15.0	197.0	0.0	133.0	148.0	18.0	161.0	313.0	420.0	5.0	195.0	0.0	28.0
unclassified_Incertae_Sedis	0.0	0.0	0.0	0.0	1.0	17.0	0.0	1.0	9.0	1.0	13.0	9.0	4.0	0.0	0.0
unclassified_JG30_KF_CM45	0.0	0.0	0.0	18.0	0.0	0.0	11.0	0.0	3.0	2.0	13.0	0.0	1.0	0.0	0.0
unclassified_JGI_0001001_H03	0.0	0.0	0.0	0.0	0.0	0.0	0.0	0.0	2.0	0.0	9.0	0.0	1.0	2.0	0.0
unclassified_JTB255_marine_benthic_group	0.0	0.0	0.0	0.0	0.0	0.0	0.0	0.0	0.0	0.0	0.0	7.0	0.0	0.0	0.0
unclassified_JdFR_76	0.0	0.0	0.0	0.0	0.0	0.0	0.0	0.0	0.0	0.0	0.0	8.0	0.0	0.0	0.0
unclassified_Johnsonella	0.0	80.0	0.0	128.0	232.0	0.0	0.0	0.0	22.0	0.0	0.0	0.0	0.0	165.0	0.0
unclassified_KD3_10	0.0	0.0	0.0	0.0	0.0	0.0	5.0	0.0	0.0	0.0	0.0	0.0	0.0	0.0	0.0
unclassified_KF_JG30_B3	0.0	0.0	0.0	0.0	0.0	11.0	0.0	3.0	5.0	7.0	24.0	0.0	5.0	0.0	0.0
unclassified_KI89A_clade	0.0	0.0	0.0	0.0	0.0	0.0	0.0	0.0	0.0	0.0	0.0	6.0	0.0	0.0	0.0
unclassified_Kangiellaceae	0.0	0.0	1.0	0.0	0.0	0.0	0.0	0.0	0.0	2.0	0.0	2.0	0.0	0.0	0.0
unclassified_Kiloniellaceae	1.0	0.0	2.0	0.0	0.0	0.0	0.0	1.0	0.0	0.0	0.0	41.0	0.0	0.0	1.0
unclassified_LCP_80	0.0	0.0	1.0	0.0	0.0	0.0	0.0	0.0	0.0	0.0	0.0	7.0	0.0	0.0	1.0
unclassified_LWQ8	0.0	0.0	0.0	171.0	1.0	1.0	130.0	1.0	1.0	155.0	8.0	0.0	86.0	0.0	0.0
unclassified_Lachnoclostridium	158.0	0.0	5.0	4.0	0.0	17.0	0.0	26.0	64.0	0.0	166.0	19.0	41.0	67.0	44.0
unclassified_Lachnospiraceae	1669.0	66.0	80.0	39.0	26.0	1230.0	22.0	68.0	438.0	29.0	458.0	168.0	214.0	22.0	848.0
unclassified_Lachnospiraceae_NK4A136_group	1759.0	11.0	149.0	29.0	11.0	96.0	4.0	41.0	55.0	12.0	420.0	359.0	13.0	16.0	958.0
unclassified_Lachnospiraceae_UCG_001	0.0	0.0	0.0	0.0	2.0	6.0	0.0	2.0	24.0	0.0	3.0	1.0	4.0	1.0	0.0
unclassified_Lachnospiraceae_UCG_006	4.0	0.0	0.0	0.0	0.0	0.0	0.0	0.0	0.0	0.0	0.0	0.0	0.0	0.0	9.0
unclassified_Lachnospirales	0.0	0.0	1.0	0.0	0.0	0.0	0.0	2.0	4.0	0.0	5.0	1.0	0.0	0.0	0.0
unclassified_Latescibacteraceae	0.0	0.0	4.0	0.0	0.0	1.0	0.0	0.0	0.0	36.0	25.0	182.0	0.0	0.0	4.0
unclassified_Lautropia	1.0	0.0	0.0	0.0	0.0	14.0	0.0	0.0	38.0	11.0	28.0	1.0	10.0	0.0	0.0
unclassified_Legionella	0.0	0.0	0.0	21.0	0.0	0.0	0.0	0.0	0.0	6.0	0.0	0.0	9.0	0.0	0.0
unclassified_Lentimicrobiaceae	0.0	0.0	0.0	0.0	0.0	0.0	0.0	0.0	0.0	0.0	0.0	6.0	0.0	0.0	0.0
unclassified_Lentimicrobium	0.0	27.0	0.0	28.0	139.0	0.0	1.0	0.0	9.0	0.0	0.0	0.0	0.0	88.0	0.0
unclassified_Leptolyngbya_PCC_6306	8.0	0.0	0.0	2.0	0.0	0.0	0.0	2.0	0.0	0.0	2.0	4.0	0.0	0.0	1.0
unclassified_Leptolyngbyaceae	1.0	0.0	0.0	1.0	0.0	0.0	1.0	1.0	0.0	0.0	0.0	1.0	2.0	0.0	0.0
unclassified_Leptotrichia	0.0	0.0	0.0	0.0	56.0	0.0	0.0	0.0	0.0	0.0	0.0	0.0	0.0	49.0	0.0
unclassified_Limibaculum	0.0	0.0	1.0	69.0	0.0	0.0	51.0	0.0	0.0	111.0	0.0	8.0	44.0	0.0	2.0
unclassified_Limnobacter	3.0	0.0	0.0	36.0	0.0	9.0	37.0	0.0	18.0	67.0	0.0	5.0	50.0	0.0	0.0
unclassified_Limnochordaceae	0.0	0.0	0.0	0.0	0.0	0.0	8.0	0.0	0.0	0.0	0.0	0.0	0.0	0.0	0.0
unclassified_Longimicrobiaceae	7.0	0.0	0.0	58.0	0.0	17.0	86.0	1.0	20.0	121.0	2.0	2.0	72.0	1.0	0.0
unclassified_Longimicrobium	0.0	0.0	0.0	15.0	0.0	9.0	9.0	0.0	8.0	5.0	1.0	0.0	4.0	0.0	0.0
unclassified_Longispora	0.0	0.0	7.0	0.0	0.0	0.0	3.0	0.0	0.0	0.0	0.0	0.0	2.0	0.0	0.0
unclassified_MND1	0.0	0.0	1.0	1.0	0.0	6.0	6.0	1.0	13.0	5.0	28.0	2.0	17.0	0.0	0.0
unclassified_MSBL8	0.0	0.0	0.0	0.0	0.0	0.0	0.0	0.0	0.0	0.0	0.0	3.0	0.0	0.0	0.0
unclassified_MSB_1D1	0.0	0.0	0.0	0.0	0.0	0.0	0.0	0.0	0.0	0.0	0.0	4.0	0.0	0.0	0.0
unclassified_Magnetospiraceae	0.0	0.0	0.0	0.0	0.0	0.0	6.0	0.0	0.0	0.0	0.0	0.0	0.0	0.0	0.0
unclassified_Marvinbryantia	0.0	0.0	0.0	3.0	1.0	2.0	2.0	4.0	0.0	1.0	1.0	2.0	4.0	6.0	2.0
unclassified_Methyloligellaceae	0.0	0.0	1.0	0.0	0.0	0.0	0.0	0.0	0.0	0.0	0.0	12.0	0.0	0.0	0.0
unclassified_Methylophagaceae	0.0	0.0	0.0	0.0	0.0	0.0	0.0	0.0	0.0	0.0	0.0	11.0	0.0	0.0	0.0
unclassified_Micavibrionales	0.0	0.0	0.0	0.0	0.0	0.0	0.0	0.0	5.0	0.0	0.0	0.0	0.0	0.0	0.0
unclassified_Microscillaceae	0.0	0.0	11.0	23.0	1.0	4.0	29.0	2.0	6.0	58.0	14.0	0.0	41.0	0.0	0.0
unclassified_Microtrichaceae	0.0	0.0	1.0	0.0	0.0	0.0	0.0	0.0	0.0	0.0	0.0	14.0	0.0	0.0	0.0
unclassified_Microtrichales	1.0	0.0	1.0	316.0	2.0	63.0	327.0	35.0	63.0	384.0	151.0	24.0	246.0	3.0	3.0
unclassified_Microvirga	0.0	0.0	0.0	30.0	0.0	11.0	32.0	2.0	14.0	3.0	47.0	0.0	24.0	0.0	0.0
unclassified_Moduliflexaceae	0.0	0.0	1.0	0.0	0.0	0.0	0.0	0.0	0.0	0.0	0.0	96.0	0.0	0.0	0.0
unclassified_Monoglobus	1.0	0.0	0.0	0.0	0.0	0.0	0.0	2.0	3.0	0.0	7.0	0.0	3.0	0.0	12.0
unclassified_Moraxella	0.0	0.0	0.0	0.0	0.0	0.0	0.0	0.0	0.0	0.0	0.0	3.0	0.0	0.0	0.0
unclassified_Moryella	0.0	14.0	0.0	0.0	64.0	0.0	0.0	0.0	0.0	0.0	0.0	0.0	0.0	41.0	0.0
unclassified_Muribaculaceae	9781.0	292.0	108.0	73.0	45.0	3533.0	10.0	146.0	730.0	98.0	706.0	1245.0	386.0	51.0	5411.0
unclassified_Mycoplasma	0.0	0.0	0.0	0.0	0.0	7.0	0.0	0.0	0.0	0.0	1.0	0.0	2.0	0.0	0.0
unclassified_Myxococcaceae	0.0	0.0	0.0	59.0	0.0	3.0	30.0	1.0	5.0	69.0	19.0	0.0	41.0	0.0	0.0
unclassified_NK4A214_group	0.0	0.0	0.0	0.0	0.0	1.0	0.0	1.0	2.0	0.0	6.0	1.0	1.0	1.0	15.0
unclassified_NS4_marine_group	0.0	0.0	0.0	0.0	0.0	0.0	0.0	1.0	0.0	0.0	0.0	70.0	0.0	0.0	0.0
unclassified_NS5_marine_group	0.0	0.0	0.0	0.0	0.0	0.0	0.0	40.0	0.0	0.0	0.0	0.0	0.0	0.0	21.0
unclassified_NS9_marine_group	0.0	0.0	0.0	0.0	0.0	0.0	0.0	0.0	4.0	0.0	0.0	0.0	0.0	0.0	0.0
unclassified_Natranaerovirga	0.0	0.0	1.0	0.0	0.0	0.0	0.0	0.0	0.0	0.0	0.0	20.0	0.0	0.0	0.0
unclassified_Negativibacillus	62.0	0.0	2.0	0.0	0.0	5.0	0.0	6.0	22.0	0.0	27.0	7.0	7.0	0.0	95.0
unclassified_Neisseriaceae	0.0	0.0	0.0	0.0	0.0	0.0	0.0	0.0	0.0	26.0	0.0	0.0	0.0	0.0	0.0
unclassified_Niastella	0.0	0.0	0.0	0.0	0.0	9.0	0.0	1.0	2.0	0.0	33.0	0.0	6.0	0.0	0.0
unclassified_Nibrella	0.0	0.0	0.0	0.0	0.0	6.0	0.0	0.0	2.0	0.0	0.0	1.0	0.0	0.0	0.0
unclassified_Nitriliruptoraceae	0.0	0.0	0.0	8.0	0.0	0.0	0.0	0.0	0.0	0.0	0.0	0.0	0.0	0.0	0.0
unclassified_Nitrolancea	0.0	0.0	0.0	4.0	0.0	0.0	0.0	0.0	0.0	0.0	0.0	0.0	0.0	0.0	0.0
unclassified_Nitrospira	0.0	0.0	0.0	0.0	0.0	4.0	10.0	0.0	4.0	0.0	9.0	0.0	7.0	0.0	0.0
unclassified_Nocardioides	0.0	0.0	0.0	15.0	0.0	0.0	0.0	0.0	0.0	8.0	0.0	0.0	0.0	0.0	0.0
unclassified_Nordella	0.0	0.0	0.0	19.0	0.0	5.0	0.0	0.0	5.0	20.0	22.0	0.0	9.0	0.0	0.0
unclassified_Nostocaceae	1.0	0.0	0.0	0.0	0.0	0.0	0.0	0.0	0.0	0.0	0.0	2.0	1.0	0.0	1.0
unclassified_Noviherbaspirillum	0.0	0.0	0.0	1.0	0.0	0.0	1.0	0.0	0.0	11.0	0.0	0.0	10.0	0.0	0.0
unclassified_Novosphingobium	0.0	0.0	0.0	6.0	0.0	19.0	6.0	1.0	30.0	10.0	5.0	1.0	4.0	0.0	0.0
unclassified_OM27_clade	0.0	0.0	0.0	5.0	0.0	1.0	23.0	0.0	0.0	23.0	0.0	3.0	6.0	0.0	0.0
unclassified_OM60_NOR5__clade	0.0	0.0	0.0	28.0	0.0	0.0	0.0	0.0	0.0	2.0	0.0	30.0	0.0	0.0	0.0
unclassified_Odoribacter	0.0	0.0	4.0	2.0	0.0	34.0	1.0	29.0	103.0	0.0	196.0	19.0	34.0	72.0	4.0
unclassified_Ohtaekwangia	0.0	0.0	0.0	3.0	0.0	0.0	0.0	0.0	15.0	0.0	10.0	62.0	3.0	0.0	0.0
unclassified_Oligoflexaceae	0.0	0.0	0.0	19.0	0.0	3.0	9.0	0.0	4.0	9.0	1.0	0.0	4.0	0.0	0.0
unclassified_Oligoflexia	0.0	0.0	0.0	0.0	0.0	0.0	0.0	0.0	0.0	5.0	0.0	0.0	0.0	0.0	0.0
unclassified_Oligoflexus	0.0	0.0	0.0	12.0	0.0	9.0	0.0	0.0	5.0	5.0	0.0	1.0	6.0	0.0	0.0
unclassified_Opitutaceae	0.0	0.0	0.0	0.0	0.0	0.0	0.0	0.0	0.0	0.0	0.0	0.0	3.0	0.0	0.0
unclassified_Oscillibacter	0.0	0.0	3.0	5.0	0.0	13.0	0.0	17.0	50.0	0.0	87.0	10.0	21.0	0.0	0.0
unclassified_Oscillospiraceae	370.0	0.0	9.0	2.0	4.0	78.0	6.0	39.0	136.0	1.0	198.0	26.0	42.0	158.0	212.0
unclassified_Oscillospirales	0.0	0.0	0.0	0.0	0.0	0.0	0.0	0.0	2.0	0.0	3.0	0.0	2.0	0.0	0.0
unclassified_P3OB_42	0.0	0.0	13.0	46.0	4.0	7.0	33.0	1.0	11.0	98.0	53.0	399.0	19.0	0.0	9.0
unclassified_PHOS_HE36	0.0	0.0	2.0	0.0	0.0	0.0	0.0	0.0	0.0	1.0	0.0	67.0	0.0	0.0	0.0
unclassified_PMMR1	0.0	0.0	0.0	24.0	0.0	5.0	26.0	11.0	3.0	42.0	7.0	1.0	27.0	0.0	0.0
unclassified_PS1_clade	0.0	0.0	0.0	0.0	0.0	0.0	0.0	0.0	0.0	0.0	0.0	6.0	0.0	0.0	0.0
unclassified_PS_B29	0.0	0.0	0.0	0.0	0.0	0.0	0.0	0.0	0.0	5.0	0.0	2.0	0.0	0.0	0.0
unclassified_Paenibacillus	0.0	0.0	0.0	201.0	0.0	2.0	161.0	0.0	5.0	137.0	8.0	0.0	99.0	0.0	0.0
unclassified_Pajaroellobacter	1.0	0.0	0.0	23.0	0.0	2.0	44.0	2.0	3.0	11.0	0.0	0.0	7.0	0.0	0.0
unclassified_Papillibacter	33.0	0.0	0.0	0.0	0.0	0.0	0.0	0.0	0.0	0.0	0.0	0.0	0.0	0.0	41.0
unclassified_Parabacteroides	0.0	0.0	2.0	3.0	0.0	24.0	2.0	23.0	60.0	1.0	127.0	13.0	31.0	0.0	0.0
unclassified_Parabacteroides_sp._Marseille_P4001	0.0	0.0	5.0	3.0	0.0	17.0	1.0	13.0	56.0	1.0	95.0	13.0	28.0	1.0	0.0
unclassified_Parahaliea	0.0	0.0	0.0	0.0	0.0	0.0	0.0	0.0	0.0	0.0	0.0	1.0	0.0	0.0	19.0
unclassified_Parvibacter	6.0	0.0	0.0	0.0	0.0	4.0	0.0	0.0	0.0	0.0	0.0	0.0	0.0	0.0	5.0
unclassified_Parvibaculales	0.0	0.0	1.0	0.0	0.0	0.0	0.0	0.0	0.0	0.0	0.0	11.0	0.0	0.0	0.0
unclassified_Parviterribacter	0.0	0.0	0.0	15.0	0.0	0.0	9.0	0.0	17.0	15.0	0.0	1.0	12.0	0.0	0.0
unclassified_Patulibacter	0.0	0.0	0.0	0.0	0.0	0.0	5.0	0.0	0.0	20.0	2.0	0.0	11.0	0.0	0.0
unclassified_Pedosphaeraceae	0.0	0.0	0.0	1.0	0.0	7.0	54.0	0.0	5.0	31.0	19.0	0.0	3.0	0.0	0.0
unclassified_Pelagibius	0.0	0.0	0.0	0.0	0.0	0.0	0.0	0.0	0.0	0.0	0.0	4.0	0.0	0.0	0.0
unclassified_Peptococcaceae	148.0	11.0	0.0	0.0	16.0	11.0	0.0	3.0	7.0	1.0	19.0	2.0	1.0	7.0	104.0
unclassified_Peredibacter	0.0	0.0	0.0	0.0	0.0	0.0	0.0	0.0	0.0	4.0	0.0	0.0	1.0	0.0	0.0
unclassified_Persicirhabdus	0.0	0.0	0.0	0.0	0.0	0.0	0.0	0.0	0.0	7.0	0.0	1.0	0.0	0.0	0.0
unclassified_Phaselicystis	0.0	0.0	0.0	0.0	0.0	0.0	0.0	0.0	0.0	0.0	0.0	8.0	0.0	0.0	0.0
unclassified_Phormidiaceae	0.0	0.0	0.0	0.0	0.0	2.0	0.0	0.0	5.0	0.0	1.0	0.0	0.0	0.0	0.0
unclassified_Phreatobacter	0.0	0.0	0.0	15.0	0.0	0.0	11.0	0.0	0.0	11.0	2.0	0.0	8.0	0.0	0.0
unclassified_Phycisphaeraceae	0.0	0.0	0.0	0.0	0.0	0.0	0.0	0.0	0.0	5.0	0.0	7.0	0.0	0.0	0.0
unclassified_Pla1_lineage	0.0	0.0	0.0	0.0	0.0	0.0	0.0	0.0	0.0	0.0	0.0	3.0	0.0	0.0	0.0
unclassified_Planctomycetales	0.0	0.0	0.0	0.0	0.0	0.0	15.0	0.0	0.0	0.0	0.0	0.0	7.0	0.0	0.0
unclassified_Polyangiaceae	0.0	0.0	0.0	20.0	0.0	1.0	0.0	0.0	0.0	0.0	5.0	0.0	0.0	0.0	0.0
unclassified_Polyangium	0.0	0.0	0.0	0.0	0.0	0.0	0.0	0.0	0.0	3.0	0.0	0.0	0.0	0.0	0.0
unclassified_Porphyromonas	0.0	0.0	12.0	0.0	0.0	0.0	0.0	0.0	0.0	0.0	1.0	10.0	0.0	0.0	0.0
unclassified_Prevotella	49.0	27.0	24.0	269.0	6.0	0.0	0.0	79.0	0.0	0.0	0.0	34.0	0.0	8.0	1.0
unclassified_Prevotella_7	0.0	2.0	0.0	30.0	209.0	0.0	0.0	0.0	0.0	0.0	0.0	0.0	0.0	255.0	0.0
unclassified_Prevotellaceae	15.0	0.0	0.0	22.0	0.0	180.0	1.0	1.0	31.0	17.0	50.0	111.0	16.0	2.0	189.0
unclassified_Prevotellaceae_NK3B31_group	0.0	66.0	0.0	0.0	0.0	0.0	0.0	0.0	1.0	0.0	0.0	0.0	0.0	0.0	6.0
unclassified_Prevotellaceae_UCG_001	315.0	72.0	0.0	8.0	2.0	549.0	1.0	2.0	77.0	3.0	55.0	111.0	50.0	0.0	107.0
unclassified_Prolixibacteraceae	0.0	0.0	3.0	0.0	0.0	0.0	0.0	0.0	0.0	0.0	0.0	62.0	0.0	0.0	0.0
unclassified_Propionibacteriaceae	0.0	0.0	0.0	0.0	0.0	2.0	0.0	2.0	1.0	0.0	12.0	0.0	1.0	0.0	1.0
unclassified_Propioniciclava	0.0	0.0	0.0	0.0	0.0	0.0	0.0	57.0	0.0	0.0	0.0	0.0	0.0	0.0	0.0
unclassified_Prosthecobacter	0.0	0.0	0.0	0.0	0.0	0.0	15.0	0.0	0.0	6.0	0.0	0.0	1.0	0.0	0.0
unclassified_Pseudahrensia	0.0	0.0	0.0	0.0	0.0	0.0	0.0	0.0	0.0	0.0	0.0	21.0	0.0	0.0	1.0
unclassified_Pseudofulvimonas	0.0	0.0	0.0	2.0	0.0	0.0	34.0	1.0	0.0	38.0	0.0	0.0	50.0	0.0	0.0
unclassified_Pseudohongiella	0.0	0.0	0.0	0.0	0.0	0.0	0.0	0.0	0.0	0.0	25.0	0.0	0.0	0.0	0.0
unclassified_Pseudolabrys	0.0	0.0	0.0	20.0	0.0	0.0	24.0	0.0	6.0	40.0	9.0	0.0	18.0	0.0	0.0
unclassified_Pseudonocardia	0.0	0.0	0.0	0.0	0.0	2.0	0.0	1.0	2.0	0.0	3.0	0.0	0.0	0.0	0.0
unclassified_Pseudonocardiaceae	0.0	0.0	0.0	6.0	0.0	0.0	0.0	0.0	0.0	1.0	0.0	0.0	1.0	0.0	0.0
unclassified_Psychroglaciecola	0.0	0.0	0.0	0.0	0.0	7.0	0.0	2.0	13.0	1.0	30.0	0.0	5.0	0.0	0.0
unclassified_Puia	0.0	0.0	0.0	0.0	0.0	9.0	0.0	1.0	6.0	0.0	47.0	0.0	5.0	0.0	1.0
unclassified_Pygmaiobacter	5.0	0.0	0.0	0.0	0.0	0.0	0.0	0.0	0.0	0.0	0.0	0.0	0.0	0.0	0.0
unclassified_Quadrisphaera	0.0	0.0	0.0	20.0	0.0	0.0	11.0	0.0	0.0	6.0	0.0	0.0	12.0	0.0	1.0
unclassified_R76_B128	0.0	0.0	0.0	0.0	0.0	0.0	0.0	0.0	0.0	0.0	0.0	4.0	0.0	0.0	0.0
unclassified_RB41	0.0	0.0	0.0	6.0	0.0	12.0	10.0	2.0	32.0	1.0	56.0	0.0	10.0	0.0	0.0
unclassified_RF39	114.0	0.0	0.0	0.0	1.0	3.0	1.0	6.0	2.0	0.0	13.0	2.0	1.0	0.0	19.0
unclassified_Reyranellaceae	0.0	0.0	0.0	0.0	0.0	1.0	0.0	0.0	1.0	0.0	7.0	0.0	1.0	0.0	0.0
unclassified_Rhabdobacter	0.0	0.0	0.0	0.0	0.0	3.0	9.0	0.0	3.0	11.0	0.0	0.0	3.0	0.0	0.0
unclassified_Rhizobiales	0.0	0.0	0.0	230.0	0.0	44.0	88.0	8.0	96.0	103.0	134.0	3.0	135.0	0.0	0.0
unclassified_Rhizobiales_Incertae_Sedis	0.0	0.0	1.0	0.0	0.0	31.0	0.0	4.0	28.0	4.0	67.0	0.0	8.0	0.0	0.0
unclassified_Rhodanobacteraceae	0.0	0.0	0.0	322.0	0.0	0.0	287.0	4.0	4.0	506.0	3.0	1.0	294.0	0.0	1.0
unclassified_Rhodobacteraceae	3.0	0.0	0.0	17.0	0.0	13.0	21.0	2.0	21.0	20.0	51.0	106.0	12.0	0.0	11.0
unclassified_Rhodocyclaceae	0.0	0.0	0.0	0.0	0.0	0.0	9.0	0.0	0.0	0.0	0.0	0.0	0.0	0.0	0.0
unclassified_Rhodocytophaga	2.0	0.0	0.0	35.0	0.0	2.0	0.0	0.0	2.0	0.0	18.0	0.0	4.0	0.0	0.0
unclassified_Rhodomicrobium	0.0	0.0	0.0	1.0	0.0	33.0	0.0	4.0	54.0	1.0	137.0	1.0	32.0	0.0	0.0
unclassified_Rhodoplanes	0.0	0.0	0.0	0.0	0.0	47.0	35.0	2.0	45.0	13.0	158.0	1.0	36.0	1.0	0.0
unclassified_Rhodospirillales	0.0	0.0	1.0	5.0	0.0	187.0	1.0	12.0	41.0	21.0	73.0	11.0	23.0	1.0	0.0
unclassified_Rhodothermaceae	0.0	0.0	3.0	16.0	0.0	0.0	0.0	0.0	0.0	0.0	0.0	65.0	0.0	0.0	1.0
unclassified_Rickettsiaceae	0.0	0.0	0.0	0.0	0.0	0.0	0.0	0.0	0.0	15.0	0.0	0.0	0.0	0.0	0.0
unclassified_Rikenella	0.0	15.0	0.0	0.0	0.0	0.0	0.0	0.0	0.0	2.0	0.0	0.0	0.0	0.0	0.0
unclassified_Rikenellaceae_RC9_gut_group	0.0	0.0	0.0	0.0	0.0	0.0	0.0	0.0	0.0	0.0	59.0	114.0	0.0	0.0	0.0
unclassified_Rokubacteriales	0.0	0.0	0.0	3.0	0.0	53.0	0.0	5.0	67.0	0.0	274.0	1.0	31.0	0.0	0.0
unclassified_Roseburia	42.0	0.0	29.0	22.0	2.0	151.0	5.0	131.0	504.0	2.0	933.0	198.0	212.0	111.0	9.0
unclassified_Roseibacillus	0.0	0.0	16.0	0.0	0.0	0.0	0.0	0.0	0.0	0.0	0.0	24.0	0.0	0.0	0.0
unclassified_Roseiflexaceae	0.0	0.0	0.0	2.0	0.0	1.0	0.0	0.0	0.0	10.0	0.0	0.0	0.0	0.0	0.0
unclassified_Roseomonas	1.0	0.0	0.0	17.0	0.0	2.0	14.0	1.0	0.0	10.0	2.0	9.0	11.0	78.0	0.0
unclassified_Rs_E47_termite_group	0.0	0.0	0.0	0.0	0.0	1.0	0.0	0.0	0.0	0.0	0.0	0.0	0.0	0.0	21.0
unclassified_Rubellimicrobium	0.0	0.0	0.0	25.0	0.0	24.0	20.0	0.0	35.0	20.0	12.0	3.0	18.0	0.0	0.0
unclassified_Rubritepida	0.0	0.0	0.0	1.0	0.0	0.0	0.0	0.0	2.0	0.0	0.0	0.0	2.0	0.0	0.0
unclassified_Rubrobacter	0.0	0.0	0.0	48.0	0.0	32.0	20.0	3.0	44.0	44.0	99.0	1.0	26.0	0.0	0.0
unclassified_Ruminococcaceae	390.0	50.0	3.0	7.0	2.0	27.0	28.0	24.0	64.0	1.0	153.0	55.0	32.0	247.0	215.0
unclassified_Ruminococcus	0.0	39.0	1.0	1.0	0.0	7.0	0.0	0.0	0.0	0.0	0.0	360.0	1.0	0.0	20.0
unclassified_SAR86_clade	0.0	0.0	0.0	0.0	0.0	0.0	0.0	18.0	0.0	0.0	0.0	0.0	0.0	1.0	0.0
unclassified_SBR1031	0.0	0.0	0.0	0.0	0.0	4.0	0.0	0.0	5.0	0.0	24.0	0.0	3.0	0.0	0.0
unclassified_SB_5	0.0	0.0	0.0	0.0	0.0	0.0	0.0	0.0	0.0	0.0	0.0	76.0	0.0	0.0	0.0
unclassified_SC_I_84	0.0	0.0	0.0	88.0	0.0	15.0	72.0	6.0	64.0	134.0	135.0	1.0	117.0	0.0	1.0
unclassified_SEEP_SRB1	1.0	0.0	5.0	0.0	0.0	0.0	0.0	0.0	0.0	0.0	0.0	161.0	0.0	0.0	0.0
unclassified_SG8_4	0.0	0.0	0.0	0.0	0.0	0.0	0.0	0.0	0.0	0.0	0.0	28.0	0.0	0.0	0.0
unclassified_SM1A02	0.0	0.0	0.0	0.0	0.0	0.0	0.0	0.0	0.0	0.0	5.0	0.0	2.0	0.0	0.0
unclassified_SM23_31	0.0	0.0	0.0	0.0	0.0	0.0	0.0	0.0	0.0	0.0	0.0	6.0	0.0	0.0	0.0
unclassified_SZB50	0.0	0.0	0.0	0.0	0.0	0.0	0.0	0.0	0.0	0.0	0.0	11.0	0.0	0.0	0.0
unclassified_Saccharimonadaceae	0.0	0.0	146.0	0.0	0.0	0.0	0.0	0.0	55.0	77.0	0.0	0.0	0.0	0.0	0.0
unclassified_Saccharimonadales	0.0	0.0	0.0	21.0	0.0	1.0	53.0	0.0	1.0	60.0	3.0	0.0	26.0	0.0	0.0
unclassified_Salinarimonas	0.0	0.0	0.0	0.0	0.0	0.0	0.0	0.0	0.0	5.0	0.0	0.0	0.0	0.0	0.0
unclassified_Sandaracinaceae	0.0	0.0	0.0	46.0	0.0	6.0	10.0	1.0	9.0	15.0	25.0	2.0	11.0	0.0	10.0
unclassified_Sandaracinus	0.0	0.0	0.0	10.0	0.0	0.0	4.0	0.0	0.0	1.0	0.0	0.0	1.0	0.0	0.0
unclassified_Saprospiraceae	0.0	0.0	125.0	0.0	0.0	0.0	0.0	0.0	1.0	4.0	0.0	63.0	1.0	0.0	18.0
unclassified_Sedimentibacter	0.0	0.0	0.0	0.0	0.0	1.0	0.0	0.0	5.0	0.0	4.0	0.0	2.0	0.0	0.0
unclassified_Sedimenticola	0.0	0.0	1.0	1.0	0.0	0.0	0.0	0.0	0.0	0.0	0.0	5.0	0.0	0.0	0.0
unclassified_Sedimenticolaceae	1.0	0.0	1.0	0.0	0.0	0.0	12.0	67.0	0.0	0.0	0.0	53.0	0.0	0.0	1.0
unclassified_Sediminispirochaeta	0.0	0.0	0.0	0.0	0.0	0.0	0.0	0.0	0.0	0.0	0.0	4.0	0.0	0.0	0.0
unclassified_Segetibacter	1.0	0.0	1.0	0.0	0.0	21.0	29.0	1.0	15.0	0.0	10.0	3.0	5.0	0.0	0.0
unclassified_Selenomonadaceae	0.0	0.0	1.0	0.0	0.0	3.0	0.0	3.0	9.0	0.0	20.0	0.0	3.0	1.0	0.0
unclassified_Selenomonadales_bacterium_Marseille_P2399	0.0	0.0	0.0	0.0	0.0	0.0	0.0	1.0	4.0	0.0	7.0	1.0	3.0	0.0	0.0
unclassified_Silicimonas	0.0	0.0	0.0	0.0	0.0	0.0	0.0	0.0	0.0	0.0	0.0	6.0	0.0	0.0	0.0
unclassified_Skermanella	0.0	0.0	0.0	0.0	0.0	0.0	0.0	0.0	0.0	10.0	0.0	0.0	1.0	0.0	0.0
unclassified_Solemya_velum_gill_symbiont	0.0	0.0	0.0	0.0	0.0	0.0	0.0	0.0	0.0	0.0	0.0	9.0	0.0	0.0	0.0
unclassified_Solirubrobacter	0.0	0.0	0.0	212.0	0.0	24.0	86.0	3.0	38.0	137.0	41.0	3.0	85.0	0.0	1.0
unclassified_Solirubrobacteraceae	0.0	0.0	0.0	22.0	4.0	20.0	30.0	1.0	25.0	30.0	47.0	2.0	32.0	0.0	0.0
unclassified_Solirubrobacterales	0.0	0.0	0.0	0.0	0.0	2.0	6.0	0.0	5.0	12.0	4.0	1.0	3.0	0.0	0.0
unclassified_Solirubrobacterales_bacterium_67_14	1.0	0.0	0.0	0.0	0.0	0.0	0.0	31.0	0.0	5.0	0.0	7.0	3.0	0.0	0.0
unclassified_Sorangium	0.0	0.0	0.0	0.0	0.0	0.0	0.0	1.0	1.0	0.0	7.0	0.0	2.0	0.0	0.0
unclassified_Sphingomonadaceae	2.0	0.0	1.0	149.0	0.0	10.0	83.0	2.0	19.0	184.0	24.0	2.0	82.0	0.0	0.0
unclassified_Sphingomonas	0.0	0.0	0.0	0.0	0.0	0.0	0.0	0.0	0.0	10.0	0.0	0.0	0.0	0.0	0.0
unclassified_Spirochaeta	0.0	0.0	0.0	0.0	0.0	0.0	0.0	0.0	0.0	1.0	0.0	21.0	0.0	0.0	0.0
unclassified_Spirochaeta_2	0.0	0.0	0.0	0.0	0.0	0.0	0.0	0.0	0.0	0.0	0.0	14.0	0.0	0.0	0.0
unclassified_Spirochaetaceae	0.0	0.0	2.0	1.0	0.0	0.0	38.0	0.0	0.0	1.0	0.0	27.0	4.0	0.0	0.0
unclassified_Spirochaetota	0.0	0.0	0.0	0.0	0.0	0.0	0.0	0.0	0.0	0.0	0.0	8.0	0.0	0.0	0.0
unclassified_Spirosomaceae	0.0	0.0	0.0	0.0	0.0	1.0	0.0	0.0	2.0	0.0	0.0	1.0	0.0	0.0	0.0
unclassified_Sporichthyaceae	0.0	0.0	0.0	25.0	0.0	3.0	13.0	3.0	8.0	17.0	13.0	0.0	20.0	0.0	1.0
unclassified_Sporocytophaga	0.0	0.0	0.0	0.0	0.0	0.0	10.0	0.0	0.0	3.0	0.0	0.0	0.0	0.0	0.0
unclassified_Steroidobacteraceae	0.0	0.0	0.0	0.0	0.0	1.0	0.0	1.0	2.0	0.0	11.0	0.0	4.0	0.0	0.0
unclassified_Subgroup_10	3.0	0.0	79.0	24.0	0.0	4.0	9.0	0.0	8.0	30.0	73.0	414.0	20.0	0.0	6.0
unclassified_Subgroup_23	0.0	0.0	9.0	0.0	0.0	0.0	0.0	0.0	0.0	4.0	0.0	391.0	0.0	0.0	3.0
unclassified_Subgroup_7	0.0	0.0	0.0	16.0	0.0	6.0	21.0	1.0	5.0	17.0	13.0	1.0	6.0	0.0	9.0
unclassified_Sulfurifustis	0.0	0.0	0.0	0.0	0.0	0.0	1.0	0.0	0.0	0.0	0.0	0.0	4.0	0.0	0.0
unclassified_Sumerlaea	0.0	0.0	0.0	130.0	0.0	5.0	113.0	0.0	5.0	107.0	2.0	5.0	74.0	0.0	0.0
unclassified_Sutterellaceae	0.0	0.0	0.0	0.0	0.0	20.0	0.0	3.0	22.0	0.0	84.0	2.0	24.0	0.0	0.0
unclassified_Sva0081_sediment_group	0.0	0.0	9.0	0.0	0.0	0.0	0.0	0.0	0.0	2.0	0.0	268.0	0.0	0.0	0.0
unclassified_Sva0996_marine_group	0.0	0.0	2.0	0.0	0.0	0.0	5.0	0.0	0.0	4.0	0.0	41.0	0.0	0.0	0.0
unclassified_Sva1033	0.0	0.0	12.0	1.0	0.0	0.0	0.0	0.0	0.0	20.0	26.0	427.0	1.0	0.0	6.0
unclassified_Syntrophobacterales	0.0	0.0	11.0	0.0	0.0	0.0	0.0	0.0	0.0	2.0	0.0	465.0	0.0	1.0	5.0
unclassified_TG_45	1.0	0.0	0.0	0.0	0.0	0.0	0.0	0.0	0.0	0.0	0.0	2.0	0.0	0.0	0.0
unclassified_TM7_bacterium_human_oral_taxon_HOT_869	22.0	1758.0	0.0	0.0	233.0	187.0	0.0	71.0	131.0	7.0	0.0	0.0	0.0	258.0	47.0
unclassified_TM7a	0.0	0.0	0.0	142.0	0.0	2.0	242.0	2.0	5.0	185.0	1.0	1.0	50.0	0.0	2.0
unclassified_TRA3_20	0.0	0.0	0.0	162.0	0.0	25.0	49.0	6.0	52.0	37.0	99.0	5.0	64.0	0.0	1.0
unclassified_Terasakiellaceae	0.0	0.0	0.0	12.0	0.0	0.0	0.0	0.0	0.0	0.0	0.0	0.0	0.0	0.0	0.0
unclassified_Thalassobaculales	0.0	0.0	0.0	24.0	0.0	0.0	0.0	0.0	0.0	13.0	0.0	13.0	1.0	0.0	1.0
unclassified_Thermodesulfovibrio	0.0	0.0	0.0	0.0	0.0	0.0	0.0	0.0	0.0	0.0	0.0	4.0	0.0	0.0	0.0
unclassified_Thermodesulfovibrionia	1.0	0.0	18.0	0.0	0.0	0.0	0.0	0.0	0.0	0.0	0.0	522.0	0.0	0.0	3.0
unclassified_Thiogranum	1.0	0.0	3.0	0.0	0.0	0.0	0.0	0.0	0.0	0.0	0.0	41.0	0.0	0.0	1.0
unclassified_Thiohalophilus	0.0	0.0	0.0	0.0	0.0	0.0	0.0	0.0	0.0	0.0	0.0	13.0	0.0	0.0	1.0
unclassified_Thiotrichaceae	0.0	0.0	0.0	0.0	0.0	0.0	0.0	0.0	0.0	0.0	0.0	7.0	0.0	0.0	1.0
unclassified_Treponema	0.0	0.0	0.0	57.0	0.0	0.0	0.0	23.0	0.0	0.0	0.0	0.0	0.0	0.0	5.0
unclassified_Truepera	0.0	0.0	0.0	0.0	0.0	0.0	0.0	0.0	0.0	0.0	0.0	21.0	0.0	0.0	1.0
unclassified_Tunicatimonas	0.0	0.0	0.0	0.0	0.0	0.0	0.0	0.0	0.0	10.0	0.0	0.0	1.0	0.0	0.0
unclassified_Tuzzerella	0.0	0.0	0.0	0.0	0.0	2.0	0.0	1.0	5.0	0.0	3.0	1.0	3.0	0.0	0.0
unclassified_Tyzzerella	0.0	1.0	7.0	7.0	5.0	4.0	7.0	29.0	8.0	2.0	37.0	18.0	30.0	18.0	12.0
unclassified_UASB_TL25	0.0	0.0	0.0	0.0	0.0	0.0	0.0	0.0	0.0	0.0	0.0	12.0	0.0	0.0	0.0
unclassified_UBA10353_marine_group	0.0	0.0	0.0	0.0	0.0	0.0	0.0	0.0	0.0	0.0	0.0	10.0	0.0	0.0	0.0
unclassified_UBA12411	0.0	0.0	2.0	0.0	0.0	0.0	0.0	0.0	0.0	0.0	0.0	6.0	4.0	0.0	0.0
unclassified_UBA1819	47.0	0.0	0.0	0.0	0.0	0.0	0.0	0.0	0.0	0.0	0.0	0.0	0.0	0.0	19.0
unclassified_UCG_002	12.0	0.0	0.0	0.0	0.0	0.0	0.0	0.0	0.0	0.0	0.0	0.0	0.0	0.0	1.0
unclassified_UCG_005	43.0	0.0	0.0	0.0	0.0	3.0	0.0	0.0	0.0	0.0	1.0	0.0	0.0	0.0	47.0
unclassified_UCG_009	0.0	0.0	0.0	0.0	0.0	1.0	0.0	0.0	2.0	0.0	7.0	2.0	1.0	0.0	0.0
unclassified_UCG_010	32.0	0.0	0.0	0.0	0.0	0.0	0.0	1.0	1.0	0.0	1.0	1.0	0.0	0.0	23.0
unclassified_UTBCD1	0.0	0.0	0.0	15.0	0.0	0.0	1.0	0.0	0.0	0.0	0.0	0.0	3.0	0.0	0.0
unclassified_UTCFX1	0.0	0.0	0.0	0.0	0.0	1.0	1.0	0.0	0.0	3.0	0.0	0.0	2.0	0.0	0.0
unclassified_Ulvibacter	0.0	0.0	0.0	0.0	0.0	0.0	0.0	0.0	0.0	0.0	0.0	7.0	0.0	0.0	1.0
unclassified_Unknown_Family	0.0	0.0	0.0	0.0	0.0	0.0	0.0	0.0	0.0	0.0	0.0	58.0	0.0	0.0	1.0
unclassified_Urania_1B_19_marine_sediment_group	0.0	0.0	0.0	0.0	0.0	0.0	12.0	0.0	0.0	0.0	0.0	2.0	0.0	0.0	1.0
unclassified_VHS_B4_70	0.0	0.0	0.0	0.0	0.0	0.0	0.0	0.0	0.0	0.0	41.0	1.0	0.0	0.0	0.0
unclassified_Vampirovibrionales	0.0	0.0	0.0	0.0	0.0	0.0	4.0	0.0	0.0	0.0	0.0	0.0	0.0	0.0	0.0
unclassified_Veillonellales_Selenomonadales	0.0	0.0	1.0	0.0	1.0	4.0	0.0	4.0	15.0	0.0	21.0	5.0	8.0	0.0	1.0
unclassified_Vermiphilaceae	0.0	0.0	0.0	8.0	0.0	0.0	3.0	1.0	0.0	4.0	3.0	11.0	1.0	0.0	0.0
unclassified_Verruc_01	0.0	0.0	0.0	0.0	0.0	0.0	0.0	0.0	10.0	0.0	0.0	1.0	0.0	0.0	0.0
unclassified_Verrucomicrobiaceae	0.0	0.0	0.0	0.0	0.0	3.0	6.0	0.0	0.0	6.0	2.0	0.0	5.0	0.0	0.0
unclassified_Vicinamibacteraceae	0.0	0.0	1.0	70.0	1.0	28.0	77.0	1.0	52.0	56.0	96.0	0.0	74.0	0.0	1.0
unclassified_Vicinamibacterales	0.0	0.0	3.0	134.0	0.0	96.0	106.0	18.0	121.0	121.0	460.0	3.0	197.0	0.0	4.0
unclassified_WCHB1_41	0.0	0.0	2.0	0.0	0.0	0.0	0.0	0.0	2.0	0.0	0.0	83.0	1.0	0.0	0.0
unclassified_WD2101_soil_group	0.0	0.0	0.0	0.0	0.0	1.0	16.0	0.0	3.0	6.0	1.0	0.0	1.0	0.0	0.0
unclassified_WWH38	0.0	0.0	0.0	87.0	0.0	0.0	67.0	0.0	0.0	45.0	0.0	0.0	18.0	0.0	0.0
unclassified_WX65	0.0	0.0	0.0	0.0	0.0	9.0	0.0	0.0	11.0	2.0	44.0	0.0	6.0	0.0	0.0
unclassified_Woesearchaeales	0.0	0.0	0.0	0.0	1.0	0.0	4.0	0.0	0.0	0.0	0.0	0.0	1.0	7.0	69.0
unclassified_Woeseia	2.0	0.0	38.0	22.0	1.0	1.0	4.0	2.0	22.0	82.0	1.0	1658.0	3.0	0.0	31.0
unclassified_Woeseiaceae	0.0	0.0	2.0	0.0	0.0	0.0	0.0	0.0	0.0	4.0	0.0	37.0	0.0	0.0	0.0
unclassified_Xanthobacteraceae	2.0	5.0	1.0	61.0	2.0	93.0	94.0	25.0	138.0	33.0	448.0	3.0	114.0	2.0	3.0
unclassified_YC_ZSS_LKJ147	0.0	0.0	0.0	130.0	0.0	9.0	39.0	0.0	6.0	93.0	1.0	1.0	36.0	0.0	0.0
unclassified_YM_S32_TM7_50_20	0.0	0.0	0.0	34.0	0.0	0.0	38.0	3.0	0.0	29.0	2.0	0.0	35.0	0.0	0.0
unclassified_[Clostridium]_methylpentosum_group	8.0	0.0	0.0	0.0	0.0	0.0	0.0	0.0	0.0	0.0	0.0	0.0	0.0	0.0	0.0
unclassified_[Eubacterium]_brachy_group	17.0	29.0	0.0	90.0	12.0	8.0	0.0	113.0	16.0	0.0	25.0	4.0	5.0	9.0	0.0
unclassified_[Eubacterium]_coprostanoligenes_group	64.0	17.0	6.0	9.0	48.0	162.0	7.0	18.0	69.0	9.0	179.0	13.0	51.0	25.0	39.0
unclassified_[Eubacterium]_fissicatena_group	0.0	0.0	0.0	1.0	9.0	95.0	0.0	1.0	17.0	0.0	8.0	3.0	13.0	7.0	10.0
unclassified_[Eubacterium]_nodatum_group	13.0	59.0	0.0	31.0	0.0	29.0	0.0	0.0	4.0	0.0	69.0	0.0	2.0	0.0	0.0
unclassified_[Eubacterium]_siraeum_group	528.0	0.0	0.0	0.0	0.0	0.0	1.0	0.0	0.0	1.0	1.0	45.0	0.0	4.0	138.0
unclassified_[Eubacterium]_xylanophilum_group	82.0	0.0	213.0	0.0	7.0	9.0	0.0	0.0	0.0	1.0	0.0	0.0	4.0	2.0	20.0
unclassified_bacterium_PM5_3	0.0	0.0	0.0	0.0	0.0	0.0	0.0	8.0	0.0	0.0	0.0	0.0	0.0	0.0	0.0
unclassified_bacterium_rJ7	0.0	0.0	0.0	0.0	0.0	1.0	0.0	0.0	0.0	0.0	0.0	0.0	4.0	0.0	1.0
unclassified_candidate_division_SR1_bacterium_MGEHA	82.0	4.0	0.0	0.0	4.0	0.0	0.0	0.0	0.0	0.0	0.0	0.0	0.0	6.0	0.0
unclassified_dgA_11_gut_group	0.0	0.0	0.0	0.0	0.0	2.0	0.0	0.0	10.0	0.0	5.0	0.0	0.0	0.0	0.0
unclassified_koll11	0.0	0.0	0.0	0.0	0.0	0.0	0.0	0.0	0.0	0.0	0.0	11.0	0.0	0.0	0.0
unclassified_mle1_7	0.0	0.0	0.0	0.0	0.0	1.0	0.0	0.0	1.0	0.0	4.0	0.0	1.0	0.0	0.0
unclassified_wb1_P19	0.0	0.0	0.0	0.0	0.0	17.0	0.0	1.0	24.0	0.0	58.0	0.0	13.0	0.0	0.0
uncultured_Acidimicrobiaceae_bacterium	0.0	0.0	0.0	0.0	0.0	4.0	0.0	0.0	3.0	0.0	25.0	0.0	2.0	0.0	0.0
uncultured_Acidimicrobiia_bacterium	0.0	0.0	1.0	4.0	2.0	3.0	1.0	32.0	2.0	0.0	9.0	1.0	5.0	0.0	0.0
uncultured_Aciditerrimonas_sp.	0.0	0.0	0.0	0.0	0.0	4.0	0.0	3.0	8.0	0.0	21.0	1.0	7.0	0.0	0.0
uncultured_Acidobacteria_bacterium	0.0	0.0	12.0	182.0	0.0	85.0	164.0	10.0	114.0	223.0	185.0	314.0	128.0	1.0	3.0
uncultured_Actinomycetales_bacterium	3.0	0.0	0.0	62.0	0.0	58.0	65.0	6.0	68.0	136.0	146.0	8.0	95.0	2.0	6.0
uncultured_Alphaproteobacteria_bacterium	0.0	0.0	6.0	154.0	0.0	7.0	104.0	5.0	21.0	123.0	42.0	204.0	87.0	0.0	0.0
uncultured_Amaricoccus_sp.	0.0	0.0	0.0	0.0	0.0	2.0	0.0	0.0	1.0	0.0	20.0	0.0	4.0	0.0	0.0
uncultured_Aminicenantes_bacterium	0.0	0.0	2.0	0.0	0.0	0.0	0.0	0.0	0.0	8.0	0.0	95.0	0.0	0.0	1.0
uncultured_Archangiaceae_bacterium	0.0	0.0	1.0	36.0	0.0	1.0	0.0	0.0	8.0	18.0	0.0	1.0	10.0	0.0	0.0
uncultured_Armatimonadetes_bacterium	0.0	0.0	0.0	1.0	0.0	0.0	7.0	0.0	2.0	4.0	0.0	0.0	5.0	0.0	0.0
uncultured_Bacteriovorax_sp.	0.0	0.0	0.0	0.0	0.0	1.0	0.0	1.0	0.0	11.0	1.0	0.0	1.0	0.0	0.0
uncultured_Bacteroidales_bacterium	636.0	4.0	26.0	5.0	28.0	71.0	3.0	49.0	126.0	41.0	356.0	477.0	12.0	26.0	824.0
uncultured_Bacteroidetes_bacterium	0.0	30.0	1.0	32.0	12.0	12.0	16.0	0.0	10.0	14.0	12.0	74.0	7.0	4.0	10.0
uncultured_Barnesiella_sp.	20.0	0.0	0.0	3.0	0.0	152.0	0.0	0.0	34.0	1.0	8.0	2.0	12.0	0.0	0.0
uncultured_Caldicoprobacter_sp.	0.0	11.0	0.0	0.0	0.0	0.0	0.0	0.0	0.0	0.0	0.0	0.0	0.0	0.0	0.0
uncultured_Candidatus_Rokubactera_bacterium	0.0	0.0	0.0	0.0	0.0	13.0	0.0	1.0	13.0	0.0	86.0	0.0	10.0	0.0	0.0
uncultured_Candidatus_Saccharibacteria_bacterium	57.0	67.0	0.0	1056.0	48.0	4.0	1294.0	57.0	43.0	1503.0	1.0	0.0	502.0	54.0	101.0
uncultured_Capnocytophaga_sp.	6.0	0.0	0.0	0.0	0.0	0.0	0.0	0.0	0.0	0.0	0.0	0.0	0.0	0.0	0.0
uncultured_Caulobacter_sp.	0.0	0.0	0.0	0.0	0.0	0.0	1.0	0.0	0.0	15.0	3.0	1.0	2.0	0.0	0.0
uncultured_Chitinophagaceae_bacterium	0.0	0.0	0.0	1.0	0.0	27.0	13.0	5.0	54.0	6.0	106.0	1.0	21.0	0.0	0.0
uncultured_Chlorobi_bacterium	0.0	0.0	3.0	13.0	0.0	2.0	0.0	0.0	2.0	7.0	5.0	41.0	0.0	0.0	1.0
uncultured_Chlorobiales_bacterium	0.0	0.0	0.0	3.0	0.0	0.0	0.0	1.0	1.0	4.0	1.0	0.0	8.0	0.0	0.0
uncultured_Chloroflexi_bacterium	0.0	0.0	0.0	1.0	0.0	5.0	8.0	0.0	2.0	8.0	11.0	2.0	6.0	0.0	0.0
uncultured_Chondromyces_sp.	0.0	0.0	0.0	0.0	0.0	2.0	0.0	0.0	0.0	0.0	9.0	0.0	3.0	0.0	0.0
uncultured_Clostridia_bacterium	9.0	0.0	0.0	0.0	0.0	0.0	0.0	0.0	0.0	0.0	0.0	0.0	0.0	0.0	27.0
uncultured_Clostridiales_bacterium	330.0	20.0	0.0	27.0	0.0	26.0	1.0	11.0	13.0	1.0	20.0	5.0	7.0	2.0	92.0
uncultured_Clostridium_sp.	1.0	0.0	10.0	6.0	32.0	6.0	2.0	12.0	11.0	9.0	33.0	11.0	10.0	13.0	13.0
uncultured_Conexibacteraceae_bacterium	0.0	0.0	0.0	0.0	0.0	0.0	13.0	0.0	0.0	0.0	7.0	0.0	0.0	0.0	0.0
uncultured_Coriobacteriales_bacterium	7.0	0.0	17.0	0.0	0.0	4.0	0.0	0.0	0.0	0.0	0.0	0.0	1.0	0.0	0.0
uncultured_Coxiellaceae_bacterium	0.0	0.0	0.0	0.0	0.0	0.0	0.0	0.0	0.0	8.0	0.0	6.0	8.0	0.0	0.0
uncultured_Cytophagales_bacterium	0.0	0.0	0.0	14.0	0.0	0.0	0.0	0.0	0.0	0.0	0.0	12.0	0.0	0.0	0.0
uncultured_Deferribacteres_bacterium	0.0	0.0	1.0	0.0	0.0	0.0	0.0	0.0	0.0	0.0	0.0	109.0	0.0	0.0	1.0
uncultured_Desulfobacterales_bacterium	0.0	0.0	1.0	0.0	0.0	0.0	0.0	0.0	0.0	0.0	0.0	26.0	0.0	0.0	2.0
uncultured_Desulfobulbaceae_bacterium	0.0	0.0	6.0	0.0	0.0	0.0	0.0	0.0	0.0	14.0	0.0	120.0	0.0	0.0	1.0
uncultured_Desulfocaldus_sp.	0.0	0.0	0.0	95.0	0.0	2.0	110.0	0.0	1.0	100.0	1.0	1.0	87.0	0.0	0.0
uncultured_Desulfovibrionaceae_bacterium	0.0	0.0	1.0	0.0	0.0	7.0	0.0	5.0	15.0	0.0	20.0	2.0	7.0	0.0	0.0
uncultured_Desulfovirga_sp.	0.0	1.0	0.0	0.0	0.0	11.0	6.0	4.0	21.0	1.0	66.0	1.0	12.0	0.0	1.0
uncultured_Dokdonella_sp.	0.0	0.0	0.0	0.0	0.0	0.0	0.0	0.0	1.0	0.0	14.0	0.0	3.0	0.0	1.0
uncultured_Erysipelotrichaceae_bacterium	9.0	79.0	0.0	0.0	221.0	0.0	0.0	0.0	13.0	0.0	0.0	31.0	0.0	122.0	0.0
uncultured_Erysipelotrichia_bacterium	6.0	0.0	0.0	0.0	0.0	0.0	0.0	0.0	0.0	0.0	0.0	0.0	0.0	1.0	0.0
uncultured_Eubacteriaceae_bacterium	0.0	36.0	0.0	231.0	0.0	7.0	0.0	4.0	6.0	0.0	37.0	4.0	5.0	0.0	0.0
uncultured_Ferrimicrobium_sp.	0.0	0.0	0.0	0.0	0.0	12.0	0.0	2.0	17.0	0.0	87.0	0.0	7.0	1.0	0.0
uncultured_Firmicutes_bacterium	237.0	0.0	0.0	55.0	0.0	8.0	12.0	1.0	10.0	15.0	16.0	46.0	12.0	0.0	118.0
uncultured_Gemmatimonadales_bacterium	0.0	0.0	0.0	52.0	0.0	63.0	105.0	5.0	102.0	148.0	235.0	3.0	134.0	0.0	3.0
uncultured_Gemmatimonadetes_bacterium	0.0	0.0	0.0	0.0	0.0	0.0	12.0	0.0	0.0	2.0	1.0	0.0	8.0	0.0	0.0
uncultured_Haliscomenobacter_sp.	0.0	0.0	0.0	55.0	0.0	0.0	11.0	0.0	2.0	72.0	0.0	0.0	11.0	0.0	0.0
uncultured_High_GC_Gram_positive_bacterium_Sva0996	0.0	0.0	0.0	0.0	0.0	0.0	0.0	0.0	0.0	4.0	0.0	7.0	0.0	0.0	0.0
uncultured_Kiritimatiellaeota_bacterium	0.0	0.0	0.0	0.0	0.0	0.0	0.0	0.0	0.0	0.0	0.0	5.0	0.0	0.0	0.0
uncultured_Kofleriaceae_bacterium	0.0	0.0	0.0	0.0	0.0	0.0	0.0	0.0	0.0	0.0	0.0	6.0	0.0	0.0	0.0
uncultured_Lachnospiraceae_bacterium	0.0	33.0	0.0	44.0	0.0	0.0	0.0	0.0	5.0	0.0	0.0	0.0	0.0	0.0	0.0
uncultured_Latescibacteria_bacterium	0.0	0.0	1.0	0.0	0.0	0.0	0.0	0.0	0.0	0.0	0.0	13.0	0.0	0.0	0.0
uncultured_Lentisphaerae_bacterium	0.0	0.0	1.0	0.0	0.0	0.0	0.0	0.0	0.0	0.0	0.0	2.0	0.0	0.0	0.0
uncultured_Lysobacter_sp.	0.0	0.0	0.0	7.0	0.0	0.0	3.0	0.0	0.0	0.0	0.0	0.0	1.0	0.0	0.0
uncultured_Microgenomates_group_bacterium	0.0	0.0	0.0	37.0	0.0	0.0	9.0	0.0	0.0	40.0	0.0	0.0	8.0	0.0	0.0
uncultured_Mollicutes_bacterium	0.0	0.0	0.0	0.0	0.0	0.0	7.0	0.0	0.0	0.0	6.0	0.0	1.0	0.0	0.0
uncultured_Mycoplasma_sp.	0.0	0.0	0.0	4.0	0.0	0.0	0.0	0.0	0.0	4.0	0.0	0.0	2.0	0.0	0.0
uncultured_Myxococcales_bacterium	0.0	0.0	2.0	0.0	0.0	17.0	0.0	2.0	30.0	0.0	92.0	1.0	20.0	0.0	0.0
uncultured_Nannocystineae_bacterium	0.0	0.0	0.0	0.0	0.0	0.0	0.0	0.0	2.0	0.0	5.0	0.0	0.0	0.0	0.0
uncultured_Nitrospira_sp.	0.0	0.0	0.0	0.0	0.0	13.0	0.0	0.0	19.0	0.0	54.0	0.0	10.0	0.0	0.0
uncultured_Oceanibaculum_sp.	0.0	0.0	0.0	0.0	0.0	0.0	0.0	16.0	0.0	0.0	0.0	0.0	0.0	0.0	0.0
uncultured_Oscillatoriales_cyanobacterium	0.0	0.0	1.0	0.0	0.0	25.0	0.0	0.0	35.0	0.0	0.0	2.0	0.0	0.0	0.0
uncultured_Paenibacillus_sp.	0.0	0.0	0.0	0.0	0.0	0.0	0.0	0.0	0.0	0.0	0.0	0.0	3.0	0.0	0.0
uncultured_Paracraurococcus_sp.	0.0	0.0	1.0	17.0	0.0	4.0	37.0	1.0	2.0	41.0	0.0	1.0	35.0	0.0	0.0
uncultured_Parcubacteria_group_bacterium	0.0	0.0	1.0	0.0	0.0	0.0	0.0	0.0	0.0	0.0	0.0	8.0	0.0	0.0	0.0
uncultured_Polyangiaceae_bacterium	0.0	0.0	0.0	0.0	0.0	0.0	0.0	0.0	1.0	0.0	0.0	0.0	8.0	0.0	0.0
uncultured_Prevotella_sp.	0.0	259.0	0.0	8.0	0.0	0.0	0.0	0.0	0.0	0.0	0.0	0.0	0.0	0.0	0.0
uncultured_Rhodobium_sp.	0.0	1.0	0.0	0.0	0.0	9.0	18.0	2.0	9.0	19.0	52.0	0.0	12.0	0.0	1.0
uncultured_Rhodospirillaceae_bacterium	0.0	0.0	2.0	4.0	0.0	2.0	14.0	0.0	0.0	52.0	0.0	36.0	16.0	0.0	0.0
uncultured_Rhodospirillales_bacterium	0.0	0.0	0.0	0.0	0.0	0.0	3.0	0.0	1.0	5.0	5.0	3.0	3.0	0.0	1.0
uncultured_Roseobacter_sp.	0.0	0.0	0.0	13.0	0.0	0.0	0.0	0.0	0.0	0.0	1.0	1.0	3.0	0.0	0.0
uncultured_Rubrobacter_sp.	0.0	0.0	0.0	0.0	0.0	1.0	2.0	1.0	1.0	3.0	4.0	0.0	6.0	0.0	0.0
uncultured_Rubrobacteria_bacterium	0.0	0.0	0.0	0.0	0.0	4.0	0.0	1.0	3.0	0.0	18.0	0.0	4.0	0.0	0.0
uncultured_Ruminococcaceae_bacterium	28.0	0.0	0.0	26.0	0.0	85.0	3.0	2.0	8.0	2.0	4.0	3.0	6.0	0.0	6.0
uncultured_Ruminococcus_sp.	0.0	0.0	0.0	0.0	0.0	0.0	0.0	0.0	0.0	0.0	3.0	1.0	1.0	0.0	0.0
uncultured_Sorangiineae_bacterium	0.0	0.0	0.0	0.0	0.0	1.0	0.0	0.0	1.0	0.0	0.0	0.0	2.0	0.0	0.0
uncultured_Sphingobacteriia_bacterium	0.0	0.0	1.0	0.0	0.0	0.0	0.0	0.0	0.0	0.0	16.0	39.0	0.0	0.0	0.0
uncultured_Sphingomonadaceae_bacterium	0.0	0.0	0.0	11.0	0.0	2.0	5.0	0.0	6.0	7.0	2.0	2.0	2.0	0.0	0.0
uncultured_Spirochaetes_bacterium	0.0	0.0	0.0	0.0	0.0	0.0	0.0	0.0	0.0	0.0	0.0	4.0	0.0	0.0	0.0
uncultured_Sporosarcina_sp.	0.0	0.0	0.0	0.0	0.0	9.0	0.0	0.0	9.0	0.0	14.0	0.0	0.0	0.0	0.0
uncultured_Syntrophobacteraceae_bacterium	0.0	0.0	0.0	16.0	0.0	3.0	8.0	1.0	0.0	11.0	3.0	0.0	7.0	0.0	0.0
uncultured_Termite_group_1_bacterium	0.0	0.0	0.0	0.0	0.0	0.0	0.0	0.0	0.0	10.0	0.0	0.0	1.0	0.0	0.0
uncultured_Thermus_Deinococcus_group_bacterium	0.0	0.0	0.0	0.0	0.0	0.0	7.0	0.0	0.0	33.0	0.0	0.0	7.0	0.0	0.0
uncultured_Truepera_sp.	0.0	0.0	0.0	10.0	0.0	0.0	0.0	0.0	0.0	0.0	0.0	0.0	0.0	0.0	0.0
uncultured_Verrucomicrobia_bacterium	0.0	0.0	1.0	0.0	0.0	11.0	3.0	1.0	14.0	26.0	83.0	50.0	9.0	0.0	53.0
uncultured_Verrucomicrobiales_bacterium_HF0070_30L02	0.0	0.0	0.0	0.0	0.0	0.0	0.0	0.0	0.0	0.0	0.0	2.0	0.0	0.0	10.0
uncultured_Verrucomicrobium_sp.	0.0	0.0	0.0	0.0	0.0	0.0	0.0	0.0	0.0	0.0	0.0	5.0	0.0	0.0	0.0
uncultured_actinobacterium	0.0	0.0	3.0	154.0	0.0	51.0	115.0	5.0	61.0	199.0	126.0	49.0	98.0	0.0	17.0
uncultured_archaeon	0.0	0.0	0.0	0.0	1.0	0.0	0.0	0.0	0.0	0.0	0.0	0.0	2.0	2.0	14.0
uncultured_bacterium_CSL142	0.0	0.0	0.0	0.0	0.0	0.0	0.0	2.0	0.0	0.0	3.0	0.0	0.0	0.0	0.0
uncultured_beta_proteobacterium	0.0	0.0	0.0	0.0	0.0	0.0	6.0	0.0	0.0	7.0	0.0	0.0	3.0	42.0	0.0
uncultured_compost_bacterium	0.0	0.0	0.0	44.0	0.0	0.0	0.0	0.0	0.0	0.0	0.0	46.0	0.0	0.0	0.0
uncultured_cyanobacterium	1.0	0.0	1.0	1.0	0.0	7.0	0.0	7.0	15.0	1.0	16.0	2.0	5.0	0.0	0.0
uncultured_deep_sea_bacterium	0.0	0.0	0.0	10.0	0.0	0.0	24.0	0.0	0.0	13.0	0.0	11.0	2.0	0.0	0.0
uncultured_delta_proteobacterium	0.0	0.0	117.0	78.0	0.0	14.0	18.0	59.0	11.0	77.0	13.0	897.0	21.0	0.0	29.0
uncultured_endolithic_bacterium	0.0	0.0	0.0	0.0	0.0	5.0	0.0	0.0	5.0	0.0	0.0	0.0	0.0	0.0	0.0
uncultured_gamma_proteobacterium	0.0	0.0	147.0	22.0	6.0	50.0	6.0	4.0	65.0	25.0	91.0	1282.0	34.0	4.0	22.0
uncultured_hydrocarbon_seep_bacterium_BPC110	0.0	0.0	2.0	0.0	0.0	0.0	0.0	0.0	0.0	0.0	0.0	12.0	0.0	0.0	1.0
uncultured_marine_bacterium	0.0	0.0	0.0	0.0	0.0	0.0	0.0	43.0	0.0	0.0	26.0	1.0	0.0	0.0	4.0
uncultured_marine_microorganism	0.0	0.0	0.0	0.0	0.0	0.0	0.0	70.0	0.0	0.0	0.0	0.0	0.0	0.0	5.0
uncultured_microorganism	0.0	0.0	0.0	61.0	0.0	0.0	84.0	0.0	0.0	68.0	2.0	0.0	35.0	0.0	0.0
uncultured_planctomycete	0.0	0.0	2.0	0.0	0.0	0.0	11.0	0.0	0.0	0.0	0.0	123.0	0.0	0.0	0.0
uncultured_proteobacterium	0.0	0.0	0.0	0.0	0.0	2.0	24.0	0.0	1.0	5.0	19.0	11.0	3.0	0.0	0.0
uncultured_rumen_bacterium	400.0	6.0	47.0	3.0	6.0	129.0	15.0	10.0	49.0	20.0	79.0	321.0	23.0	3.0	163.0
uncultured_sediment_bacterium	1.0	0.0	15.0	1.0	6.0	0.0	0.0	0.0	0.0	40.0	0.0	546.0	1.0	10.0	19.0
uncultured_soil_bacterium	0.0	0.0	0.0	181.0	0.0	31.0	219.0	1.0	82.0	209.0	205.0	96.0	185.0	1.0	0.0
