# Supplementary material for: Surface Microbiome Profiling of Dental Elevators Using Third‐Generation Sequencing: Implications for Infection Control in Dental Practice
Source: Microbiologyopen. 2025 Dec 8;14(6):e70178. doi: 10.1002/mbo3.70178 (PMC12685768; doi:10.1002/mbo3.70178)
Supplement: Supplementary file 1 — customer_backup. [file MBO3-14-e70178-s001.zip › customer_backup/customer_backup/Abundance_dir/allsample/allsample.species.reabundance]

Species	M10	M16	M13	M14	M06	M07	M04	M05	M02	M17	M01	M15	M12	M08	M09
Abditibacterium_utsteinense	0.0	0.0	0.0	0.000888307857334406	0.0	0.0002093977720077058	9.258544865365329e-05	3.484684810258912e-05	0.00024181847493148477	0.000890747136884203	1.8024188460914547e-05	5.44069640914037e-05	0.00033029691954662395	0.0	0.0
Abiotrophia_defectiva	0.0	0.0	0.0	0.0	0.0	0.0	0.0	0.0012544865316932085	0.0011284862163469288	0.0	0.0	0.0	0.0	0.0	0.0002305551438499415
Acetatifactor_muris	0.0012531764542068435	0.0	0.0	0.0	0.0	2.0939777200770582e-05	1.543090810894221e-05	0.0	0.0	0.0	0.0	0.0	0.0	2.0682523267838682e-05	0.00041170561401775277
Acetobacter_fabarum	3.481045706130121e-05	0.0	0.0032584868771846675	0.00023464735854116382	0.001109085098783766	0.04659100427171455	0.00020060180541624876	0.0009234414747186117	0.02537078832822828	0.11303399381930558	0.0016221769614823093	0.0001088139281828074	0.0	0.0007859358841778697	0.00018115047016781122
Achromobacter_xylosoxidans	1.7405228530650607e-05	0.005835778568267135	0.0	1.6760525610083132e-05	0.0	4.1879554401541165e-05	0.0	0.00036589190507718575	0.0	0.00010907107798582076	0.00034245958075737636	0.0	0.0018079410333078367	0.0012616339193381593	0.002025591620967344
Aciditerrimonas_ferrireducens	0.0	0.0	0.0	0.00011732367927058191	0.0	0.0	1.543090810894221e-05	0.0	0.0	3.635702599527359e-05	0.0	0.0	3.4768096794381466e-05	0.0	0.0
Acidobacteria_bacterium_IGE_018	0.0	0.0	0.0	0.0	0.0	0.0	0.0002314636216341332	0.0	0.0	0.0	0.0	0.0	1.7384048397190733e-05	0.0	0.0
Acidobacteria_bacterium_LX3	0.0	0.0	0.0	1.6760525610083132e-05	0.0	0.0	9.258544865365329e-05	0.0	0.0	0.0	1.8024188460914547e-05	0.0	0.00012168833878033516	0.0	0.0
Acidobacteria_bacterium_WWH8	0.0	0.0	0.0	0.000251407884151247	0.0	0.0007119524248261999	7.715454054471106e-05	0.00010454054430776735	0.0007053038852168305	0.00036357025995273584	0.0035868135037219946	1.8135654697134567e-05	0.000660593839093248	0.0	1.646822456071011e-05
Acidobacteria_bacterium_WX184	0.0	0.0	0.0	0.00030168946098149636	0.0	2.0939777200770582e-05	0.0	0.0	2.015153957762373e-05	0.0	0.0	0.0	0.000330296919546624	0.0	0.0
Acidobacteria_bacterium_WY11	0.0	0.0	0.0	0.0	0.0	8.375910880308233e-05	0.0	0.0	0.00010075769788811867	0.0	0.00012616931922640183	0.0	1.7384048397190733e-05	0.0	0.0
Acidobacteria_bacterium_WY67	0.0	0.0	0.0	0.0003519710378117458	1.8798052521758747e-05	4.1879554401541165e-05	9.258544865365329e-05	0.0	0.0	0.0	3.604837692182909e-05	1.8135654697134567e-05	5.215214519157222e-05	0.0	0.0
Acidovorax_radicis	0.0	0.00021310427356031672	0.0	0.0	0.0	0.0	0.0	0.0	2.015153957762373e-05	1.8178512997636796e-05	0.00019826607307006001	0.0	0.0	0.0	0.0
Acidovorax_wautersii	0.0023148953945765307	0.0	0.00693169026601102	0.00033521051220166266	0.0007707201533921086	0.00010469888600385292	0.0005246508757040352	0.007422378645851483	0.0	0.0017451372477731322	1.8024188460914547e-05	0.0049873050417120045	0.0020860858076628885	0.0017373319544984488	0.004314674834906049
Acinetobacter_junii	0.0	0.0	0.0	0.0	0.0	2.0939777200770582e-05	9.258544865365329e-05	0.00031362163292330213	0.0	0.0	1.8024188460914547e-05	0.0	1.7384048397190733e-05	0.0	0.0
Acinetobacter_lwoffii	0.0012357712256761929	0.00026228218284346673	7.405651993601516e-05	0.0	0.0	0.0003978557668146411	0.0001388781729804799	0.0024044325190786487	0.0002015153957762373	9.089256498818396e-05	0.00021629026153097456	5.44069640914037e-05	0.0006779778874904387	2.0682523267838682e-05	3.293644912142022e-05
Acinetobacter_pittii	0.0	0.0	0.0	0.0	0.0	0.0	1.543090810894221e-05	0.0	0.00018136385619861359	0.0	0.0	1.8135654697134567e-05	3.4768096794381466e-05	0.0	0.0
Actibacter_haliotis	0.0	0.0	0.0013182060548610698	0.0	0.0	0.0	0.0	0.0	0.0	0.0	0.0	0.0005622052956111716	0.0	0.0	6.587289824284044e-05
Actinobaculum_sp._oral_taxon_183_str._F0552	0.0	0.0007212760028195334	0.020291486462468155	1.6760525610083132e-05	7.519221008703499e-05	0.0004397353212161823	0.0	0.0	0.0021360631952281155	0.0	0.0	3.6271309394269135e-05	1.7384048397190733e-05	2.0682523267838682e-05	0.000148214021046391
Actinocorallia_lasiicapitis	0.0	0.0	0.0	0.0001005631536604988	0.0	0.0	0.0	0.0	0.0	3.635702599527359e-05	1.8024188460914547e-05	0.0	1.7384048397190733e-05	0.0	0.0
Actinomadura_alba	0.0	0.0	0.0	0.0	0.0	2.0939777200770582e-05	0.0	0.0	8.060615831049492e-05	0.0	7.209675384365819e-05	0.0	0.0	0.0	0.0
Actinomadura_hallensis	0.0	0.0	0.0	0.0	0.0	0.0	6.172363243576884e-05	0.0	0.0	0.0	0.0	0.0	0.0	0.0	0.0
Actinomyces_genomosp._C1	0.0	0.0	0.0	0.0	0.0	0.0	0.0	0.0	0.0003828792519748509	0.0	0.0	0.0	0.0	0.0	0.0
Actinomyces_gerencseriae	0.0	0.00018031900070488336	0.0	3.3521051220166265e-05	0.0003571629979134162	0.0003350364352123293	0.0001388781729804799	0.0	0.007838948895695629	1.8178512997636796e-05	0.0	0.0002176278563656148	0.0	0.00010341261633919338	0.0
Actinomyces_israelii	0.00012183659971455425	0.00013114109142173334	0.0	0.0	0.001259469518957836	4.1879554401541165e-05	0.0	0.0	8.060615831049492e-05	1.8178512997636796e-05	0.0	0.0	0.0	0.000641158221302999	1.646822456071011e-05
Actinomyces_massiliensis	3.481045706130121e-05	0.002967067193416717	0.0014515077907458972	3.3521051220166265e-05	1.8798052521758747e-05	0.0	0.0	0.0	0.0	0.00012724959098345758	0.0	0.0	0.0	4.136504653567735e-05	0.0
Actinomyces_naeslundii	1.7405228530650607e-05	0.00014753372784945002	0.003391788613069495	3.3521051220166265e-05	1.8798052521758747e-05	0.0002722171036100176	3.086181621788442e-05	0.0004007387531797749	0.00036272771239722717	0.0016906017087802215	0.0	1.8135654697134567e-05	0.0	0.0	1.646822456071011e-05
Actinomyces_oricola	0.0	0.0	0.0	0.00033521051220166266	0.0	0.0	0.0	0.0	0.0	0.0	0.0	0.0	0.0	0.0	0.0
Actinomyces_oris	0.0002262679708984579	0.0016228710063439502	0.0014959417027075065	0.000502815768302494	0.0	0.0	0.0	0.0017597658291807507	0.0001410607770433661	0.00019996364297400476	0.0	0.0003627130939426913	0.0	0.0	3.293644912142022e-05
Actinomyces_pacaensis	0.0	0.00018031900070488336	0.0006516973754369335	0.0	0.00011278831513055249	0.0	0.0	0.0	2.015153957762373e-05	0.0	0.0	0.0	0.0	0.00010341261633919338	0.0
Actinomyces_sp._oral_taxon_414	0.00013924182824520486	0.0004917790928315001	0.0029326381894662005	0.0003519710378117458	0.001033892888696731	0.0029943881397101932	0.0	0.00013938739241035647	0.008141221989359987	3.635702599527359e-05	0.0	0.0007616974972796518	0.0	0.0007859358841778697	4.940467368213033e-05
Actinomyces_sp._oral_taxon_448_str._F0400	0.0	0.0005737422749700834	0.10175365839208483	0.0	0.0	0.0001884579948069353	0.0	0.0	0.01620183782040948	0.00010907107798582076	0.0	5.44069640914037e-05	0.0	0.0	0.00013174579648568088
Actinomyces_timonensis	0.0	0.0012130550956510335	0.0	0.00023464735854116382	0.0	0.0	0.0	0.0	0.0	0.0	0.0	0.0	0.0	0.0	0.0
Actinomycetospora_chlora	0.0	0.0	7.405651993601516e-05	0.0	0.0	0.0001256386632046235	0.0	0.0	0.00016121231662098983	0.0	5.407256538274364e-05	0.0	1.7384048397190733e-05	0.0	0.0
Actinoplanes_auranticolor	0.0	0.0	0.0	0.0	0.0	0.00010469888600385292	0.0	0.0	8.060615831049492e-05	0.0	0.00016221769614823092	0.0	3.4768096794381466e-05	0.0	0.0
Actinoplanes_globisporus	0.0	0.0	0.0	0.0	0.0	2.0939777200770582e-05	0.0	0.0	6.045461873287119e-05	0.0	3.604837692182909e-05	0.0	1.7384048397190733e-05	0.0	0.0
Actinoplanes_sediminis	0.0	0.0	0.0	0.0	0.0	6.281933160231175e-05	0.0	1.742342405129456e-05	0.0002619700145091085	0.0	0.0005227014653665219	0.0	3.4768096794381466e-05	0.0	0.0
Actinoplanes_subtropicus	0.0	0.0	0.0	0.0	0.0	2.0939777200770582e-05	0.0	0.0	6.045461873287119e-05	0.0	5.407256538274364e-05	0.0	0.0	0.0	0.0
Actinopolymorpha_pittospori	0.0	0.0	0.0	0.0	0.0	0.0001256386632046235	0.0	0.0	0.00012090923746574241	0.0	0.00025233863845280365	0.0	3.4768096794381466e-05	0.0	0.0
Actinotalea_ferrariae	0.0	0.0	0.0	0.0009218289085545725	0.0	0.0001256386632046235	0.00032404907028778636	0.0	8.060615831049492e-05	0.000527176876931467	1.8024188460914547e-05	3.6271309394269135e-05	0.00029552882275224256	0.0	0.0
Acutalibacter_muris	0.007797542381731472	0.00011474845499401667	0.0	0.0	1.8798052521758747e-05	0.0	1.543090810894221e-05	1.742342405129456e-05	0.0	1.8178512997636796e-05	1.8024188460914547e-05	0.0	0.0	2.0682523267838682e-05	0.002569043031470777
Acutalibacter_sp.	0.006648797298708532	0.0	0.0	1.6760525610083132e-05	0.0	0.0	0.0	0.0	0.0	0.0	0.0	0.0	0.0	0.0	0.0018773775999209523
Adhaeribacter_aerolatus	0.0	0.0	0.0	0.0005530973451327434	0.0	8.375910880308233e-05	0.00024689452974307536	1.742342405129456e-05	2.015153957762373e-05	0.0003090347209598255	0.0	0.0	0.00017384048397190734	0.0	0.0
Adhaeribacter_aerophilus	0.0	0.0	0.0	0.0	0.0	0.00014657844040539408	0.0	0.0	0.00016121231662098983	0.0	1.8024188460914547e-05	1.8135654697134567e-05	3.4768096794381466e-05	0.0	0.0
Adhaeribacter_pallidiroseus	0.0	0.0	0.0	0.0	0.0	0.0001256386632046235	0.0	0.0	0.0002619700145091085	0.0004362843119432831	5.407256538274364e-05	1.8135654697134567e-05	6.953619358876295e-05	0.0	0.0
Adhaeribacter_rhizoryzae	0.0	0.0	0.0	0.00011732367927058191	0.0	2.0939777200770582e-05	0.0	0.0	2.015153957762373e-05	7.271405199054717e-05	0.0	3.6271309394269135e-05	0.0	0.0	0.0
Adhaeribacter_sp.	0.0	0.0	0.0	0.00033521051220166266	0.0	0.00010469888600385292	0.0	0.0	0.00016121231662098983	0.00036357025995273584	0.0	0.0	0.00012168833878033516	0.0	0.0
Adlercreutzia_equolifaciens	0.0	0.0	0.0	1.6760525610083132e-05	3.7596105043517494e-05	6.281933160231175e-05	0.0	0.0	0.0	0.0	0.0	1.8135654697134567e-05	3.4768096794381466e-05	0.0	0.0
Adlercreutzia_mucosicola	0.00017405228530650607	0.0	0.0	0.0	0.0	6.281933160231175e-05	0.0	0.0	0.0	0.0	0.0	0.0	0.0	0.0	0.000296428042092782
Adlercreutzia_muris	0.00012183659971455425	1.6392636427716667e-05	0.0	1.6760525610083132e-05	0.0	0.00035597621241309995	0.0	0.0	6.045461873287119e-05	0.0	0.0008651610461238982	1.8135654697134567e-05	6.953619358876295e-05	0.0	0.00041170561401775277
Aerococcus_urinaeequi	0.0	0.0	0.0	3.3521051220166265e-05	1.8798052521758747e-05	6.281933160231175e-05	0.0	1.742342405129456e-05	0.0	0.0	1.8024188460914547e-05	3.6271309394269135e-05	0.0	0.0	1.646822456071011e-05
Aeromicrobium_panacisoli	0.0	0.0	0.0	0.0004190131402520783	0.0	0.0	0.00021603271352519093	0.0	0.0	0.0005635339029267406	0.0	1.8135654697134567e-05	0.0004172171615325777	0.0	0.0
Aeromicrobium_sp._Root495	0.0	0.0	0.0	0.0	0.0	0.0	4.629272432682664e-05	0.0	0.0	3.635702599527359e-05	0.0	0.0	0.0	0.0	0.0
Aeromonas_veronii	0.00012183659971455425	0.0	1.4811303987203037e-05	0.0	5.6394157565276245e-05	0.022007705838009883	0.003286783427204691	0.0047391713419521215	0.007516524262453652	0.0	0.0018204430345523691	0.0	0.0065537862457409075	0.0	0.00018115047016781122
Agaricicola_taiwanensis	0.0	0.0	0.0	0.0	0.0	0.0	4.629272432682664e-05	0.0	0.0	0.0	0.0	0.0	0.0	0.0	0.0
Agathobaculum_butyriciproducens	1.7405228530650607e-05	0.0	4.44339119616091e-05	0.00011732367927058191	0.00013158636765231123	0.0001256386632046235	6.172363243576884e-05	0.00019165766456424017	2.015153957762373e-05	0.0002544991819669151	0.0002703628269137183	0.00045339136742836414	0.00017384048397190734	0.0005791106514994829	0.00026349159297136177
Aggregatibacter_actinomycetemcomitans	0.0	0.0	0.0	0.0	0.0	0.0	0.0	0.0	0.0004030307915524746	0.0	0.0	0.0	0.0	0.0	0.0
Aggregatibacter_aphrophilus	0.0040032025620496394	0.0004426011835483501	0.0	1.6760525610083132e-05	0.0	0.0	0.0	0.017144649266473848	0.0	0.0	0.0	0.0	0.0	0.0	0.0
Aggregatibacter_segnis	0.00013924182824520486	0.0020654721898923003	0.0	0.0	0.00015038442017406998	0.0	0.0	0.0012893333797957974	0.00024181847493148483	0.0	0.0	0.0	0.0	4.136504653567735e-05	0.0
Aggregatibacter_sp._HS19_2W_I12	0.00012183659971455425	0.00042620854712063344	0.0	0.0	0.0004323552080004512	0.0	0.0	0.0	0.0	0.0	0.0	0.0	0.0	0.0004963805584281282	0.0
Agrobacterium_albertimagni	0.0	0.0	0.0	0.00016760525610083133	0.0	0.0	0.00035491088650567085	0.0	0.0	0.00023632066896927832	5.407256538274364e-05	1.8135654697134567e-05	0.0006779778874904387	0.0	0.0
Agrobacterium_tumefaciens	0.0	0.0	0.0	0.0	5.6394157565276245e-05	8.375910880308233e-05	9.258544865365329e-05	0.0	8.060615831049492e-05	0.0	5.407256538274364e-05	0.0	5.215214519157222e-05	6.204756980351603e-05	0.0
Agrococcus_citreus	3.481045706130121e-05	0.0	0.0	3.3521051220166265e-05	0.0	0.0001256386632046235	6.172363243576884e-05	0.0	0.00016121231662098983	7.271405199054717e-05	7.209675384365819e-05	7.254261878853827e-05	1.7384048397190733e-05	0.0009307135470527405	1.646822456071011e-05
Agromyces_mediolanus	6.962091412260243e-05	0.0	1.4811303987203037e-05	8.380262805041566e-05	0.0	0.0	9.258544865365329e-05	1.742342405129456e-05	0.0	0.00016360661697873113	1.8024188460914547e-05	1.8135654697134567e-05	3.4768096794381466e-05	0.0	0.0
Agromyces_ramosus	1.7405228530650607e-05	0.0	0.0	0.0	1.8798052521758747e-05	0.0003350364352123293	0.0	3.484684810258912e-05	0.00024181847493148483	1.8178512997636796e-05	0.0008291126692020692	3.6271309394269135e-05	0.00017384048397190734	0.0	0.0
Akkermansia_muciniphila	0.003063320221394507	0.00019671163713260004	4.44339119616091e-05	0.0001005631536604988	1.8798052521758747e-05	0.008019934667895134	0.00012344726487153768	0.00020908108861553476	0.002015153957762373	0.00018178512997636792	0.002198950992231575	0.0002176278563656148	0.0007475140810792017	0.0	8.234112280355055e-05
Alistipes_massiliensis	0.0	0.0	2.9622607974406075e-05	0.0	0.0	0.00014657844040539408	0.00024689452974307536	0.0002265045126668293	0.0008060615831049493	0.00010907107798582076	0.0012616931922640182	0.00014508523757707654	0.00019122453236909806	8.27300930713547e-05	0.0
Alistipes_obesi	1.7405228530650607e-05	4.917790928315001e-05	0.0	0.0	0.0	0.0	0.0	0.0	0.0	0.0	5.407256538274364e-05	0.0	3.4768096794381466e-05	0.0	0.00011527757192497075
Alistipes_putredinis	0.0010791241689003376	0.0	0.0	0.0	0.0	0.0010260490828377586	0.0	0.0005052792974875423	0.00012090923746574241	0.0	0.0	0.0	6.953619358876295e-05	0.0	0.0008069430034747954
Alistipes_shahii	0.0	0.0	2.9622607974406075e-05	3.3521051220166265e-05	0.0	0.0002722171036100176	0.0	0.00020908108861553476	0.0008866677414154443	0.0	0.0014960076422559075	0.00012694958287994197	0.00024337667756067037	0.0	8.234112280355055e-05
Alistipes_sp._CHKCI003	0.0	0.0	0.0	0.0	0.0	2.0939777200770582e-05	0.0	1.742342405129456e-05	4.030307915524746e-05	0.0	5.407256538274364e-05	0.0	3.4768096794381466e-05	0.0	0.0
Alistipes_timonensis	0.0	0.0	0.0	0.0	0.0	4.1879554401541165e-05	0.0	5.227027215388368e-05	0.00012090923746574241	0.0	0.00034245958075737636	3.6271309394269135e-05	1.7384048397190733e-05	0.0	0.0
Alkalibacterium_putridalgicola	0.0	0.0	0.0	0.0	0.0	0.0	0.0002314636216341332	0.0	0.0	0.0	0.0	0.0	0.0	0.0	0.0
Alligator_sinensis__Chinese_alligator	0.0	0.0	0.0	0.0013408420488066506	0.0	4.1879554401541165e-05	0.0004320654270503819	0.0	0.0	0.000618069441919651	0.0	0.0	0.0005041374035185313	0.0	0.0
Alloactinosynnema_sp._YIM_75687	0.0	0.0	0.0	0.0	0.0	0.0	1.543090810894221e-05	0.0	0.0	3.635702599527359e-05	0.0	0.0	0.0	0.0	0.0
Allobaculum_stercoricanis	0.0	0.0004426011835483501	0.0	1.6760525610083132e-05	0.0	0.00322472568891867	0.0	0.0	0.0004030307915524746	0.0	0.00012616931922640183	5.44069640914037e-05	0.000260760725957861	0.0	0.0
Alloprevotella_rava	0.0	0.0	0.0	0.0	0.00105269094121849	0.0	0.0	0.0	0.0	0.0	0.0	0.0005259339862169023	0.0	0.0008479834539813858	0.0
Alloprevotella_tannerae	0.0	0.001852367916331984	0.0	0.005195762939125771	0.008346335319660883	0.0	0.0	0.0	0.0	0.0	0.0	0.0	0.0	0.00953464322647363	0.0
Altererythrobacter_epoxidivorans	0.0	0.0	0.0	0.0014749262536873154	0.0	0.0	0.0008949926703186482	3.484684810258912e-05	6.045461873287119e-05	0.0014906380658062169	1.8024188460914547e-05	0.0	0.0015471803073499758	0.0	0.0
Altererythrobacter_sp._R83_1	0.0	0.0	0.0	0.00026816840976133006	0.0	0.0	0.0	0.0	2.015153957762373e-05	0.00016360661697873113	5.407256538274364e-05	0.0	0.00015645643557471664	0.0	0.0
Alterileibacterium_massiliense	0.0	0.00022949690998803334	0.0	0.0	0.0013158636765231125	0.0	0.0	0.0	0.0	0.0	0.0	0.001378309756982227	0.0	0.0008479834539813858	0.0
Alteromonadaceae_bacterium_PE_TB08W	0.0	0.0	0.0	0.0	0.0	2.0939777200770582e-05	0.0	0.0	0.0	0.0	0.0	0.0009793253536452666	0.0	0.0	4.940467368213033e-05
Amaricoccus_macauensis	0.0	0.0	0.0	0.0	0.0	2.0939777200770582e-05	0.0	0.0	2.015153957762373e-05	0.0	0.0002343144499918891	0.0	0.0	2.0682523267838682e-05	0.0
Amia_calva__bowfin	0.0	0.0	0.0	1.6760525610083132e-05	0.0	0.0025337130412932405	0.0	0.0	0.0	0.0	0.0	0.0	5.215214519157222e-05	0.0	0.0
Aminobacter_niigataensis	0.0	0.0	0.0	0.0	0.0	0.0	0.0	0.0	0.0	5.453553899291038e-05	1.8024188460914547e-05	0.0	0.0003824490647381961	0.0	0.0
Ammoniibacillus_agariperforans	0.0	0.0	0.0	0.0	0.0	0.0	0.0001388781729804799	0.0	0.0	0.0	0.0	0.0	0.0	0.0	0.0
Ammoniphilus_oxalaticus	0.0	0.0	1.4811303987203037e-05	0.0007374631268436577	0.0	6.281933160231175e-05	0.00018517089730730652	0.0	6.045461873287119e-05	0.00032721323395746226	0.00025233863845280365	3.6271309394269135e-05	0.00019122453236909806	0.0	0.0
Amycolatopsis_halophila_YIM_93223	0.0	0.0	0.0	3.3521051220166265e-05	0.0	0.0	0.0	0.0	0.0	0.0	0.0	0.0	3.4768096794381466e-05	0.0	0.0
Amycolatopsis_orientalis	0.0	0.0	0.0	0.0001005631536604988	0.0	0.0	4.629272432682664e-05	0.0	0.0	1.8178512997636796e-05	0.0	0.0	1.7384048397190733e-05	0.0	0.0
Amycolatopsis_thermoflava	0.0	0.0	0.0	0.00013408420488066506	0.0	0.0	4.629272432682664e-05	0.0	0.0	0.0002726776949645519	0.0	0.0	0.00015645643557471664	0.0	0.0
Anaerococcus_obesiensis	0.0	0.0	0.0	0.0	0.0	0.0	0.0	1.742342405129456e-05	0.0	0.0	0.0	0.0	5.215214519157222e-05	0.0	0.0
Anaerocolumna_cellulosilytica	0.0	0.0	1.4811303987203037e-05	0.0	0.0	0.0	0.0	0.0	0.0	0.0	0.0	0.0003808487486398259	0.0	0.0	0.0
Anaerofustis_stercorihominis	0.0	0.0007048833663918168	0.0	0.0	0.0	0.0004397353212161823	0.0	1.742342405129456e-05	0.00010075769788811867	0.0	1.8024188460914547e-05	0.0	3.4768096794381466e-05	0.0	1.646822456071011e-05
Anaeroglobus_geminatus	0.0012009607686148918	0.0052128583840139004	0.0	0.00033521051220166266	0.019155215519672163	0.0	0.0	0.0	0.0025793970659358373	0.0	0.0	0.0	0.0	0.014560496380558428	0.00036230094033562243
Anaerolineae_bacterium_UTCFX1	0.0	0.0	0.0	0.0	0.0	6.281933160231175e-05	0.0	0.0	2.015153957762373e-05	0.0	7.209675384365819e-05	0.0	0.0	0.0	0.0
Anaerostipes_caccae	0.0	0.0	1.4811303987203037e-05	0.0	0.0	0.0014029650724516288	1.543090810894221e-05	3.484684810258912e-05	0.0002821215540867322	0.0	0.00016221769614823092	1.8135654697134567e-05	0.0001390723871775259	0.0	0.0
Anaerostipes_hadrus	8.702614265325304e-05	3.2785272855433335e-05	0.0010367912791042124	0.0008045052292839902	0.0024249487753068787	0.0006910126476254293	0.0005709436000308617	0.001306756803847092	0.0008866677414154443	0.00041810579894564624	0.002613507326832609	0.0005984766050054407	0.0008692024198595369	0.0010754912099276114	0.0016962271297531414
Anaerotignum_lactatifermentans	0.0	0.0006065275478255168	0.0	3.3521051220166265e-05	0.0	2.0939777200770582e-05	0.0	0.0	0.0	0.0	3.604837692182909e-05	0.0	1.7384048397190733e-05	0.0	1.646822456071011e-05
Anaerotruncus_colihominis	0.00031329411355171093	0.0	0.0	0.0	0.0	0.0	0.0	0.0	6.045461873287119e-05	0.0	5.407256538274364e-05	0.0	3.4768096794381466e-05	0.0	1.646822456071011e-05
Anaerotruncus_sp._AT3	0.0	0.0	0.0	0.0	0.0	0.0	0.0	0.0	4.030307915524746e-05	0.0	9.012094230457272e-05	0.0	3.4768096794381466e-05	0.0	0.0
Anaerotruncus_sp._MT15	0.0	0.0	0.0	0.0	0.0	4.1879554401541165e-05	0.0	0.0	4.030307915524746e-05	0.0	7.209675384365819e-05	0.0	1.7384048397190733e-05	0.0	0.0
Angustibacter_sp._RKEM_1664	0.0	0.0	0.0	1.6760525610083132e-05	0.0	0.0	1.543090810894221e-05	0.0	0.0	9.089256498818396e-05	0.0	0.0	0.0	0.0	0.0
Anoxybacillus_flavithermus	0.0	0.0	1.4811303987203037e-05	0.0	0.0	0.0	0.0	0.00012196396835906192	0.0	0.0	0.0	0.0	0.0	0.0	0.0
Anoxybacillus_tepidamans	0.0	0.0005245643656869335	0.0	0.0	0.0	0.0	0.0	0.0	0.0	0.0	0.0	0.0	0.0	0.0	0.0
Aquabacterium_commune	0.0	0.0	0.0	0.00013408420488066506	0.0	0.0	0.0	0.0	0.0	0.0	0.00019826607307006001	0.0	6.953619358876295e-05	0.0	0.0
Aquihabitans_daechungensis	0.0	0.0	0.0	1.6760525610083132e-05	0.0	6.281933160231175e-05	3.086181621788442e-05	1.742342405129456e-05	0.0	0.0	1.8024188460914547e-05	5.44069640914037e-05	1.7384048397190733e-05	0.0	0.0
Aquincola_sp._SR_5_13	0.0	0.0	0.0	0.0	0.0	0.0	0.0	0.0	0.0	0.0	5.407256538274364e-05	0.0	1.7384048397190733e-05	0.0	0.0
Arabia_massiliensis	0.0	0.0	2.9622607974406075e-05	1.6760525610083132e-05	0.0	0.00029315688081078817	0.0	0.00010454054430776735	0.0005037884894405931	0.0	0.0012436690038031039	3.6271309394269135e-05	0.000330296919546624	0.0	0.0
Archangium_gephyra	0.0	0.0	0.0	0.0004022526146419952	0.0	0.0009213501968339057	0.0025923925623022913	3.484684810258912e-05	0.0017934870224085122	0.0002908562079621887	0.0006849191615147527	5.44069640914037e-05	0.0017557888881162644	0.0	0.0
Archangium_violaceum	0.0	0.0	0.0	3.3521051220166265e-05	0.0	2.0939777200770582e-05	0.00016973998919836433	0.0	2.015153957762373e-05	0.00047264133793855663	3.604837692182909e-05	0.0	0.00017384048397190734	0.0	0.0
Arcobacter_sp._CAB	0.0	0.0	0.0	0.0	0.0	0.0	0.0	0.0	0.0	7.271405199054717e-05	0.0	0.0	0.0	0.0	0.0
Arenimicrobium_luteum	0.0	0.0	0.0	0.0	0.0	0.00010469888600385292	0.0	0.0	6.045461873287119e-05	0.0	0.00012616931922640183	0.0	1.7384048397190733e-05	0.0	0.0
Arenimonas_daechungensis	0.0	0.0	0.0	0.0	0.0	2.0939777200770582e-05	0.0	0.0	2.015153957762373e-05	0.0002908562079621887	7.209675384365819e-05	0.0	3.4768096794381466e-05	0.0	0.0
Arenimonas_daejeonensis	0.0	0.0	0.0	0.0	0.0	0.0	6.172363243576884e-05	0.0	0.0	0.0	0.0	0.0	1.7384048397190733e-05	0.0	1.646822456071011e-05
Aridibacter_famidurans	0.0	0.0	0.0	0.0	0.0	2.0939777200770582e-05	0.0	0.0	0.00010075769788811867	9.089256498818396e-05	5.407256538274364e-05	0.0	0.0	0.0	0.0
Aridibacter_nitratireducens	0.0	0.0	0.0	0.00033521051220166266	0.0	0.0001046988860038529	0.0002314636216341332	0.0	6.045461873287119e-05	0.00023632066896927832	0.0	0.0	5.215214519157222e-05	0.0	0.0
Armatimonas_rosea	1.7405228530650607e-05	0.0	0.0	0.000385492089031912	0.0	0.00014657844040539408	0.00021603271352519098	1.742342405129456e-05	0.00010075769788811864	0.0010179967278676604	7.209675384365819e-05	0.0	0.00039983311313538696	0.0	0.0
Arthrobacter_agilis	1.7405228530650607e-05	0.0	0.0	0.00016760525610083133	0.0	0.00048161487561772335	0.0006480981405755727	3.484684810258912e-05	0.0007053038852168306	0.0008362115978912925	0.00010814513076548728	5.44069640914037e-05	0.000330296919546624	2.0682523267838682e-05	0.0
Arthrobacter_citreus	0.0	0.0	0.0	0.0	0.0	0.0	3.086181621788442e-05	0.0	0.0	7.271405199054717e-05	0.00016221769614823092	0.0	6.953619358876295e-05	0.0	0.0
Arthrobacter_globiformis	5.2215685591951816e-05	0.0	1.4811303987203037e-05	0.027520783051756502	1.8798052521758747e-05	0.0003350364352123293	0.017899853406372963	0.00036589190507718575	0.0009269708205706916	0.03562988547536811	0.0009913303653503	7.254261878853827e-05	0.017818649607120506	0.0	3.293644912142022e-05
Arthrobacter_oryzae	0.0	0.0	0.0	0.009369133816036471	1.8798052521758747e-05	0.0005653739844208058	0.005400817838129774	0.00010454054430776735	0.0004231823311300984	0.01501545173604799	0.00034245958075737636	3.6271309394269135e-05	0.0063625617133718105	0.0	0.0
Arthrobacter_subterraneus	8.702614265325304e-05	0.0	0.0	0.0042068919281308655	0.0	4.1879554401541165e-05	0.001959725329835661	5.227027215388368e-05	6.045461873287119e-05	0.002963097618614797	0.0	0.0002176278563656148	0.001773172936513455	0.0	3.293644912142022e-05
Asanoa_endophytica	0.0	0.0	0.0	0.0	0.0	0.00010469888600385292	0.0	0.0	8.060615831049492e-05	0.0	0.00028838701537463275	0.0	3.4768096794381466e-05	0.0	0.0
Asprobacter_aquaticus	0.0	0.0	0.0	0.0	0.0	4.1879554401541165e-05	0.0	1.742342405129456e-05	4.030307915524746e-05	0.0	0.00028838701537463275	1.8135654697134567e-05	6.953619358876295e-05	0.0	0.0
Asteroleplasma_anaerobium	0.0	0.0	0.0	0.0	0.0	0.0	0.0	0.0	0.0	0.0	0.0	0.00014508523757707654	0.0	0.0	0.0
Atopobium_vaginae_DSM_15829	0.0	0.0	0.0	0.0	0.0	0.0	0.0	0.0	0.0	0.0	0.0	0.0	5.215214519157222e-05	0.0	0.0
Atopostipes_sp.	0.0	0.0	0.0	0.0	0.0	0.00010469888600385292	0.0	0.0	0.0	0.0	0.0	0.0	0.0	0.0	0.0
Atopostipes_suicloacalis	0.0	0.0	0.0	0.0	0.0	0.001005109305636988	0.0	0.0	0.00010075769788811867	0.0	3.604837692182909e-05	3.6271309394269135e-05	1.7384048397190733e-05	0.0	0.0
Aureimonas_bacterium_WM06i_B6A	0.0	0.0	1.4811303987203037e-05	0.0	0.0	0.0	0.0	0.0	2.015153957762373e-05	0.0	0.0	1.8135654697134567e-05	0.0	0.0	0.0
Aureimonas_phyllosphaerae	0.0	0.0	0.0	0.0	0.0	0.0	0.0	0.0	0.0	0.0	0.0	0.0	0.0	0.0	4.940467368213033e-05
Avibacterium_gallinarum	0.0	1.6392636427716667e-05	0.002947449493453404	0.0	9.399026260879372e-05	4.1879554401541165e-05	1.543090810894221e-05	1.742342405129456e-05	0.0	1.8178512997636796e-05	0.0	0.0025027203482045697	0.0	8.27300930713547e-05	4.940467368213033e-05
Azoarcus_tolulyticus	0.0	0.0	0.0	0.0006368999731831591	0.0	0.0	0.0	0.0	0.0	0.0002544991819669151	0.0	0.0	6.953619358876295e-05	0.0	0.0
Azohydromonas_australica	0.0	0.0	0.0	0.000502815768302494	0.0	4.1879554401541165e-05	0.0012961962811511454	1.742342405129456e-05	0.0	0.0002908562079621887	0.0	0.0	0.0007648981294763925	0.0	0.0
Azospirillum_brasilense	0.0	0.0	0.0	0.00013408420488066506	0.0	0.0	0.0	0.0	0.0	0.0	0.0	0.0	5.215214519157222e-05	0.0	0.0
Azospirillum_palatum	0.0	0.0	0.0	0.0004190131402520783	0.0	4.1879554401541165e-05	0.0	1.742342405129456e-05	4.030307915524746e-05	0.00010907107798582076	1.8024188460914547e-05	0.0	0.0	0.0	1.646822456071011e-05
Bacillus_horneckiae	0.0	0.0	0.0	0.0	0.0	0.0	0.0	1.742342405129456e-05	0.0	0.0	3.604837692182909e-05	0.0	0.0	0.0	0.0
Bacillus_licheniformis	0.0	0.0	0.00478405118786658	6.704210244033253e-05	0.00033836494539165744	0.00014657844040539408	0.00015430908108942209	0.00010454054430776735	4.030307915524746e-05	0.00010907107798582076	5.407256538274364e-05	0.012078346028291621	8.692024198595367e-05	0.00035160289555325754	0.0004940467368213033
Bacillus_longiquaesitum	0.0002262679708984579	0.0003606380014097667	0.0	0.0008045052292839902	1.8798052521758747e-05	0.009820755507161405	0.0002777563459609598	0.0006272432658466043	0.013441076898275029	0.00019996364297400476	0.030695192948937473	0.0002720348204570185	0.004832765454419025	4.136504653567735e-05	1.646822456071011e-05
Bacillus_mesophilus	0.0	0.0	0.0	0.0007542236524537409	0.0	0.0	0.0012807653730422036	1.742342405129456e-05	0.0	0.002544991819669151	0.0	1.8135654697134567e-05	0.0009735067102426813	0.0	0.0
Bacillus_pumilus	0.00010443137118390363	1.6392636427716667e-05	0.003065939925351028	0.00011732367927058191	1.8798052521758747e-05	2.0939777200770582e-05	3.086181621788442e-05	5.227027215388368e-05	2.015153957762373e-05	0.0	0.0005947982192101801	0.0006166122597025753	1.7384048397190733e-05	0.0	0.000988093473642607
Bacillus_sp.__in__Bacteria	0.0	0.0	0.0	0.0	0.0	0.0	0.00012344726487153768	0.0	0.0	0.0	0.0	0.0	1.7384048397190733e-05	0.0	0.0
Bacillus_subtilis	0.0	0.0	0.0003554712956928728	0.0	0.0	2.0939777200770582e-05	0.0	0.0	0.0	0.0	1.8024188460914547e-05	0.0	1.7384048397190733e-05	0.0	0.0
Bacteriovorax_sp._EPC3	0.0	0.0	0.0	0.0004357736658621615	0.0	0.0	0.00012344726487153768	0.0	2.015153957762373e-05	0.0003635702599527359	0.0	0.0	0.00012168833878033516	0.0	0.0
Bacteroidales_genomosp._P1	0.0	0.0001639263642771667	0.0	0.0	0.0005827396281745213	0.0	0.0	0.0	0.0	0.0	0.0	0.0	0.0	0.0006825232678386764	0.0
Bacteroides_acidifaciens	0.03649876422877432	0.0	2.9622607974406075e-05	0.00011732367927058191	0.0	0.015474495351369463	0.00018517089730730652	1.742342405129456e-05	0.00221666935353861	7.271405199054717e-05	0.00039653214614012003	0.003264417845484222	0.0009387386134482998	6.204756980351603e-05	0.011181924476722165
Bacteroides_caccae	0.0	0.0	0.0	0.0	0.0	0.0	0.0	1.742342405129456e-05	0.0	0.0	0.0	3.6271309394269135e-05	0.0	0.0	1.646822456071011e-05
Bacteroides_caecicola	0.0	0.0	0.0	0.0	0.0	0.0	0.0	0.0	0.00012090923746574241	0.0	0.0	0.0	0.0	0.0	0.0
Bacteroides_caecimuris	0.0016709019389424585	0.00029506745569890004	0.0	0.0	0.0	6.281933160231175e-05	0.0	3.484684810258912e-05	0.0	1.8178512997636796e-05	0.0	0.0	3.4768096794381466e-05	0.0	0.002223210315695865
Bacteroides_fragilis	1.7405228530650607e-05	0.0014753372784945002	0.0	0.0	1.8798052521758747e-05	0.0	0.0	1.742342405129456e-05	2.015153957762373e-05	0.0	0.0	0.0	6.953619358876295e-05	0.0	0.0
Bacteroides_intestinalis	0.000400320256204964	0.0011310919135124502	0.0	0.0	0.0	0.0	0.0	0.0	0.0	0.0	3.604837692182909e-05	0.0	1.7384048397190733e-05	0.0	1.646822456071011e-05
Bacteroides_ovatus	1.7405228530650607e-05	0.0	4.44339119616091e-05	5.028157683024939e-05	0.0	0.000502554652818494	4.629272432682663e-05	0.00027877478482071295	0.0014509108495889087	3.635702599527359e-05	0.002018709107622429	0.00014508523757707654	0.00034768096794381473	0.001220268872802482	4.940467368213034e-05
Bacteroides_sartorii	0.0	0.0	0.0	1.6760525610083132e-05	0.0	0.0010469888600385289	0.0	0.0	0.0002619700145091085	3.635702599527359e-05	0.0	1.8135654697134567e-05	1.7384048397190733e-05	0.0	0.0
Bacteroides_sp._N54.MGS_20	0.0	0.0	0.0	0.0	0.0	0.00014657844040539408	0.0	0.0	0.0	0.0	0.0	0.0	0.0	0.0	0.00036230094033562243
Bacteroides_sp._SLC1_38	0.0	0.0	0.0	0.0	0.0	0.00014657844040539408	0.0	0.0	0.0	0.0	0.0	0.0	1.7384048397190733e-05	0.0	0.0
Bacteroides_stercorirosoris	1.7405228530650607e-05	0.0	0.0003258486877184668	0.00018436578171091442	0.0	0.016940279755423403	6.172363243576884e-05	1.742342405129456e-05	0.002277123972271481	0.00014542810398109434	0.0009552819884284711	0.0003989844033369605	0.0013038036297893054	2.0682523267838682e-05	3.293644912142022e-05
Bacteroides_thetaiotaomicron	0.002558568594005639	9.835581856630002e-05	0.0	0.0	3.7596105043517494e-05	0.0	0.0	3.484684810258912e-05	0.0	0.0	0.0	1.8135654697134567e-05	8.692024198595367e-05	2.0682523267838682e-05	0.0017621000279959816
Bacteroides_vulgatus	0.0	0.0004589938199760667	2.9622607974406075e-05	1.6760525610083132e-05	7.519221008703499e-05	0.000251277326409247	0.0	0.0002265045126668293	6.045461873287119e-05	5.453553899291038e-05	7.209675384365819e-05	0.0001813565469713457	0.0008344343230651555	0.00010341261633919338	1.646822456071011e-05
Bacteroidetes_bacterium_OS_21A	1.7405228530650607e-05	0.0	0.0	0.0005530973451327434	0.0	4.1879554401541165e-05	0.0002623254378520176	0.0	4.030307915524746e-05	0.0002544991819669151	3.604837692182909e-05	0.0	6.953619358876295e-05	0.0	0.0
Bacteroidetes_bacterium_SP18_29	0.0	0.0	0.0	0.0	3.7596105043517494e-05	0.0	0.0	0.0	0.0	0.0	0.0	0.0	0.0	0.0	0.0
Bacteroidetes_oral_taxon_274_str._F0058	0.0	0.005458747930429651	0.0	0.0008715473317243229	0.01889204278436754	0.0003769159896138705	0.0	0.0005401261455901314	0.0011687892955021765	0.0	0.0	0.0	0.0	0.02229576008273009	0.0005105149613820134
Bacteroidia_bacterium_canine_oral_taxon_041	0.0	0.0017376194613379669	0.0	0.0	0.0	0.0	0.0	0.002387009095027355	0.000523940029018217	0.0	0.0	0.0	0.0	0.0	0.0
Bacteroidia_bacterium_feline_oral_taxon_312	0.0	0.0	0.0	0.00016760525610083133	0.00045115326052220985	0.0	0.0	0.0	0.0	0.0	0.0	0.0	0.0	0.00045501551189245087	0.0
Baekduia_soli	0.0	0.0	0.0	0.00018436578171091442	0.0	2.0939777200770582e-05	0.0	1.742342405129456e-05	2.015153957762373e-05	0.0	0.00032443539229646184	0.0	3.4768096794381466e-05	0.0	1.646822456071011e-05
Bariatricus_massiliensis	0.0	0.0	0.00010367912791042124	5.028157683024939e-05	0.0	0.0003978557668146411	1.543090810894221e-05	0.00047043244938495314	0.001712880864098017	1.8178512997636796e-05	0.0025594347614498656	0.00030830612985128765	0.0006084416939016757	0.0	1.646822456071011e-05
Bauldia_consociata	0.0	0.0	0.0	0.0	0.0	4.1879554401541165e-05	0.0	0.0	0.0	1.8178512997636796e-05	5.407256538274364e-05	0.0	6.953619358876295e-05	0.0	0.0
Beduini_massiliensis	0.0	0.0	0.0	1.6760525610083132e-05	0.0	0.0015914230672585644	0.0	0.0	0.00016121231662098983	0.0	5.407256538274364e-05	7.254261878853827e-05	0.00015645643557471664	0.0	0.0
Beijerinckia_sp.	0.0	0.0	0.0	0.0	0.0	0.0	0.00012344726487153768	0.0	2.015153957762373e-05	0.0	0.0	0.0	0.000260760725957861	0.0	0.0
Belnapia_rosea	0.0	0.0	0.0	0.0008045052292839902	0.0	0.0002303375492084764	1.543090810894221e-05	0.0	0.0003828792519748509	9.089256498818396e-05	5.407256538274364e-05	1.8135654697134567e-05	0.00017384048397190734	0.0	0.0
Belnapia_soli	0.0	0.0	0.0	0.00030168946098149636	0.0	0.00029315688081078817	0.0	1.742342405129456e-05	0.0003828792519748509	0.00012724959098345758	0.0004866530884446928	3.6271309394269135e-05	0.00029552882275224256	0.0	0.0
Belnapia_sp._F_4_1	0.0	0.0	0.0	0.0	0.0	6.281933160231175e-05	0.0	0.0	4.030307915524746e-05	0.0	0.00014419350768731635	0.0	0.0	0.0	0.0
Bergeyella_sp._AF14	0.00010443137118390363	0.0	0.0	0.0	0.0	0.0	0.0	0.0	0.0	0.0	0.0	0.0	0.0	0.0	0.0
Betaproteobacteria_bacterium_GR16_43	0.0	0.0	0.0	0.0	0.0	4.1879554401541165e-05	0.0	1.742342405129456e-05	2.015153957762373e-05	0.0	9.012094230457272e-05	0.0	0.0	0.0	0.0
Bifidobacterium_adolescentis	1.7405228530650607e-05	0.0	0.0	0.00021788683293108072	5.6394157565276245e-05	0.0004606750984169528	0.00020060180541624876	0.00033104505697459667	0.00012090923746574241	0.00014542810398109434	0.00034245958075737636	5.44069640914037e-05	0.00019122453236909806	0.0005791106514994829	0.000148214021046391
Bifidobacterium_animalis	5.2215685591951816e-05	0.0	0.0	1.6760525610083132e-05	0.0	0.000251277326409247	1.543090810894221e-05	0.0	0.0	0.0	0.0	0.0014508523757707653	0.0	0.0	0.0005434514105034336
Bifidobacterium_bifidum	0.0	0.0	0.0	1.6760525610083132e-05	0.0	4.1879554401541165e-05	0.0	3.484684810258912e-05	0.0	0.0	0.0	1.8135654697134567e-05	0.0	0.0	0.0
Bifidobacterium_crudilactis	0.0	0.0	0.0	0.0	0.0	0.0	0.0	1.742342405129456e-05	0.0	0.0	0.0	0.0	0.0	4.136504653567735e-05	0.0
Bifidobacterium_dentium	0.0	0.0	0.0	0.0	0.0008647104160009022	0.0	0.0	0.0	0.0002015153957762373	0.0	0.0	0.0	0.0	0.00045501551189245087	0.0
Bifidobacterium_longum	3.481045706130121e-05	0.0	7.405651993601516e-05	3.3521051220166265e-05	1.8798052521758747e-05	0.00020939777200770584	1.543090810894221e-05	0.0002961982088720076	0.00022166693535386104	5.453553899291038e-05	0.00034245958075737636	0.0	3.4768096794381466e-05	0.00022750775594622543	0.00021408691928923146
Bifidobacterium_pseudocatenulatum	8.702614265325304e-05	4.917790928315001e-05	0.0002666034717696546	0.0003519710378117458	0.00013158636765231123	0.001612362844459335	4.629272432682664e-05	0.001237063107641914	0.00024181847493148483	0.0003090347209598255	0.0012616931922640182	0.000253899165759884	0.0003129128711494333	0.00028955532574974146	0.0011692439438104178
Bifidobacterium_pseudolongum	0.0	0.0	1.4811303987203037e-05	3.3521051220166265e-05	0.00020677857773934618	0.001361085518050088	1.543090810894221e-05	1.742342405129456e-05	0.00012090923746574241	0.0	1.8024188460914547e-05	0.001632208922742111	0.0001390723871775259	2.0682523267838682e-05	0.0005105149613820134
Bilophila_wadsworthia	8.702614265325304e-05	0.0	4.44339119616091e-05	0.00013408420488066506	1.8798052521758747e-05	0.0024918334868916994	3.086181621788442e-05	0.0005052792974875423	0.002277123972271482	0.0	0.0029559669075899853	0.0002720348204570185	0.0006953619358876296	0.0002481902792140641	0.000148214021046391
Bittarella_massiliensis	0.0	0.00019671163713260004	1.4811303987203037e-05	0.0	0.0	6.281933160231175e-05	0.0	0.0	4.030307915524746e-05	0.0	0.00014419350768731635	0.0	0.0	0.0	0.0
Blastocatella_fastidiosa	0.0	0.0	0.0	0.0	0.0	0.000251277326409247	0.0	0.0	4.030307915524746e-05	0.0	1.8024188460914547e-05	0.0	0.0	0.0	0.0
Blastococcus_aggregatus	3.481045706130121e-05	0.0	0.0	0.0014078841512469831	0.0	0.00048161487561772335	0.0014350744541316257	1.742342405129456e-05	0.000906819280993068	0.0017087802217778587	0.0010634271191939583	9.067827348567284e-05	0.0013385717265836867	0.0	0.0002305551438499415
Blastomonas_natatoria	0.0	0.0	0.0	0.0009385894341646555	0.0	0.0	0.0010647326595170123	3.484684810258912e-05	0.0	0.0017087802217778587	3.604837692182909e-05	0.0	0.001529796258952785	0.0	0.0
Blautia_caecimuris	1.7405228530650607e-05	0.0	0.0001333017358848273	0.000502815768302494	1.8798052521758747e-05	0.060913811877041625	7.715454054471106e-05	0.00015681081646165104	0.010277285184588102	0.00010907107798582076	0.0020547574845442584	0.0011606819006166125	0.005580279535498227	6.204756980351603e-05	0.000148214021046391
Blautia_coccoides	0.0	0.0009015950035244168	1.4811303987203037e-05	0.0	0.0	0.0001884579948069353	0.0	0.00012196396835906192	0.0002821215540867322	0.0	0.0005046772769056073	3.6271309394269135e-05	8.692024198595367e-05	0.0	0.0
Blautia_hansenii	0.0	0.0	1.4811303987203037e-05	0.0	3.7596105043517494e-05	0.0	0.0	3.484684810258912e-05	6.045461873287119e-05	0.0	0.00014419350768731635	1.8135654697134567e-05	1.7384048397190733e-05	0.0	3.293644912142022e-05
Blautia_massiliensis	0.00019145751383715668	8.196318213858335e-05	0.0003258486877184667	0.0015587288817377313	0.0014286519916536647	0.002973448362509423	0.0005555126919219196	0.001968846917796285	0.0008262131226825731	0.0011997818578440285	0.0017843946576305402	0.0009974610083424013	0.003407273485849385	0.0031644260599793177	0.0036230094033562242
Blautia_obeum	0.0005569673129808193	0.00013114109142173334	0.0013774512708098821	0.004324215607401448	0.0044927345527003395	0.006344752491833487	0.002715839827173829	0.009391225563647769	0.002337578591004353	0.0033084893655698964	0.014581568464879869	0.0027928908233587233	0.008048814407899311	0.0061633919338159255	0.008415262750522866
Blautia_producta	1.7405228530650607e-05	0.0	1.4811303987203037e-05	1.6760525610083132e-05	0.0	0.0033084847977217524	1.543090810894221e-05	0.0	0.0009068192809930678	0.0	0.0006308465961320093	0.00014508523757707654	0.000330296919546624	0.0	3.293644912142022e-05
Blautia_schinkii	0.0	0.0	0.0	0.0	0.0	0.0	0.0	0.0	0.0	1.8178512997636796e-05	7.209675384365819e-05	0.0	3.4768096794381466e-05	0.0	0.0
Blautia_sp._Marseille_P3087	0.0	0.0	0.0006072634634753242	3.3521051220166265e-05	3.7596105043517494e-05	0.0001256386632046235	1.543090810894221e-05	8.71171202564728e-05	0.00010075769788811867	5.453553899291038e-05	0.0002703628269137183	5.44069640914037e-05	0.0	0.0	0.00013174579648568088
Blautia_sp._Ser5	0.0	0.0	5.924521594881215e-05	1.6760525610083132e-05	0.0	0.0001256386632046235	0.0	0.00013938739241035647	0.0005440915685958407	1.8178512997636796e-05	0.001153548061498531	9.067827348567284e-05	0.0003650650163410055	0.0	0.0
Blautia_stercoris	1.7405228530650607e-05	0.0	2.9622607974406075e-05	0.0007207026012335747	0.00046995131304396876	0.0003978557668146411	0.000509219967595093	8.71171202564728e-05	0.0	0.00021814215597164155	0.00032443539229646184	0.0001088139281828074	0.0	0.0006825232678386764	0.00021408691928923146
Bosea_sp._ORS_1414	0.0	0.0	0.0	8.380262805041566e-05	0.0	8.375910880308233e-05	0.00035491088650567085	0.0	0.00016121231662098983	0.00023632066896927832	3.604837692182909e-05	0.0	0.00017384048397190734	0.0	0.0
Bosea_vestrisii	0.0004525359417969158	1.6392636427716667e-05	2.9622607974406075e-05	0.000251407884151247	7.519221008703499e-05	0.0015495435128570231	0.0004012036108324975	0.0009582883228212008	0.0011284862163469288	0.002581348845664425	0.000919233611506642	3.6271309394269135e-05	0.009213545650511093	0.0002481902792140641	0.0089587141610263
Boseongicola_aestuarii	0.0	0.0	1.4811303987203037e-05	0.0	0.0	0.0004606750984169528	0.0	0.0	0.0	0.0	0.0	9.067827348567284e-05	0.0	0.0	1.646822456071011e-05
Boseongicola_sp._MME_063	0.0	0.0	0.0	0.0	0.0	0.0	0.0	0.0	0.0	0.0	0.0	5.44069640914037e-05	0.0	0.0	0.0
Botryobacter_ruber	0.0	0.0	0.0	0.0002011263073209976	0.0	0.0	0.0	0.0	0.0	0.0	0.0	0.0	0.0	0.0	0.0
Brachymonas_sp._enrichment_culture	0.0	0.0003606380014097667	0.0	0.0	0.0	0.0	0.0	0.0	0.0007456069643720781	0.0	0.0	0.0	0.0	0.0	0.0
Bradyrhizobium_jicamae	0.0	0.0	0.00039990520765448187	0.0016257709841780636	0.0	0.0029315688081078817	0.0006943908649023995	0.0004007387531797749	0.004231823311300982	0.0022541356117069624	0.014365278203348894	0.0001088139281828074	0.0037375704053960093	0.0	0.0
Bradyrhizobium_sp.	0.0	0.0	0.0	0.00028492893537141324	0.0	0.0003350364352123293	0.00032404907028778636	1.742342405129456e-05	0.0002821215540867322	0.0008543901108889293	0.0010454029307330438	0.0	0.0009387386134482998	0.0	0.0
Brevibacillus_brevis	1.7405228530650607e-05	0.0	1.4811303987203037e-05	3.3521051220166265e-05	0.0	0.0	0.0	0.0	0.0	0.0	0.0	0.0016140732680449766	8.692024198595367e-05	0.0	0.0
Brevibacillus_panacihumi	0.0	0.0	0.0	8.380262805041566e-05	0.0	4.1879554401541165e-05	0.0	1.742342405129456e-05	0.0	0.0	0.0	0.0	0.0	0.0	1.646822456071011e-05
Brevibacterium_pityocampae	0.0	0.0	0.0	0.00013408420488066506	0.0	0.0	0.0	0.0	0.0	0.0	0.0	0.0	0.0	0.0	0.0
Brevinema_andersonii	0.0	0.0	0.0	0.0	0.0	0.0	1.543090810894221e-05	0.0	0.0	0.0	1.8024188460914547e-05	0.0	1.7384048397190733e-05	0.0	0.0
Brevundimonas_basaltis	0.0	0.0	0.0	0.0005530973451327434	0.0	2.0939777200770582e-05	0.0006943908649023995	0.0	0.0	0.000981639701872387	5.407256538274364e-05	0.0	0.0008518183714623463	0.0	0.0
Brevundimonas_bullata	0.0	0.0	0.0	0.0	0.0	0.0	0.0	0.0	0.0	0.00016360661697873113	0.0	1.8135654697134567e-05	0.0	0.0	1.646822456071011e-05
Brevundimonas_fluminis	0.0	0.0	0.0	0.0	0.0	0.0	0.0	0.0	0.0	9.089256498818396e-05	0.0	0.0	0.0	0.0	0.0
Brevundimonas_vesicularis	0.0	0.0	1.4811303987203037e-05	0.00030168946098149636	0.0	0.0007119524248261999	0.0	0.000714360386103077	0.0002821215540867322	0.0	1.8024188460914547e-05	0.0	1.7384048397190733e-05	0.0018821096173733199	0.00018115047016781122
Brucella_haematophila	1.7405228530650607e-05	0.0	4.44339119616091e-05	0.0006536604987932423	0.0003571629979134162	0.0005234944300192647	0.00018517089730730652	0.001463567620308743	6.045461873287119e-05	0.00470823486638793	0.0014239108884122492	7.254261878853827e-05	0.046815242333634655	0.00018614270941054808	0.050261021359287256
Bulleidia_extructa	0.0	0.0	0.0	0.0	0.0035340338740906447	0.0	0.0	0.0	0.0	0.0	0.0	0.0	0.0	0.002068252326783868	0.0
Burkholderia_stabilis	0.0	0.016130354244873205	0.0	0.0	0.0	0.0	0.0	0.0	0.0	0.00014542810398109434	5.407256538274364e-05	0.0	1.7384048397190733e-05	0.0	1.646822456071011e-05
Burkholderiales_bacterium	0.0	0.0	0.0	0.0	0.0	2.0939777200770582e-05	0.0	0.0	0.0	0.0	1.8024188460914547e-05	1.8135654697134567e-05	3.4768096794381466e-05	0.0	0.0
Butyricicoccus_bacterium_NLAE_zl_H55	0.0	0.0	0.0	0.0	0.0	0.000607253538822347	0.0	0.0	8.060615831049492e-05	0.0	0.0	1.8135654697134567e-05	5.215214519157222e-05	0.0	0.0
Butyricicoccus_pullicaecorum	0.0	0.00027867481927118336	0.0	0.0	0.0	0.0	0.0	0.0	0.0	0.0	1.8024188460914547e-05	0.0	0.0	0.0	0.0
Butyricimonas_virosa	0.0	6.557054571086667e-05	0.0	0.0	0.0	0.0	0.0	0.0	0.0	0.0	0.0	0.0	0.0	0.0	0.0
Butyrivibrio_sp._Marseille_P2984	0.0	0.0	0.0	0.0	0.0	0.0	0.0	0.0	0.0	0.0	0.0	0.0025027203482045697	0.0	0.0	0.0
Butyrivibrio_sp._canine_oral_taxon_113	0.0	0.0006229201842532334	0.0	0.0	0.0017294208320018047	0.0	0.0	0.0	0.0005843946477510881	1.8178512997636796e-05	0.0	0.0	0.0	0.001530506721820062	0.0
Caecibacterium_sporoformans	0.0	0.0	1.4811303987203037e-05	5.028157683024939e-05	0.0	0.00010469888600385292	1.543090810894221e-05	0.0001742342405129456	0.00048363694986296965	0.0	0.0008291126692020692	0.0001088139281828074	8.692024198595367e-05	0.0	0.0
Calorithrix_insularis	0.0	0.0	0.0	0.0	0.0	0.0	0.0	0.0	0.0	0.0	0.0	0.00043525571273122956	0.0	0.0	0.0
Calothrix_desertica_PCC_7102	0.00010443137118390363	0.0	0.0	1.6760525610083132e-05	0.0	0.0	0.0	1.742342405129456e-05	2.015153957762373e-05	0.0	0.0	1.8135654697134567e-05	0.0	0.0	0.0
Campylobacter_concisus	0.0	0.0	0.0	0.0	0.0003195668928698987	0.0	0.0	0.0	0.0	0.0	0.0	0.0	0.0	0.00018614270941054808	0.0
Campylobacter_gracilis	0.000487346398858217	0.057603724406996376	0.010323478879080514	0.00502815768302494	0.0700791398011166	0.0012773264092470055	0.00021603271352519093	0.0	0.010539255199097212	5.453553899291038e-05	1.8024188460914547e-05	0.0	0.0	0.07478800413650466	0.0013503944139782289
Campylobacter_rectus	0.0	0.0075078274838942345	0.0	0.00449182086350228	0.003609226084177679	0.0008794706424323645	0.0	0.0	0.0008463646622601968	0.0	0.0	0.0	0.0	0.003722854188210962	0.0
Candidatus_Actinomarina_minuta	0.00031329411355171093	0.0	0.0	0.0004022526146419952	0.0	0.0	0.0	0.0	2.015153957762373e-05	5.453553899291038e-05	0.0027577008345199263	3.6271309394269135e-05	0.0	0.0	0.000296428042092782
Candidatus_Babela_massiliensis	0.0	0.0	0.0	0.0	0.0	0.0	0.0	0.0	0.0	0.0	0.0	0.0	5.215214519157222e-05	0.0	0.0
Candidatus_Berkiella_aquae	0.0	0.0	0.0	0.0	0.0	0.0	0.0	0.0	0.0	0.00018178512997636792	0.0	0.0	5.215214519157222e-05	0.0	0.0
Candidatus_Dactylopiibacterium_carminicum	0.0	0.0	0.0	0.0	0.0	0.0	0.0	0.0	0.0	0.00016360661697873113	0.0	0.0	1.7384048397190733e-05	0.0	0.0
Candidatus_Dorea_massiliensis_AP6	1.7405228530650607e-05	0.00018031900070488336	0.0	0.00013408420488066506	0.0	8.375910880308233e-05	6.172363243576884e-05	0.00012196396835906192	2.015153957762373e-05	5.453553899291038e-05	0.0	3.6271309394269135e-05	3.4768096794381466e-05	0.00012409513960703203	1.646822456071011e-05
Candidatus_Entotheonella_sp._TSY1	1.7405228530650607e-05	0.0	0.0	0.0003184499865915795	1.8798052521758747e-05	0.0	6.172363243576884e-05	3.484684810258912e-05	4.030307915524746e-05	0.0002544991819669151	1.8024188460914547e-05	1.8135654697134567e-05	8.692024198595367e-05	0.0	1.646822456071011e-05
Candidatus_Nanosynbacter_lyticus	0.00015664705677585547	0.050112289559529864	0.0	0.0003519710378117458	0.0010902870462620074	0.0006491330932238881	0.0002314636216341332	0.0	0.0010881831371916814	0.0	0.0	0.0	0.0	0.0011375387797311269	0.0001976186947285213
Candidatus_Nitrocosmicus_oleophilus	0.0	0.0	0.0	0.0	0.0	2.0939777200770582e-05	0.00010801635676259549	0.0	0.0	1.8178512997636796e-05	1.8024188460914547e-05	0.0	0.0	0.0	0.0
Candidatus_Nitrospira_nitrificans	0.0	0.0	0.0	1.6760525610083132e-05	1.8798052521758747e-05	0.00010469888600385292	0.00020060180541624876	1.742342405129456e-05	0.0001410607770433661	0.0002544991819669151	0.0006849191615147527	0.0	0.0001390723871775259	0.0	0.0
Candidatus_Roseomonas_massiliae	0.0	0.0	0.0	0.0	0.0	0.0013820252952508585	0.0	0.0	0.0	0.0	1.8024188460914547e-05	0.0	0.0	0.0	0.0
Candidatus_Stoquefichus_massiliensis	0.0	0.0	1.4811303987203037e-05	6.704210244033253e-05	0.0	0.00031409665801155874	0.0	0.00010454054430776735	0.0007053038852168306	1.8178512997636796e-05	0.0009372577999675564	5.44069640914037e-05	0.0002781447743550518	0.0	0.0
Capnocytophaga_genosp._AHN8471	0.0	0.0	0.0	0.0	0.0009399026260879373	0.0	0.0	0.0	0.0	0.0	0.0	0.0	0.0	0.001034126163391934	0.0
Capnocytophaga_gingivalis	0.00012183659971455425	0.0037211284690916845	0.0	0.0	3.7596105043517494e-05	2.0939777200770582e-05	1.543090810894221e-05	0.0	0.00024181847493148483	0.0	0.0	0.0	0.0	4.136504653567735e-05	0.0
Capnocytophaga_leadbetteri	0.0	0.0	0.0	0.0	0.0	0.0003769159896138705	0.0	0.0	0.0	0.0	0.0	0.0	0.0	0.0	0.0
Capnocytophaga_ochracea	0.0	0.007098011573201318	0.0	0.0	0.011955561403838563	0.0004606750984169528	0.0	0.0	0.00012090923746574241	0.0	0.0	0.0	0.0	0.011478800413650464	3.293644912142022e-05
Capnocytophaga_sp._oral_taxon_338	0.0	0.0003770306378374834	0.0	0.0	0.00105269094121849	0.0	0.0	0.0	0.0	0.0	0.0	0.0	0.0	0.0011789038262668046	0.0
Capnocytophaga_sputigena	0.00019145751383715668	0.00018031900070488336	0.0	0.0	0.0	0.0	0.0	0.0	0.0	0.0	0.0	0.0	0.0	0.0	0.0
Cardiobacterium_hominis	0.0004525359417969158	0.001852367916331984	0.0	0.0	0.0012970656240013534	0.0	0.0	0.0	0.0009672738997259393	0.0	0.0	0.0	0.0	0.0011168562564632886	0.0
Cardiobacterium_valvarum	0.0	0.0009015950035244168	0.0	0.0	0.002443746827828637	0.0	0.0	0.0	0.0	0.0	0.0	0.0	0.0	0.0016752843846949328	0.00013174579648568088
Catelliglobosispora_koreensis	0.0	0.0	0.0	0.0	0.0	0.0	7.715454054471106e-05	0.0	0.0	0.00012724959098345758	0.0	0.0	0.00015645643557471662	0.0	0.0
Catenibacterium_mitsuokai	0.0	0.0	2.9622607974406075e-05	5.028157683024939e-05	3.7596105043517494e-05	6.281933160231175e-05	1.543090810894221e-05	0.00015681081646165104	0.0001410607770433661	1.8178512997636796e-05	0.0	0.0	0.00017384048397190734	0.00010341261633919338	0.00011527757192497075
Catenuloplanes_nepalensis	0.0	0.0	0.0	0.0	0.0	0.0	0.0	0.0	0.0	3.635702599527359e-05	5.407256538274364e-05	0.0	1.7384048397190733e-05	0.0	0.0
Catonella_morbi	0.0002436731994291085	0.0017540120977656837	0.0	0.0	0.0011654792563490426	0.0	0.0	0.0032407568735407888	2.015153957762373e-05	0.0	0.0	0.0	0.0	0.00047569803516028965	0.0
Caulobacter_endosymbiont_of_Tamarixia_radiata	0.0	0.0	0.0	0.000502815768302494	0.0	0.0	0.0	1.742342405129456e-05	2.015153957762373e-05	0.0	1.8024188460914547e-05	0.0014689880304679	8.692024198595367e-05	0.0	0.0
Caulobacter_henricii	0.0	0.0	0.0	0.0	0.0	6.281933160231175e-05	0.0	0.0	8.060615831049492e-05	0.0	1.8024188460914547e-05	0.0	0.0	0.0	0.0
Caulobacter_sp._JM6	0.0	0.0	0.0	0.00018436578171091442	0.0	0.0	0.00010801635676259549	0.0	8.060615831049492e-05	7.271405199054717e-05	0.0	0.0	6.953619358876295e-05	0.0	0.0
Caulobacter_vibrioides	0.0	0.0	0.0	1.6760525610083132e-05	0.0	2.0939777200770582e-05	7.715454054471106e-05	1.742342405129456e-05	0.00012090923746574241	0.0	0.00019826607307006001	0.0	3.4768096794381466e-05	0.0	0.0
Cellulomonas_aerilata	5.2215685591951816e-05	0.0	1.4811303987203037e-05	0.004324215607401448	1.8798052521758747e-05	0.0021567970516793698	0.0036416943137103615	3.484684810258912e-05	0.0014509108495889087	0.006217051445191783	0.0004686288999837782	0.0002176278563656148	0.002642375356372992	2.0682523267838682e-05	3.293644912142022e-05
Cellulomonas_cellasea	0.0	0.0	1.4811303987203037e-05	0.0	0.0	6.281933160231175e-05	0.0	0.0	0.00012090923746574241	0.0	1.8024188460914547e-05	0.0	3.4768096794381466e-05	0.0	0.0
Cellulomonas_marina	0.0	0.0	0.0	0.0	0.0	0.0	0.0	0.0	0.0	7.271405199054717e-05	0.0	0.0	1.7384048397190733e-05	0.0	0.0
Cenchrus_americanus	0.00031329411355171093	0.0017048341884825335	0.018854789975709458	0.001776615714668812	0.004530330657743858	0.001214507077644694	0.0009104235784275904	0.001463567620308743	0.0005843946477510881	0.002581348845664425	0.006326490149781006	0.02511788175553137	0.00010430429038314445	0.004239917269906929	0.0023384878876208355
Cetobacterium_somerae	5.2215685591951816e-05	0.0	0.0	0.0	0.00018798052521758747	0.0021149174972778287	0.5072139495409305	0.0008189009304108442	0.0002015153957762373	3.635702599527359e-05	0.0002343144499918891	0.0	0.0038244906473819617	2.0682523267838682e-05	0.0
Chelatococcus_asaccharovorans	0.0	0.0	0.0	0.0004190131402520783	0.0	2.0939777200770582e-05	0.0004320654270503819	0.0	2.015153957762373e-05	0.0011088892928558442	3.604837692182909e-05	0.0	0.0006432097906960572	0.0	0.0
Chelatococcus_daeguensis	0.0	0.0	0.0	0.0	0.0	0.0	0.0	0.0	0.0	1.8178512997636796e-05	0.0	0.0	3.4768096794381466e-05	0.0	0.0
Chitinophaga_aurantiaca	0.0	0.0	0.0	0.0008045052292839902	0.0	0.0	0.0	0.0	2.015153957762373e-05	0.00018178512997636792	0.0	0.0	0.00017384048397190734	0.0	0.0
Chitinophaga_soli	0.0	0.0	0.0	0.0	0.0	2.0939777200770582e-05	0.0	0.0	2.015153957762373e-05	0.0	3.604837692182909e-05	0.0	1.7384048397190733e-05	0.0	0.0
Chlamydia_trachomatis	0.0	0.0	0.0	3.3521051220166265e-05	0.0	8.375910880308233e-05	0.0	3.484684810258912e-05	0.0	0.0	0.0	0.0	0.0	4.136504653567735e-05	1.646822456071011e-05
Chloroflexi_bacterium_canine_oral_taxon_405	3.481045706130121e-05	8.196318213858335e-05	0.0	0.000251407884151247	0.00015038442017406998	0.0	0.0	0.0004007387531797749	0.0001410607770433661	3.635702599527359e-05	0.0	0.0	0.0	8.27300930713547e-05	1.646822456071011e-05
Christensenella_massiliensis	0.0	0.00024588954641575005	0.0	0.0	0.0	0.0	0.0	0.0	0.0	0.0	0.0	0.0	1.7384048397190733e-05	2.0682523267838682e-05	0.0
Christensenella_minuta	0.0	0.0	0.0	0.0	0.0	0.0	0.0	0.0	4.030307915524746e-05	0.0	0.00010814513076548728	0.0	3.4768096794381466e-05	0.0	0.0
Christensenellaceae_R_7_group_bacterium_AC2043	0.0	0.00021310427356031672	0.0	0.0	0.0	0.0	0.0	0.0	0.0	0.0	0.0	0.0	0.0	0.0	0.0
Christensenellaceae_R_7_group_bacterium_YE57	0.0	0.0	0.0	1.6760525610083132e-05	0.0	0.000251277326409247	1.543090810894221e-05	0.0	2.015153957762373e-05	0.0	1.8024188460914547e-05	0.0	1.7384048397190733e-05	0.0	0.0
Chromatiaceae_bacterium_2141T.STBD.0c.01a	0.0	0.0	7.405651993601516e-05	0.0	0.0	0.0	0.0	0.0	0.0	0.0	0.0	0.001976786361987668	0.0	0.0	6.587289824284044e-05
Chroococcidiopsis_sp._MMG_6	6.962091412260243e-05	0.0	0.0	0.0	0.0	0.0	0.0	0.0	0.0	0.0	0.0	9.067827348567284e-05	3.4768096794381466e-05	0.0	0.0
Chroococcidiopsis_thermalis	3.481045706130121e-05	0.0	0.0	1.6760525610083132e-05	0.0	0.0	0.0	0.0	0.0	0.0	1.8024188460914547e-05	0.0	0.0	0.0	1.646822456071011e-05
Chroococcus_sp._FPU101	0.00017405228530650607	0.0	0.0	5.028157683024939e-05	0.0	2.0939777200770582e-05	1.543090810894221e-05	5.227027215388368e-05	0.0	0.0	0.0	0.00019949220166848026	6.953619358876295e-05	2.0682523267838682e-05	1.646822456071011e-05
Chthoniobacter_bacterium_Ellin506	0.00020886274236780732	0.0	0.0	0.0	0.0	0.0	0.0	0.0	0.0	0.0	0.0	0.0	0.0	0.0	0.0
Chthoniobacter_bacterium_Ellin507	0.0	0.0	0.0	0.0	0.0	6.281933160231175e-05	0.0	0.0	8.060615831049492e-05	0.0	0.0002703628269137183	1.8135654697134567e-05	5.215214519157222e-05	0.0	0.0
Citricoccus_nitrophenolicus	1.7405228530650607e-05	0.0	0.0	0.0	0.0	8.375910880308233e-05	4.629272432682664e-05	0.0	8.060615831049492e-05	0.0	7.209675384365819e-05	0.0	1.7384048397190733e-05	0.0	0.0
Cloacibacterium_normanense	0.0	0.0	0.00045915042360329406	0.0	0.0	0.0	0.0	0.0	0.0	0.0	0.0	0.0	0.0	0.0	0.0
Clostridiaceae_bacterium	0.0	0.0	0.0	0.0	0.0	0.0	0.0	0.0	0.0	0.0	0.00025233863845280365	0.0	0.010917182393435785	0.0	0.0
Clostridiaceae_bacterium_DJF_LS40	0.0	0.0	0.0	3.3521051220166265e-05	0.0	0.0	0.0	0.00010454054430776735	0.0	0.0	0.0	1.8135654697134567e-05	3.4768096794381466e-05	4.136504653567735e-05	0.0
Clostridiaceae_bacterium_SH032	0.0	0.0	4.44339119616091e-05	0.0	0.0	0.00035597621241309995	1.543090810894221e-05	0.00033104505697459667	0.0007456069643720781	0.0	0.0012797173807249328	9.067827348567284e-05	0.000330296919546624	0.0	0.0
Clostridiales_bacterium_CIEAF_019	0.0006091829985727713	0.0	0.0	0.0	0.0	0.0	1.543090810894221e-05	0.0	0.0	0.0	0.0	0.0	0.0	0.0	0.0
Clostridiales_bacterium_CIEAF_020	0.0	0.0	0.0	0.0	0.0	0.0	0.0	0.0	0.0	0.0	0.0	0.0	0.0	0.0	0.00018115047016781122
Clostridiales_bacterium_CIEAF_021	0.001026908483308386	0.0	1.4811303987203037e-05	0.0002178868329310807	0.0	0.0003350364352123293	0.0	0.0004007387531797749	6.045461873287119e-05	0.0	0.0	0.0	1.7384048397190733e-05	0.0	0.0002305551438499415
Clostridiales_bacterium_CIEAF_022	0.0015490653392279039	0.0	0.0	0.0	0.0	0.0005863137616215762	1.543090810894221e-05	0.0	0.0001410607770433661	9.089256498818396e-05	0.0	7.254261878853827e-05	3.4768096794381466e-05	0.0	0.00036230094033562243
Clostridiales_bacterium_DNF00545	0.0	0.0	0.0	0.0	0.00026317273530462247	0.0	0.0	0.0006969369620517824	0.0	0.0	0.0	0.0	0.0	0.00012409513960703203	0.0
Clostridiales_bacterium_Marseille_P2846	0.0	0.0	1.4811303987203037e-05	0.0	0.0	2.0939777200770582e-05	0.0	1.742342405129456e-05	8.060615831049492e-05	0.0	0.00028838701537463275	0.0	1.7384048397190733e-05	0.0	0.0
Clostridioides_difficile	0.000400320256204964	0.0	0.0025179216778245155	0.0	0.0	2.0939777200770582e-05	4.629272432682664e-05	1.742342405129456e-05	0.0	0.0	3.604837692182909e-05	1.8135654697134567e-05	0.0	0.0	0.00041170561401775277
Clostridium_butyricum	0.0	0.0	2.9622607974406075e-05	1.6760525610083132e-05	3.7596105043517494e-05	0.0	1.543090810894221e-05	1.742342405129456e-05	4.030307915524746e-05	1.8178512997636796e-05	0.0	0.00012694958287994197	6.953619358876295e-05	0.0	1.646822456071011e-05
Clostridium_colicanis	0.0	0.0	0.0	1.6760525610083132e-05	0.0	4.1879554401541165e-05	0.0	0.0	2.015153957762373e-05	0.0	1.8024188460914547e-05	0.0	8.692024198595367e-05	0.0	1.646822456071011e-05
Clostridium_disporicum	0.0007832352838792774	0.00029506745569890004	0.0	6.704210244033253e-05	5.6394157565276245e-05	6.281933160231175e-05	0.0002623254378520176	0.00038331532912848034	0.00010075769788811867	0.00047264133793855663	5.407256538274364e-05	0.0014145810663764961	5.215214519157222e-05	6.204756980351603e-05	0.000296428042092782
Clostridium_fessum	1.7405228530650607e-05	0.0	0.0	1.6760525610083132e-05	0.0	0.0	4.629272432682664e-05	1.742342405129456e-05	0.0	0.0	0.0	5.44069640914037e-05	3.4768096794381466e-05	2.0682523267838682e-05	6.587289824284044e-05
Clostridium_fusiformis	0.0007136143697566749	0.0	1.4811303987203037e-05	0.0	0.0	4.1879554401541165e-05	0.0	0.0	0.0	0.0	0.0	0.0	1.7384048397190733e-05	0.0	0.0003787691648963325
Clostridium_massiliamazoniense	0.0	0.0	0.0	1.6760525610083132e-05	0.0	2.0939777200770582e-05	0.0	3.484684810258912e-05	0.00024181847493148483	0.0	0.0002343144499918891	0.0013057671381936887	6.953619358876295e-05	0.0	0.0
Clostridium_mediterraneense	0.0	0.0	0.0	3.3521051220166265e-05	0.0	2.0939777200770582e-05	1.543090810894221e-05	3.484684810258912e-05	0.0	0.0	0.0	0.0	5.215214519157222e-05	2.0682523267838682e-05	0.0
Clostridium_perfringens	8.702614265325304e-05	0.0	0.0	0.0	0.0	0.0	1.543090810894221e-05	0.0	4.030307915524746e-05	0.0	0.0	0.0	0.0	0.0	0.0
Clostridium_sp.	0.0009572875691857834	0.0	0.0	0.0	0.0	0.0	0.0	0.0	0.0	0.0	0.0	0.0	0.0	0.0	0.0005105149613820134
Clostridium_sp._BPY5	0.0	0.0	0.0	0.0	0.0	6.281933160231175e-05	0.0	0.0	0.00012090923746574241	0.0	0.0002343144499918891	5.44069640914037e-05	6.953619358876295e-05	0.0	0.0
Clostridium_sp._Clone_27	0.0002436731994291085	0.0	0.0	0.0	0.0	0.0	0.0	0.0	0.0	0.0	0.0	0.0	0.0	0.0	0.0
Clostridium_sp._Culture_Jar_56	0.0	0.0	0.0	0.0	0.0	0.0	0.0	0.0	0.0	0.0	0.0	0.0	0.0	0.0	0.000148214021046391
Clostridium_sp._FS41	0.0	0.0	1.4811303987203037e-05	1.6760525610083132e-05	0.0	0.0001884579948069353	0.0	0.00012196396835906192	0.0004030307915524746	1.8178512997636796e-05	0.0007029433499756673	9.067827348567284e-05	8.692024198595367e-05	0.0	0.0
Clostridium_sp._SN17	0.0027674313363734468	0.0	0.0	0.0	0.0	0.0	0.0	0.0	0.0	5.453553899291038e-05	0.0	0.0	0.0	0.0	0.0006257925333069843
Clostridium_sp._cTPY_12	0.00027848365649040967	0.0	0.0	0.0	0.0	2.0939777200770582e-05	0.0	0.0	0.0	0.0	0.0	0.0	0.0	0.0	1.646822456071011e-05
Clostridium_sp._cTPY_17	0.0	0.0004589938199760667	0.0	0.0	0.0	0.0	0.0	1.742342405129456e-05	2.015153957762373e-05	0.0	0.0	0.0	0.0	0.0	0.000296428042092782
Clostridium_swellfunianum	0.0	0.0	0.0	0.0003519710378117458	0.0	0.0	1.543090810894221e-05	0.0	0.0	0.0	0.0	0.0	0.0	0.0	0.0
Clostridium_tyrobutyricum	0.0	0.0	0.0	0.0	0.0	0.0	0.0	0.0	0.0	0.00010907107798582076	0.0	0.0	0.0	0.0	0.0
Cohnella_arctica	0.0	0.0	0.0	0.000502815768302494	0.0	0.0	7.715454054471106e-05	0.0	0.0	0.00021814215597164155	0.0	0.0	0.000260760725957861	0.0	0.0
Cohnella_luojiensis	0.0	0.0	0.0	0.0	0.0	0.0002303375492084764	0.0	0.0	8.060615831049492e-05	0.0	0.0007930642922802402	0.0	8.692024198595367e-05	0.0	0.0
Cohnella_lupini	0.0	0.0	0.0	0.0009050683829444892	0.0	4.1879554401541165e-05	0.00035491088650567085	0.0	4.030307915524746e-05	0.0002908562079621887	0.00016221769614823092	0.0	0.0003650650163410055	0.0	0.0
Collinsella_aerofaciens	0.0	0.0	0.0	3.3521051220166265e-05	0.0	6.281933160231175e-05	0.0	0.00012196396835906192	4.030307915524746e-05	1.8178512997636796e-05	1.8024188460914547e-05	0.0	1.7384048397190733e-05	0.00026887280248190284	3.293644912142022e-05
Comamonas_testosteroni	0.0	0.0	1.4811303987203037e-05	0.0008715473317243229	0.0006579318382615561	0.0	0.00016973998919836433	0.00038331532912848034	6.045461873287119e-05	0.0019814579167424106	0.0003064112038355473	7.254261878853827e-05	0.03687156665044156	0.0002481902792140641	0.06569174777267263
Companilactobacillus_farciminis	0.0	4.917790928315001e-05	0.0	6.704210244033253e-05	0.00020677857773934618	0.0003769159896138705	0.0002777563459609598	0.00036589190507718575	4.030307915524746e-05	0.0002908562079621887	0.00012616931922640183	0.000253899165759884	1.7384048397190733e-05	0.00018614270941054808	0.00013174579648568088
Conexibacter_sp._JCM_18997	0.0	0.0	0.0	0.0	0.0	0.0	6.172363243576884e-05	0.0	2.015153957762373e-05	0.0	0.0	0.0	1.7384048397190733e-05	0.0	0.0
Conexibacter_woesei	0.0	0.0	0.0	0.0	0.0	6.281933160231175e-05	0.0	0.0	0.0002015153957762373	0.0	0.0005407256538274366	0.0	6.953619358876295e-05	0.0	0.0
Coprobacillus_cateniformis	0.0	0.0	4.44339119616091e-05	0.0	0.0	0.0	0.0	0.0	4.030307915524746e-05	0.0	0.0	3.6271309394269135e-05	1.7384048397190733e-05	4.136504653567735e-05	1.646822456071011e-05
Coprococcus_comes	0.00013924182824520486	1.6392636427716667e-05	1.4811303987203037e-05	0.0006536604987932423	0.0006203357332180388	0.0009841695284362175	0.00033947997839672866	0.0007666306582569608	0.0002015153957762373	0.00014542810398109434	0.0008651610461238982	0.00029017047515415313	0.0007996662262707738	0.0010134436401240954	0.0009057523508390561
Corynebacterium_coyleae	0.0	4.917790928315001e-05	0.0	0.0	0.0	0.0	0.0	1.742342405129456e-05	0.0	0.0	0.0	0.0	0.0	0.0	0.00011527757192497075
Corynebacterium_matruchotii	1.7405228530650607e-05	0.0009015950035244168	0.005450559867290717	0.0	0.0003195668928698987	0.0005444342072200352	1.543090810894221e-05	0.0	0.0012292439142350476	0.0	0.0	3.6271309394269135e-05	0.0	0.0001654601861427094	0.0002799598175320718
Corynebacterium_stationis	5.2215685591951816e-05	0.0	0.0	0.0	0.0	6.281933160231175e-05	0.0	0.0	0.0	0.0	0.0	0.0	0.0	0.0	0.0
Corynebacterium_tuberculostearicum	5.2215685591951816e-05	0.00024588954641575005	0.00023698086379524854	0.0	0.0	0.0	0.0	0.0	4.030307915524746e-05	1.8178512997636796e-05	1.8024188460914547e-05	0.0	0.0	0.0	4.940467368213033e-05
Coxiella_burnetii	0.0	0.0	0.0	0.0	0.0	0.00010469888600385292	0.0	0.0	0.0001410607770433661	0.0	0.00021629026153097456	0.0	5.215214519157222e-05	0.0	0.0
Craurococcus_roseus	1.7405228530650607e-05	0.0	0.0	0.0005698578707428265	0.0	0.00016751821760616466	0.00010801635676259549	0.0	0.00032242463324197966	0.0009271041628794764	0.00014419350768731635	1.8135654697134567e-05	0.0005215214519157221	0.0	1.646822456071011e-05
Craurococcus_sp._HM28_1	0.0	0.0	0.0	0.00030168946098149636	0.0	0.00037691598961387047	0.0	0.0	0.00044333387070772214	0.0	0.0009372577999675564	1.8135654697134567e-05	0.00019122453236909806	0.0	0.0
Croceibacterium_soli	0.0	0.0	1.4811303987203037e-05	0.0016760525610083133	0.0	8.375910880308233e-05	0.002777563459609598	1.742342405129456e-05	0.0001410607770433661	0.002326849663697509	0.00021629026153097456	0.0	0.001773172936513455	0.0	1.646822456071011e-05
Crocinitomix_sp._0182	0.0	0.0	0.0	0.0	0.0	0.0	0.0	0.0	0.0	0.00014542810398109434	0.0	0.0	0.0	0.0	0.0
Cryptobacterium_curtum	0.0	0.0	0.0	0.0	0.0003759610504351749	0.0	0.0	0.0	0.0	0.0	0.0	0.0	0.0	0.0001654601861427094	0.0
Cupriavidus_plantarum	0.0	0.0	0.0	0.0	0.00011278831513055249	2.0939777200770582e-05	0.0	0.0	2.015153957762373e-05	0.0	5.407256538274364e-05	0.0	3.4768096794381466e-05	0.00010341261633919338	0.0
Cutibacterium_avidum	0.0	0.0	0.0	0.0	0.0	0.0	0.0	0.00031362163292330213	0.0	0.0	0.0	0.0	0.0	0.0	0.0
Cutibacterium_granulosum	0.0	0.0	0.0	0.0	0.0	0.0	0.0	0.0	0.0001410607770433661	0.0	0.0	0.0	0.0	0.0	0.0
Cystobacter_gracilis	0.0	0.0	0.0	0.0004190131402520783	0.0	8.375910880308233e-05	0.0006326672324666306	0.0	2.015153957762373e-05	0.0009998182148700237	1.8024188460914547e-05	0.0	0.0003650650163410055	0.0	0.0
Cytobacillus_firmus	1.7405228530650607e-05	0.0	0.0	1.6760525610083132e-05	0.0	2.0939777200770582e-05	0.00010801635676259549	0.0	8.060615831049492e-05	0.0	0.0008110884807411546	3.6271309394269135e-05	0.00012168833878033516	0.0	3.293644912142022e-05
Cytophagaceae_bacterium_JGI_0001001_B3	0.0	0.0	0.0	0.0	1.8798052521758747e-05	0.00016751821760616466	4.629272432682664e-05	1.742342405129456e-05	0.0001410607770433661	0.0	0.0004866530884446928	0.0	0.0001390723871775259	0.0	0.0
Dactylosporangium_aurantiacum	0.0	0.0	0.0	0.0	0.0	2.0939777200770582e-05	0.0	1.742342405129456e-05	2.015153957762373e-05	0.0	0.00019826607307006001	0.0	5.215214519157222e-05	0.0	0.0
Daejeonella_huanghensis	0.0	0.0	0.0	0.0	0.0	4.1879554401541165e-05	4.629272432682664e-05	0.0	0.0	0.00010907107798582076	0.0	0.0	0.00010430429038314445	0.0	0.0
Deinococcus_koreensis	0.0	0.0	0.0	8.380262805041566e-05	0.0	0.0	0.0	0.0	0.0	0.0	0.0	0.0	0.0	0.0	0.0
Deinococcus_malanensis	0.0	0.0	0.0	0.0008547868061142398	1.8798052521758747e-05	0.0	0.00021603271352519093	0.0	4.030307915524746e-05	0.00032721323395746226	0.0	3.6271309394269135e-05	0.00015645643557471664	0.0	0.0
Deinococcus_pimensis	0.0	0.0	0.0	0.0	0.0	0.0	0.0	0.0	0.0	9.089256498818396e-05	0.0	0.0	0.0	0.0	0.0
Deinococcus_sp._2A5	0.0	0.0	0.0	0.0	0.0	2.0939777200770582e-05	0.0	0.0	0.0	9.089256498818396e-05	0.0	0.0	0.0	0.0	0.0
Deinococcus_sp._RCML_5	0.0	0.0	0.0	5.028157683024939e-05	0.0	2.0939777200770582e-05	0.0	0.0	2.015153957762373e-05	7.271405199054717e-05	0.0	1.8135654697134567e-05	3.4768096794381466e-05	0.0	0.0
Deinococcus_taklimakanensis	0.0	0.0	0.0002517921677824516	0.0	0.0	0.0	0.0	0.0	0.0	0.0	0.0	0.0	0.0	0.0	0.0
Delftia_tsuruhatensis	0.0060048038430744605	0.0037539137419471172	0.07946264589134427	0.014749262536873156	0.003909994924525819	0.009213501968339055	0.003410230692076229	0.04458654214726278	0.01692729324520393	0.0069623704780948925	0.08429912943169733	0.040914036996735584	0.003754954453793199	0.0033092037228541877	0.014063863774846436
Desertibacter_roseus	0.0	0.0	0.0	0.00015084473049074818	0.0	0.0	0.00018517089730730652	0.0	0.0	0.0003817487729503727	0.0	0.0	1.7384048397190733e-05	0.0	0.0
Desertibacter_xinjiangensis	0.0	0.0	0.0	0.00046929471708232774	0.0	2.0939777200770582e-05	0.0	1.742342405129456e-05	8.060615831049492e-05	0.0004362843119432831	0.0	0.0	0.0004519852583269592	0.0	0.0
Desulfatiglans_bacterium_enrichment_culture	0.0	0.0	0.0	0.0	0.0	0.0	0.0	0.0	0.0	0.0	0.0	0.0002176278563656148	0.0	0.0	0.0
Desulfobulbaceae_bacterium_C00003063	1.7405228530650607e-05	0.0	5.924521594881215e-05	0.0006704210244033253	0.0	0.0	0.0	0.0	0.0	0.0	0.0	0.0014871236851650347	0.0	0.0	9.880934736426066e-05
Desulfobulbus_oralis	0.0003481045706130121	0.0025572512827238005	0.0	0.001139715741485653	0.0012030753613925598	0.0	0.0	0.014687946475241312	0.0004634854102853458	0.0	0.0	0.0	3.4768096794381466e-05	0.0008273009307135469	0.0001976186947285213
Desulfococcus_sp.	0.0	0.0	4.44339119616091e-05	0.0	0.0	0.0	0.0	0.0	0.0	0.00041810579894564624	0.0	0.0025389916575988395	0.0	0.0	3.293644912142022e-05
Desulfofrigus_fragile	0.0	0.0	0.0	0.0	0.0	0.0	0.0	0.0	0.0	0.0	0.0	0.0	0.0	0.0	0.00036230094033562243
Desulfomicrobium_orale	0.0	0.0233103290002131	0.0	0.005212523464735854	0.0	0.0	0.0	0.0	2.015153957762373e-05	0.0	0.0	0.0	0.0	0.0	0.0
Desulfopila_aestuarii	0.0	0.0	1.4811303987203037e-05	0.0	0.0	0.0	0.0	0.0	0.0	0.0	0.0	5.44069640914037e-05	0.0	0.0	0.0
Desulfoprunum_benzoelyticum	0.0	0.0	1.4811303987203037e-05	1.6760525610083132e-05	0.0	0.0	1.543090810894221e-05	0.0	0.0	0.0	0.0	1.8135654697134567e-05	0.0	0.0	1.646822456071011e-05
Desulfosarcina_alkanivorans	0.0	0.0	1.4811303987203037e-05	0.0	0.0	0.0	0.0	0.0	0.0	0.0	0.0	0.0007254261878853826	0.0	0.0	0.0
Desulfosporosinus_fructosivorans	0.0	0.0	0.0	0.0	0.0	6.281933160231175e-05	0.0	1.742342405129456e-05	4.030307915524746e-05	0.0	0.00010814513076548728	0.0	1.7384048397190733e-05	0.0	0.0
Desulfotalea_sp._SFA4	0.0	0.0	0.0	0.0	0.0	0.0	0.0	0.0	0.0	0.0	0.0	7.254261878853827e-05	0.0	0.0	0.0
Desulfovibrio_sp._Marseille_P2429	0.0	0.00027867481927118336	0.0	0.0	0.0	0.0	7.715454054471106e-05	0.0	0.0	0.0	0.0	0.0	0.0	0.0	0.0
Desulfovibrio_sp._Marseille_P6017	3.481045706130121e-05	0.0	4.44339119616091e-05	1.6760525610083132e-05	0.0	0.000251277326409247	1.543090810894221e-05	0.00020908108861553476	0.0006045461873287119	1.8178512997636796e-05	0.000919233611506642	0.00014508523757707654	0.00024337667756067037	0.0	0.0
Desulfovibrio_sp._UNSW3caefatS	0.0	0.0	0.0	0.0	0.0	2.0939777200770582e-05	0.0	0.0	2.015153957762373e-05	0.0	7.209675384365819e-05	0.0	0.0	0.0	0.0
Desulfuromusa_ferrireducens	0.0	0.0	0.0	0.0	0.0	0.0	0.0	0.0	0.0	0.0	0.0	0.00021762785636561478	0.0	0.0	0.0
Devosia_albogilva	0.0	0.0	0.0	0.00013408420488066506	0.0	0.0	9.258544865365329e-05	0.0	0.0	0.0	0.0	0.0	0.00012168833878033516	0.0	0.0
Devosia_geojensis	0.0	0.0	0.0	0.0015754894073478143	0.0	0.0	0.0006789599567934572	0.0	0.0	0.0015633521177967642	0.0	0.0	0.0010778110006258255	0.0	0.0
Devosia_ginsengisoli	0.0	0.0	0.0	0.0004357736658621615	1.8798052521758747e-05	0.0001046988860038529	0.00021603271352519093	0.0	8.060615831049492e-05	0.0003635702599527359	0.00028838701537463275	0.0	0.0014254919685696404	6.204756980351603e-05	0.0005928560841855639
Devosia_limi	0.0	0.0	0.0	1.6760525610083132e-05	0.0	0.0	0.0	1.742342405129456e-05	2.015153957762373e-05	0.0	7.209675384365819e-05	0.0	8.692024198595367e-05	0.0	0.00013174579648568088
Devosia_psychrophila	0.0	0.0	0.0	8.380262805041566e-05	0.0	0.0005653739844208058	0.0	5.227027215388368e-05	0.0005440915685958407	0.0007271405199054718	0.00012616931922640183	7.254261878853827e-05	0.0008170502746679646	0.0	0.0
Devosia_sp._4_C16_46	0.0	0.0	0.0	0.0011899973183159026	0.0	0.00010469888600385292	0.0002623254378520176	0.0	2.015153957762373e-05	0.0008725686238865661	0.00014419350768731635	0.0	0.0003650650163410055	0.0	0.0
Devosia_sp._A16	0.0	0.0	0.0	1.6760525610083132e-05	0.0	2.0939777200770582e-05	0.0	0.0	4.030307915524746e-05	0.0	1.8024188460914547e-05	0.0	0.0	0.0	0.0
Devosia_sp._Emb15	0.0	0.0	0.0	0.0	0.0	2.0939777200770582e-05	0.0	0.0	4.030307915524746e-05	0.0	7.209675384365819e-05	0.0	0.0	0.0	0.0
Devosia_sp._Po15d	0.0	0.0	0.0	0.0	0.0	0.00010469888600385292	0.0	1.742342405129456e-05	0.00010075769788811864	9.089256498818396e-05	1.8024188460914547e-05	0.0	5.215214519157222e-05	0.0	0.0
Dialister_invisus	0.0024193267657604345	0.01998262380538662	0.0003702825996800758	0.0032180209171359607	0.009342632103314095	0.0	0.0	1.742342405129456e-05	0.0011083346767693052	3.635702599527359e-05	1.8024188460914547e-05	0.002013057671381937	0.0	0.00703205791106515	0.0
Dialister_massiliensis	0.0	0.0	0.0	6.704210244033253e-05	1.8798052521758747e-05	0.0	7.715454054471106e-05	3.484684810258912e-05	6.045461873287119e-05	3.635702599527359e-05	0.0001802418846091455	0.0	0.00024337667756067037	8.27300930713547e-05	9.880934736426066e-05
Dialister_pneumosintes	0.0005569673129808193	0.012261692047932071	0.0	0.0024973183159023873	0.014568490704363028	0.00031409665801155874	0.0	0.00839809039272398	0.0	0.0	0.0	0.0	0.0	0.01141675284384695	0.0
Dialister_succinatiphilus	0.0	0.0	0.0	0.0	0.002913698140872605	8.375910880308233e-05	0.0	1.742342405129456e-05	0.0	3.635702599527359e-05	0.0	0.00012694958287994197	0.0	0.0019027921406411586	3.293644912142022e-05
Diaminobutyricimonas_aerilata	0.00043513071326626516	0.0	1.4811303987203037e-05	0.00016760525610083133	1.8798052521758747e-05	0.00016751821760616466	9.258544865365329e-05	0.0	0.00030227309366435593	0.00014542810398109434	7.209675384365819e-05	5.44069640914037e-05	0.00019122453236909806	6.204756980351603e-05	0.0
Dielma_fastidiosa	0.0	0.0	2.9622607974406075e-05	0.0	0.0	0.00020939777200770584	1.543090810894221e-05	6.969369620517824e-05	0.0004634854102853458	1.8178512997636796e-05	0.0009012094230457274	7.254261878853827e-05	6.953619358876295e-05	0.0008066184074457084	0.0
Dokdonella_fugitiva	0.0	0.0	0.0	0.0	0.0	0.0	0.0	0.0	0.0	0.0	5.407256538274364e-05	0.0	1.7384048397190733e-05	0.0	0.0
Dolosigranulum_pigrum	3.481045706130121e-05	0.0003278527285543334	0.0	0.0	0.0	0.0	1.543090810894221e-05	0.0	2.015153957762373e-05	0.0	1.8024188460914547e-05	1.8135654697134567e-05	0.0	6.204756980351603e-05	0.0
Domibacillus_aminovorans	0.0	0.0	0.0	0.0	0.0	0.00014657844040539408	0.0	0.0	0.00016121231662098983	0.0	0.00032443539229646184	0.0	3.4768096794381466e-05	0.0	0.0
Dorea_formicigenerans	5.2215685591951816e-05	0.0	5.924521594881215e-05	0.00048605524269241087	0.00018798052521758747	0.00014657844040539408	0.0002623254378520176	0.0005227027215388368	0.00010075769788811867	0.0002726776949645519	0.00028838701537463275	0.00041712005803409504	0.0006432097906960572	0.0008479834539813858	0.0003458327157749123
Dorea_longicatena	0.0002958888850210603	6.557054571086667e-05	0.0001777356478464364	0.001022392062215071	0.0011466812038272837	0.0007957115336292822	0.0005555126919219196	0.0014809910443600374	0.0008060615831049493	0.0008362115978912925	0.0018204430345523691	0.0006710192237939789	0.0012168833878033515	0.0022130299896587387	0.0009716252490818963
Dorea_sp._5_2	5.2215685591951816e-05	0.0	0.0	1.6760525610083132e-05	0.0	4.1879554401541165e-05	0.0	0.0	0.0	0.0	0.0	0.0	0.0	0.0	8.234112280355055e-05
Dyadobacter_fermentans	0.0	0.0	0.0	3.3521051220166265e-05	0.0	0.0	0.0	0.0	0.0	0.0002544991819669151	0.0	0.0	3.4768096794381466e-05	0.0	0.0
Ectobacillus_funiculus	0.0	0.0	0.0	3.3521051220166265e-05	0.0	0.0	0.0	0.0	0.0	0.0	0.0	5.44069640914037e-05	0.00010430429038314445	2.0682523267838682e-05	1.646822456071011e-05
Edaphorhabdus_rosea	0.0	0.0	0.0	0.0	0.0	0.0	0.0	0.0	0.0	0.00010907107798582076	0.0	0.0	0.0	0.0	0.0
Edwardsiella_tarda	0.0	0.0	0.0	0.0	0.0	0.0	0.0	0.0	0.0	0.0	9.012094230457272e-05	0.0	0.001981781517279744	0.0	0.0
Eggerthella_lenta	0.0	0.0	0.0	0.0	5.6394157565276245e-05	0.0	1.543090810894221e-05	0.0	0.0	0.0	1.8024188460914547e-05	1.8135654697134567e-05	3.4768096794381466e-05	2.0682523267838682e-05	1.646822456071011e-05
Eggerthella_timonensis	0.0	0.0	0.0	0.0	0.0	8.375910880308233e-05	0.0	3.484684810258912e-05	6.045461873287119e-05	0.0	0.0002343144499918891	0.0	0.0	0.0	0.0
Eggerthia_catenaformis	0.0	0.0011146992770847334	0.0	0.000770984178063824	0.013590991973231574	0.0	0.0	0.0	0.0	0.0	0.0	0.0020311933260790714	0.0	0.010423991726990692	0.0
Eikenella_corrodens	0.001688307167473109	0.0007376686392472501	0.0	0.0	0.0003571629979134162	0.00014657844040539408	6.172363243576884e-05	0.0	0.0007053038852168306	0.0	1.8024188460914547e-05	1.8135654697134567e-05	0.0	0.0003309203722854188	0.00018115047016781122
Eisenbergiella_massiliensis	0.0	0.0	0.0	0.0	0.0	0.00016751821760616466	1.543090810894221e-05	1.742342405129456e-05	0.00022166693535386104	0.0	0.00021629026153097456	7.254261878853827e-05	6.953619358876295e-05	0.0	0.0
Eisenbergiella_tayi	0.0	0.0	0.0	0.0	0.0	2.0939777200770582e-05	0.0	0.00010454054430776735	0.0002015153957762373	0.0	0.0005587498422883509	5.44069640914037e-05	0.00010430429038314445	0.0	0.0
Elizabethkingia_miricola	0.0	0.0	0.0	0.0	0.0	0.0	0.0	0.0	0.0	0.0	0.0	0.0	0.0	0.0	0.0020585280700887642
Ellin517_bacterium_Ellin517	0.0	0.0	0.0	0.0	0.0	2.0939777200770582e-05	0.0	1.742342405129456e-05	2.015153957762373e-05	0.0	5.407256538274364e-05	0.0	1.7384048397190733e-05	0.0	0.0
Ellin6055_bacterium_Ellin6055	0.00013924182824520486	0.0	1.4811303987203037e-05	0.008916599624564226	0.0	0.0011307479688416116	0.007113648638222361	0.0002961982088720076	0.0011687892955021767	0.01197964006544265	0.0008831852345848127	0.00023576351106274936	0.006466866003754956	0.0	4.940467368213034e-05
Ellin6067_bacterium_Ellin6067	0.0	0.0	0.0	0.0016760525610083133	0.0	6.281933160231175e-05	0.001234472648715377	5.227027215388368e-05	2.015153957762373e-05	0.0010725322668605707	0.0002703628269137183	0.0	0.0011994993394061606	2.0682523267838682e-05	0.0
Elusimicrobium_minutum	0.0	0.0	0.0	0.0	0.0	2.0939777200770582e-05	0.0	3.484684810258912e-05	2.015153957762373e-05	0.0	5.407256538274364e-05	0.0	1.7384048397190733e-05	0.0	0.0
Empedobacter_brevis	0.0	0.0	0.0	0.00015084473049074818	9.399026260879372e-05	0.0002303375492084764	4.629272432682664e-05	0.0002613513607694184	4.030307915524746e-05	0.002581348845664425	0.0002343144499918891	3.6271309394269135e-05	0.011925457200472844	2.0682523267838682e-05	0.025196383577886467
Ensifer_adhaerens	0.0	0.0	0.0	0.0	0.0	6.281933160231175e-05	0.0	0.0	0.0	0.0	3.604837692182909e-05	0.0	0.00010430429038314445	0.0	0.0
Enterobacter_cancerogenus	8.702614265325304e-05	3.2785272855433335e-05	7.405651993601516e-05	0.00026816840976133006	7.519221008703499e-05	0.0005653739844208058	9.258544865365329e-05	0.00024392793671812384	0.00044333387070772214	0.00018178512997636792	0.0014599592653340785	0.0001088139281828074	0.002277310340031987	0.0007445708376421923	0.028144195774253575
Enterococcus_faecalis	0.0	0.0	0.0	0.0	1.8798052521758747e-05	8.375910880308233e-05	0.0	0.0	0.0	3.635702599527359e-05	1.8024188460914547e-05	1.8135654697134567e-05	0.0	2.0682523267838682e-05	1.646822456071011e-05
Enterococcus_faecium	5.2215685591951816e-05	0.00013114109142173334	2.9622607974406075e-05	3.3521051220166265e-05	3.7596105043517494e-05	0.00016751821760616466	1.543090810894221e-05	0.00010454054430776735	0.0002619700145091085	1.8178512997636796e-05	0.0005227014653665219	0.0001632208922742111	0.000260760725957861	0.00010341261633919338	6.587289824284044e-05
Enterorhabdus_caecimuris_B7	0.00043513071326626516	0.0	0.0	1.6760525610083132e-05	0.0	0.0004397353212161823	0.0	0.0	0.00010075769788811867	0.0	3.604837692182909e-05	0.0	3.4768096794381466e-05	0.0	0.0001976186947285213
Erysipelatoclostridium_ramosum	3.481045706130121e-05	0.0	7.405651993601516e-05	0.00015084473049074818	0.0	0.010176731719574506	0.0	0.0002265045126668293	0.0017531839432532645	1.8178512997636796e-05	0.0013337899461076765	0.00019949220166848026	0.000990890758639872	6.204756980351603e-05	1.646822456071011e-05
Erysipelotrichaceae_bacterium_I46	0.0	0.0	5.924521594881215e-05	0.0001005631536604988	0.0	0.0006491330932238881	3.086181621788442e-05	0.0004007387531797749	0.001712880864098017	3.635702599527359e-05	0.0020006849191615147	0.0002720348204570185	0.0004519852583269592	0.0	0.0
Erythrobacter_longus	0.0	0.0	0.0	0.0	0.0	0.0	0.0	0.0	0.0	0.0	0.001676249526865053	5.44069640914037e-05	0.0	0.0	0.0
Escherichia_coli	0.0	0.0	0.0006813199834113397	0.00016760525610083133	7.519221008703499e-05	0.0006491330932238881	7.715454054471106e-05	0.0007317838101543715	0.00010075769788811867	0.00018178512997636792	0.00021629026153097456	0.0003989844033369605	0.0001390723871775259	8.27300930713547e-05	0.00011527757192497075
Eubacterium	1.7405228530650607e-05	0.0	8.88678239232182e-05	3.3521051220166265e-05	0.0	0.0001884579948069353	1.543090810894221e-05	0.00019165766456424017	0.0006448492664839593	1.8178512997636796e-05	0.0013337899461076765	0.0001088139281828074	0.00024337667756067037	0.0	0.0
Eubacterium_brachy_ATCC_33089	0.003359209106415567	0.0011802698227956002	0.0	0.0470970769643336	0.0032708611387860216	0.0005234944300192647	0.0	0.005889117329337562	0.0010881831371916814	0.0	0.0	0.0	0.0	0.0018407445708376426	0.0
Eubacterium_limosum	1.7405228530650607e-05	0.0	4.44339119616091e-05	1.6760525610083132e-05	0.0	0.0004187955440154117	0.0	0.00027877478482071295	0.0014509108495889087	3.635702599527359e-05	0.002271047746075233	0.00029017047515415313	0.0005041374035185313	0.0	1.646822456071011e-05
Eubacterium_ramulus	0.0	0.0	0.0	0.00011732367927058191	0.00011278831513055249	2.0939777200770582e-05	6.172363243576884e-05	0.0004878558734362477	8.060615831049492e-05	5.453553899291038e-05	0.0006488707845929237	7.254261878853827e-05	0.0002781447743550518	0.00018614270941054808	8.234112280355055e-05
Eubacterium_saphenum_ATCC_49989	0.005430431301562989	0.0	0.0	0.0	0.009211045735661786	0.0008794706424323645	1.543090810894221e-05	0.0	0.0035869740448170244	0.0	0.0	0.0	0.0	0.005398138572905896	0.0
Eubacterium_sp._UNK.MGS_25	0.00046994117032756643	0.0	0.0	0.0	0.0	0.0	0.0	0.0	0.0	0.0	0.0	0.0	0.0	0.0	1.646822456071011e-05
Eudoraea_adriatica	0.0	0.0	1.4811303987203037e-05	0.0	0.0	0.0	0.0	0.0	0.0	0.0	0.0	0.00014508523757707654	0.0	0.0	1.646822456071011e-05
Exiguobacterium_acetylicum	1.7405228530650607e-05	4.917790928315001e-05	0.0	0.0	0.0	0.00010469888600385292	1.543090810894221e-05	1.742342405129456e-05	0.0	0.0	7.209675384365819e-05	3.6271309394269135e-05	0.000330296919546624	0.0	0.0
Exiguobacterium_aurantiacum	8.702614265325304e-05	0.0	1.4811303987203037e-05	0.0	1.8798052521758747e-05	0.041732975961135774	0.008610446724789753	0.030125100184688294	0.00739561502498791	1.8178512997636796e-05	0.013968746057208777	0.0001088139281828074	0.03635004519852583	2.0682523267838682e-05	1.646822456071011e-05
Extibacter_muris	0.0	0.0	0.0	0.0	0.0	4.1879554401541165e-05	0.0	1.742342405129456e-05	2.015153957762373e-05	0.0	7.209675384365819e-05	1.8135654697134567e-05	1.7384048397190733e-05	0.0	0.0
Faecalibacillus_intestinalis	1.7405228530650607e-05	9.835581856630002e-05	0.0001333017358848273	0.0007207026012335747	0.0008271143109573847	0.0005444342072200352	0.0009567163027544172	0.0031536397532843157	0.001954699339029502	0.000618069441919651	0.0021448784268488317	0.0008886470801595937	0.0003824490647381961	0.0019441571871768358	0.0005763878596248539
Faecalibacterium_prausnitzii	0.00013924182824520486	0.0	0.00011849043189762426	0.0007877447036739073	0.0021617760400022556	0.0002303375492084764	0.0005246508757040352	0.0012893333797957974	0.00046348541028534576	0.0009634611888747501	0.0010454029307330438	0.0011425462459194776	0.0012516514845977334	0.0030196483971044463	0.0005599196350641437
Faecalibaculum_rodentium	0.0002610784279597591	0.0	0.000873866935244979	0.00018436578171091442	3.7596105043517494e-05	0.0018845799480693528	0.00015430908108942209	0.00015681081646165104	0.0006246977269063356	0.00019996364297400476	0.0006668949730538383	0.00690968443960827	0.0001390723871775259	6.204756980351603e-05	0.004265270161223919
Faecalimonas_umbilicata	1.7405228530650607e-05	1.6392636427716667e-05	1.4811303987203037e-05	1.6760525610083132e-05	0.0	0.0007747717564285116	0.0	6.969369620517824e-05	0.00012090923746574241	0.0	7.209675384365819e-05	0.0	0.0001390723871775259	0.0	0.0006422607578676942
Ferruginibacter_lapsinanis	0.0	0.0	0.0	0.0	0.0	0.0	0.0	0.0	0.0	0.0	9.012094230457272e-05	0.0	6.953619358876295e-05	0.0	0.0
Ferruginibacter_sp.	0.0	0.0	0.0	0.00015084473049074818	0.0	0.0	0.0	0.0	0.0	0.0	7.209675384365819e-05	0.0	3.4768096794381466e-05	0.0	0.0
Filifactor_alocis	0.003341803877884917	0.03762110060160976	1.4811303987203037e-05	0.023850227943148297	0.03960749666334568	0.0011935673004439232	0.0	0.03359236157089592	0.012574560696437209	1.8178512997636796e-05	1.8024188460914547e-05	0.02016684802321364	0.0	0.03046535677352637	0.0006422607578676942
Fimbriimonas_ginsengisoli	0.0	0.0	0.0	0.00015084473049074818	1.8798052521758747e-05	0.0	0.0	0.0	0.0	0.0002726776949645519	0.0	0.0	3.4768096794381466e-05	0.0	0.0
Finegoldia_magna	0.0	0.0	0.0	0.0	0.0	0.0	0.0	0.0	0.0	0.0	0.0	0.0	6.953619358876295e-05	0.0	0.0
Firmicutes_bacterium_M10_2	0.0	0.0	0.0	8.380262805041566e-05	0.0	0.006763548035848899	0.0	1.742342405129456e-05	0.000906819280993068	3.635702599527359e-05	0.00034245958075737636	0.00014508523757707654	0.00043460120992976846	0.0	4.940467368213033e-05
Flavihumibacter_profundi	0.0	0.0	0.0	0.0	0.0	2.0939777200770582e-05	0.0	0.0	8.060615831049492e-05	0.0	5.407256538274364e-05	0.0	0.0	0.0	0.0
Flavisolibacter_carri	0.0	0.0	0.0	0.0	0.0	0.00014657844040539408	0.0	1.742342405129456e-05	0.0002015153957762373	0.00023632066896927832	0.00019826607307006001	1.8135654697134567e-05	0.0001738404839719074	0.0	0.0
Flavisolibacter_ginsengisoli	5.2215685591951816e-05	0.0	0.0	0.00422365245374095	0.0	0.00035597621241309984	0.0070519250057865905	0.00012196396835906192	0.000443333870707722	0.008652972186875114	0.00025233863845280365	5.44069640914037e-05	0.005754120019470135	0.0	0.0
Flavisolibacter_ginsengiterrae	6.962091412260243e-05	0.0	0.0	0.0003519710378117458	0.0	8.375910880308233e-05	0.0002623254378520176	0.0	8.060615831049492e-05	0.00041810579894564624	9.012094230457272e-05	1.8135654697134567e-05	0.0002259926291634796	2.0682523267838682e-05	0.0
Flavisolibacter_ginsenosidimutans	0.0	0.0	0.0	0.0	0.0	6.281933160231175e-05	0.0	0.000836324354462139	0.00020151539577623732	0.0	9.012094230457272e-05	1.8135654697134567e-05	8.69202419859537e-05	0.0	0.0
Flavisolibacter_sp._BS3_3_4	0.0	0.0	0.0	0.00026816840976133006	0.0	2.0939777200770582e-05	4.629272432682664e-05	0.0	2.015153957762373e-05	0.0004544628249409198	0.0	0.0	0.00019122453236909806	0.0	0.0
Flavisolibacter_sp._MDT2_37	0.0	0.0	0.0	0.0	0.0	0.0001256386632046235	0.00024689452974307536	0.0	0.0002015153957762373	0.00021814215597164155	0.00012616931922640183	1.8135654697134567e-05	0.00043460120992976846	0.0	0.0
Flavisolibacter_sp._TX0655	0.0	0.0	0.0	0.0001005631536604988	0.0	8.375910880308233e-05	0.0	0.0	0.00016121231662098983	0.00041810579894564624	1.8024188460914547e-05	3.6271309394269135e-05	0.0002781447743550518	0.0	0.0
Flavisolibacter_sp._TX0705	0.0	0.0	0.0	0.0	0.0	6.281933160231175e-05	1.543090810894221e-05	0.0	6.045461873287119e-05	0.0	0.0	0.0	8.692024198595367e-05	0.0	0.0
Flavitalea_populi	0.0	0.0	0.0	0.0012067578439259854	0.0	8.375910880308233e-05	0.00033947997839672866	3.484684810258912e-05	0.00010075769788811867	0.002326849663697509	0.0007029433499756673	3.6271309394269135e-05	0.0015645643557471664	0.0	0.0
Flavobacterium_chilense	0.0	0.0	0.0	0.0	0.0	0.0	1.543090810894221e-05	3.484684810258912e-05	0.0	0.0	0.00021629026153097456	0.0	3.4768096794381466e-05	0.0	0.0
Flavobacterium_hauense	0.0	0.0	0.0	0.00023464735854116382	0.0	0.0	0.0	0.0	0.0	0.0	1.8024188460914547e-05	0.0	0.0	0.0	0.0
Flavonifractor_plautii	0.00010443137118390363	0.0003770306378374834	1.4811303987203037e-05	5.0281576830249393e-05	1.8798052521758747e-05	0.00016751821760616466	0.0	0.00015681081646165104	0.0006448492664839593	0.0	0.0009733061768893855	0.00010881392818280742	0.00020860858076628884	4.136504653567735e-05	0.0
Flindersiella_endophytica	0.0	0.0	0.0	0.0	0.0	0.0	7.715454054471106e-05	0.0	0.0	0.0	0.0	0.0	6.953619358876295e-05	0.0	0.0
Formosa_sp._Hel3_A1_48	0.0	0.0	0.0	0.0	0.0	0.0	0.0	5.227027215388368e-05	0.0	0.0	0.0	0.0	0.0	0.0	0.0
Frankiales_bacterium	0.0	0.0	0.0	0.0	0.0	0.00014657844040539408	0.0	1.742342405129456e-05	0.0002015153957762373	0.0	0.00034245958075737636	0.0	6.953619358876295e-05	0.0	0.0
Fretibacterium_fastidiosum	0.0017579280815957113	0.005311214202580201	0.0	0.002396755162241888	0.004079177397221648	0.0	0.0	0.008310973272467506	0.0029622763179106885	0.0	0.0	0.0	0.0	0.002895553257497415	0.00021408691928923146
Friedmanniella_luteola	0.0	0.0	1.4811303987203037e-05	5.028157683024939e-05	0.0	0.0010260490828377586	0.00010801635676259549	8.71171202564728e-05	0.0017330324036756411	5.453553899291038e-05	0.0008110884807411546	0.00012694958287994197	0.000330296919546624	0.0	1.646822456071011e-05
Frigoribacterium_endophyticum	0.0	0.0	0.0	0.0	0.0	2.0939777200770582e-05	6.172363243576884e-05	0.0	2.015153957762373e-05	0.0	0.0	0.0	0.0	0.0	0.0
Fusobacterium_nucleatum	0.010356110975737113	0.21915315640214414	0.0	0.02706824886028426	0.15707652687181609	0.013045481196080072	9.258544865365329e-05	0.017754469108269156	0.016322747057875217	0.0004362843119432831	1.8024188460914547e-05	1.8135654697134567e-05	1.7384048397190733e-05	0.181282316442606	0.0006257925333069843
Fusobacterium_pseudoperiodonticum	0.002680405193720193	0.004311263380489485	0.002280940814029267	1.6760525610083132e-05	0.02355395980976371	0.0	1.543090810894221e-05	0.0	0.0007456069643720781	1.8178512997636796e-05	0.0012977415691858474	3.6271309394269135e-05	0.0	0.02345398138572906	0.0002305551438499415
Gabonibacter_timonensis	0.0	0.0	0.0	0.0	0.0	4.1879554401541165e-05	0.0	0.0	6.045461873287119e-05	0.0	0.00010814513076548728	1.8135654697134567e-05	1.7384048397190733e-05	0.0	0.0
Gaiella_occulta	0.0	0.0	1.4811303987203037e-05	0.005346607669616518	0.0	0.007245162911466624	0.0038577270272355533	0.0006795135380004878	0.010236982105432856	0.010470823486638792	0.015951406787909368	0.00014508523757707654	0.006884083165287532	0.0	1.646822456071011e-05
Galbitalea_soli	0.0	0.0	0.0	0.0	0.0	2.0939777200770582e-05	0.0	0.0	2.015153957762373e-05	0.0	0.0	0.0	0.0	0.0004963805584281282	0.0
Gemella_morbillorum	0.014933686079298219	0.0009999508220907168	0.0032436755731974644	0.0	0.0035152358215688856	4.1879554401541165e-05	0.0	0.005627765968568143	0.005259551829759793	0.0	1.8024188460914547e-05	1.8135654697134567e-05	1.7384048397190733e-05	0.001799379524301965	0.0004281738385784629
Gemella_palaticanis	0.0	0.0	0.0	0.0	0.0	2.0939777200770582e-05	0.0	0.0	4.030307915524746e-05	0.0	0.0	1.8135654697134567e-05	0.0	0.0	0.0
Geminicoccus_roseus	1.7405228530650607e-05	0.0	0.0	0.00013408420488066506	0.0	6.281933160231175e-05	0.0	0.0	0.00018136385619861359	0.0	7.209675384365819e-05	1.8135654697134567e-05	6.953619358876295e-05	0.0	0.0
Gemmata_sp._Br1_1	0.0	0.0	0.0	0.0004022526146419952	0.0	8.375910880308233e-05	0.0	0.0	4.030307915524746e-05	0.0	0.00019826607307006001	0.0	3.4768096794381466e-05	0.0	0.0
Gemmata_sp._Io1_6	0.0	0.0	0.0	0.0	0.0	2.0939777200770582e-05	1.543090810894221e-05	0.0	2.015153957762373e-05	0.0	0.00012616931922640183	0.0	8.692024198595367e-05	0.0	0.0
Gemmatimonas_bacterium_Ellin5301	0.0	0.0	0.0	0.0	0.0	0.0	0.0	0.0	2.015153957762373e-05	0.0	0.0002343144499918891	0.0	3.4768096794381466e-05	0.0	0.0
Gemmatirosa_kalamazoonesis	0.0002610784279597591	0.0	0.0	0.0	0.0	4.1879554401541165e-05	0.0	0.0	4.030307915524746e-05	0.0	0.0	1.8135654697134567e-05	1.7384048397190733e-05	0.0	0.0
Geodermatophilus_obscurus	5.2215685591951816e-05	0.0	1.4811303987203037e-05	0.00031844998659157954	0.0	0.0004187955440154117	0.00020060180541624876	0.0	0.0004231823311300984	0.0004544628249409198	1.8024188460914547e-05	3.6271309394269135e-05	0.00029552882275224256	0.0	1.646822456071011e-05
Georgenia_daeguensis	0.0	0.0	0.0	0.00011732367927058191	0.0	0.0	0.0	0.0	2.015153957762373e-05	0.0	1.8024188460914547e-05	0.0	6.953619358876295e-05	0.0	0.0
Glaciihabitans_tibetensis	0.0	0.0	0.0	0.0	0.0	2.0939777200770582e-05	1.543090810894221e-05	0.0	4.030307915524746e-05	0.0	0.00016221769614823092	0.0	5.215214519157222e-05	0.0	0.0
Gloeocapsopsis_crepidinum_LEGE_06123	1.7405228530650607e-05	0.0	1.4811303987203037e-05	3.3521051220166265e-05	0.0	0.0	0.0	3.484684810258912e-05	0.0	0.0	1.8024188460914547e-05	7.254261878853827e-05	0.0	0.0	1.646822456071011e-05
Gluconobacter_japonicus	0.0	0.0	0.0	0.0	0.0	2.0939777200770582e-05	0.0	0.0	0.0	0.0010179967278676604	0.0	0.0	1.7384048397190733e-05	2.0682523267838682e-05	0.0
Glutamicibacter_creatinolyticus	0.0	0.0	0.0	0.0	0.0	0.0	0.0	0.0	4.030307915524746e-05	0.0	5.407256538274364e-05	1.8135654697134567e-05	0.0	0.0	0.0
Glutamicibacter_nicotianae	0.0	0.0	0.0	1.6760525610083132e-05	1.8798052521758747e-05	0.0	0.0	0.0	0.0	7.271405199054717e-05	0.0	1.8135654697134567e-05	0.00043460120992976846	0.0	0.002322019663060125
Glycomyces_sediminimaris	0.0	0.0	0.00029622607974406066	0.0	0.0	0.0	0.0	0.0	0.0	0.0	0.0	0.0	0.0	0.0	0.0
Gordonia_terrae	6.962091412260243e-05	0.0	0.0	0.0	0.0	6.281933160231175e-05	1.543090810894221e-05	0.0001742342405129456	6.045461873287119e-05	3.635702599527359e-05	3.604837692182909e-05	0.0	0.00012168833878033516	0.0	0.0002799598175320718
Gordonibacter_massiliensis	0.0	0.0	4.44339119616091e-05	1.6760525610083132e-05	0.0	0.00029315688081078817	0.0	0.00027877478482071295	0.0008463646622601968	0.0	0.002216975180692489	0.0002176278563656148	0.00034768096794381473	2.0682523267838682e-05	0.0
Gordonibacter_pamelaeae	0.0	0.0	0.0	0.0	0.0	2.0939777200770582e-05	0.0	1.742342405129456e-05	2.015153957762373e-05	0.0	5.407256538274364e-05	0.0	1.7384048397190733e-05	0.0	0.0
Granulicatella_adiacens	0.0055522679012775435	0.0	0.00361395817287754	1.6760525610083132e-05	0.00026317273530462247	8.375910880308233e-05	0.0	0.009635153500365892	0.0032645494115750447	0.0	0.0012256448153421893	0.0	1.7384048397190733e-05	0.00014477766287487073	0.0001646822456071011
Haemophilus_haemolyticus	0.0013924182824520484	0.0	0.0	0.0	0.0	0.0	0.0	0.0006795135380004879	0.0004030307915524746	0.0	0.0	0.0	0.0	0.0	0.0
Haemophilus_parahaemolyticus	0.0014794444251053016	0.0	0.0	0.0	0.0	0.0	0.0	0.0005923964177440152	0.0	0.0	0.0	0.0	0.0	0.0	0.0
Haemophilus_parainfluenzae	0.02194799317715041	0.00024588954641575005	0.0	1.6760525610083132e-05	0.001184277308870801	0.0	0.0002314636216341332	0.005958811025542739	0.002196517813960986	1.8178512997636796e-05	0.0	1.8135654697134567e-05	0.0	0.0005791106514994829	9.880934736426066e-05
Hallella_seregens	0.0	0.0	0.0	0.000888307857334406	0.0011654792563490426	6.281933160231175e-05	0.0	0.0	0.0005037884894405931	0.0	0.0	0.0	0.0	0.0013236814891416752	0.0
Halomonas_meridiana	0.0	0.0	1.4811303987203037e-05	0.0	0.0	0.0	0.0	0.0	0.0	9.089256498818396e-05	0.0	1.8135654697134567e-05	0.0	0.0	0.0
Hansschlegelia_zhihuaiae	0.0	0.0	0.0	0.0	0.0	0.0	0.0	0.0	0.0	0.00014542810398109434	0.0	0.0	3.4768096794381466e-05	0.0	0.0
Helicobacter_brantae	0.0	0.0	0.0	0.0	0.0	0.0	0.0	8.71171202564728e-05	0.0	0.0	0.0	1.8135654697134567e-05	0.0	0.0	0.0
Helicobacter_rodentium	0.0	0.0	0.0	0.00011732367927058191	0.0	0.01323393919088701	0.0005246508757040352	6.969369620517824e-05	0.0018740931807190067	0.00014542810398109434	0.0004686288999837782	0.002756619513964454	0.0009561226618454904	0.0	0.0006422607578676942
Helicobacter_sp._13S00482_2	0.0	0.0	1.4811303987203037e-05	0.0	0.0	0.0003350364352123293	1.543090810894221e-05	0.00019165766456424017	0.0009269708205706916	0.0	0.0011355238730376164	0.0002176278563656148	0.000260760725957861	0.0	0.0
Herbaspirillum_sp._9NM_7	0.0	0.0	0.0	0.0010726736390453202	0.0	0.0002722171036100176	0.0005400817838129774	0.0	0.00022166693535386104	0.001054353753862934	0.0001802418846091455	5.44069640914037e-05	0.0008865864682567275	0.0	0.0
Herbaspirillum_sp._MIC3044	0.0	0.0	0.0	0.0	0.0	6.281933160231175e-05	0.00024689452974307536	0.0	4.030307915524746e-05	0.00023632066896927832	3.604837692182909e-05	0.0	0.00019122453236909806	0.0	0.0
Herbaspirillum_sp._Sco_D19	0.0	0.0	0.0	0.0005698578707428265	0.0	2.0939777200770582e-05	0.0008024072216649949	0.0	2.015153957762373e-05	0.000981639701872387	1.8024188460914547e-05	0.0	0.0005910576455044851	0.0	0.0
Hevea_brasiliensis_phytoplasma	0.0	0.0	0.0	0.0005866183963529097	0.0	0.000251277326409247	0.0002777563459609598	1.742342405129456e-05	0.0002821215540867322	0.0004908198509361933	0.0002343144499918891	1.8135654697134567e-05	0.00024337667756067037	0.0	0.0
Hoeflea_siderophila	0.0	0.0	0.0	0.0	0.0	0.0	4.629272432682664e-05	0.0	0.0	0.0	0.0	0.0001813565469713457	0.0	0.0	1.646822456071011e-05
Holdemanella_biformis	0.0	1.6392636427716667e-05	0.0	5.028157683024939e-05	1.8798052521758747e-05	0.0	0.0004320654270503819	0.00027877478482071295	0.0002015153957762373	9.089256498818396e-05	1.8024188460914547e-05	0.0004896626768226333	1.7384048397190733e-05	0.0002481902792140641	0.00047757851226059314
Holdemania_massiliensis	0.0	0.0	0.0	0.0	0.0	0.00035597621241309995	0.0	5.227027215388368e-05	6.045461873287119e-05	0.0	0.00010814513076548728	5.44069640914037e-05	6.953619358876295e-05	0.0	1.646822456071011e-05
Hungatella_hathewayi	0.0	0.0	2.9622607974406075e-05	1.6760525610083132e-05	0.0	0.00018845799480693523	0.0	0.0001742342405129456	0.0007053038852168306	0.0	0.0013157657576467622	0.00019949220166848026	0.00045198525832695923	2.0682523267838682e-05	0.0
Hyalangium_minutum	0.0	0.0	0.0	1.6760525610083132e-05	0.0	0.0001884579948069353	0.0	0.0	0.00016121231662098983	0.0	7.209675384365819e-05	0.0	0.0002086085807662889	0.0	0.0
Hydrogenophaga_flava	0.0	0.0	0.0	0.0	0.0	0.0	0.0	0.0010105585949750846	0.0	0.0	0.0	0.0	0.0	0.0	0.0
Hymenobacter_edaphi	0.0	0.0	0.0	0.0	0.0	6.281933160231175e-05	0.0	0.0	2.015153957762373e-05	0.0	0.0	0.0	0.0	0.0	0.0
Hymenobacter_radiodurans	0.0	0.0	0.0	0.0	0.0	6.281933160231175e-05	0.0	0.0	0.0	7.271405199054717e-05	0.00019826607307006001	0.0	6.953619358876295e-05	0.0	1.646822456071011e-05
Hymenobacter_roseosalivarius	0.0	0.0	0.0	0.0	0.0	0.0	0.00015430908108942209	0.0	2.015153957762373e-05	0.0	0.0	0.0	0.0	0.0	0.0
Hymenobacter_xinjiangensis	0.0	0.0	0.0	0.0	0.0	0.0	7.715454054471106e-05	0.0	0.0	0.0	0.0	0.0	0.0	0.0	0.0
Hyphomicrobiaceae_bacterium_LX49	0.0	0.0	0.0	8.380262805041566e-05	1.8798052521758747e-05	0.00010469888600385292	0.00012344726487153768	0.0	0.00022166693535386104	9.089256498818396e-05	0.0005947982192101801	0.0	0.00010430429038314445	0.0	0.0
Hyphomicrobiaceae_bacterium_WX185	0.0	0.0	0.0	0.0001005631536604988	0.0	0.00014657844040539408	0.00016973998919836433	1.742342405129456e-05	0.00012090923746574241	0.0006907834939101983	0.0002703628269137183	0.0	0.0004172171615325777	0.0	0.0
Hyphomicrobium_sp.	0.0	0.0	0.0	1.6760525610083132e-05	1.8798052521758747e-05	2.0939777200770582e-05	0.0005246508757040352	0.0	0.0	0.0008362115978912925	3.604837692182909e-05	0.0	0.0002259926291634796	0.0	0.0
Hyphomicrobium_sp._DC2c_1	0.0	0.0	0.0	0.0	0.0	0.0	0.0	0.0	6.045461873287119e-05	0.0	9.012094230457272e-05	0.0	3.4768096794381466e-05	0.0	0.0
Hyphomicrobium_vulgare	0.0	0.0	0.0	1.6760525610083132e-05	0.0	0.0	4.629272432682664e-05	1.742342405129456e-05	4.030307915524746e-05	0.0	1.8024188460914547e-05	0.0	1.7384048397190733e-05	0.0	0.00011527757192497075
Hypsibius_dujardini	0.0	0.0	0.0	0.0018939393939393942	0.0	4.1879554401541165e-05	0.0014813671784584526	0.0	2.015153957762373e-05	0.0026358843846573353	0.0002343144499918891	0.0	0.0013733398233780685	0.0	0.0
Iamia_majanohamensis	1.7405228530650607e-05	0.0	0.0	0.000251407884151247	0.0	6.281933160231175e-05	0.00020060180541624876	3.484684810258912e-05	6.045461873287119e-05	0.00014542810398109434	0.00019826607307006001	1.8135654697134567e-05	0.00012168833878033516	0.0	0.0
Ideonella_paludis	0.0	0.0	0.0	0.0	0.0	0.0	0.0	0.0	2.015153957762373e-05	0.0	1.8024188460914547e-05	0.0	1.7384048397190733e-05	0.0	0.0
Ileibacterium_valens	0.0011313398544922895	0.0	0.0053616920433674975	0.00031844998659157954	0.0015978344643494931	0.001863640170868582	0.00038577270272355534	0.0004181621772310695	0.0013300016121231663	0.001054353753862934	0.004415926172924064	0.005168661588683353	0.00012168833878033516	0.0008273009307135469	0.01035851324868666
Ilumatobacter_fluminis	1.7405228530650607e-05	0.0	1.4811303987203037e-05	0.000502815768302494	1.8798052521758747e-05	4.1879554401541165e-05	0.0002314636216341332	0.0	4.030307915524746e-05	0.0003090347209598255	3.604837692182909e-05	0.00029017047515415313	8.692024198595367e-05	0.0	3.293644912142022e-05
Inquilinus_ginsengisoli	0.0	0.0	0.0	0.002128586752480558	0.0	4.1879554401541165e-05	0.0004937890594861507	1.742342405129456e-05	2.015153957762373e-05	0.0006362479549172878	0.00010814513076548728	0.0	0.0006258257422988666	0.0	0.0
Intestinibacillus_massiliensis	0.0	0.0	1.4811303987203037e-05	0.0	0.0	0.00010469888600385292	0.0	1.742342405129456e-05	0.00016121231662098983	0.0	0.0002343144499918891	3.6271309394269135e-05	6.953619358876295e-05	0.0	0.0
Intestinimonas_butyriciproducens	0.0	0.0	2.9622607974406075e-05	0.0	0.0	0.00014657844040539408	0.0	0.00012196396835906192	0.0002821215540867322	0.0	0.000757015915358411	9.067827348567284e-05	0.0002259926291634796	0.0	0.0
Intestinimonas_massiliensis	0.0	0.0	0.0	0.0	0.0	8.375910880308233e-05	0.0	5.227027215388368e-05	0.0002619700145091085	0.0	0.0005227014653665219	5.44069640914037e-05	0.0001390723871775259	0.0	0.0
Intestinimonas_timonensis	1.7405228530650607e-05	0.0	1.4811303987203037e-05	1.6760525610083132e-05	0.0	0.00016751821760616466	0.0	0.00012196396835906192	0.00036272771239722717	0.0	0.0006308465961320091	3.6271309394269135e-05	6.953619358876295e-05	0.0	0.0
Intrasporangiaceae_bacterium_URHA0051	0.0	0.0	0.0	1.6760525610083132e-05	0.0	8.375910880308233e-05	0.0	3.484684810258912e-05	0.00034257617281960344	0.0	0.0031181846037382165	0.0	0.0003824490647381961	0.0	0.0
Isoptericola_variabilis	0.0	0.0	0.0	3.3521051220166265e-05	1.8798052521758747e-05	0.0	0.00037034179461461315	0.0	0.0	0.0004908198509361933	0.0	0.0	0.00039983311313538696	2.0682523267838682e-05	1.646822456071011e-05
Jatrophihabitans_sp.	0.0	0.0	0.0	0.0	0.0	2.0939777200770582e-05	0.0	0.0	4.030307915524746e-05	0.0	5.407256538274364e-05	0.0	0.0	0.0	0.0
Jeotgalibacillus_marinus	0.0	0.0	0.0	0.000502815768302494	0.0	0.0	0.0	0.0	0.0	0.00010907107798582076	0.0	0.0	0.0	0.0	0.0
Jeotgalicoccus_nanhaiensis	0.0	0.0	4.44339119616091e-05	0.0	0.0	0.00035597621241309995	1.543090810894221e-05	0.0	8.060615831049492e-05	0.0	0.0	0.0	5.215214519157222e-05	0.0	0.0
Jiangella_mangrovi	0.0	0.0	0.0	0.0	0.0	4.1879554401541165e-05	0.0	0.0	4.030307915524746e-05	3.635702599527359e-05	0.0	0.0	0.0	0.0	0.0
Johnsonella_ignava_ATCC_51276	0.0	0.002458895464157501	0.0	0.0	0.002518939037915672	0.0008166513108300527	0.0	0.0	0.0	0.0	0.0	0.0	0.0	0.0014477766287487074	0.0
Juncus_effusus	0.0	0.0	0.0	0.0	0.0	2.0939777200770582e-05	0.0	1.742342405129456e-05	2.015153957762373e-05	0.0003090347209598255	0.0	0.0	6.953619358876295e-05	0.0	0.0
Kaistia_geumhonensis	0.0	0.0	0.0	0.0	0.0	8.375910880308233e-05	0.0	0.0	0.0	0.0	1.8024188460914547e-05	0.0	6.953619358876295e-05	0.0	0.0
Kallotenue_bacterium_JKG1	0.0	0.0	0.0	0.00028492893537141324	0.0	4.1879554401541165e-05	0.00010801635676259549	0.0	4.030307915524746e-05	0.0003817487729503727	0.0	0.0	0.00010430429038314445	0.0	0.0
Ketogulonicigenium_vulgare	0.0	0.0	0.0	0.0	0.0	2.0939777200770582e-05	0.0	0.0	2.015153957762373e-05	0.0	3.604837692182909e-05	0.0	1.7384048397190733e-05	0.0	0.0
Kibdelosporangium_banguiense	0.0	0.0	0.0	0.0	0.0	2.0939777200770582e-05	0.0	0.0	4.030307915524746e-05	0.0	0.00021629026153097456	0.0	6.953619358876295e-05	0.0	0.0
Kineococcus_radiotolerans	0.0	0.0	0.0	0.0	0.0	0.0	0.0	0.0	0.00012090923746574241	0.0	0.0	1.8135654697134567e-05	0.0	0.0	0.0
Kineosporia_sp.	0.0	0.0	0.0	6.704210244033253e-05	0.0	2.0939777200770582e-05	0.0	0.0	8.060615831049492e-05	0.0	5.407256538274364e-05	0.0	3.4768096794381466e-05	0.0	0.0
Kingella_denitrificans	0.0011313398544922895	0.0008688097306689834	0.0	0.0	0.0	0.0	0.0	0.0	0.00022166693535386104	0.0	0.0	0.0	0.0	0.0	0.0
Kingella_oralis	0.00046994117032756643	0.00024588954641575005	0.0	0.0	0.00011278831513055249	0.0	0.0	0.0	0.0004030307915524746	0.0006362479549172878	0.0	0.0	0.0	6.204756980351603e-05	0.0
Kiritimatiellales_bacterium	0.0	0.0	1.4811303987203037e-05	0.0	0.0	0.0	0.0	0.0	0.0	0.0	0.0	9.067827348567284e-05	0.0	0.0	0.0
Knoellia_locipacati	1.7405228530650607e-05	0.0	0.0	0.0004190131402520783	0.0	4.1879554401541165e-05	7.715454054471106e-05	3.484684810258912e-05	6.045461873287119e-05	7.271405199054717e-05	0.00010814513076548728	1.8135654697134567e-05	1.7384048397190733e-05	0.0	0.0
Knoellia_remsis	0.0	0.0	0.0	0.0	0.0	2.0939777200770582e-05	7.715454054471106e-05	0.0	6.045461873287119e-05	1.8178512997636796e-05	0.0	0.0	6.953619358876295e-05	2.0682523267838682e-05	1.646822456071011e-05
Kocuria_carniphila	3.481045706130121e-05	0.0	0.0	0.0	0.0	0.0	0.0	0.0	6.045461873287119e-05	0.0	0.0	0.0	0.0	0.0	0.0
Kocuria_himachalensis	0.00020886274236780732	0.0	0.0	0.0067544918208635035	1.8798052521758747e-05	0.0007747717564285116	0.004351516086721703	0.0001742342405129456	0.0009471223601483155	0.008925649881839666	0.00016221769614823092	0.0004352557127312296	0.004693693067241499	6.204756980351603e-05	1.646822456071011e-05
Krasilnikovia_cinnamomea	0.0	0.0	0.0	0.0	0.0	0.00010469888600385292	1.543090810894221e-05	0.0	0.00016121231662098983	1.8178512997636796e-05	0.0001802418846091455	0.0	1.7384048397190733e-05	0.0	1.646822456071011e-05
Kribbella_albertanoniae	0.0	0.0	0.0	0.0	0.0	0.0003350364352123293	0.0	5.227027215388368e-05	0.00018136385619861359	9.089256498818396e-05	0.0007029433499756673	0.0	0.0002781447743550518	0.0	0.0
Kroppenstedtia_eburnea	0.0	0.0	0.0	0.0	0.0	0.0	0.0	0.0	0.0	0.0	0.0	0.0	0.0	0.0	0.00031289626665349215
Kroppenstedtia_sanguinis	0.0	0.0	0.0	0.00013408420488066506	0.0	0.0	0.0001388781729804799	0.0	0.0	0.0	0.0	0.0	0.0	0.0	0.0
Kytococcus_sedentarius	0.0003481045706130121	8.196318213858335e-05	0.00044433911961609104	0.0	0.0002819707878263812	0.0	0.0	0.0002613513607694184	2.015153957762373e-05	0.0	0.0	1.8135654697134567e-05	0.0	0.00010341261633919338	4.940467368213033e-05
Labilibacter_marinus	0.0	0.0	2.9622607974406075e-05	0.0	0.0	0.0	0.0	0.0	0.0	1.8178512997636796e-05	0.0	0.0007798331519767864	0.0	0.0	0.0
Labrys_wisconsinensis	0.0	0.0	0.0	0.0	0.0	0.0	0.0	0.0	6.045461873287119e-05	0.0	0.0002703628269137183	0.0	1.7384048397190733e-05	0.0	0.0
Lachnoanaerobaculum_orale	0.0	0.0017704047341934005	0.01205640144558327	0.0	0.001033892888696731	0.0	0.0	1.742342405129456e-05	0.0021360631952281155	0.0	0.0	0.0	0.0	0.0005997931747673215	0.0009551570245211863
Lachnoclostridium_pacaense	0.0	1.6392636427716667e-05	0.0	0.0	0.0	0.0008585308652315941	0.0	0.0	4.030307915524746e-05	0.0	1.8024188460914547e-05	5.44069640914037e-05	0.0001390723871775259	0.0	0.0
Lachnoclostridium_urinimassiliense	0.0	0.0	0.0	0.0	0.0	0.0001256386632046235	0.0	8.71171202564728e-05	0.00018136385619861359	0.0	0.0005227014653665219	9.067827348567284e-05	5.215214519157221e-05	0.0	0.0
Lachnospiraceae_bacterium	0.00017405228530650605	6.557054571086667e-05	0.00032584868771846676	0.0025811209439528023	0.0018610071996541162	0.0008166513108300527	0.001265334464933261	0.0024044325190786496	0.000826213122682573	0.0017269587347754952	0.003262378111425533	0.0013057671381936887	0.0013733398233780683	0.001902792140641158	0.0019761869472852134
Lachnospiraceae_bacterium_10_1	0.007362411668465206	0.0	0.0	1.6760525610083132e-05	0.0	0.00016751821760616466	0.0	1.742342405129456e-05	2.015153957762373e-05	0.0	0.0	0.0	1.7384048397190733e-05	0.0	0.005483918778716465
Lachnospiraceae_bacterium_COE1	0.0007658300553486267	0.0	0.0	0.0	0.0	0.0	0.0	0.0	0.0	0.0	0.0	0.0	0.0	0.0	0.0008728159017176359
Lachnospiraceae_bacterium_DJF_CP76	0.0	0.0	1.4811303987203037e-05	1.6760525610083132e-05	3.7596105043517494e-05	0.0	1.543090810894221e-05	3.484684810258912e-05	2.015153957762373e-05	1.8178512997636796e-05	7.209675384365819e-05	0.0	3.4768096794381466e-05	4.136504653567735e-05	1.646822456071011e-05
Lachnospiraceae_bacterium_DW17	0.0005047516273888675	0.0	0.0	0.0	0.0	0.0	0.0	0.0	0.0	0.0	0.0	0.0	1.7384048397190733e-05	4.136504653567735e-05	0.00021408691928923146
Lachnospiraceae_bacterium_DW22	8.702614265325304e-05	0.0	0.0	0.0	0.0	0.00014657844040539408	0.0	0.0	2.015153957762373e-05	0.0	1.8024188460914547e-05	0.0	0.0	0.0	0.0
Lachnospiraceae_bacterium_DW3	0.00017405228530650607	0.0	0.0	0.0	0.0	0.0	0.0	0.0	0.0	0.0	0.0	0.0	0.0	0.0	0.0
Lachnospiraceae_bacterium_DW44	0.2482681797612003	0.0	0.0	3.3521051220166265e-05	5.6394157565276245e-05	2.0939777200770582e-05	1.543090810894221e-05	0.0	0.00012090923746574241	0.0	0.0002703628269137183	0.001940515052593399	0.0	0.0	0.11027123165851488
Lachnospiraceae_bacterium_DW46	0.0027848365649040968	0.0	1.4811303987203037e-05	1.6760525610083132e-05	0.0	4.1879554401541165e-05	0.0	0.0	0.0	1.8178512997636796e-05	1.8024188460914547e-05	0.003554588320638375	0.0	0.0	0.0008398794525962156
Lachnospiraceae_bacterium_DW52	1.7405228530650607e-05	0.0	0.0	0.0	0.0	0.0001884579948069353	0.0	0.0	4.030307915524746e-05	0.0	0.0	0.0	0.0	0.0	0.0
Lachnospiraceae_bacterium_DW67	0.00015664705677585547	0.0	0.0	0.0	0.0	0.0	0.0	0.0	0.0	0.0	0.0	0.0	0.0	0.0	0.0
Lachnospiraceae_bacterium_DW70	0.0	0.0	0.0	0.0	0.0	2.0939777200770582e-05	0.0	0.0	0.0	0.0	0.0	0.0	0.0	0.0	9.880934736426066e-05
Lachnospiraceae_bacterium_G11	0.0	1.6392636427716667e-05	0.0	0.0	0.00016918247269582872	0.0003769159896138705	0.0	3.484684810258912e-05	0.0007456069643720781	0.0	0.0	3.6271309394269135e-05	8.692024198595367e-05	4.136504653567735e-05	0.000609324308746274
Lachnospiraceae_bacterium_GAM79	0.0	0.0	0.0	1.6760525610083132e-05	0.0	0.0	1.543090810894221e-05	0.0	2.015153957762373e-05	3.635702599527359e-05	0.0	0.00012694958287994197	0.0	4.136504653567735e-05	4.940467368213033e-05
Lachnospiraceae_bacterium_M18_1	0.002488947679883037	0.0	0.0	0.00011732367927058191	0.0	0.00014657844040539408	0.0	5.227027215388368e-05	0.0	3.635702599527359e-05	7.209675384365819e-05	0.0	0.0	2.0682523267838682e-05	0.0012680532911746784
Lachnospiraceae_bacterium_canine_oral_taxon_024	0.0	0.00103273609494615	0.0	0.0	0.0	0.0	0.0	0.0034498379621563232	0.0006448492664839593	0.0	0.0	0.0	0.0	0.0	0.0
Lachnospiraceae_bacterium_oral_taxon_500	0.0	0.0022293985541694673	0.0	0.0022291499061410564	0.006992875538094253	0.0	0.0	0.004477819981182702	0.0	0.0	0.0	0.0	0.0	0.00467425025853154	0.0
Lacticaseibacillus_casei	0.0	0.0	0.0005480182475265123	1.6760525610083132e-05	3.7596105043517494e-05	8.375910880308233e-05	0.0	0.0009060180506673172	0.0002015153957762373	0.0028358480276313397	0.0	0.0	0.0	2.0682523267838682e-05	0.0
Lactiplantibacillus_pentosus	0.0	3.2785272855433335e-05	0.0	1.6760525610083132e-05	1.8798052521758747e-05	6.281933160231175e-05	3.086181621788442e-05	0.0	6.045461873287119e-05	0.0011997818578440285	1.8024188460914547e-05	0.0	0.0	2.0682523267838682e-05	6.587289824284044e-05
Lactobacillales_bacterium_HY_36_1	0.0	0.0	1.4811303987203037e-05	0.0	0.0	0.0	0.0	1.742342405129456e-05	8.060615831049492e-05	1.8178512997636796e-05	9.012094230457272e-05	0.0	0.0	0.0	0.0
Lactobacillus_acetotolerans	0.0	1.6392636427716667e-05	0.0	0.0	0.0	0.0	3.086181621788442e-05	0.0	0.0	1.8178512997636796e-05	1.8024188460914547e-05	0.0	0.0	0.0	6.587289824284044e-05
Lactobacillus_crispatus	0.0008876666550631811	0.0	0.012174891877480894	0.0016928130866183965	0.0006391337857397974	0.001507663958455482	0.00029318725406990204	0.0029619820887200753	0.004332581009189102	0.00036357025995273584	0.0020547574845442584	0.017228871962277837	0.00012168833878033516	0.0005997931747673215	0.0071636776839088985
Lactobacillus_delbrueckii	0.0	0.0	0.0	0.0	0.0	0.0	0.0	0.001707495557026867	0.0	0.0	0.0	0.0	0.0	0.0	0.0
Lactobacillus_iners	0.0	0.0	0.0	1.6760525610083132e-05	0.0	0.0	0.0	0.0	0.0	0.0	0.0	0.0	0.00019122453236909806	0.0	0.0
Lactobacillus_intestinalis	1.7405228530650607e-05	0.025818402373653758	0.001333017358848273	0.0016090104585679804	7.519221008703499e-05	8.375910880308233e-05	0.0018980016973998922	0.00010454054430776735	2.015153957762373e-05	9.089256498818396e-05	0.0	0.0022850924918389553	5.215214519157222e-05	4.136504653567735e-05	0.000148214021046391
Lactobacillus_johnsonii	0.0005569673129808193	0.010573250495877252	0.004858107707802596	0.001525207830517565	0.003195668928698987	0.0019473992796716643	0.0013270580973690305	0.00435585601282364	0.0010277285184588103	0.0011270678058534812	0.0035507651268001654	0.019477693144722526	0.0003824490647381961	0.002130299896587384	0.004446420631391729
Lactobacillus_namurensis_str._Chizuka_01	0.0	0.0	0.0	0.00016760525610083133	3.7596105043517494e-05	0.0	0.00010801635676259549	1.742342405129456e-05	0.0	9.089256498818396e-05	3.604837692182909e-05	0.0	0.0	6.204756980351603e-05	0.0
Lactobacillus_senioris_DSM_24302_JCM_17472	0.0	0.0	0.0	0.0	0.0	0.0	0.0	0.0	0.0	1.8178512997636796e-05	0.0	0.001088139281828074	0.0	0.0	0.0
Lactococcus_lactis	3.481045706130121e-05	0.00011474845499401667	0.0	0.00013408420488066506	0.00011278831513055249	4.1879554401541165e-05	7.715454054471106e-05	0.00010454054430776735	8.060615831049492e-05	3.635702599527359e-05	0.00010814513076548728	1.8135654697134567e-05	6.953619358876295e-05	0.0001654601861427094	9.880934736426066e-05
Lactococcus_raffinolactis	0.0	0.0	0.0	3.3521051220166265e-05	0.0	0.0	0.0	0.0	0.0	0.0	0.0	0.0	0.0	0.0022750775594622538	0.0
Lancefieldella_parvula	0.0	0.0	0.0034658451330055093	0.000251407884151247	0.0006391337857397974	0.0003978557668146411	0.0	0.0	0.0	0.00012724959098345758	0.0	3.6271309394269135e-05	0.0	0.0006618407445708376	0.0
Lancefieldella_rimae	0.00038291502767431336	0.00022949690998803334	0.0009775460631554	0.0010559131134352372	0.004285955974960994	0.0	0.0	0.0	0.0005440915685958407	1.8178512997636796e-05	0.0	0.0017954298150163219	0.0	0.0030196483971044468	0.00031289626665349215
Larimichthys_crocea__large_yellow_croaker	0.0	0.0	0.0	0.0	0.0	6.281933160231175e-05	0.0	0.0	2.015153957762373e-05	0.0	0.0	1.8135654697134567e-05	0.0	0.0	0.0
Latilactobacillus_sakei	1.7405228530650607e-05	4.917790928315001e-05	0.0001333017358848273	0.0002011263073209976	5.6394157565276245e-05	0.00010469888600385292	0.00021603271352519093	8.71171202564728e-05	4.030307915524746e-05	3.635702599527359e-05	7.209675384365819e-05	0.00012694958287994197	1.7384048397190733e-05	8.27300930713547e-05	3.293644912142022e-05
Lautropia_mirabilis	0.0008876666550631811	0.0	2.9622607974406075e-05	0.0	0.0	0.00016751821760616466	0.0	0.0021256577342579366	0.0	0.0	0.0	0.0	0.0	0.0	0.0
Lawsonella_clevelandensis	0.0	0.0	0.0	0.0	0.0	0.0	0.0	0.00031362163292330213	0.0	0.00012724959098345758	0.0	0.0	1.7384048397190733e-05	0.0	0.0001646822456071011
Legionella_busanensis	0.0	0.0	0.0	0.0	0.0	0.0	0.0	0.0	6.045461873287119e-05	0.0	0.0	0.0	0.0	0.0	0.0
Legionella_donaldsonii	0.0	0.0	0.0	0.0	0.0	0.0	0.0	0.0	0.0	0.00016360661697873113	0.0	0.0	0.0001390723871775259	0.0	0.0
Legionella_fallonii	0.0	0.0	0.0	0.0	0.0	0.0	7.715454054471106e-05	0.0	0.0	1.8178512997636796e-05	0.0	0.0	0.00010430429038314445	0.0	0.0
Legionella_nautarum	0.0	0.0	0.0	0.0	0.0	0.0	0.0	0.0	0.0	0.0	0.0	0.0	5.215214519157222e-05	0.0	0.0
Legionella_saoudiensis	3.481045706130121e-05	0.0	0.0	0.0	1.8798052521758747e-05	0.0004397353212161823	0.0	0.0	0.00022166693535386104	0.0	3.604837692182909e-05	0.0	0.00010430429038314445	0.0	0.0
Legionella_waltersii	0.0	0.0	0.0	0.0	0.0	2.0939777200770582e-05	0.0	0.0	4.030307915524746e-05	0.0	0.0	0.0	3.4768096794381466e-05	0.0	0.0
Legionella_worsleiensis	0.0	0.0	0.0	0.0	0.0	0.0	0.0	0.0	0.0	0.0	5.407256538274364e-05	0.0	0.0013038036297893054	0.0	0.0
Leifsonia_shinshuensis	0.0	0.0	0.0	0.0	0.0	0.0	6.172363243576884e-05	0.0	0.0	0.0	0.0	0.0	0.0	0.0	0.0
Lentilactobacillus_buchneri	0.0	0.0	0.0	1.6760525610083132e-05	0.00011278831513055249	0.0	1.543090810894221e-05	0.0	0.0	0.005689874568260317	5.407256538274364e-05	0.0	5.215214519157222e-05	0.0001654601861427094	4.940467368213033e-05
Lentilactobacillus_hilgardii	0.0	3.2785272855433335e-05	0.00045915042360329406	3.3521051220166265e-05	5.6394157565276245e-05	2.0939777200770582e-05	1.543090810894221e-05	0.0	2.015153957762373e-05	0.012761316124341029	3.604837692182909e-05	0.0	0.0	6.204756980351603e-05	0.00013174579648568088
Lentzea_californiensis	0.0	0.0	0.0	0.0	0.0	2.0939777200770582e-05	4.629272432682664e-05	0.0	0.0	3.635702599527359e-05	0.0001802418846091455	0.0	0.00010430429038314445	0.0	0.0
Leptolyngbyaceae_cyanobacterium_LD4_4600_EK	1.7405228530650607e-05	0.0	0.0	1.6760525610083132e-05	0.0	0.0	0.0	1.742342405129456e-05	0.0	0.0	0.0	0.0	1.7384048397190733e-05	0.0	0.0
Leptotrichia_buccalis	0.0	0.003426061013392784	0.0	0.0007542236524537409	0.0004323552080004512	0.0	0.0	0.0	0.0	0.0	0.0	0.0	0.0	0.00037228541882109616	0.0
Leptotrichia_hofstadii	0.00010443137118390363	0.0009179876399521336	0.0	0.0	0.0010714889937402485	0.0	0.0	0.0	0.0008866677414154443	0.0	0.0	0.0	0.0	0.0008273009307135469	0.0
Leptotrichia_sp._PG10	0.0	0.0010655213678015835	0.0	0.0	0.00024437468278286367	0.0	0.0	0.0	0.00018136385619861359	0.0	0.0	0.0	0.0	0.00020682523267838678	0.0
Leptotrichia_sp._oral_taxon_215_str._W9775	0.000400320256204964	0.00019671163713260004	0.0	0.0	0.00031956689286989865	0.0	0.00010801635676259549	0.0	0.0	0.0	0.0	0.0	0.0	0.0004343329886246122	0.0
Leptotrichia_sp._oral_taxon_847	0.0	0.00027867481927118336	0.0	0.0	0.0	0.0	0.0	0.0	0.0	0.0	0.0	0.0	0.0	0.0	0.0
Leptotrichia_trevisanii	0.0	1.6392636427716667e-05	0.014396587475561346	0.0	0.00018798052521758747	0.0	0.0	0.0	0.0009874254393035626	0.0	0.0	3.6271309394269135e-05	0.0	0.00028955532574974146	0.0
Leptotrichia_wadei	0.0	0.0008852023670967002	0.021209787309674745	0.0	0.0006015376806962799	0.0	0.0	0.0	0.005037884894405932	0.0	1.8024188460914547e-05	3.6271309394269135e-05	0.0	0.0005377456049638057	0.0013174579648568088
Leuconostoc_mesenteroides	0.00013924182824520486	8.196318213858335e-05	2.9622607974406075e-05	0.00021788683293108072	0.00013158636765231123	0.00016751821760616466	7.715454054471106e-05	0.00027877478482071295	0.00012090923746574241	0.00016360661697873113	0.0003785079576792055	0.0001632208922742111	0.00019122453236909806	0.00041365046535677346	0.0003458327157749123
Levilactobacillus_brevis	1.7405228530650607e-05	1.6392636427716667e-05	0.0	3.3521051220166265e-05	1.8798052521758747e-05	6.281933160231175e-05	3.086181621788442e-05	0.0	2.015153957762373e-05	0.0009998182148700237	0.00010814513076548728	1.8135654697134567e-05	0.00015645643557471664	0.0	4.940467368213033e-05
Ligilactobacillus_murinus	0.00485605876005152	0.012097765683654902	0.006990935481959832	0.0018101367658889785	0.0004323552080004512	0.0024499539324901584	0.0016356762595478745	0.0015506847405652158	0.0013904562308560374	0.00096346118887475	0.004415926172924064	0.01853463910047153	0.0006779778874904387	0.0006825232678386764	0.006093243087462741
Ligilactobacillus_ruminis	0.0	0.0	0.0	1.6760525610083132e-05	0.0	0.0	0.0	8.71171202564728e-05	4.030307915524746e-05	0.0	0.0	0.0	0.0	0.0002481902792140641	1.646822456071011e-05
Ligilactobacillus_salivarius	0.0	0.0	0.0	0.0	0.00718085606331184	2.0939777200770582e-05	0.0	0.023852667526222254	0.0	0.0	0.0	0.0	0.0	0.004922440537745604	1.646822456071011e-05
Limnobacter_thiooxidans	0.0	0.0	0.0	0.00028492893537141324	0.0	0.0	0.0	0.0	0.0	5.453553899291038e-05	0.0	0.0	1.7384048397190733e-05	0.0	0.0
Limosilactobacillus_coleohominis	0.0	0.0	0.0	0.0	0.0	0.0	0.0	0.0010802522911802627	0.0	0.0	0.0	0.0	0.0	2.0682523267838682e-05	0.0
Limosilactobacillus_fermentum	0.0	0.0	0.0	0.0	9.399026260879372e-05	0.0	1.543090810894221e-05	1.742342405129456e-05	0.0	0.0	0.0	0.0	0.0	0.00010341261633919338	1.646822456071011e-05
Limosilactobacillus_mucosae	0.0	0.0	0.0	1.6760525610083132e-05	0.010564505517228416	0.0	0.0	0.0	0.0	0.0	0.0	0.0	0.0	0.006597724922440538	0.0
Limosilactobacillus_oris	0.0	0.0	0.0	0.0	0.0	0.0008375910880308234	0.0	0.002735477576053246	0.0	1.8178512997636796e-05	0.0	0.0	0.0	0.0	0.0
Limosilactobacillus_reuteri	0.0006091829985727713	0.008048784486008884	0.011538005806031162	0.001541968356127648	0.0003571629979134162	0.003978557668146411	0.00030861816217884417	0.004286162316618462	0.003546670965661777	0.0010179967278676604	0.0074620140228186214	0.034439608269858535	0.000330296919546624	0.00028955532574974146	0.01067140951534015
Limosilactobacillus_vaginalis	0.0	0.0	1.4811303987203037e-05	0.0	0.0	0.0008794706424323645	0.0	0.0005401261455901314	0.0011687892955021765	0.0002908562079621887	0.0014058866999513346	0.005313746826260428	1.7384048397190733e-05	0.0	0.002569043031470777
Listeria_monocytogenes	0.0	0.0	0.0	0.0	0.0	0.0	1.543090810894221e-05	0.0	0.0	0.0	0.0	0.0	0.0	4.136504653567735e-05	1.646822456071011e-05
Litchfieldia_alkalitelluris	0.0	0.0	0.0	0.0	0.0	0.0	0.00010801635676259549	1.742342405129456e-05	0.0	0.0	0.0	0.0	0.0	0.0	0.0
Loktanella_sp._AODO14	0.0	0.0	0.0	0.0	0.0	0.0	0.0	0.0	0.0	0.0	0.0	0.000253899165759884	0.0	0.0	0.0
Longicatena_caecimuris	0.0	0.0	0.0	0.0	0.0	0.0	0.0	0.0	0.0	0.0	1.8024188460914547e-05	0.0	5.215214519157222e-05	0.0	0.0
Longimicrobium_terrae	0.0	0.0	0.0	0.0	0.0	0.0001884579948069353	0.00016973998919836433	1.742342405129456e-05	0.00018136385619861359	0.00014542810398109434	0.0	1.8135654697134567e-05	1.7384048397190733e-05	0.0	0.0
Luteimonas_pelagia	0.0	0.0	0.0	0.0	0.0	0.0	0.00018517089730730652	1.742342405129456e-05	0.0	0.00018178512997636792	0.0	0.0	6.953619358876295e-05	0.0	0.0
Luteimonas_sp._EM0590	1.7405228530650607e-05	0.0	0.0	0.0	0.0	0.00016751821760616466	0.0	1.742342405129456e-05	0.0002015153957762373	0.0	0.0001802418846091455	0.0	0.0	0.0	0.0
Luteitalea_pratensis	0.0	0.0	0.0	0.00015084473049074818	0.0	0.0	1.543090810894221e-05	0.0	4.030307915524746e-05	0.00010907107798582076	3.604837692182909e-05	0.0	3.4768096794381466e-05	0.0	0.0
Luteolibacter_flavescens	0.0	0.0	0.0	0.0009050683829444892	0.0	0.0	0.0007098217730113418	0.0	0.0	0.003363024904562807	3.604837692182909e-05	0.0	0.00043460120992976846	0.0	0.0
Luteolibacter_gellanilyticus	0.0	0.0	0.0	0.0	0.0	0.0	0.0	0.0	0.0	0.0	0.0	0.0	8.692024198595367e-05	0.0	0.0
Lutimonas_saemankumensis	0.0	0.0	0.0	0.0	0.0	0.0	0.0	0.0	0.0	0.00012724959098345758	0.0	0.0007798331519767864	0.0	0.0	3.293644912142022e-05
Lysinibacillus_alkaliphilus	0.0	0.0	0.0	0.0	0.0	0.0	0.0	0.0	0.0	1.8178512997636796e-05	0.00016221769614823092	0.002393906420021763	1.7384048397190733e-05	0.0	0.0
Lysinibacillus_macroides	0.0	0.0	0.0	0.0	1.8798052521758747e-05	2.0939777200770582e-05	0.00032404907028778636	1.742342405129456e-05	0.0	0.0	3.604837692182909e-05	0.0	0.0	0.0	1.646822456071011e-05
Lysinibacillus_odysseyi	0.0	0.0	0.0	0.0	0.0	0.0001256386632046235	0.0	0.0	0.00010075769788811867	0.0	0.00010814513076548728	0.0	1.7384048397190733e-05	0.0	0.0
Lysinimonas_soli	0.0	0.0	0.0	0.00028492893537141324	0.0	0.0	0.0001388781729804799	0.0	0.0	7.271405199054717e-05	0.0	0.0	5.215214519157222e-05	0.0	0.0
Lysobacter_bugurensis	0.00012183659971455425	0.0	0.0	0.0004357736658621615	0.0	4.1879554401541165e-05	0.0004474963351593241	3.484684810258912e-05	4.030307915524746e-05	0.0006726049809125613	1.8024188460914547e-05	3.6271309394269135e-05	0.000730130032682011	0.0	0.0
Lysobacter_concretionis	0.0	0.0	0.0	0.0015587288817377313	0.0	0.0	0.0006326672324666306	1.742342405129456e-05	0.0	0.0020359934557353213	0.0	0.0	0.002277310340031987	0.0	0.0
Lysobacter_dokdonensis	0.0	0.0	0.0	0.0	0.0	4.1879554401541165e-05	1.543090810894221e-05	0.0	2.015153957762373e-05	0.00014542810398109434	0.0005767740307492655	1.8135654697134567e-05	0.0005041374035185313	0.0	1.646822456071011e-05
Lysobacter_fragariae	0.0	0.0	0.0	0.00898364172700456	1.8798052521758747e-05	0.0	0.007746315870688991	0.0001742342405129456	0.0	0.013797491365206327	0.0	1.8135654697134567e-05	0.00824003894026841	0.0	0.0
Lysobacter_koreensis	0.0	0.0	0.0	0.0	0.0	0.0	0.0	1.742342405129456e-05	0.0	0.0	7.209675384365819e-05	0.0	0.0	0.0	0.0
Lysobacter_lycopersici	1.7405228530650607e-05	0.0	0.0	0.00016760525610083133	0.0	0.00031409665801155874	7.715454054471106e-05	3.484684810258912e-05	0.0002015153957762373	0.0	0.0010814513076548731	0.0	0.0002259926291634796	0.0	0.0
Lysobacter_niabensis	0.0	0.0	0.0	0.0	0.0	4.1879554401541165e-05	0.0	1.742342405129456e-05	0.0	0.0	5.407256538274364e-05	0.0	0.0	0.0	1.646822456071011e-05
Lysobacter_sp.	0.0	0.0	0.0	0.006938857602574415	0.0	2.0939777200770582e-05	0.005493403286783428	8.71171202564728e-05	0.0	0.01065260861661516	1.8024188460914547e-05	0.0	0.0072143800848341565	0.0	3.293644912142022e-05
Lysobacter_tabacisoli	0.0	0.0	0.0	0.00026816840976133006	0.0	4.1879554401541165e-05	0.0	1.742342405129456e-05	6.045461873287119e-05	0.0004544628249409198	0.00010814513076548728	0.0	0.0001390723871775259	0.0	0.0
Lysobacter_terricola	0.0	0.0	0.0	0.009503218020917135	1.8798052521758747e-05	0.0	0.005971761438160635	5.227027215388368e-05	0.0	0.011270678058534812	0.0	0.0	0.008292191085459982	0.0	0.0
Lysobacter_tongrenensis	0.0	0.0	0.0	0.00023464735854116382	0.0	0.0	0.0	0.0	0.0	0.0	5.407256538274364e-05	0.0	0.0	0.0	0.0
Lysobacter_xinjiangensis	0.0	0.0	0.0	1.6760525610083132e-05	0.0	4.1879554401541165e-05	0.0007098217730113418	1.742342405129456e-05	0.0	0.0007816760588983821	0.0	0.0	0.0005736735971072942	0.0	0.0
Lysobacter_zhanggongensis	0.0	0.0	0.0	6.704210244033253e-05	0.0	0.0	7.715454054471106e-05	0.0	0.0	0.00010907107798582076	0.0	0.0	0.00010430429038314445	0.0	0.0
Macrococcus_caseolyticus	0.0	0.0	1.4811303987203037e-05	3.3521051220166265e-05	0.0	4.1879554401541165e-05	7.715454054471106e-05	1.742342405129456e-05	2.015153957762373e-05	1.8178512997636796e-05	1.8024188460914547e-05	1.8135654697134567e-05	5.215214519157222e-05	0.0001654601861427094	0.0
Mammaliicoccus_sciuri	0.0007832352838792774	0.0	0.0013478286628354759	5.028157683024939e-05	5.6394157565276245e-05	0.00029315688081078817	6.172363243576884e-05	1.742342405129456e-05	0.00022166693535386104	7.271405199054717e-05	7.209675384365819e-05	7.254261878853827e-05	0.0	4.136504653567735e-05	0.0010374981473247368
Maribacter_polysiphoniae	0.0	0.0	1.4811303987203037e-05	0.0	0.0	0.0	0.0	0.0	0.0	0.0	0.0	0.00012694958287994197	0.0	0.0	0.0
Marinicella_bacterium_episymbiont_of_Kiwa_sp.	0.0	0.0	0.0	0.0	0.0	0.0	0.0	0.0	0.0	0.0	0.0	0.0	0.0	0.0	8.234112280355055e-05
Marinobacterium_bacterium_WHC3_3	0.0	0.0	0.0	0.0	0.0	0.0003769159896138705	0.0	0.0	0.0	0.0	0.0	0.0	0.0	0.0	0.0
Marmoricola_aequoreus	0.0	0.0	0.0	0.0	0.0	6.281933160231175e-05	0.0	1.742342405129456e-05	0.00010075769788811867	0.0	0.0004145563346010346	1.8135654697134567e-05	0.0001390723871775259	0.0	0.0
Marmoricola_bigeumensis	1.7405228530650607e-05	0.0	0.0	0.00028492893537141324	0.0	0.00016751821760616466	0.00010801635676259549	1.742342405129456e-05	0.00018136385619861359	0.00034539174695509913	0.00010814513076548728	0.0001088139281828074	0.0002259926291634796	0.0	0.0
Marmoricola_solisilvae	0.0	1.6392636427716667e-05	0.0	0.00018436578171091442	0.0	2.0939777200770582e-05	4.629272432682664e-05	0.0	0.0	0.00018178512997636792	0.0	0.0	0.00012168833878033516	2.0682523267838682e-05	0.0
Massilia_sp._5123	0.0002436731994291085	0.0	0.0	0.0001005631536604988	0.0	6.281933160231175e-05	0.00012344726487153768	0.0019514234937449907	0.0002015153957762373	1.8178512997636796e-05	0.0	0.0004352557127312296	6.953619358876295e-05	2.0682523267838682e-05	3.293644912142022e-05
Massilia_suwonensis	0.00046994117032756643	0.0	1.4811303987203037e-05	0.0010894341646554037	0.0	0.0005863137616215762	0.0006480981405755727	0.00013938739241035647	0.0006650008060615832	0.0008180330848936557	0.0016221769614823093	0.0007979688066739209	0.0010430429038314443	0.0017580144777662875	8.234112280355055e-05
Massilia_tieshanensis	1.7405228530650607e-05	0.0	0.0	0.00036873156342182885	0.0	0.0006700728704246586	0.0001388781729804799	1.742342405129456e-05	0.00044333387070772214	0.00096346118887475	0.0002343144499918891	0.00014508523757707654	0.0002259926291634796	0.0	3.293644912142022e-05
Megamonas_funiformis	0.0	0.0	0.0	0.0	1.8798052521758747e-05	0.0	0.0	0.0	0.0	0.0	0.0	1.8135654697134567e-05	0.0	0.0	4.940467368213033e-05
Megasphaera_indica	0.0	0.0	0.0	0.0	9.399026260879372e-05	8.375910880308233e-05	0.0	0.0	0.0	0.0	0.0	0.0	0.0	8.27300930713547e-05	1.646822456071011e-05
Megasphaera_micronuciformis	0.0	0.00018031900070488336	0.0	0.0	0.0011654792563490426	0.0	0.0	0.0	0.0	0.0	0.0	0.0	0.0	0.0007238883143743537	0.0005434514105034336
Meridianimaribacter_sp._xn35	0.0	0.0	0.0	0.0	0.0	0.0	0.0	8.71171202564728e-05	0.0	0.0	0.0	0.0	0.0	0.0	0.0
Mesorhizobium_amorphae	0.0	0.0	0.0	0.0004357736658621615	0.0	0.0	0.0005863745081398041	0.0	4.030307915524746e-05	0.000981639701872387	0.00012616931922640183	0.0	0.0008692024198595369	0.0	0.0
Mesorhizobium_jarvisii	0.0	0.0	0.0	0.0	0.0	0.0	6.172363243576884e-05	0.0	0.0	9.089256498818396e-05	0.0	0.0	1.7384048397190733e-05	0.0	0.0
Mesorhizobium_loti	1.7405228530650607e-05	0.0	2.9622607974406075e-05	0.0013743631000268169	1.8798052521758747e-05	0.0011098081916408409	0.0006018054162487463	0.0001742342405129456	0.0015315170078994036	0.0017633157607707692	0.0067590706728429565	5.44069640914037e-05	0.0024511508240038947	0.0	0.0001976186947285213
Mesorhizobium_metallidurans	0.0	0.0	0.0	0.00018436578171091442	0.0	2.0939777200770582e-05	0.0006789599567934572	3.484684810258912e-05	2.015153957762373e-05	0.0003090347209598255	3.604837692182909e-05	0.0	0.00034768096794381473	0.0	0.0
Mesorhizobium_plurifarium	1.7405228530650607e-05	0.0	0.0	0.0	0.0	2.0939777200770582e-05	0.0	0.0	2.015153957762373e-05	0.0	0.0005947982192101801	0.0	0.0001390723871775259	0.0	0.0
Mesorhizobium_sp._HRTP027	0.0	0.0	0.0	0.0012235183695360687	0.00013158636765231123	0.00010469888600385292	0.0018980016973998922	0.0001742342405129456	0.00010075769788811867	0.003581167060534448	0.0005587498422883509	9.067827348567284e-05	0.014289687782490788	6.204756980351603e-05	0.012466445992457552
Mesorhizobium_thiogangeticum	0.0	0.0	1.4811303987203037e-05	3.3521051220166265e-05	0.0	0.0002303375492084764	0.0	3.484684810258912e-05	0.0002619700145091085	3.635702599527359e-05	0.0015681043960995653	0.0	0.0005041374035185313	0.0	0.0
Metabacillus_herbersteinensis	0.0	0.0	0.0	0.00224591043175114	0.0	0.0	0.000509219967595093	0.0	0.0	0.002926740592619524	0.0	0.0	0.0009387386134482998	0.0	1.646822456071011e-05
Metabacillus_litoralis	1.7405228530650607e-05	0.0	0.0	0.006452802359882007	0.0	0.00031409665801155874	0.004274361546176993	0.00015681081646165104	0.0004634854102853458	0.009743682966733322	0.0019826607307006	5.44069640914037e-05	0.006432097906960573	0.0	0.0003458327157749123
Metalysinibacillus_saudimassiliensis	3.481045706130121e-05	0.0	1.4811303987203037e-05	3.3521051220166265e-05	0.0	0.0	1.543090810894221e-05	0.0	2.015153957762373e-05	9.089256498818396e-05	3.604837692182909e-05	1.8135654697134567e-05	1.7384048397190733e-05	0.0	4.940467368213033e-05
Methylibium_petroleiphilum	0.0	0.0	0.0	0.00016760525610083133	0.0	4.1879554401541165e-05	0.00038577270272355534	1.742342405129456e-05	0.0001410607770433661	0.0003090347209598255	0.0003604837692182909	0.0	0.00019122453236909806	0.0	0.0
Methylobacillus_flagellatus	0.0	0.0	0.0	0.0013073209975864846	0.0	0.0	0.0004474963351593241	0.0	0.0	0.0004362843119432831	1.8024188460914547e-05	0.0	0.0004693693067241499	0.0	0.0
Methylobacillus_sp._MM2	0.0	0.0	0.0	0.0	0.0	0.0	0.0	0.0	0.0	0.0	0.0	0.0	0.00012168833878033516	0.0	0.0
Methylobacterium_fujisawaense	3.481045706130121e-05	0.0	0.0007109425913857456	0.0005698578707428265	0.0	0.0	3.086181621788442e-05	0.00010454054430776735	0.0	0.00034539174695509913	5.407256538274364e-05	0.0	3.4768096794381466e-05	0.0	0.0
Methylobacterium_iners	0.0002262679708984579	0.0	0.0	0.0	1.8798052521758747e-05	0.0001256386632046235	4.629272432682664e-05	0.0	0.00018136385619861359	9.089256498818396e-05	0.00021629026153097456	0.0	0.0001390723871775259	0.0	0.00013174579648568088
Methylobacterium_organophilum	0.0	0.0	0.0	0.0	0.0	4.1879554401541165e-05	0.0001388781729804799	0.0	0.0002015153957762373	0.0	1.8024188460914547e-05	1.8135654697134567e-05	3.4768096794381466e-05	0.0	0.0
Methylobacterium_sp._XTB_8015	0.0	0.0	0.0	0.00048605524269241087	0.0	0.0	0.0008641308541007638	0.0	0.0	0.0018723868387565895	0.0	0.0	0.0010778110006258255	0.0	0.0
Methyloceanibacter_marginalis	1.7405228530650607e-05	0.0	0.0	0.0009553499597747383	0.0	0.0008794706424323645	0.00032404907028778636	5.227027215388368e-05	0.0011486377559245524	0.0005453553899291038	0.0025594347614498656	1.8135654697134567e-05	0.0009387386134482998	0.0	4.940467368213033e-05
Methyloceanibacter_methanicus	0.0	0.0	4.44339119616091e-05	1.6760525610083132e-05	0.0	0.0	1.543090810894221e-05	0.0	0.0	0.00039992728594800953	0.0	0.0013964454116793615	1.7384048397190733e-05	0.0	0.0001646822456071011
Methylocystis_echinoides	0.0	0.0	0.0	0.0004022526146419952	0.0	0.0	0.00044749633515932415	0.0	2.015153957762373e-05	0.00047264133793855663	5.407256538274364e-05	0.0	0.0004519852583269592	0.0	0.0
Methylophilales_bacterium_HTCC2181	0.0	0.0	0.0	0.0	0.0	0.0	0.0	0.0	0.0	0.0	0.0	0.0	0.0	0.0	0.00047757851226059314
Methylorubrum_aminovorans	0.0	0.0	0.0	0.0	0.0	0.0002303375492084764	0.0	0.0	0.0002821215540867322	0.0	7.209675384365819e-05	0.0	0.00015645643557471664	0.0	0.0
Methyloversatilis_discipulorum	0.0	0.0	0.0	0.0	0.00011278831513055249	0.0	0.0	0.0	0.0	0.0	0.0	0.002049328980776206	0.0	8.27300930713547e-05	0.0
Microbacteriaceae_bacterium	0.0	0.0	0.0	0.000385492089031912	0.0	0.0002303375492084764	0.00012344726487153768	0.0	0.0002015153957762373	7.271405199054717e-05	3.604837692182909e-05	1.8135654697134567e-05	0.00017384048397190734	0.0	0.0
Microbacterium_ginsengisoli	0.0	0.0	0.0	1.6760525610083132e-05	0.0	6.281933160231175e-05	1.543090810894221e-05	0.0	6.045461873287119e-05	0.0	7.209675384365819e-05	0.0	0.0	0.0	0.0
Microbacterium_oxydans	1.7405228530650607e-05	0.0	0.003495467740979916	0.00030168946098149636	1.8798052521758747e-05	0.00031409665801155874	0.00010801635676259549	0.0002613513607694184	0.00034257617281960344	0.00016360661697873113	0.001351814134568591	0.0	0.0003129128711494333	0.0020889348500517067	0.001202180392931838
Microbacterium_schleiferi	0.00012183659971455425	0.0	0.0	1.6760525610083132e-05	0.0	0.0007328922020269704	0.0004166345189414397	0.000714360386103077	0.0004030307915524746	3.635702599527359e-05	0.0004145563346010346	0.0	0.0008692024198595369	0.0	0.0007081336561105347
Microbacterium_trichothecenolyticum	0.00036550979914366273	0.0	2.9622607974406075e-05	0.0007877447036739072	9.399026260879372e-05	0.012773264092470057	0.00174369261631047	0.006167892114158274	0.003345155569885539	0.0006544264679149245	0.0019826607307006	1.8135654697134567e-05	0.007492524859189208	6.204756980351603e-05	0.00013174579648568088
Microcella_alkaliphila	0.0	0.0	1.4811303987203037e-05	0.0	0.0	0.0	0.0	0.0	0.0	0.0	0.0005767740307492655	0.0014327167210736306	0.0	0.0	0.0
Micrococcus_aloeverae	0.0	0.0	0.0	0.0	0.0	0.001863640170868582	0.0	1.742342405129456e-05	0.0	0.0	1.8024188460914547e-05	0.0	0.0	0.0	0.0
Microcoleus_cf._vaginatus_Ru_6_12	0.0	0.0	0.0	0.0	1.8798052521758747e-05	0.0004606750984169528	0.0	5.227027215388368e-05	0.00034257617281960344	0.0	0.03215515221427155	0.0001088139281828074	0.005076142131979695	2.0682523267838682e-05	0.0
Microcoleus_steenstrupii_ATA12_3_DP02	0.0	0.0	0.0	0.0	0.0	8.375910880308233e-05	0.0	0.0	6.045461873287119e-05	0.0	0.0	0.0	1.7384048397190733e-05	2.0682523267838682e-05	3.293644912142022e-05
Microlunatus_panaciterrae	0.0	0.0	0.0	3.3521051220166265e-05	0.0	0.0020730379428762877	0.0	0.00013938739241035647	0.003284700951152668	3.635702599527359e-05	0.00419963591139309	3.6271309394269135e-05	0.0009039705166539184	0.0	0.0
Micromonospora_cremea	1.7405228530650607e-05	0.0	0.0	5.028157683024939e-05	0.0	0.00010469888600385292	3.086181621788442e-05	3.484684810258912e-05	0.00018136385619861359	1.8178512997636796e-05	0.0004506047115228637	1.8135654697134567e-05	0.0001390723871775259	0.0	1.646822456071011e-05
Microvirga_aerilata	0.0	0.0	0.0	0.000251407884151247	1.8798052521758747e-05	0.0001046988860038529	0.0	0.0	0.00012090923746574241	7.271405199054717e-05	0.0005947982192101801	0.0	0.00019122453236909806	0.0	0.0
Microvirga_antarctica	0.0	0.0	0.0	0.0	0.0	0.0007119524248261999	0.0002314636216341332	6.969369620517824e-05	0.0008866677414154443	0.0	0.0030460878498945586	3.6271309394269135e-05	0.0007996662262707738	0.0	0.0
Microvirga_calopogonii	0.0	0.0	0.0	0.00030168946098149636	0.0	0.0	0.0001388781729804799	0.0	0.0	0.0006726049809125613	0.0	0.0	0.00015645643557471664	0.0	1.646822456071011e-05
Microvirga_flavescens	0.0	0.0	0.0	0.0	0.0	4.1879554401541165e-05	0.00020060180541624876	0.0	0.00012090923746574241	3.635702599527359e-05	0.00012616931922640183	0.0	0.00012168833878033516	0.0	0.0
Microvirga_sp.	6.962091412260243e-05	0.0	0.0	0.001541968356127648	0.0	0.0015914230672585644	0.0021448962271429675	0.00010454054430776735	0.001813638561986136	0.002363206689692783	0.0022349993691534037	0.0003264417845484222	0.0030943606146999515	0.00031023784901758014	3.293644912142022e-05
Microvirga_sp._TSX10_2	0.0	0.0	0.0	0.003083936712255296	0.0	0.00020939777200770584	0.0004783581513772085	3.484684810258912e-05	0.0002821215540867322	0.0019269223777495	3.604837692182909e-05	0.0	0.001790556984910646	0.0	0.0
Microvirga_zambiensis	5.2215685591951816e-05	0.0	0.0	0.0005363368195226601	0.0	0.002010218611273976	0.0002777563459609598	0.0001742342405129456	0.002639851684668709	0.0013452099618251226	0.0034245958075737643	0.0001632208922742111	0.0014428760169668312	2.0682523267838682e-05	0.0
Mitsuokella_sp._oral_taxon_131_str._W9106	0.0	0.0	0.0	0.0	0.01317743481775288	0.0	0.0	0.0	0.0002015153957762373	0.0	0.0	0.0	0.0	0.008645294725956567	0.0
Modestobacter_multiseptatus	0.0	0.0	0.0	0.00023464735854116382	0.0	0.00048161487561772335	7.715454054471106e-05	0.0	0.00024181847493148483	3.635702599527359e-05	0.00010814513076548728	5.44069640914037e-05	5.215214519157222e-05	0.0	0.0
Mogibacterium_timidum	0.003132941135517109	0.006934085208924151	0.0	0.013089970501474929	0.00853431584487847	0.0	1.543090810894221e-05	0.0001742342405129456	0.004775914879896824	0.00021814215597164155	1.8024188460914547e-05	0.001632208922742111	0.0	0.0060599793174767325	0.0006587289824284044
Moraxella_osloensis	0.0	0.0	1.4811303987203037e-05	0.0	0.00026317273530462247	0.06426417622916493	0.0	0.0020733874621040533	0.0	0.0	1.8024188460914547e-05	0.0	8.692024198595367e-05	0.0001654601861427094	0.0
Mucinivorans_hirudinis	1.7405228530650607e-05	0.0	0.0	3.3521051220166265e-05	0.0	0.0	3.086181621788442e-05	0.0	0.0	0.0	0.0	0.0	0.0	2.0682523267838682e-05	0.0
Mucispirillum_bacterium_Lincoln_Park_3	0.0	0.0	0.0	0.0	0.0	0.0001884579948069353	1.543090810894221e-05	0.00012196396835906192	0.0005037884894405931	0.0	0.0006308465961320091	0.00014508523757707654	5.215214519157222e-05	0.0	0.0
Mucispirillum_schaedleri	0.011504856058760051	0.0	0.002740091237632561	0.0	0.0003195668928698987	0.0020730379428762877	0.0004012036108324975	0.0	0.0002619700145091085	0.0002908562079621887	5.407256538274364e-05	5.44069640914037e-05	6.953619358876295e-05	0.00022750775594622543	0.004693443999802381
Muribacter_muris	0.0	0.0	0.0	5.028157683024939e-05	0.0	0.0	0.0	0.0	0.0	0.0	0.0	0.0	0.0	0.0	0.0
Muribaculum_intestinale	0.0005221568559195182	0.0	4.44339119616091e-05	5.028157683024939e-05	3.7596105043517494e-05	0.005046486305385711	7.715454054471106e-05	1.742342405129456e-05	0.0007657585039497018	0.00010907107798582076	0.0007930642922802402	5.44069640914037e-05	0.0005215214519157221	0.0	0.00044464206313917296
Muriicola_soli	1.7405228530650607e-05	0.0	0.0	0.0	0.0	0.0	0.0	0.0	0.0	0.0	0.0	9.067827348567284e-05	0.0	0.0	0.0
Mycetocola_miduiensis	0.0	0.0	0.0	0.0002011263073209976	0.0	8.375910880308233e-05	0.0001388781729804799	0.0	0.0001410607770433661	0.0002908562079621887	7.209675384365819e-05	0.0	0.00015645643557471664	2.0682523267838682e-05	0.0
Mycobacterium_abscessus	0.0	0.0	0.0031548077492742463	0.0	0.0	0.0	0.0	0.0	0.0	0.0	0.0	0.0	0.0	0.0	0.0
Mycolicibacterium_arabiense	0.0	0.0	0.0	1.6760525610083132e-05	0.0	0.00016751821760616466	0.0	0.0	0.00030227309366435593	0.0	0.0006128224076710946	1.8135654697134567e-05	0.00010430429038314445	0.0	0.0
Mycolicibacterium_komossense	0.0	0.0	0.0	3.3521051220166265e-05	0.0	0.00016751821760616466	0.0	0.0	0.00036272771239722717	0.0	0.0006128224076710946	0.0	0.0005041374035185313	0.0	0.0
Mycolicibacterium_moriokaense	0.0	0.0	0.0	0.0001005631536604988	0.0	0.00020939777200770584	9.258544865365329e-05	5.227027215388368e-05	0.00024181847493148483	5.453553899291038e-05	0.0008651610461238982	1.8135654697134567e-05	0.00012168833878033516	0.0	0.0
Mycolicibacterium_phocaicum	0.0	0.0	0.0	6.704210244033253e-05	0.0	0.00014657844040539408	0.0	0.0	0.00022166693535386104	1.8178512997636796e-05	0.00034245958075737636	0.0	0.000330296919546624	0.0	0.0
Mycoplasma_orale	0.0	0.0	0.0	0.0021118262268704745	0.0010150948361749722	0.0	0.0	0.0	0.0003828792519748509	3.635702599527359e-05	0.0	0.0	0.0	0.0009307135470527405	0.0
Mycoplasma_salivarium	0.0	0.0005573496385423667	0.0	0.0	0.003346053348873057	0.0	0.0	0.0	2.015153957762373e-05	0.0	0.0	0.0	0.0	0.0031230610134436398	3.293644912142022e-05
Mycoplasma_spermatophilum	0.0	0.0	0.0	0.0	0.0009399026260879373	0.0	0.0	0.0	0.0	0.0	0.0	0.0	0.0	0.001282316442605998	0.0
Mycoplasma_wenyonii	0.0	0.001196662459223317	0.0	0.0	0.0	0.0	9.258544865365329e-05	0.0	0.0	0.0	0.0	0.0	0.0	0.0	0.0
Myxococcus_fulvus	0.0	0.0	0.0	0.00046929471708232774	1.8798052521758747e-05	0.0004397353212161823	0.0004166345189414397	0.0	0.0004231823311300984	0.00047264133793855663	0.00010814513076548728	3.6271309394269135e-05	0.0002259926291634796	0.0	0.0
NS5_marine_group_bacterium_WHC3_2	0.0	0.0	0.0	1.6760525610083132e-05	0.0	0.0006281933160231175	0.0	0.0	0.0	3.635702599527359e-05	0.0	1.8135654697134567e-05	0.0	0.0	1.646822456071011e-05
Nakamurella_deserti	0.0	0.0	0.0	0.0	0.0	8.375910880308233e-05	0.0	0.0	0.00016121231662098983	0.0	0.0	0.0	0.0	0.0	0.0
Nakamurella_panacisegetis	0.0	0.0	0.0	0.0	0.0	8.375910880308233e-05	1.543090810894221e-05	0.0	0.00012090923746574241	0.0	0.0002343144499918891	0.0	3.4768096794381466e-05	0.0	0.0
Nannocystis_exedens	0.0	0.0	0.0	0.0	0.0	0.0	0.00020060180541624876	0.0	0.0	0.00019996364297400476	0.0	0.0	0.00015645643557471664	0.0	0.0
Negativibacillus_massiliensis	0.0	0.0	0.0	0.0	0.0	0.0	0.0	1.742342405129456e-05	0.0	0.0	0.0	0.0001088139281828074	3.4768096794381466e-05	0.0	0.0
Neglecta_timonensis	0.0	0.0	1.4811303987203037e-05	1.6760525610083132e-05	0.0	8.375910880308233e-05	0.0	8.71171202564728e-05	0.0001410607770433661	0.0	0.0004325805230619491	0.0	8.692024198595367e-05	0.0	0.0
Neisseria_elongata	0.011922581543495668	0.0018687605527597003	0.0	0.0	0.0	0.0	1.543090810894221e-05	0.0	0.0	0.0	0.0	0.0	0.0	0.0	0.0
Neisseria_flava	0.002140843109270025	0.0008032391849581168	0.0	1.6760525610083132e-05	1.8798052521758747e-05	2.0939777200770582e-05	0.0	0.08469526431334286	0.001571820087054651	0.0	0.0013698383230295054	0.0	0.0	4.136504653567735e-05	0.0006587289824284044
Neisseria_mucosa	0.00038291502767431336	0.0	0.0	0.0	0.0	0.0	0.0	0.0	0.0	0.0	0.0	0.0	0.0	0.0	0.0
Neobacillus_niacini	1.7405228530650607e-05	0.0	0.0	0.00026816840976133006	3.7596105043517494e-05	0.00016751821760616466	0.00020060180541624876	3.484684810258912e-05	0.00022166693535386104	0.00016360661697873113	0.0004686288999837782	7.254261878853827e-05	0.00029552882275224256	0.00014477766287487073	6.587289824284044e-05
Neorhizobium_huautlense	0.0	0.0	0.0	0.0	0.0	0.0	0.0	0.0	6.045461873287119e-05	0.0	3.604837692182909e-05	0.0	6.953619358876295e-05	0.0	0.0
Nesterenkonia_xinjiangensis	0.0	1.6392636427716667e-05	0.0	0.0	1.8798052521758747e-05	0.0	1.543090810894221e-05	0.0	0.0	1.8178512997636796e-05	1.8024188460914547e-05	0.0	6.953619358876295e-05	0.0	0.0002305551438499415
Niabella_yanshanensis	0.0	0.0	0.0	0.0	0.0	0.0	0.0	0.0	0.0	0.00014542810398109434	1.8024188460914547e-05	0.0	3.4768096794381466e-05	0.0	0.0
Niastella_gongjuensis	0.0	0.0	0.0	0.0007207026012335747	0.0	0.0	4.629272432682664e-05	0.0	0.0	0.000527176876931467	1.8024188460914547e-05	0.0	0.00019122453236909806	0.0	0.0
Niastella_koreensis	0.0	0.0	0.0	0.0	0.0	4.1879554401541165e-05	0.0	0.0	4.030307915524746e-05	0.0	9.012094230457272e-05	0.0	3.4768096794381466e-05	0.0	0.0
Niastella_sp.	0.0	0.0	0.0	0.0	0.0	4.1879554401541165e-05	0.0	0.0	4.030307915524746e-05	0.0	0.0004325805230619491	0.0	0.00010430429038314445	0.0	0.0
Nibribacter_flagellatus	0.0	0.0	0.0	1.6760525610083132e-05	0.0	0.0	0.0	0.0	0.0	3.635702599527359e-05	0.0	7.254261878853827e-05	0.00012168833878033516	0.0	0.0
Nitratireductor_shengliensis	0.0	0.0	0.0	0.000251407884151247	0.0	0.0	0.0005555126919219196	0.0	0.0	0.00016360661697873113	0.0	0.0	8.692024198595367e-05	0.0	0.0
Nitrobacter_vulgaris	0.0	0.0	0.0	0.0	1.8798052521758747e-05	0.0	0.0	0.0	0.0002619700145091085	0.0	7.209675384365819e-05	0.0	3.4768096794381466e-05	0.0	0.0
Nitrosomonas_cryotolerans	0.0	0.0	0.0	0.0	0.0	0.0	0.0	0.0	0.0	0.0	0.0	0.00012694958287994197	0.0	0.0	0.0
Nitrosomonas_sp._Nm166	0.0	0.0	0.0	0.000502815768302494	0.0	0.0003350364352123293	0.0006018054162487463	1.742342405129456e-05	0.0003828792519748509	0.00039992728594800953	5.407256538274364e-05	0.0	0.00029552882275224256	0.0	0.0
Nitrososphaera_sp._JG1	0.0	0.0	0.0	0.0	0.0	0.0	0.0	0.0	2.015153957762373e-05	1.8178512997636796e-05	5.407256538274364e-05	0.0	0.0	0.0	0.0
Nitrosovibrio_tenuis	0.0	0.0	0.0	0.000251407884151247	0.0	6.281933160231175e-05	0.00033947997839672866	0.0	0.0	0.0003090347209598255	0.0003604837692182909	0.0	0.000260760725957861	2.0682523267838682e-05	0.0
Nitrospina_sp._SPGG3	0.0	0.0	2.9622607974406075e-05	0.0	0.0	0.0	0.0	0.0	0.0	0.0	0.0	0.00019949220166848026	0.0	0.0	1.646822456071011e-05
Nitrospira_bacterium_SG8_3	0.0	0.0	4.44339119616091e-05	0.0	0.0	0.0	0.0	0.0	0.0	0.0	0.0	0.0007979688066739209	0.0	0.0	0.0
Nitrospira_defluvii	0.0	0.0	0.0	0.0	0.0	4.1879554401541165e-05	0.00020060180541624876	0.0	0.00012090923746574241	0.0002908562079621887	0.0004866530884446928	1.8135654697134567e-05	0.00012168833878033516	0.0	0.0
Nitrospira_japonica	0.0	0.0	0.0	0.0	0.0	0.0001256386632046235	0.0	0.0	6.045461873287119e-05	3.635702599527359e-05	0.0005046772769056073	0.0	0.0002259926291634796	0.0	0.0
Nitrospira_moscoviensis	0.0	0.0	0.0	0.0004525341914722445	0.0	2.0939777200770582e-05	0.00038577270272355534	0.0	2.015153957762373e-05	0.0004908198509361933	3.604837692182909e-05	0.0	0.00012168833878033516	0.0	0.0
Nitrospira_sp._LWH103	0.0	0.0	0.0	0.000385492089031912	0.0	0.0002722171036100176	9.258544865365329e-05	0.0	0.00044333387070772214	0.00039992728594800953	0.0008831852345848127	0.0	0.00019122453236909806	0.0	0.0
Nitrospirae_bacterium_13_2_20CM_2_62_8	0.0	0.0	0.0	0.0	0.0	8.375910880308233e-05	0.0	1.742342405129456e-05	6.045461873287119e-05	0.0	0.00010814513076548728	0.0	0.0	0.0	0.0
Nocardia_salmonicida	0.0	0.0	0.0	5.028157683024939e-05	0.0	0.0	0.0	0.0	0.0	7.271405199054717e-05	1.8024188460914547e-05	0.0	0.0	0.0	0.0
Nocardioides_aestuarii	0.0	0.0	0.0	0.00011732367927058191	0.0	0.0	0.0	0.0	2.015153957762373e-05	3.635702599527359e-05	1.8024188460914547e-05	0.0	1.7384048397190733e-05	0.0	0.0
Nocardioides_allogilvus	0.0	0.0	0.0	3.3521051220166265e-05	0.0	4.1879554401541165e-05	3.086181621788442e-05	1.742342405129456e-05	8.060615831049492e-05	3.635702599527359e-05	0.00019826607307006001	0.0	1.7384048397190733e-05	0.0	0.0
Nocardioides_astragali	1.7405228530650607e-05	0.0	8.88678239232182e-05	0.0010391525878251542	0.0	8.375910880308233e-05	0.0007252526811202839	8.71171202564728e-05	6.045461873287119e-05	0.0015088165788038539	0.0001802418846091455	5.44069640914037e-05	0.0010256588554342536	0.0	0.0
Nocardioides_deserti	1.7405228530650607e-05	0.0	0.0	0.0	0.0	0.0	1.543090810894221e-05	0.0	0.0	0.00016360661697873113	0.0	0.0	1.7384048397190733e-05	0.0	0.0
Nocardioides_gansuensis	0.0	0.0	0.0	0.000251407884151247	0.0	0.0	0.00029318725406990204	0.0	0.0	0.00041810579894564624	0.0	0.0	0.00039983311313538696	0.0	0.0
Nocardioides_halotolerans	0.0	0.0	0.0	5.028157683024939e-05	0.0	0.00010469888600385292	1.543090810894221e-05	0.0	0.00018136385619861359	0.0	0.0004325805230619491	0.0	0.00012168833878033516	0.0	0.0
Nocardioides_intraradicalis	0.0	0.0	0.0	0.00015084473049074818	0.0	0.00014657844040539408	0.0	0.0	0.00016121231662098983	0.00018178512997636792	0.0005227014653665219	3.6271309394269135e-05	0.0001738404839719074	0.0	0.0
Nocardioides_iriomotensis	0.0	0.0	0.0	0.000251407884151247	0.0	0.00016751821760616466	0.0001388781729804799	3.484684810258912e-05	8.060615831049492e-05	0.000527176876931467	0.00014419350768731635	5.44069640914037e-05	0.00019122453236909806	0.0	1.646822456071011e-05
Nocardioides_jensenii	5.2215685591951816e-05	0.0	0.0	0.0008045052292839902	0.0	2.0939777200770582e-05	0.0006480981405755727	0.0	0.0	0.0009089256498818396	0.0	5.44069640914037e-05	0.0008518183714623463	2.0682523267838682e-05	0.0
Nocardioides_kandeliae	0.0	0.0	0.0	0.0	0.0	6.281933160231175e-05	0.0	0.0	8.060615831049492e-05	0.0	3.604837692182909e-05	0.0	0.0	0.0	0.0
Nocardioides_kongjuensis	0.0	1.6392636427716667e-05	0.0	0.0022123893805309734	1.8798052521758747e-05	0.0	0.0015430908108942213	3.484684810258912e-05	4.030307915524746e-05	0.002817669514633703	0.0	0.0	0.001860093178499409	0.0	0.0
Nocardioides_marinquilinus	0.0	0.0	0.0	8.380262805041566e-05	0.0	4.1879554401541165e-05	0.00015430908108942209	0.0	6.045461873287119e-05	0.00016360661697873113	0.00016221769614823092	0.0	0.00010430429038314445	0.0	0.0
Nocardioides_nanhaiensis	0.0	0.0	0.0	1.6760525610083132e-05	0.0	2.0939777200770582e-05	0.0	0.0	8.060615831049492e-05	0.0	0.0002703628269137183	1.8135654697134567e-05	1.7384048397190733e-05	0.0	0.0
Nocardioides_pakistanensis	0.0	0.0	0.0	0.00031844998659157954	0.0	0.0	0.00015430908108942209	0.0	0.0	0.0004544628249409198	0.0	0.0	0.00034768096794381473	0.0	0.0
Nocardioides_pyridinolyticus	0.0	0.0	0.0	0.0	0.0	6.281933160231175e-05	0.0	0.0	0.0002619700145091085	0.0	0.00019826607307006001	0.0	3.4768096794381466e-05	0.0	0.0
Nocardioides_silvaticus	0.0	0.0	0.0	0.00023464735854116382	0.0	6.281933160231175e-05	0.0002314636216341332	0.0	2.015153957762373e-05	0.00010907107798582076	1.8024188460914547e-05	0.0	0.00012168833878033516	0.0	0.0
Nocardioides_solisilvae	0.0	0.0	0.0	1.6760525610083132e-05	0.0	0.0	0.0	0.0	0.0	3.635702599527359e-05	3.604837692182909e-05	0.0	1.7384048397190733e-05	0.0	0.0
Nocardioides_sp.	0.0	0.0	0.0	5.028157683024939e-05	0.0	0.0001046988860038529	7.715454054471106e-05	0.0	0.00018136385619861359	0.0	0.0007750401038193255	0.0	0.00015645643557471662	0.0	0.0
Nocardioides_sp._JS614	0.0	0.0	0.0	0.0	0.0	0.0	0.0	0.0	2.015153957762373e-05	0.00010907107798582076	0.0	0.0	1.7384048397190733e-05	0.0	0.0
Nocardioides_sp._kmb27	0.0	0.0	0.0	0.0	0.0	0.0	0.0	0.0	0.0	0.0	0.0	0.0003264417845484222	0.0	0.0	0.0
Nocardioides_thalensis	0.0	0.0	0.0	3.3521051220166265e-05	0.0	0.0	7.715454054471106e-05	0.0	2.015153957762373e-05	0.0002908562079621887	0.0	0.0	5.215214519157222e-05	0.0	0.0
Nodosilinea_epilithica_ACSSI_169	0.0	0.0	0.0	0.0	0.0	0.0	0.0	0.0	0.0	0.0	5.407256538274364e-05	0.0	1.7384048397190733e-05	0.0	0.0
Nonomuraea_bangladeshensis	0.0	0.0	0.0	0.0	0.0	0.0	4.629272432682664e-05	0.0	0.0	9.089256498818396e-05	1.8024188460914547e-05	0.0	0.0	0.0	0.0
Nordella_oligomobilis	0.0	0.0	0.0	0.000385492089031912	0.0	0.00010469888600385292	0.0004474963351593241	3.484684810258912e-05	0.00016121231662098983	0.000981639701872387	0.0005046772769056073	0.0	0.000730130032682011	0.0	0.0
Noviherbaspirillum_agri	0.0	0.0	0.0	0.00018436578171091442	0.0	0.00014657844040539408	0.0	0.0	4.030307915524746e-05	0.00018178512997636792	3.6048376921829094e-05	1.8135654697134567e-05	0.00017384048397190734	0.0	0.0
Noviherbaspirillum_aurantiacum	0.0	0.0	0.0	0.001257039420756235	0.0	0.00014657844040539408	0.0006172363243576885	1.742342405129456e-05	0.00012090923746574241	0.0008180330848936557	7.209675384365819e-05	0.0	0.0007127459842848202	0.0	1.646822456071011e-05
Noviherbaspirillum_canariense	0.0	0.0	0.0	5.028157683024939e-05	0.0	0.0	0.00010801635676259549	0.0	0.0	0.0010179967278676604	3.604837692182909e-05	0.0	0.0008170502746679646	0.0	0.0
Noviherbaspirillum_humi	0.0	0.0	0.0	0.0	0.0	0.0	0.00016973998919836433	0.0	0.0	0.0	0.0	0.0	3.4768096794381466e-05	0.0	0.0
Noviherbaspirillum_malthae	1.7405228530650607e-05	9.835581856630002e-05	0.0	0.0009385894341646555	0.0	8.375910880308233e-05	0.0006326672324666306	5.227027215388368e-05	0.00018136385619861359	0.0004544628249409198	0.0	5.44069640914037e-05	0.001947013420485363	0.0	1.646822456071011e-05
Noviherbaspirillum_massiliense	0.0	1.6392636427716667e-05	0.0	0.0004190131402520783	0.0	2.0939777200770582e-05	0.0	0.0	0.0001410607770433661	9.089256498818396e-05	7.209675384365819e-05	0.0	1.7384048397190733e-05	0.0	0.0
Noviherbaspirillum_sp.	0.0	0.0	0.0	0.0	0.0	0.0	0.0002314636216341332	0.0	0.0	0.0005453553899291038	1.8024188460914547e-05	0.0	0.0001390723871775259	0.0	0.0
Noviherbaspirillum_sp._IMCC25617	1.7405228530650607e-05	0.0	0.0	0.000770984178063824	0.0	0.0	0.0007561144973381684	0.0	0.0	0.001236138883839302	0.0	0.0	0.0011125790974202071	0.0	0.0
Noviherbaspirillum_sp._Root189	0.0	0.0	0.0	0.0	0.0	0.0	0.0	0.0	0.0	0.0	1.8024188460914547e-05	0.0	3.4768096794381466e-05	0.0	0.0
Noviherbaspirillum_suwonense	5.2215685591951816e-05	0.0	1.4811303987203037e-05	0.007743362831858406	1.8798052521758747e-05	0.00031409665801155874	0.0063112414165573645	0.00012196396835906192	0.0006650008060615832	0.012561352481367024	0.00025233863845280365	0.0001088139281828074	0.0074751408107920185	0.0	3.293644912142022e-05
Novosphingobium_bradum	0.0	0.0	0.0	0.0	0.0	6.281933160231175e-05	0.0	0.0	4.030307915524746e-05	0.0	0.00016221769614823092	0.0	8.692024198595367e-05	0.0	0.0
Novosphingobium_fluoreni	0.0	0.0	0.0	0.0	0.0	4.1879554401541165e-05	0.0	0.0	2.015153957762373e-05	0.00032721323395746226	7.209675384365819e-05	0.0	1.7384048397190733e-05	0.0	0.0
Novosphingobium_sp._B0.09_8	0.0	0.0	1.4811303987203037e-05	0.0	0.0	2.0939777200770582e-05	0.00024689452974307536	0.0	8.060615831049492e-05	3.635702599527359e-05	1.8024188460914547e-05	0.0	0.0	0.0	0.0
Novosphingobium_sp._P6W	0.0	0.0	0.0	0.0	0.0	0.0	0.0	1.742342405129456e-05	2.015153957762373e-05	0.0	7.209675384365819e-05	0.0	0.0	0.0	0.0
Novosphingobium_tardum	0.0	0.0	0.0	0.0	0.0	4.1879554401541165e-05	0.0	0.0	0.0	0.0	3.604837692182909e-05	0.0	8.692024198595367e-05	0.0	0.0
Oceanobacillus_senegalensis	0.0	0.0	0.0	0.0	0.0	0.0	0.0	0.0	0.0	0.00016360661697873113	1.8024188460914547e-05	0.0	0.0	0.0	0.0
Odoribacter_laneus	0.0	0.0	0.0	1.6760525610083132e-05	0.0	0.00010469888600385292	0.0	0.00012196396835906192	0.00044333387070772214	0.0	0.0006128224076710946	1.8135654697134567e-05	3.4768096794381466e-05	0.0	0.0
Odoribacter_splanchnicus	0.0	0.0	2.9622607974406075e-05	0.0	0.0	2.0939777200770582e-05	0.0	0.0	0.00016121231662098983	0.0	0.0003064112038355473	0.0	5.215214519157221e-05	0.0	0.0
Ohtaekwangia_koreensis	0.0	0.0	0.0	0.0	0.0	0.0	0.0	0.0	0.0	0.0	3.604837692182909e-05	0.0	1.7384048397190733e-05	0.0	0.0
Oikopleura_dioica	0.0	0.0	0.0	0.0002011263073209976	0.0	0.0	0.0	0.0	0.0	0.0	0.0	0.0	0.0	0.0	0.0
Olegusella_massiliensis	0.0	0.0	0.0	1.6760525610083132e-05	0.0	0.0	0.0	0.0	0.0	0.0	0.0	0.010192237939789626	0.0	0.0	0.0
Olsenella_genomosp._C1	0.0	0.0011638771863678836	0.0	0.0	0.04316032858995808	0.0	0.0	0.0	0.0	0.0	0.0	0.0	0.0	0.040103412616339186	0.000296428042092782
Olsenella_profusa	0.0	0.0	0.0	0.0	0.005188262496005414	0.0	0.0	0.0	0.0	0.0	0.0	0.004642727602466449	0.0	0.0045708376421923465	0.0
Olsenella_scatoligenes	0.0	0.0	0.0	0.0	0.00018798052521758747	0.0	0.0	0.0011673694114367355	0.0	0.0	0.0	0.0	0.0	0.00012409513960703203	0.0
Olsenella_uli	0.0018101437671876632	0.0	0.0006220747674625274	0.000888307857334406	0.004718311182961446	0.0	1.543090810894221e-05	0.0	0.005461067225536031	0.0	0.0	0.003790351831701125	0.0	0.0038883143743536712	0.0003458327157749123
Opitutus_sp._VeSm13	0.0	0.0	0.0	0.0	0.0	0.0	0.0	0.0	4.030307915524746e-05	1.8178512997636796e-05	0.00021629026153097456	0.0	3.4768096794381466e-05	0.0	0.0
Oribacterium_sinus	0.0	0.0	0.0	0.0	3.7596105043517494e-05	0.0	0.0	0.0	2.015153957762373e-05	0.0	0.0	0.0	0.0	4.136504653567735e-05	0.0
Oribacterium_sp._oral_taxon_078_str._F0262	0.0	0.0012458403685064669	4.44339119616091e-05	0.0005363368195226601	0.008590710002443745	0.0008375910880308234	0.0	0.0	0.00024181847493148483	0.0	0.0	0.0	0.0	0.005211995863495346	0.0
Ornithinicoccus_hortensis	0.0	0.0	0.0	0.0	0.0	0.0	0.00018517089730730652	0.0	0.0	0.0	0.0	0.0	0.0	0.0	0.0
Ornithinimicrobium_flavum	0.0	0.0	0.0	0.0	0.0	0.0	0.0001388781729804799	1.742342405129456e-05	0.0	0.0	0.0	0.0	0.0	0.0	0.0
Ornithinimicrobium_pekingense	3.481045706130121e-05	0.0	0.0	6.704210244033253e-05	0.0	0.0	0.0	5.227027215388368e-05	6.045461873287119e-05	5.453553899291038e-05	0.0	0.00014508523757707654	8.692024198595367e-05	0.0	0.0
Oryzihumus_terrae	0.0	0.0	0.0	0.0	0.0	0.0	0.0	0.0	2.015153957762373e-05	0.0	0.0002343144499918891	0.0	5.215214519157222e-05	0.0	0.0
Oscillibacter_ruminantium_GH1	0.0	0.0	0.0	0.0	0.0	6.281933160231175e-05	0.0	5.227027215388368e-05	0.00010075769788811867	0.0	0.00021629026153097456	5.44069640914037e-05	5.215214519157222e-05	0.0	0.0
Oscillibacter_sp._1_3	0.0012357712256761929	0.0	0.0	0.0	0.0	0.00010469888600385292	0.0	0.0	0.0	0.0	0.0	0.0	0.0	0.0	0.0
Oscillibacter_valericigenes	0.0	0.0	0.0	0.0	0.0	2.0939777200770582e-05	0.0	1.742342405129456e-05	2.015153957762373e-05	0.0	5.407256538274364e-05	0.0	5.215214519157222e-05	0.0	0.0
Ottowia_sp._Marseille_P4747	0.0	0.0	0.0	0.0	0.00013158636765231123	0.0016751821760616467	0.0	0.0	0.0	0.0	0.0	0.0	0.0	0.00014477766287487073	0.0
Oxalicibacterium_sp._JCN_21	0.0	0.0	0.0	0.0007039420756234916	0.0	0.0002303375492084764	0.0004012036108324975	1.742342405129456e-05	0.0006851523456392069	0.0014724595528085806	0.0	3.6271309394269135e-05	0.0008344343230651555	0.0	0.0
Oxalobacter_formigenes	0.0	0.0	0.0	0.0	0.0	0.00010469888600385292	0.0	3.484684810258912e-05	2.015153957762373e-05	0.0	0.00012616931922640183	0.0	1.7384048397190733e-05	0.0	0.0
Paenarthrobacter_nitroguajacolicus	0.0	0.0	0.0	0.00011732367927058191	0.0	8.375910880308233e-05	0.0	3.484684810258912e-05	4.030307915524746e-05	0.0	0.0002703628269137183	0.0	3.4768096794381466e-05	0.0	0.0
Paenibacillus_alginolyticus	0.0	0.0	0.0	0.001877178868329311	0.0	0.0	0.00038577270272355534	0.0	0.0	0.0018542083257589532	0.0	0.0	0.0007127459842848202	0.0	1.646822456071011e-05
Paenibacillus_amylolyticus	1.7405228530650607e-05	1.6392636427716667e-05	1.4811303987203037e-05	1.6760525610083132e-05	0.0	0.0001884579948069353	3.086181621788442e-05	1.742342405129456e-05	4.030307915524746e-05	7.271405199054717e-05	0.00016221769614823092	0.0	1.7384048397190733e-05	2.0682523267838682e-05	6.587289824284044e-05
Paenibacillus_arcticus	0.0	0.0	0.0	0.0	0.0	0.0	0.0	0.0	0.00012090923746574241	0.0	0.00012616931922640183	0.0	5.215214519157222e-05	0.0	0.0
Paenibacillus_castaneae	0.0	0.0	0.0	0.0005363368195226601	0.0	0.0	0.0	0.0	0.0	0.0	0.0	0.0	0.00017384048397190734	0.0	0.0
Paenibacillus_chondroitinus	0.0	0.0	0.0	0.0	0.0	2.0939777200770582e-05	0.0	0.0	0.0	0.00023632066896927832	0.0	0.0	3.4768096794381466e-05	0.0	0.0
Paenibacillus_cookii	0.0	0.0	0.0	0.00013408420488066506	0.0	2.0939777200770582e-05	0.0	0.0	0.0	0.0	0.0	0.0	3.4768096794381466e-05	0.0	9.880934736426066e-05
Paenibacillus_edaphicus	0.0	0.0	0.0	0.0	0.0	0.0	0.0	0.0	0.0	0.0	0.0	0.0	5.215214519157222e-05	0.0	0.0
Paenibacillus_endophyticus	1.7405228530650607e-05	0.0	0.0013478286628354759	0.00046929471708232774	1.8798052521758747e-05	6.281933160231175e-05	0.00032404907028778636	1.742342405129456e-05	6.045461873287119e-05	0.001308852935829849	0.00014419350768731635	0.0	0.0008518183714623463	0.0	0.0
Paenibacillus_harenae	1.7405228530650607e-05	0.0	0.0	0.0005363368195226601	0.0	0.0	0.0	1.742342405129456e-05	0.0	0.00034539174695509913	0.0	0.0	0.000260760725957861	0.0	0.0
Paenibacillus_helianthi	1.7405228530650607e-05	0.0	0.0	3.3521051220166265e-05	1.8798052521758747e-05	0.0	1.543090810894221e-05	1.742342405129456e-05	0.0	3.635702599527359e-05	1.8024188460914547e-05	1.8135654697134567e-05	3.4768096794381466e-05	0.0	1.646822456071011e-05
Paenibacillus_humicus	0.0	0.0	0.0	3.3521051220166265e-05	0.0	0.0	0.0001388781729804799	0.0	0.00036272771239722717	0.0	0.0	0.0	0.0	0.0	0.000148214021046391
Paenibacillus_lacus	0.00015664705677585547	0.0	0.0	0.0	0.0	0.0	0.0	0.0	0.0	0.0	0.0	0.0	0.0	0.0	0.0
Paenibacillus_mendelii	0.0	0.0	0.0	0.0	0.0	0.0	0.0	0.0	0.0	0.00016360661697873113	5.407256538274364e-05	0.0	1.7384048397190733e-05	0.0	0.0
Paenibacillus_mucilaginosus	0.0	0.0	0.0	0.0	0.00015038442017406998	0.0	0.0	0.0	0.0	0.0005453553899291038	0.0	0.0	0.0001390723871775259	0.0	0.0
Paenibacillus_pectinilyticus	0.0	0.0	0.0	1.6760525610083132e-05	0.0	6.281933160231175e-05	1.543090810894221e-05	0.0	0.00016121231662098983	0.0	0.0001802418846091455	1.8135654697134567e-05	0.00012168833878033516	0.0	0.0
Paenibacillus_rigui	0.0	0.0	0.0	0.0	0.0	0.00010469888600385292	0.0	0.0	0.00010075769788811867	0.0	0.00012616931922640183	0.0	0.0	0.0	0.0
Paenibacillus_sacheonensis	0.0	0.0	0.0	0.0	0.0	0.00018845799480693523	0.0	1.742342405129456e-05	0.0001410607770433661	0.0	0.0007209675384365819	0.0	5.215214519157222e-05	0.0	0.0
Paenibacillus_sepulcri	0.0	0.0	0.0	0.0	0.0	0.000753831979227741	0.0	3.484684810258912e-05	0.0014106077704336612	0.0	0.003082136226816388	5.44069640914037e-05	0.0003650650163410055	0.0	0.0
Paenibacillus_sp.	0.0	0.0	0.0	0.0	0.0	0.0001256386632046235	0.00021603271352519093	0.0	4.030307915524746e-05	0.00010907107798582076	0.0002343144499918891	0.0	3.4768096794381466e-05	0.0	0.0
Paenibacillus_sp._LP69	0.0	0.0	0.0	0.0	0.0	0.0002303375492084764	0.0	0.0	0.0002619700145091085	0.0	0.0003604837692182909	0.0	8.692024198595367e-05	0.0	0.0
Paenibacillus_sp._sptzw28	0.0	0.0	0.0	0.0005866183963529097	0.0	0.0	1.543090810894221e-05	0.0	0.0	0.0	0.0	0.0	3.4768096794381466e-05	0.0	0.0
Paenibacillus_thermoaerophilus	0.0	0.0	0.0	0.0	0.0	0.0	0.0	0.0	0.0	0.0003272132339574623	1.8024188460914547e-05	0.0	0.0	0.0	0.0
Paenibacillus_yunnanensis	0.0	0.0	0.0	6.704210244033253e-05	0.0	2.0939777200770582e-05	0.0	0.0	0.0	0.0	0.0	0.0	0.0	0.0	1.646822456071011e-05
Paenisporosarcina_macmurdoensis	0.0	0.0	0.0	0.0009721104853848217	1.8798052521758747e-05	2.0939777200770582e-05	0.0011264562919527815	1.742342405129456e-05	8.060615831049492e-05	0.0004362843119432831	0.001550080207638651	0.0	0.0003650650163410055	0.0	0.0
Pantoea_agglomerans	3.481045706130121e-05	0.0	2.9622607974406075e-05	5.028157683024939e-05	3.7596105043517494e-05	2.0939777200770582e-05	1.543090810894221e-05	0.0	0.0006448492664839593	0.0	0.00010814513076548728	3.6271309394269135e-05	0.00015645643557471664	8.27300930713547e-05	0.0005928560841855639
Parabacteroides_distasonis	1.7405228530650607e-05	0.0009507729128075668	4.44339119616091e-05	0.0001005631536604988	1.8798052521758747e-05	0.00938102018594522	3.086181621788442e-05	1.742342405129456e-05	0.001591971626632275	5.453553899291038e-05	0.0002343144499918891	0.0009974610083424013	0.0008692024198595369	0.0	0.00021408691928923146
Parabacteroides_goldsteinii	0.0	0.0	5.924521594881215e-05	1.6760525610083132e-05	0.0	0.000251277326409247	1.543090810894221e-05	0.00027877478482071295	0.0009269708205706916	0.0	0.0016942737153259671	0.0001632208922742111	0.00043460120992976846	0.0	4.940467368213033e-05
Parabacteroides_gordonii	0.0	0.0	0.0	0.0	0.0	0.0	0.0	0.0	0.0	0.0	3.604837692182909e-05	1.8135654697134567e-05	0.0	0.0	0.0
Parabacteroides_merdae	0.0	0.0003278527285543334	1.4811303987203037e-05	1.6760525610083132e-05	0.0	0.004690510092972611	0.0	8.71171202564728e-05	0.0010075769788811862	0.00016360661697873113	0.0017483462807087108	0.0011969532100108815	0.0004172171615325777	2.0682523267838682e-05	0.0003458327157749123
Parabacteroides_sp._S448	0.0	0.0	4.44339119616091e-05	5.028157683024939e-05	0.0	0.0004187955440154117	0.0	0.00010454054430776735	0.0008665162018378202	0.0	0.0016221769614823093	0.00012694958287994197	0.0003824490647381961	0.000641158221302999	1.646822456071011e-05
Paraclostridium_bifermentans	0.0	0.0	0.0	0.0	0.0	2.0939777200770582e-05	1.543090810894221e-05	3.484684810258912e-05	0.0	0.0	0.0002703628269137183	3.6271309394269135e-05	0.0065190181489465275	0.0	0.0
Paracnuella_aquatica	0.0	0.0	0.0	0.00011732367927058191	0.0	0.0	0.0005246508757040352	1.742342405129456e-05	0.0	0.00039992728594800953	0.0	1.8135654697134567e-05	0.00019122453236909806	0.0	0.0
Paracoccus_gahaiensis	0.0	0.0	0.0	0.0	0.0	0.0	0.00016973998919836433	0.0	0.0	0.0003817487729503727	0.0	0.0	5.215214519157222e-05	0.0	0.0
Paracoccus_marinus	1.7405228530650607e-05	0.0	0.0	1.6760525610083132e-05	0.0	0.0060725353882234686	0.0	0.0	0.0	0.0	1.8024188460914547e-05	1.8135654697134567e-05	1.7384048397190733e-05	0.0	0.00024702336841065167
Paracoccus_speluncae	0.0	0.0	0.0	0.0	0.0	0.0006281933160231175	0.0002777563459609598	3.484684810258912e-05	0.0005440915685958407	3.635702599527359e-05	5.407256538274364e-05	3.6271309394269135e-05	0.00012168833878033516	0.0	0.0
Paracoccus_yeei	1.7405228530650607e-05	0.0	0.0	1.6760525610083132e-05	0.0	0.0015286037356562526	6.172363243576884e-05	0.000714360386103077	4.030307915524746e-05	0.0	0.0	0.0	0.0001390723871775259	0.0	0.0
Paraliobacillus_zengyii	0.0	0.0	0.0	0.0	0.0	0.0	0.0	0.0	0.0	0.00023632066896927832	0.0	0.0	0.0	0.0	0.0
Paramesorhizobium_deserti	0.0	0.0	0.0	0.0	0.0	0.0	9.258544865365329e-05	0.0	0.0	0.00032721323395746226	0.0	0.0	0.0002259926291634796	0.0	0.0
Parascardovia_denticolens	0.0	0.0	0.0	0.0	0.0003571629979134162	0.0	0.0	0.0	0.00022166693535386104	0.0	0.0	0.0	0.0	0.00028955532574974146	0.0
Parasphingopyxis_algicola	0.0	0.0	0.0	0.0	0.0	0.0	0.0	0.0	0.0	0.0	0.0	5.44069640914037e-05	0.0	0.0	0.0
Parasutterella_excrementihominis	0.003132941135517109	8.196318213858335e-05	5.924521594881215e-05	0.00015084473049074818	0.0	0.01038612949158221	4.629272432682664e-05	1.742342405129456e-05	0.0011486377559245524	3.635702599527359e-05	0.00019826607307006001	0.00014508523757707654	0.0005215214519157221	0.0	0.0015480131087067502
Parvibacter_caecicola	0.0005395620844501688	0.0	0.0	1.6760525610083132e-05	0.0	0.00020939777200770584	0.0	0.0	0.0	0.0	0.0	0.0013420384475879578	1.7384048397190733e-05	0.0	1.646822456071011e-05
Parvimonas_micra	0.0046297907891530606	0.001983509007753717	0.0	0.015335880933226066	0.024493862435851645	0.0007747717564285116	1.543090810894221e-05	0.0031187929051817265	0.0002015153957762373	0.0	0.0	0.0	0.0	0.015863495346432263	0.00026349159297136177
Parviterribacter_kavangonensis	0.0	0.0	0.0	0.00015084473049074818	0.0	0.00010469888600385292	0.0001388781729804799	1.742342405129456e-05	8.060615831049492e-05	0.0002726776949645519	5.407256538274364e-05	0.0	0.00029552882275224256	0.0	0.0
Parviterribacter_multiflagellatus	0.0	0.0	0.0	0.0006033789219629927	0.0	0.0002722171036100176	0.0004629272432682664	0.0	0.00024181847493148483	0.0011270678058534812	0.0001802418846091455	0.0	0.0003650650163410055	0.0	0.0
Pasteurellaceae_bacterium	0.0	0.00014753372784945002	0.0005332069435393092	0.0	0.0	0.0	0.0	0.0	0.0	3.635702599527359e-05	1.8024188460914547e-05	0.003717809212912585	0.0	0.0	6.587289824284044e-05
Patulibacter_americanus	0.0	0.0	0.0	0.0	0.0	4.1879554401541165e-05	0.0	0.0	4.030307915524746e-05	0.0	0.00039653214614012003	0.0	8.692024198595367e-05	0.0	0.0
Pectinatus_brassicae	0.0	0.0	0.0	0.0	0.0	0.0	0.0	0.0	0.0	0.0	0.0	0.00019949220166848026	0.0	0.0	0.0
Pediococcus_cellicola	0.0	0.0	1.4811303987203037e-05	0.0	3.7596105043517494e-05	2.0939777200770582e-05	6.172363243576884e-05	0.0	4.030307915524746e-05	0.00014542810398109434	9.012094230457272e-05	1.8135654697134567e-05	0.00015645643557471664	4.136504653567735e-05	9.880934736426066e-05
Pediococcus_pentosaceus	1.7405228530650607e-05	1.6392636427716667e-05	4.44339119616091e-05	3.3521051220166265e-05	0.0	6.281933160231175e-05	1.543090810894221e-05	1.742342405129456e-05	4.030307915524746e-05	1.8178512997636796e-05	0.00010814513076548728	3.6271309394269135e-05	1.7384048397190733e-05	0.00010341261633919338	3.293644912142022e-05
Pedobacter_ginsengisoli	0.0	0.0	0.0	0.0	0.0	6.281933160231175e-05	0.0	0.0	0.00012090923746574241	0.0	1.8024188460914547e-05	0.0	0.0	0.0	0.0
Pedobacter_jejuensis	0.0	0.0	0.0	0.0	0.0	0.0	0.0	1.742342405129456e-05	0.0	0.0	5.407256538274364e-05	0.0	1.7384048397190733e-05	0.0	0.0
Pedococcus_dokdonensis	0.0	0.0	0.0	0.0	0.0	4.1879554401541165e-05	0.0	0.0	6.045461873287119e-05	0.0	0.00016221769614823092	0.0	6.953619358876295e-05	0.0	0.0
Pedomicrobium_ferrugineum	0.0	0.0	0.0	0.0	0.0	0.0001884579948069353	0.0	1.742342405129456e-05	0.00016121231662098983	0.0	0.0007389917268974963	0.0	8.692024198595367e-05	0.0	0.0
Pedomicrobium_sp._LWH246	0.0	0.0	0.0	0.0004022526146419952	3.7596105043517494e-05	0.0007328922020269704	0.0002777563459609598	6.969369620517824e-05	0.0009874254393035626	0.00014542810398109434	0.002469313819145293	5.44069640914037e-05	0.0006432097906960572	0.0	0.0
Pelagibius_litoralis	0.0	0.0	0.0	0.00028492893537141324	0.0	0.0	0.00033947997839672866	0.0	0.0	5.453553899291038e-05	1.8024188460914547e-05	1.8135654697134567e-05	0.00034768096794381473	0.0	0.0
Pelistega_sp._MC2	0.0	0.0	1.4811303987203037e-05	0.0	0.0	0.0	0.0	0.0	0.0	1.8178512997636796e-05	1.8024188460914547e-05	0.00014508523757707654	0.0	0.0	0.0
Pelomonas_puraquae	0.0	0.0	0.0	0.0	0.0	0.0	0.0	0.0	4.030307915524746e-05	0.0	0.0005947982192101801	1.8135654697134567e-05	0.0	0.0	0.0
Peptidiphaga_gingivicola	0.0	8.196318213858335e-05	0.0	0.0	0.0	0.0	4.629272432682664e-05	0.0	0.00022166693535386104	0.0003090347209598255	0.0	0.0	0.0	0.0	0.0
Peptoanaerobacter_stomatis	0.0	0.0	0.0	0.00036873156342182885	0.0	0.0	0.0	0.0	0.0	0.0	0.0	0.0	0.0	0.0	0.0
Peptococcus_sp._oral_taxon_168	0.00012183659971455425	0.0025900365555792336	0.0	0.00018436578171091442	0.002631727353046225	0.00020939777200770584	0.0	0.0	0.00024181847493148483	0.0	0.0	0.00030830612985128765	0.0	0.0014477766287487074	0.0
Peptoniphilus_harei	0.0	0.0	0.0	0.0	0.0	0.0	0.0	0.0	0.0	0.0	1.8024188460914547e-05	0.0	5.215214519157222e-05	0.0	0.0
Peptoniphilus_rhinitidis	0.0	0.0	0.0	0.0	0.0	0.0	0.0	0.0	0.00024181847493148483	0.0	0.0	0.0	1.7384048397190733e-05	0.0	0.0
Peptostreptococcaceae_bacterium_canine_oral_taxon_139	0.0	0.0	0.0	0.00013408420488066506	0.0005075474180874861	0.0	0.0	0.00015681081646165104	0.0	0.0	0.0	0.0	0.0	0.00045501551189245087	0.0
Peptostreptococcaceae_bacterium_oral_taxon_113_str._W5053	0.0	0.005327606839007917	0.0	0.01600630195762939	0.0	0.0	0.0	0.0	0.003002579397065936	0.000527176876931467	0.0	0.0	0.0	0.0	0.0
Peptostreptococcus_stomatis	0.0052389737877258325	0.003196564103404751	0.0	0.0029666130329847142	0.03073481587307555	0.0	0.00029318725406990204	0.0018468829494372235	0.00036272771239722717	1.8178512997636796e-05	0.0	0.0	0.0	0.02426059979317477	0.0
Perlucidibaca_sp._RIPI_A18	0.0	0.0	0.0	0.0001005631536604988	0.0	0.0	0.0	0.0	0.0	0.00010907107798582076	0.0	0.0	1.7384048397190733e-05	0.0	0.0
Phascolarctobacterium_sp._377	1.7405228530650607e-05	0.0	0.0	0.0	0.0	0.0	0.0	0.0	0.0002821215540867322	0.0	0.0	0.0	0.0	0.0	0.0
Phenylobacterium_haematophilum	0.0	0.0	0.0	0.0001005631536604988	0.0	2.0939777200770582e-05	0.00012344726487153768	1.742342405129456e-05	2.015153957762373e-05	0.0002544991819669151	5.407256538274364e-05	0.0	0.0001390723871775259	0.0	0.0
Phenylobacterium_hankyongense	0.0	0.0	0.0	0.00030168946098149636	0.0	0.0001256386632046235	0.0004937890594861507	0.0	0.00010075769788811867	0.0009998182148700237	0.0004506047115228637	0.0	0.0008518183714623463	0.0	0.0
Phenylobacterium_muchangponense	0.0	0.0	0.0	0.0009218289085545725	1.8798052521758747e-05	0.0001256386632046235	0.0007715454054471107	0.0	6.045461873287119e-05	0.001672423195782585	0.00012616931922640183	0.0	0.0010604269522286349	0.0	0.0
Phocaeicola_abscessus	0.0005221568559195182	0.0042456928347786175	0.0	0.0011564762670957364	0.004455138447656823	0.0	0.0	0.005087639822978012	0.00032242463324197966	0.00021814215597164155	0.0	0.0	0.0	0.005336091003102379	0.0
Phocaeicola_barnesiae	0.0	0.0	0.0001777356478464364	0.0	0.0	0.0	0.0	0.0	0.0	0.0	0.0	0.0	0.0	0.0	0.0
Phocaeicola_coprocola	0.0	3.2785272855433335e-05	0.0	0.0	1.8798052521758747e-05	0.0	0.0	6.969369620517824e-05	0.0	0.00010907107798582076	1.8024188460914547e-05	0.0002176278563656148	0.0	0.0	1.646822456071011e-05
Phocaeicola_dorei	0.0	0.0	0.0	0.0	0.0	0.0	0.0	0.0	0.0	0.0	1.8024188460914547e-05	1.8135654697134567e-05	1.7384048397190733e-05	0.0	1.646822456071011e-05
Phocaeicola_plebeius	0.0	0.0	0.0	0.0	1.8798052521758747e-05	0.0	0.0	1.742342405129456e-05	0.0	0.00032721323395746226	0.00010814513076548728	0.0003264417845484222	0.0	2.0682523267838682e-05	9.880934736426066e-05
Photobacterium_leiognathi	0.0	0.0	0.0	0.0	0.0	0.0	0.0	0.0	0.0	0.0	0.0	0.01588683351468988	0.0	0.0	0.0
Photobacterium_phosphoreum	0.0	0.0	0.0	0.0	0.0	0.0	0.0	0.0	0.0	0.0	0.0	0.0020311933260790714	0.0	0.0	0.0
Phyllobacterium_brassicacearum	0.0	0.0	0.0	0.0	0.0	8.375910880308233e-05	0.0	6.969369620517824e-05	0.00016121231662098983	0.0	0.0005587498422883509	1.8135654697134567e-05	0.00012168833878033516	0.0	0.0
Phyllobacterium_myrsinacearum	0.0006788039126953738	0.0	7.405651993601516e-05	0.0001005631536604988	0.00015038442017406998	0.0007328922020269704	1.543090810894221e-05	0.0012893333797957974	0.0021360631952281155	0.0007453190329031086	0.006074151511328203	0.00014508523757707654	0.0047979973576246435	0.00026887280248190284	0.005253363634866525
Phytohabitans_houttuyneae	0.0	0.0	0.0	0.0	0.0	0.00016751821760616466	4.629272432682664e-05	0.0	8.060615831049492e-05	9.089256498818396e-05	0.00032443539229646184	1.8135654697134567e-05	5.215214519157222e-05	0.0	0.0
Pilimelia_columellifera	0.0	0.0	0.0	0.0008380262805041566	0.0	0.0	0.0	0.0	0.0	0.0	1.8024188460914547e-05	0.0	0.0	0.0	0.0
Piscinibacter_aquaticus	3.481045706130121e-05	0.0	0.0	0.0	0.0	0.00010469888600385292	1.543090810894221e-05	0.0	0.00010075769788811867	0.00034539174695509913	0.0004866530884446928	1.8135654697134567e-05	8.692024198595367e-05	0.0	0.0
Planctomonas_psychrotolerans	0.0	0.0	0.0	0.0	0.0	0.0	0.0	0.0	0.0	0.0	0.00034245958075737636	0.0	5.215214519157222e-05	0.0	0.0
Planifilum_fimeticola	0.0	0.0	0.0	0.00033521051220166266	0.0	4.1879554401541165e-05	0.0	1.742342405129456e-05	0.0	0.0	1.8024188460914547e-05	0.0	0.0	0.0	0.0
Planomicrobium_okeanokoites	0.0005743725415114701	1.6392636427716667e-05	2.9622607974406075e-05	0.0029833735585947977	7.519221008703499e-05	0.00031409665801155874	0.0013116271892600882	0.00027877478482071295	0.00034257617281960344	0.004235593528449373	0.00019826607307006001	0.0017228871962277838	0.002798831791947709	0.0018821096173733199	0.0001976186947285213
Plantactinospora_soyae	0.0	0.0	0.0	0.0	0.0	6.281933160231175e-05	1.543090810894221e-05	0.0	0.00016121231662098983	0.0	7.209675384365819e-05	0.0	3.4768096794381466e-05	0.0	0.0
Plesiomonas_shigelloides	0.0	0.0	0.0	0.0	1.8798052521758747e-05	0.0010888684144400704	0.0008641308541007638	0.001237063107641914	0.00016121231662098983	0.0	0.0003604837692182909	0.0	0.010656421667477923	0.0	0.0
Polaribacter_sp._KYW_601	0.0	0.0	0.0	0.0	0.0	0.0	0.0	0.0	0.0	0.0	0.0	0.0	0.0	0.0	6.587289824284044e-05
Polyangium_fumosum	0.0	0.0	0.0	0.0	0.0	0.0	0.0	0.0	0.0	9.089256498818396e-05	0.00016221769614823092	0.0	0.0	0.0	0.0
Polymorphospora_rubra	0.0	0.0	0.0002517921677824516	3.3521051220166265e-05	0.0	2.0939777200770582e-05	1.543090810894221e-05	0.0	2.015153957762373e-05	3.635702599527359e-05	9.012094230457272e-05	0.0	5.215214519157222e-05	0.0	0.0
Pontibacter_akesuensis	0.0	0.0	0.0	1.6760525610083132e-05	0.0	0.0	0.0	0.0	0.0	0.00012724959098345758	0.0	1.8135654697134567e-05	0.0	0.0	0.0
Pontibacter_amylolyticus	0.0	0.0	0.0	0.0	0.0	0.0	4.629272432682664e-05	0.0	0.0	0.0	1.8024188460914547e-05	1.8135654697134567e-05	0.0	0.0	0.0
Pontibacter_brevis	0.0	0.0	0.0	0.000385492089031912	0.0	0.0	0.00033947997839672866	0.0	0.0	0.00034539174695509913	0.0	0.0	0.00020860858076628884	0.0	0.0
Pontibacter_diazotrophicus	0.0	0.0	0.0	0.00013408420488066506	0.0	2.0939777200770582e-05	3.086181621788442e-05	0.0	0.0	7.271405199054717e-05	1.8024188460914547e-05	1.8135654697134567e-05	3.4768096794381466e-05	0.0	1.646822456071011e-05
Pontibacter_jeungdoensis	0.0	0.0	0.0	0.0002011263073209976	0.0	0.0	0.0	1.742342405129456e-05	0.0	0.0	0.0	0.0	1.7384048397190733e-05	0.0	0.0
Pontibacter_korlensis	1.7405228530650607e-05	0.0	0.0	0.00028492893537141324	0.0	0.0	7.715454054471106e-05	1.742342405129456e-05	0.0	9.089256498818396e-05	0.0	7.254261878853827e-05	8.69202419859537e-05	0.0	1.646822456071011e-05
Pontibacter_populi	5.2215685591951816e-05	0.0	0.0	5.028157683024939e-05	0.0	0.0	0.0	0.0	0.0	0.0	1.8024188460914547e-05	0.0001813565469713457	3.4768096794381466e-05	0.0	3.293644912142022e-05
Pontibacter_sp._MDT2_9	1.7405228530650607e-05	0.0	0.0	0.0005195762939125771	0.0	0.0	0.0004166345189414397	1.742342405129456e-05	0.0	0.0014906380658062169	0.0	1.8135654697134567e-05	0.0005562895487101036	0.0	0.0
Pontibacter_terrae	3.481045706130121e-05	0.0	0.0	1.6760525610083132e-05	0.0	2.0939777200770582e-05	0.0	1.742342405129456e-05	0.0	0.00021814215597164155	0.0	0.0	3.4768096794381466e-05	0.0	0.0
Pontibacter_toksunensis	0.0	0.0	0.0	0.0	0.0	0.0	0.0	0.0	0.0	0.00019996364297400476	0.0	0.0	1.7384048397190733e-05	0.0	0.0
Pontibacter_ummariensis	0.0	0.0	0.0	0.0	0.0	0.0	0.00012344726487153768	0.0	0.0	0.00021814215597164155	0.0	0.0	5.215214519157222e-05	0.0	0.0
Pontibacter_virosus	8.702614265325304e-05	0.0	0.0009331121511937913	6.704210244033253e-05	0.0	0.0	4.629272432682664e-05	3.484684810258912e-05	0.0	0.0	1.8024188460914547e-05	0.0002176278563656148	1.7384048397190733e-05	0.0	4.940467368213033e-05
Porphyrobacter_donghaensis	0.0	0.0	0.0	0.0004357736658621615	0.0	0.0	0.0	0.0	0.0003828792519748509	0.0	0.0	0.0	3.4768096794381466e-05	0.0	0.0
Porphyromonas_catoniae	0.0	3.2785272855433335e-05	0.0	0.0	0.0	0.0	0.0	0.0	0.0004231823311300984	0.0	0.0	0.0	0.0	0.0	0.0
Porphyromonas_endodontalis	0.00019145751383715668	0.0	1.4811303987203037e-05	0.011598283722177529	0.011466812038272834	0.0011098081916408409	0.0	0.0009931351709237901	0.0037078832822827674	1.8178512997636796e-05	0.0	0.0009974610083424013	0.0	0.01185108583247156	0.0
Porphyromonas_gingivalis	0.0006091829985727713	0.09119223644738783	0.0	0.038096674711718966	0.01861007199654116	0.0	0.0	0.007857964247133847	0.00012090923746574241	1.8178512997636796e-05	0.0	0.0063474791439970995	0.0	0.0234746639089969	0.0
Porphyromonas_pasteri	0.00043513071326626516	0.00034424536498205014	0.0	0.0	0.0	0.0	0.0	0.0014112973481548595	0.0	0.0	0.0	0.0	0.0	0.0	0.0
Porphyromonas_sp._oral_taxon_278_str._W7784	0.0	0.00011474845499401667	0.0	0.0	0.0004887493655657273	0.0	0.0	0.0	0.0	0.0	0.0	0.0	0.0	0.0002481902792140641	0.0
Porphyromonas_uenonis	0.0	0.0	0.0	0.0	0.0005827396281745213	0.0	0.0	0.0	0.00012090923746574241	0.0	0.0	0.0	0.0	0.0006618407445708376	0.0
Povalibacter_uvarum	0.0	0.0	0.0	0.0	0.0	0.00037691598961387047	0.00018517089730730652	5.227027215388368e-05	0.0006448492664839593	0.00016360661697873113	0.0012256448153421893	1.8135654697134567e-05	0.00034768096794381473	2.0682523267838682e-05	0.0
Prevotella_baroniae	0.0	8.196318213858335e-05	0.0	0.00018436578171091442	0.003571629979134161	0.0	0.0	0.0	0.0005642431081734644	0.0	0.0	0.0001813565469713457	0.0	0.004301964839710445	0.0
Prevotella_conceptionensis	0.0	0.0075406127567496685	0.0	0.0	0.008477921687313194	0.0	0.0	0.0008189009304108442	0.00024181847493148483	1.8178512997636796e-05	1.8024188460914547e-05	0.0	0.0	0.008976215098241985	0.0
Prevotella_copri	1.7405228530650607e-05	0.004294870744061767	0.0	0.0	0.0	0.0	0.0	0.0	0.0	3.635702599527359e-05	1.8024188460914547e-05	0.0	0.0	2.0682523267838682e-05	0.0003293644912142022
Prevotella_denticola	0.0	0.0008852023670967002	0.0	0.0009385894341646555	0.0065981164351373205	0.0011726275232431527	0.0	0.0	0.00016121231662098983	0.0	0.0	0.0009430540442509974	0.0	0.0075698035160289565	6.587289824284044e-05
Prevotella_enoeca	0.0	0.00027867481927118336	0.0	0.0	0.0	0.0	0.0	0.0	0.0	0.0	0.0	0.0	0.0	0.0	0.0
Prevotella_genomosp._C2	0.0	0.0023769322820189173	0.0	6.704210244033253e-05	0.00105269094121849	0.0002722171036100176	0.0	0.0	0.0008262131226825731	0.0	0.0	0.0	0.0	0.0010134436401240954	0.0
Prevotella_genomosp._P4	0.00017405228530650607	0.0	0.0	0.0	0.0	0.0	0.0	0.0	0.0	0.0	0.0	0.0037722161770039897	0.0	0.0	0.0
Prevotella_genomosp._P6	0.0	0.0	0.0	5.028157683024939e-05	0.0	0.0	0.0	0.0002265045126668293	0.0	0.0	0.0	0.0	0.0	0.0	0.0
Prevotella_intermedia	0.0	0.0015081225513499336	0.0	0.003435907750067042	0.00018798052521758747	0.0	0.0	0.0029794055127713697	0.0007859100435273255	0.0	0.0	0.0009974610083424013	0.0	0.00010341261633919338	0.0
Prevotella_maculosa	0.0	0.0017212268249102505	0.0	0.0	0.0011278831513055248	0.0	0.0	0.0	0.0	0.0	0.0	0.0	0.0	0.0009100310237849015	0.0
Prevotella_marseillensis	0.0	0.0	0.0	1.6760525610083132e-05	0.0	0.0	0.0	0.0	0.0	0.0	0.0	0.0	0.0	0.0	3.293644912142022e-05
Prevotella_marshii	0.0	4.917790928315001e-05	0.0	0.0	0.00033836494539165744	0.0	0.0	0.0	0.0	0.0	0.0	0.0	0.0	0.0005377456049638057	0.0
Prevotella_melaninogenica	0.0	0.0003114600921266167	0.00395461816458321	0.0	0.003909994924525819	0.0	0.0	0.0002265045126668293	0.00010075769788811867	0.0	0.0	1.8135654697134567e-05	0.0	0.004301964839710445	0.0
Prevotella_micans	0.0	0.0004098159106929168	0.0	0.0	0.003327255296351298	0.0	0.0	0.0	0.0	0.0	0.0	0.0	0.0	0.0033092037228541877	0.0
Prevotella_multiformis	0.0	0.0	0.0	0.0	0.0	0.0	0.0	0.0	0.0	0.0	0.0	0.004044250997461008	0.0	0.0	0.0
Prevotella_multisaccharivorax	0.0	0.0010655213678015835	0.0	0.0	0.010827678252533038	0.0	0.0	0.0	0.0	0.0	0.0	0.0	0.0	0.013712512926577042	0.0
Prevotella_nigrescens	0.00012183659971455425	3.2785272855433335e-05	0.0	0.00048605524269241087	0.0015978344643494931	0.000251277326409247	0.0	0.0	0.00024181847493148483	0.0	0.0	0.0007435618425825173	0.0	0.0021923474663909	0.0
Prevotella_oralis	0.0	0.0	0.0	0.0	0.0003195668928698987	0.0	0.0	0.0	0.0	0.0	0.0	0.0	0.0	0.0002481902792140641	0.0
Prevotella_oris	0.0009050718835938316	0.0037375211055194007	0.002029148646246816	0.0025811209439528023	0.0189108408368893	0.0	0.0	0.00038331532912848034	0.00034257617281960344	0.0	0.0	0.0	0.0	0.02258531540847984	0.00024702336841065167
Prevotella_oulorum	0.0	0.00018031900070488336	0.0	0.0006033789219629927	0.0015038442017406995	0.0	0.0	0.0	0.0013904562308560374	0.0	0.0	0.0	0.0	0.0016546018614270938	0.0
Prevotella_pallens	0.0	0.0003114600921266167	0.0	0.0	0.003477639716525368	0.0	0.00020060180541624876	0.0	0.0	0.0	0.0	0.0	0.0	0.0040537745604963815	0.0
Prevotella_pleuritidis	0.0011139346259616387	0.0008196318213858335	0.0	0.0	0.0	0.0001256386632046235	0.0	0.0014112973481548595	0.0003828792519748509	0.0	0.0	0.0	0.0	0.0	1.646822456071011e-05
Prevotella_ruminicola	0.0	8.196318213858335e-05	0.0	0.0	0.0	0.0	9.258544865365329e-05	0.002317315398822177	0.0	0.0	0.0	0.0	0.0	0.0	0.0
Prevotella_saccharolytica	0.0	0.0005901349113978001	0.0	0.0	0.0007331240483485911	0.0	0.0	0.0	0.0	0.0	0.0	0.0	0.0	0.0009100310237849015	0.0
Prevotella_salivae	0.0	0.0	0.0	0.0	0.00022557663026110493	0.0	0.0	0.0	0.0	0.0	0.0	0.0	0.0	0.00026887280248190284	0.0
Prevotella_sp.	0.00010443137118390363	0.0	0.0	0.0	0.00046995131304396876	0.0	0.0	0.0	0.0	0.0	0.0	0.0	0.0	0.0005791106514994829	0.0
Prevotella_sp._6021087986	0.0	0.0	0.0	0.0	7.519221008703499e-05	0.0	0.0	0.0	0.0	0.0	0.0	0.0	0.0	0.00010341261633919338	0.0
Prevotella_sp._E7_34	0.0	1.6392636427716667e-05	0.0	0.0	0.0009774987311314547	0.0	0.0	0.0	0.0002015153957762373	0.0	0.0	0.00041712005803409504	0.0	0.0011582213029989658	0.0
Prevotella_veroralis	0.0	0.0005737422749700834	0.0010219799751170094	0.0	0.007669605428877568	0.0	0.0	0.00033104505697459667	0.0	1.8178512997636796e-05	0.0	0.0	0.0	0.008914167528438469	0.0001646822456071011
Prevotellaceae_bacterium_Marseille_P2826	0.0	0.0	0.0	0.0	5.6394157565276245e-05	0.0	0.0004937890594861507	0.0	0.0	0.0	0.0	0.0	0.0	2.0682523267838682e-05	0.0
Priestia_aryabhattai	1.7405228530650607e-05	0.0	1.4811303987203037e-05	3.3521051220166265e-05	0.0	2.0939777200770582e-05	0.0	0.0	0.0	0.0	0.0	0.0	0.00017384048397190734	4.136504653567735e-05	0.0
Promicromonospora_iranensis	0.00019145751383715668	0.0	1.4811303987203037e-05	0.0004022526146419952	0.0	0.0005653739844208058	9.258544865365329e-05	3.484684810258912e-05	0.0006851523456392069	1.8178512997636796e-05	0.0002703628269137183	0.0	0.00015645643557471664	0.0	0.0
Propionibacterium_acidifaciens	0.0	0.0	0.0	0.0	0.0003759610504351749	0.0	0.0	0.0	0.0005642431081734644	0.0	0.0	0.0	0.0	0.0002481902792140641	0.0
Propionibacterium_acnes_HL005PA4	0.002715215650781495	6.557054571086667e-05	0.0022365069020676576	0.0012067578439259854	0.0003759610504351749	0.0005653739844208058	0.00018517089730730652	0.006742865107850995	0.007798645816540385	0.002908562079621887	1.8024188460914547e-05	1.8135654697134567e-05	0.0001390723871775259	0.0014477766287487074	0.0014986084350246199
Propionigenium_maris	0.0	0.0	0.0	0.0	0.0	0.0	0.0	0.0	0.0	0.00021814215597164155	0.0	0.00029017047515415313	0.0	0.0	1.646822456071011e-05
Provencibacterium_massiliense	0.0	0.0	0.0	0.0	0.0	0.0	0.0	3.484684810258912e-05	2.015153957762373e-05	0.0	1.8024188460914547e-05	1.8135654697134567e-05	3.4768096794381466e-05	0.0	0.0
Pseudahrensia_aquimaris	0.0	0.0	1.4811303987203037e-05	0.0	0.0	0.0	0.0	0.0	0.0	0.0	0.0	0.0001632208922742111	0.0	0.0	1.646822456071011e-05
Pseudanabaenaceae_cyanobacterium_HTJ2_KK1	0.0	0.0	0.0	0.0	0.0	0.0	0.0	0.0	0.0	0.0	0.0001802418846091455	0.0	0.0	0.0	0.0
Pseudarthrobacter_phenanthrenivorans	1.7405228530650607e-05	0.0	1.4811303987203037e-05	0.007458433896486994	0.0	0.0009841695284362175	0.0052928014813671785	0.00015681081646165104	0.0009874254393035626	0.01167060534448282	0.0009012094230457274	0.00023576351106274936	0.005667199777484182	0.0	1.646822456071011e-05
Pseudenhygromyxa_bacterium_YC_LK_LKJ6	0.0	0.0	0.0	1.6760525610083132e-05	0.0	0.0	6.172363243576884e-05	0.0	0.0	0.00032721323395746226	0.0	0.0	0.0	0.0	0.0
Pseudoalteromonas_nigrifaciens	1.7405228530650607e-05	0.0	0.0	3.3521051220166265e-05	0.0	0.0	0.0	0.0	0.0	1.8178512997636796e-05	1.8024188460914547e-05	1.8135654697134567e-05	0.0	4.136504653567735e-05	3.293644912142022e-05
Pseudohalocynthiibacter_aestuariivivens	0.0	0.0	1.4811303987203037e-05	0.0	0.0	0.0	0.0	0.0	0.0	0.0	0.0	7.254261878853827e-05	0.0	0.0	0.0
Pseudoleptotrichia_goodfellowii	0.0	0.0	0.0	0.0	0.0007143259958268324	0.0004606750984169528	0.0	0.0	0.00048363694986296965	0.0	0.0	0.0	0.0	0.0005791106514994829	0.0
Pseudomonas_aeruginosa	0.0	0.0	0.0	0.0	0.0	0.0	1.543090810894221e-05	0.0	0.0	0.0	3.604837692182909e-05	0.0	0.00034768096794381473	0.0	0.001070434596446157
Pseudomonas_canadensis	1.7405228530650607e-05	0.00029506745569890004	0.00010367912791042124	0.0008212657548940735	0.0004323552080004512	0.00035597621241309995	0.00029318725406990204	0.0017249189810781616	0.00012090923746574241	0.005362661334302854	0.0012076206268812747	0.00012694958287994197	0.033864126277727565	0.00028955532574974146	0.06223342061492351
Pseudomonas_oryzihabitans	0.0	0.0	0.0	1.6760525610083132e-05	0.0	0.000502554652818494	0.0	0.0	0.0	0.0	0.0	0.0	0.0	0.0	0.0
Pseudomonas_putida	0.0	0.0	4.44339119616091e-05	5.028157683024939e-05	1.8798052521758747e-05	4.1879554401541165e-05	7.715454054471106e-05	0.00019165766456424017	2.015153957762373e-05	5.453553899291038e-05	7.209675384365819e-05	3.6271309394269135e-05	0.0014428760169668312	2.0682523267838682e-05	0.008234112280355055
Pseudomonas_sp.	1.7405228530650607e-05	0.0	0.0032436755731974644	0.0	0.0	0.0	0.0	0.0	0.0	0.00041810579894564624	0.0004686288999837782	0.015161407326804497	0.0	0.0	0.000148214021046391
Pseudonocardia_alaniniphila	0.0	0.0	0.0	6.704210244033253e-05	0.0	0.0009004104196331351	7.715454054471106e-05	8.71171202564728e-05	0.0007859100435273255	5.453553899291038e-05	0.002992015284511815	1.8135654697134567e-05	0.00033029691954662406	0.0	0.0
Pseudonocardia_chloroethenivorans	0.0	0.0	0.0	0.00015084473049074818	0.0	6.281933160231175e-05	1.543090810894221e-05	1.742342405129456e-05	0.00016121231662098983	5.453553899291038e-05	0.0007029433499756673	0.0	0.0001390723871775259	0.0	0.0
Pseudonocardia_petroleophila	0.0	0.0	0.0	0.0	0.0	0.0001256386632046235	0.0	1.742342405129456e-05	0.00030227309366435593	0.0	0.0003785079576792055	0.0	0.00010430429038314445	0.0	0.0
Pseudonocardia_profundimaris	0.0	0.0	0.0	0.0	0.0	0.0004606750984169528	0.0	1.742342405129456e-05	0.0002619700145091085	0.0	0.0014419350768731635	0.0	0.00017384048397190734	0.0	0.0
Pseudonocardia_sp._CNS139_PL04	0.0	0.0	0.0	1.6760525610083132e-05	0.0	0.00018845799480693523	0.0	0.0	0.00018136385619861359	0.0	0.0009733061768893856	0.0	0.00010430429038314445	0.0	0.0
Pseudoramibacter_alactolyticus	0.0	0.0039834106519351506	0.0	0.0	0.011109649040359418	0.0	0.0	0.004181621772310695	0.0016121231662098985	0.0	0.0	0.0	0.0	0.0063702171664943115	0.0
Pseudorhodoplanes_sinuspersici	0.0	0.0	0.0	1.6760525610083132e-05	0.0	6.281933160231175e-05	4.629272432682664e-05	0.0	0.00010075769788811867	0.0	0.00021629026153097456	0.0	8.692024198595367e-05	0.0	0.0
Pseudoruegeria_aestuarii	0.0	0.0	0.0	0.0	0.0	0.0	0.0	0.0	0.0	0.0	0.0	0.0002176278563656148	0.0	0.0	0.0
Pseudoxanthomonas_dokdonensis	0.0	0.0	0.0	0.0005698578707428265	0.0	0.0	0.0	0.0	2.015153957762373e-05	0.0006907834939101983	0.0	1.8135654697134567e-05	0.00024337667756067037	0.0	0.0
Pseudoxanthomonas_ginsengisoli	0.0	0.0	0.0	0.0	0.0	0.0	0.0	0.0	2.015153957762373e-05	0.0	0.0002703628269137183	0.0	8.692024198595367e-05	0.0	0.0
Psychrobacillus_psychrodurans	0.0	0.0	0.0	0.0	0.0	0.001151687746042382	0.00032404907028778636	0.00015681081646165104	0.0013703046912784138	0.0008180330848936557	0.0020367332960833442	3.6271309394269135e-05	0.0006432097906960572	0.0	1.646822456071011e-05
Psychrobacter_cibarius	1.7405228530650607e-05	1.6392636427716667e-05	0.0	3.3521051220166265e-05	0.0	2.0939777200770582e-05	1.543090810894221e-05	0.0	2.015153957762373e-05	9.089256498818396e-05	1.8024188460914547e-05	0.0	0.00010430429038314445	0.0001654601861427094	0.0
Psychrobacter_sanguinis	0.0	0.0	0.0	0.0	0.0	0.0	1.543090810894221e-05	0.0	0.0	5.453553899291038e-05	0.0	0.0	1.7384048397190733e-05	2.0682523267838682e-05	0.0
Psychroglaciecola_arctica	0.0	0.0	0.0	0.0	0.0	2.0939777200770582e-05	0.0	0.0	0.0	0.0	3.604837692182909e-05	0.0	1.7384048397190733e-05	0.0	0.0
Pyramidobacter_piscolens	0.0	0.0006229201842532334	0.0	0.0	0.001109085098783766	0.0	0.0	0.0	0.0	0.0	0.0	0.0	0.0	0.0009307135470527405	0.0
Quinella_ovalis__Quins_oval	0.0	0.0	0.0	0.0	0.0	0.0	0.0	0.0	0.0	0.0	0.0	0.0	0.0	0.0	0.0003952373894570426
Ralstonia_insidiosa	8.702614265325304e-05	0.0	0.001333017358848273	0.0	0.00022557663026110493	0.0	0.0002777563459609598	0.0	2.015153957762373e-05	0.0	0.0	0.0	0.0	0.00014477766287487073	1.646822456071011e-05
Ramlibacter_henchirensis	1.7405228530650607e-05	0.0	1.4811303987203037e-05	0.008246178600160902	0.0	0.0003350364352123293	0.006990201373350821	0.00019165766456424017	0.0002821215540867322	0.012670423559352844	9.012094230457272e-05	7.254261878853827e-05	0.008379111327445935	0.0	8.234112280355055e-05
Ramlibacter_tataouinensis	0.0	0.0	0.0	0.0041733708769107	0.0	0.0003978557668146411	0.0019442944217267187	1.742342405129456e-05	0.00048363694986296955	0.004053808398473005	0.0005947982192101801	0.00012694958287994197	0.00283359988874209	0.0	0.0
Reyranella_terrae	0.0	0.0	0.0	0.0	0.0	2.0939777200770582e-05	0.0	0.0	0.0	0.0	7.209675384365819e-05	0.0	5.215214519157222e-05	0.0	0.0
Rhizobacter_fulvus	0.0	0.0	0.0	0.0	0.0	0.00029315688081078817	0.0	3.484684810258912e-05	0.00034257617281960344	0.0	0.000757015915358411	1.8135654697134567e-05	0.00017384048397190734	0.0	0.0
Rhizobacter_gummiphilus	0.0	0.0	0.0	0.0013576025744167337	0.0	4.1879554401541165e-05	0.0015122289946763367	1.742342405129456e-05	0.0001410607770433661	0.002690419923650245	3.604837692182909e-05	0.0	0.001981781517279744	0.0	0.0
Rhizobiales_bacterium_Pao26	0.0	0.0	0.0	0.0	0.0	0.0	0.0	0.0	0.0	7.271405199054717e-05	0.0	0.0	0.0	0.0	0.0
Rhizobiales_bacterium_YIM_77505	0.0	0.0	0.0	0.00023464735854116382	0.0	2.0939777200770582e-05	0.0002777563459609598	0.0	0.0	0.00016360661697873113	0.0	0.0	0.0004693693067241499	0.0	0.0
Rhizobium_alvei	0.0	0.0	0.0	0.00011732367927058191	0.0	0.0	0.0	0.0	0.0	0.0	0.0	0.0	0.00010430429038314445	0.0	0.0
Rhizobium_giardinii	0.0	0.0	0.0	0.0	0.0	0.00014657844040539408	0.0	0.0	0.0002015153957762373	0.0	0.0004866530884446928	0.0	8.692024198595367e-05	0.0	1.646822456071011e-05
Rhizobium_jaguaris	0.0	0.0	0.0	0.0	0.0	4.1879554401541165e-05	0.0	1.742342405129456e-05	6.045461873287119e-05	0.0	0.0005767740307492655	0.0	0.00012168833878033516	0.0	0.0
Rhizobium_leguminosarum	0.0	0.0	0.0	0.0	0.0	0.0	0.0	0.0	0.0	0.0	0.0001802418846091455	0.0	1.7384048397190733e-05	0.0	0.0
Rhizobium_pusense	5.2215685591951816e-05	0.0	1.4811303987203037e-05	3.3521051220166265e-05	3.7596105043517494e-05	0.0006491330932238881	1.543090810894221e-05	5.227027215388368e-05	0.00018136385619861359	0.00041810579894564624	0.00021629026153097456	3.6271309394269135e-05	0.003894026840970725	2.0682523267838682e-05	0.003935905670009715
Rhizobium_rhizoryzae	0.00036550979914366273	0.0	1.4811303987203037e-05	0.0	0.0	2.0939777200770582e-05	1.543090810894221e-05	0.0	6.045461873287119e-05	0.0	5.407256538274364e-05	0.0	0.000260760725957861	0.0	1.646822456071011e-05
Rhizobium_rosettiformans	0.00012183659971455425	0.0	0.0	0.00011732367927058191	0.0	0.00031409665801155874	0.00015430908108942209	0.001585531588667805	0.0006448492664839593	0.0002544991819669151	0.0002703628269137183	0.0	0.0005562895487101036	0.0	1.646822456071011e-05
Rhizobium_sp._LC145	0.0	0.0	0.0	0.0004190131402520783	0.0	0.0	0.00021603271352519093	0.0	2.015153957762373e-05	0.0007271405199054718	0.0	0.0	0.0004693693067241499	0.0	0.0
Rhizobium_yanglingense	0.0	0.0	2.9622607974406075e-05	0.0	0.0	0.00020939777200770584	0.0	1.742342405129456e-05	0.0002619700145091085	0.0	0.0006488707845929237	0.0	6.953619358876295e-05	0.0	0.0
Rhizorhapis_suberifaciens	0.0	0.0	0.0	0.00031844998659157954	0.0	0.0	7.715454054471106e-05	0.0	0.0	3.635702599527359e-05	0.0	0.0	0.00010430429038314445	0.0	0.0
Rhodanobacter_sp._B04	0.0	0.0	0.0	0.0	1.8798052521758747e-05	4.1879554401541165e-05	0.0	1.742342405129456e-05	0.00010075769788811867	0.0	0.00019826607307006001	0.0	3.4768096794381466e-05	0.0	0.0
Rhodobacteraceae_bacterium	0.0	0.0	0.0	0.0005530973451327434	0.0	2.0939777200770582e-05	0.0001388781729804799	1.742342405129456e-05	0.0	0.00021814215597164155	0.0	0.0	0.0002086085807662889	0.0	0.0
Rhodobacteraceae_bacterium_REDSEA_S34_B6	0.0	0.0	0.0	0.0	0.0	0.0	0.0	0.00036589190507718575	0.0	0.0	0.0003785079576792055	0.0	0.0	0.0	0.0002305551438499415
Rhodococcus_erythropolis	0.00010443137118390363	0.0	0.0	3.3521051220166265e-05	0.0	0.000251277326409247	0.0	0.0005227027215388368	0.0	0.00096346118887475	0.0003064112038355473	3.6271309394269135e-05	0.001321187678186496	2.0682523267838682e-05	0.0030466215437313705
Rhodococcus_fascians	5.2215685591951816e-05	0.0	0.0	1.6760525610083132e-05	0.0	0.0	1.543090810894221e-05	6.969369620517824e-05	2.015153957762373e-05	3.635702599527359e-05	5.407256538274364e-05	0.0	3.4768096794381466e-05	0.0	0.00031289626665349215
Rhodocytophaga_aerolata	1.7405228530650607e-05	0.0	0.0	0.0008045052292839902	0.0	0.000251277326409247	0.0	5.227027215388368e-05	0.000302273093664356	0.0003090347209598255	9.012094230457272e-05	5.44069640914037e-05	0.00015645643557471662	0.0	0.0
Rhodoferax_koreense	0.0	0.0	0.0	0.0	0.0	0.0	0.0	0.0	2.015153957762373e-05	0.0	9.012094230457272e-05	0.0	1.7384048397190733e-05	0.0	1.646822456071011e-05
Rhodoluna_lacicola	0.0	0.0	0.0	0.0	0.0	0.0	0.0	3.484684810258912e-05	0.00032242463324197966	0.0	1.8024188460914547e-05	0.0	0.0	0.0	0.0
Rhodomicrobium_bacterium_YC_ZSS_LKJ79	0.0	0.0	0.0	0.0	0.0	4.1879554401541165e-05	0.0	0.0	4.030307915524746e-05	0.0	1.8024188460914547e-05	0.0	0.0	0.0	0.0
Rhodopila_bacterium_Ellin5134	0.0	0.0	0.0	0.0	0.0	0.0	0.0	0.0	2.015153957762373e-05	0.0	7.209675384365819e-05	0.0	0.0	0.0	0.0
Rhodopseudomonas_boonkerdii	0.0	1.6392636427716667e-05	0.0	3.3521051220166265e-05	0.0	0.0	0.0	0.0	2.015153957762373e-05	7.271405199054717e-05	7.209675384365819e-05	0.0	0.0005910576455044851	0.0	0.0016962271297531414
Rhodospirillales_bacterium_LP35	0.0	0.0	0.0	0.0010559131134352372	0.0	8.375910880308233e-05	0.0004629272432682664	1.742342405129456e-05	2.015153957762373e-05	0.0024177422286856933	0.0003064112038355473	0.0	0.0012342674362005425	0.0	0.0
Rhodospirillales_bacterium_WX36	0.0	0.0	0.0	0.0	0.0	0.0	0.0	0.0	0.0	3.635702599527359e-05	5.407256538274364e-05	1.8135654697134567e-05	5.215214519157222e-05	0.0	0.0
Rickettsia_bellii	0.0	0.0	0.0	1.6760525610083132e-05	1.8798052521758747e-05	0.0	0.0	3.484684810258912e-05	8.060615831049492e-05	0.0	0.0	0.0	0.0	0.0	0.0
Rikenella_microfusus	0.0	0.0	0.0	1.6760525610083132e-05	0.0	0.0	0.0	0.0	0.0	0.0	0.0	0.0003808487486398259	0.0	0.0	0.0
Robiginitalea_bacterium_WH1_4	0.0	0.0	0.0	0.0	0.0	0.0	0.0	0.0	0.0	0.0	0.0	0.0003808487486398259	0.0	0.0	1.646822456071011e-05
Robinsoniella_peoriensis	0.0	0.0	0.0	6.704210244033253e-05	0.0	0.0005653739844208058	0.0	0.0	0.0001410607770433661	0.0	0.0	0.0	5.215214519157222e-05	2.0682523267838682e-05	0.0
Romboutsia_ilealis	0.0008528561980018798	0.0015573004606330835	0.005850465074945199	0.0006871815500134084	0.00041355715547869236	0.0007328922020269704	0.0006943908649023995	0.0004878558734362477	0.0006650008060615832	0.00041810579894564624	0.0012797173807249328	0.0012513601741022849	0.0005736735971072942	0.00045501551189245087	0.0026678523788350376
Romboutsia_lituseburensis	0.0	0.0	0.0	0.0	1.8798052521758747e-05	0.00016751821760616466	3.086181621788442e-05	1.742342405129456e-05	0.0	1.8178512997636796e-05	0.00039653214614012003	0.0	0.0021208539044572697	0.0	0.0
Roseburia_hominis	1.7405228530650607e-05	0.0	0.00041471651164168494	0.00021788683293108072	0.0	0.0022614959376832233	3.086181621788442e-05	0.002421855943129944	0.007113493470901177	3.635702599527359e-05	0.012004109514969087	0.0017228871962277838	0.002277310340031987	8.27300930713547e-05	4.940467368213033e-05
Roseburia_intestinalis	3.481045706130121e-05	0.0	0.0	6.704210244033253e-05	1.8798052521758747e-05	2.0939777200770582e-05	3.086181621788442e-05	0.00012196396835906192	2.015153957762373e-05	0.0	1.8024188460914547e-05	7.254261878853827e-05	0.00015645643557471664	8.27300930713547e-05	4.940467368213033e-05
Roseburia_inulinivorans	0.0	3.2785272855433335e-05	0.0	1.6760525610083132e-05	9.399026260879372e-05	0.0	7.715454054471106e-05	8.71171202564728e-05	0.0	1.8178512997636796e-05	7.209675384365819e-05	0.0001088139281828074	1.7384048397190733e-05	0.00022750775594622543	0.00011527757192497075
Roseiarcus_fermentans	0.0	0.0	0.0	0.0	0.0	2.0939777200770582e-05	0.0	0.0	0.0	0.0	5.407256538274364e-05	0.0	0.0	0.0	0.0
Roseimicrobium_gellanilyticum	0.0	0.0	0.0	0.0005195762939125771	1.8798052521758747e-05	0.0	0.00038577270272355534	0.0	0.0	0.0002726776949645519	0.0	0.0	6.953619358876295e-05	0.0	0.0
Roseisolibacter_agri	0.0	0.0	0.0	0.0001005631536604988	0.0	0.00014657844040539408	0.00021603271352519093	0.0	0.00012090923746574236	0.00023632066896927832	1.8024188460914547e-05	3.6271309394269135e-05	0.00012168833878033516	0.0	0.0
Roseobacter_sp._SB2	0.0	0.0	0.0	0.0	0.0	0.0	0.0	0.00031362163292330213	0.0	0.0	0.0	0.0	0.0	0.0	0.0
Roseobacter_sp._UAzPsK_5	0.0	0.0	0.0	0.0	0.0	0.0	0.0	0.0	0.0	0.0	0.0	0.00014508523757707654	0.0	0.0	0.0
Roseomonas_aestuarii	0.0	0.0	0.0	0.00028492893537141324	0.0	2.0939777200770582e-05	0.0	0.0	0.0	0.0	0.0	1.8135654697134567e-05	1.7384048397190733e-05	0.0	1.646822456071011e-05
Roseomonas_aquatica	0.0	0.0	0.0	0.00031844998659157954	0.0	4.1879554401541165e-05	0.0	0.0	0.0	0.00019996364297400476	0.00012616931922640183	1.8135654697134567e-05	6.953619358876295e-05	0.0	0.0
Roseomonas_arctica	0.0	0.0	0.0	0.0	0.0	0.0	0.0	0.0	4.030307915524746e-05	0.0	0.00014419350768731635	0.0	5.215214519157222e-05	0.0	0.0
Roseomonas_fluminis	0.0	0.0	0.0	0.0	0.0	4.1879554401541165e-05	6.172363243576884e-05	0.0	8.060615831049492e-05	0.0	0.0	0.0	0.0	0.0	0.0
Roseomonas_rhizosphaerae	0.0	0.0	0.0	0.0	0.0	0.0	0.0	0.0	2.015153957762373e-05	0.0	0.0	0.0	3.4768096794381466e-05	2.0682523267838682e-05	0.0
Rothia_dentocariosa	0.0008180457409405785	0.00026228218284346673	0.014144795307778896	0.0	0.0009023065210444197	0.0	0.00016973998919836433	0.020995225981809945	0.003486216346928905	0.0	0.0	5.44069640914037e-05	1.7384048397190733e-05	0.000517063081695967	1.646822456071011e-05
Rubellimicrobium_mesophilum	0.0	0.0	1.4811303987203037e-05	0.006234915526950925	0.0	0.0007957115336292822	0.0048298742380989135	8.71171202564728e-05	0.0013904562308560374	0.008416651517905835	0.00016221769614823092	0.00014508523757707654	0.004832765454419025	0.0	0.0
Rubellimicrobium_roseum	6.962091412260243e-05	0.0	0.0008590556312577759	0.007877447036739073	0.0	0.0029525085853086518	0.008240104930175142	0.00019165766456424017	0.003365307109463163	0.00990728958371205	0.00014419350768731635	0.0003989844033369605	0.007492524859189208	4.136504653567735e-05	1.646822456071011e-05
Rubrivivax_gelatinosus	0.0	0.0	0.0	0.0016760525610083133	0.0	0.00014657844040539408	0.0004937890594861507	1.742342405129456e-05	0.0006045461873287119	0.0018542083257589532	0.00028838701537463275	1.8135654697134567e-05	0.0014428760169668312	2.0682523267838682e-05	1.646822456071011e-05
Ruegeria_profundi	0.0	0.0	0.0	0.0	0.0	0.0	0.0	0.0	0.0	0.0	0.0	0.0002176278563656148	0.0	0.0	0.0
Rufibacter_sediminis	0.0	0.0	0.0	1.6760525610083132e-05	0.0	0.0	0.0	0.0	0.00010075769788811867	0.0	1.8024188460914547e-05	3.6271309394269135e-05	8.692024198595367e-05	0.0	0.0
Rufibacter_tibetensis	0.0	0.0	0.0	0.0	0.0	2.0939777200770582e-05	0.0001388781729804799	0.0	0.0	5.453553899291038e-05	0.0	7.254261878853827e-05	0.00010430429038314445	0.0	0.0
Ruminococcaceae_bacterium	0.0	0.0	0.0	0.0002011263073209976	1.8798052521758747e-05	0.0	0.0	1.742342405129456e-05	0.0	1.8178512997636796e-05	0.0	0.0	6.953619358876295e-05	0.0	4.940467368213033e-05
Ruminococcaceae_bacterium_Marseille_P3449	0.00041772548473561463	0.00022949690998803334	0.0	0.0	1.8798052521758747e-05	0.0	0.0	1.742342405129456e-05	0.0	0.0	0.0	0.0	0.0	0.0	1.646822456071011e-05
Ruminococcaceae_bacterium_cv2	0.000400320256204964	8.196318213858335e-05	0.0	0.0	0.0	0.0	0.0	0.0	0.0	0.0	0.0	0.0	0.0	0.0	0.0
Ruminococcus_bromii	6.962091412260243e-05	0.0022130059177417503	2.9622607974406075e-05	0.00048605524269241087	0.0035340338740906447	0.00020939777200770584	0.0001388781729804799	0.0005227027215388368	0.00010075769788811867	0.0009998182148700237	0.0010093545538112146	0.00029017047515415313	0.00010430429038314445	0.0041778697001034135	0.000988093473642607
Ruminococcus_callidus	0.0	1.6392636427716667e-05	0.0	1.6760525610083132e-05	0.0	4.1879554401541165e-05	3.086181621788442e-05	5.227027215388368e-05	2.015153957762373e-05	0.0	3.604837692182909e-05	7.254261878853827e-05	1.7384048397190733e-05	6.204756980351603e-05	1.646822456071011e-05
Ruminococcus_champanellensis	0.0010965293974309882	0.0	0.0	0.0	0.0	0.0	0.0	0.0	0.0	0.0	0.0	0.0	0.0	2.0682523267838682e-05	0.0
Ruminococcus_gauvreauii	0.0	0.00024588954641575005	0.0	0.0	0.0	0.0	0.0	0.0	0.0	0.0	0.0	0.0	0.0	2.0682523267838682e-05	0.0
Ruminococcus_gnavus_AGR2154	3.481045706130121e-05	0.0	1.4811303987203037e-05	0.00015084473049074818	9.399026260879372e-05	0.007266102688667392	3.086181621788442e-05	0.00047043244938495314	0.0014106077704336612	3.635702599527359e-05	0.0012977415691858474	0.00014508523757707654	0.0008692024198595369	0.00010341261633919338	0.0006916654315498246
Ruminococcus_lactaris	0.0	1.6392636427716667e-05	1.4811303987203037e-05	0.00018436578171091442	0.00022557663026110493	0.0002303375492084764	0.00010801635676259549	0.0002961982088720076	0.00032242463324197966	0.0003090347209598255	0.0006128224076710945	0.00019949220166848024	0.00022599262916347956	0.00022750775594622543	0.0002799598175320718
Ruminococcus_sp.	0.0	0.0	0.0	6.704210244033253e-05	3.7596105043517494e-05	2.0939777200770582e-05	1.543090810894221e-05	5.227027215388368e-05	0.0	0.0	5.407256538274364e-05	0.0	0.0	0.0	0.0
Ruminococcus_sp._MC_38	0.0	0.0	0.0	0.0	0.0	0.00014657844040539408	0.0	0.0	2.015153957762373e-05	0.0	0.0	0.0	0.0	0.0	0.0
Ruminococcus_sp._Marseille_P328	0.00010443137118390363	1.6392636427716667e-05	0.0002666034717696546	0.0005195762939125771	0.001033892888696731	0.0006910126476254293	0.00029318725406990204	0.000871171202564728	0.00016121231662098983	0.0005998909289220141	0.0005767740307492655	0.0001813565469713457	0.00024337667756067037	0.0010754912099276114	0.0004281738385784629
Ruthenibacterium_lactatiformans	0.0	0.00024588954641575005	0.0	0.0001005631536604988	0.0	0.0059887762794203865	0.0	1.742342405129456e-05	0.000906819280993068	0.0	9.012094230457272e-05	0.0001813565469713457	0.00043460120992976846	4.136504653567735e-05	0.0
Saccharofermentans_sp._Marseille_P3694	0.0	0.0	0.0	0.0	0.0	0.0	0.0	0.0	0.00012090923746574241	0.0	0.0	0.0	0.0	0.0	0.0
Saccharopolyspora_gregorii	0.0	0.0	0.0	0.0	0.0	0.0	1.543090810894221e-05	1.742342405129456e-05	2.015153957762373e-05	0.0	5.407256538274364e-05	0.0	0.0	2.0682523267838682e-05	0.0
Saccharopolyspora_hordei	0.0	0.0	0.0	0.0	1.8798052521758747e-05	2.0939777200770582e-05	0.0	0.0	2.015153957762373e-05	1.8178512997636796e-05	0.00012616931922640183	0.0	0.0	4.136504653567735e-05	0.0
Saccharopolyspora_rectivirgula	1.7405228530650607e-05	0.0	0.0	0.0	3.7596105043517494e-05	0.0	0.0	0.0	0.0	0.0	7.209675384365819e-05	0.0	0.0	0.0	0.0
Saccharopolyspora_rosea	3.481045706130121e-05	0.0	0.0	0.0	1.8798052521758747e-05	2.0939777200770582e-05	0.0	0.0	6.045461873287119e-05	3.635702599527359e-05	0.0002343144499918891	3.6271309394269135e-05	0.0	8.27300930713547e-05	4.940467368213033e-05
Saccharothrix_yanglingensis	0.0	0.0	0.0	6.704210244033253e-05	0.0	2.0939777200770582e-05	6.172363243576884e-05	0.0	2.015153957762373e-05	9.089256498818396e-05	1.8024188460914547e-05	0.0	8.692024198595367e-05	0.0	0.0
Salinibacterium_xinjiangense	0.0	0.0	0.0	0.0	0.0	4.1879554401541165e-05	0.0	1.742342405129456e-05	8.060615831049492e-05	0.0	9.012094230457272e-05	0.0	0.0002259926291634796	0.0	0.0
Salmonella_enterica	5.2215685591951816e-05	0.0	0.0007849991113217607	0.00048605524269241087	0.0	0.0076430186782812624	0.00016973998919836433	0.0047914416141060035	0.019325326454941158	5.453553899291038e-05	0.032912168129629965	0.003554588320638375	0.006484250052152145	0.011975180972078591	0.0013174579648568088
Sandaracinobacter_neustonicus	0.0	0.0	0.0	1.6760525610083132e-05	0.0	0.0	0.0	1.742342405129456e-05	0.0	0.0	0.0	1.8135654697134567e-05	0.0	0.0	0.0
Sandaracinus_amylolyticus	0.0	0.0	0.0	0.0	0.0	0.0	4.629272432682664e-05	0.0	0.0	5.453553899291038e-05	1.8024188460914547e-05	1.8135654697134567e-05	1.7384048397190733e-05	0.0	0.0
Scardovia_inopinata	0.0	0.0	0.0	0.0	0.010902870462620073	0.0	0.0	0.0	0.0	0.0	0.0	0.0	0.0	0.00949327817993795	0.0
Scardovia_wiggsiae	0.0	0.00014753372784945002	0.0	0.0	0.0	0.0	0.00012344726487153768	0.0	0.0006650008060615832	0.0	0.0	0.0	0.0	0.0	0.0002799598175320718
Schaalia_cardiffensis	0.00012183659971455425	0.0	0.00023698086379524854	1.6760525610083132e-05	0.00020677857773934618	0.0	0.0	0.0	0.0	3.635702599527359e-05	0.0	0.0	0.0	0.00020682523267838678	0.0
Schlegelella_koreensis	0.0	0.0	0.0	0.00013408420488066506	0.0	0.0003978557668146411	0.00030861816217884417	1.742342405129456e-05	0.0003425761728196034	0.0003090347209598255	0.0016221769614823093	0.0	0.00046936930672415	0.0	3.293644912142022e-05
Scytonema_tolypothrichoides_VB_61278	0.0	0.0	0.0	0.0	0.0	0.0	0.0001388781729804799	0.0	0.0	0.0004908198509361933	0.0	0.0	0.00024337667756067037	0.0	0.0
Sediminibacterium_sp.	0.0	0.0	0.0	0.0	0.0	0.0	0.0	0.0	0.0	5.453553899291038e-05	0.0	0.0	0.0	0.0	0.0
Segetibacter_aerophilus	0.0	0.0	0.0	1.6760525610083132e-05	0.0	0.0007747717564285116	1.543090810894221e-05	3.484684810258912e-05	0.0007859100435273254	0.0	0.0003785079576792055	5.44069640914037e-05	6.953619358876295e-05	0.0	0.0
Segetibacter_koreensis	0.0	0.0	0.0	0.0	0.0	0.00010469888600385292	1.543090810894221e-05	0.0	0.00022166693535386104	0.0	0.0	1.8135654697134567e-05	5.215214519157222e-05	0.0	0.0
Selenomonas	0.001375013053921398	0.004606330836188385	0.0	0.0	0.004417542342613305	0.0003978557668146411	0.0	0.0006620901139491932	0.003042882476221184	0.0	0.0	0.0	1.7384048397190733e-05	0.0027507755946225444	0.0
Selenomonas_artemidis	0.0	0.00018031900070488336	0.0013922625747970852	0.0	0.00046995131304396876	0.0	0.0	0.0	0.0016927293245203937	0.0	0.0	0.0	0.0	0.00031023784901758014	1.646822456071011e-05
Selenomonas_dianae	0.0	0.00014753372784945002	0.0	0.0	0.0005827396281745213	0.0	0.0	0.0	0.0	0.0	0.0	0.0	0.0	0.0004963805584281282	0.0
Selenomonas_felix	0.0	0.0009671655492352836	0.002221695598080455	0.0	0.0012970656240013534	0.0	0.0	0.0	0.0003828792519748509	0.0	0.0	0.0	0.0	0.0012409513960703205	0.0
Selenomonas_genomosp._C2	0.00017405228530650607	0.0024916807370129338	0.0	0.0	0.0006391337857397974	0.0	0.0	0.0019862703418475802	0.003365307109463163	0.0	0.0	0.0	0.0	0.00045501551189245087	0.00018115047016781122
Selenomonas_infelix	0.0	0.0	0.0	0.00018436578171091442	1.8798052521758747e-05	0.0	0.0	0.0	0.0	0.0	0.0	0.0	0.0	0.0	0.0
Selenomonas_massiliensis	0.0	0.00852417094241267	0.0	8.380262805041566e-05	0.003045284508524917	0.0	0.0	0.0	0.003607125584394647	0.0	0.0	0.0	0.0	0.0016339193381592553	0.0011527757192497075
Selenomonas_noxia	0.0	0.0025244660098683674	0.011952722317672849	0.0	0.0019361994097411512	0.0	0.0	0.0	0.020292600354667092	0.0	0.0	1.8135654697134567e-05	0.0	0.001923474663908997	0.0019432504981637927
Selenomonas_sputigena	0.002036411738086121	0.0097372260380637	0.0	0.0013073209975864842	0.003120476718611952	0.0007957115336292822	0.0	0.0	0.00507818797356118	0.0	0.0	0.0	0.0	0.002254395036194416	0.0010210299227640268
Serratia_grimesii	0.0	0.0	0.0	0.0	0.0	4.1879554401541165e-05	1.543090810894221e-05	1.742342405129456e-05	0.00010075769788811867	0.0	3.604837692182909e-05	0.0	1.7384048397190733e-05	4.136504653567735e-05	6.587289824284044e-05
Shewanella_baltica	0.0	0.0	1.4811303987203037e-05	5.028157683024939e-05	0.0	0.0	3.086181621788442e-05	0.0	0.0	0.0	1.8024188460914547e-05	3.6271309394269135e-05	3.4768096794381466e-05	2.0682523267838682e-05	0.0
Shewanella_xiamenensis	0.000487346398858217	0.0	0.0	0.0	0.0	0.0012354468548454645	0.00030861816217884417	0.0	0.0004231823311300984	0.0	3.604837692182909e-05	0.0	1.7384048397190733e-05	2.0682523267838682e-05	3.293644912142022e-05
Shinella_zoogloeoides	1.7405228530650607e-05	0.0	0.0	0.0	0.0	4.1879554401541165e-05	0.0	1.742342405129456e-05	6.045461873287119e-05	0.0002544991819669151	0.0001802418846091455	0.0	0.0006432097906960572	2.0682523267838682e-05	0.0
Shuttleworthia_satelles	0.0	0.0002131042735603167	0.0	0.0	0.0008083162584356262	0.0	0.0	0.0006272432658466043	0.0	0.0	0.0	0.0009974610083424013	0.0	0.00045501551189245087	0.0
Siccirubricoccus_deserti	0.0	0.0	0.0	0.0	0.0	0.00014657844040539408	0.0	0.0	0.00010075769788811867	0.0	0.0003064112038355473	0.0	1.7384048397190733e-05	0.0	0.0
Silicimonas_bacterium_DG981	0.0	0.0	0.0	0.0	0.0	0.0	0.0	0.0	0.0	0.0	0.0	0.0001813565469713457	0.0	0.0	1.646822456071011e-05
Sinorhizobium_meliloti	0.0	0.0	0.0	0.003234781442746045	0.0	0.0	0.002067741686598256	1.742342405129456e-05	0.0	0.003363024904562807	0.0	0.0	0.0031117446630971424	0.0	0.00018115047016781122
Skermanella_aerolata	5.2215685591951816e-05	0.0	0.0	0.004609144542772861	0.0	0.0013401457408493173	0.00342566160018517	0.00015681081646165104	0.0013098500725455425	0.006616978731139794	0.0017122979037868821	0.000253899165759884	0.005319518809540366	0.0008893485005170631	1.646822456071011e-05
Skermanella_xinjiangensis	0.0	0.0	0.0	0.0	0.0	0.0001256386632046235	0.0	0.0	6.045461873287119e-05	1.8178512997636796e-05	1.8024188460914547e-05	1.8135654697134567e-05	1.7384048397190733e-05	0.0	0.0
Slackia_exigua	6.962091412260243e-05	0.0	0.0	0.0	0.00022557663026110493	0.0	0.0	0.00010454054430776735	0.0	3.635702599527359e-05	0.0	0.0	0.0	8.27300930713547e-05	0.0
Smaragdicoccus_niigatensis	0.0	0.0	0.0	3.3521051220166265e-05	0.0	0.0	0.0	0.0	0.0	0.0	0.0	0.0	5.215214519157222e-05	0.0	0.0
Solibacillus_silvestris	0.0	0.00029506745569890004	0.0	0.0	0.0	8.375910880308233e-05	1.543090810894221e-05	0.0	0.00044333387070772214	0.0	0.00012616931922640183	0.0	8.692024198595367e-05	2.0682523267838682e-05	0.0
Solirubrobacter_bacterium_Ellin5082	0.0	0.0	0.0	0.0014916867792973988	0.0	0.003727280341737164	0.0007406835892292263	0.0002265045126668293	0.006045461873287119	0.001836029812761316	0.010562174438095923	5.44069640914037e-05	0.0029379041791252345	0.0	8.234112280355055e-05
Solirubrobacter_ginsenosidimutans	0.0	0.0	0.0	1.6760525610083132e-05	0.0	0.0010260490828377586	0.00015430908108942209	0.00012196396835906192	0.0011889408350798	0.00023632066896927832	0.003676934446026568	3.6271309394269135e-05	0.0008170502746679646	0.0	1.646822456071011e-05
Solirubrobacter_soli	0.0	0.0	0.0	0.0	0.0	0.0	0.0	0.0	0.0	0.0	9.012094230457272e-05	0.0	1.7384048397190733e-05	0.0	0.0001646822456071011
Solirubrobacter_sp._Gsoil_917	0.0	0.0	0.0	0.0018268972914990613	0.0	0.00048161487561772335	0.0005400817838129774	5.227027215388368e-05	0.0007053038852168306	0.00096346118887475	0.0014058866999513346	0.0	0.000730130032682011	0.0	0.0
Solirubrobacter_sp._URHD0082	0.0	0.0	1.4811303987203037e-05	0.002631402520783052	0.0	0.002638411927297093	0.000879561762209706	0.00013938739241035647	0.003687731742705143	0.0023450281766951467	0.00701140931129576	9.067827348567284e-05	0.002277310340031987	4.136504653567735e-05	8.234112280355055e-05
Solobacterium_moorei	0.0	0.0003606380014097667	0.0	0.0	0.0015038442017406995	0.0	0.0	0.0	0.0	0.0	0.0	0.0	0.0	0.0007032057911065151	0.0
Sorangiineae_bacterium_706	0.0	0.0	0.0	1.6760525610083132e-05	0.0	4.1879554401541165e-05	0.0	3.484684810258912e-05	0.0002015153957762373	9.089256498818396e-05	0.0005407256538274366	0.0	0.0002259926291634796	0.0	0.0
Sorangium_cellulosum	0.0	0.0	0.0	1.6760525610083132e-05	0.0	2.0939777200770582e-05	0.0	0.0	2.015153957762373e-05	0.0	1.8024188460914547e-05	0.0	1.7384048397190733e-05	0.0	0.0
Spartobacteria_bacterium_Gsoil_144	1.7405228530650607e-05	0.0	0.0	0.0	0.0	2.0939777200770582e-05	0.0	0.0	2.015153957762373e-05	0.0	1.8024188460914547e-05	0.0	0.0	0.0	0.0
Sphaerobacter_thermophilus	0.0	0.0	0.0	0.0	0.0	0.0	0.0	0.0	0.0	0.0	0.0	0.00034457743924555675	0.0	0.0	0.0
Sphingobacterium_composti_Yoo_et_al._2007_non_Ten_et_al._2007	0.0	0.0	0.0	0.0	0.0	0.0	9.258544865365329e-05	0.0	0.0	0.0	0.0	0.0	0.0	0.0	0.0
Sphingobium_phenoxybenzoativorans	0.0	0.0	0.0	0.0	0.0	0.0	0.0	0.0	0.0	0.0	7.209675384365819e-05	0.0	0.0	0.0	0.0
Sphingobium_yanoikuyae	0.0	0.0	0.0	0.0	0.0	0.0	0.0	0.0	6.045461873287119e-05	0.0	0.0	0.0	0.0	0.0	0.0
Sphingomonadaceae_bacterium_Gsoil_359	0.0	0.0	0.0	0.0	0.0	0.00016751821760616466	1.543090810894221e-05	3.484684810258912e-05	0.0002015153957762373	0.0	0.0008291126692020692	0.0	0.00019122453236909806	0.0	0.0
Sphingomonadaceae_bacterium_LWQ42	0.0	0.0	0.0	0.0023297130598015554	0.0	0.0	0.0012653344649332613	0.0	0.0	0.002108707507725868	0.0	1.8135654697134567e-05	0.0011647312426117794	0.0	0.0
Sphingomonadaceae_bacterium_SYSU_D60001	0.0	0.0	0.0	0.0	0.0	6.281933160231175e-05	0.0	0.0	8.060615831049492e-05	0.0	0.00021629026153097456	0.0	8.692024198595367e-05	0.0	0.0
Sphingomonas_asaccharolytica	0.0	0.0	0.0	0.0005195762939125771	0.0	0.0006491330932238881	0.00010801635676259549	1.742342405129456e-05	4.030307915524746e-05	0.0	0.00010814513076548728	0.0	0.00010430429038314442	0.0	0.00036230094033562243
Sphingomonas_astaxanthinifaciens	1.7405228530650607e-05	0.0	0.0	0.00031844998659157954	0.0	0.0001256386632046235	0.0004166345189414397	1.742342405129456e-05	0.00018136385619861359	0.00036357025995273584	1.8024188460914547e-05	5.44069640914037e-05	0.0004693693067241499	0.0	1.646822456071011e-05
Sphingomonas_bacterium_C0297_B0199	0.0	0.0	0.0	0.0	0.0	0.0	0.00010801635676259549	0.0	0.0	0.0	0.0	1.8135654697134567e-05	3.4768096794381466e-05	0.0	0.0
Sphingomonas_echinoides	0.0	0.0	0.0	0.0	0.0	4.1879554401541165e-05	0.0	0.0	8.060615831049492e-05	0.0	0.0	0.0	0.0	0.0	0.0
Sphingomonas_edaphi	0.0	0.0	0.0	0.0	0.0	0.0	0.0	0.0	2.015153957762373e-05	7.271405199054717e-05	9.012094230457272e-05	0.0	5.215214519157221e-05	0.0	0.0
Sphingomonas_faeni	0.0	0.0	1.4811303987203037e-05	0.0	0.0	0.0	0.0	0.0	0.0	3.635702599527359e-05	0.0004145563346010346	0.0	1.7384048397190733e-05	0.0	3.293644912142022e-05
Sphingomonas_ginsengisoli_An_et_al._2013	0.0	0.0	0.0	0.0001005631536604988	0.0	0.0	9.258544865365329e-05	0.0	2.015153957762373e-05	0.0003817487729503727	0.0	0.0	0.00012168833878033516	0.0	0.0
Sphingomonas_humi	0.0	0.0	0.0	0.0	0.0	0.0	0.00010801635676259549	0.0	0.0	0.0003817487729503727	0.0	0.0	1.7384048397190733e-05	0.0	0.0
Sphingomonas_jaspsi	0.0	0.0	0.0022957521180164697	0.02552628050415661	1.8798052521758747e-05	0.0003769159896138705	0.018038731579353446	0.0002613513607694184	0.0004231823311300984	0.0336484275586257	0.0017303220922477965	1.8135654697134567e-05	0.01769696126834017	2.0682523267838682e-05	4.940467368213033e-05
Sphingomonas_kyeonggiensis	0.0	0.0	0.0	0.000385492089031912	0.0	2.0939777200770582e-05	3.086181621788442e-05	0.0	0.00022166693535386104	0.0003817487729503727	0.0002343144499918891	0.0	0.00024337667756067037	2.0682523267838682e-05	0.0
Sphingomonas_laterariae	0.0	0.0	0.0	0.0	0.0	4.1879554401541165e-05	0.0	0.0	8.060615831049492e-05	0.00010907107798582076	0.0	0.0	0.0	0.0	0.0
Sphingomonas_leidyi	6.962091412260243e-05	0.0	0.0	0.0	0.0	0.0	0.0	0.0	0.0	0.0	0.0	0.0	3.4768096794381466e-05	0.0	3.293644912142022e-05
Sphingomonas_lenta	0.0	0.0	0.0	0.0001005631536604988	0.0	0.00014657844040539408	0.0	0.0	8.060615831049492e-05	0.0	0.0	1.8135654697134567e-05	1.7384048397190733e-05	0.0	0.0
Sphingomonas_lutea	1.7405228530650607e-05	0.0	0.0	0.016559399302762134	0.0	0.000502554652818494	0.011820075611449734	0.00019165766456424017	0.0008665162018378204	0.023541174331939647	0.0003785079576792055	0.00016322089227421111	0.011908073152075656	4.136504653567735e-05	0.0002305551438499415
Sphingomonas_melonis	0.0	0.0	0.0014663190947331005	0.0	0.0	0.0	0.0	0.0	0.0009874254393035626	1.8178512997636796e-05	9.012094230457272e-05	0.0	1.7384048397190733e-05	0.0	4.940467368213033e-05
Sphingomonas_mesophila	5.2215685591951816e-05	0.0	0.0	0.007860686511128989	5.6394157565276245e-05	0.00020939777200770584	0.004582979708355837	5.227027215388368e-05	0.00016121231662098983	0.00861661516087984	0.00039653214614012003	9.067827348567284e-05	0.00518044642236284	0.0	1.646822456071011e-05
Sphingomonas_parvus	1.7405228530650607e-05	0.0	0.0	0.022861356932153395	0.0	6.281933160231175e-05	0.0139649718385927	0.00036589190507718575	0.00010075769788811864	0.028103981094346482	0.000919233611506642	3.6271309394269135e-05	0.016115012864195814	0.0	3.293644912142022e-05
Sphingomonas_sanguinis	0.0	0.0	0.0	0.0	0.0	0.0004187955440154117	0.0	0.0	0.00034257617281960344	0.0	0.0	0.0	0.0	2.0682523267838682e-05	0.0001976186947285213
Sphingomonas_sediminicola	0.0	0.0	0.0	0.007575757575757577	3.7596105043517494e-05	0.0001884579948069353	0.003117043438006327	6.969369620517824e-05	0.00016121231662098983	0.005235411743319396	0.0009913303653503	0.0	0.0026249913079758017	0.0	0.0
Sphingomonas_sp.	5.2215685591951816e-05	0.0	0.0	0.004609144542772861	0.0	0.0001256386632046235	0.0026849780109559442	3.484684810258912e-05	0.0002619700145091085	0.0042901290674422846	0.0003424595807573764	0.00010881392818280742	0.0026597594047701825	0.0	0.0
Sphingomonas_sp._G1	0.00012183659971455425	0.0	0.0	0.0	0.0	0.0	0.0	0.0	0.0	0.0	0.0	0.0	0.0	0.0	0.0
Sphingomonas_sp._ID1715	0.0	0.0	0.0	0.0	0.0	2.0939777200770582e-05	0.0	0.0	4.030307915524746e-05	9.089256498818396e-05	1.8024188460914547e-05	0.0	6.953619358876295e-05	0.0	0.0
Sphingomonas_sp._MTR_71	0.0	0.0	0.0	0.0001005631536604988	0.0	0.0001884579948069353	0.0	0.0	0.00024181847493148483	0.0	7.209675384365819e-05	1.8135654697134567e-05	6.953619358876295e-05	0.0	0.0
Sphingomonas_sp._TPD18	0.0	0.0	0.0	0.0023799946366318053	0.0	0.0003350364352123293	0.001095594475734897	1.742342405129456e-05	0.0004030307915524746	0.0014361025268133064	0.0010273787422721292	0.0	0.0010778110006258255	0.0	0.0
Sphingomonas_sp._TSK_1	0.0	0.0	0.0	0.00013408420488066506	0.0	2.0939777200770582e-05	0.0	0.0	0.0	3.635702599527359e-05	0.0	0.0	0.0	0.0	0.0
Sphingomonas_sp._URHD0057	0.0	0.0	0.0	0.0	0.0	0.0	0.0	0.0	2.015153957762373e-05	0.0002726776949645519	1.8024188460914547e-05	0.0	1.7384048397190733e-05	0.0	0.0
Sphingomonas_xinjiangensis	0.0	0.0	0.0	0.0	0.0	0.0	0.0	0.0	0.0	3.635702599527359e-05	0.0	1.8135654697134567e-05	1.7384048397190733e-05	0.0	0.0
Sphingopyxis_chilensis	0.0	0.0	0.0	1.6760525610083132e-05	0.0	0.0	0.00012344726487153768	1.742342405129456e-05	0.0	0.0	0.0	0.0	3.4768096794381466e-05	2.0682523267838682e-05	0.0
Spirosoma_rigui	0.0	0.0	0.0	0.0	0.0	0.0001256386632046235	0.0	0.0	0.0001410607770433661	0.0	1.8024188460914547e-05	1.8135654697134567e-05	3.4768096794381466e-05	0.0	0.0
Spirosoma_sp.	0.00017405228530650607	0.0	0.0	0.0	0.0	0.0	0.0	0.0	0.0	0.0	0.0	0.0	0.0	0.0	0.0
Sporichthya_polymorpha	0.0	0.0	0.0	8.380262805041566e-05	0.0	2.0939777200770582e-05	3.086181621788442e-05	0.0	2.015153957762373e-05	3.635702599527359e-05	0.0	0.0	0.0	0.0	0.0
Sporosarcina_soli	1.7405228530650607e-05	0.0	0.0	0.00021788683293108072	0.0	0.0014657844040539408	0.0	6.969369620517824e-05	0.002619700145091085	0.0004908198509361933	0.004560119680611379	1.8135654697134567e-05	0.0009735067102426815	2.0682523267838682e-05	1.646822456071011e-05
Sporosarcina_ureilytica	0.0	0.0	0.0	0.0	0.0	8.375910880308233e-05	0.0	1.742342405129456e-05	0.00018136385619861359	9.089256498818396e-05	0.00016221769614823092	0.0	3.4768096794381466e-05	2.0682523267838682e-05	0.0
Staphylococcus_epidermidis	0.0019841960524941693	0.0015245151877776506	5.924521594881215e-05	0.0014581657280772324	1.8798052521758747e-05	0.0002303375492084764	0.00021603271352519093	0.002944558664668781	0.0009471223601483155	0.0009998182148700237	0.013536165534146823	0.0007979688066739209	0.00010430429038314445	0.00010341261633919338	0.000296428042092782
Stenotrophobacter_roseus	0.0	0.0	0.0	0.0005363368195226601	0.0	0.0	0.00013887817298047992	1.742342405129456e-05	0.0	0.0003090347209598255	3.604837692182909e-05	0.0	0.000260760725957861	0.0	0.0
Stenotrophobacter_terrae	0.0	0.0	0.0	0.00031844998659157954	0.0	0.0	4.629272432682664e-05	0.0	0.0	0.00018178512997636797	3.604837692182909e-05	0.0	0.0001390723871775259	0.0	0.0
Stenotrophomonas_rhizophila	0.0	0.0	0.0	0.0004525341914722445	5.6394157565276245e-05	0.00016751821760616466	4.629272432682664e-05	0.00013938739241035647	0.0	0.00032721323395746226	0.0003064112038355473	0.0013420384475879578	0.01486336137959808	0.003846949327817994	0.030038041598735236
Steroidobacter_agaridevorans	0.0	0.0	0.0	1.6760525610083132e-05	0.0	8.375910880308233e-05	1.543090810894221e-05	0.0	0.00016121231662098983	1.8178512997636796e-05	0.00028838701537463275	1.8135654697134567e-05	0.00017384048397190734	0.0	0.0
Steroidobacter_flavus	0.0	0.0	0.0	0.00046929471708232774	0.0	0.0002303375492084764	0.0002623254378520176	1.742342405129456e-05	0.0005440915685958407	0.0005089983639338302	0.0022349993691534037	0.0	0.0004172171615325777	0.0	0.0
Stigmatella_koreensis	0.0	0.0	0.0	0.00030168946098149636	0.0	0.00016751821760616466	0.0012653344649332613	1.742342405129456e-05	0.0002015153957762373	0.00023632066896927832	3.604837692182909e-05	0.0	0.0005910576455044851	0.0	0.0
Stomatobaculum_longum	0.0	0.00022949690998803334	0.0	0.0	0.00033836494539165744	8.375910880308233e-05	0.0	1.742342405129456e-05	0.000523940029018217	0.0	0.0	0.0	0.0	0.00020682523267838678	0.0
Streptococcus_anginosus	0.009381418178020677	0.0019343310984705673	0.04351561111440251	0.0011564762670957364	0.03746451867586519	0.0008794706424323645	0.0	0.014792487019549081	0.005178945671449299	0.0	0.0	5.44069640914037e-05	3.4768096794381466e-05	0.027983453981385728	0.0005269831859427235
Streptococcus_azizii	0.0	0.0	0.0001184904318976243	0.0	0.0	0.0	0.0	0.00033104505697459667	0.0	1.8178512997636796e-05	0.0	0.0002720348204570185	0.0	0.0	1.646822456071011e-05
Streptococcus_cristatus	1.7405228530650607e-05	0.0007048833663918168	0.002740091237632561	0.0	0.00011278831513055249	0.0	0.0	0.002421855943129944	0.005420764146380783	0.0	0.0	0.0	0.0	0.0	0.0001976186947285213
Streptococcus_gordonii	0.004142444390294845	0.0	0.02418685941110256	6.704210244033253e-05	0.0	0.00016751821760616466	0.0004937890594861507	0.03604906436212845	0.023940029018216992	5.453553899291038e-05	1.8024188460914547e-05	0.012858179180268409	3.4768096794381466e-05	0.00012409513960703203	0.0006422607578676942
Streptococcus_hyointestinalis	3.481045706130121e-05	1.6392636427716667e-05	0.005050654659636234	0.0005363368195226601	0.00015038442017406998	0.00048161487561772335	3.086181621788442e-05	0.00033104505697459667	0.0	0.0006907834939101983	0.00028838701537463275	0.017319550235763512	3.4768096794381466e-05	0.00028955532574974146	0.0005928560841855639
Streptococcus_lutetiensis	3.481045706130121e-05	0.0	0.0	8.380262805041566e-05	3.7596105043517494e-05	0.0	0.0002314636216341332	0.0	0.0	5.453553899291038e-05	7.209675384365819e-05	0.0	0.0	0.0	0.0
Streptococcus_mitis	0.06084867894315452	0.0025900365555792336	0.015566680490550388	3.3521051220166265e-05	0.022745643551328083	0.00016751821760616466	0.001018439935190186	0.17118514130396906	0.10196679026277608	0.0017087802217778587	0.0018204430345523691	5.44069640914037e-05	0.00012168833878033516	0.015677352637021715	0.002437297234985096
Streptococcus_mutans	0.0	0.0	0.1141803424373482	0.0	0.0	2.0939777200770582e-05	0.0	1.742342405129456e-05	0.0007657585039497018	0.0	0.0	3.6271309394269135e-05	0.0	0.0	3.293644912142022e-05
Streptococcus_parasanguinis	0.00043513071326626516	1.6392636427716667e-05	0.0011997156229634454	8.380262805041566e-05	0.0003195668928698987	0.00016751821760616466	0.0	0.011464613025751821	0.0017934870224085122	0.00014542810398109434	3.604837692182909e-05	1.8135654697134567e-05	8.692024198595367e-05	8.27300930713547e-05	0.00021408691928923146
Streptococcus_pluranimalium	0.0	0.0	0.0	0.0	0.0	0.0	0.0	0.0	0.0	0.0	0.0	0.0	0.0	0.0	0.00036230094033562243
Streptococcus_sobrinus	0.0	0.0	0.0	0.0	0.0	0.0	0.0	0.0	0.00270030630340158	0.0	0.0	0.0	0.0	0.0	0.0
Streptococcus_thoraltensis	0.0	0.0	2.9622607974406075e-05	0.0	0.0	2.0939777200770582e-05	0.0	1.742342405129456e-05	0.0	0.0	0.0	0.0001088139281828074	0.0	0.0	0.0
Streptococcus_vestibularis	0.0017579280815957113	0.0	2.9622607974406075e-05	0.0005195762939125771	0.002067785777393462	0.00016751821760616466	0.0006172363243576885	0.022058054848938916	0.017914718684507495	0.0003817487729503727	0.0002703628269137183	0.00012694958287994197	0.0003129128711494333	0.0013650465356773527	0.00047757851226059314
Streptomyces_atratus	0.0	0.0	0.0	0.00011732367927058191	0.0	0.00010469888600385292	9.258544865365329e-05	0.0	0.00016121231662098983	0.00019996364297400476	0.0004325805230619491	0.0	0.00015645643557471664	0.0	0.0
Streptomyces_flavofungini	0.0	0.0	0.0	0.0005195762939125771	0.0	2.0939777200770582e-05	0.00029318725406990204	1.742342405129456e-05	2.015153957762373e-05	0.00041810579894564624	1.8024188460914547e-05	0.0	0.0002259926291634796	0.0	0.0
Streptomyces_pini	0.0	0.0	0.0	0.0	0.0	0.0	1.543090810894221e-05	0.0	0.0	5.453553899291038e-05	0.0	0.0	0.0	2.0682523267838682e-05	0.0
Streptomyces_roseoviolascens	0.0	0.0	0.0	0.00015084473049074818	0.0	4.1879554401541165e-05	1.543090810894221e-05	0.0	2.015153957762373e-05	9.089256498818396e-05	3.604837692182909e-05	0.0	0.000260760725957861	0.0	0.0
Streptomyces_sp._CNS_730_SD06_MAR2	0.0	0.0	0.0	0.0	0.0	0.0	7.715454054471106e-05	0.0	0.0	0.0	0.0	0.0	1.7384048397190733e-05	0.0	0.0
Streptomyces_sp._CNS_740_SD06_MAR2	0.0	0.0	0.0	6.704210244033253e-05	0.0	0.0	0.0	0.0	0.0	0.0	0.0	0.0	0.0	0.0	0.0
Streptomyces_specialis	0.0	0.0	0.0	0.0	0.0	0.0	4.629272432682664e-05	0.0	0.0	0.00012724959098345758	0.0	0.0	8.692024198595367e-05	0.0	0.0
Streptosporangium_corydalis	0.0	0.0	0.0	0.0	0.0	0.0002303375492084764	0.0	1.742342405129456e-05	0.00022166693535386104	0.0	0.0010093545538112146	1.8135654697134567e-05	0.0002259926291634796	0.0	0.0
Streptosporangium_saharense	0.0	0.0	0.0	0.00013408420488066506	0.0	0.0	0.0	0.0	0.0	5.453553899291038e-05	0.0	0.0	3.4768096794381466e-05	0.0	0.0
Succiniclasticum_ruminis	0.0	0.0	0.0	0.0	0.0	0.0	0.0	0.0	0.0	0.0	0.0	0.0019586507072905327	0.0	0.0	0.0
Sulfitobacter_noctilucae	0.0	0.0	0.0	0.0	0.0	0.0	0.0	0.0	2.015153957762373e-05	9.089256498818396e-05	0.0	0.0	0.0	0.0	0.0
Sulfuriflexus_mobilis	0.0	0.0	0.0	0.0	0.0	0.0	0.0	0.0	0.0	0.0	0.0	3.6271309394269135e-05	0.0	0.0	1.646822456071011e-05
Sulfurimonas_sp._MA01	0.0	0.0	0.0	0.0	0.0	0.0	0.0	0.0	0.0	0.0	0.0	7.254261878853827e-05	0.0	0.0	1.646822456071011e-05
Sulfurovum_bacterium_episymbiont_of_Kiwa_sp.	1.7405228530650607e-05	0.0	2.9622607974406075e-05	0.0	0.0	0.0	0.0	0.0	0.0002619700145091085	0.00021814215597164155	0.0	0.001976786361987668	1.7384048397190733e-05	0.0	0.0002799598175320718
Symbiobacterium_thermophilum	0.0	0.0	0.0	0.0004525341914722445	0.0	0.0	0.0	0.0	0.0	0.0	0.0	0.0	0.0	0.0	0.0
Synergistales_bacterium_canine_oral_taxon_204	0.0	0.0008688097306689834	0.0	0.0	0.0018798052521758746	0.0	0.0	0.0035892253545666795	0.0008463646622601968	0.0	0.0	0.0	0.0	0.001344364012409514	0.0
Synergistales_bacterium_canine_oral_taxon_231	0.0018449542242489644	0.021834991721718603	0.0	0.008531107535532314	0.005282252758614207	0.00010469888600385292	0.0	0.024166289159145555	0.007355311945832663	0.0	1.8024188460914547e-05	0.0	0.0	0.00359875904860393	0.001218648617492548
Synergistes	0.0	0.0007540612756749668	0.0	0.001877178868329311	0.0	0.0	0.0	0.0	0.0	0.0	0.0	0.0	0.0	0.0	0.0
Synergistes_jonesii	0.0	0.0	0.0	0.0	0.0	2.0939777200770582e-05	0.0	0.0	0.0014307593100112849	0.0	0.0	0.0	0.0	0.0	0.0
Syntrophotalea_acetylenivorans	0.0	0.0	0.0	0.0	0.0	0.0	0.0	0.0	0.0	0.0	0.0	7.254261878853827e-05	0.0	0.0	1.646822456071011e-05
Tabrizicola_aquatica	0.0	0.0	0.0	0.0	0.0	0.0	0.0	1.742342405129456e-05	0.0	0.0	0.0	5.44069640914037e-05	0.0	0.0	0.0
Tagaea_marina	0.0	0.0	0.0	0.0	0.0	0.0	0.0	0.0	0.0	0.0	0.0	5.44069640914037e-05	0.0	0.0	0.0
Tannerella_forsythia	0.0	0.01939248889398882	0.0	0.004609144542772861	0.011203639302968213	0.0003350364352123293	0.0	0.012475171620726906	0.0020353054973399967	1.8178512997636796e-05	0.0	0.0	0.0	0.013195449844881076	0.000148214021046391
Tannerella_sp._oral_taxon_BU063_isolate_Cell_5	0.0003306993420823615	0.006524269298231235	0.0018514129984003797	0.0	0.001033892888696731	0.0	1.543090810894221e-05	0.0002961982088720076	0.0007254554247944543	0.0	0.0	0.0	0.0	0.0013236814891416752	0.0008069430034747954
Telluribacter_humicola	0.0	0.0	1.4811303987203037e-05	0.0	0.0	0.000251277326409247	0.0	1.742342405129456e-05	0.00024181847493148483	0.0002726776949645519	0.0	1.8135654697134567e-05	3.4768096794381466e-05	0.0	0.0
Tepidisphaera_mucosa	1.7405228530650607e-05	0.0	0.0	0.003553231429337624	0.0	0.001005109305636988	0.004274361546176993	0.0001393873924103565	0.0009269708205706916	0.005580803490274496	0.0025414105729889514	0.0001088139281828074	0.002416382727209513	0.0	1.646822456071011e-05
Terrimicrobium_sacchariphilum	0.0	0.0	0.0	0.0	0.0	0.0002303375492084764	0.00012344726487153768	5.227027215388368e-05	0.0002015153957762373	0.0	0.0015681043960995653	1.8135654697134567e-05	0.00024337667756067037	0.0	0.0
Terrimonas_crocea	0.0	0.0	0.0	0.0	0.0	8.375910880308233e-05	0.0	1.742342405129456e-05	0.00010075769788811867	0.0	0.00032443539229646184	0.0	6.953619358876295e-05	0.0	0.0
Terrimonas_sp._UBH14	0.0	0.0	0.0	0.0	0.0	0.0	0.0	0.0	6.045461873287119e-05	0.0	0.00016221769614823092	0.0	1.7384048397190733e-05	0.0	0.0
Terrimonas_sp._WWH135	0.0	0.0	0.0	0.0011564762670957364	1.8798052521758747e-05	0.00016751821760616466	0.0009875781189723017	1.742342405129456e-05	0.00016121231662098983	0.0014361025268133068	0.0005767740307492655	0.0	0.0010430429038314443	0.0	0.0
Terrisporobacter_glycolicus	0.00020886274236780732	1.6392636427716667e-05	0.0	1.6760525610083132e-05	1.8798052521758747e-05	4.1879554401541165e-05	4.629272432682664e-05	6.969369620517824e-05	0.0002821215540867322	5.453553899291038e-05	5.407256538274364e-05	5.44069640914037e-05	6.953619358876295e-05	2.0682523267838682e-05	4.940467368213033e-05
Tessaracoccus_flavescens	0.0	0.0	0.0	0.0	0.0	0.0	0.0	0.0007317838101543715	0.0	0.0	0.0	0.0	0.0	0.0	0.0
Tessaracoccus_lapidicaptus	0.0	0.0	0.0	0.0	7.519221008703499e-05	0.0	0.0	0.0	2.015153957762373e-05	0.0	0.0	0.0	0.0	0.00012409513960703203	6.587289824284044e-05
Thalassiella_azotivora	0.0	0.0	0.0	0.00011732367927058191	0.0	0.0	0.0	0.0	0.0	0.0	0.0	0.0	1.7384048397190733e-05	0.0	0.0
Thalassobaculum_fulvum	0.0	0.0	0.0	0.0	0.0	0.0	0.0	0.0	0.0	9.089256498818396e-05	0.0	0.0	1.7384048397190733e-05	0.0	0.0
Thauera_aminoaromatica	0.0	0.0	0.0	0.0	0.0	0.0	0.0	0.0008885946266160227	0.0	0.0	0.0	0.0	0.0	0.0	0.0
Thermoactinomyces_vulgaris	0.0	0.0	0.0	0.0	0.0	0.0	0.0	0.0003484684810258912	0.0	0.0	0.0	0.0	0.0	0.0	1.646822456071011e-05
Thymallus_thymallus__grayling	0.0	0.0	0.0	0.0	0.0	8.375910880308233e-05	6.172363243576884e-05	0.0	4.030307915524746e-05	5.453553899291038e-05	1.8024188460914547e-05	0.0	3.4768096794381466e-05	0.0	0.0
Tidjanibacter_massiliensis	0.0002610784279597591	0.0	0.0	0.0	0.0	6.281933160231175e-05	0.0	5.227027215388368e-05	6.045461873287119e-05	3.635702599527359e-05	3.604837692182909e-05	0.005803409503083061	5.215214519157221e-05	0.0	0.0
Tissierella_praeacuta	0.0	0.0	0.0	0.0	0.0	0.0	0.0	1.742342405129456e-05	0.0	0.0	1.8024188460914547e-05	1.8135654697134567e-05	1.7384048397190733e-05	0.0	0.0
Trachelomonas_volvocinopsis_var._spiralis	0.0	0.0	0.0	0.000251407884151247	0.0	0.0	0.0	0.0	2.015153957762373e-05	0.0005998909289220141	0.0	0.0	8.692024198595367e-05	0.0	0.0
Treponema_amylovorum	0.0	9.835581856630002e-05	0.0	0.0	0.005470233283831795	0.0	0.0	0.0	0.0	1.8178512997636796e-05	0.0	0.0	0.0	0.00452947259565667	0.0
Treponema_denticola	0.0	0.0018851531891874171	0.0	0.009821668007508716	0.006052972912006315	0.0	0.0	0.004303585740669757	0.0003828792519748509	1.8178512997636796e-05	1.8024188460914547e-05	0.0	0.0	0.005253360910031024	0.0
Treponema_endosymbiont_of_Teranympha_mirabilis	0.0	0.0	0.0	0.0	0.0	0.0	0.0	0.0	0.0	0.0	5.407256538274364e-05	0.0	0.0	0.0	0.0
Treponema_genomosp._P1	0.0	0.0007048833663918168	0.0	0.009620541700187718	0.006203357332180386	0.0	0.0	0.002735477576053246	0.00032242463324197966	0.0	0.0	0.0	0.0	0.004446742502585315	0.0001976186947285213
Treponema_lecithinolyticum	0.0	0.0	0.0	0.002262670957361223	0.003909994924525819	0.0004397353212161823	0.0	0.0	0.0	0.0	0.0	0.0	0.0	0.0034126163391933807	3.293644912142022e-05
Treponema_maltophilum	0.0	8.196318213858335e-05	0.0	0.000770984178063824	0.0018422091471323567	0.0	9.258544865365329e-05	0.00024392793671812384	0.0	0.0	0.0	0.0	0.0	0.00171664943123061	0.0
Treponema_parvum	0.0	0.0	0.0	0.0	1.8798052521758747e-05	0.0	0.0	0.0011325225633341464	0.0	0.0	0.0	0.0	0.0	0.0	0.0
Treponema_socranskii	0.0	0.0023605396455912003	0.0	0.0014581657280772324	0.005827396281745211	0.0010260490828377586	0.0	0.0012196396835906192	0.0	0.0	0.0	0.0	0.0	0.004881075491209927	0.0
Treponema_sp._3_D_BQ032	0.0	0.0	0.0	0.001005631536604988	0.0006767298907833149	0.0	0.0	0.0	0.00036272771239722717	0.0	0.0	0.0	0.0	0.0004343329886246122	0.0
Treponema_sp._3_G_BB003	0.0	1.6392636427716667e-05	0.0	0.0	0.0	0.0	0.0	0.0006969369620517824	0.0	0.0	0.0	0.0	0.0	0.0	0.0
Treponema_sp._5_22_BH022	0.0	0.0	0.0	0.0	0.0	0.0	0.0	8.71171202564728e-05	0.0	0.0	0.0	0.0	0.0	0.0	0.0
Treponema_sp._5_C_AT040	0.0	0.0	0.0	0.0	0.0	0.0	0.0	0.00010454054430776735	0.0	0.0	0.0	0.0	0.0	0.0	0.0
Treponema_sp._9_A_D01	0.0	6.557054571086667e-05	0.0	0.0	0.0	0.0	0.0	0.0	8.060615831049492e-05	0.0	0.0	0.0	0.0	0.0	0.0
Treponema_sp._IV_18_C9	0.0	0.00021310427356031672	0.0	0.0007039420756234916	1.8798052521758747e-05	0.0	0.0	0.0	0.0	0.0	0.0	0.0	0.0	0.0	0.0
Treponema_sp._feline_oral_taxon_143	0.0	0.0	0.0	0.0	0.0	0.0	0.0	0.0008014775063595498	0.0	0.0	0.0	0.0	0.0	0.0	0.0
Treponema_sp._feline_oral_taxon_144	0.0	0.0	0.0	0.0	0.0	0.0	0.0	0.0019165766456424017	0.0	0.0	0.0	0.0	0.0	0.0	0.0
Treponema_sp._oral_taxon_234	0.0	0.0	0.0	0.0	0.0	0.0	0.0	0.00033104505697459667	6.045461873287119e-05	0.0	0.0	0.0	0.0	0.0	0.0
Treponema_sp._oral_taxon_239	0.0	0.0	0.0	0.0	0.0	0.0	0.0	0.001899153221591107	0.0002015153957762373	0.0	0.0	0.0	0.0	0.0	0.0
Treponema_sp._oral_taxon_246	0.0	0.0	0.0	0.0	0.0	0.0	0.0	0.0006969369620517824	0.00018136385619861359	0.0	0.0	0.0	0.0	0.0	0.0
Trichinella_pseudospiralis	0.0	0.0	0.0	0.0	0.0	6.281933160231175e-05	0.0	0.0	0.0	0.0	0.0	0.0	0.0	0.0	0.0
Triticum_aestivum__bread_wheat	0.008702614265325304	0.0	0.07202737128976835	0.02204009117725932	0.007650807376355809	0.01756847307144652	0.007622868605817451	0.04176394745095306	0.03185958407222312	0.014960916197055082	0.038950271264036336	0.08786724700761697	0.0908142688269244	0.006618407445708375	0.12899560298404228
Tropicimonas_bacterium_YC_ZSS_LKJ131	1.7405228530650607e-05	0.0	1.4811303987203037e-05	1.6760525610083132e-05	0.0	0.0	1.543090810894221e-05	0.0	0.0	0.0	0.0	1.8135654697134567e-05	8.692024198595367e-05	4.136504653567735e-05	0.0
Truepera_radiovictrix	0.0	0.0	0.0	0.0	0.0	6.281933160231175e-05	0.00024689452974307536	0.0	0.00018136385619861359	0.0004362843119432831	1.8024188460914547e-05	0.0	0.000260760725957861	0.0	0.00013174579648568088
Tsuneonella_rigui	0.0	0.0	0.0	0.001022392062215071	0.0	6.281933160231175e-05	0.00032404907028778636	1.742342405129456e-05	2.015153957762373e-05	0.0005089983639338302	1.8024188460914547e-05	9.067827348567284e-05	0.0004172171615325777	2.0682523267838682e-05	1.646822456071011e-05
Tuberibacillus_sp._Marseille_P3662	0.0	0.0	0.0	0.0	0.0	0.0	0.0002777563459609598	0.0	0.0	0.0	0.0	0.0	0.0	0.0	0.0
Turicibacter_sanguinis	0.0024367319942910854	4.917790928315001e-05	0.0022365069020676576	0.0004525341914722445	5.6394157565276245e-05	0.0005444342072200352	4.629272432682664e-05	0.0002613513607694184	0.00012090923746574241	0.00021814215597164155	0.0001802418846091455	0.000253899165759884	0.0002259926291634796	0.0004343329886246122	0.0008563476771569258
Turicimonas_muris	1.7405228530650607e-05	0.00027867481927118336	0.0	0.0	0.0	0.0	0.0	0.0	0.0	0.0	0.0007930642922802402	0.0	1.7384048397190733e-05	0.0	0.0
Uliginosibacterium_sediminicola	0.0	0.0	0.0	0.0	0.0	0.0	0.0	0.0	0.0	0.0	0.00019826607307006001	0.0	0.0	0.0	0.0
Unassigned	0.0	0.0	0.0	1.6760525610083132e-05	3.7596105043517494e-05	0.0	0.0	0.0	0.0	0.00014542810398109434	0.0	0.0	0.0	8.27300930713547e-05	0.0003952373894570426
Unclassified	0.0	0.0	0.002073582558208425	0.0	0.0	0.0	9.258544865365329e-05	0.0	0.0	0.0	0.0	0.0	0.0	0.0	0.0
Ureibacillus_acetophenoni	0.0	0.0	0.0	0.0	0.0	0.0005234944300192647	0.0	8.71171202564728e-05	0.0005440915685958407	0.0	0.0014419350768731635	5.44069640914037e-05	0.0004693693067241499	0.0	0.0
Vagococcus_fessus	0.0	0.0	0.0	3.3521051220166265e-05	0.0	0.0	1.543090810894221e-05	5.227027215388368e-05	8.060615831049492e-05	3.635702599527359e-05	7.209675384365819e-05	0.0	1.7384048397190733e-05	2.0682523267838682e-05	1.646822456071011e-05
Vagococcus_vulneris	3.481045706130121e-05	0.0	4.44339119616091e-05	0.0001005631536604988	1.8798052521758747e-05	0.0	7.715454054471106e-05	0.00010454054430776735	4.030307915524746e-05	0.00019996364297400476	3.604837692182909e-05	3.6271309394269135e-05	0.00010430429038314445	0.00010341261633919338	0.00011527757192497075
Vampirovibrio_chlorellavorus	0.0	0.0	0.0	0.000502815768302494	0.0	0.0	0.0	0.0	0.0	0.0022723141247045987	0.0	0.0	0.00029552882275224256	0.0	0.0
Variovorax_boronicumulans	0.0	0.0	1.4811303987203037e-05	0.00021788683293108072	0.0	0.0003350364352123293	0.00020060180541624876	0.0001742342405129456	0.00036272771239722717	0.0005453553899291038	0.002505362196067122	3.6271309394269135e-05	0.009091857311730756	0.0	0.01096783755743293
Veillonella_massiliensis	0.00015664705677585547	0.0	0.0	0.0	0.00046995131304396876	0.0	0.0	0.0	0.0	0.0	0.0	0.0	0.0	0.00014477766287487073	0.0
Veillonella_parvula	0.012218470428516726	0.001852367916331984	0.2153563599739321	0.0	0.0017482188845235633	6.281933160231175e-05	0.0009567163027544172	0.018956685367808482	0.04239883927132033	0.0	1.8024188460914547e-05	0.0004352557127312296	0.00010430429038314445	0.0010754912099276114	0.015183703044974722
Verrucomicrobia_bacterium_WY51	0.0	0.0	0.0	0.00018436578171091442	0.0	4.1879554401541165e-05	0.0007098217730113418	0.0	8.060615831049492e-05	0.0015269950918014904	1.8024188460914547e-05	0.0026296699310845123	0.0003650650163410055	0.0	0.0
Verrucomicrobiaceae_bacterium_SCGC_AG_212_N21	0.0	0.0	0.0	0.0002011263073209976	0.0	0.0	0.00033947997839672866	0.0	6.045461873287119e-05	0.0005453553899291038	0.00014419350768731635	0.0	0.0002781447743550518	0.0	0.0
Verrucomicrobium_sp._KLE1210	0.0	0.0	0.0	0.0	0.0	0.0	0.0	0.0	0.0	0.0	0.0	0.00034457743924555675	0.0	0.0	1.646822456071011e-05
Vibrio_anguillarum	0.0	0.0	0.0	5.028157683024939e-05	0.0	0.0	4.629272432682664e-05	3.484684810258912e-05	6.045461873287119e-05	5.453553899291038e-05	9.012094230457272e-05	0.00012694958287994197	1.7384048397190733e-05	6.204756980351603e-05	0.0001976186947285213
Vicinamibacter_silvestris	0.0	0.0	0.0	0.0	0.0	4.1879554401541165e-05	0.0002777563459609598	0.0	0.00024181847493148483	0.00032721323395746226	0.0001802418846091455	0.0	0.0001390723871775259	0.0	0.0
Virgisporangium_myanmarense	0.0	0.0	0.0	0.0	0.0	0.0001256386632046235	0.0	0.0	6.045461873287119e-05	0.0	0.00016221769614823092	0.0	3.4768096794381466e-05	0.0	0.0
Virgisporangium_ochraceum	0.0	0.0	0.0	0.0	0.0	2.0939777200770582e-05	3.086181621788442e-05	0.0	0.00012090923746574241	0.0	0.00010814513076548728	0.0	3.4768096794381466e-05	0.0	0.0
Vitiosangium_cumulatum	0.0	0.0	0.0	0.0009721104853848217	0.0	2.0939777200770582e-05	0.0006018054162487463	1.742342405129456e-05	0.0	0.0014179240138156696	0.0	0.0	0.0005736735971072942	0.0	1.646822456071011e-05
Weissella_cibaria	3.481045706130121e-05	1.6392636427716667e-05	1.4811303987203037e-05	3.3521051220166265e-05	1.8798052521758747e-05	8.375910880308233e-05	1.543090810894221e-05	1.742342405129456e-05	0.0	7.271405199054717e-05	3.604837692182909e-05	9.067827348567284e-05	1.7384048397190733e-05	0.00010341261633919338	0.00018115047016781122
Weissella_paramesenteroides	6.962091412260243e-05	0.00019671163713260004	8.88678239232182e-05	3.3521051220166265e-05	7.519221008703499e-05	6.281933160231175e-05	9.258544865365329e-05	0.00012196396835906192	6.045461873287119e-05	9.089256498818396e-05	0.00014419350768731635	0.005313746826260428	0.0002086085807662889	0.0001654601861427094	0.00018115047016781122
Weissella_viridescens	5.2215685591951816e-05	3.2785272855433335e-05	1.4811303987203037e-05	6.704210244033253e-05	0.0	0.00010469888600385292	0.0	3.484684810258912e-05	4.030307915524746e-05	1.8178512997636796e-05	0.0	1.8135654697134567e-05	1.7384048397190733e-05	0.0	0.00013174579648568088
Wolinella_succinogenes	0.0	0.0	0.0	0.0	0.0	0.0	0.0	0.0007317838101543715	0.0	0.0	0.0	0.0	0.0	0.0	0.0
Woodsholea_maritima	0.0	0.0	0.0	0.0	0.0	4.1879554401541165e-05	0.0	0.0	0.00012090923746574241	0.0	0.00016221769614823092	0.0	5.215214519157222e-05	0.0	0.0
Xanthobacter_autotrophicus	0.0	0.0	0.0	0.0	0.0	2.0939777200770582e-05	0.0	1.742342405129456e-05	2.015153957762373e-05	0.0	3.604837692182909e-05	0.0	8.692024198595367e-05	0.0	0.0
Xanthobacter_flavus	8.702614265325304e-05	0.0	0.0	0.0	0.0	0.00031409665801155874	1.543090810894221e-05	1.742342405129456e-05	0.00010075769788811867	0.0	0.00019826607307006001	0.0	0.0005910576455044851	0.0	0.0
Xanthomonadaceae_bacterium_JGI_0001002_F18	0.0	0.0	0.0	0.0	0.0	4.1879554401541165e-05	0.00016973998919836433	0.0	4.030307915524746e-05	0.0	0.00039653214614012003	1.8135654697134567e-05	0.00010430429038314442	2.0682523267838682e-05	0.0
Xanthomonas_like_sp._V4.BO.41	0.0	0.0	0.0	6.704210244033253e-05	0.0	0.0	0.00032404907028778636	0.0	0.0	0.0002544991819669151	1.8024188460914547e-05	0.0	0.0002259926291634796	0.0	0.0
YC_ZSS_LKJ147_bacterium_YC_ZSS_LKJ147	0.0	0.0	0.0	0.0	0.0	0.0	0.00012344726487153768	0.0	0.0	0.00018178512997636792	0.0	0.0	1.7384048397190733e-05	0.0	0.0
Yersinia_frederiksenii	0.0	0.0	0.0	3.3521051220166265e-05	1.8798052521758747e-05	4.1879554401541165e-05	0.0	1.742342405129456e-05	2.015153957762373e-05	0.0	1.8024188460914547e-05	0.0	0.0	4.136504653567735e-05	8.234112280355055e-05
[Brevibacterium]_frigoritolerans	1.7405228530650607e-05	1.6392636427716667e-05	2.9622607974406075e-05	1.6760525610083132e-05	0.0	0.00035597621241309995	0.00035491088650567085	8.71171202564728e-05	0.00036272771239722717	0.0	0.0008651610461238982	5.44069640914037e-05	0.000330296919546624	4.136504653567735e-05	3.293644912142022e-05
[Clostridium]_algidixylanolyticum	0.0	0.0	0.0	0.0	0.0	6.281933160231175e-05	0.0	0.0	0.0	5.453553899291038e-05	0.0	0.0	0.0	0.0	0.0
[Clostridium]_bolteae	0.0	0.00013114109142173334	0.0	1.6760525610083132e-05	0.0	0.001758941284864729	0.0	1.742342405129456e-05	0.0002619700145091085	0.0	9.012094230457272e-05	5.44069640914037e-05	0.00024337667756067037	0.0	1.646822456071011e-05
[Clostridium]_clostridioforme	0.0	0.0	0.0	0.0	0.0	0.0	0.0	0.0	4.030307915524746e-05	0.0	0.00014419350768731635	0.0	3.4768096794381466e-05	0.0	0.0
[Clostridium]_cocleatum	1.7405228530650607e-05	0.0	0.00010367912791042124	6.704210244033253e-05	1.8798052521758747e-05	0.0008166513108300527	1.543090810894221e-05	0.0006446666898978987	0.001974850878607125	0.0	0.0023611686883798053	0.00029017047515415313	0.0005215214519157221	4.136504653567735e-05	8.234112280355055e-05
[Clostridium]_glycyrrhizinilyticum	0.0	0.0	1.4811303987203037e-05	0.0	7.519221008703499e-05	8.375910880308233e-05	3.086181621788442e-05	8.71171202564728e-05	0.0	0.0	0.00019826607307006001	3.6271309394269135e-05	1.7384048397190733e-05	0.00010341261633919338	4.940467368213033e-05
[Clostridium]_innocuum	0.0	0.00022949690998803334	1.4811303987203037e-05	5.028157683024939e-05	0.0	0.004941787419381858	1.543090810894221e-05	8.71171202564728e-05	0.0009269708205706916	3.635702599527359e-05	0.0004866530884446928	9.067827348567284e-05	0.0004693693067241499	0.0	3.293644912142022e-05
[Clostridium]_lavalense	0.0	0.0	0.0	0.0	1.8798052521758747e-05	6.281933160231175e-05	0.0	0.0	0.00016121231662098983	0.0	0.00014419350768731635	3.6271309394269135e-05	0.0	0.0	0.0
[Clostridium]_leptum	0.0027674313363734463	0.0	1.4811303987203037e-05	1.6760525610083132e-05	0.00011278831513055249	6.281933160231175e-05	1.543090810894221e-05	0.0	2.015153957762373e-05	0.0	1.8024188460914547e-05	1.8135654697134567e-05	1.7384048397190733e-05	0.0	0.0012515850666139684
[Clostridium]_saccharogumia	0.006091829985727713	0.0	0.0	0.0	1.8798052521758747e-05	0.0	0.0	0.0	0.0	0.0	0.0	0.0	0.0	0.0	0.002585511256031487
[Clostridium]_spiroforme	0.0	0.00039342327426520013	0.0	0.0	0.0	0.0	0.0	0.0	0.0	0.0	0.0	0.0	0.0	2.0682523267838682e-05	0.0
[Clostridium]_symbiosum	0.0	0.0	0.0	0.0	0.0	0.0	0.0	1.742342405129456e-05	6.045461873287119e-05	0.0	0.00010814513076548728	1.8135654697134567e-05	3.4768096794381466e-05	0.0	0.0
[Eubacterium]_hallii	0.00027848365649040967	9.835581856630002e-05	0.00044433911961609104	0.001541968356127648	0.0009962967836532137	0.003727280341737164	0.0009721472108633594	0.002352162246924765	0.0006045461873287119	0.0010725322668605707	0.002541410572988951	0.0011788175553137468	0.0014776441137612127	0.0032678386763185106	0.0040511832419346866
[Eubacterium]_infirmum	0.0014098235109826992	0.002327754372735767	0.0	0.0	0.00011278831513055249	0.0	0.0	0.0	0.00010075769788811867	0.0	0.0	0.0	0.0	0.00012409513960703203	0.0
[Eubacterium]_minutum	0.0	0.0037211284690916845	0.0	0.0020615446500402254	0.0	0.0	0.0	0.0	0.0	0.0	0.0	0.0	0.0	0.0	0.0
[Eubacterium]_nodatum	0.0	0.003852269560513417	0.0	0.009519978546527221	0.0028949000883508468	0.0	0.0	0.013015297766317036	0.005541673383846526	1.8178512997636796e-05	0.0	0.013057671381936888	0.0	0.0014684591520165461	0.0
[Eubacterium]_rectale	1.7405228530650607e-05	3.2785272855433335e-05	0.00010367912791042124	0.0006536604987932423	0.001992593567306427	0.0004397353212161823	0.00024689452974307536	0.001237063107641914	0.0001410607770433661	0.000618069441919651	0.001315765757646762	0.0008886470801595937	0.0005041374035185313	0.003371251292657704	0.0016468224560710109
[Eubacterium]_yurii	0.0	0.018245004344048653	0.0	0.0	0.0012030753613925598	8.375910880308233e-05	0.0	0.0	0.0	0.0	0.0	0.0	0.0	0.0007445708376421923	0.0
[Pseudopropionibacterium]_massiliense	0.0002610784279597591	1.6392636427716667e-05	0.0	3.3521051220166265e-05	0.0023121604601763256	0.00251277326409247	3.086181621788442e-05	0.0	0.0	1.8178512997636796e-05	0.0	0.0	0.0	0.0013029989658738365	0.0
[Ruminococcus]_torques	0.00015664705677585547	3.2785272855433335e-05	0.0005776408555009183	0.0009218289085545725	0.0011842773088708012	0.0005234944300192647	0.0007715454054471107	0.0017249189810781616	0.0007254554247944543	0.000618069441919651	0.0021809268037706604	0.0008523757707653247	0.0014254919685696404	0.0009927611168562564	0.0014821402104639098
actinobacterium_C04	0.0	0.0	0.0	0.00021788683293108072	0.0	0.0	3.086181621788442e-05	0.0	0.0	0.00018178512997636792	0.0	1.8135654697134567e-05	0.00017384048397190734	0.0	0.0
actinobacterium_CH9	3.481045706130121e-05	0.0	0.0	3.3521051220166265e-05	0.0	2.0939777200770582e-05	0.0	1.742342405129456e-05	0.0	0.0	1.8024188460914547e-05	1.8135654697134567e-05	0.0	0.0	0.0
actinobacterium_MWH_Mo1	0.0	0.0	0.0	0.0	0.0	2.0939777200770582e-05	0.0	0.0	0.00012090923746574241	0.0	0.0	0.0	1.7384048397190733e-05	0.0	0.0
actinobacterium_SCGC_AAA015_M09	0.0	0.0	0.0	0.0	0.0	0.0	0.0	0.0005923964177440152	0.0	0.0	0.0	0.0	0.0	0.0	0.0
actinobacterium_WWH12	0.0	0.0	0.0	1.6760525610083132e-05	1.8798052521758747e-05	0.000251277326409247	0.0	3.484684810258912e-05	0.0004634854102853458	0.0	0.0008110884807411546	3.6271309394269135e-05	0.00012168833878033516	0.0	0.0
alpha_proteobacterium_AP_21	0.0	0.0	0.0	0.0	0.0	0.0	0.0	0.0	0.0	0.0	0.0	0.0007254261878853826	0.0	0.0	0.0
alpha_proteobacterium_BAC233	0.0	0.0	0.0	0.0	0.0	0.0003350364352123293	0.0	0.0	0.00012090923746574241	0.0	1.8024188460914547e-05	1.8135654697134567e-05	0.0	0.0	0.0
alpha_proteobacterium_BAC47	0.0	0.0	0.0	0.0	0.0	0.0	0.0	0.0	4.030307915524746e-05	0.0	0.00016221769614823092	0.0	8.692024198595367e-05	0.0	0.0
alpha_proteobacterium_DC2a_6	0.0	0.0	0.0	0.00018436578171091442	0.0	0.0	0.0	0.0	0.0	3.635702599527359e-05	0.0	0.0	5.215214519157222e-05	0.0	0.0
alpha_proteobacterium_HIN4	0.0	0.0	0.0	0.0	0.0	0.0	0.0	0.0	0.0	0.0	0.0	0.0	0.0002781447743550518	0.0	0.0
alpha_proteobacterium_JLT2015	0.0	0.0	0.0	0.0001005631536604988	0.0	0.0	0.0	0.0	0.0	0.0	0.0	0.0	0.0	0.0	0.0
alpha_proteobacterium_KC_IT_H1	0.0	1.6392636427716667e-05	0.0	0.0	0.0	6.281933160231175e-05	0.00010801635676259549	3.484684810258912e-05	0.0001410607770433661	0.0002908562079621887	0.0004145563346010346	0.0	0.0002259926291634796	0.0	0.0
alpha_proteobacterium_KC_IT_W5	0.0	0.0	0.0	0.0	0.0	0.0	0.0	0.0	0.0	0.0	9.012094230457272e-05	0.0	6.953619358876295e-05	0.0	0.0
alpha_proteobacterium_OR_205	0.0	0.0	0.0	1.6760525610083132e-05	1.8798052521758747e-05	0.0005444342072200352	0.0	6.969369620517824e-05	0.0010680315976140575	0.00019996364297400476	0.002018709107622429	0.0	0.0004172171615325777	2.0682523267838682e-05	0.0
alpha_proteobacterium_R_36935	1.7405228530650607e-05	0.0	0.0	0.0033521051220166266	1.8798052521758747e-05	4.1879554401541165e-05	0.002052310778489314	0.0	6.045461873287119e-05	0.003581167060534448	1.8024188460914547e-05	0.0	0.0020687017592656977	0.0	0.0
alpha_proteobacterium_TA12_21	0.0	0.0	0.0	0.0	0.0	2.0939777200770582e-05	0.0	0.0	4.030307915524746e-05	0.0	0.0	0.0	8.692024198595367e-05	0.0	0.0
beta_proteobacterium_AAP121	0.0	0.0	0.0	0.0002011263073209976	0.0	0.0	0.0004474963351593241	0.0	0.0	0.00010907107798582076	1.8024188460914547e-05	0.0	0.000330296919546624	0.0	0.0
beta_proteobacterium_AAP51	0.0	0.0	0.0	0.0	0.0	2.0939777200770582e-05	3.086181621788442e-05	0.0	6.045461873287119e-05	0.0	0.0	0.0	6.953619358876295e-05	0.0	0.0
beta_proteobacterium_R_36978	0.00019145751383715668	0.0	0.0	0.004056047197640118	0.0	0.0005653739844208058	0.006249517784121595	8.71171202564728e-05	0.0003828792519748509	0.010907107798582076	0.0015320560191777366	0.0003264417845484222	0.007961894165913358	2.0682523267838682e-05	3.293644912142022e-05
butyrate_producing_bacterium_L2_12	0.0	0.0	7.405651993601516e-05	3.3521051220166265e-05	5.6394157565276245e-05	0.0001046988860038529	0.0	1.742342405129456e-05	0.0	1.8178512997636796e-05	3.604837692182909e-05	5.44069640914037e-05	3.4768096794381466e-05	0.00018614270941054808	8.234112280355055e-05
butyrate_producing_bacterium_L2_50	0.0	0.0	0.0	5.028157683024939e-05	0.0	0.00010469888600385292	0.0	0.0	0.0	9.089256498818396e-05	0.0	0.00014508523757707654	0.0	2.0682523267838682e-05	1.646822456071011e-05
candidate_division_TM7_single_cell_isolate_TM7a	0.0	0.0006720980935363835	0.0	0.0	0.0	0.0	0.0	0.0	0.00022166693535386104	0.0	0.0	0.0	0.0	0.0	0.0
delta_proteobacterium_LacK4	0.0	0.0	1.4811303987203037e-05	1.6760525610083132e-05	0.0	0.0	0.0	1.742342405129456e-05	0.0	0.0	0.0	0.00030830612985128765	1.7384048397190733e-05	0.0	0.0
delta_proteobacterium_PSCGC_5451	0.0	0.0	2.9622607974406075e-05	0.0	0.0	0.0	0.0	0.0	0.0	0.00014542810398109434	0.0	0.002176278563656148	0.0	0.0	3.293644912142022e-05
endophytic_bacterium_CTC46	0.00013924182824520486	0.0	0.0	0.0	0.0	0.0	0.0	0.0	0.0	0.0	0.0	0.0	0.0	0.0	0.0
gamma_proteobacterium_CH43	0.0	0.0	0.0	0.00033521051220166266	0.0	0.0001884579948069353	0.0	0.0	0.00024181847493148483	9.089256498818396e-05	0.0006308465961320091	0.0	0.000330296919546624	0.0	0.0
gamma_proteobacterium_LWH44	0.0	0.0	0.0	1.6760525610083132e-05	0.0	0.00020939777200770584	0.0	3.484684810258912e-05	0.0008665162018378204	1.8178512997636796e-05	0.001676249526865053	0.0	0.00024337667756067037	0.0	0.0
gamma_proteobacterium_NEP1	0.0	0.0	1.4811303987203037e-05	0.0	0.0	0.0	0.0	0.0	0.0	0.0	0.0	0.0001813565469713457	0.0	0.0	0.0
gamma_proteobacterium_NEP68	0.0	0.0	0.0	0.0	0.0	0.0	0.0	0.0	0.0	0.0	0.0	0.0004896626768226333	0.0	0.0	0.0
gamma_proteobacterium_ectosymbiont_of_Rimicaris_exoculata	0.0	0.0	0.0	0.0	0.0	0.0	0.0	0.0	0.0	0.0	0.0	0.0005803409503083063	0.0	0.0	0.00018115047016781122
marine_actinobacterium_YM25_85	0.0	0.0	0.0	0.0	0.0	0.0	6.172363243576884e-05	0.0	2.015153957762373e-05	0.00010907107798582076	1.8024188460914547e-05	0.0	5.215214519157222e-05	0.0	0.0
marine_bacterium_J20_17	0.0	0.0	0.0	0.0	0.0	0.0	0.0	0.0	0.0	0.0	0.0	9.067827348567284e-05	0.0	0.0	0.0
marine_gamma_proteobacterium_HTCC2223	0.0	0.0	0.0	0.0	0.0	0.0	0.0	0.0001742342405129456	2.015153957762373e-05	0.0	0.0	0.0	1.7384048397190733e-05	0.0	4.940467368213033e-05
marine_gamma_proteobacterium_HTCC2246	0.0	0.0	0.0	0.0	0.0	0.0	0.0	0.0	0.00044333387070772214	7.271405199054717e-05	0.0	0.0014689880304679	0.0	0.0	3.293644912142022e-05
proteobacterium_symbiont_of_Nilaparvata_lugens	0.0	0.0	0.0	0.0	0.0	0.0007328922020269704	0.0	0.0	0.0	0.0	5.407256538274364e-05	0.0	3.4768096794381466e-05	0.0	0.00026349159297136177
rumen_bacterium_R_23	0.0	0.0	0.0	0.0	0.0	0.0	0.0	0.0	0.0	0.0	0.0	0.0011062749365252085	0.0	0.0	0.0
thiotrophic_gammaproteobacterial_endosymbiont_of_Lucinoma_aff._kazani	0.0	0.0	2.9622607974406075e-05	0.0	0.0	0.0	0.0	0.0	0.0	0.00014542810398109434	0.0	0.0006528835690968442	0.0	0.0	0.0
unclassified_0319_6G20	0.0	0.0	0.0	0.0006704210244033253	0.0	0.00029315688081078817	0.0007869763135560529	3.484684810258912e-05	0.00024181847493148483	0.0007271405199054718	0.0005767740307492655	0.00045339136742836414	0.0003650650163410055	0.001282316442605998	0.0
unclassified_4572_13	0.0	0.0	2.9622607974406075e-05	0.0	0.0	0.0	0.0	0.0	0.0	7.271405199054717e-05	0.0	0.0015959376133478414	0.0	0.0	0.0
unclassified_67_14	1.7405228530650607e-05	3.2785272855433335e-05	0.0001184904318976243	0.007424912845266828	3.7596105043517494e-05	0.01955775190551972	0.00600262325437852	0.0013938739241035644	0.02359745284539739	0.011343392110525359	0.04673672067915143	0.0004896626768226334	0.012846811765523951	0.0027507755946225444	0.0003787691648963325
unclassified_A0839	0.0	0.0	0.0	0.0	0.0	4.1879554401541165e-05	1.543090810894221e-05	1.742342405129456e-05	4.030307915524746e-05	0.0	0.0002343144499918891	3.6271309394269135e-05	6.953619358876295e-05	0.0	0.0
unclassified_A2	0.0	0.0	0.0	0.0	0.0	0.0	3.086181621788442e-05	3.484684810258912e-05	0.0	0.0	0.0	0.0	0.0	2.0682523267838682e-05	0.0
unclassified_A21b	0.0	0.0	0.0	5.028157683024939e-05	0.0	4.1879554401541165e-05	0.0	0.0	4.030307915524746e-05	0.00016360661697873113	5.407256538274364e-05	0.0	0.00012168833878033516	0.0	0.0
unclassified_A4b	0.0	0.0	0.0	5.028157683024939e-05	0.0	0.0	3.086181621788442e-05	0.0	0.0	0.00014542810398109434	1.8024188460914547e-05	0.0	0.0	0.0	0.0
unclassified_AKYH767	0.0	0.0	0.0	0.0	0.0	0.0	0.0	0.0	0.0	0.00010907107798582076	0.0	0.0	0.0	0.0	0.0
unclassified_Abditibacterium	0.0	0.0	0.0	0.0010726736390453202	0.0	0.00016751821760616466	0.000509219967595093	1.742342405129456e-05	0.00018136385619861359	0.0005817124159243774	1.8024188460914547e-05	5.44069640914037e-05	5.215214519157221e-05	0.0	0.0
unclassified_Acanthopleuribacter	0.0	0.0	0.0	0.0	0.0	0.0	0.0	0.0	0.0	0.0	0.0	0.00012694958287994197	0.0	0.0	0.0
unclassified_Acetobacteraceae	0.0	0.0	0.0	0.0	0.0	6.281933160231175e-05	0.0	0.0	2.015153957762373e-05	0.0	0.0003064112038355473	0.0	6.953619358876295e-05	0.0	0.0
unclassified_Acholeplasma	0.0	0.0	0.0	8.380262805041566e-05	0.00026317273530462247	2.0939777200770582e-05	0.0	0.0	0.00010075769788811867	0.0	0.0	0.0	0.0	0.00026887280248190284	0.0
unclassified_Acidibacter	0.0	0.0	0.0	0.0	0.0	4.1879554401541165e-05	0.00016973998919836433	0.0	2.015153957762373e-05	0.0002181421559716415	0.00019826607307006001	0.0	0.00012168833878033516	0.0	0.0
unclassified_Acidimicrobiia	1.7405228530650607e-05	0.0	0.0	0.005179002413515688	0.0	0.000502554652818494	0.004937890594861508	8.71171202564728e-05	0.0004634854102853458	0.00845300854390111	0.0006668949730538383	0.0	0.004363396147694874	0.0	3.293644912142022e-05
unclassified_Acidiphilium	0.0	0.0	0.0	0.0	0.0	0.0	0.0	0.0	0.0	7.271405199054717e-05	0.0	0.0	0.0	0.0	0.0
unclassified_Acidobacteriales	0.0	0.0	0.0	0.0	0.0	0.0	0.0	0.0	0.0	7.271405199054717e-05	0.0	0.0	0.0	0.0	0.0
unclassified_Acidothermus	0.0	0.0	0.0	0.0	0.0	8.375910880308233e-05	0.0	1.742342405129456e-05	0.0001410607770433661	0.0	0.0003604837692182909	0.0	5.215214519157222e-05	0.0	0.0
unclassified_Acinetobacter_sp._CAG_196	0.0	0.0	0.0	0.0	1.8798052521758747e-05	0.002701231258899405	1.543090810894221e-05	1.742342405129456e-05	0.00030227309366435593	0.0	9.012094230457272e-05	1.8135654697134567e-05	0.00017384048397190734	0.0	0.0
unclassified_Actinobacteria	0.0	0.0	0.0	0.00016760525610083133	0.0	0.0	1.543090810894221e-05	0.0	0.0	1.8178512997636796e-05	0.0	5.44069640914037e-05	5.215214519157221e-05	0.0	0.0
unclassified_Actinobacteriota	0.0	0.0	0.0	0.0011732367927058194	1.8798052521758747e-05	0.0007957115336292821	0.0016819689838747012	0.00010454054430776735	0.0012090923746574235	0.002017814942737684	0.0028117733999026696	0.0015596663039535727	0.001321187678186496	0.0	3.293644912142022e-05
unclassified_Actinomarinales	0.0	0.0	0.0003406599917056698	0.0007542236524537409	0.00011278831513055249	0.000858530865231594	0.0008641308541007638	5.227027215388368e-05	0.000523940029018217	0.0018723868387565898	0.0011174996845767018	0.014163946318462095	0.001199499339406161	4.136504653567735e-05	0.0002799598175320719
unclassified_Acuticoccus	0.0	0.0	0.0	0.0	0.0	0.0	0.0	0.0	0.0	0.0	3.604837692182909e-05	0.0	5.215214519157222e-05	0.0	0.0
unclassified_Adhaeribacter	0.0	0.0	0.0	0.0015754894073478141	0.0	0.0004187955440154116	0.0005709436000308619	0.0	0.0003425761728196034	0.0015997091437920381	3.604837692182909e-05	3.6271309394269135e-05	0.0006432097906960572	0.0	0.0
unclassified_Afifella	0.0	0.0	0.0	0.0	0.0	0.0	0.00010801635676259549	0.0	0.0	0.0	0.0	1.8135654697134567e-05	0.00010430429038314445	0.0	0.0
unclassified_Ahniella	0.0	0.0	0.0	0.0027822472512738	0.0	0.0	0.0009875781189723014	3.484684810258912e-05	2.015153957762373e-05	0.0029812761316124338	3.604837692182909e-05	0.0	0.0033551213406578127	0.0	0.0
unclassified_Akkermansia	0.0	0.0	1.4811303987203037e-05	1.6760525610083132e-05	0.0	0.00014657844040539408	1.543090810894221e-05	6.969369620517824e-05	0.0004231823311300984	0.0	0.0011174996845767018	7.254261878853827e-05	0.0002259926291634796	0.0	1.646822456071011e-05
unclassified_Alistipes	0.012688411598844294	0.0	1.4811303987203037e-05	5.028157683024939e-05	1.8798052521758747e-05	0.0001046988860038529	0.0	8.71171202564728e-05	0.00030227309366435593	5.453553899291038e-05	0.0004866530884446928	0.004987305041712006	6.953619358876295e-05	4.136504653567735e-05	0.005220427185745105
unclassified_Alkalibacter	0.0	0.0	0.0	0.0	0.0	0.0	0.0	0.0	4.030307915524746e-05	0.0	0.00010814513076548728	0.0	1.7384048397190733e-05	0.0	0.0
unclassified_Allobaculum	0.0	0.014868121239939018	7.405651993601516e-05	0.0002178868329310807	0.0003383649453916574	0.013066420973280844	0.00020060180541624876	8.71171202564728e-05	0.002015153957762373	5.453553899291038e-05	0.00218092680377066	0.000253899165759884	0.0011994993394061606	0.00020682523267838678	0.0009716252490818963
unclassified_Alloprevotella	0.0	0.0	0.0001184904318976243	0.0009385894341646555	0.00030076884034814	0.060264678783817735	7.715454054471106e-05	0.00010454054430776735	0.009854102853458004	5.453553899291038e-05	0.001550080207638651	0.0009430540442509974	0.004189555663722967	0.00047569803516028965	0.00021408691928923146
unclassified_Alphaproteobacteria	0.0	0.0	0.0	0.005413649772056852	1.8798052521758747e-05	0.00027221710361001754	0.0032250597947689227	0.00010454054430776735	0.00024181847493148475	0.0068169423741137975	0.000666894973053838	0.0015778019586507072	0.005163062373965649	0.0	6.587289824284044e-05
unclassified_Altererythrobacter	0.00010443137118390363	0.0	0.0	1.6760525610083132e-05	0.0	0.00016751821760616466	0.00010801635676259549	1.742342405129456e-05	0.00036272771239722717	0.00010907107798582076	1.8024188460914547e-05	7.254261878853827e-05	0.0001390723871775259	0.0	0.0
unclassified_Amaricoccus	0.0	0.0	0.0	0.0006704210244033253	0.0	0.00016751821760616466	0.00020060180541624876	1.742342405129456e-05	0.0002619700145091085	0.001054353753862934	0.0005587498422883508	3.6271309394269135e-05	0.0007648981294763924	0.0	0.0
unclassified_Amb_16S_1323	0.0	0.0	0.0	0.0	0.0	0.00029315688081078817	1.543090810894221e-05	3.484684810258912e-05	0.0005843946477510882	0.00012724959098345758	0.0004686288999837783	3.6271309394269135e-05	0.00019122453236909806	0.0	0.0
unclassified_Amycolatopsis	0.0	0.0	0.0	0.0	0.0	0.0	1.543090810894221e-05	0.0	0.0	5.453553899291038e-05	0.0	0.0	0.0	0.0	0.0
unclassified_Anaerocolumna	0.0	0.0	0.0	0.0	0.0	0.0	0.0	0.0	0.0	0.0	0.0	0.0	6.953619358876295e-05	0.0	0.0
unclassified_Anaerofilum	0.0	0.0	2.9622607974406075e-05	0.0	0.0	4.1879554401541165e-05	0.0	0.00010454054430776735	0.00022166693535386104	0.0	0.00032443539229646184	1.8135654697134567e-05	5.215214519157222e-05	0.0	0.0
unclassified_Anaerolineae	0.0	0.0	0.0	0.00011732367927058191	0.0	2.0939777200770582e-05	9.258544865365329e-05	0.0	0.0	0.00010907107798582076	5.407256538274364e-05	7.254261878853827e-05	0.00010430429038314445	0.0	0.0
unclassified_Anaeromyxobacter	0.0	0.0	0.0	0.00030168946098149636	0.0	2.0939777200770582e-05	0.0	0.0	0.0	0.0	0.0	0.0	1.7384048397190733e-05	0.0	0.0
unclassified_Anaeroplasma	0.0012531764542068435	0.0	0.0	0.0	0.0	6.281933160231175e-05	0.0	1.742342405129456e-05	0.0	1.8178512997636796e-05	0.0	0.0	0.0	2.0682523267838682e-05	0.0003458327157749123
unclassified_Anaerosinus	0.0	0.0	0.0	0.0	0.0	2.0939777200770582e-05	0.0	0.0	0.0	0.0	0.00016221769614823092	1.8135654697134567e-05	0.0	0.0	1.646822456071011e-05
unclassified_Anaerostipes	0.0024715424513523858	0.0	0.0	0.0	0.0	0.0	0.0	0.0	0.0	0.0	0.0	0.0048784911135291995	0.0	2.0682523267838682e-05	0.0010045616982033167
unclassified_Anaerotruncus	0.0	0.0	2.9622607974406075e-05	1.6760525610083132e-05	0.0	2.0939777200770582e-05	0.0	0.00013938739241035647	0.0003828792519748509	0.0	0.0005947982192101801	3.6271309394269135e-05	0.00017384048397190734	0.0	0.0
unclassified_Anaerovoracaceae	0.0014098235109826992	0.007163582118912185	0.0	0.004944355054974524	0.0030828806135684344	0.0	0.0	0.021186883646374187	0.011305013703046913	0.0	0.0	0.0	0.0	0.0015511892450879006	0.00021408691928923146
unclassified_Anaerovorax	0.000487346398858217	0.0	1.4811303987203037e-05	3.3521051220166265e-05	0.0	0.0001256386632046235	0.0	1.742342405129456e-05	0.0002821215540867322	0.0	0.00032443539229646184	5.44069640914037e-05	6.953619358876295e-05	0.0	0.0006916654315498247
unclassified_Anderseniella	0.0	0.0	0.0	0.0	0.0	0.0	0.0	0.0	0.0	0.0	0.0	0.0003989844033369605	0.0	0.0	3.293644912142022e-05
unclassified_Angelakisella	0.0	0.0	0.0	0.0	1.8798052521758747e-05	0.0	3.086181621788442e-05	1.742342405129456e-05	0.0	0.0	0.0	0.0	1.7384048397190733e-05	2.0682523267838682e-05	0.0
unclassified_Aquibacter	0.0	0.0	0.0	0.0	0.0	0.0	0.0	0.0	0.0	3.635702599527359e-05	0.0	7.254261878853827e-05	0.0	0.0	1.646822456071011e-05
unclassified_Aquicella	0.0	0.0	0.0	0.0	0.0	0.0	9.258544865365329e-05	0.0	0.0	0.0	0.0	0.0	0.0	0.0	0.0
unclassified_Archaea	0.0	0.0	0.0	0.0	5.6394157565276245e-05	2.0939777200770582e-05	1.543090810894221e-05	0.0	0.0	1.8178512997636796e-05	0.0	0.0023032281465360897	8.692024198595367e-05	0.00014477766287487073	0.0032113037893384713
unclassified_Ardenticatenales	0.0	0.0	0.0	1.6760525610083132e-05	0.0	0.00016751821760616466	0.0	0.0001742342405129456	8.060615831049492e-05	0.0002908562079621887	0.00021629026153097456	0.0007616974972796518	8.692024198595368e-05	0.0	0.0
unclassified_Arenicellaceae	0.0	0.0	0.0	0.0	0.0	0.0	0.0	0.0	0.0	0.0	0.0	5.44069640914037e-05	0.0	0.0	0.0
unclassified_Arenimonas	0.0	0.0	0.0	0.0	0.0	0.0	0.0	0.0	0.0	0.0	0.0	0.0	5.215214519157222e-05	0.0	0.0
unclassified_Aridibacter	0.0	0.0	0.0	0.0	0.0	0.0	0.0	0.0	4.030307915524746e-05	0.0	1.8024188460914547e-05	0.0	0.0	0.0	0.0
unclassified_Armatimonadales	0.0	0.0	0.0	0.0	0.0	0.0002303375492084764	0.0	0.0	0.00010075769788811867	0.0	1.8024188460914547e-05	5.44069640914037e-05	0.0	2.0682523267838682e-05	0.0
unclassified_Atopostipes	0.0	0.0	0.0	0.0	0.0	2.0939777200770582e-05	0.0002314636216341332	0.0	0.0	0.0	0.0	0.0	0.0	0.0	0.0
unclassified_Azospirillales	0.0	0.0	0.0	0.00165929203539823	0.0	0.0	0.0006943908649023995	5.227027215388368e-05	2.015153957762373e-05	0.0018542083257589532	1.8024188460914547e-05	0.0	0.0015819484041443572	0.0	0.0
unclassified_B1_7BS	0.0	0.0	0.0	0.0	0.0	8.375910880308233e-05	0.00010801635676259549	6.969369620517824e-05	0.0002821215540867322	0.0	0.00025233863845280365	0.0	3.4768096794381466e-05	0.0	0.0
unclassified_B2M28	0.0	0.0	0.00016292434385923338	0.0	0.0	0.0	0.0	0.0	0.0	0.0002544991819669151	0.0	0.008106637649619152	0.0	0.0	9.880934736426066e-05
unclassified_BD1_7_clade	0.0	0.0	0.0	0.0	0.0	0.0	0.0	0.0	0.0	0.0	0.0	3.6271309394269135e-05	0.0	0.0	1.646822456071011e-05
unclassified_BIrii41	0.0	0.0	0.0	0.0003184499865915795	0.0	0.00016751821760616466	0.00021603271352519093	1.742342405129456e-05	0.00012090923746574236	0.0	0.00021629026153097456	0.0	0.00020860858076628884	0.0	0.0
unclassified_BSV26	0.0	0.0	1.4811303987203037e-05	0.0	0.0	0.0	0.0	0.0	0.0	0.0	0.0	0.00012694958287994197	0.0	0.0	0.0
unclassified_Babeliales	0.0	0.0	0.0	0.0	0.0	0.0	0.0	0.0	0.0	0.0	0.0	0.0001813565469713457	0.0	0.0	0.0
unclassified_Bacilli	0.0	0.0	0.0	0.0	0.0	0.00016751821760616466	0.0	0.0	0.0	0.0	0.0	0.0	0.0	0.0	0.0
unclassified_Bacillus	1.7405228530650607e-05	0.0	0.0	5.028157683024939e-05	0.0	0.0003769159896138705	0.0	3.484684810258912e-05	0.00048363694986296955	0.0	0.0005046772769056073	3.6271309394269135e-05	8.692024198595367e-05	0.0	0.0
unclassified_Bacteria	1.7405228530650607e-05	0.0	0.0003999052076544818	0.010324483775811213	0.00030076884034814	0.003266605243320211	0.00913509760049379	0.003955117259643866	0.003929550217636628	0.01896018905653517	0.0079306429228024	0.017990569459557498	0.007179611988039775	0.0014064115822130304	0.00011527757192497075
unclassified_Bacteroidales	0.0	0.0	1.4811303987203037e-05	0.0	0.0	0.0	0.0	0.0	0.0	0.0	0.0	0.00019949220166848026	0.0	0.0	0.0
unclassified_Bacteroidales_RF16_group	0.0	0.0	0.0	0.0	0.00013158636765231123	0.0	0.0	0.0	0.0	0.0	0.0	0.0	0.0	0.00020682523267838678	0.0
unclassified_Bacteroides	3.481045706130121e-05	0.0005081717292592168	0.0003702825996800758	0.00028492893537141324	0.0	0.0030153279169109646	0.00012344726487153768	0.002352162246924766	0.009068192809930679	3.635702599527359e-05	0.014203060507200662	0.0015233949945593038	0.0029379041791252345	4.136504653567735e-05	0.00013174579648568088
unclassified_Bacteroidetes_BD2_2	1.7405228530650607e-05	0.0	1.4811303987203037e-05	0.0	0.0	0.0	0.0	0.00012196396835906192	0.0	1.8178512997636796e-05	0.0	0.0014689880304678998	0.0	0.0	4.940467368213033e-05
unclassified_Bacteroidetes_VC2.1_Bac22	0.0	0.0	0.0	0.0	0.0	0.0	0.0	0.0	0.0	0.0	0.0	5.44069640914037e-05	0.0	0.0	0.0
unclassified_Barnesiella	0.0	0.0	0.0	0.0	9.399026260879372e-05	0.0	0.0	0.0	0.0	0.00021814215597164155	0.00019826607307006001	0.0	0.0	0.0001654601861427094	0.000988093473642607
unclassified_Bauldia	0.0	0.0	0.0	0.00023464735854116382	0.0	4.1879554401541165e-05	0.0004166345189414397	1.742342405129456e-05	0.0	0.00034539174695509913	5.407256538274364e-05	0.0	0.0002259926291634796	0.0	1.646822456071011e-05
unclassified_Bdellovibrio	0.0	0.0	0.0	0.00015084473049074818	0.0	4.1879554401541165e-05	0.00018517089730730652	0.0	2.015153957762373e-05	0.00016360661697873113	0.0	0.0	0.00012168833878033516	0.0	0.0
unclassified_Bdellovibrionota	0.0	0.0	0.0	0.0	0.0	0.00031409665801155874	0.0	3.484684810258912e-05	0.00022166693535386104	0.0	0.0010454029307330438	0.00012694958287994197	0.0003129128711494333	0.0	0.0
unclassified_Beijerinckiaceae	1.7405228530650607e-05	0.0	1.4811303987203037e-05	0.007357870742826494	3.7596105043517494e-05	0.003161906357316358	0.00481444332998997	0.00015681081646165107	0.0036071255843946478	0.0063988365751681524	0.0008831852345848127	0.0004715270221254987	0.006553786245740909	0.0	0.0
unclassified_Bilophila	0.0	0.0	0.0	0.0	0.0	0.0	0.0	0.0	4.030307915524746e-05	0.0	3.604837692182909e-05	0.0	0.0	0.0	0.0
unclassified_Blastocatella	0.0	0.0	0.0	0.0001005631536604988	1.8798052521758747e-05	0.0005653739844208058	0.00029318725406990204	1.742342405129456e-05	0.00024181847493148477	0.00039992728594800937	0.00010814513076548728	1.8135654697134567e-05	0.000330296919546624	0.0	0.0
unclassified_Blastocatellaceae	0.0	0.0	0.0	0.0	0.0	6.281933160231175e-05	0.0	0.0	0.00012090923746574241	0.0	0.0	0.0	6.953619358876295e-05	0.0	0.0
unclassified_Blfdi19	0.0	0.0	0.0	0.0	0.0	0.0	0.0001388781729804799	0.0	0.0	0.00019996364297400476	0.0	0.0	3.4768096794381466e-05	0.0	0.0
unclassified_Breznakia	0.0	0.0	2.9622607974406075e-05	0.0	0.0	6.281933160231175e-05	0.0	0.00010454054430776735	0.00016121231662098983	0.0	0.0004145563346010346	5.44069640914037e-05	3.4768096794381466e-05	0.0	0.0
unclassified_Bryobacter	0.0002262679708984579	0.0	0.0	0.00028492893537141324	0.0	0.0001046988860038529	0.0002314636216341332	1.742342405129456e-05	0.0001410607770433661	0.00039992728594800953	0.00025233863845280365	0.0	0.0001912245323690981	0.0	0.0
unclassified_Burkholderiaceae	0.0	0.0	0.0	0.000385492089031912	0.0	2.0939777200770582e-05	0.0	0.0	0.0	0.0	1.8024188460914547e-05	0.0	1.7384048397190733e-05	0.0	0.0
unclassified_Burkholderiales	0.0	0.0	0.0	0.0	0.0	0.0005234944300192647	0.0	1.742342405129456e-05	0.0005440915685958408	0.0	0.0011535480614985312	7.254261878853827e-05	0.00015645643557471662	0.0	0.0
unclassified_Butyricicoccus	6.962091412260243e-05	0.0	0.0	0.0	0.0	0.0	0.0	0.0	0.0	0.0	0.0	0.0	0.0	0.0	0.0
unclassified_CL500_29_marine_group	0.0	0.0	0.0	0.0	0.0	4.1879554401541165e-05	1.543090810894221e-05	0.0	0.00012090923746574241	0.0	0.0003785079576792055	0.0	1.7384048397190733e-05	0.0	0.0
unclassified_Caldicoprobacter	0.0	0.0	0.0	0.0	0.0	0.0	0.00018517089730730652	0.0	0.0	0.0	0.0	0.0	0.0	0.0	0.0
unclassified_Caldilineaceae	0.0	0.0	0.0	8.380262805041566e-05	0.0	6.281933160231175e-05	0.00030861816217884417	8.71171202564728e-05	2.015153957762373e-05	0.00019996364297400468	1.8024188460914547e-05	0.00030830612985128765	0.00033029691954662395	0.0	0.0
unclassified_Caldithrix	0.0	0.0	0.0	0.0	0.0	0.0	0.0	0.0	0.0	0.0	0.0	0.0002176278563656148	0.0	0.0	0.0
unclassified_Candidatus_Alysiosphaera	0.0	0.0	0.0	0.0007039420756234916	0.0	0.0007747717564285117	0.00037034179461461293	0.00010454054430776735	0.0011687892955021765	0.0013633884748227596	0.004433950361384979	0.0	0.0012864195813921152	0.0011168562564632886	0.0
unclassified_Candidatus_Entotheonella	0.0	0.0	0.0	0.00011732367927058191	0.0	6.281933160231175e-05	0.0001388781729804799	1.742342405129456e-05	6.045461873287119e-05	9.089256498818396e-05	0.0	0.0	5.215214519157222e-05	0.0	0.0
unclassified_Candidatus_Gottesmanbacteria_bacterium_RIFOXYB1_FULL_47_11	0.0	0.0	0.0	0.0002011263073209976	0.0	0.0	0.0	0.0	0.0	0.0	0.0	0.0	3.4768096794381466e-05	0.0	0.0
unclassified_Candidatus_Kaiserbacteria_bacterium_RIFOXYB1_FULL_46_14	0.0	0.0	0.0	0.0	0.0	0.0	0.0	0.0	0.0	5.453553899291038e-05	0.0	0.0	0.0	0.0	0.0
unclassified_Candidatus_Omnitrophus	5.2215685591951816e-05	0.0	1.4811303987203037e-05	0.0010559131134352377	0.0	0.0017380015076639587	0.001712830800092585	0.00012196396835906192	0.0019345477994518786	0.0031448827485911646	0.004542095492150467	0.0013420384475879574	0.002086085807662889	0.0007859358841778697	0.0002799598175320718
unclassified_Candidatus_Ovatusbacter	0.0	0.0	0.0	0.0	0.0	0.0	9.258544865365329e-05	0.0	0.0	0.00016360661697873113	0.0	0.0	0.0	0.0	0.0
unclassified_Candidatus_Pacebacteria	0.0	0.0	0.0	0.0	0.0	0.0	0.00016973998919836433	0.0	0.0	0.00012724959098345758	0.0	7.254261878853827e-05	3.4768096794381466e-05	0.0	1.646822456071011e-05
unclassified_Candidatus_Peregrinibacteria	0.0	0.0	0.0	0.0	0.0	0.0	0.0	0.0	0.0	0.00021814215597164155	0.0	0.0001632208922742111	0.0	0.0	0.0
unclassified_Candidatus_Peribacteria_bacterium_RIFCSPLOWO2_01_FULL_51_18	0.0	0.0	0.0	0.0	0.0	0.0	0.0	0.0	0.0	5.453553899291038e-05	0.0	0.0	1.7384048397190733e-05	0.0	0.0
unclassified_Candidatus_Saccharibacteria_bacterium_UB2523	0.0016186862533505064	0.037752241693031485	0.0	6.704210244033253e-05	0.00421076376487396	0.0	0.0	0.00024392793671812384	0.0008463646622601968	0.0	0.0	0.0	0.0	0.004943123061013443	0.0006916654315498246
unclassified_Candidatus_Saccharimonas	0.0002958888850210603	0.00027867481927118336	0.0	0.0	0.0006015376806962799	0.0	0.0	0.00013938739241035647	0.0	0.00012724959098345758	0.0	0.0022488211824446863	0.0	0.0006825232678386764	0.0003952373894570426
unclassified_Candidatus_Soleaferrea	0.0	0.0	0.0	0.0	0.0	0.0	0.0	0.0	0.0	0.0	0.0	0.001595937613347842	0.0	0.0	0.0
unclassified_Candidatus_Solibacter	0.0	0.0	0.0	0.0	0.0	2.0939777200770582e-05	0.0	0.0	2.015153957762373e-05	0.0	5.407256538274364e-05	0.0	0.0	0.0	0.0
unclassified_Candidatus_Stoquefichus	1.7405228530650607e-05	0.0	2.9622607974406075e-05	3.3521051220166265e-05	0.0	0.001005109305636988	0.0	3.484684810258912e-05	0.000443333870707722	0.0	0.0005046772769056073	9.067827348567284e-05	0.0001738404839719074	0.0	1.646822456071011e-05
unclassified_Candidatus_Tenderia	0.0	0.0	0.0	0.0	0.0	0.0	0.0	0.0	0.0	0.0	0.0	0.00014508523757707654	0.0	0.0	0.0
unclassified_Candidatus_Udaeobacter	0.0	0.0	1.4811303987203037e-05	0.0	0.0	0.001319205963648547	0.0	0.0001393873924103565	0.0026600032242463326	0.0	0.004271732665236748	3.6271309394269135e-05	0.0007996662262707738	0.0	0.0
unclassified_Candidatus_Vidania	0.0	0.0	0.0	0.0	0.0	6.281933160231175e-05	0.0	1.742342405129456e-05	8.060615831049492e-05	0.0	0.00010814513076548728	1.8135654697134567e-05	1.7384048397190733e-05	0.0	0.0
unclassified_Catonella	0.0	0.0	0.0	0.0	3.7596105043517494e-05	0.0	0.0	0.0	0.0	0.0	0.0	0.0	0.0	0.00010341261633919338	0.0
unclassified_Caulobacter	0.0	0.0	0.0	0.0	0.0	0.0	0.0004012036108324975	0.0	2.015153957762373e-05	7.271405199054717e-05	9.012094230457272e-05	0.0	0.0002259926291634796	0.0	0.0
unclassified_Caulobacteraceae	0.0	0.00022949690998803334	0.0	0.00033521051220166266	0.0	0.0002303375492084764	0.00020060180541624876	3.484684810258912e-05	0.00022166693535386104	0.00039992728594800937	3.604837692182909e-05	1.8135654697134567e-05	0.00024337667756067037	0.0	0.0
unclassified_Cellvibrionaceae	0.0	0.0	0.0	0.0	0.0	2.0939777200770582e-05	0.00020060180541624876	0.0	2.015153957762373e-05	1.8178512997636796e-05	0.0	0.0	3.4768096794381466e-05	0.0	0.0
unclassified_Cesiribacter	0.0	0.0	0.0	0.0	0.0	0.0	3.086181621788442e-05	0.0	0.0	0.0	0.0	0.0	3.4768096794381466e-05	0.0	0.0
unclassified_Chitinophagaceae	0.0	0.0	0.0	0.0017263341378385626	0.0	0.000251277326409247	0.00033947997839672866	3.484684810258912e-05	0.00036272771239722717	0.0020723504817305944	0.0012436690038031039	0.0	0.0011647312426117794	0.0	0.0
unclassified_Chitinophagales	0.0	0.0	0.0	5.028157683024939e-05	0.0	6.281933160231175e-05	0.0001388781729804799	0.0	8.060615831049492e-05	1.8178512997636796e-05	0.00019826607307006001	0.0	6.953619358876295e-05	0.0	0.0
unclassified_Chloroflexaceae	0.0	0.0	0.0	0.0	0.0	0.0	0.0	0.0	0.0	0.0	0.0	9.067827348567284e-05	3.4768096794381466e-05	0.0	0.0
unclassified_Chloroflexi	0.0	0.0	0.0	0.0009385894341646555	0.0	0.0003978557668146411	0.0010647326595170123	1.742342405129456e-05	0.0005440915685958407	0.0014906380658062169	0.0014599592653340785	9.067827348567284e-05	0.0011994993394061609	0.0	1.646822456071011e-05
unclassified_Christensenellaceae	0.0006962091412260242	0.0	0.0	0.0	0.0	2.0939777200770582e-05	0.0	1.742342405129456e-05	0.00010075769788811864	0.0	3.604837692182909e-05	3.6271309394269135e-05	1.7384048397190733e-05	0.0	0.00013174579648568088
unclassified_Christensenellaceae_R_7_group	0.0	0.0	1.4811303987203037e-05	0.0	0.0	0.0	0.0	0.00033104505697459667	2.015153957762373e-05	0.0	1.8024188460914547e-05	0.0	0.0	0.0	0.0
unclassified_Chthoniobacter	0.00015664705677585547	0.0	2.9622607974406075e-05	0.0010726736390453202	1.8798052521758747e-05	0.00037691598961387047	0.001296196281151146	3.484684810258912e-05	0.00032242463324197966	0.0008725686238865661	0.00010814513076548728	0.0	0.00043460120992976835	0.0	0.0
unclassified_Clostridia	0.0	0.0	0.0	0.0	0.0	0.0	0.0	0.0	2.015153957762373e-05	0.0	5.407256538274364e-05	0.0	1.7384048397190733e-05	0.0	0.0
unclassified_Clostridia_UCG_014	0.007014307097852193	0.0003114600921266167	4.44339119616091e-05	0.0002011263073209976	1.8798052521758747e-05	0.003622581455733311	9.258544865365329e-05	3.484684810258912e-05	0.0006246977269063357	0.00018178512997636792	0.00019826607307006001	0.0002357635110627494	0.0001390723871775259	6.204756980351603e-05	0.0009222205753997662
unclassified_Clostridia_vadinBB60_group	0.004386117589723953	0.0	0.0005035843355649032	1.6760525610083132e-05	0.00033836494539165744	0.00029315688081078817	1.543090810894221e-05	6.969369620517824e-05	0.00022166693535386104	0.00012724959098345758	0.002343144499918891	3.6271309394269135e-05	0.00012168833878033516	0.00031023784901758014	0.0011692439438104178
unclassified_Clostridiales_bacterium_feline_oral_taxon_148	0.0	0.0	0.0	0.000502815768302494	0.0004887493655657273	0.0	0.0	0.0009234414747186117	0.0	0.0	0.0	0.0	0.0	0.00045501551189245087	0.0
unclassified_Clostridiales_bacterium_oral_taxon_075	0.0	0.0008196318213858335	0.0	0.0	9.399026260879372e-05	0.0	0.0	0.0	0.0	0.0	0.0	0.0	0.0	0.00018614270941054808	0.0
unclassified_Clostridium_sp._CAG_306	0.0	0.0	1.4811303987203037e-05	0.0	0.0	2.0939777200770582e-05	0.0	5.227027215388368e-05	0.00032242463324197966	0.0	0.00039653214614012014	1.8135654697134567e-05	6.953619358876295e-05	0.0	1.646822456071011e-05
unclassified_Cm1_21	0.0	0.0	1.4811303987203037e-05	0.0	0.0	0.0	0.0	0.0	0.0	0.0	0.0	0.00023576351106274936	0.0	0.0	0.0
unclassified_Cnuella	0.0	0.0	0.0	0.00023464735854116382	0.0	6.281933160231175e-05	0.0002314636216341332	0.0	2.015153957762373e-05	0.00021814215597164155	0.0	0.0	0.0002086085807662889	0.0	0.0
unclassified_Colidextribacter	0.003411424792007519	0.0	1.4811303987203037e-05	0.0	1.8798052521758747e-05	0.0011307479688416116	0.0	1.742342405129456e-05	0.00012090923746574241	1.8178512997636796e-05	1.8024188460914547e-05	1.8135654697134567e-05	5.215214519157222e-05	2.0682523267838682e-05	0.0019267822736030828
unclassified_Conexibacter	0.0	0.0	0.0	0.0013408420488066506	0.0	0.0014029650724516286	0.0006172363243576885	0.00015681081646165107	0.0016524262453651458	0.0012906744228322125	0.0037310070114093107	7.254261878853827e-05	0.0013211876781864956	0.0	1.646822456071011e-05
unclassified_Constrictibacter	0.0	0.0	0.0	0.0	0.0	0.0	0.0	0.0	0.0	1.8178512997636796e-05	0.0	0.0	5.215214519157222e-05	0.0	0.0
unclassified_Coxiella	0.0	0.0	0.0	0.00021788683293108072	0.0	0.0	0.0	0.0	0.0	0.0003090347209598255	1.8024188460914547e-05	0.00014508523757707654	0.00010430429038314442	0.0	8.234112280355055e-05
unclassified_Craurococcus_Caldovatus	0.0	0.0	0.0	0.0005530973451327434	0.0	0.00035597621241309984	0.00033947997839672866	0.0	0.00016121231662098983	0.0017087802217778587	0.0001802418846091455	0.0	0.00029552882275224245	0.0	0.0
unclassified_Cryomorphaceae	0.0	0.0	0.0	0.0	0.00011278831513055249	0.0	0.0	0.0	0.0	0.0	0.00014419350768731635	0.0	0.0	8.27300930713547e-05	0.0
unclassified_Cyanobacteriales	0.0	0.0	7.405651993601516e-05	0.0	0.0	4.1879554401541165e-05	0.0	1.742342405129456e-05	6.045461873287119e-05	0.00021814215597164155	0.0	0.003264417845484222	0.0	2.0682523267838682e-05	0.0002305551438499415
unclassified_Cyclobacteriaceae	0.0	0.0	0.0	0.0	0.0	0.0001256386632046235	0.0	1.742342405129456e-05	0.00018136385619861359	0.0	0.0	0.00023576351106274936	5.215214519157222e-05	0.0	3.293644912142022e-05
unclassified_Cytophaga	0.0	0.0	0.0	0.0002011263073209976	0.0	4.1879554401541165e-05	0.0	0.0	4.030307915524746e-05	0.00010907107798582076	0.0	0.0	3.4768096794381466e-05	0.0	0.0
unclassified_Cytophagaceae	0.0	0.0	0.0	0.0	0.0	6.281933160231175e-05	0.0	0.0	8.060615831049492e-05	0.0	1.8024188460914547e-05	1.8135654697134567e-05	0.0	0.0	0.0
unclassified_Cytophagales	0.0	0.0	0.0	0.0	0.0	0.0	1.543090810894221e-05	0.0	8.060615831049492e-05	0.0	0.000757015915358411	0.0	5.215214519157222e-05	0.0	0.0
unclassified_D05_2	0.0	1.6392636427716667e-05	0.0	0.0	0.0	0.00010469888600385292	0.0	0.0	0.00010075769788811864	0.0	0.00021629026153097456	0.0	0.00015645643557471664	0.0	0.0
unclassified_DEV007	0.0	0.0	2.9622607974406075e-05	0.0	0.00018798052521758747	0.0	0.0	0.0	0.0	0.0	0.0	0.0015415306492564385	0.0	0.00010341261633919338	3.293644912142022e-05
unclassified_DEV008	0.0	0.0	0.0	0.0	0.0	0.0	0.0	0.0	0.0	0.0	0.0	9.067827348567284e-05	0.0	0.0	0.0
unclassified_DNF00809	0.0	0.0	0.0	6.704210244033253e-05	7.519221008703499e-05	0.0	0.0	0.0	0.0	0.0	0.0	0.0	0.0	0.00018614270941054808	0.0
unclassified_DS_100	0.0	0.0	0.0	0.0	0.0	4.1879554401541165e-05	0.0	0.0	6.045461873287119e-05	0.0	0.00014419350768731635	0.0	1.7384048397190733e-05	0.0	0.0
unclassified_Dadabacteriales	0.0	0.0	1.4811303987203037e-05	0.00026816840976133006	0.0	0.0	0.0004783581513772085	0.0	0.0	0.0006362479549172878	0.0	0.00023576351106274936	0.00031291287114943323	0.0	0.0
unclassified_Deferrisoma	0.0	0.0	0.0	0.0	0.0	0.0	0.0	0.0	0.0	0.0	0.0	5.44069640914037e-05	0.0	0.0	0.0
unclassified_Defluviicoccales	0.0	0.0	0.0	0.0	0.0	0.0	0.00012344726487153768	0.0	0.0	0.0	0.0	0.00029017047515415313	1.7384048397190733e-05	0.0	1.646822456071011e-05
unclassified_Defluviicoccus	0.0	0.0	0.0	0.0005698578707428265	0.0	0.0	0.0001388781729804799	0.0	0.0	0.0002908562079621887	0.00010814513076548728	0.0	0.0003650650163410055	0.0	0.0
unclassified_Defluviitaleaceae_UCG_011	0.0	0.0	0.0	0.000502815768302494	0.0	0.0	0.0	0.0	0.0	0.0	0.0	0.0	0.0	0.0	0.0
unclassified_Dehalococcoidia	0.0	0.0	0.0	0.0	0.0	0.0	0.0	0.0	0.0	0.0	0.0	1.8135654697134567e-05	0.0	0.0	6.587289824284044e-05
unclassified_Deinococcaceae	0.0	0.0	0.0	0.00026816840976133006	0.0	0.0	0.0	0.0	0.0	0.00012724959098345758	0.0	0.0	6.953619358876295e-05	0.0	0.0
unclassified_Deinococcus	0.0	0.0	0.0	0.0	0.0	2.0939777200770582e-05	3.086181621788442e-05	0.0	4.030307915524746e-05	0.0002726776949645519	0.0	0.0	1.7384048397190733e-05	0.0	0.0
unclassified_Desulfatiglans	0.0	0.0	4.44339119616091e-05	0.0	0.0	0.0	0.0	0.00036589190507718575	0.0	0.0	0.0	0.0010337323177366704	0.0	0.0	0.0
unclassified_Desulfatitalea	0.0	0.0	4.44339119616091e-05	0.0	0.0	0.0	0.0	0.0	0.0	1.8178512997636796e-05	0.0	0.0032825535001813565	0.0	0.0	0.0
unclassified_Desulfobacter	0.0	0.0	0.0	0.0	0.0	0.0	0.0	0.0	0.0	0.0	0.0	0.00019949220166848026	0.0	0.0	0.0
unclassified_Desulfobacteraceae	0.0	0.0	1.4811303987203037e-05	0.0	0.0	0.0	0.0	0.0	0.0	0.0	0.0	0.00029017047515415313	0.0	0.0	0.0
unclassified_Desulfobacterales	0.0	0.0	1.4811303987203037e-05	0.0	0.0	0.0	0.0	0.0	0.0	0.0	0.0	0.0016140732680449766	0.0	0.0	0.0
unclassified_Desulfobacteria	0.0	0.0	1.4811303987203037e-05	0.0	0.0	0.0	0.0	0.0	0.0	0.0	0.0	0.0013057671381936887	0.0	0.0	1.646822456071011e-05
unclassified_Desulfobulbaceae	0.0	0.0	0.0003554712956928729	0.0	0.0	0.0	0.0	0.0	0.0	0.0007634975459007452	0.0	0.015977511788175552	0.0	0.0	0.00021408691928923146
unclassified_Desulfobulbales	0.0	0.0	0.0	0.0	0.0	0.0	0.0	0.0	0.0	0.0	0.0	0.003083061298512876	0.0	0.0	3.293644912142022e-05
unclassified_Desulfocapsaceae	0.0	0.0	0.0	0.0	0.0	0.0	0.0	0.0	0.0	0.0	0.0	0.0001813565469713457	0.0	0.0	0.0
unclassified_Desulfoconvexum	0.0	0.0	0.0	0.0	0.0	0.0	0.0	0.0	0.0	0.0	0.0	5.44069640914037e-05	0.0	0.0	0.0
unclassified_Desulfomonile	0.0	0.0	0.0	0.0	0.0	0.0	0.0	0.0	0.0	0.000527176876931467	0.0	1.8135654697134567e-05	0.0	0.0	0.0
unclassified_Desulforhopalus	0.0	0.0	1.4811303987203037e-05	0.0	0.0	0.0	0.0	0.0	0.0	0.0	0.0	0.000961189698948132	0.0	0.0	4.940467368213033e-05
unclassified_Desulfosarcinaceae	0.0	0.0	2.9622607974406075e-05	1.6760525610083132e-05	0.0	0.0	3.086181621788442e-05	0.0	0.0	9.089256498818396e-05	0.0	0.0027384838592673195	0.0	0.0	1.646822456071011e-05
unclassified_Desulfovibrio	0.0012531764542068435	1.6392636427716667e-05	0.0	5.028157683024939e-05	3.7596105043517494e-05	2.0939777200770582e-05	0.00035491088650567085	0.00013938739241035647	6.045461873287119e-05	1.8178512997636796e-05	0.0004686288999837782	1.8135654697134567e-05	6.953619358876295e-05	8.27300930713547e-05	0.0004281738385784629
unclassified_Desulfuromonadaceae	0.0	0.0	0.0	0.0	0.0	0.0	0.0	0.0	0.0	0.0	0.0	0.00034457743924555675	0.0	0.0	0.0
unclassified_Devosiaceae	0.0	0.0	1.4811303987203037e-05	0.002296192008581389	0.0	0.00029315688081078817	0.0008024072216649949	0.0006272432658466043	0.00016121231662098983	0.0022541356117069624	0.00034245958075737647	0.0	0.001790556984910646	0.0	0.0
unclassified_Diplorickettsiaceae	0.0	0.0	1.4811303987203037e-05	0.0004190131402520783	0.0	0.0	0.00015430908108942209	0.0	0.0	0.0	0.0	0.0001088139281828074	6.953619358876295e-05	0.0	0.0
unclassified_Dubosiella	0.011678908344066558	1.6392636427716667e-05	0.009449611943835536	0.0007877447036739072	0.0006015376806962799	0.014720663372141719	0.000293187254069902	0.00013938739241035647	0.003990004836369499	0.00041810579894564624	0.010778464699626898	0.04047878128400435	0.0009213545650511092	0.0003309203722854188	0.02315432373235841
unclassified_Eel_36e1D6	0.0	0.0	1.4811303987203037e-05	0.0	0.0	0.0	0.0	0.0	0.0	0.0	0.0	0.00030830612985128765	0.0	0.0	0.0
unclassified_Eggerthella	0.0	0.0	7.405651993601516e-05	1.6760525610083132e-05	0.0	0.0005444342072200352	0.0	0.0003484684810258912	0.0016322747057875221	0.0	0.0028838701537463275	0.0005259339862169023	0.000730130032682011	0.002957600827300931	0.0
unclassified_Eggerthellaceae	0.0	0.0	0.0	1.6760525610083132e-05	0.00015038442017406998	0.0	0.0	0.0	6.045461873287119e-05	0.0	0.00016221769614823092	5.44069640914037e-05	8.692024198595367e-05	2.0682523267838682e-05	0.0
unclassified_Eisenbergiella	0.00012183659971455425	0.0	0.0	0.0	0.0	0.0	0.0	0.0	0.0	0.0	0.0	0.0	0.0	0.0	0.0
unclassified_Ellin6055	1.7405228530650607e-05	0.0	0.0	0.0013240815231965676	1.8798052521758747e-05	0.00018845799480693523	0.0018671398811820074	1.742342405129456e-05	0.000523940029018217	0.0022541356117069624	0.0004686288999837782	7.254261878853827e-05	0.001129963145817398	0.0	0.0
unclassified_Elsterales	0.0	0.0	0.0	0.00025140788415124694	0.0	0.0	0.00010801635676259549	0.0	6.045461873287119e-05	0.0003090347209598255	0.00019826607307006001	1.8135654697134567e-05	0.0002259926291634796	0.0	0.0
unclassified_Enterorhabdus	0.002889267936088001	0.0	0.0	0.00023464735854116382	1.8798052521758747e-05	0.0002722171036100176	3.086181621788442e-05	1.742342405129456e-05	0.00036272771239722717	0.0	0.0	1.8135654697134567e-05	1.7384048397190733e-05	2.0682523267838682e-05	0.0015809495578281707
unclassified_Entotheonellaceae	0.0	0.0	0.0	0.0	0.0	0.00010469888600385292	0.0	0.0	0.0001410607770433661	0.0	0.0006668949730538384	0.0	1.7384048397190733e-05	0.0	0.0
unclassified_Erysipelatoclostridiaceae	0.0005743725415114701	0.0	1.4811303987203037e-05	0.0	0.0	0.0	0.0	0.0	0.0	0.0	0.0	0.0	0.0	0.0	0.0
unclassified_Erysipelatoclostridium	0.00015664705677585547	0.0	0.0	0.0	0.0	0.0	0.0	0.0	0.0	0.0	0.0	0.0	0.0	0.0	1.646822456071011e-05
unclassified_Erysipelotrichaceae	0.0006962091412260242	0.00013114109142173334	0.00010367912791042124	0.00010056315366049879	1.8798052521758747e-05	0.001361085518050088	0.0	0.0009582883228212008	0.003042882476221184	1.8178512997636796e-05	0.004343829419080406	0.0006347479143997098	0.0010604269522286349	2.0682523267838682e-05	0.00021408691928923146
unclassified_Euzebyaceae	0.0	0.0	0.0	0.0	0.0	0.0	0.0	0.0	6.045461873287119e-05	0.00010907107798582076	1.8024188460914547e-05	0.0	1.7384048397190733e-05	0.0	0.0
unclassified_F0332	0.0	0.0	0.00010367912791042124	0.0	0.0	0.0	0.0	0.0	0.0	0.0	0.0	0.0	0.0	0.0	0.0
unclassified_FFCH5858	0.0	0.0	0.0	0.0	0.0	0.00016751821760616466	0.0	1.742342405129456e-05	0.00024181847493148483	0.0	0.0007209675384365819	0.0	5.215214519157222e-05	0.0	0.0
unclassified_Faecalitalea	0.0	0.0	4.44339119616091e-05	1.6760525610083132e-05	0.0	0.0002303375492084764	0.0	0.00012196396835906192	0.000523940029018217	1.8178512997636796e-05	0.0004866530884446928	9.067827348567284e-05	0.00017384048397190734	0.0	0.0
unclassified_Falsirhodobacter	0.0	0.0	0.0	0.0	0.0	0.0	0.0001388781729804799	0.0	0.0	0.0	0.0	0.0	0.0	0.0	0.0
unclassified_Family_XIII_AD3011_group	0.0002262679708984579	0.0	0.0	0.0	1.8798052521758747e-05	2.0939777200770582e-05	0.0	0.0	2.015153957762373e-05	0.0	0.0	0.0	0.0	0.0	0.0
unclassified_Fibrobacteraceae	0.0	0.0	1.4811303987203037e-05	0.0	0.0	0.0	0.0	1.742342405129456e-05	0.0	0.0	0.0	0.0009249183895538627	0.0	0.0	0.0
unclassified_Filomicrobium	0.0	0.0	1.4811303987203037e-05	0.0	0.0	0.0	0.0	0.0	0.0	3.635702599527359e-05	0.0	0.000253899165759884	0.0	0.0	0.0
unclassified_Fimbriiglobus	0.0	0.0	0.0	6.704210244033253e-05	0.0	4.1879554401541165e-05	6.172363243576884e-05	0.0	2.015153957762373e-05	0.000618069441919651	7.209675384365819e-05	1.8135654697134567e-05	0.0001738404839719074	0.0	0.0
unclassified_Fimbriimonadaceae	0.0	0.0	0.0	0.0	0.0	0.0	4.629272432682664e-05	0.0	0.0	0.0	0.0	0.0	0.0	0.0	0.0
unclassified_Firmicutes	0.0	0.0	0.0	0.00031844998659157954	0.0	2.0939777200770582e-05	0.0004166345189414397	0.0	0.0	0.0009452826758771133	0.0	1.8135654697134567e-05	0.0004172171615325777	0.0	0.0
unclassified_Flaviaesturariibacter	0.00019145751383715668	0.0	0.0	0.0025811209439528023	0.0	0.0002303375492084764	0.0014813671784584526	5.227027215388368e-05	0.00016121231662098983	0.0025268133066715143	7.209675384365819e-05	0.0002176278563656148	0.0011647312426117794	0.0	0.0
unclassified_Flavisolibacter	0.0	0.0	0.0	0.0	0.0	0.00029315688081078817	0.0004629272432682664	0.0	0.00022166693535386104	1.8178512997636796e-05	1.8024188460914547e-05	0.0	6.953619358876295e-05	0.0	0.0
unclassified_Fluviicola	0.0	0.0	0.0	0.0	0.0	0.0	0.0	0.0	0.0	0.0	0.0	0.0	0.0	0.0	0.00011527757192497075
unclassified_Fournierella	1.7405228530650607e-05	0.0	4.44339119616091e-05	0.0001005631536604988	0.0	0.0009632297512354467	1.543090810894221e-05	0.0006620901139491932	0.002639851684668709	0.0	0.004830482507525099	0.00043525571273122956	0.0012516514845977331	0.0007032057911065151	4.940467368213033e-05
unclassified_Frankiales	0.0	0.0	1.4811303987203037e-05	0.002061544650040225	0.0	0.0008375910880308234	0.001836278064964123	3.484684810258912e-05	0.0008866677414154442	0.0024904562806762403	0.00032443539229646184	9.067827348567284e-05	0.0016862526945275018	0.0	0.0
unclassified_Fusobacteriaceae	0.0	0.0	2.9622607974406075e-05	0.0	0.0	0.0	0.0	0.0	0.0	5.453553899291038e-05	0.0	0.00014508523757707654	0.0	0.0	0.00018115047016781122
unclassified_GCA_900066575	0.003707313677028579	0.0	1.4811303987203037e-05	0.0	0.0	2.0939777200770582e-05	0.0	0.0	4.030307915524746e-05	1.8178512997636796e-05	0.0	0.0	0.0	0.0	0.0003458327157749123
unclassified_Gaiella	0.00012183659971455425	0.0	1.4811303987203037e-05	0.000385492089031912	1.8798052521758747e-05	0.0011726275232431527	0.00020060180541624876	0.0001742342405129456	0.002196517813960986	0.0004362843119432831	0.0032984264883473627	3.6271309394269135e-05	0.0008692024198595367	2.0682523267838682e-05	1.646822456071011e-05
unclassified_Gaiellales	0.0	1.6392636427716667e-05	1.4811303987203037e-05	0.010760257441673374	1.8798052521758747e-05	0.005193064745791106	0.006388395957102077	0.00047043244938495314	0.006186522650330484	0.013233957462279587	0.010868585641931473	0.00021762785636561484	0.008605103956609416	0.0	0.0
unclassified_Gammaproteobacteria	0.0	0.0	0.00010367912791042126	0.0009385894341646555	1.8798052521758747e-05	0.0	0.0013270580973690303	1.742342405129456e-05	0.0	0.0015088165788038539	0.0	0.003590859630032644	0.0010256588554342536	0.0	0.0005763878596248538
unclassified_Gastranaerophilales	0.0	0.0	0.0	0.0	0.0	0.00014657844040539408	0.0	3.484684810258912e-05	8.060615831049492e-05	1.8178512997636796e-05	9.012094230457272e-05	3.6271309394269135e-05	3.4768096794381466e-05	0.0	0.0
unclassified_Gemella	0.0	0.0	5.924521594881215e-05	0.0	0.0	0.0	0.0	0.0	0.0	0.0	0.0	0.00030830612985128765	0.0	0.0	1.646822456071011e-05
unclassified_Geminicoccaceae	1.7405228530650607e-05	0.0	0.0	0.0026649235720032183	1.8798052521758747e-05	0.0011307479688416116	0.0013579199135869144	0.00020908108861553476	0.0016524262453651462	0.0016906017087802215	0.0043258052306194925	0.00010881392818280742	0.0026597594047701838	0.0	9.880934736426066e-05
unclassified_Gemmata	0.0	0.0	0.0	0.0008380262805041566	0.0	8.375910880308233e-05	0.00021603271352519093	0.0	0.00016121231662098983	0.00047264133793855663	0.0007029433499756673	0.0	0.00029552882275224245	0.0	0.0
unclassified_Gemmataceae	0.0	0.0	0.0	0.0009050683829444892	0.0	6.281933160231175e-05	0.00037034179461461315	1.742342405129456e-05	0.0001410607770433661	0.0004362843119432831	0.0004325805230619491	1.8135654697134567e-05	6.953619358876295e-05	0.0	0.0
unclassified_Gemmatimonadaceae	0.0	0.0	7.405651993601516e-05	0.003167739340305712	0.0	0.0008166513108300527	0.0015430908108942211	0.00036589190507718575	0.0010881831371916814	0.00345391746955099	0.002343144499918891	0.007054769677185348	0.0028857520339336637	0.0	0.00011527757192497078
unclassified_Gemmatimonadota	0.0	0.0	1.4811303987203037e-05	0.00011732367927058191	0.0	0.0	0.00037034179461461315	1.742342405129456e-05	2.015153957762373e-05	0.0002544991819669151	5.407256538274364e-05	0.0004715270221254988	0.0002433766775606703	0.0	3.293644912142022e-05
unclassified_Gemmatimonas	0.0	0.0	0.0	0.001257039420756235	0.0	0.0002722171036100176	0.0010801635676259548	1.742342405129456e-05	0.00020151539577623732	0.0018178512997636797	0.0005046772769056072	1.8135654697134567e-05	0.0015124122105555939	0.0	0.0
unclassified_Globicatella	0.0	0.0	0.0001333017358848273	0.0	0.0	0.0	0.0	0.0	0.0	0.0	0.0	0.0003264417845484222	0.0	0.0	0.0
unclassified_Gordonibacter	0.0007832352838792774	0.0	1.4811303987203037e-05	1.6760525610083132e-05	0.0	0.0005444342072200352	0.0	0.0	6.045461873287119e-05	0.0	1.8024188460914547e-05	0.0	3.4768096794381466e-05	0.0	8.234112280355055e-05
unclassified_Granulosicoccales	0.0	0.0	0.0	0.0	0.0	0.0	0.0	1.742342405129456e-05	0.0	0.0	0.0	0.0001088139281828074	5.215214519157222e-05	0.0	0.0
unclassified_Granulosicoccus	0.0	0.0	4.44339119616091e-05	0.0	0.0	0.0	0.0	0.0	0.0	0.0	0.0	7.254261878853827e-05	0.0	0.0	0.0
unclassified_Gven_F17	0.0	0.0	1.4811303987203037e-05	0.0	0.0	0.0	0.0	0.0	0.0002619700145091085	0.0	0.0	0.0001632208922742111	0.0	0.0	0.0
unclassified_HTCC5015	0.0	0.0	0.0	0.0	0.0	0.0	0.0	0.0	0.0	0.0	0.0	0.00014508523757707654	0.0	0.0	0.0
unclassified_Haliangium	0.0	0.0	0.0	0.0004525341914722445	0.0	0.0005234944300192647	0.001172749016279608	5.227027215388368e-05	0.0005642431081734644	0.0005998909289220142	0.0014058866999513348	0.0001813565469713457	0.00039983311313538696	0.0	0.0
unclassified_Halieaceae	0.0	0.0	0.0	0.0	0.0	0.0	0.00012344726487153768	0.0	0.0	0.0	0.0	0.000544069640914037	0.0	0.0	1.646822456071011e-05
unclassified_Halioglobus	0.0	0.0	5.924521594881215e-05	0.0	0.0	0.0	0.0	0.0005052792974875423	0.0	0.00012724959098345758	0.0	0.0024664490388103012	0.0	0.0	6.587289824284044e-05
unclassified_Harryflintia	0.0005395620844501688	0.0	0.0	0.0	0.0	0.0	0.0	0.0	0.0	0.0	0.0	0.0	0.0	0.0	0.0002470233684106516
unclassified_Herpetosiphon	0.0	0.0	0.0	3.3521051220166265e-05	0.0	2.0939777200770582e-05	0.0	0.0	2.015153957762373e-05	0.00014542810398109434	1.8024188460914547e-05	0.0	8.692024198595367e-05	0.0	0.0
unclassified_Holosporaceae	0.0	0.0	0.0	0.0	0.0	0.0	9.258544865365329e-05	0.0	0.0	0.00014542810398109434	0.0	0.0	0.0	0.0	0.0
unclassified_Hydrogenedensaceae	0.0	0.0	0.0	0.0	0.0	0.0	0.0	0.0	0.0	0.00018178512997636792	0.0	0.0	0.0	0.0	0.0
unclassified_Hydrogenoanaerobacterium	0.0	0.0	0.0	0.0	0.0	0.0	0.0	0.0	6.045461873287119e-05	0.0	1.8024188460914547e-05	0.0	3.4768096794381466e-05	0.0	0.0
unclassified_Hyphomicrobiaceae	0.0	0.0	0.0	0.0011899973183159026	0.0	0.0	0.0001388781729804799	0.0	0.0	0.00010907107798582076	5.407256538274364e-05	0.00016322089227421111	0.0005736735971072942	0.0	0.0
unclassified_IMCC26207	0.0	0.0	0.0	3.3521051220166265e-05	0.0	0.0	0.0	0.0012022162595393244	0.0	0.0	1.8024188460914547e-05	5.44069640914037e-05	5.215214519157222e-05	0.0	0.0
unclassified_IMCC26256	0.0	0.0	0.0	0.0026481630463931352	0.0	8.375910880308233e-05	0.0014042126379137413	1.742342405129456e-05	8.060615831049492e-05	0.002654062897654972	0.0006128224076710946	0.0	0.001790556984910646	2.0682523267838682e-05	1.646822456071011e-05
unclassified_IS_44	0.0	0.0	0.0	0.0	0.0	2.0939777200770582e-05	0.0	0.0	4.030307915524746e-05	0.0	9.012094230457272e-05	0.00023576351106274936	1.7384048397190733e-05	0.0	0.0
unclassified_Iamia	0.0	0.0	2.9622607974406075e-05	0.0037878787878787884	0.0	0.0006491330932238881	0.0022066198595787363	6.969369620517824e-05	0.0010680315976140575	0.0057444101072532255	0.0023972170653016353	0.0007798331519767864	0.0023989986788123213	0.0	0.0
unclassified_IheB3_7	0.0	0.0	0.0	0.0	0.0	0.0	0.0	0.0	0.0	0.0	0.0	0.00012694958287994197	0.0	0.0	0.0
unclassified_Ilumatobacter	1.7405228530650607e-05	0.0	0.0	0.0	1.8798052521758747e-05	6.281933160231175e-05	0.00029318725406990204	1.742342405129456e-05	8.060615831049492e-05	0.0	0.0002343144499918891	0.00023576351106274936	5.215214519157222e-05	0.0	1.646822456071011e-05
unclassified_Ilumatobacteraceae	0.0	0.0	0.00022216955980804552	0.003301823545186377	0.0	0.002784990367702487	0.0022837744001234475	0.00031362163292330213	0.003244397871997421	0.005689874568260317	0.007570159153584111	9.067827348567284e-05	0.003389889437452193	0.0	0.0004611102876998831
unclassified_Incertae_Sedis	0.0	0.0	0.0	0.0	1.8798052521758747e-05	0.00035597621241309995	0.0	1.742342405129456e-05	0.00018136385619861359	1.8178512997636796e-05	0.0002343144499918891	0.00016322089227421111	6.953619358876295e-05	0.0	0.0
unclassified_JG30_KF_CM45	0.0	0.0	0.0	0.00030168946098149636	0.0	0.0	0.0001697399891983643	0.0	6.045461873287119e-05	3.635702599527359e-05	0.0002343144499918891	0.0	1.7384048397190733e-05	0.0	0.0
unclassified_JGI_0001001_H03	0.0	0.0	0.0	0.0	0.0	0.0	0.0	0.0	4.030307915524746e-05	0.0	0.00016221769614823092	0.0	1.7384048397190733e-05	4.136504653567735e-05	0.0
unclassified_JTB255_marine_benthic_group	0.0	0.0	0.0	0.0	0.0	0.0	0.0	0.0	0.0	0.0	0.0	0.00012694958287994197	0.0	0.0	0.0
unclassified_JdFR_76	0.0	0.0	0.0	0.0	0.0	0.0	0.0	0.0	0.0	0.0	0.0	0.00014508523757707654	0.0	0.0	0.0
unclassified_Johnsonella	0.0	0.0013114109142173336	0.0	0.002145347278090641	0.004361148185048029	0.0	0.0	0.0	0.00044333387070772214	0.0	0.0	0.0	0.0	0.0034126163391933807	0.0
unclassified_KD3_10	0.0	0.0	0.0	0.0	0.0	0.0	7.715454054471106e-05	0.0	0.0	0.0	0.0	0.0	0.0	0.0	0.0
unclassified_KF_JG30_B3	0.0	0.0	0.0	0.0	0.0	0.0002303375492084764	0.0	5.227027215388368e-05	0.00010075769788811864	0.00012724959098345758	0.0004325805230619491	0.0	8.69202419859537e-05	0.0	0.0
unclassified_KI89A_clade	0.0	0.0	0.0	0.0	0.0	0.0	0.0	0.0	0.0	0.0	0.0	0.0001088139281828074	0.0	0.0	0.0
unclassified_Kangiellaceae	0.0	0.0	1.4811303987203037e-05	0.0	0.0	0.0	0.0	0.0	0.0	3.635702599527359e-05	0.0	3.6271309394269135e-05	0.0	0.0	0.0
unclassified_Kiloniellaceae	1.7405228530650607e-05	0.0	2.9622607974406075e-05	0.0	0.0	0.0	0.0	1.742342405129456e-05	0.0	0.0	0.0	0.0007435618425825173	0.0	0.0	1.646822456071011e-05
unclassified_LCP_80	0.0	0.0	1.4811303987203037e-05	0.0	0.0	0.0	0.0	0.0	0.0	0.0	0.0	0.00012694958287994197	0.0	0.0	1.646822456071011e-05
unclassified_LWQ8	0.0	0.0	0.0	0.002866049879324216	1.8798052521758747e-05	2.0939777200770582e-05	0.0020060180541624875	1.742342405129456e-05	2.015153957762373e-05	0.0028176695146337016	0.00014419350768731635	0.0	0.0014950281621584035	0.0	0.0
unclassified_Lachnoclostridium	0.002750026107842796	0.0	7.405651993601516e-05	6.704210244033253e-05	0.0	0.00035597621241309984	0.0	0.0004530090253336586	0.0012896985329679186	0.0	0.002992015284511815	0.00034457743924555686	0.0007127459842848202	0.0013857290589451912	0.0007246018806712448
unclassified_Lachnospiraceae	0.029049326417655855	0.0010819140042293003	0.0011849043189762426	0.0006536604987932421	0.0004887493655657273	0.025755925956947808	0.0003394799783967286	0.0011847928354880302	0.008826374334999193	0.000527176876931467	0.008255078315098866	0.003046789989118607	0.003720186356998819	0.00045501551189245087	0.013965054427482172
unclassified_Lachnospiraceae_NK4A136_group	0.030615796985414417	0.00018031900070488336	0.002206884294093252	0.00048605524269241087	0.00020677857773934618	0.002010218611273976	6.172363243576884e-05	0.000714360386103077	0.001108334676769305	0.00021814215597164155	0.00757015915358411	0.006510700036271311	0.0002259926291634796	0.0003309203722854188	0.01577655912916029
unclassified_Lachnospiraceae_UCG_001	0.0	0.0	0.0	0.0	3.7596105043517494e-05	0.0001256386632046235	0.0	3.484684810258912e-05	0.00048363694986296965	0.0	5.407256538274364e-05	1.8135654697134567e-05	6.953619358876295e-05	2.0682523267838682e-05	0.0
unclassified_Lachnospiraceae_UCG_006	6.962091412260243e-05	0.0	0.0	0.0	0.0	0.0	0.0	0.0	0.0	0.0	0.0	0.0	0.0	0.0	0.000148214021046391
unclassified_Lachnospirales	0.0	0.0	1.4811303987203037e-05	0.0	0.0	0.0	0.0	3.484684810258912e-05	8.060615831049492e-05	0.0	9.012094230457272e-05	1.8135654697134567e-05	0.0	0.0	0.0
unclassified_Latescibacteraceae	0.0	0.0	5.924521594881215e-05	0.0	0.0	2.0939777200770582e-05	0.0	0.0	0.0	0.0006544264679149245	0.0004506047115228637	0.003300689154878491	0.0	0.0	6.587289824284044e-05
unclassified_Lautropia	1.7405228530650607e-05	0.0	0.0	0.0	0.0	0.00029315688081078817	0.0	0.0	0.0007657585039497018	0.00019996364297400476	0.0005046772769056073	1.8135654697134567e-05	0.00017384048397190734	0.0	0.0
unclassified_Legionella	0.0	0.0	0.0	0.0003519710378117458	0.0	0.0	0.0	0.0	0.0	0.00010907107798582076	0.0	0.0	0.00015645643557471662	0.0	0.0
unclassified_Lentimicrobiaceae	0.0	0.0	0.0	0.0	0.0	0.0	0.0	0.0	0.0	0.0	0.0	0.0001088139281828074	0.0	0.0	0.0
unclassified_Lentimicrobium	0.0	0.0004426011835483501	0.0	0.00046929471708232774	0.0026129293005244646	0.0	1.543090810894221e-05	0.0	0.00018136385619861359	0.0	0.0	0.0	0.0	0.0018200620475698035	0.0
unclassified_Leptolyngbya_PCC_6306	0.00013924182824520486	0.0	0.0	3.3521051220166265e-05	0.0	0.0	0.0	3.484684810258912e-05	0.0	0.0	3.604837692182909e-05	7.254261878853827e-05	0.0	0.0	1.646822456071011e-05
unclassified_Leptolyngbyaceae	1.7405228530650607e-05	0.0	0.0	1.6760525610083132e-05	0.0	0.0	1.543090810894221e-05	1.742342405129456e-05	0.0	0.0	0.0	1.8135654697134567e-05	3.4768096794381466e-05	0.0	0.0
unclassified_Leptotrichia	0.0	0.0	0.0	0.0	0.00105269094121849	0.0	0.0	0.0	0.0	0.0	0.0	0.0	0.0	0.0010134436401240954	0.0
unclassified_Limibaculum	0.0	0.0	1.4811303987203037e-05	0.001156476267095736	0.0	0.0	0.0007869763135560528	0.0	0.0	0.002017814942737684	0.0	0.00014508523757707654	0.0007648981294763924	0.0	3.293644912142022e-05
unclassified_Limnobacter	5.2215685591951816e-05	0.0	0.0	0.0006033789219629927	0.0	0.0001884579948069353	0.0005709436000308617	0.0	0.00036272771239722717	0.0012179603708416652	0.0	9.067827348567284e-05	0.0008692024198595367	0.0	0.0
unclassified_Limnochordaceae	0.0	0.0	0.0	0.0	0.0	0.0	0.00012344726487153768	0.0	0.0	0.0	0.0	0.0	0.0	0.0	0.0
unclassified_Longimicrobiaceae	0.00012183659971455425	0.0	0.0	0.0009721104853848217	0.0	0.00035597621241309984	0.0013270580973690305	1.742342405129456e-05	0.00040303079155247463	0.002199600072714052	3.604837692182909e-05	3.6271309394269135e-05	0.0012516514845977331	2.0682523267838682e-05	0.0
unclassified_Longimicrobium	0.0	0.0	0.0	0.000251407884151247	0.0	0.00018845799480693523	0.00013887817298047992	0.0	0.00016121231662098983	9.089256498818396e-05	1.8024188460914547e-05	0.0	6.953619358876295e-05	0.0	0.0
unclassified_Longispora	0.0	0.0	0.00010367912791042124	0.0	0.0	0.0	4.629272432682664e-05	0.0	0.0	0.0	0.0	0.0	3.4768096794381466e-05	0.0	0.0
unclassified_MND1	0.0	0.0	1.4811303987203037e-05	1.6760525610083132e-05	0.0	0.0001256386632046235	9.258544865365329e-05	1.742342405129456e-05	0.0002619700145091085	9.089256498818396e-05	0.0005046772769056073	3.6271309394269135e-05	0.00029552882275224256	0.0	0.0
unclassified_MSBL8	0.0	0.0	0.0	0.0	0.0	0.0	0.0	0.0	0.0	0.0	0.0	5.44069640914037e-05	0.0	0.0	0.0
unclassified_MSB_1D1	0.0	0.0	0.0	0.0	0.0	0.0	0.0	0.0	0.0	0.0	0.0	7.254261878853827e-05	0.0	0.0	0.0
unclassified_Magnetospiraceae	0.0	0.0	0.0	0.0	0.0	0.0	9.258544865365329e-05	0.0	0.0	0.0	0.0	0.0	0.0	0.0	0.0
unclassified_Marvinbryantia	0.0	0.0	0.0	5.028157683024939e-05	1.8798052521758747e-05	4.1879554401541165e-05	3.086181621788442e-05	6.969369620517824e-05	0.0	1.8178512997636796e-05	1.8024188460914547e-05	3.6271309394269135e-05	6.953619358876295e-05	0.00012409513960703203	3.293644912142022e-05
unclassified_Methyloligellaceae	0.0	0.0	1.4811303987203037e-05	0.0	0.0	0.0	0.0	0.0	0.0	0.0	0.0	0.0002176278563656148	0.0	0.0	0.0
unclassified_Methylophagaceae	0.0	0.0	0.0	0.0	0.0	0.0	0.0	0.0	0.0	0.0	0.0	0.00019949220166848026	0.0	0.0	0.0
unclassified_Micavibrionales	0.0	0.0	0.0	0.0	0.0	0.0	0.0	0.0	0.00010075769788811867	0.0	0.0	0.0	0.0	0.0	0.0
unclassified_Microscillaceae	0.0	0.0	0.00016292434385923338	0.000385492089031912	1.8798052521758747e-05	8.375910880308233e-05	0.0004474963351593241	3.484684810258912e-05	0.00012090923746574241	0.001054353753862934	0.00025233863845280365	0.0	0.0007127459842848202	0.0	0.0
unclassified_Microtrichaceae	0.0	0.0	1.4811303987203037e-05	0.0	0.0	0.0	0.0	0.0	0.0	0.0	0.0	0.000253899165759884	0.0	0.0	0.0
unclassified_Microtrichales	1.7405228530650607e-05	0.0	1.4811303987203037e-05	0.005296326092786271	3.7596105043517494e-05	0.0013192059636485468	0.0050459069516241035	0.0006098198417953095	0.0012695469933902952	0.006980548991092528	0.0027216524575980968	0.00043525571273122967	0.004276475905708922	6.204756980351603e-05	4.940467368213034e-05
unclassified_Microvirga	0.0	0.0	0.0	0.000502815768302494	0.0	0.0002303375492084764	0.0004937890594861507	3.484684810258912e-05	0.0002821215540867322	5.453553899291038e-05	0.0008471368576629838	0.0	0.0004172171615325777	0.0	0.0
unclassified_Moduliflexaceae	0.0	0.0	1.4811303987203037e-05	0.0	0.0	0.0	0.0	0.0	0.0	0.0	0.0	0.0017410228509249187	0.0	0.0	0.0
unclassified_Monoglobus	1.7405228530650607e-05	0.0	0.0	0.0	0.0	0.0	0.0	3.484684810258912e-05	6.045461873287119e-05	0.0	0.00012616931922640183	0.0	5.215214519157221e-05	0.0	0.0001976186947285213
unclassified_Moraxella	0.0	0.0	0.0	0.0	0.0	0.0	0.0	0.0	0.0	0.0	0.0	5.44069640914037e-05	0.0	0.0	0.0
unclassified_Moryella	0.0	0.00022949690998803334	0.0	0.0	0.0012030753613925598	0.0	0.0	0.0	0.0	0.0	0.0	0.0	0.0	0.0008479834539813858	0.0
unclassified_Muribaculaceae	0.1702405402582936	0.004786649836893268	0.0015996208306179275	0.0012235183695360687	0.0008459123634791437	0.07398023285032249	0.00015430908108942209	0.002543819911489006	0.014710623891665326	0.0017814942737684055	0.012725077053405668	0.02257889009793253	0.0067102426813156245	0.0010548086866597724	0.08910956309800239
unclassified_Mycoplasma	0.0	0.0	0.0	0.0	0.0	0.00014657844040539408	0.0	0.0	0.0	0.0	1.8024188460914547e-05	0.0	3.4768096794381466e-05	0.0	0.0
unclassified_Myxococcaceae	0.0	0.0	0.0	0.0009888710109949047	0.0	6.281933160231175e-05	0.0004629272432682664	1.742342405129456e-05	0.00010075769788811864	0.0012543173968369388	0.0003424595807573764	0.0	0.0007127459842848202	0.0	0.0
unclassified_NK4A214_group	0.0	0.0	0.0	0.0	0.0	2.0939777200770582e-05	0.0	1.742342405129456e-05	4.030307915524746e-05	0.0	0.00010814513076548728	1.8135654697134567e-05	1.7384048397190733e-05	2.0682523267838682e-05	0.00024702336841065167
unclassified_NS4_marine_group	0.0	0.0	0.0	0.0	0.0	0.0	0.0	1.742342405129456e-05	0.0	0.0	0.0	0.0012694958287994198	0.0	0.0	0.0
unclassified_NS5_marine_group	0.0	0.0	0.0	0.0	0.0	0.0	0.0	0.0006969369620517824	0.0	0.0	0.0	0.0	0.0	0.0	0.0003458327157749123
unclassified_NS9_marine_group	0.0	0.0	0.0	0.0	0.0	0.0	0.0	0.0	8.060615831049492e-05	0.0	0.0	0.0	0.0	0.0	0.0
unclassified_Natranaerovirga	0.0	0.0	1.4811303987203037e-05	0.0	0.0	0.0	0.0	0.0	0.0	0.0	0.0	0.0003627130939426913	0.0	0.0	0.0
unclassified_Negativibacillus	0.0010791241689003376	0.0	2.9622607974406075e-05	0.0	0.0	0.00010469888600385292	0.0	0.00010454054430776735	0.000443333870707722	0.0	0.0004866530884446928	0.00012694958287994197	0.00012168833878033516	0.0	0.0015644813332674604
unclassified_Neisseriaceae	0.0	0.0	0.0	0.0	0.0	0.0	0.0	0.0	0.0	0.00047264133793855663	0.0	0.0	0.0	0.0	0.0
unclassified_Niastella	0.0	0.0	0.0	0.0	0.0	0.0001884579948069353	0.0	1.742342405129456e-05	4.030307915524746e-05	0.0	0.0005947982192101801	0.0	0.00010430429038314442	0.0	0.0
unclassified_Nibrella	0.0	0.0	0.0	0.0	0.0	0.0001256386632046235	0.0	0.0	4.030307915524746e-05	0.0	0.0	1.8135654697134567e-05	0.0	0.0	0.0
unclassified_Nitriliruptoraceae	0.0	0.0	0.0	0.00013408420488066506	0.0	0.0	0.0	0.0	0.0	0.0	0.0	0.0	0.0	0.0	0.0
unclassified_Nitrolancea	0.0	0.0	0.0	6.704210244033253e-05	0.0	0.0	0.0	0.0	0.0	0.0	0.0	0.0	0.0	0.0	0.0
unclassified_Nitrospira	0.0	0.0	0.0	0.0	0.0	8.375910880308233e-05	0.00015430908108942209	0.0	8.060615831049492e-05	0.0	0.00016221769614823092	0.0	0.00012168833878033516	0.0	0.0
unclassified_Nocardioides	0.0	0.0	0.0	0.000251407884151247	0.0	0.0	0.0	0.0	0.0	0.00014542810398109434	0.0	0.0	0.0	0.0	0.0
unclassified_Nordella	0.0	0.0	0.0	0.00031844998659157954	0.0	0.00010469888600385292	0.0	0.0	0.00010075769788811867	0.00036357025995273584	0.00039653214614012003	0.0	0.00015645643557471664	0.0	0.0
unclassified_Nostocaceae	1.7405228530650607e-05	0.0	0.0	0.0	0.0	0.0	0.0	0.0	0.0	0.0	0.0	3.6271309394269135e-05	1.7384048397190733e-05	0.0	1.646822456071011e-05
unclassified_Noviherbaspirillum	0.0	0.0	0.0	1.6760525610083132e-05	0.0	0.0	1.543090810894221e-05	0.0	0.0	0.00019996364297400476	0.0	0.0	0.00017384048397190734	0.0	0.0
unclassified_Novosphingobium	0.0	0.0	0.0	0.0001005631536604988	0.0	0.0003978557668146411	9.258544865365329e-05	1.742342405129456e-05	0.0006045461873287119	0.00018178512997636797	9.012094230457272e-05	1.8135654697134567e-05	6.953619358876295e-05	0.0	0.0
unclassified_OM27_clade	0.0	0.0	0.0	8.380262805041566e-05	0.0	2.0939777200770582e-05	0.0003549108865056709	0.0	0.0	0.00041810579894564624	0.0	5.44069640914037e-05	0.00010430429038314442	0.0	0.0
unclassified_OM60_NOR5__clade	0.0	0.0	0.0	0.00046929471708232774	0.0	0.0	0.0	0.0	0.0	3.635702599527359e-05	0.0	0.000544069640914037	0.0	0.0	0.0
unclassified_Odoribacter	0.0	0.0	5.924521594881215e-05	3.3521051220166265e-05	0.0	0.0007119524248261999	1.543090810894221e-05	0.0005052792974875422	0.0020756085764952444	0.0	0.003532740938339252	0.00034457743924555686	0.0005910576455044849	0.0014891416752843846	6.587289824284044e-05
unclassified_Ohtaekwangia	0.0	0.0	0.0	5.028157683024939e-05	0.0	0.0	0.0	0.0	0.00030227309366435593	0.0	0.0001802418846091455	0.0011244105912223432	5.215214519157221e-05	0.0	0.0
unclassified_Oligoflexaceae	0.0	0.0	0.0	0.00031844998659157954	0.0	6.281933160231175e-05	0.0001388781729804799	0.0	8.060615831049492e-05	0.00016360661697873113	1.8024188460914547e-05	0.0	6.953619358876295e-05	0.0	0.0
unclassified_Oligoflexia	0.0	0.0	0.0	0.0	0.0	0.0	0.0	0.0	0.0	9.089256498818396e-05	0.0	0.0	0.0	0.0	0.0
unclassified_Oligoflexus	0.0	0.0	0.0	0.0002011263073209976	0.0	0.00018845799480693523	0.0	0.0	0.00010075769788811867	9.089256498818396e-05	0.0	1.8135654697134567e-05	0.00010430429038314445	0.0	0.0
unclassified_Opitutaceae	0.0	0.0	0.0	0.0	0.0	0.0	0.0	0.0	0.0	0.0	0.0	0.0	5.215214519157222e-05	0.0	0.0
unclassified_Oscillibacter	0.0	0.0	4.44339119616091e-05	8.380262805041566e-05	0.0	0.0002722171036100176	0.0	0.0002961982088720076	0.0010075769788811862	0.0	0.0015681043960995653	0.0001813565469713457	0.0003650650163410055	0.0	0.0
unclassified_Oscillospiraceae	0.006439934556340725	0.0	0.0001333017358848273	3.3521051220166265e-05	7.519221008703499e-05	0.0016333026216601054	9.258544865365329e-05	0.0006795135380004878	0.0027406093825568275	1.8178512997636796e-05	0.0035687893152610813	0.0004715270221254988	0.0007301300326820108	0.00326783867631851	0.003491263606870544
unclassified_Oscillospirales	0.0	0.0	0.0	0.0	0.0	0.0	0.0	0.0	4.030307915524746e-05	0.0	5.407256538274364e-05	0.0	3.4768096794381466e-05	0.0	0.0
unclassified_P3OB_42	0.0	0.0	0.00019254695183363942	0.000770984178063824	7.519221008703499e-05	0.00014657844040539406	0.000509219967595093	1.742342405129456e-05	0.00022166693535386104	0.0017814942737684055	0.0009552819884284711	0.0072361262241566904	0.00033029691954662395	0.0	0.000148214021046391
unclassified_PHOS_HE36	0.0	0.0	2.9622607974406075e-05	0.0	0.0	0.0	0.0	0.0	0.0	1.8178512997636796e-05	0.0	0.001215088864708016	0.0	0.0	0.0
unclassified_PMMR1	0.0	0.0	0.0	0.0004022526146419952	0.0	0.0001046988860038529	0.0004012036108324975	0.00019165766456424017	6.045461873287119e-05	0.0007634975459007452	0.00012616931922640183	1.8135654697134567e-05	0.0004693693067241499	0.0	0.0
unclassified_PS1_clade	0.0	0.0	0.0	0.0	0.0	0.0	0.0	0.0	0.0	0.0	0.0	0.0001088139281828074	0.0	0.0	0.0
unclassified_PS_B29	0.0	0.0	0.0	0.0	0.0	0.0	0.0	0.0	0.0	9.089256498818396e-05	0.0	3.6271309394269135e-05	0.0	0.0	0.0
unclassified_Paenibacillus	0.0	0.0	0.0	0.003368865647626709	0.0	4.1879554401541165e-05	0.0024843762055396963	0.0	0.00010075769788811864	0.002490456280676241	0.00014419350768731635	0.0	0.001721020791321883	0.0	0.0
unclassified_Pajaroellobacter	1.7405228530650607e-05	0.0	0.0	0.000385492089031912	0.0	4.1879554401541165e-05	0.0006789599567934572	3.484684810258912e-05	6.045461873287119e-05	0.00019996364297400468	0.0	0.0	0.00012168833878033516	0.0	0.0
unclassified_Papillibacter	0.0005743725415114701	0.0	0.0	0.0	0.0	0.0	0.0	0.0	0.0	0.0	0.0	0.0	0.0	0.0	0.0006751972069891143
unclassified_Parabacteroides	0.0	0.0	2.9622607974406075e-05	5.028157683024939e-05	0.0	0.000502554652818494	3.086181621788442e-05	0.0004007387531797749	0.0012090923746574235	1.8178512997636796e-05	0.002289071934536148	0.00023576351106274936	0.0005389055003129127	0.0	0.0
unclassified_Parabacteroides_sp._Marseille_P4001	0.0	0.0	7.405651993601516e-05	5.028157683024939e-05	0.0	0.00035597621241309995	1.543090810894221e-05	0.0002265045126668293	0.0011284862163469288	1.8178512997636796e-05	0.0017122979037868821	0.00023576351106274936	0.00048675335512134073	2.0682523267838682e-05	0.0
unclassified_Parahaliea	0.0	0.0	0.0	0.0	0.0	0.0	0.0	0.0	0.0	0.0	0.0	1.8135654697134567e-05	0.0	0.0	0.00031289626665349215
unclassified_Parvibacter	0.00010443137118390363	0.0	0.0	0.0	0.0	8.375910880308233e-05	0.0	0.0	0.0	0.0	0.0	0.0	0.0	0.0	8.234112280355055e-05
unclassified_Parvibaculales	0.0	0.0	1.4811303987203037e-05	0.0	0.0	0.0	0.0	0.0	0.0	0.0	0.0	0.00019949220166848026	0.0	0.0	0.0
unclassified_Parviterribacter	0.0	0.0	0.0	0.000251407884151247	0.0	0.0	0.0001388781729804799	0.0	0.00034257617281960344	0.0002726776949645519	0.0	1.8135654697134567e-05	0.0002086085807662889	0.0	0.0
unclassified_Patulibacter	0.0	0.0	0.0	0.0	0.0	0.0	7.715454054471106e-05	0.0	0.0	0.00036357025995273584	3.604837692182909e-05	0.0	0.00019122453236909806	0.0	0.0
unclassified_Pedosphaeraceae	0.0	0.0	0.0	1.6760525610083132e-05	0.0	0.00014657844040539408	0.0008332690378828794	0.0	0.00010075769788811864	0.0005635339029267406	0.0003424595807573764	0.0	5.215214519157221e-05	0.0	0.0
unclassified_Pelagibius	0.0	0.0	0.0	0.0	0.0	0.0	0.0	0.0	0.0	0.0	0.0	7.254261878853827e-05	0.0	0.0	0.0
unclassified_Peptococcaceae	0.0025759738225362896	0.00018031900070488336	0.0	0.0	0.00030076884034814	0.0002303375492084764	0.0	5.227027215388368e-05	0.0001410607770433661	1.8178512997636796e-05	0.0003424595807573764	3.6271309394269135e-05	1.7384048397190733e-05	0.00014477766287487073	0.0017126953543138517
unclassified_Peredibacter	0.0	0.0	0.0	0.0	0.0	0.0	0.0	0.0	0.0	7.271405199054717e-05	0.0	0.0	1.7384048397190733e-05	0.0	0.0
unclassified_Persicirhabdus	0.0	0.0	0.0	0.0	0.0	0.0	0.0	0.0	0.0	0.00012724959098345758	0.0	1.8135654697134567e-05	0.0	0.0	0.0
unclassified_Phaselicystis	0.0	0.0	0.0	0.0	0.0	0.0	0.0	0.0	0.0	0.0	0.0	0.00014508523757707654	0.0	0.0	0.0
unclassified_Phormidiaceae	0.0	0.0	0.0	0.0	0.0	4.1879554401541165e-05	0.0	0.0	0.00010075769788811867	0.0	1.8024188460914547e-05	0.0	0.0	0.0	0.0
unclassified_Phreatobacter	0.0	0.0	0.0	0.000251407884151247	0.0	0.0	0.00016973998919836433	0.0	0.0	0.00019996364297400476	3.604837692182909e-05	0.0	0.0001390723871775259	0.0	0.0
unclassified_Phycisphaeraceae	0.0	0.0	0.0	0.0	0.0	0.0	0.0	0.0	0.0	9.089256498818396e-05	0.0	0.00012694958287994197	0.0	0.0	0.0
unclassified_Pla1_lineage	0.0	0.0	0.0	0.0	0.0	0.0	0.0	0.0	0.0	0.0	0.0	5.44069640914037e-05	0.0	0.0	0.0
unclassified_Planctomycetales	0.0	0.0	0.0	0.0	0.0	0.0	0.0002314636216341332	0.0	0.0	0.0	0.0	0.0	0.00012168833878033516	0.0	0.0
unclassified_Polyangiaceae	0.0	0.0	0.0	0.00033521051220166266	0.0	2.0939777200770582e-05	0.0	0.0	0.0	0.0	9.012094230457272e-05	0.0	0.0	0.0	0.0
unclassified_Polyangium	0.0	0.0	0.0	0.0	0.0	0.0	0.0	0.0	0.0	5.453553899291038e-05	0.0	0.0	0.0	0.0	0.0
unclassified_Porphyromonas	0.0	0.0	0.0001777356478464364	0.0	0.0	0.0	0.0	0.0	0.0	0.0	1.8024188460914547e-05	0.0001813565469713457	0.0	0.0	0.0
unclassified_Prevotella	0.0008528561980018798	0.0004426011835483501	0.0003554712956928728	0.0045085813891123615	0.00011278831513055249	0.0	0.0	0.0013764505000522704	0.0	0.0	0.0	0.0006166122597025753	0.0	0.0001654601861427094	1.646822456071011e-05
unclassified_Prevotella_7	0.0	3.2785272855433335e-05	0.0	0.000502815768302494	0.003928792977047578	0.0	0.0	0.0	0.0	0.0	0.0	0.0	0.0	0.005274043433298862	0.0
unclassified_Prevotellaceae	0.0002610784279597591	0.0	0.0	0.00036873156342182885	0.0	0.0037691598961387047	1.543090810894221e-05	1.742342405129456e-05	0.0006246977269063356	0.0003090347209598255	0.0009012094230457274	0.0020130576713819365	0.0002781447743550518	4.136504653567735e-05	0.003112494441974211
unclassified_Prevotellaceae_NK3B31_group	0.0	0.0010819140042293003	0.0	0.0	0.0	0.0	0.0	0.0	2.015153957762373e-05	0.0	0.0	0.0	0.0	0.0	9.880934736426066e-05
unclassified_Prevotellaceae_UCG_001	0.005482646987154941	0.0011802698227956002	0.0	0.00013408420488066506	3.7596105043517494e-05	0.01149593768322305	1.543090810894221e-05	3.484684810258912e-05	0.0015516685474770274	5.453553899291038e-05	0.0009913303653503005	0.002013057671381937	0.0008692024198595367	0.0	0.0017621000279959816
unclassified_Prolixibacteraceae	0.0	0.0	4.44339119616091e-05	0.0	0.0	0.0	0.0	0.0	0.0	0.0	0.0	0.0011244105912223432	0.0	0.0	0.0
unclassified_Propionibacteriaceae	0.0	0.0	0.0	0.0	0.0	4.1879554401541165e-05	0.0	3.484684810258912e-05	2.015153957762373e-05	0.0	0.00021629026153097456	0.0	1.7384048397190733e-05	0.0	1.646822456071011e-05
unclassified_Propioniciclava	0.0	0.0	0.0	0.0	0.0	0.0	0.0	0.0009931351709237901	0.0	0.0	0.0	0.0	0.0	0.0	0.0
unclassified_Prosthecobacter	0.0	0.0	0.0	0.0	0.0	0.0	0.0002314636216341332	0.0	0.0	0.00010907107798582076	0.0	0.0	1.7384048397190733e-05	0.0	0.0
unclassified_Pseudahrensia	0.0	0.0	0.0	0.0	0.0	0.0	0.0	0.0	0.0	0.0	0.0	0.0003808487486398259	0.0	0.0	1.646822456071011e-05
unclassified_Pseudofulvimonas	0.0	0.0	0.0	3.3521051220166265e-05	0.0	0.0	0.0005246508757040352	1.742342405129456e-05	0.0	0.0006907834939101983	0.0	0.0	0.0008692024198595369	0.0	0.0
unclassified_Pseudohongiella	0.0	0.0	0.0	0.0	0.0	0.0	0.0	0.0	0.0	0.0	0.0004506047115228637	0.0	0.0	0.0	0.0
unclassified_Pseudolabrys	0.0	0.0	0.0	0.00033521051220166266	0.0	0.0	0.00037034179461461315	0.0	0.00012090923746574241	0.0007271405199054718	0.00016221769614823092	0.0	0.0003129128711494333	0.0	0.0
unclassified_Pseudonocardia	0.0	0.0	0.0	0.0	0.0	4.1879554401541165e-05	0.0	1.742342405129456e-05	4.030307915524746e-05	0.0	5.407256538274364e-05	0.0	0.0	0.0	0.0
unclassified_Pseudonocardiaceae	0.0	0.0	0.0	0.0001005631536604988	0.0	0.0	0.0	0.0	0.0	1.8178512997636796e-05	0.0	0.0	1.7384048397190733e-05	0.0	0.0
unclassified_Psychroglaciecola	0.0	0.0	0.0	0.0	0.0	0.00014657844040539408	0.0	3.484684810258912e-05	0.0002619700145091085	1.8178512997636796e-05	0.0005407256538274366	0.0	8.692024198595367e-05	0.0	0.0
unclassified_Puia	0.0	0.0	0.0	0.0	0.0	0.0001884579948069353	0.0	1.742342405129456e-05	0.00012090923746574241	0.0	0.0008471368576629838	0.0	8.692024198595367e-05	0.0	1.646822456071011e-05
unclassified_Pygmaiobacter	8.702614265325304e-05	0.0	0.0	0.0	0.0	0.0	0.0	0.0	0.0	0.0	0.0	0.0	0.0	0.0	0.0
unclassified_Quadrisphaera	0.0	0.0	0.0	0.00033521051220166266	0.0	0.0	0.0001697399891983643	0.0	0.0	0.00010907107798582076	0.0	0.0	0.00020860858076628884	0.0	1.646822456071011e-05
unclassified_R76_B128	0.0	0.0	0.0	0.0	0.0	0.0	0.0	0.0	0.0	0.0	0.0	7.254261878853827e-05	0.0	0.0	0.0
unclassified_RB41	0.0	0.0	0.0	0.0001005631536604988	0.0	0.000251277326409247	0.00015430908108942209	3.484684810258912e-05	0.0006448492664839593	1.8178512997636796e-05	0.0010093545538112148	0.0	0.00017384048397190734	0.0	0.0
unclassified_RF39	0.0019841960524941693	0.0	0.0	0.0	1.8798052521758747e-05	6.281933160231175e-05	1.543090810894221e-05	0.00010454054430776735	4.030307915524746e-05	0.0	0.0002343144499918891	3.6271309394269135e-05	1.7384048397190733e-05	0.0	0.00031289626665349215
unclassified_Reyranellaceae	0.0	0.0	0.0	0.0	0.0	2.0939777200770582e-05	0.0	0.0	2.015153957762373e-05	0.0	0.00012616931922640183	0.0	1.7384048397190733e-05	0.0	0.0
unclassified_Rhabdobacter	0.0	0.0	0.0	0.0	0.0	6.281933160231175e-05	0.0001388781729804799	0.0	6.045461873287119e-05	0.00019996364297400476	0.0	0.0	5.215214519157222e-05	0.0	0.0
unclassified_Rhizobiales	0.0	0.0	0.0	0.00385492089031912	0.0	0.0009213501968339058	0.0013579199135869146	0.00013938739241035647	0.0019345477994518782	0.0018723868387565895	0.0024152412537625494	5.44069640914037e-05	0.0023468465336207492	0.0	0.0
unclassified_Rhizobiales_Incertae_Sedis	0.0	0.0	1.4811303987203037e-05	0.0	0.0	0.0006491330932238881	0.0	6.969369620517824e-05	0.0005642431081734644	7.271405199054717e-05	0.0012076206268812747	0.0	0.0001390723871775259	0.0	0.0
unclassified_Rhodanobacteraceae	0.0	0.0	0.0	0.005396889246446769	0.0	0.0	0.004428670627266415	6.969369620517824e-05	8.060615831049492e-05	0.009198327576804218	5.407256538274364e-05	1.8135654697134567e-05	0.0051109102287740776	0.0	1.646822456071011e-05
unclassified_Rhodobacteraceae	5.2215685591951816e-05	0.0	0.0	0.00028492893537141324	0.0	0.0002722171036100176	0.00032404907028778636	3.484684810258912e-05	0.0004231823311300983	0.00036357025995273584	0.000919233611506642	0.001922379397896264	0.00020860858076628884	0.0	0.0001811504701678112
unclassified_Rhodocyclaceae	0.0	0.0	0.0	0.0	0.0	0.0	0.0001388781729804799	0.0	0.0	0.0	0.0	0.0	0.0	0.0	0.0
unclassified_Rhodocytophaga	3.481045706130121e-05	0.0	0.0	0.0005866183963529097	0.0	4.1879554401541165e-05	0.0	0.0	4.030307915524746e-05	0.0	0.00032443539229646184	0.0	6.953619358876295e-05	0.0	0.0
unclassified_Rhodomicrobium	0.0	0.0	0.0	1.6760525610083132e-05	0.0	0.0006910126476254293	0.0	6.969369620517824e-05	0.0010881831371916814	1.8178512997636796e-05	0.002469313819145293	1.8135654697134567e-05	0.0005562895487101036	0.0	0.0
unclassified_Rhodoplanes	0.0	0.0	0.0	0.0	0.0	0.0009841695284362175	0.0005400817838129774	3.484684810258912e-05	0.000906819280993068	0.00023632066896927832	0.0028478217768244983	1.8135654697134567e-05	0.0006258257422988666	2.0682523267838682e-05	0.0
unclassified_Rhodospirillales	0.0	0.0	1.4811303987203037e-05	8.380262805041566e-05	0.0	0.003915738336544099	1.543090810894221e-05	0.00020908108861553474	0.000826213122682573	0.0003817487729503727	0.0013157657576467617	0.00019949220166848026	0.0003998331131353869	2.0682523267838682e-05	0.0
unclassified_Rhodothermaceae	0.0	0.0	4.44339119616091e-05	0.00026816840976133006	0.0	0.0	0.0	0.0	0.0	0.0	0.0	0.001178817555313747	0.0	0.0	1.646822456071011e-05
unclassified_Rickettsiaceae	0.0	0.0	0.0	0.0	0.0	0.0	0.0	0.0	0.0	0.0002726776949645519	0.0	0.0	0.0	0.0	0.0
unclassified_Rikenella	0.0	0.00024588954641575005	0.0	0.0	0.0	0.0	0.0	0.0	0.0	3.635702599527359e-05	0.0	0.0	0.0	0.0	0.0
unclassified_Rikenellaceae_RC9_gut_group	0.0	0.0	0.0	0.0	0.0	0.0	0.0	0.0	0.0	0.0	0.0010634271191939583	0.002067464635473341	0.0	0.0	0.0
unclassified_Rokubacteriales	0.0	0.0	0.0	5.028157683024939e-05	0.0	0.0011098081916408409	0.0	8.71171202564728e-05	0.0013501531517007902	0.0	0.004938627638290586	1.8135654697134567e-05	0.000538905500312913	0.0	0.0
unclassified_Roseburia	0.0007310195982873256	0.0	0.00042952781562888797	0.00036873156342182885	3.7596105043517494e-05	0.0031619063573163587	7.715454054471106e-05	0.0022824685507195873	0.01015637594712236	3.635702599527359e-05	0.016816567834033274	0.0035908596300326437	0.003685418260204436	0.002295760082730093	0.000148214021046391
unclassified_Roseibacillus	0.0	0.0	0.00023698086379524854	0.0	0.0	0.0	0.0	0.0	0.0	0.0	0.0	0.0004352557127312296	0.0	0.0	0.0
unclassified_Roseiflexaceae	0.0	0.0	0.0	3.3521051220166265e-05	0.0	2.0939777200770582e-05	0.0	0.0	0.0	0.00018178512997636792	0.0	0.0	0.0	0.0	0.0
unclassified_Roseomonas	1.7405228530650607e-05	0.0	0.0	0.00028492893537141324	0.0	4.1879554401541165e-05	0.00021603271352519093	1.742342405129456e-05	0.0	0.00018178512997636792	3.604837692182909e-05	0.00016322089227421111	0.00019122453236909806	0.0016132368148914168	0.0
unclassified_Rs_E47_termite_group	0.0	0.0	0.0	0.0	0.0	2.0939777200770582e-05	0.0	0.0	0.0	0.0	0.0	0.0	0.0	0.0	0.0003458327157749123
unclassified_Rubellimicrobium	0.0	0.0	0.0	0.0004190131402520783	0.0	0.000502554652818494	0.00030861816217884417	0.0	0.0007053038852168306	0.0003635702599527359	0.00021629026153097456	5.44069640914037e-05	0.0003129128711494333	0.0	0.0
unclassified_Rubritepida	0.0	0.0	0.0	1.6760525610083132e-05	0.0	0.0	0.0	0.0	4.030307915524746e-05	0.0	0.0	0.0	3.4768096794381466e-05	0.0	0.0
unclassified_Rubrobacter	0.0	0.0	0.0	0.0008045052292839902	0.0	0.0006700728704246587	0.00030861816217884417	5.227027215388368e-05	0.0008866677414154442	0.0007998545718960187	0.0017843946576305402	1.8135654697134567e-05	0.0004519852583269592	0.0	0.0
unclassified_Ruminococcaceae	0.006788039126953738	0.0008196318213858335	4.44339119616091e-05	0.00011732367927058191	3.7596105043517494e-05	0.0005653739844208058	0.00043206542705038185	0.00041816217723106936	0.0012896985329679186	1.8178512997636796e-05	0.0027577008345199268	0.0009974610083424013	0.0005562895487101036	0.005108583247156153	0.0035406682805526743
unclassified_Ruminococcus	0.0	0.0006393128206809501	1.4811303987203037e-05	1.6760525610083132e-05	0.0	0.00014657844040539408	0.0	0.0	0.0	0.0	0.0	0.006528835690968444	1.7384048397190733e-05	0.0	0.0003293644912142022
unclassified_SAR86_clade	0.0	0.0	0.0	0.0	0.0	0.0	0.0	0.00031362163292330213	0.0	0.0	0.0	0.0	0.0	2.0682523267838682e-05	0.0
unclassified_SBR1031	0.0	0.0	0.0	0.0	0.0	8.375910880308233e-05	0.0	0.0	0.00010075769788811864	0.0	0.0004325805230619491	0.0	5.215214519157222e-05	0.0	0.0
unclassified_SB_5	0.0	0.0	0.0	0.0	0.0	0.0	0.0	0.0	0.0	0.0	0.0	0.0013783097569822274	0.0	0.0	0.0
unclassified_SC_I_84	0.0	0.0	0.0	0.0014749262536873154	0.0	0.0003140966580115588	0.0011110253838438394	0.00010454054430776735	0.0012896985329679186	0.00243592074168333	0.002433265442223464	1.8135654697134567e-05	0.0020339336624713164	0.0	1.646822456071011e-05
unclassified_SEEP_SRB1	1.7405228530650607e-05	0.0	7.405651993601516e-05	0.0	0.0	0.0	0.0	0.0	0.0	0.0	0.0	0.002919840406238665	0.0	0.0	0.0
unclassified_SG8_4	0.0	0.0	0.0	0.0	0.0	0.0	0.0	0.0	0.0	0.0	0.0	0.0005077983315197679	0.0	0.0	0.0
unclassified_SM1A02	0.0	0.0	0.0	0.0	0.0	0.0	0.0	0.0	0.0	0.0	9.012094230457272e-05	0.0	3.4768096794381466e-05	0.0	0.0
unclassified_SM23_31	0.0	0.0	0.0	0.0	0.0	0.0	0.0	0.0	0.0	0.0	0.0	0.0001088139281828074	0.0	0.0	0.0
unclassified_SZB50	0.0	0.0	0.0	0.0	0.0	0.0	0.0	0.0	0.0	0.0	0.0	0.00019949220166848026	0.0	0.0	0.0
unclassified_Saccharimonadaceae	0.0	0.0	0.002162450382131643	0.0	0.0	0.0	0.0	0.0	0.0011083346767693052	0.001399745500818033	0.0	0.0	0.0	0.0	0.0
unclassified_Saccharimonadales	0.0	0.0	0.0	0.0003519710378117458	0.0	2.0939777200770582e-05	0.0008178381297739371	0.0	2.015153957762373e-05	0.0010907107798582077	5.407256538274364e-05	0.0	0.00045198525832695907	0.0	0.0
unclassified_Salinarimonas	0.0	0.0	0.0	0.0	0.0	0.0	0.0	0.0	0.0	9.089256498818396e-05	0.0	0.0	0.0	0.0	0.0
unclassified_Sandaracinaceae	0.0	0.0	0.0	0.000770984178063824	0.0	0.0001256386632046235	0.00015430908108942209	1.742342405129456e-05	0.00018136385619861359	0.0002726776949645519	0.0004506047115228637	3.6271309394269135e-05	0.00019122453236909806	0.0	0.0001646822456071011
unclassified_Sandaracinus	0.0	0.0	0.0	0.00016760525610083133	0.0	0.0	6.172363243576884e-05	0.0	0.0	1.8178512997636796e-05	0.0	0.0	1.7384048397190733e-05	0.0	0.0
unclassified_Saprospiraceae	0.0	0.0	0.0018514129984003788	0.0	0.0	0.0	0.0	0.0	2.015153957762373e-05	7.271405199054717e-05	0.0	0.0011425462459194779	1.7384048397190733e-05	0.0	0.000296428042092782
unclassified_Sedimentibacter	0.0	0.0	0.0	0.0	0.0	2.0939777200770582e-05	0.0	0.0	0.00010075769788811867	0.0	7.209675384365819e-05	0.0	3.4768096794381466e-05	0.0	0.0
unclassified_Sedimenticola	0.0	0.0	1.4811303987203037e-05	1.6760525610083132e-05	0.0	0.0	0.0	0.0	0.0	0.0	0.0	9.067827348567284e-05	0.0	0.0	0.0
unclassified_Sedimenticolaceae	1.7405228530650607e-05	0.0	1.4811303987203037e-05	0.0	0.0	0.0	0.00018517089730730652	0.0011673694114367355	0.0	0.0	0.0	0.000961189698948132	0.0	0.0	1.646822456071011e-05
unclassified_Sediminispirochaeta	0.0	0.0	0.0	0.0	0.0	0.0	0.0	0.0	0.0	0.0	0.0	7.254261878853827e-05	0.0	0.0	0.0
unclassified_Segetibacter	1.7405228530650607e-05	0.0	1.4811303987203037e-05	0.0	0.0	0.0004397353212161823	0.0004474963351593241	1.742342405129456e-05	0.00030227309366435593	0.0	0.0001802418846091455	5.44069640914037e-05	8.692024198595367e-05	0.0	0.0
unclassified_Selenomonadaceae	0.0	0.0	1.4811303987203037e-05	0.0	0.0	6.281933160231175e-05	0.0	5.227027215388368e-05	0.00018136385619861359	0.0	0.0003604837692182909	0.0	5.215214519157221e-05	2.0682523267838682e-05	0.0
unclassified_Selenomonadales_bacterium_Marseille_P2399	0.0	0.0	0.0	0.0	0.0	0.0	0.0	1.742342405129456e-05	8.060615831049492e-05	0.0	0.00012616931922640183	1.8135654697134567e-05	5.215214519157222e-05	0.0	0.0
unclassified_Silicimonas	0.0	0.0	0.0	0.0	0.0	0.0	0.0	0.0	0.0	0.0	0.0	0.0001088139281828074	0.0	0.0	0.0
unclassified_Skermanella	0.0	0.0	0.0	0.0	0.0	0.0	0.0	0.0	0.0	0.00018178512997636792	0.0	0.0	1.7384048397190733e-05	0.0	0.0
unclassified_Solemya_velum_gill_symbiont	0.0	0.0	0.0	0.0	0.0	0.0	0.0	0.0	0.0	0.0	0.0	0.0001632208922742111	0.0	0.0	0.0
unclassified_Solirubrobacter	0.0	0.0	0.0	0.003553231429337624	0.0	0.000502554652818494	0.00132705809736903	5.227027215388368e-05	0.0007657585039497018	0.002490456280676241	0.0007389917268974963	5.44069640914037e-05	0.0014776441137612127	0.0	1.646822456071011e-05
unclassified_Solirubrobacteraceae	0.0	0.0	0.0	0.00036873156342182885	7.519221008703499e-05	0.0004187955440154117	0.0004629272432682664	1.742342405129456e-05	0.0005037884894405933	0.0005453553899291038	0.0008471368576629838	3.6271309394269135e-05	0.0005562895487101036	0.0	0.0
unclassified_Solirubrobacterales	0.0	0.0	0.0	0.0	0.0	4.1879554401541165e-05	9.258544865365329e-05	0.0	0.00010075769788811864	0.00021814215597164155	7.209675384365819e-05	1.8135654697134567e-05	5.215214519157221e-05	0.0	0.0
unclassified_Solirubrobacterales_bacterium_67_14	1.7405228530650607e-05	0.0	0.0	0.0	0.0	0.0	0.0	0.0005401261455901314	0.0	9.089256498818396e-05	0.0	0.00012694958287994197	5.215214519157222e-05	0.0	0.0
unclassified_Sorangium	0.0	0.0	0.0	0.0	0.0	0.0	0.0	1.742342405129456e-05	2.015153957762373e-05	0.0	0.00012616931922640183	0.0	3.4768096794381466e-05	0.0	0.0
unclassified_Sphingomonadaceae	3.481045706130121e-05	0.0	1.4811303987203037e-05	0.0024973183159023873	0.0	0.00020939777200770584	0.0012807653730422036	3.484684810258912e-05	0.0003828792519748509	0.00334484639156517	0.0004325805230619491	3.6271309394269135e-05	0.0014254919685696404	0.0	0.0
unclassified_Sphingomonas	0.0	0.0	0.0	0.0	0.0	0.0	0.0	0.0	0.0	0.00018178512997636792	0.0	0.0	0.0	0.0	0.0
unclassified_Spirochaeta	0.0	0.0	0.0	0.0	0.0	0.0	0.0	0.0	0.0	1.8178512997636796e-05	0.0	0.0003808487486398259	0.0	0.0	0.0
unclassified_Spirochaeta_2	0.0	0.0	0.0	0.0	0.0	0.0	0.0	0.0	0.0	0.0	0.0	0.000253899165759884	0.0	0.0	0.0
unclassified_Spirochaetaceae	0.0	0.0	2.9622607974406075e-05	1.6760525610083132e-05	0.0	0.0	0.0005863745081398041	0.0	0.0	1.8178512997636796e-05	0.0	0.0004896626768226333	6.953619358876295e-05	0.0	0.0
unclassified_Spirochaetota	0.0	0.0	0.0	0.0	0.0	0.0	0.0	0.0	0.0	0.0	0.0	0.00014508523757707654	0.0	0.0	0.0
unclassified_Spirosomaceae	0.0	0.0	0.0	0.0	0.0	2.0939777200770582e-05	0.0	0.0	4.030307915524746e-05	0.0	0.0	1.8135654697134567e-05	0.0	0.0	0.0
unclassified_Sporichthyaceae	0.0	0.0	0.0	0.0004190131402520783	0.0	6.281933160231175e-05	0.00020060180541624876	5.227027215388368e-05	0.00016121231662098983	0.0003090347209598255	0.0002343144499918891	0.0	0.00034768096794381473	0.0	1.646822456071011e-05
unclassified_Sporocytophaga	0.0	0.0	0.0	0.0	0.0	0.0	0.00015430908108942209	0.0	0.0	5.453553899291038e-05	0.0	0.0	0.0	0.0	0.0
unclassified_Steroidobacteraceae	0.0	0.0	0.0	0.0	0.0	2.0939777200770582e-05	0.0	1.742342405129456e-05	4.030307915524746e-05	0.0	0.00019826607307006001	0.0	6.953619358876295e-05	0.0	0.0
unclassified_Subgroup_10	5.2215685591951816e-05	0.0	0.0011700930149890394	0.0004022526146419952	0.0	8.375910880308233e-05	0.0001388781729804799	0.0	0.00016121231662098983	0.0005453553899291038	0.001315765757646762	0.007508161044613711	0.0003476809679438148	0.0	9.880934736426066e-05
unclassified_Subgroup_23	0.0	0.0	0.0001333017358848273	0.0	0.0	0.0	0.0	0.0	0.0	7.271405199054717e-05	0.0	0.007091040986579617	0.0	0.0	4.940467368213034e-05
unclassified_Subgroup_7	0.0	0.0	0.0	0.00026816840976133006	0.0	0.0001256386632046235	0.00032404907028778636	1.742342405129456e-05	0.00010075769788811864	0.0003090347209598255	0.0002343144499918891	1.8135654697134567e-05	0.00010430429038314442	0.0	0.000148214021046391
unclassified_Sulfurifustis	0.0	0.0	0.0	0.0	0.0	0.0	1.543090810894221e-05	0.0	0.0	0.0	0.0	0.0	6.953619358876295e-05	0.0	0.0
unclassified_Sumerlaea	0.0	0.0	0.0	0.0021788683293108074	0.0	0.00010469888600385292	0.0017436926163104695	0.0	0.00010075769788811864	0.001945100890747137	3.604837692182909e-05	9.067827348567284e-05	0.0012864195813921144	0.0	0.0
unclassified_Sutterellaceae	0.0	0.0	0.0	0.0	0.0	0.0004187955440154117	0.0	5.227027215388368e-05	0.00044333387070772214	0.0	0.001514031830716822	3.6271309394269135e-05	0.0004172171615325777	0.0	0.0
unclassified_Sva0081_sediment_group	0.0	0.0	0.0001333017358848273	0.0	0.0	0.0	0.0	0.0	0.0	3.635702599527359e-05	0.0	0.004860355458832064	0.0	0.0	0.0
unclassified_Sva0996_marine_group	0.0	0.0	2.9622607974406075e-05	0.0	0.0	0.0	7.715454054471106e-05	0.0	0.0	7.271405199054717e-05	0.0	0.0007435618425825173	0.0	0.0	0.0
unclassified_Sva1033	0.0	0.0	0.0001777356478464364	1.6760525610083132e-05	0.0	0.0	0.0	0.0	0.0	0.0003635702599527359	0.0004686288999837782	0.007743924555676459	1.7384048397190733e-05	0.0	9.880934736426068e-05
unclassified_Syntrophobacterales	0.0	0.0	0.00016292434385923338	0.0	0.0	0.0	0.0	0.0	0.0	3.635702599527359e-05	0.0	0.008433079434167573	0.0	2.0682523267838682e-05	8.234112280355055e-05
unclassified_TG_45	1.7405228530650607e-05	0.0	0.0	0.0	0.0	0.0	0.0	0.0	0.0	0.0	0.0	3.6271309394269135e-05	0.0	0.0	0.0
unclassified_TM7_bacterium_human_oral_taxon_HOT_869	0.00038291502767431336	0.028818254839925905	0.0	0.0	0.0043799462375697885	0.003915738336544099	0.0	0.001237063107641914	0.002639851684668709	0.00012724959098345758	0.0	0.0	0.0	0.005336091003102379	0.0007740065543533753
unclassified_TM7a	0.0	0.0	0.0	0.0023799946366318053	0.0	4.1879554401541165e-05	0.003734279762364015	3.484684810258912e-05	0.00010075769788811864	0.003363024904562807	1.8024188460914547e-05	1.8135654697134567e-05	0.0008692024198595369	0.0	3.293644912142022e-05
unclassified_TRA3_20	0.0	0.0	0.0	0.0027152051488334677	0.0	0.0005234944300192647	0.0007561144973381683	0.00010454054430776735	0.001047880058036434	0.0006726049809125613	0.0017843946576305402	9.067827348567284e-05	0.0011125790974202071	0.0	1.646822456071011e-05
unclassified_Terasakiellaceae	0.0	0.0	0.0	0.0002011263073209976	0.0	0.0	0.0	0.0	0.0	0.0	0.0	0.0	0.0	0.0	0.0
unclassified_Thalassobaculales	0.0	0.0	0.0	0.0004022526146419952	0.0	0.0	0.0	0.0	0.0	0.00023632066896927832	0.0	0.00023576351106274936	1.7384048397190733e-05	0.0	1.646822456071011e-05
unclassified_Thermodesulfovibrio	0.0	0.0	0.0	0.0	0.0	0.0	0.0	0.0	0.0	0.0	0.0	7.254261878853827e-05	0.0	0.0	0.0
unclassified_Thermodesulfovibrionia	1.7405228530650607e-05	0.0	0.0002666034717696546	0.0	0.0	0.0	0.0	0.0	0.0	0.0	0.0	0.009466811751904244	0.0	0.0	4.9404673682130334e-05
unclassified_Thiogranum	1.7405228530650607e-05	0.0	4.44339119616091e-05	0.0	0.0	0.0	0.0	0.0	0.0	0.0	0.0	0.0007435618425825173	0.0	0.0	1.646822456071011e-05
unclassified_Thiohalophilus	0.0	0.0	0.0	0.0	0.0	0.0	0.0	0.0	0.0	0.0	0.0	0.00023576351106274936	0.0	0.0	1.646822456071011e-05
unclassified_Thiotrichaceae	0.0	0.0	0.0	0.0	0.0	0.0	0.0	0.0	0.0	0.0	0.0	0.00012694958287994197	0.0	0.0	1.646822456071011e-05
unclassified_Treponema	0.0	0.0	0.0	0.0009553499597747383	0.0	0.0	0.0	0.0004007387531797749	0.0	0.0	0.0	0.0	0.0	0.0	8.234112280355055e-05
unclassified_Truepera	0.0	0.0	0.0	0.0	0.0	0.0	0.0	0.0	0.0	0.0	0.0	0.0003808487486398259	0.0	0.0	1.646822456071011e-05
unclassified_Tunicatimonas	0.0	0.0	0.0	0.0	0.0	0.0	0.0	0.0	0.0	0.00018178512997636797	0.0	0.0	1.7384048397190733e-05	0.0	0.0
unclassified_Tuzzerella	0.0	0.0	0.0	0.0	0.0	4.1879554401541165e-05	0.0	1.742342405129456e-05	0.00010075769788811864	0.0	5.407256538274364e-05	1.8135654697134567e-05	5.215214519157222e-05	0.0	0.0
unclassified_Tyzzerella	0.0	1.6392636427716667e-05	0.00010367912791042124	0.00011732367927058191	9.399026260879372e-05	8.375910880308233e-05	0.00010801635676259549	0.0005052792974875423	0.00016121231662098983	3.635702599527359e-05	0.000666894973053838	0.00032644178454842223	0.0005215214519157221	0.00037228541882109616	0.0001976186947285213
unclassified_UASB_TL25	0.0	0.0	0.0	0.0	0.0	0.0	0.0	0.0	0.0	0.0	0.0	0.0002176278563656148	0.0	0.0	0.0
unclassified_UBA10353_marine_group	0.0	0.0	0.0	0.0	0.0	0.0	0.0	0.0	0.0	0.0	0.0	0.0001813565469713457	0.0	0.0	0.0
unclassified_UBA12411	0.0	0.0	2.9622607974406075e-05	0.0	0.0	0.0	0.0	0.0	0.0	0.0	0.0	0.0001088139281828074	6.953619358876295e-05	0.0	0.0
unclassified_UBA1819	0.0008180457409405785	0.0	0.0	0.0	0.0	0.0	0.0	0.0	0.0	0.0	0.0	0.0	0.0	0.0	0.00031289626665349215
unclassified_UCG_002	0.00020886274236780732	0.0	0.0	0.0	0.0	0.0	0.0	0.0	0.0	0.0	0.0	0.0	0.0	0.0	1.646822456071011e-05
unclassified_UCG_005	0.0007484248268179762	0.0	0.0	0.0	0.0	6.281933160231175e-05	0.0	0.0	0.0	0.0	1.8024188460914547e-05	0.0	0.0	0.0	0.0007740065543533751
unclassified_UCG_009	0.0	0.0	0.0	0.0	0.0	2.0939777200770582e-05	0.0	0.0	4.030307915524746e-05	0.0	0.00012616931922640183	3.6271309394269135e-05	1.7384048397190733e-05	0.0	0.0
unclassified_UCG_010	0.0005569673129808193	0.0	0.0	0.0	0.0	0.0	0.0	1.742342405129456e-05	2.015153957762373e-05	0.0	1.8024188460914547e-05	1.8135654697134567e-05	0.0	0.0	0.0003787691648963325
unclassified_UTBCD1	0.0	0.0	0.0	0.000251407884151247	0.0	0.0	1.543090810894221e-05	0.0	0.0	0.0	0.0	0.0	5.215214519157222e-05	0.0	0.0
unclassified_UTCFX1	0.0	0.0	0.0	0.0	0.0	2.0939777200770582e-05	1.543090810894221e-05	0.0	0.0	5.453553899291038e-05	0.0	0.0	3.4768096794381466e-05	0.0	0.0
unclassified_Ulvibacter	0.0	0.0	0.0	0.0	0.0	0.0	0.0	0.0	0.0	0.0	0.0	0.00012694958287994197	0.0	0.0	1.646822456071011e-05
unclassified_Unknown_Family	0.0	0.0	0.0	0.0	0.0	0.0	0.0	0.0	0.0	0.0	0.0	0.0010518679724338047	0.0	0.0	1.646822456071011e-05
unclassified_Urania_1B_19_marine_sediment_group	0.0	0.0	0.0	0.0	0.0	0.0	0.00018517089730730652	0.0	0.0	0.0	0.0	3.6271309394269135e-05	0.0	0.0	1.646822456071011e-05
unclassified_VHS_B4_70	0.0	0.0	0.0	0.0	0.0	0.0	0.0	0.0	0.0	0.0	0.0007389917268974963	1.8135654697134567e-05	0.0	0.0	0.0
unclassified_Vampirovibrionales	0.0	0.0	0.0	0.0	0.0	0.0	6.172363243576884e-05	0.0	0.0	0.0	0.0	0.0	0.0	0.0	0.0
unclassified_Veillonellales_Selenomonadales	0.0	0.0	1.4811303987203037e-05	0.0	1.8798052521758747e-05	8.375910880308233e-05	0.0	6.969369620517824e-05	0.00030227309366435593	0.0	0.0003785079576792055	9.067827348567284e-05	0.0001390723871775259	0.0	1.646822456071011e-05
unclassified_Vermiphilaceae	0.0	0.0	0.0	0.00013408420488066506	0.0	0.0	4.629272432682664e-05	1.742342405129456e-05	0.0	7.271405199054717e-05	5.407256538274364e-05	0.00019949220166848026	1.7384048397190733e-05	0.0	0.0
unclassified_Verruc_01	0.0	0.0	0.0	0.0	0.0	0.0	0.0	0.0	0.0002015153957762373	0.0	0.0	1.8135654697134567e-05	0.0	0.0	0.0
unclassified_Verrucomicrobiaceae	0.0	0.0	0.0	0.0	0.0	6.281933160231175e-05	9.258544865365329e-05	0.0	0.0	0.00010907107798582076	3.604837692182909e-05	0.0	8.69202419859537e-05	0.0	0.0
unclassified_Vicinamibacteraceae	0.0	0.0	1.4811303987203037e-05	0.0011732367927058194	1.8798052521758747e-05	0.0005863137616215762	0.0011881799243885502	1.742342405129456e-05	0.001047880058036434	0.0010179967278676604	0.0017303220922477967	0.0	0.0012864195813921144	0.0	1.646822456071011e-05
unclassified_Vicinamibacterales	0.0	0.0	4.44339119616091e-05	0.0022459104317511394	0.0	0.002010218611273976	0.0016356762595478747	0.00031362163292330213	0.0024383362888924717	0.0021996000727140517	0.008291126692020692	5.44069640914037e-05	0.0034246575342465747	0.0	6.587289824284044e-05
unclassified_WCHB1_41	0.0	0.0	2.9622607974406075e-05	0.0	0.0	0.0	0.0	0.0	4.030307915524746e-05	0.0	0.0	0.001505259339862169	1.7384048397190733e-05	0.0	0.0
unclassified_WD2101_soil_group	0.0	0.0	0.0	0.0	0.0	2.0939777200770582e-05	0.00024689452974307536	0.0	6.045461873287119e-05	0.00010907107798582076	1.8024188460914547e-05	0.0	1.7384048397190733e-05	0.0	0.0
unclassified_WWH38	0.0	0.0	0.0	0.0014581657280772324	0.0	0.0	0.001033870843299128	0.0	0.0	0.0008180330848936557	0.0	0.0	0.0003129128711494333	0.0	0.0
unclassified_WX65	0.0	0.0	0.0	0.0	0.0	0.0001884579948069353	0.0	0.0	0.00022166693535386104	3.635702599527359e-05	0.0007930642922802402	0.0	0.00010430429038314442	0.0	0.0
unclassified_Woesearchaeales	0.0	0.0	0.0	0.0	1.8798052521758747e-05	0.0	6.172363243576884e-05	0.0	0.0	0.0	0.0	0.0	1.7384048397190733e-05	0.00014477766287487073	0.0011363074946889975
unclassified_Woeseia	3.481045706130121e-05	0.0	0.0005628295515137154	0.00036873156342182885	1.8798052521758747e-05	2.0939777200770582e-05	6.172363243576884e-05	3.484684810258912e-05	0.00044333387070772214	0.0014906380658062169	1.8024188460914547e-05	0.030068915487849113	5.215214519157221e-05	0.0	0.0005105149613820134
unclassified_Woeseiaceae	0.0	0.0	2.9622607974406075e-05	0.0	0.0	0.0	0.0	0.0	0.0	7.271405199054717e-05	0.0	0.0006710192237939789	0.0	0.0	0.0
unclassified_Xanthobacteraceae	3.481045706130121e-05	8.196318213858335e-05	1.4811303987203037e-05	0.001022392062215071	3.7596105043517494e-05	0.0019473992796716643	0.0014505053622405678	0.000435585601282364	0.002780912461712075	0.0005998909289220142	0.008074836430489717	5.44069640914037e-05	0.001981781517279744	4.136504653567735e-05	4.940467368213034e-05
unclassified_YC_ZSS_LKJ147	0.0	0.0	0.0	0.002178868329310807	0.0	0.00018845799480693523	0.0006018054162487463	0.0	0.00012090923746574236	0.0016906017087802215	1.8024188460914547e-05	1.8135654697134567e-05	0.0006258257422988666	0.0	0.0
unclassified_YM_S32_TM7_50_20	0.0	0.0	0.0	0.0005698578707428265	0.0	0.0	0.000586374508139804	5.227027215388368e-05	0.0	0.000527176876931467	3.604837692182909e-05	0.0	0.0006084416939016757	0.0	0.0
unclassified_[Clostridium]_methylpentosum_group	0.00013924182824520486	0.0	0.0	0.0	0.0	0.0	0.0	0.0	0.0	0.0	0.0	0.0	0.0	0.0	0.0
unclassified_[Eubacterium]_brachy_group	0.0002958888850210603	0.0004753864564037834	0.0	0.001508447304907482	0.00022557663026110493	0.00016751821760616466	0.0	0.001968846917796285	0.00032242463324197966	0.0	0.0004506047115228637	7.254261878853827e-05	8.69202419859537e-05	0.00018614270941054808	0.0
unclassified_[Eubacterium]_coprostanoligenes_group	0.0011139346259616387	0.00027867481927118336	8.88678239232182e-05	0.00015084473049074818	0.0009023065210444199	0.003392243906524834	0.00010801635676259549	0.000313621632923302	0.0013904562308560374	0.00016360661697873113	0.003226329734503704	0.00023576351106274936	0.0008865864682567275	0.000517063081695967	0.0006422607578676942
unclassified_[Eubacterium]_fissicatena_group	0.0	0.0	0.0	1.6760525610083132e-05	0.00016918247269582872	0.0019892788340732056	0.0	1.742342405129456e-05	0.00034257617281960344	0.0	0.00014419350768731635	5.44069640914037e-05	0.0002259926291634796	0.00014477766287487073	0.0001646822456071011
unclassified_[Eubacterium]_nodatum_group	0.0002262679708984579	0.0009671655492352836	0.0	0.0005195762939125771	0.0	0.000607253538822347	0.0	0.0	8.060615831049492e-05	0.0	0.0012436690038031039	0.0	3.4768096794381466e-05	0.0	0.0
unclassified_[Eubacterium]_siraeum_group	0.009189960664183521	0.0	0.0	0.0	0.0	0.0	1.543090810894221e-05	0.0	0.0	1.8178512997636796e-05	1.8024188460914547e-05	0.0008161044613710555	0.0	8.27300930713547e-05	0.0022726149893779954
unclassified_[Eubacterium]_xylanophilum_group	0.0014272287395133494	0.0	0.0031548077492742463	0.0	0.00013158636765231123	0.0001884579948069353	0.0	0.0	0.0	1.8178512997636796e-05	0.0	0.0	6.953619358876295e-05	4.136504653567735e-05	0.0003293644912142022
unclassified_bacterium_PM5_3	0.0	0.0	0.0	0.0	0.0	0.0	0.0	0.00013938739241035647	0.0	0.0	0.0	0.0	0.0	0.0	0.0
unclassified_bacterium_rJ7	0.0	0.0	0.0	0.0	0.0	2.0939777200770582e-05	0.0	0.0	0.0	0.0	0.0	0.0	6.953619358876295e-05	0.0	1.646822456071011e-05
unclassified_candidate_division_SR1_bacterium_MGEHA	0.00142722873951335	6.557054571086667e-05	0.0	0.0	7.519221008703499e-05	0.0	0.0	0.0	0.0	0.0	0.0	0.0	0.0	0.00012409513960703203	0.0
unclassified_dgA_11_gut_group	0.0	0.0	0.0	0.0	0.0	4.1879554401541165e-05	0.0	0.0	0.0002015153957762373	0.0	9.012094230457272e-05	0.0	0.0	0.0	0.0
unclassified_koll11	0.0	0.0	0.0	0.0	0.0	0.0	0.0	0.0	0.0	0.0	0.0	0.00019949220166848026	0.0	0.0	0.0
unclassified_mle1_7	0.0	0.0	0.0	0.0	0.0	2.0939777200770582e-05	0.0	0.0	2.015153957762373e-05	0.0	7.209675384365819e-05	0.0	1.7384048397190733e-05	0.0	0.0
unclassified_wb1_P19	0.0	0.0	0.0	0.0	0.0	0.00035597621241309984	0.0	1.742342405129456e-05	0.00048363694986296965	0.0	0.0010454029307330438	0.0	0.0002259926291634796	0.0	0.0
uncultured_Acidimicrobiaceae_bacterium	0.0	0.0	0.0	0.0	0.0	8.375910880308233e-05	0.0	0.0	6.045461873287119e-05	0.0	0.0004506047115228637	0.0	3.4768096794381466e-05	0.0	0.0
uncultured_Acidimicrobiia_bacterium	0.0	0.0	1.4811303987203037e-05	6.704210244033253e-05	3.7596105043517494e-05	6.281933160231175e-05	1.543090810894221e-05	0.0005575495696414259	4.030307915524746e-05	0.0	0.00016221769614823092	1.8135654697134567e-05	8.69202419859537e-05	0.0	0.0
uncultured_Aciditerrimonas_sp.	0.0	0.0	0.0	0.0	0.0	8.375910880308233e-05	0.0	5.227027215388368e-05	0.00016121231662098983	0.0	0.0003785079576792055	1.8135654697134567e-05	0.00012168833878033516	0.0	0.0
uncultured_Acidobacteria_bacterium	0.0	0.0	0.00017773564784643643	0.00305041566103513	0.0	0.0017798810620654995	0.0025306689298665226	0.0001742342405129456	0.0022972755118491053	0.004053808398473006	0.003334474865269191	0.005694595574900254	0.0022251581948404143	2.0682523267838682e-05	4.9404673682130334e-05
uncultured_Actinomycetales_bacterium	5.2215685591951816e-05	0.0	0.0	0.0010391525878251542	0.0	0.0012145070776446937	0.0010030090270812437	0.00010454054430776735	0.0013703046912784136	0.002472277767678604	0.0026315315152935235	0.00014508523757707654	0.00165148459773312	4.136504653567735e-05	9.880934736426066e-05
uncultured_Alphaproteobacteria_bacterium	0.0	0.0	8.88678239232182e-05	0.0025811209439528028	0.0	0.00014657844040539408	0.00160481444332999	8.71171202564728e-05	0.0004231823311300983	0.0022359570987093257	0.000757015915358411	0.0036996735582154523	0.001512412210555594	0.0	0.0
uncultured_Amaricoccus_sp.	0.0	0.0	0.0	0.0	0.0	4.1879554401541165e-05	0.0	0.0	2.015153957762373e-05	0.0	0.0003604837692182909	0.0	6.953619358876295e-05	0.0	0.0
uncultured_Aminicenantes_bacterium	0.0	0.0	2.9622607974406075e-05	0.0	0.0	0.0	0.0	0.0	0.0	0.00014542810398109434	0.0	0.001722887196227784	0.0	0.0	1.646822456071011e-05
uncultured_Archangiaceae_bacterium	0.0	0.0	1.4811303987203037e-05	0.0006033789219629927	0.0	2.0939777200770582e-05	0.0	0.0	0.00016121231662098983	0.00032721323395746226	0.0	1.8135654697134567e-05	0.00017384048397190734	0.0	0.0
uncultured_Armatimonadetes_bacterium	0.0	0.0	0.0	1.6760525610083132e-05	0.0	0.0	0.00010801635676259549	0.0	4.030307915524746e-05	7.271405199054717e-05	0.0	0.0	8.692024198595367e-05	0.0	0.0
uncultured_Bacteriovorax_sp.	0.0	0.0	0.0	0.0	0.0	2.0939777200770582e-05	0.0	1.742342405129456e-05	0.0	0.00019996364297400476	1.8024188460914547e-05	0.0	1.7384048397190733e-05	0.0	0.0
uncultured_Bacteroidales_bacterium	0.011069725345493787	6.557054571086667e-05	0.00038509390366727885	8.380262805041566e-05	0.0005263454706092449	0.0014867241812547116	4.629272432682663e-05	0.0008537477785134335	0.00253909398678059	0.0007453190329031086	0.00641661109208558	0.008650707290533188	0.00020860858076628884	0.0005377456049638057	0.013569817038025131
uncultured_Bacteroidetes_bacterium	0.0	0.0004917790928315001	1.4811303987203037e-05	0.0005363368195226601	0.00022557663026110493	0.000251277326409247	0.00024689452974307536	0.0	0.0002015153957762373	0.0002544991819669151	0.00021629026153097456	0.001342038447587958	0.00012168833878033514	8.27300930713547e-05	0.00016468224560710112
uncultured_Barnesiella_sp.	0.0003481045706130121	0.0	0.0	5.028157683024939e-05	0.0	0.003182846134517129	0.0	0.0	0.0006851523456392069	1.8178512997636796e-05	0.00014419350768731635	3.6271309394269135e-05	0.0002086085807662889	0.0	0.0
uncultured_Caldicoprobacter_sp.	0.0	0.00018031900070488336	0.0	0.0	0.0	0.0	0.0	0.0	0.0	0.0	0.0	0.0	0.0	0.0	0.0
uncultured_Candidatus_Rokubactera_bacterium	0.0	0.0	0.0	0.0	0.0	0.0002722171036100176	0.0	1.742342405129456e-05	0.0002619700145091085	0.0	0.001550080207638651	0.0	0.00017384048397190734	0.0	0.0
uncultured_Candidatus_Saccharibacteria_bacterium	0.0009920980262470844	0.0010983066406570169	0.0	0.01769911504424779	0.0009023065210444197	8.375910880308233e-05	0.019967595092971226	0.0009931351709237901	0.0008665162018378204	0.027322305035448104	1.8024188460914547e-05	0.0	0.00872679229538975	0.0011168562564632886	0.0016632906806317213
uncultured_Capnocytophaga_sp.	0.00010443137118390363	0.0	0.0	0.0	0.0	0.0	0.0	0.0	0.0	0.0	0.0	0.0	0.0	0.0	0.0
uncultured_Caulobacter_sp.	0.0	0.0	0.0	0.0	0.0	0.0	1.543090810894221e-05	0.0	0.0	0.0002726776949645519	5.407256538274364e-05	1.8135654697134567e-05	3.4768096794381466e-05	0.0	0.0
uncultured_Chitinophagaceae_bacterium	0.0	0.0	0.0	1.6760525610083132e-05	0.0	0.0005653739844208058	0.00020060180541624876	8.71171202564728e-05	0.0010881831371916814	0.00010907107798582076	0.0019105639768569422	1.8135654697134567e-05	0.0003650650163410055	0.0	0.0
uncultured_Chlorobi_bacterium	0.0	0.0	4.4433911961609114e-05	0.00021788683293108072	0.0	4.1879554401541165e-05	0.0	0.0	4.030307915524746e-05	0.00012724959098345758	9.012094230457272e-05	0.0007435618425825173	0.0	0.0	1.646822456071011e-05
uncultured_Chlorobiales_bacterium	0.0	0.0	0.0	5.028157683024939e-05	0.0	0.0	0.0	1.742342405129456e-05	2.015153957762373e-05	7.271405199054717e-05	1.8024188460914547e-05	0.0	0.0001390723871775259	0.0	0.0
uncultured_Chloroflexi_bacterium	0.0	0.0	0.0	1.6760525610083132e-05	0.0	0.00010469888600385292	0.00012344726487153768	0.0	4.030307915524746e-05	0.00014542810398109437	0.00019826607307006004	3.6271309394269135e-05	0.00010430429038314442	0.0	0.0
uncultured_Chondromyces_sp.	0.0	0.0	0.0	0.0	0.0	4.1879554401541165e-05	0.0	0.0	0.0	0.0	0.00016221769614823092	0.0	5.215214519157222e-05	0.0	0.0
uncultured_Clostridia_bacterium	0.00015664705677585547	0.0	0.0	0.0	0.0	0.0	0.0	0.0	0.0	0.0	0.0	0.0	0.0	0.0	0.00044464206313917296
uncultured_Clostridiales_bacterium	0.005743725415114699	0.0003278527285543334	0.0	0.0004525341914722445	0.0	0.0005444342072200351	1.543090810894221e-05	0.00019165766456424017	0.0002619700145091085	1.8178512997636796e-05	0.0003604837692182909	9.067827348567284e-05	0.00012168833878033516	4.1365046535677365e-05	0.0015150766595853301
uncultured_Clostridium_sp.	1.7405228530650607e-05	0.0	0.00014811303987203033	0.0001005631536604988	0.0006015376806962799	0.0001256386632046235	3.086181621788442e-05	0.00020908108861553476	0.00022166693535386104	0.00016360661697873113	0.0005947982192101801	0.00019949220166848026	0.00017384048397190734	0.00026887280248190284	0.00021408691928923146
uncultured_Conexibacteraceae_bacterium	0.0	0.0	0.0	0.0	0.0	0.0	0.00020060180541624876	0.0	0.0	0.0	0.00012616931922640183	0.0	0.0	0.0	0.0
uncultured_Coriobacteriales_bacterium	0.00012183659971455425	0.0	0.0002517921677824516	0.0	0.0	8.375910880308233e-05	0.0	0.0	0.0	0.0	0.0	0.0	1.7384048397190733e-05	0.0	0.0
uncultured_Coxiellaceae_bacterium	0.0	0.0	0.0	0.0	0.0	0.0	0.0	0.0	0.0	0.00014542810398109434	0.0	0.0001088139281828074	0.0001390723871775259	0.0	0.0
uncultured_Cytophagales_bacterium	0.0	0.0	0.0	0.00023464735854116382	0.0	0.0	0.0	0.0	0.0	0.0	0.0	0.0002176278563656148	0.0	0.0	0.0
uncultured_Deferribacteres_bacterium	0.0	0.0	1.4811303987203037e-05	0.0	0.0	0.0	0.0	0.0	0.0	0.0	0.0	0.001976786361987668	0.0	0.0	1.646822456071011e-05
uncultured_Desulfobacterales_bacterium	0.0	0.0	1.4811303987203037e-05	0.0	0.0	0.0	0.0	0.0	0.0	0.0	0.0	0.0004715270221254987	0.0	0.0	3.293644912142022e-05
uncultured_Desulfobulbaceae_bacterium	0.0	0.0	8.88678239232182e-05	0.0	0.0	0.0	0.0	0.0	0.0	0.0002544991819669151	0.0	0.002176278563656148	0.0	0.0	1.646822456071011e-05
uncultured_Desulfocaldus_sp.	0.0	0.0	0.0	0.0015922499329578974	0.0	4.1879554401541165e-05	0.0016973998919836432	0.0	2.015153957762373e-05	0.0018178512997636797	1.8024188460914547e-05	1.8135654697134567e-05	0.0015124122105555939	0.0	0.0
uncultured_Desulfovibrionaceae_bacterium	0.0	0.0	1.4811303987203037e-05	0.0	0.0	0.00014657844040539408	0.0	8.71171202564728e-05	0.000302273093664356	0.0	0.0003604837692182909	3.6271309394269135e-05	0.00012168833878033516	0.0	0.0
uncultured_Desulfovirga_sp.	0.0	1.6392636427716667e-05	0.0	0.0	0.0	0.0002303375492084764	9.258544865365329e-05	6.969369620517824e-05	0.0004231823311300984	1.8178512997636796e-05	0.00118959643842036	1.8135654697134567e-05	0.00020860858076628884	0.0	1.646822456071011e-05
uncultured_Dokdonella_sp.	0.0	0.0	0.0	0.0	0.0	0.0	0.0	0.0	2.015153957762373e-05	0.0	0.00025233863845280365	0.0	5.215214519157222e-05	0.0	1.646822456071011e-05
uncultured_Erysipelotrichaceae_bacterium	0.00015664705677585547	0.0012950182777896168	0.0	0.0	0.004154369607308683	0.0	0.0	0.0	0.0002619700145091085	0.0	0.0	0.0005622052956111716	0.0	0.0025232678386763185	0.0
uncultured_Erysipelotrichia_bacterium	0.00010443137118390363	0.0	0.0	0.0	0.0	0.0	0.0	0.0	0.0	0.0	0.0	0.0	0.0	2.0682523267838682e-05	0.0
uncultured_Eubacteriaceae_bacterium	0.0	0.0005901349113978001	0.0	0.003871681415929204	0.0	0.00014657844040539408	0.0	6.969369620517824e-05	0.00012090923746574241	0.0	0.0006668949730538383	7.254261878853827e-05	8.692024198595367e-05	0.0	0.0
uncultured_Ferrimicrobium_sp.	0.0	0.0	0.0	0.0	0.0	0.000251277326409247	0.0	3.484684810258912e-05	0.0003425761728196034	0.0	0.0015681043960995653	0.0	0.00012168833878033516	2.0682523267838682e-05	0.0
uncultured_Firmicutes_bacterium	0.004125039161764194	0.0	0.0	0.0009218289085545724	0.0	0.00016751821760616466	0.00018517089730730657	1.742342405129456e-05	0.0002015153957762373	0.00027267769496455187	0.00028838701537463275	0.0008342401160681901	0.00020860858076628884	0.0	0.0019432504981637927
uncultured_Gemmatimonadales_bacterium	0.0	0.0	0.0	0.0008715473317243229	0.0	0.001319205963648547	0.0016202453514389322	8.71171202564728e-05	0.0020554570369176206	0.002690419923650245	0.004235684288314919	5.44069640914037e-05	0.002329462485223559	0.0	4.940467368213033e-05
uncultured_Gemmatimonadetes_bacterium	0.0	0.0	0.0	0.0	0.0	0.0	0.00018517089730730652	0.0	0.0	3.635702599527359e-05	1.8024188460914547e-05	0.0	0.0001390723871775259	0.0	0.0
uncultured_Haliscomenobacter_sp.	0.0	0.0	0.0	0.0009218289085545725	0.0	0.0	0.0001697399891983643	0.0	4.030307915524746e-05	0.0013088529358298493	0.0	0.0	0.00019122453236909806	0.0	0.0
uncultured_High_GC_Gram_positive_bacterium_Sva0996	0.0	0.0	0.0	0.0	0.0	0.0	0.0	0.0	0.0	7.271405199054717e-05	0.0	0.00012694958287994197	0.0	0.0	0.0
uncultured_Kiritimatiellaeota_bacterium	0.0	0.0	0.0	0.0	0.0	0.0	0.0	0.0	0.0	0.0	0.0	9.067827348567284e-05	0.0	0.0	0.0
uncultured_Kofleriaceae_bacterium	0.0	0.0	0.0	0.0	0.0	0.0	0.0	0.0	0.0	0.0	0.0	0.0001088139281828074	0.0	0.0	0.0
uncultured_Lachnospiraceae_bacterium	0.0	0.0005409570021146501	0.0	0.0007374631268436577	0.0	0.0	0.0	0.0	0.00010075769788811867	0.0	0.0	0.0	0.0	0.0	0.0
uncultured_Latescibacteria_bacterium	0.0	0.0	1.4811303987203037e-05	0.0	0.0	0.0	0.0	0.0	0.0	0.0	0.0	0.00023576351106274936	0.0	0.0	0.0
uncultured_Lentisphaerae_bacterium	0.0	0.0	1.4811303987203037e-05	0.0	0.0	0.0	0.0	0.0	0.0	0.0	0.0	3.6271309394269135e-05	0.0	0.0	0.0
uncultured_Lysobacter_sp.	0.0	0.0	0.0	0.00011732367927058191	0.0	0.0	4.629272432682664e-05	0.0	0.0	0.0	0.0	0.0	1.7384048397190733e-05	0.0	0.0
uncultured_Microgenomates_group_bacterium	0.0	0.0	0.0	0.000620139447573076	0.0	0.0	0.0001388781729804799	0.0	0.0	0.0007271405199054716	0.0	0.0	0.00013907238717752592	0.0	0.0
uncultured_Mollicutes_bacterium	0.0	0.0	0.0	0.0	0.0	0.0	0.00010801635676259549	0.0	0.0	0.0	0.00010814513076548728	0.0	1.7384048397190733e-05	0.0	0.0
uncultured_Mycoplasma_sp.	0.0	0.0	0.0	6.704210244033253e-05	0.0	0.0	0.0	0.0	0.0	7.271405199054717e-05	0.0	0.0	3.4768096794381466e-05	0.0	0.0
uncultured_Myxococcales_bacterium	0.0	0.0	2.9622607974406075e-05	0.0	0.0	0.00035597621241309984	0.0	3.484684810258912e-05	0.000604546187328712	0.0	0.001658225338404138	1.8135654697134567e-05	0.00034768096794381473	0.0	0.0
uncultured_Nannocystineae_bacterium	0.0	0.0	0.0	0.0	0.0	0.0	0.0	0.0	4.030307915524746e-05	0.0	9.012094230457272e-05	0.0	0.0	0.0	0.0
uncultured_Nitrospira_sp.	0.0	0.0	0.0	0.0	0.0	0.0002722171036100176	0.0	0.0	0.0003828792519748509	0.0	0.0009733061768893856	0.0	0.0001738404839719074	0.0	0.0
uncultured_Oceanibaculum_sp.	0.0	0.0	0.0	0.0	0.0	0.0	0.0	0.00027877478482071295	0.0	0.0	0.0	0.0	0.0	0.0	0.0
uncultured_Oscillatoriales_cyanobacterium	0.0	0.0	1.4811303987203037e-05	0.0	0.0	0.0005234944300192647	0.0	0.0	0.0007053038852168306	0.0	0.0	3.6271309394269135e-05	0.0	0.0	0.0
uncultured_Paenibacillus_sp.	0.0	0.0	0.0	0.0	0.0	0.0	0.0	0.0	0.0	0.0	0.0	0.0	5.215214519157222e-05	0.0	0.0
uncultured_Paracraurococcus_sp.	0.0	0.0	1.4811303987203037e-05	0.00028492893537141324	0.0	8.375910880308233e-05	0.0005709436000308617	1.742342405129456e-05	4.030307915524746e-05	0.0007453190329031086	0.0	1.8135654697134567e-05	0.0006084416939016757	0.0	0.0
uncultured_Parcubacteria_group_bacterium	0.0	0.0	1.4811303987203037e-05	0.0	0.0	0.0	0.0	0.0	0.0	0.0	0.0	0.00014508523757707654	0.0	0.0	0.0
uncultured_Polyangiaceae_bacterium	0.0	0.0	0.0	0.0	0.0	0.0	0.0	0.0	2.015153957762373e-05	0.0	0.0	0.0	0.0001390723871775259	0.0	0.0
uncultured_Prevotella_sp.	0.0	0.0042456928347786175	0.0	0.00013408420488066506	0.0	0.0	0.0	0.0	0.0	0.0	0.0	0.0	0.0	0.0	0.0
uncultured_Rhodobium_sp.	0.0	1.6392636427716667e-05	0.0	0.0	0.0	0.0001884579948069353	0.0002777563459609598	3.484684810258912e-05	0.00018136385619861359	0.00034539174695509913	0.0009372577999675564	0.0	0.0002086085807662889	0.0	1.646822456071011e-05
uncultured_Rhodospirillaceae_bacterium	0.0	0.0	2.9622607974406075e-05	6.704210244033253e-05	0.0	4.1879554401541165e-05	0.00021603271352519093	0.0	0.0	0.0009452826758771134	0.0	0.0006528835690968445	0.0002781447743550518	0.0	0.0
uncultured_Rhodospirillales_bacterium	0.0	0.0	0.0	0.0	0.0	0.0	4.629272432682664e-05	0.0	2.015153957762373e-05	9.089256498818396e-05	9.012094230457272e-05	5.44069640914037e-05	5.2152145191572196e-05	0.0	1.646822456071011e-05
uncultured_Roseobacter_sp.	0.0	0.0	0.0	0.00021788683293108072	0.0	0.0	0.0	0.0	0.0	0.0	1.8024188460914547e-05	1.8135654697134567e-05	5.215214519157222e-05	0.0	0.0
uncultured_Rubrobacter_sp.	0.0	0.0	0.0	0.0	0.0	2.0939777200770582e-05	3.086181621788442e-05	1.742342405129456e-05	2.015153957762373e-05	5.453553899291038e-05	7.209675384365819e-05	0.0	0.00010430429038314445	0.0	0.0
uncultured_Rubrobacteria_bacterium	0.0	0.0	0.0	0.0	0.0	8.375910880308233e-05	0.0	1.742342405129456e-05	6.045461873287119e-05	0.0	0.00032443539229646184	0.0	6.953619358876295e-05	0.0	0.0
uncultured_Ruminococcaceae_bacterium	0.000487346398858217	0.0	0.0	0.0004357736658621615	0.0	0.0017798810620654995	4.629272432682664e-05	3.484684810258912e-05	0.00016121231662098983	3.635702599527359e-05	7.209675384365819e-05	5.44069640914037e-05	0.00010430429038314445	0.0	9.880934736426066e-05
uncultured_Ruminococcus_sp.	0.0	0.0	0.0	0.0	0.0	0.0	0.0	0.0	0.0	0.0	5.407256538274364e-05	1.8135654697134567e-05	1.7384048397190733e-05	0.0	0.0
uncultured_Sorangiineae_bacterium	0.0	0.0	0.0	0.0	0.0	2.0939777200770582e-05	0.0	0.0	2.015153957762373e-05	0.0	0.0	0.0	3.4768096794381466e-05	0.0	0.0
uncultured_Sphingobacteriia_bacterium	0.0	0.0	1.4811303987203037e-05	0.0	0.0	0.0	0.0	0.0	0.0	0.0	0.00028838701537463275	0.0007072905331882482	0.0	0.0	0.0
uncultured_Sphingomonadaceae_bacterium	0.0	0.0	0.0	0.00018436578171091442	0.0	4.1879554401541165e-05	7.715454054471106e-05	0.0	0.00012090923746574241	0.00012724959098345758	3.604837692182909e-05	3.6271309394269135e-05	3.4768096794381466e-05	0.0	0.0
uncultured_Spirochaetes_bacterium	0.0	0.0	0.0	0.0	0.0	0.0	0.0	0.0	0.0	0.0	0.0	7.254261878853827e-05	0.0	0.0	0.0
uncultured_Sporosarcina_sp.	0.0	0.0	0.0	0.0	0.0	0.0001884579948069353	0.0	0.0	0.00018136385619861359	0.0	0.00025233863845280365	0.0	0.0	0.0	0.0
uncultured_Syntrophobacteraceae_bacterium	0.0	0.0	0.0	0.00026816840976133006	0.0	6.281933160231175e-05	0.00012344726487153768	1.742342405129456e-05	0.0	0.00019996364297400468	5.407256538274364e-05	0.0	0.00012168833878033516	0.0	0.0
uncultured_Termite_group_1_bacterium	0.0	0.0	0.0	0.0	0.0	0.0	0.0	0.0	0.0	0.00018178512997636795	0.0	0.0	1.7384048397190733e-05	0.0	0.0
uncultured_Thermus_Deinococcus_group_bacterium	0.0	0.0	0.0	0.0	0.0	0.0	0.00010801635676259549	0.0	0.0	0.0005998909289220141	0.0	0.0	0.00012168833878033516	0.0	0.0
uncultured_Truepera_sp.	0.0	0.0	0.0	0.00016760525610083133	0.0	0.0	0.0	0.0	0.0	0.0	0.0	0.0	0.0	0.0	0.0
uncultured_Verrucomicrobia_bacterium	0.0	0.0	1.4811303987203037e-05	0.0	0.0	0.00023033754920847639	4.629272432682664e-05	1.742342405129456e-05	0.0002821215540867322	0.00047264133793855663	0.0014960076422559072	0.0009067827348567285	0.00015645643557471662	0.0	0.000872815901717636
uncultured_Verrucomicrobiales_bacterium_HF0070_30L02	0.0	0.0	0.0	0.0	0.0	0.0	0.0	0.0	0.0	0.0	0.0	3.6271309394269135e-05	0.0	0.0	0.0001646822456071011
uncultured_Verrucomicrobium_sp.	0.0	0.0	0.0	0.0	0.0	0.0	0.0	0.0	0.0	0.0	0.0	9.067827348567284e-05	0.0	0.0	0.0
uncultured_actinobacterium	0.0	0.0	4.4433911961609114e-05	0.0025811209439528023	0.0	0.0010679286372392998	0.0017745544325283543	8.71171202564728e-05	0.0012292439142350476	0.0036175240865297218	0.002271047746075233	0.0008886470801595938	0.001703636742924692	0.0	0.0002799598175320719
uncultured_archaeon	0.0	0.0	0.0	0.0	1.8798052521758747e-05	0.0	0.0	0.0	0.0	0.0	0.0	0.0	3.4768096794381466e-05	4.136504653567735e-05	0.00023055514384994152
uncultured_bacterium_CSL142	0.0	0.0	0.0	0.0	0.0	0.0	0.0	3.484684810258912e-05	0.0	0.0	5.407256538274364e-05	0.0	0.0	0.0	0.0
uncultured_beta_proteobacterium	0.0	0.0	0.0	0.0	0.0	0.0	9.258544865365329e-05	0.0	0.0	0.00012724959098345758	0.0	0.0	5.215214519157221e-05	0.0008686659772492244	0.0
uncultured_compost_bacterium	0.0	0.0	0.0	0.0007374631268436577	0.0	0.0	0.0	0.0	0.0	0.0	0.0	0.0008342401160681901	0.0	0.0	0.0
uncultured_cyanobacterium	1.7405228530650607e-05	0.0	1.4811303987203037e-05	1.6760525610083132e-05	0.0	0.00014657844040539408	0.0	0.00012196396835906191	0.00030227309366435593	1.8178512997636796e-05	0.00028838701537463275	3.6271309394269135e-05	8.692024198595367e-05	0.0	0.0
uncultured_deep_sea_bacterium	0.0	0.0	0.0	0.00016760525610083133	0.0	0.0	0.00037034179461461315	0.0	0.0	0.00023632066896927832	0.0	0.00019949220166848024	3.4768096794381466e-05	0.0	0.0
uncultured_delta_proteobacterium	0.0	0.0	0.0017329225665027549	0.0013073209975864846	0.0	0.00029315688081078817	0.0002777563459609598	0.001027982019026379	0.00022166693535386104	0.0013997455008180333	0.0002343144499918891	0.016267682263329707	0.0003650650163410054	0.0	0.0004775785122605932
uncultured_endolithic_bacterium	0.0	0.0	0.0	0.0	0.0	0.00010469888600385292	0.0	0.0	0.00010075769788811867	0.0	0.0	0.0	0.0	0.0	0.0
uncultured_gamma_proteobacterium	0.0	0.0	0.0021772616861188455	0.0003687315634218289	0.00011278831513055249	0.0010469888600385293	9.258544865365329e-05	6.969369620517824e-05	0.0013098500725455423	0.00045446282494091987	0.0016402011499432236	0.023249909321726516	0.000591057645504485	8.27300930713547e-05	0.00036230094033562243
uncultured_hydrocarbon_seep_bacterium_BPC110	0.0	0.0	2.9622607974406075e-05	0.0	0.0	0.0	0.0	0.0	0.0	0.0	0.0	0.0002176278563656148	0.0	0.0	1.646822456071011e-05
uncultured_marine_bacterium	0.0	0.0	0.0	0.0	0.0	0.0	0.0	0.0007492072342056661	0.0	0.0	0.0004686288999837782	1.8135654697134567e-05	0.0	0.0	6.587289824284044e-05
uncultured_marine_microorganism	0.0	0.0	0.0	0.0	0.0	0.0	0.0	0.0012196396835906192	0.0	0.0	0.0	0.0	0.0	0.0	8.234112280355055e-05
uncultured_microorganism	0.0	0.0	0.0	0.001022392062215071	0.0	0.0	0.0012961962811511454	0.0	0.0	0.001236138883839302	3.604837692182909e-05	0.0	0.0006084416939016757	0.0	0.0
uncultured_planctomycete	0.0	0.0	2.9622607974406075e-05	0.0	0.0	0.0	0.00016973998919836433	0.0	0.0	0.0	0.0	0.0022306855277475514	0.0	0.0	0.0
uncultured_proteobacterium	0.0	0.0	0.0	0.0	0.0	4.1879554401541165e-05	0.00037034179461461315	0.0	2.015153957762373e-05	9.089256498818396e-05	0.00034245958075737636	0.00019949220166848026	5.215214519157222e-05	0.0	0.0
uncultured_rumen_bacterium	0.006962091412260243	9.835581856630002e-05	0.0006961312873985426	5.0281576830249393e-05	0.00011278831513055246	0.0027012312588994055	0.00023146362163413317	0.00017423424051294558	0.0009874254393035628	0.0003635702599527359	0.0014239108884122494	0.005821545157780194	0.00039983311313538696	6.204756980351603e-05	0.0026843206033957483
uncultured_sediment_bacterium	1.7405228530650607e-05	0.0	0.00022216955980804552	1.6760525610083132e-05	0.00011278831513055249	0.0	0.0	0.0	0.0	0.0007271405199054717	0.0	0.009902067464635473	1.7384048397190733e-05	0.00020682523267838678	0.0003128962666534921
uncultured_soil_bacterium	0.0	0.0	0.0	0.0030336551354250467	0.0	0.0006491330932238881	0.0033793688758583435	1.742342405129456e-05	0.001652426245365146	0.00379930921650609	0.003694958634487483	0.0017410228509249183	0.0032160489534802865	2.0682523267838682e-05	0.0
