# Supplementary material for: Surface Microbiome Profiling of Dental Elevators Using Third‐Generation Sequencing: Implications for Infection Control in Dental Practice
Source: Microbiologyopen. 2025 Dec 8;14(6):e70178. doi: 10.1002/mbo3.70178 (PMC12685768; doi:10.1002/mbo3.70178)
Supplement: Supplementary file 1 — customer_backup. [file MBO3-14-e70178-s001.zip › customer_backup/customer_backup/Abundance_dir/allsample/allsample.txt]

# Constructed from biom file
#OTU ID	M10	M16	M13	M14	M06	M07	M04	M05	M02	M17	M01	M15	M12	M08	M09	taxonomy
OTU1	0.0	34.0	0.0	0.0	178.0	0.0	0.0	0.0	1.0	0.0	0.0	0.0	0.0	151.0	2.0	k__Bacteria; p__Firmicutes; c__Bacilli; o__Mycoplasmatales; f__Mycoplasmataceae; g__Mycoplasma; s__Mycoplasma_salivarium
OTU10	192.0	2295.0	1.0	1423.0	2107.0	57.0	0.0	1928.0	624.0	1.0	1.0	1112.0	0.0	1473.0	39.0	k__Bacteria; p__Firmicutes; c__Clostridia; o__Peptostreptococcales_Tissierellales; f__Peptostreptococcaceae; g__Filifactor; s__Filifactor_alocis
OTU100	671.0	1.0	638.0	47.0	24.0	699.0	18.0	8.0	198.0	23.0	597.0	2232.0	51.0	13.0	1400.0	k__Bacteria; p__Firmicutes; c__Bacilli; o__Erysipelotrichales; f__Erysipelotrichaceae; g__Dubosiella; s__unclassified_Dubosiella
OTU1000	1.0	0.0	0.0	11.0	0.0	0.0	12.0	0.0	0.0	18.0	0.0	1.0	6.0	0.0	0.0	k__Bacteria; p__unclassified_Bacteria; c__unclassified_Bacteria; o__unclassified_Bacteria; f__unclassified_Bacteria; g__unclassified_Bacteria; s__unclassified_Bacteria
OTU1001	59.0	0.0	1.0	1.0	0.0	13.0	0.0	22.0	3.0	0.0	0.0	0.0	1.0	0.0	14.0	k__Bacteria; p__Firmicutes; c__Clostridia; o__Oscillospirales; f__Oscillospiraceae; g__Oscillibacter; s__Clostridiales_bacterium_CIEAF_021
OTU1002	0.0	0.0	0.0	0.0	0.0	0.0	0.0	43.0	0.0	0.0	0.0	0.0	0.0	0.0	0.0	k__Bacteria; p__Actinobacteriota; c__Actinobacteria; o__Propionibacteriales; f__Propionibacteriaceae; g__Propioniciclava; s__unclassified_Propioniciclava
OTU1003	0.0	0.0	0.0	0.0	1.0	0.0	0.0	0.0	0.0	0.0	0.0	0.0	1.0	3.0	20.0	k__Archaea; p__unclassified_Archaea; c__unclassified_Archaea; o__unclassified_Archaea; f__unclassified_Archaea; g__unclassified_Archaea; s__unclassified_Archaea
OTU1004	17.0	0.0	0.0	0.0	0.0	0.0	0.0	0.0	0.0	7.0	0.0	0.0	0.0	0.0	24.0	k__Bacteria; p__Patescibacteria; c__Saccharimonadia; o__Saccharimonadales; f__Saccharimonadaceae; g__Candidatus_Saccharimonas; s__unclassified_Candidatus_Saccharimonas
OTU1005	0.0	0.0	0.0	57.0	0.0	0.0	0.0	0.0	0.0	0.0	0.0	0.0	0.0	0.0	5.0	k__Bacteria; p__Spirochaetota; c__Spirochaetia; o__Spirochaetales; f__Spirochaetaceae; g__Treponema; s__unclassified_Treponema
OTU1006	36.0	0.0	0.0	0.0	0.0	2.0	0.0	0.0	0.0	0.0	0.0	0.0	0.0	0.0	1.0	k__Bacteria; p__Firmicutes; c__Bacilli; o__RF39; f__uncultured_rumen_bacterium; g__uncultured_rumen_bacterium; s__uncultured_rumen_bacterium
OTU1007	37.0	0.0	0.0	0.0	1.0	1.0	0.0	0.0	0.0	0.0	0.0	0.0	1.0	0.0	1.0	k__Bacteria; p__Firmicutes; c__Bacilli; o__RF39; f__unclassified_RF39; g__unclassified_RF39; s__unclassified_RF39
OTU1008	35.0	0.0	0.0	0.0	0.0	1.0	0.0	0.0	0.0	0.0	0.0	0.0	0.0	0.0	0.0	k__Bacteria; p__Firmicutes; c__Clostridia; o__Peptococcales; f__Peptococcaceae; g__unclassified_Peptococcaceae; s__unclassified_Peptococcaceae
OTU1009	0.0	0.0	0.0	28.0	0.0	1.0	0.0	1.0	4.0	24.0	0.0	0.0	26.0	0.0	0.0	k__Bacteria; p__Proteobacteria; c__Alphaproteobacteria; o__Azospirillales; f__Azospirillaceae; g__Desertibacter; s__Desertibacter_xinjiangensis
OTU101	26.0	1.0	2.0	15.0	4.0	74.0	26.0	55.0	56.0	142.0	51.0	2.0	530.0	12.0	544.0	k__Bacteria; p__Proteobacteria; c__Alphaproteobacteria; o__Rhizobiales; f__Beijerinckiaceae; g__Bosea; s__Bosea_vestrisii
OTU1010	1.0	0.0	0.0	148.0	0.0	21.0	111.0	1.0	21.0	128.0	2.0	5.0	102.0	0.0	0.0	k__Bacteria; p__Proteobacteria; c__Alphaproteobacteria; o__Rhodobacterales; f__Rhodobacteraceae; g__Rubellimicrobium; s__Rubellimicrobium_roseum
OTU1011	0.0	0.0	0.0	2.0	0.0	1.0	0.0	0.0	0.0	20.0	0.0	0.0	6.0	0.0	0.0	k__Bacteria; p__Actinobacteriota; c__Acidimicrobiia; o__unclassified_Acidimicrobiia; f__unclassified_Acidimicrobiia; g__unclassified_Acidimicrobiia; s__unclassified_Acidimicrobiia
OTU1012	0.0	0.0	0.0	16.0	0.0	2.0	2.0	0.0	1.0	11.0	0.0	0.0	5.0	0.0	0.0	k__Bacteria; p__Proteobacteria; c__Alphaproteobacteria; o__Rhizobiales; f__Beijerinckiaceae; g__unclassified_Beijerinckiaceae; s__unclassified_Beijerinckiaceae
OTU1013	0.0	0.0	0.0	10.0	0.0	1.0	16.0	0.0	3.0	58.0	3.0	1.0	14.0	0.0	0.0	k__Bacteria; p__Actinobacteriota; c__Acidimicrobiia; o__Microtrichales; f__unclassified_Microtrichales; g__unclassified_Microtrichales; s__unclassified_Microtrichales
OTU1014	0.0	0.0	0.0	19.0	0.0	0.0	5.0	2.0	0.0	48.0	0.0	0.0	22.0	0.0	0.0	k__Bacteria; p__Proteobacteria; c__Alphaproteobacteria; o__Tistrellales; f__Geminicoccaceae; g__Candidatus_Alysiosphaera; s__unclassified_Candidatus_Alysiosphaera
OTU1015	0.0	0.0	3.0	0.0	0.0	0.0	0.0	0.0	0.0	0.0	0.0	114.0	0.0	0.0	0.0	k__Bacteria; p__Nitrospirota; c__Thermodesulfovibrionia; o__unclassified_Thermodesulfovibrionia; f__uncultured_Nitrospiraceae_bacterium; g__unclassified_Thermodesulfovibrionia; s__unclassified_Thermodesulfovibrionia
OTU1016	0.0	0.0	0.0	26.0	0.0	0.0	0.0	0.0	0.0	0.0	0.0	0.0	0.0	0.0	0.0	k__Bacteria; p__Firmicutes; c__Clostridia; o__Clostridia_vadinBB60_group; f__uncultured_Clostridiales_bacterium; g__uncultured_Clostridiales_bacterium; s__uncultured_Clostridiales_bacterium
OTU1017	0.0	0.0	0.0	39.0	0.0	0.0	0.0	0.0	0.0	0.0	0.0	0.0	2.0	0.0	0.0	k__Bacteria; p__Firmicutes; c__Bacilli; o__Paenibacillales; f__Paenibacillaceae; g__Paenibacillus; s__unclassified_Paenibacillus
OTU1018	0.0	0.0	0.0	80.0	0.0	2.0	28.0	0.0	0.0	34.0	0.0	0.0	29.0	0.0	0.0	k__Bacteria; p__Proteobacteria; c__Gammaproteobacteria; o__Burkholderiales; f__Oxalobacteraceae; g__Noviherbaspirillum; s__Alligator_sinensis__Chinese_alligator
OTU1019	0.0	0.0	0.0	30.0	0.0	16.0	39.0	1.0	19.0	22.0	3.0	0.0	17.0	0.0	0.0	k__Bacteria; p__Proteobacteria; c__Gammaproteobacteria; o__Burkholderiales; f__Nitrosomonadaceae; g__Nitrosomonas; s__Nitrosomonas_sp._Nm166
OTU102	69.0	318.0	0.0	20.0	1019.0	0.0	0.0	0.0	128.0	0.0	0.0	0.0	0.0	704.0	22.0	k__Bacteria; p__Firmicutes; c__Negativicutes; o__Veillonellales_Selenomonadales; f__Veillonellaceae; g__Anaeroglobus; s__Anaeroglobus_geminatus
OTU1020	0.0	0.0	5.0	0.0	0.0	0.0	0.0	0.0	0.0	0.0	0.0	127.0	0.0	0.0	2.0	k__Bacteria; p__Actinobacteriota; c__Acidimicrobiia; o__Actinomarinales; f__unclassified_Actinomarinales; g__unclassified_Actinomarinales; s__unclassified_Actinomarinales
OTU1021	0.0	29.0	0.0	0.0	0.0	0.0	0.0	0.0	0.0	0.0	0.0	0.0	0.0	0.0	0.0	k__Bacteria; p__Bacteroidota; c__Bacteroidia; o__Bacteroidales; f__Bacteroidaceae; g__Bacteroides; s__unclassified_Bacteroides
OTU1022	0.0	105.0	0.0	0.0	60.0	0.0	0.0	0.0	0.0	0.0	0.0	0.0	0.0	44.0	0.0	k__Bacteria; p__Bacteroidota; c__Bacteroidia; o__Bacteroidales; f__Prevotellaceae; g__Prevotella; s__Prevotella_maculosa
OTU1023	0.0	28.0	2.0	1.0	4.0	12.0	0.0	13.0	3.0	3.0	4.0	10.0	48.0	5.0	1.0	k__Bacteria; p__Bacteroidota; c__Bacteroidia; o__Bacteroidales; f__Bacteroidaceae; g__Bacteroides; s__Bacteroides_vulgatus
OTU1024	0.0	0.0	0.0	0.0	0.0	0.0	0.0	0.0	0.0	0.0	41.0	1.0	0.0	0.0	0.0	k__Bacteria; p__Myxococcota; c__Polyangia; o__VHS_B4_70; f__unclassified_VHS_B4_70; g__unclassified_VHS_B4_70; s__unclassified_VHS_B4_70
OTU1025	1.0	0.0	0.0	0.0	1.0	16.0	0.0	2.0	12.0	1.0	46.0	2.0	10.0	0.0	0.0	k__Bacteria; p__Actinobacteriota; c__Actinobacteria; o__Micrococcales; f__Microbacteriaceae; g__Agromyces; s__Agromyces_ramosus
OTU1026	0.0	0.0	0.0	0.0	0.0	6.0	0.0	4.0	11.0	0.0	40.0	0.0	6.0	0.0	0.0	k__Bacteria; p__Proteobacteria; c__Alphaproteobacteria; o__Rhizobiales; f__Xanthobacteraceae; g__unclassified_Xanthobacteraceae; s__unclassified_Xanthobacteraceae
OTU1027	0.0	0.0	0.0	24.0	0.0	21.0	8.0	3.0	33.0	0.0	86.0	0.0	24.0	0.0	1.0	k__Bacteria; p__Proteobacteria; c__Alphaproteobacteria; o__Tistrellales; f__Geminicoccaceae; g__unclassified_Geminicoccaceae; s__unclassified_Geminicoccaceae
OTU1028	0.0	0.0	0.0	1.0	0.0	5.0	0.0	7.0	22.0	0.0	34.0	1.0	2.0	0.0	0.0	k__Bacteria; p__Bacteroidota; c__Bacteroidia; o__Bacteroidales; f__Marinifilaceae; g__Odoribacter; s__Odoribacter_laneus
OTU1029	0.0	0.0	2.0	1.0	0.0	6.0	0.0	5.0	13.0	0.0	21.0	2.0	7.0	0.0	0.0	k__Bacteria; p__Desulfobacterota; c__Desulfovibrionia; o__Desulfovibrionales; f__Desulfovibrionaceae; g__Bilophila; s__Bilophila_wadsworthia
OTU103	350.0	0.0	0.0	0.0	1.0	0.0	0.0	0.0	0.0	0.0	0.0	0.0	0.0	0.0	157.0	k__Bacteria; p__Firmicutes; c__Bacilli; o__Erysipelotrichales; f__Erysipelatoclostridiaceae; g__Erysipelatoclostridium; s__[Clostridium]_saccharogumia
OTU1030	0.0	0.0	1.0	3.0	0.0	49.0	7.0	5.0	86.0	3.0	45.0	7.0	19.0	0.0	1.0	k__Bacteria; p__Actinobacteriota; c__Actinobacteria; o__Propionibacteriales; f__Propionibacteriaceae; g__Friedmanniella; s__Friedmanniella_luteola
OTU1031	0.0	0.0	2.0	1.0	0.0	14.0	0.0	6.0	25.0	0.0	69.0	2.0	19.0	0.0	0.0	k__Bacteria; p__Actinobacteriota; c__Coriobacteriia; o__Coriobacteriales; f__Eggerthellaceae; g__Enteroscipio; s__Arabia_massiliensis
OTU1032	0.0	0.0	4.0	1.0	0.0	6.0	0.0	8.0	27.0	1.0	64.0	5.0	21.0	0.0	0.0	k__Bacteria; p__Firmicutes; c__Clostridia; o__Lachnospirales; f__Lachnospiraceae; g__Blautia; s__Blautia_sp._Ser5
OTU1033	0.0	0.0	1.0	0.0	0.0	3.0	0.0	6.0	10.0	0.0	16.0	2.0	5.0	0.0	0.0	k__Bacteria; p__Cyanobacteria; c__Vampirivibrionia; o__Gastranaerophilales; f__uncultured_cyanobacterium; g__uncultured_cyanobacterium; s__uncultured_cyanobacterium
OTU1034	11.0	0.0	0.0	0.0	0.0	1.0	0.0	0.0	0.0	0.0	1.0	0.0	0.0	0.0	20.0	k__Bacteria; p__Firmicutes; c__Clostridia; o__Lachnospirales; f__Lachnospiraceae; g__unclassified_Lachnospiraceae; s__unclassified_Lachnospiraceae
OTU1035	25.0	67.0	0.0	0.0	48.0	0.0	0.0	44.0	35.0	0.0	0.0	0.0	0.0	54.0	101.0	k__Bacteria; p__Patescibacteria; c__Saccharimonadia; o__Saccharimonadales; f__Saccharimonadaceae; g__uncultured_Candidatus_Saccharibacteria_bacterium; s__uncultured_Candidatus_Saccharibacteria_bacterium
OTU1036	0.0	0.0	1.0	0.0	0.0	25.0	0.0	0.0	35.0	0.0	0.0	2.0	0.0	0.0	0.0	k__Bacteria; p__Cyanobacteria; c__Cyanobacteriia; o__Cyanobacteriales; f__Coleofasciculaceae; g__unclassified_Coleofasciculaceae; s__uncultured_Oscillatoriales_cyanobacterium
OTU1037	0.0	0.0	0.0	2.0	0.0	0.0	9.0	0.0	18.0	0.0	0.0	0.0	0.0	0.0	9.0	k__Bacteria; p__Firmicutes; c__Bacilli; o__Paenibacillales; f__Paenibacillaceae; g__Paenibacillus; s__Paenibacillus_humicus
OTU1038	0.0	0.0	1.0	2.0	0.0	46.0	0.0	0.0	9.0	0.0	2.0	2.0	4.0	0.0	0.0	k__Bacteria; p__Firmicutes; c__Bacilli; o__Erysipelotrichales; f__Erysipelatoclostridiaceae; g__Candidatus_Stoquefichus; s__unclassified_Candidatus_Stoquefichus
OTU1039	89.0	0.0	0.0	0.0	0.0	28.0	1.0	0.0	7.0	5.0	0.0	4.0	2.0	0.0	22.0	k__Bacteria; p__Firmicutes; c__Clostridia; o__Oscillospirales; f__Oscillospiraceae; g__Colidextribacter; s__Clostridiales_bacterium_CIEAF_022
OTU104	0.0	243.0	0.0	0.0	591.0	0.0	0.0	240.0	80.0	0.0	0.0	0.0	0.0	308.0	0.0	k__Bacteria; p__Firmicutes; c__Clostridia; o__Eubacteriales; f__Eubacteriaceae; g__Pseudoramibacter; s__Pseudoramibacter_alactolyticus
OTU1040	0.0	0.0	0.0	1.0	0.0	0.0	21.0	0.0	0.0	0.0	0.0	0.0	4.0	0.0	0.0	k__Bacteria; p__Spirochaetota; c__Spirochaetia; o__Spirochaetales; f__Spirochaetaceae; g__unclassified_Spirochaetaceae; s__unclassified_Spirochaetaceae
OTU1041	0.0	0.0	0.0	14.0	0.0	3.0	15.0	0.0	1.0	12.0	0.0	0.0	12.0	0.0	0.0	k__Bacteria; p__Bacteroidota; c__Bacteroidia; o__Chitinophagales; f__Chitinophagaceae; g__Cnuella; s__unclassified_Cnuella
OTU1042	0.0	0.0	0.0	0.0	0.0	0.0	12.0	0.0	0.0	8.0	0.0	0.0	1.0	0.0	0.0	k__Bacteria; p__Actinobacteriota; c__unclassified_Actinobacteriota; o__unclassified_Actinobacteriota; f__unclassified_Actinobacteriota; g__unclassified_Actinobacteriota; s__unclassified_Actinobacteriota
OTU1043	0.0	0.0	0.0	16.0	0.0	0.0	8.0	0.0	0.0	8.0	0.0	0.0	1.0	0.0	0.0	k__Bacteria; p__unclassified_Bacteria; c__unclassified_Bacteria; o__unclassified_Bacteria; f__unclassified_Bacteria; g__unclassified_Bacteria; s__unclassified_Bacteria
OTU1044	0.0	0.0	0.0	5.0	0.0	2.0	10.0	0.0	3.0	9.0	9.0	0.0	6.0	0.0	0.0	k__Bacteria; p__Actinobacteriota; c__Actinobacteria; o__Propionibacteriales; f__Nocardioidaceae; g__Nocardioides; s__Nocardioides_marinquilinus
OTU1045	0.0	0.0	0.0	0.0	0.0	0.0	11.0	0.0	0.0	18.0	5.0	0.0	4.0	0.0	0.0	k__Bacteria; p__Actinobacteriota; c__Acidimicrobiia; o__IMCC26256; f__uncultured_actinobacterium; g__uncultured_actinobacterium; s__uncultured_actinobacterium
OTU1046	0.0	0.0	0.0	14.0	0.0	1.0	18.0	0.0	0.0	9.0	0.0	0.0	27.0	0.0	0.0	k__Bacteria; p__Proteobacteria; c__Alphaproteobacteria; o__Rhizobiales; f__Beijerinckiaceae; g__Psychroglaciecola; s__Rhizobiales_bacterium_YIM_77505
OTU1047	4.0	0.0	1.0	5.0	0.0	0.0	6.0	1.0	0.0	9.0	1.0	1.0	2.0	0.0	0.0	k__Bacteria; p__Actinobacteriota; c__Actinobacteria; o__Micrococcales; f__Microbacteriaceae; g__Agromyces; s__Agromyces_mediolanus
OTU1048	0.0	0.0	0.0	26.0	0.0	0.0	21.0	0.0	0.0	53.0	0.0	0.0	38.0	0.0	0.0	k__Bacteria; p__Actinobacteriota; c__Thermoleophilia; o__Gaiellales; f__unclassified_Gaiellales; g__unclassified_Gaiellales; s__unclassified_Gaiellales
OTU1049	0.0	0.0	0.0	13.0	0.0	5.0	4.0	2.0	6.0	5.0	11.0	0.0	14.0	0.0	0.0	k__Bacteria; p__Acidobacteriota; c__Vicinamibacteria; o__Subgroup_17; f__uncultured_Acidobacteria_bacterium; g__uncultured_Acidobacteria_bacterium; s__uncultured_Acidobacteria_bacterium
OTU105	49.0	5.0	0.0	269.0	0.0	0.0	0.0	79.0	0.0	0.0	0.0	34.0	0.0	0.0	0.0	k__Bacteria; p__Bacteroidota; c__Bacteroidia; o__Bacteroidales; f__Prevotellaceae; g__Prevotella; s__unclassified_Prevotella
OTU1050	0.0	0.0	0.0	14.0	0.0	0.0	4.0	0.0	0.0	5.0	0.0	0.0	8.0	0.0	0.0	k__Bacteria; p__Actinobacteriota; c__Acidimicrobiia; o__Microtrichales; f__unclassified_Microtrichales; g__unclassified_Microtrichales; s__unclassified_Microtrichales
OTU1051	0.0	0.0	0.0	10.0	24.0	0.0	0.0	0.0	0.0	0.0	0.0	0.0	0.0	22.0	0.0	k__Bacteria; p__Bacteroidota; c__Bacteroidia; o__Sphingobacteriales; f__Lentimicrobiaceae; g__Lentimicrobium; s__Bacteroidia_bacterium_feline_oral_taxon_312
OTU1052	0.0	0.0	0.0	0.0	0.0	0.0	0.0	0.0	0.0	0.0	0.0	0.0	0.0	0.0	29.0	k__Bacteria; p__Proteobacteria; c__Gammaproteobacteria; o__Burkholderiales; f__Methylophilaceae; g__OM43_clade; s__Methylophilales_bacterium_HTCC2181
OTU1053	19.0	0.0	0.0	0.0	0.0	0.0	0.0	0.0	0.0	0.0	0.0	0.0	0.0	0.0	24.0	k__Bacteria; p__Firmicutes; c__Clostridia; o__Lachnospirales; f__Lachnospiraceae; g__unclassified_Lachnospiraceae; s__unclassified_Lachnospiraceae
OTU1054	19.0	0.0	0.0	0.0	0.0	0.0	0.0	0.0	0.0	0.0	0.0	0.0	0.0	0.0	6.0	k__Bacteria; p__Firmicutes; c__Clostridia; o__Clostridia_vadinBB60_group; f__uncultured_rumen_bacterium; g__uncultured_rumen_bacterium; s__uncultured_rumen_bacterium
OTU1055	1.0	0.0	1.0	0.0	0.0	0.0	0.0	0.0	0.0	0.0	0.0	28.0	0.0	0.0	1.0	k__Bacteria; p__Proteobacteria; c__Alphaproteobacteria; o__Kiloniellales; f__Kiloniellaceae; g__unclassified_Kiloniellaceae; s__unclassified_Kiloniellaceae
OTU1056	1.0	0.0	2.0	0.0	0.0	0.0	0.0	0.0	13.0	12.0	0.0	109.0	1.0	0.0	17.0	k__Bacteria; p__Campylobacterota; c__Campylobacteria; o__Campylobacterales; f__Sulfurovaceae; g__Sulfurovum; s__Sulfurovum_bacterium_episymbiont_of_Kiwa_sp.
OTU1057	111.0	0.0	0.0	0.0	0.0	0.0	0.0	0.0	0.0	0.0	0.0	0.0	0.0	0.0	5.0	k__Bacteria; p__Firmicutes; c__Clostridia; o__Lachnospirales; f__Lachnospiraceae; g__GCA_900066575; s__unclassified_GCA_900066575
OTU1058	39.0	0.0	0.0	0.0	0.0	2.0	0.0	0.0	0.0	0.0	0.0	0.0	0.0	0.0	0.0	k__Bacteria; p__Firmicutes; c__Clostridia; o__Clostridia_UCG_014; f__uncultured_rumen_bacterium; g__uncultured_rumen_bacterium; s__uncultured_rumen_bacterium
OTU1059	0.0	0.0	0.0	126.0	54.0	0.0	0.0	0.0	19.0	2.0	0.0	0.0	0.0	45.0	0.0	k__Bacteria; p__Firmicutes; c__Bacilli; o__Mycoplasmatales; f__Mycoplasmataceae; g__Mycoplasma; s__Mycoplasma_orale
OTU106	0.0	0.0	0.0	320.0	0.0	1.0	207.0	1.0	1.0	420.0	1.0	1.0	213.0	0.0	0.0	k__Bacteria; p__Proteobacteria; c__Alphaproteobacteria; o__Sphingomonadales; f__Sphingomonadaceae; g__Sphingomonas; s__Sphingomonas_parvus
OTU1060	0.0	0.0	0.0	1.0	0.0	0.0	36.0	1.0	0.0	53.0	0.0	0.0	44.0	0.0	0.0	k__Bacteria; p__Proteobacteria; c__Gammaproteobacteria; o__Xanthomonadales; f__Rhodanobacteraceae; g__Ahniella; s__unclassified_Ahniella
OTU1061	0.0	0.0	0.0	13.0	0.0	0.0	2.0	0.0	0.0	14.0	0.0	0.0	9.0	0.0	0.0	k__Bacteria; p__Actinobacteriota; c__Thermoleophilia; o__Gaiellales; f__unclassified_Gaiellales; g__unclassified_Gaiellales; s__unclassified_Gaiellales
OTU1062	2.0	0.0	0.0	27.0	0.0	4.0	1.0	0.0	4.0	45.0	3.0	1.0	26.0	0.0	0.0	k__Bacteria; p__Bacteroidota; c__Bacteroidia; o__Chitinophagales; f__Chitinophagaceae; g__Flavisolibacter; s__Flavisolibacter_ginsengisoli
OTU1063	0.0	0.0	0.0	0.0	0.0	0.0	0.0	0.0	0.0	40.0	0.0	0.0	5.0	0.0	1.0	k__Bacteria; p__Proteobacteria; c__Alphaproteobacteria; o__Rhodobacterales; f__Rhodobacteraceae; g__Limibaculum; s__unclassified_Limibaculum
OTU1064	0.0	0.0	24.0	0.0	0.0	0.0	0.0	0.0	0.0	0.0	0.0	0.0	0.0	0.0	1.0	k__Bacteria; p__Bacteroidota; c__Bacteroidia; o__Bacteroidales; f__Prevotellaceae; g__Prevotella; s__unclassified_Prevotella
OTU1065	0.0	0.0	3.0	1.0	0.0	0.0	0.0	0.0	0.0	6.0	0.0	120.0	0.0	0.0	0.0	k__Bacteria; p__Proteobacteria; c__Gammaproteobacteria; o__Gammaproteobacteria_Incertae_Sedis; Unclassified; g__unclassified_Unknown_Family; s__uncultured_sediment_bacterium
OTU1066	0.0	0.0	0.0	23.0	0.0	0.0	0.0	0.0	0.0	0.0	1.0	0.0	0.0	0.0	0.0	k__Bacteria; p__Proteobacteria; c__Alphaproteobacteria; o__Rhizobiales; f__Xanthobacteraceae; g__unclassified_Xanthobacteraceae; s__unclassified_Xanthobacteraceae
OTU1067	0.0	0.0	0.0	20.0	0.0	9.0	0.0	0.0	12.0	5.0	35.0	0.0	19.0	0.0	0.0	k__Bacteria; p__Proteobacteria; c__Gammaproteobacteria; o__Gammaproteobacteria_Incertae_Sedis; Unclassified; g__Acidibacter; s__gamma_proteobacterium_CH43
OTU1068	1.0	0.0	0.0	32.0	0.0	0.0	0.0	1.0	0.0	19.0	0.0	0.0	15.0	0.0	0.0	k__Bacteria; p__Firmicutes; c__Bacilli; o__Paenibacillales; f__Paenibacillaceae; g__Paenibacillus; s__Paenibacillus_harenae
OTU1069	0.0	0.0	0.0	19.0	0.0	0.0	0.0	0.0	0.0	9.0	1.0	0.0	3.0	0.0	0.0	k__Bacteria; p__Bdellovibrionota; c__Oligoflexia; o__Oligoflexales; f__Oligoflexaceae; g__unclassified_Oligoflexaceae; s__unclassified_Oligoflexaceae
OTU107	408.0	0.0	0.0	0.0	0.0	2.0	0.0	0.0	1.0	0.0	0.0	0.0	1.0	0.0	332.0	k__Bacteria; p__Firmicutes; c__Clostridia; o__Lachnospirales; f__Lachnospiraceae; g__Lachnospiraceae_NK4A136_group; s__Lachnospiraceae_bacterium_10_1
OTU1070	0.0	0.0	0.0	20.0	0.0	5.0	0.0	0.0	8.0	20.0	0.0	0.0	7.0	0.0	0.0	k__Bacteria; p__Bacteroidota; c__Bacteroidia; o__Cytophagales; f__Hymenobacteraceae; g__Adhaeribacter; s__Adhaeribacter_sp.
OTU1071	0.0	0.0	0.0	19.0	0.0	2.0	0.0	0.0	0.0	11.0	7.0	1.0	4.0	0.0	0.0	k__Bacteria; p__Proteobacteria; c__Alphaproteobacteria; o__Acetobacterales; f__Acetobacteraceae; g__Roseomonas; s__Roseomonas_aquatica
OTU1072	0.0	0.0	3.0	9.0	0.0	0.0	0.0	0.0	0.0	0.0	0.0	93.0	0.0	0.0	3.0	k__Bacteria; p__Myxococcota; c__Polyangia; o__Polyangiales; f__Sandaracinaceae; g__unclassified_Sandaracinaceae; s__uncultured_delta_proteobacterium
OTU1073	0.0	0.0	1.0	0.0	0.0	0.0	0.0	0.0	0.0	0.0	0.0	48.0	0.0	0.0	0.0	k__Bacteria; p__Proteobacteria; c__Gammaproteobacteria; o__SS1_B_09_64; f__uncultured_gamma_proteobacterium; g__uncultured_gamma_proteobacterium; s__uncultured_gamma_proteobacterium
OTU1074	0.0	0.0	3.0	0.0	0.0	0.0	0.0	0.0	0.0	2.0	0.0	64.0	0.0	0.0	0.0	k__Bacteria; p__Proteobacteria; c__Alphaproteobacteria; o__Kiloniellales; f__Kiloniellaceae; g__unclassified_Kiloniellaceae; s__uncultured_Alphaproteobacteria_bacterium
OTU1075	0.0	20.0	0.0	0.0	0.0	0.0	0.0	0.0	0.0	1.0	0.0	2.0	0.0	0.0	0.0	k__Bacteria; p__Bacteroidota; c__Bacteroidia; o__Bacteroidales; f__Tannerellaceae; g__Parabacteroides; s__Parabacteroides_merdae
OTU1076	0.0	22.0	0.0	0.0	3.0	0.0	0.0	0.0	0.0	0.0	0.0	0.0	0.0	7.0	0.0	k__Bacteria; p__Bacteroidota; c__Bacteroidia; o__Bacteroidales; f__Prevotellaceae; g__Prevotella; s__unclassified_Prevotella
OTU1077	0.0	151.0	0.0	0.0	14.0	0.0	0.0	0.0	0.0	0.0	0.0	0.0	0.0	9.0	0.0	k__Bacteria; p__Firmicutes; c__Negativicutes; o__Veillonellales_Selenomonadales; f__Selenomonadaceae; g__Selenomonas; s__Selenomonas_massiliensis
OTU1078	0.0	20.0	0.0	0.0	0.0	0.0	0.0	0.0	0.0	0.0	0.0	0.0	0.0	0.0	0.0	k__Bacteria; p__Firmicutes; c__Clostridia; o__Oscillospirales; f__Oscillospiraceae; g__UCG_005; s__uncultured_Clostridiales_bacterium
OTU1079	0.0	0.0	0.0	0.0	0.0	0.0	0.0	0.0	0.0	23.0	0.0	0.0	0.0	0.0	0.0	k__Bacteria; p__Planctomycetota; c__Phycisphaerae; o__Tepidisphaerales; f__Tepidisphaeraceae; g__Tepidisphaera; s__Tepidisphaera_mucosa
OTU108	7.0	227.0	0.0	0.0	2.0	1.0	1.0	0.0	12.0	0.0	0.0	0.0	0.0	2.0	0.0	k__Bacteria; p__Bacteroidota; c__Bacteroidia; o__Flavobacteriales; f__Flavobacteriaceae; g__Capnocytophaga; s__Capnocytophaga_gingivalis
OTU1080	0.0	0.0	0.0	0.0	0.0	0.0	0.0	0.0	0.0	0.0	26.0	0.0	0.0	0.0	0.0	k__Bacteria; p__Bdellovibrionota; c__Bdellovibrionia; o__Bdellovibrionales; f__Bdellovibrionaceae; g__OM27_clade; s__uncultured_marine_bacterium
OTU1081	0.0	0.0	3.0	0.0	0.0	0.0	0.0	0.0	0.0	9.0	26.0	41.0	0.0	0.0	2.0	k__Bacteria; p__Desulfobacterota; c__Desulfuromonadia; o__Desulfuromonadales; f__Sva1033; g__unclassified_Sva1033; s__unclassified_Sva1033
OTU1082	0.0	0.0	0.0	18.0	0.0	2.0	0.0	2.0	4.0	1.0	26.0	0.0	2.0	0.0	0.0	k__Bacteria; p__Actinobacteriota; c__Thermoleophilia; o__Gaiellales; f__unclassified_Gaiellales; g__unclassified_Gaiellales; s__unclassified_Gaiellales
OTU1083	0.0	0.0	0.0	0.0	0.0	2.0	0.0	3.0	6.0	0.0	19.0	2.0	1.0	0.0	0.0	k__Bacteria; p__Bacteroidota; c__Bacteroidia; o__Bacteroidales; f__Rikenellaceae; g__Alistipes; s__Alistipes_timonensis
OTU1084	0.0	0.0	0.0	0.0	0.0	8.0	0.0	3.0	10.0	0.0	87.0	1.0	12.0	0.0	0.0	k__Bacteria; p__Verrucomicrobiota; c__Verrucomicrobiae; o__Chthoniobacterales; f__Terrimicrobiaceae; g__Terrimicrobium; s__Terrimicrobium_sacchariphilum
OTU1085	0.0	0.0	0.0	0.0	0.0	1.0	0.0	4.0	8.0	0.0	24.0	3.0	3.0	0.0	0.0	k__Bacteria; p__Firmicutes; c__Clostridia; o__Peptostreptococcales_Tissierellales; f__Anaerovoracaceae; g__[Eubacterium]_brachy_group; s__unclassified_[Eubacterium]_brachy_group
OTU1086	0.0	0.0	0.0	1.0	0.0	2.0	0.0	5.0	14.0	0.0	33.0	3.0	7.0	0.0	0.0	k__Bacteria; p__Firmicutes; c__Clostridia; o__Lachnospirales; f__Lachnospiraceae; g__Lachnoclostridium; s__unclassified_Lachnoclostridium
OTU1087	0.0	0.0	0.0	0.0	0.0	7.0	0.0	1.0	10.0	0.0	21.0	1.0	4.0	0.0	0.0	k__Bacteria; p__Proteobacteria; c__Gammaproteobacteria; o__Burkholderiales; f__unclassified_Burkholderiales; g__unclassified_Burkholderiales; s__unclassified_Burkholderiales
OTU1088	1.0	0.0	0.0	0.0	0.0	7.0	0.0	1.0	14.0	0.0	55.0	0.0	8.0	0.0	0.0	k__Bacteria; p__Proteobacteria; c__Alphaproteobacteria; o__Tistrellales; f__Geminicoccaceae; g__unclassified_Geminicoccaceae; s__unclassified_Geminicoccaceae
OTU1089	0.0	0.0	2.0	0.0	0.0	10.0	0.0	1.0	13.0	0.0	36.0	0.0	4.0	0.0	0.0	k__Bacteria; p__Proteobacteria; c__Alphaproteobacteria; o__Rhizobiales; f__Rhizobiaceae; g__Allorhizobium_Neorhizobium_Pararhizobium_Rhizobium; s__Rhizobium_yanglingense
OTU109	0.0	458.0	0.0	268.0	192.0	42.0	0.0	0.0	42.0	0.0	0.0	0.0	0.0	180.0	0.0	k__Bacteria; p__Campylobacterota; c__Campylobacteria; o__Campylobacterales; f__Campylobacteraceae; g__Campylobacter; s__Campylobacter_rectus
OTU1090	17.0	4.0	12.0	61.0	61.0	38.0	36.0	85.0	40.0	46.0	101.0	37.0	70.0	107.0	59.0	k__Bacteria; p__Firmicutes; c__Clostridia; o__Lachnospirales; f__Lachnospiraceae; g__Dorea; s__Dorea_longicatena
OTU1091	0.0	0.0	0.0	7.0	6.0	1.0	4.0	28.0	4.0	3.0	36.0	4.0	16.0	9.0	5.0	k__Bacteria; p__Firmicutes; c__Clostridia; o__Lachnospirales; f__Lachnospiraceae; g__Agathobacter; s__Eubacterium_ramulus
OTU1092	0.0	0.0	2.0	0.0	0.0	2.0	0.0	4.0	14.0	0.0	25.0	7.0	6.0	0.0	0.0	k__Bacteria; p__Firmicutes; c__Clostridia; o__Oscillospirales; f__Ruminococcaceae; g__Negativibacillus; s__unclassified_Negativibacillus
OTU1093	8.0	0.0	0.0	2.0	0.0	0.0	0.0	2.0	0.0	0.0	2.0	4.0	0.0	0.0	1.0	k__Bacteria; p__Cyanobacteria; c__Cyanobacteriia; o__Leptolyngbyales; f__Leptolyngbyaceae; g__Leptolyngbya_PCC_6306; s__unclassified_Leptolyngbya_PCC_6306
OTU1094	0.0	0.0	1.0	0.0	0.0	29.0	0.0	6.0	41.0	0.0	69.0	1.0	11.0	1.0	1.0	k__Bacteria; p__Actinobacteriota; c__Thermoleophilia; o__Gaiellales; f__Gaiellaceae; g__Gaiella; s__unclassified_Gaiella
OTU1095	65.0	0.0	0.0	1.0	0.0	10.0	0.0	1.0	1.0	0.0	1.0	0.0	2.0	0.0	43.0	k__Bacteria; p__Firmicutes; c__Clostridia; o__Oscillospirales; f__Oscillospiraceae; g__unclassified_Oscillospiraceae; s__unclassified_Oscillospiraceae
OTU1096	1.0	3.0	9.0	12.0	3.0	5.0	14.0	5.0	2.0	2.0	4.0	7.0	1.0	4.0	2.0	k__Bacteria; p__Firmicutes; c__Bacilli; o__Lactobacillales; f__Lactobacillaceae; g__Latilactobacillus; s__Latilactobacillus_sakei
OTU1097	0.0	0.0	0.0	0.0	0.0	16.0	0.0	4.0	45.0	0.0	43.0	0.0	4.0	0.0	0.0	k__Bacteria; p__Actinobacteriota; c__Thermoleophilia; o__Solirubrobacterales; f__67_14; g__unclassified_67_14; s__unclassified_67_14
OTU1098	0.0	0.0	0.0	0.0	0.0	20.0	0.0	0.0	21.0	1.0	9.0	3.0	2.0	0.0	0.0	k__Bacteria; p__Proteobacteria; c__Alphaproteobacteria; o__Rhodobacterales; f__Rhodobacteraceae; g__Rubellimicrobium; s__unclassified_Rubellimicrobium
OTU1099	0.0	8.0	0.0	1.0	0.0	84.0	0.0	1.0	13.0	0.0	5.0	3.0	14.0	0.0	1.0	k__Bacteria; p__Firmicutes; c__Clostridia; o__Lachnospirales; f__Lachnospiraceae; g__Lachnoclostridium; s__[Clostridium]_bolteae
OTU11	1.0	0.0	3.0	39.0	19.0	25.0	12.0	84.0	3.0	259.0	79.0	4.0	2693.0	9.0	3052.0	k__Bacteria; p__Proteobacteria; c__Alphaproteobacteria; o__Rhizobiales; f__Rhizobiaceae; g__Ochrobactrum; s__Brucella_haematophila
OTU110	3.0	0.0	0.0	248.0	0.0	4.0	156.0	2.0	10.0	220.0	16.0	4.0	128.0	0.0	0.0	k__Bacteria; p__Proteobacteria; c__Alphaproteobacteria; o__Sphingomonadales; f__Sphingomonadaceae; g__Ellin6055; s__Sphingomonas_sp.
OTU1100	0.0	0.0	0.0	1.0	0.0	0.0	26.0	0.0	0.0	7.0	0.0	0.0	3.0	0.0	0.0	k__Bacteria; p__Sumerlaeota; c__Sumerlaeia; o__Sumerlaeales; f__Sumerlaeaceae; g__Sumerlaea; s__unclassified_Sumerlaea
OTU1101	0.0	0.0	0.0	42.0	0.0	4.0	31.0	1.0	9.0	22.0	13.0	2.0	28.0	0.0	0.0	k__Bacteria; p__Proteobacteria; c__Alphaproteobacteria; o__Rhizobiales; f__Beijerinckiaceae; g__unclassified_Beijerinckiaceae; s__unclassified_Beijerinckiaceae
OTU1102	0.0	0.0	0.0	0.0	0.0	0.0	18.0	0.0	0.0	8.0	0.0	0.0	1.0	0.0	0.0	k__Bacteria; p__Patescibacteria; c__Saccharimonadia; o__Saccharimonadales; f__YM_S32_TM7_50_20; g__unclassified_YM_S32_TM7_50_20; s__unclassified_YM_S32_TM7_50_20
OTU1103	0.0	0.0	0.0	0.0	0.0	0.0	13.0	0.0	0.0	7.0	0.0	0.0	1.0	0.0	0.0	k__Bacteria; p__Patescibacteria; c__Saccharimonadia; o__Saccharimonadales; f__uncultured_Candidatus_Saccharibacteria_bacterium; g__uncultured_Candidatus_Saccharibacteria_bacterium; s__uncultured_Candidatus_Saccharibacteria_bacterium
OTU1104	0.0	0.0	0.0	30.0	0.0	1.0	15.0	0.0	0.0	17.0	1.0	0.0	5.0	0.0	0.0	k__Bacteria; p__Actinobacteriota; c__Acidimicrobiia; o__Microtrichales; f__Ilumatobacteraceae; g__Ilumatobacter; s__Ilumatobacter_fluminis
OTU1105	0.0	0.0	0.0	14.0	0.0	0.0	40.0	0.0	0.0	15.0	0.0	0.0	21.0	0.0	0.0	k__Bacteria; p__Actinobacteriota; c__Thermoleophilia; o__Solirubrobacterales; f__67_14; g__unclassified_67_14; s__unclassified_67_14
OTU1106	0.0	0.0	0.0	1.0	0.0	0.0	8.0	0.0	0.0	24.0	0.0	0.0	2.0	0.0	0.0	k__Bacteria; p__unclassified_Bacteria; c__unclassified_Bacteria; o__unclassified_Bacteria; f__unclassified_Bacteria; g__unclassified_Bacteria; s__unclassified_Bacteria
OTU1107	0.0	0.0	0.0	11.0	0.0	0.0	17.0	0.0	0.0	16.0	0.0	0.0	12.0	0.0	0.0	k__Bacteria; p__Acidobacteriota; c__Blastocatellia; o__Blastocatellales; f__Blastocatellaceae; g__Blastocatella; s__uncultured_Acidobacteria_bacterium
OTU1108	0.0	1.0	0.0	11.0	0.0	1.0	3.0	0.0	0.0	10.0	0.0	0.0	7.0	1.0	0.0	k__Bacteria; p__Actinobacteriota; c__Actinobacteria; o__Propionibacteriales; f__Nocardioidaceae; g__Marmoricola; s__Marmoricola_solisilvae
OTU1109	0.0	0.0	0.0	17.0	0.0	16.0	21.0	1.0	14.0	47.0	58.0	0.0	54.0	0.0	0.0	k__Bacteria; p__Proteobacteria; c__Alphaproteobacteria; o__Rhizobiales; f__Xanthobacteraceae; g__Bradyrhizobium; s__Bradyrhizobium_sp.
OTU111	0.0	106.0	0.0	0.0	0.0	0.0	0.0	137.0	26.0	0.0	0.0	0.0	0.0	0.0	0.0	k__Bacteria; p__Bacteroidota; c__Bacteroidia; o__Bacteroidales; f__Rikenellaceae; g__Rikenellaceae_RC9_gut_group; s__Bacteroidia_bacterium_canine_oral_taxon_041
OTU1110	0.0	0.0	0.0	0.0	14.0	0.0	0.0	40.0	0.0	0.0	0.0	0.0	0.0	6.0	0.0	k__Bacteria; p__Firmicutes; c__Clostridia; o__Lachnospirales; f__Lachnospiraceae; g__Howardella; s__Clostridiales_bacterium_DNF00545
OTU1111	0.0	0.0	0.0	20.0	0.0	2.0	0.0	1.0	0.0	0.0	1.0	0.0	0.0	0.0	0.0	k__Bacteria; p__Firmicutes; c__Bacilli; o__Thermoactinomycetales; f__Thermoactinomycetaceae; g__Planifilum; s__Planifilum_fimeticola
OTU1112	0.0	3.0	0.0	0.0	15.0	0.0	0.0	8.0	0.0	0.0	0.0	0.0	0.0	18.0	0.0	k__Bacteria; p__Patescibacteria; c__Saccharimonadia; o__Saccharimonadales; f__Saccharimonadaceae; g__Candidatus_Saccharimonas; s__unclassified_Candidatus_Saccharimonas
OTU1113	0.0	0.0	0.0	0.0	17.0	0.0	0.0	0.0	0.0	0.0	0.0	0.0	0.0	15.0	0.0	k__Bacteria; p__Patescibacteria; c__Saccharimonadia; o__Saccharimonadales; f__Saccharimonadaceae; g__Candidatus_Saccharimonas; s__unclassified_Candidatus_Saccharimonas
OTU1114	0.0	10.0	0.0	0.0	31.0	0.0	0.0	0.0	0.0	0.0	0.0	0.0	0.0	33.0	0.0	k__Bacteria; p__Bacteroidota; c__Bacteroidia; o__Bacteroidales; f__Rikenellaceae; g__Rikenellaceae_RC9_gut_group; s__Bacteroidales_genomosp._P1
OTU1115	0.0	0.0	0.0	0.0	38.0	22.0	0.0	0.0	24.0	0.0	0.0	0.0	0.0	28.0	0.0	k__Bacteria; p__Fusobacteriota; c__Fusobacteriia; o__Fusobacteriales; f__Leptotrichiaceae; g__Leptotrichia; s__Pseudoleptotrichia_goodfellowii
OTU1116	0.0	0.0	0.0	0.0	0.0	7.0	0.0	0.0	0.0	0.0	0.0	0.0	0.0	0.0	22.0	k__Bacteria; p__Bacteroidota; c__Bacteroidia; o__Bacteroidales; f__Rikenellaceae; g__Alistipes; s__Bacteroides_sp._N54.MGS_20
OTU1117	0.0	0.0	0.0	0.0	0.0	1.0	0.0	0.0	0.0	0.0	0.0	0.0	0.0	0.0	21.0	k__Bacteria; p__Bacteroidota; c__Bacteroidia; o__Bacteroidales; f__Rs_E47_termite_group; g__unclassified_Rs_E47_termite_group; s__unclassified_Rs_E47_termite_group
OTU1118	0.0	0.0	1.0	1.0	0.0	13.0	0.0	3.0	32.0	0.0	51.0	4.0	8.0	31.0	1.0	k__Bacteria; p__Bacteroidota; c__Bacteroidia; o__Bacteroidales; f__Tannerellaceae; g__Parabacteroides; s__Parabacteroides_sp._S448
OTU1119	0.0	0.0	0.0	0.0	0.0	1.0	0.0	0.0	0.0	0.0	0.0	0.0	0.0	0.0	21.0	k__Bacteria; p__Firmicutes; c__Clostridia; o__Oscillospirales; f__Oscillospiraceae; g__unclassified_Oscillospiraceae; s__unclassified_Oscillospiraceae
OTU112	1.0	0.0	3.0	6.0	0.0	45.0	1.0	36.0	127.0	0.0	256.0	20.0	68.0	34.0	3.0	k__Bacteria; p__Firmicutes; c__Clostridia; o__Oscillospirales; f__Ruminococcaceae; g__Fournierella; s__unclassified_Fournierella
OTU1120	9.0	0.0	0.0	0.0	0.0	0.0	0.0	0.0	0.0	0.0	0.0	0.0	2.0	0.0	26.0	k__Bacteria; p__Firmicutes; c__Clostridia; o__Lachnospirales; f__Lachnospiraceae; g__unclassified_Lachnospiraceae; s__unclassified_Lachnospiraceae
OTU1121	17.0	0.0	0.0	0.0	0.0	0.0	0.0	0.0	0.0	2.0	0.0	0.0	0.0	0.0	35.0	k__Bacteria; p__Firmicutes; c__Clostridia; o__Lachnospirales; f__Lachnospiraceae; g__unclassified_Lachnospiraceae; s__unclassified_Lachnospiraceae
OTU1122	21.0	0.0	0.0	0.0	0.0	0.0	0.0	0.0	0.0	0.0	0.0	0.0	0.0	0.0	24.0	k__Bacteria; p__Firmicutes; c__Clostridia; o__Lachnospirales; f__Lachnospiraceae; g__unclassified_Lachnospiraceae; s__unclassified_Lachnospiraceae
OTU1123	16.0	0.0	0.0	0.0	0.0	0.0	0.0	0.0	0.0	0.0	0.0	0.0	0.0	0.0	25.0	k__Bacteria; p__Firmicutes; c__Clostridia; o__Oscillospirales; f__Ruminococcaceae; g__unclassified_Ruminococcaceae; s__unclassified_Ruminococcaceae
OTU1124	18.0	0.0	0.0	0.0	0.0	0.0	0.0	0.0	0.0	0.0	0.0	0.0	0.0	0.0	1.0	k__Bacteria; p__Cyanobacteria; c__Vampirivibrionia; o__Gastranaerophilales; f__uncultured_rumen_bacterium; g__uncultured_rumen_bacterium; s__uncultured_rumen_bacterium
OTU1126	0.0	0.0	0.0	18.0	0.0	1.0	0.0	0.0	1.0	0.0	0.0	0.0	19.0	0.0	0.0	k__Bacteria; p__Acidobacteriota; c__Thermoanaerobaculia; o__Thermoanaerobaculales; f__Thermoanaerobaculaceae; g__Subgroup_10; s__Acidobacteria_bacterium_WX184
OTU1127	0.0	0.0	0.0	0.0	0.0	0.0	0.0	0.0	0.0	17.0	0.0	0.0	4.0	0.0	0.0	k__Bacteria; p__Patescibacteria; c__Saccharimonadia; o__Saccharimonadales; f__LWQ8; g__unclassified_LWQ8; s__unclassified_LWQ8
OTU1128	0.0	0.0	24.0	0.0	0.0	1.0	0.0	0.0	0.0	0.0	1.0	0.0	1.0	0.0	0.0	k__Bacteria; p__Actinobacteriota; c__Actinobacteria; o__Micrococcales; f__Microbacteriaceae; g__Curtobacterium; s__Bacillus_subtilis
OTU1129	0.0	11.0	44.0	0.0	6.0	0.0	0.0	0.0	1.0	0.0	0.0	0.0	0.0	5.0	0.0	k__Bacteria; p__Actinobacteriota; c__Actinobacteria; o__Actinomycetales; f__Actinomycetaceae; g__Actinomyces; s__Actinomyces_pacaensis
OTU113	0.0	984.0	0.0	0.0	0.0	0.0	0.0	0.0	0.0	8.0	3.0	0.0	1.0	0.0	1.0	k__Bacteria; p__Proteobacteria; c__Gammaproteobacteria; o__Burkholderiales; f__Burkholderiaceae; g__Burkholderia_Caballeronia_Paraburkholderia; s__Burkholderia_stabilis
OTU1130	0.0	0.0	4.0	0.0	0.0	0.0	0.0	0.0	0.0	4.0	0.0	217.0	0.0	0.0	1.0	k__Bacteria; p__Acidobacteriota; c__Thermoanaerobaculia; o__Thermoanaerobaculales; f__Thermoanaerobaculaceae; g__Subgroup_23; s__unclassified_Subgroup_23
OTU1131	0.0	0.0	0.0	31.0	0.0	2.0	5.0	0.0	1.0	0.0	2.0	0.0	1.0	0.0	0.0	k__Bacteria; p__Proteobacteria; c__Alphaproteobacteria; o__Sphingomonadales; f__Sphingomonadaceae; g__Sphingomonas; s__Sphingomonas_asaccharolytica
OTU1132	0.0	0.0	0.0	34.0	0.0	0.0	0.0	0.0	0.0	10.0	0.0	0.0	1.0	0.0	0.0	k__Bacteria; p__Bacteroidota; c__Bacteroidia; o__Chitinophagales; f__Chitinophagaceae; g__unclassified_Chitinophagaceae; s__unclassified_Chitinophagaceae
OTU1133	0.0	0.0	0.0	28.0	0.0	0.0	0.0	0.0	0.0	2.0	0.0	13.0	0.0	0.0	0.0	k__Bacteria; p__Proteobacteria; c__Gammaproteobacteria; o__Pseudomonadales; f__Halieaceae; g__OM60_NOR5__clade; s__unclassified_OM60_NOR5__clade
OTU1134	0.0	0.0	1.0	0.0	0.0	0.0	0.0	1.0	0.0	0.0	0.0	51.0	0.0	0.0	0.0	k__Bacteria; p__Fibrobacterota; c__Fibrobacteria; o__Fibrobacterales; f__Fibrobacteraceae; g__unclassified_Fibrobacteraceae; s__unclassified_Fibrobacteraceae
OTU1135	0.0	0.0	1.0	0.0	0.0	0.0	0.0	0.0	0.0	0.0	0.0	72.0	0.0	0.0	1.0	k__Bacteria; p__Proteobacteria; c__Gammaproteobacteria; o__Ectothiorhodospirales; f__Ectothiorhodospiraceae; g__Thiogranum; s__uncultured_gamma_proteobacterium
OTU1136	0.0	0.0	0.0	0.0	0.0	0.0	0.0	0.0	0.0	0.0	0.0	46.0	0.0	0.0	1.0	k__Bacteria; p__Gemmatimonadota; c__Gemmatimonadetes; o__Gemmatimonadales; f__Gemmatimonadaceae; g__unclassified_Gemmatimonadaceae; s__unclassified_Gemmatimonadaceae
OTU1137	13.0	99.0	101.0	30.0	0.0	0.0	0.0	101.0	7.0	11.0	0.0	20.0	0.0	0.0	2.0	k__Bacteria; p__Actinobacteriota; c__Actinobacteria; o__Actinomycetales; f__Actinomycetaceae; g__Actinomyces; s__Actinomyces_oris
OTU1138	0.0	32.0	0.0	0.0	0.0	0.0	0.0	0.0	0.0	0.0	0.0	0.0	0.0	0.0	0.0	k__Bacteria; p__Firmicutes; c__Bacilli; o__Bacillales; f__Bacillaceae; g__Anoxybacillus; s__Anoxybacillus_tepidamans
OTU1139	0.0	21.0	0.0	0.0	0.0	0.0	0.0	0.0	0.0	0.0	1.0	0.0	0.0	0.0	0.0	k__Bacteria; p__Firmicutes; c__Clostridia; o__Lachnospirales; f__Lachnospiraceae; g__unclassified_Lachnospiraceae; s__unclassified_Lachnospiraceae
OTU114	65.0	0.0	362.0	19.0	85.0	89.0	25.0	24.0	66.0	58.0	245.0	285.0	7.0	40.0	629.0	k__Bacteria; p__Firmicutes; c__Bacilli; o__Erysipelotrichales; f__Erysipelotrichaceae; g__Ileibacterium; s__Ileibacterium_valens
OTU1140	0.0	24.0	0.0	0.0	0.0	0.0	0.0	0.0	0.0	0.0	0.0	0.0	0.0	0.0	1.0	k__Bacteria; p__Firmicutes; c__Clostridia; o__Oscillospirales; f__Ruminococcaceae; g__unclassified_Ruminococcaceae; s__unclassified_Ruminococcaceae
OTU1141	0.0	17.0	0.0	0.0	0.0	0.0	0.0	0.0	0.0	0.0	0.0	0.0	0.0	0.0	0.0	k__Bacteria; p__Fusobacteriota; c__Fusobacteriia; o__Fusobacteriales; f__Leptotrichiaceae; g__Leptotrichia; s__Leptotrichia_sp._oral_taxon_847
OTU1142	1.0	0.0	0.0	22.0	0.0	32.0	9.0	1.0	22.0	53.0	13.0	8.0	13.0	0.0	2.0	k__Bacteria; p__Proteobacteria; c__Gammaproteobacteria; o__Burkholderiales; f__Oxalobacteraceae; g__Massilia; s__Massilia_tieshanensis
OTU1143	1.0	1.0	0.0	2.0	1.0	3.0	2.0	0.0	1.0	55.0	6.0	1.0	9.0	0.0	3.0	k__Bacteria; p__Firmicutes; c__Bacilli; o__Lactobacillales; f__Lactobacillaceae; g__Levilactobacillus; s__Levilactobacillus_brevis
OTU1144	0.0	0.0	0.0	2.0	0.0	34.0	0.0	4.0	47.0	0.0	159.0	0.0	14.0	0.0	0.0	k__Bacteria; p__Methylomirabilota; c__Methylomirabilia; o__Rokubacteriales; f__unclassified_Rokubacteriales; g__unclassified_Rokubacteriales; s__unclassified_Rokubacteriales
OTU1145	0.0	0.0	1.0	2.0	0.0	11.0	0.0	2.0	13.0	2.0	87.0	0.0	29.0	0.0	0.0	k__Bacteria; p__Proteobacteria; c__Alphaproteobacteria; o__Rhizobiales; f__Rhizobiaceae; g__Mesorhizobium; s__Mesorhizobium_thiogangeticum
OTU1146	0.0	0.0	1.0	0.0	0.0	0.0	0.0	0.0	0.0	0.0	16.0	39.0	0.0	0.0	0.0	k__Bacteria; p__Bacteroidota; c__Bacteroidia; o__Cytophagales; f__Cyclobacteriaceae; g__unclassified_Cyclobacteriaceae; s__uncultured_Sphingobacteriia_bacterium
OTU1147	0.0	0.0	0.0	0.0	0.0	3.0	0.0	1.0	8.0	0.0	23.0	3.0	4.0	0.0	1.0	k__Bacteria; p__Bacteroidota; c__Bacteroidia; o__Bacteroidales; f__Marinifilaceae; g__Odoribacter; s__unclassified_Odoribacter
OTU1148	0.0	0.0	0.0	15.0	1.0	4.0	0.0	0.0	5.0	4.0	24.0	0.0	10.0	0.0	0.0	k__Bacteria; p__Proteobacteria; c__Alphaproteobacteria; o__Rhizobiales; f__Beijerinckiaceae; g__Microvirga; s__Microvirga_aerilata
OTU1149	0.0	0.0	0.0	0.0	0.0	8.0	0.0	2.0	9.0	0.0	42.0	1.0	3.0	0.0	0.0	k__Bacteria; p__Proteobacteria; c__Alphaproteobacteria; o__Rhizobiales; f__Xanthobacteraceae; g__unclassified_Xanthobacteraceae; s__unclassified_Xanthobacteraceae
OTU115	7.0	158.0	0.0	11.0	140.0	10.0	0.0	0.0	12.0	0.0	0.0	17.0	0.0	70.0	0.0	k__Bacteria; p__Firmicutes; c__Clostridia; o__Peptococcales; f__Peptococcaceae; g__Peptococcus; s__Peptococcus_sp._oral_taxon_168
OTU1150	0.0	0.0	4.0	2.0	0.0	7.0	0.0	12.0	25.0	0.0	72.0	6.0	14.0	0.0	0.0	k__Bacteria; p__Firmicutes; c__Clostridia; o__Lachnospirales; f__Lachnospiraceae; g__Lachnoclostridium; s__unclassified_Lachnoclostridium
OTU1151	0.0	0.0	0.0	0.0	0.0	8.0	0.0	1.0	8.0	0.0	46.0	0.0	9.0	0.0	0.0	k__Bacteria; p__Proteobacteria; c__Alphaproteobacteria; o__Tistrellales; f__Geminicoccaceae; g__unclassified_Geminicoccaceae; s__unclassified_Geminicoccaceae
OTU1152	0.0	0.0	0.0	1.0	0.0	7.0	0.0	4.0	15.0	0.0	39.0	7.0	7.0	0.0	0.0	k__Bacteria; p__Firmicutes; c__Clostridia; o__Lachnospirales; f__Lachnospiraceae; g__unclassified_Lachnospiraceae; s__unclassified_Lachnospiraceae
OTU1153	0.0	0.0	0.0	0.0	0.0	14.0	0.0	1.0	38.0	0.0	99.0	1.0	23.0	0.0	0.0	k__Bacteria; p__Verrucomicrobiota; c__Verrucomicrobiae; o__Chthoniobacterales; f__Chthoniobacteraceae; g__Candidatus_Udaeobacter; s__uncultured_soil_bacterium
OTU1154	0.0	0.0	0.0	1.0	0.0	8.0	0.0	0.0	15.0	0.0	34.0	1.0	6.0	0.0	0.0	k__Bacteria; p__Actinobacteriota; c__Actinobacteria; o__Corynebacteriales; f__Mycobacteriaceae; g__Mycobacterium; s__Mycolicibacterium_arabiense
OTU1155	0.0	0.0	0.0	1.0	0.0	2.0	0.0	2.0	10.0	0.0	21.0	2.0	2.0	0.0	0.0	k__Bacteria; p__Firmicutes; c__Clostridia; o__Lachnospirales; f__Lachnospiraceae; g__unclassified_Lachnospiraceae; s__unclassified_Lachnospiraceae
OTU1156	0.0	0.0	0.0	0.0	0.0	3.0	0.0	3.0	6.0	0.0	9.0	1.0	3.0	0.0	0.0	k__Bacteria; p__Cyanobacteria; c__Vampirivibrionia; o__Gastranaerophilales; f__uncultured_rumen_bacterium; g__uncultured_rumen_bacterium; s__uncultured_rumen_bacterium
OTU1157	8.0	1.0	13.0	50.0	40.0	37.0	21.0	52.0	18.0	52.0	76.0	15.0	42.0	77.0	65.0	k__Bacteria; p__Firmicutes; c__Clostridia; o__Lachnospirales; f__Lachnospiraceae; g__Blautia; s__Blautia_obeum
OTU1158	0.0	0.0	0.0	0.0	0.0	16.0	0.0	3.0	9.0	5.0	39.0	0.0	16.0	0.0	0.0	k__Bacteria; p__Actinobacteriota; c__Actinobacteria; o__Propionibacteriales; f__Nocardioidaceae; g__Kribbella; s__Kribbella_albertanoniae
OTU1159	0.0	0.0	1.0	2.0	0.0	5.0	0.0	0.0	7.0	0.0	14.0	3.0	4.0	0.0	0.0	k__Bacteria; p__Firmicutes; c__Clostridia; o__Peptostreptococcales_Tissierellales; f__Anaerovoracaceae; g__Anaerovorax; s__unclassified_Anaerovorax
OTU1160	0.0	0.0	0.0	0.0	0.0	36.0	0.0	2.0	70.0	0.0	171.0	3.0	21.0	0.0	0.0	k__Bacteria; p__Firmicutes; c__Bacilli; o__Paenibacillales; f__Paenibacillaceae; g__Paenibacillus; s__Paenibacillus_sepulcri
OTU1161	0.0	0.0	0.0	0.0	0.0	28.0	0.0	0.0	7.0	0.0	2.0	2.0	1.0	0.0	0.0	k__Bacteria; p__Proteobacteria; c__Alphaproteobacteria; o__Rhodospirillales; f__unclassified_Rhodospirillales; g__unclassified_Rhodospirillales; s__unclassified_Rhodospirillales
OTU1162	0.0	0.0	0.0	0.0	0.0	0.0	0.0	2.0	16.0	0.0	1.0	0.0	0.0	0.0	0.0	k__Bacteria; p__Actinobacteriota; c__Actinobacteria; o__Micrococcales; f__Microbacteriaceae; g__Rhodoluna; s__Rhodoluna_lacicola
OTU1163	4.0	0.0	0.0	0.0	0.0	3.0	1.0	10.0	3.0	2.0	2.0	0.0	7.0	0.0	17.0	k__Bacteria; p__Actinobacteriota; c__Actinobacteria; o__Corynebacteriales; f__Nocardiaceae; g__Gordonia; s__Gordonia_terrae
OTU1164	0.0	0.0	1.0	0.0	0.0	39.0	0.0	5.0	103.0	0.0	85.0	1.0	20.0	0.0	0.0	k__Bacteria; p__Verrucomicrobiota; c__Verrucomicrobiae; o__Chthoniobacterales; f__Chthoniobacteraceae; g__Candidatus_Udaeobacter; s__unclassified_Candidatus_Udaeobacter
OTU1165	0.0	9.0	0.0	0.0	0.0	0.0	8.0	0.0	33.0	0.0	0.0	0.0	0.0	0.0	17.0	k__Bacteria; p__Actinobacteriota; c__Actinobacteria; o__Bifidobacteriales; f__Bifidobacteriaceae; g__Scardovia; s__Scardovia_wiggsiae
OTU1166	7.0	0.0	0.0	7.0	0.0	15.0	10.0	91.0	32.0	14.0	15.0	0.0	32.0	0.0	1.0	k__Bacteria; p__Proteobacteria; c__Alphaproteobacteria; o__Rhizobiales; f__Rhizobiaceae; g__Allorhizobium_Neorhizobium_Pararhizobium_Rhizobium; s__Rhizobium_rosettiformans
OTU1167	0.0	0.0	0.0	1.0	0.0	20.0	1.0	0.0	2.0	0.0	1.0	1.0	0.0	0.0	0.0	k__Bacteria; p__Proteobacteria; c__Alphaproteobacteria; o__Rhodospirillales; f__unclassified_Rhodospirillales; g__unclassified_Rhodospirillales; s__unclassified_Rhodospirillales
OTU1168	0.0	0.0	0.0	3.0	0.0	0.0	3.0	2.0	3.0	3.0	5.0	7.0	1.0	3.0	12.0	k__Bacteria; p__Proteobacteria; c__Gammaproteobacteria; o__Enterobacterales; f__Vibrionaceae; g__Vibrio; s__Vibrio_anguillarum
OTU1169	0.0	0.0	0.0	0.0	0.0	16.0	0.0	0.0	6.0	0.0	1.0	1.0	0.0	0.0	0.0	k__Bacteria; p__Proteobacteria; c__Alphaproteobacteria; o__Reyranellales; f__Reyranellaceae; g__Reyranella; s__alpha_proteobacterium_BAC233
OTU117	279.0	738.0	472.0	108.0	23.0	117.0	106.0	89.0	69.0	53.0	245.0	1022.0	39.0	33.0	370.0	k__Bacteria; p__Firmicutes; c__Bacilli; o__Lactobacillales; f__Lactobacillaceae; g__Ligilactobacillus; s__Ligilactobacillus_murinus
OTU1170	0.0	0.0	0.0	48.0	0.0	11.0	1.0	0.0	19.0	5.0	3.0	1.0	10.0	0.0	0.0	k__Bacteria; p__Proteobacteria; c__Alphaproteobacteria; o__Acetobacterales; f__Acetobacteraceae; g__Belnapia; s__Belnapia_rosea
OTU1171	0.0	0.0	0.0	0.0	0.0	1.0	29.0	0.0	1.0	2.0	2.0	0.0	1.0	0.0	0.0	k__Bacteria; p__Verrucomicrobiota; c__Verrucomicrobiae; o__Pedosphaerales; f__Pedosphaeraceae; g__unclassified_Pedosphaeraceae; s__unclassified_Pedosphaeraceae
OTU1172	0.0	0.0	0.0	30.0	0.0	0.0	32.0	0.0	1.0	2.0	0.0	0.0	13.0	0.0	0.0	k__Bacteria; p__Proteobacteria; c__Alphaproteobacteria; o__Rhizobiales; f__Beijerinckiaceae; g__Microvirga; s__unclassified_Microvirga
OTU1173	0.0	0.0	0.0	0.0	0.0	5.0	19.0	0.0	4.0	20.0	6.0	0.0	15.0	0.0	0.0	k__Bacteria; p__Planctomycetota; c__Phycisphaerae; o__Tepidisphaerales; f__Tepidisphaeraceae; g__Tepidisphaera; s__Tepidisphaera_mucosa
OTU1174	0.0	0.0	0.0	17.0	0.0	0.0	18.0	0.0	3.0	9.0	3.0	0.0	6.0	0.0	0.0	k__Bacteria; p__Acidobacteriota; c__Thermoanaerobaculia; o__Thermoanaerobaculales; f__Thermoanaerobaculaceae; g__Subgroup_10; s__uncultured_soil_bacterium
OTU1175	0.0	0.0	0.0	19.0	0.0	0.0	5.0	0.0	0.0	2.0	0.0	0.0	6.0	0.0	0.0	k__Bacteria; p__Proteobacteria; c__Alphaproteobacteria; o__Sphingomonadales; f__Sphingomonadaceae; g__Rhizorhapis; s__Rhizorhapis_suberifaciens
OTU1176	0.0	0.0	0.0	10.0	0.0	0.0	6.0	0.0	0.0	4.0	0.0	0.0	10.0	0.0	0.0	k__Bacteria; p__Actinobacteriota; c__Acidimicrobiia; o__Microtrichales; f__Ilumatobacteraceae; g__unclassified_Ilumatobacteraceae; s__unclassified_Ilumatobacteraceae
OTU1177	0.0	0.0	0.0	16.0	0.0	2.0	38.0	2.0	4.0	17.0	0.0	1.0	13.0	0.0	0.0	k__Bacteria; p__Proteobacteria; c__Alphaproteobacteria; o__Rhodobacterales; f__Rhodobacteraceae; g__Rubellimicrobium; s__Rubellimicrobium_mesophilum
OTU1178	0.0	0.0	0.0	49.0	0.0	0.0	7.0	0.0	0.0	16.0	0.0	0.0	23.0	0.0	0.0	k__Bacteria; p__Actinobacteriota; c__Acidimicrobiia; o__unclassified_Acidimicrobiia; f__uncultured_soil_bacterium; g__unclassified_Acidimicrobiia; s__unclassified_Acidimicrobiia
OTU1179	0.0	0.0	0.0	9.0	0.0	0.0	12.0	0.0	0.0	21.0	0.0	0.0	1.0	0.0	0.0	k__Bacteria; p__Proteobacteria; c__Alphaproteobacteria; o__Azospirillales; f__Azospirillaceae; g__Desertibacter; s__Desertibacter_roseus
OTU118	114.0	93.0	4.0	87.0	1.0	11.0	14.0	169.0	47.0	55.0	751.0	44.0	6.0	5.0	18.0	k__Bacteria; p__Firmicutes; c__Bacilli; o__Staphylococcales; f__Staphylococcaceae; g__Staphylococcus; s__Staphylococcus_epidermidis
OTU1180	0.0	0.0	0.0	0.0	0.0	6.0	2.0	1.0	6.0	14.0	1.0	0.0	6.0	0.0	0.0	k__Bacteria; p__Proteobacteria; c__Alphaproteobacteria; o__Rhizobiales; f__Devosiaceae; g__unclassified_Devosiaceae; s__unclassified_Devosiaceae
OTU1181	0.0	0.0	0.0	19.0	0.0	0.0	10.0	0.0	0.0	25.0	0.0	0.0	20.0	0.0	0.0	k__Bacteria; p__Actinobacteriota; c__Actinobacteria; o__Propionibacteriales; f__Nocardioidaceae; g__Nocardioides; s__Nocardioides_pakistanensis
OTU1182	1.0	0.0	0.0	0.0	0.0	0.0	0.0	31.0	0.0	5.0	0.0	7.0	3.0	0.0	0.0	k__Bacteria; p__Actinobacteriota; c__Thermoleophilia; o__Solirubrobacterales; f__67_14; g__Solirubrobacterales_bacterium_67_14; s__unclassified_Solirubrobacterales_bacterium_67_14
OTU1183	0.0	0.0	0.0	0.0	0.0	0.0	0.0	19.0	0.0	0.0	0.0	0.0	0.0	0.0	0.0	k__Bacteria; p__Firmicutes; c__Clostridia; o__Christensenellales; f__Christensenellaceae; g__Christensenellaceae_R_7_group; s__unclassified_Christensenellaceae_R_7_group
OTU1184	2.0	5.0	0.0	15.0	8.0	0.0	0.0	23.0	7.0	2.0	0.0	0.0	0.0	4.0	1.0	k__Bacteria; p__Chloroflexi; c__Anaerolineae; o__Anaerolineales; f__Anaerolineaceae; g__Flexilinea; s__Chloroflexi_bacterium_canine_oral_taxon_405
OTU1185	27.0	0.0	1.0	65.0	0.0	28.0	42.0	8.0	33.0	45.0	90.0	44.0	60.0	85.0	5.0	k__Bacteria; p__Proteobacteria; c__Gammaproteobacteria; o__Burkholderiales; f__Oxalobacteraceae; g__Massilia; s__Massilia_suwonensis
OTU1186	0.0	12.0	0.0	0.0	13.0	0.0	0.0	0.0	0.0	0.0	0.0	0.0	0.0	13.0	0.0	k__Bacteria; p__Fusobacteriota; c__Fusobacteriia; o__Fusobacteriales; f__Leptotrichiaceae; g__Leptotrichia; s__Leptotrichia_sp._oral_taxon_215_str._W9775
OTU1187	3.0	20.0	1.0	0.0	9.0	1.0	0.0	0.0	0.0	2.0	0.0	0.0	0.0	3.0	52.0	k__Bacteria; p__Bacteroidota; c__Bacteroidia; o__Bacteroidales; f__Muribaculaceae; g__unclassified_Muribaculaceae; s__unclassified_Muribaculaceae
OTU1188	2.0	0.0	2.0	3.0	2.0	1.0	1.0	0.0	32.0	0.0	6.0	2.0	9.0	4.0	36.0	k__Bacteria; p__Proteobacteria; c__Gammaproteobacteria; o__Enterobacterales; f__Erwiniaceae; g__Pantoea; s__Pantoea_agglomerans
OTU1189	24.0	0.0	0.0	0.0	0.0	0.0	0.0	0.0	0.0	0.0	0.0	0.0	0.0	0.0	26.0	k__Bacteria; p__Firmicutes; c__Clostridia; o__Lachnospirales; f__Lachnospiraceae; g__unclassified_Lachnospiraceae; s__unclassified_Lachnospiraceae
OTU119	5.0	2.0	5.0	16.0	4.0	27.0	6.0	14.0	22.0	10.0	81.0	6.0	131.0	36.0	1709.0	k__Bacteria; p__Proteobacteria; c__Gammaproteobacteria; o__Enterobacterales; f__Enterobacteriaceae; g__Enterobacter; s__Enterobacter_cancerogenus
OTU1190	0.0	0.0	0.0	0.0	0.0	0.0	0.0	0.0	0.0	0.0	0.0	32.0	0.0	0.0	11.0	k__Bacteria; p__Proteobacteria; c__Gammaproteobacteria; o__Thiotrichales; f__Thiotrichaceae; g__Cocleimonas; s__gamma_proteobacterium_ectosymbiont_of_Rimicaris_exoculata
OTU1191	0.0	0.0	1.0	0.0	0.0	0.0	6.0	0.0	0.0	0.0	0.0	152.0	0.0	0.0	6.0	k__Bacteria; p__Proteobacteria; c__Gammaproteobacteria; o__BD7_8; f__uncultured_gamma_proteobacterium; g__uncultured_gamma_proteobacterium; s__uncultured_gamma_proteobacterium
OTU1192	22.0	0.0	0.0	0.0	0.0	2.0	0.0	0.0	0.0	0.0	0.0	0.0	0.0	0.0	0.0	k__Bacteria; p__Firmicutes; c__Bacilli; o__RF39; f__uncultured_rumen_bacterium; g__uncultured_rumen_bacterium; s__uncultured_rumen_bacterium
OTU1193	41.0	0.0	0.0	0.0	0.0	0.0	0.0	0.0	0.0	0.0	0.0	0.0	0.0	0.0	0.0	k__Bacteria; p__Firmicutes; c__Clostridia; o__Lachnospirales; f__Lachnospiraceae; g__Roseburia; s__unclassified_Roseburia
OTU1194	35.0	0.0	0.0	0.0	0.0	0.0	1.0	0.0	0.0	0.0	0.0	0.0	0.0	0.0	0.0	k__Bacteria; p__Firmicutes; c__Clostridia; o__Oscillospirales; f__Oscillospiraceae; g__Colidextribacter; s__Clostridiales_bacterium_CIEAF_019
OTU1195	24.0	0.0	0.0	1.0	0.0	0.0	0.0	0.0	0.0	0.0	0.0	0.0	0.0	0.0	32.0	k__Bacteria; p__Firmicutes; c__Clostridia; o__Lachnospirales; f__Lachnospiraceae; g__Lachnospiraceae_NK4A136_group; s__unclassified_Lachnospiraceae_NK4A136_group
OTU1196	0.0	0.0	0.0	13.0	0.0	0.0	0.0	0.0	0.0	8.0	0.0	0.0	15.0	0.0	0.0	k__Bacteria; p__Proteobacteria; c__Alphaproteobacteria; o__Rhizobiales; f__Beijerinckiaceae; g__unclassified_Beijerinckiaceae; s__unclassified_Beijerinckiaceae
OTU1197	0.0	0.0	0.0	1.0	0.0	0.0	6.0	0.0	0.0	16.0	0.0	0.0	10.0	0.0	0.0	k__Bacteria; p__Proteobacteria; c__Gammaproteobacteria; o__unclassified_Gammaproteobacteria; f__unclassified_Gammaproteobacteria; g__unclassified_Gammaproteobacteria; s__unclassified_Gammaproteobacteria
OTU1198	0.0	0.0	0.0	9.0	0.0	0.0	0.0	0.0	0.0	13.0	0.0	0.0	10.0	0.0	0.0	k__Bacteria; p__Actinobacteriota; c__Acidimicrobiia; o__unclassified_Acidimicrobiia; f__unclassified_Acidimicrobiia; g__unclassified_Acidimicrobiia; s__unclassified_Acidimicrobiia
OTU1199	0.0	0.0	0.0	26.0	0.0	5.0	0.0	0.0	5.0	13.0	7.0	0.0	7.0	0.0	0.0	k__Bacteria; p__Myxococcota; c__Polyangia; o__Haliangiales; f__Haliangiaceae; g__Haliangium; s__unclassified_Haliangium
OTU12	1.0	18.0	7.0	49.0	23.0	17.0	19.0	99.0	6.0	295.0	67.0	7.0	1948.0	14.0	3779.0	k__Bacteria; p__Proteobacteria; c__Gammaproteobacteria; o__Pseudomonadales; f__Pseudomonadaceae; g__Pseudomonas; s__Pseudomonas_canadensis
OTU120	1.0	0.0	0.0	61.0	0.0	1.0	224.0	1.0	4.0	223.0	0.0	0.0	140.0	0.0	0.0	k__Bacteria; p__Bacteroidota; c__Bacteroidia; o__Chitinophagales; f__Chitinophagaceae; g__Flavisolibacter; s__Flavisolibacter_ginsengisoli
OTU1200	0.0	0.0	0.0	19.0	0.0	0.0	0.0	0.0	0.0	0.0	0.0	0.0	1.0	0.0	0.0	k__Bacteria; p__Patescibacteria; c__Saccharimonadia; o__Saccharimonadales; f__Saccharimonadaceae; g__TM7a; s__unclassified_TM7a
OTU1201	0.0	0.0	0.0	25.0	0.0	1.0	28.0	0.0	1.0	61.0	2.0	0.0	37.0	0.0	0.0	k__Bacteria; p__Proteobacteria; c__Alphaproteobacteria; o__Rhizobiales; f__Beijerinckiaceae; g__Microvirga; s__Chelatococcus_asaccharovorans
OTU1202	0.0	0.0	20.0	0.0	0.0	0.0	0.0	0.0	0.0	0.0	0.0	0.0	0.0	0.0	0.0	k__Bacteria; p__Actinobacteriota; c__Actinobacteria; o__Glycomycetales; f__Glycomycetaceae; g__Glycomyces; s__Glycomyces_sediminimaris
OTU1203	0.0	0.0	0.0	36.0	0.0	1.0	4.0	0.0	2.0	11.0	7.0	0.0	6.0	0.0	0.0	k__Bacteria; p__Planctomycetota; c__Phycisphaerae; o__Tepidisphaerales; f__Tepidisphaeraceae; g__Tepidisphaera; s__Tepidisphaera_mucosa
OTU1204	0.0	0.0	0.0	30.0	0.0	0.0	0.0	0.0	0.0	19.0	0.0	0.0	2.0	0.0	0.0	k__Bacteria; p__Cyanobacteria; c__Vampirivibrionia; o__Vampirovibrionales; f__Vampirovibrionaceae; g__Vampirovibrio; s__Vampirovibrio_chlorellavorus
OTU1205	0.0	0.0	0.0	48.0	0.0	2.0	0.0	1.0	3.0	0.0	3.0	0.0	5.0	0.0	0.0	k__Bacteria; p__Bacteroidota; c__Bacteroidia; o__Cytophagales; f__Cytophagaceae; g__Rhodocytophaga; s__Rhodocytophaga_aerolata
OTU1206	0.0	0.0	0.0	22.0	0.0	0.0	0.0	0.0	0.0	0.0	0.0	0.0	1.0	0.0	0.0	k__Bacteria; p__Proteobacteria; c__Gammaproteobacteria; o__Steroidobacterales; f__Woeseiaceae; g__Woeseia; s__unclassified_Woeseia
OTU1207	0.0	0.0	0.0	21.0	0.0	1.0	0.0	0.0	4.0	7.0	0.0	0.0	1.0	0.0	0.0	k__Bacteria; p__Acidobacteriota; c__Holophagae; o__Subgroup_7; f__uncultured_Acidobacteria_bacterium; g__uncultured_Acidobacteria_bacterium; s__uncultured_Acidobacteria_bacterium
OTU1208	0.0	0.0	0.0	0.0	0.0	0.0	4.0	0.0	0.0	25.0	0.0	0.0	0.0	0.0	0.0	k__Bacteria; p__Planctomycetota; c__Phycisphaerae; o__Tepidisphaerales; f__Tepidisphaeraceae; g__Tepidisphaera; s__Tepidisphaera_mucosa
OTU1209	0.0	0.0	0.0	0.0	0.0	0.0	0.0	0.0	0.0	30.0	0.0	0.0	8.0	0.0	0.0	k__Bacteria; p__Firmicutes; c__Bacilli; o__Paenibacillales; f__Paenibacillaceae; g__Paenibacillus; s__Paenibacillus_mucilaginosus
OTU121	0.0	74.0	814.0	0.0	55.0	0.0	0.0	1.0	87.0	0.0	0.0	0.0	0.0	29.0	58.0	k__Bacteria; p__Firmicutes; c__Clostridia; o__Lachnospirales; f__Lachnospiraceae; g__Lachnoanaerobaculum; s__Lachnoanaerobaculum_orale
OTU1210	0.0	0.0	0.0	0.0	0.0	1.0	0.0	0.0	0.0	0.0	25.0	0.0	0.0	0.0	0.0	k__Bacteria; p__Latescibacterota; c__Latescibacteria; o__Latescibacterales; f__Latescibacteraceae; g__unclassified_Latescibacteraceae; s__unclassified_Latescibacteraceae
OTU1211	0.0	0.0	0.0	0.0	0.0	0.0	0.0	0.0	0.0	0.0	26.0	0.0	0.0	0.0	0.0	k__Bacteria; p__Desulfobacterota; c__Desulfovibrionia; o__Desulfovibrionales; f__Desulfovibrionaceae; g__Desulfovibrio; s__unclassified_Desulfovibrio
OTU1212	0.0	0.0	0.0	1.0	0.0	4.0	0.0	2.0	17.0	0.0	173.0	0.0	22.0	0.0	0.0	k__Bacteria; p__Actinobacteriota; c__Actinobacteria; o__Micrococcales; f__Intrasporangiaceae; g__Oryzihumus; s__Intrasporangiaceae_bacterium_URHA0051
OTU1213	0.0	0.0	0.0	0.0	0.0	14.0	10.0	3.0	31.0	1.0	56.0	1.0	10.0	1.0	0.0	k__Bacteria; p__Proteobacteria; c__Gammaproteobacteria; o__Steroidobacterales; f__Steroidobacteraceae; g__Povalibacter; s__Povalibacter_uvarum
OTU1214	0.0	0.0	1.0	0.0	0.0	1.0	0.0	1.0	7.0	0.0	9.0	1.0	1.0	0.0	0.0	k__Bacteria; p__Cyanobacteria; c__Vampirivibrionia; o__Gastranaerophilales; f__uncultured_rumen_bacterium; g__uncultured_rumen_bacterium; s__uncultured_rumen_bacterium
OTU1215	0.0	0.0	0.0	0.0	0.0	8.0	0.0	2.0	8.0	0.0	36.0	0.0	11.0	0.0	0.0	k__Bacteria; p__Actinobacteriota; c__unclassified_Actinobacteriota; o__unclassified_Actinobacteriota; f__unclassified_Actinobacteriota; g__unclassified_Actinobacteriota; s__unclassified_Actinobacteriota
OTU1216	0.0	0.0	0.0	0.0	0.0	1.0	0.0	3.0	7.0	0.0	11.0	2.0	1.0	0.0	0.0	k__Bacteria; p__Bacteroidota; c__Bacteroidia; o__Bacteroidales; f__Marinifilaceae; g__Odoribacter; s__unclassified_Odoribacter
OTU1217	0.0	0.0	1.0	0.0	0.0	1.0	0.0	0.0	7.0	0.0	14.0	0.0	2.0	0.0	0.0	k__Bacteria; p__Bacteroidota; c__Bacteroidia; o__Bacteroidales; f__Marinifilaceae; g__Odoribacter; s__Odoribacter_splanchnicus
OTU1218	0.0	0.0	2.0	0.0	0.0	4.0	0.0	5.0	12.0	0.0	20.0	2.0	6.0	0.0	0.0	k__Bacteria; p__Bacteroidota; c__Bacteroidia; o__Bacteroidales; f__Marinifilaceae; g__Odoribacter; s__unclassified_Odoribacter
OTU1219	1.0	0.0	10.0	6.0	32.0	6.0	2.0	12.0	11.0	9.0	33.0	11.0	10.0	13.0	13.0	k__Bacteria; p__Firmicutes; c__Clostridia; o__Monoglobales; f__Monoglobaceae; g__Monoglobus; s__uncultured_Clostridium_sp.
OTU122	685.0	114.0	0.0	0.0	0.0	0.0	1.0	0.0	0.0	0.0	0.0	0.0	0.0	0.0	0.0	k__Bacteria; p__Proteobacteria; c__Gammaproteobacteria; o__Burkholderiales; f__Neisseriaceae; g__Neisseria; s__Neisseria_elongata
OTU1220	0.0	0.0	0.0	0.0	20.0	0.0	0.0	0.0	28.0	0.0	0.0	0.0	0.0	12.0	0.0	k__Bacteria; p__Actinobacteriota; c__Actinobacteria; o__Propionibacteriales; f__Propionibacteriaceae; g__Propionibacterium; s__Propionibacterium_acidifaciens
OTU1221	0.0	0.0	1.0	3.0	1.0	55.0	1.0	1.0	70.0	0.0	53.0	5.0	7.0	0.0	0.0	k__Bacteria; p__Actinobacteriota; c__Thermoleophilia; o__Solirubrobacterales; f__67_14; g__unclassified_67_14; s__unclassified_67_14
OTU1222	0.0	0.0	0.0	0.0	0.0	19.0	0.0	0.0	2.0	0.0	2.0	0.0	1.0	0.0	0.0	k__Bacteria; p__Bacteroidota; c__Bacteroidia; o__Bacteroidales; f__Muribaculaceae; g__unclassified_Muribaculaceae; s__unclassified_Muribaculaceae
OTU1223	0.0	0.0	0.0	0.0	0.0	0.0	15.0	0.0	0.0	6.0	0.0	0.0	1.0	0.0	0.0	k__Bacteria; p__Verrucomicrobiota; c__Verrucomicrobiae; o__Verrucomicrobiales; f__Verrucomicrobiaceae; g__Prosthecobacter; s__unclassified_Prosthecobacter
OTU1224	0.0	0.0	0.0	0.0	0.0	21.0	27.0	2.0	28.0	21.0	20.0	1.0	19.0	0.0	0.0	k__Bacteria; p__unclassified_Bacteria; c__unclassified_Bacteria; o__unclassified_Bacteria; f__unclassified_Bacteria; g__unclassified_Bacteria; s__unclassified_Bacteria
OTU1225	0.0	0.0	0.0	15.0	0.0	0.0	36.0	0.0	0.0	9.0	0.0	0.0	5.0	0.0	0.0	k__Bacteria; p__Proteobacteria; c__Alphaproteobacteria; o__Rhizobiales; f__Rhizobiaceae; g__Nitratireductor; s__Nitratireductor_shengliensis
OTU1226	0.0	0.0	0.0	0.0	0.0	0.0	9.0	0.0	0.0	11.0	0.0	0.0	2.0	0.0	0.0	k__Bacteria; p__Myxococcota; c__Polyangia; o__Blfdi19; f__unclassified_Blfdi19; g__unclassified_Blfdi19; s__unclassified_Blfdi19
OTU1227	0.0	0.0	0.0	2.0	0.0	1.0	11.0	0.0	1.0	26.0	2.0	0.0	10.0	0.0	0.0	k__Bacteria; p__Myxococcota; c__Myxococcia; o__Myxococcales; f__Myxococcaceae; g__Archangium; s__Archangium_violaceum
OTU1228	0.0	0.0	0.0	6.0	0.0	1.0	8.0	1.0	1.0	14.0	3.0	0.0	8.0	0.0	0.0	k__Bacteria; p__Proteobacteria; c__Alphaproteobacteria; o__Caulobacterales; f__Caulobacteraceae; g__Phenylobacterium; s__Phenylobacterium_haematophilum
OTU1229	0.0	0.0	0.0	0.0	0.0	0.0	9.0	0.0	0.0	12.0	0.0	0.0	14.0	0.0	0.0	k__Bacteria; p__Bacteroidota; c__Bacteroidia; o__Chitinophagales; f__Saprospiraceae; g__unclassified_Saprospiraceae; s__uncultured_soil_bacterium
OTU123	0.0	433.0	0.0	0.0	636.0	22.0	0.0	0.0	6.0	0.0	0.0	0.0	0.0	555.0	2.0	k__Bacteria; p__Bacteroidota; c__Bacteroidia; o__Flavobacteriales; f__Flavobacteriaceae; g__Capnocytophaga; s__Capnocytophaga_ochracea
OTU1230	0.0	0.0	0.0	15.0	0.0	0.0	11.0	0.0	0.0	11.0	2.0	0.0	8.0	0.0	0.0	k__Bacteria; p__Proteobacteria; c__Alphaproteobacteria; o__Rhizobiales; f__Rhizobiales_Incertae_Sedis; g__Phreatobacter; s__unclassified_Phreatobacter
OTU1231	0.0	0.0	0.0	12.0	0.0	3.0	32.0	1.0	0.0	17.0	0.0	0.0	23.0	0.0	0.0	k__Bacteria; p__unclassified_Bacteria; c__unclassified_Bacteria; o__unclassified_Bacteria; f__unclassified_Bacteria; g__unclassified_Bacteria; s__unclassified_Bacteria
OTU1232	1.0	0.0	0.0	19.0	0.0	6.0	27.0	1.0	9.0	20.0	1.0	3.0	27.0	0.0	1.0	k__Bacteria; p__Proteobacteria; c__Alphaproteobacteria; o__Sphingomonadales; f__Sphingomonadaceae; g__Sphingomonas; s__Sphingomonas_astaxanthinifaciens
OTU1233	0.0	0.0	0.0	419.0	0.0	0.0	229.0	3.0	0.0	445.0	0.0	0.0	368.0	0.0	0.0	k__Bacteria; p__Proteobacteria; c__Gammaproteobacteria; o__Xanthomonadales; f__Xanthomonadaceae; g__Lysobacter; s__Lysobacter_terricola
OTU1234	0.0	0.0	0.0	0.0	0.0	2.0	1.0	0.0	1.0	8.0	32.0	1.0	29.0	0.0	1.0	k__Bacteria; p__Proteobacteria; c__Gammaproteobacteria; o__Xanthomonadales; f__Xanthomonadaceae; g__Lysobacter; s__Lysobacter_dokdonensis
OTU1235	0.0	0.0	0.0	28.0	0.0	0.0	13.0	0.0	2.0	25.0	8.0	0.0	23.0	0.0	0.0	k__Bacteria; p__Acidobacteriota; c__Blastocatellia; o__Blastocatellales; f__Blastocatellaceae; g__unclassified_Blastocatellaceae; s__uncultured_Acidobacteria_bacterium
OTU1236	0.0	0.0	0.0	0.0	0.0	0.0	0.0	42.0	0.0	0.0	0.0	0.0	0.0	0.0	0.0	k__Bacteria; p__Actinobacteriota; c__Actinobacteria; o__Propionibacteriales; f__Propionibacteriaceae; g__Tessaracoccus; s__Tessaracoccus_flavescens
OTU1237	0.0	0.0	0.0	0.0	0.0	0.0	0.0	18.0	0.0	0.0	0.0	0.0	0.0	1.0	0.0	k__Bacteria; p__Proteobacteria; c__Gammaproteobacteria; o__Pseudomonadales; f__SAR86_clade; g__unclassified_SAR86_clade; s__unclassified_SAR86_clade
OTU1238	0.0	0.0	0.0	0.0	0.0	0.0	0.0	39.0	0.0	0.0	0.0	0.0	0.0	0.0	0.0	k__Bacteria; p__unclassified_Bacteria; c__unclassified_Bacteria; o__unclassified_Bacteria; f__unclassified_Bacteria; g__unclassified_Bacteria; s__unclassified_Bacteria
OTU1239	0.0	0.0	0.0	0.0	31.0	0.0	0.0	0.0	6.0	0.0	0.0	0.0	0.0	32.0	0.0	k__Bacteria; p__Bacteroidota; c__Bacteroidia; o__Bacteroidales; f__Porphyromonadaceae; g__Porphyromonas; s__Porphyromonas_uenonis
OTU124	49.0	95.0	395.0	41.0	22.0	35.0	45.0	28.0	33.0	23.0	71.0	69.0	33.0	22.0	162.0	k__Bacteria; p__Firmicutes; c__Clostridia; o__Peptostreptococcales_Tissierellales; f__Peptostreptococcaceae; g__Romboutsia; s__Romboutsia_ilealis
OTU1240	0.0	3.0	0.0	0.0	18.0	0.0	0.0	0.0	0.0	0.0	0.0	0.0	0.0	26.0	0.0	k__Bacteria; p__Bacteroidota; c__Bacteroidia; o__Bacteroidales; f__Prevotellaceae; g__Prevotella; s__Prevotella_marshii
OTU1241	0.0	0.0	0.0	0.0	15.0	0.0	0.0	0.0	0.0	0.0	0.0	0.0	0.0	18.0	0.0	k__Bacteria; p__Bacteroidota; c__Bacteroidia; o__Bacteroidales; f__Prevotellaceae; g__Alloprevotella; s__unclassified_Alloprevotella
OTU1242	22.0	0.0	0.0	0.0	1.0	0.0	0.0	0.0	1.0	0.0	0.0	0.0	1.0	3.0	0.0	k__Bacteria; p__Actinobacteriota; c__Actinobacteria; o__Micrococcales; f__Microbacteriaceae; g__Diaminobutyricimonas; s__Diaminobutyricimonas_aerilata
OTU1243	0.0	0.0	1.0	0.0	0.0	22.0	0.0	0.0	0.0	0.0	0.0	0.0	0.0	0.0	1.0	k__Bacteria; p__Proteobacteria; c__Alphaproteobacteria; o__Rhodobacterales; f__Rhodobacteraceae; g__Boseongicola; s__Boseongicola_aestuarii
OTU1244	0.0	0.0	0.0	0.0	0.0	2.0	0.0	0.0	1.0	0.0	0.0	0.0	1.0	0.0	21.0	k__Bacteria; p__Firmicutes; c__Clostridia; o__Oscillospirales; f__Oscillospiraceae; g__unclassified_Oscillospiraceae; s__unclassified_Oscillospiraceae
OTU1245	0.0	0.0	0.0	0.0	0.0	29.0	2.0	1.0	1.0	0.0	4.0	0.0	5.0	0.0	22.0	k__Bacteria; p__Proteobacteria; c__Alphaproteobacteria; o__Sphingomonadales; f__Sphingomonadaceae; g__Sphingomonas; s__Sphingomonas_asaccharolytica
OTU1246	9.0	0.0	0.0	0.0	0.0	0.0	0.0	0.0	0.0	0.0	0.0	0.0	0.0	0.0	8.0	k__Bacteria; p__Firmicutes; c__Clostridia; o__Lachnospirales; f__Lachnospiraceae; g__unclassified_Lachnospiraceae; s__unclassified_Lachnospiraceae
OTU1247	8.0	0.0	0.0	0.0	0.0	1.0	0.0	0.0	0.0	0.0	0.0	0.0	0.0	0.0	23.0	k__Bacteria; p__Actinobacteriota; c__Coriobacteriia; o__Coriobacteriales; f__Eggerthellaceae; g__Enterorhabdus; s__unclassified_Enterorhabdus
OTU1248	0.0	0.0	1.0	0.0	0.0	0.0	0.0	0.0	0.0	13.0	0.0	35.0	1.0	0.0	1.0	k__Bacteria; p__Proteobacteria; c__Gammaproteobacteria; o__Thiotrichales; f__Thiotrichaceae; g__unclassified_Thiotrichaceae; s__uncultured_sediment_bacterium
OTU1249	21.0	0.0	0.0	0.0	0.0	0.0	0.0	0.0	0.0	0.0	0.0	0.0	0.0	0.0	9.0	k__Bacteria; p__Firmicutes; c__Clostridia; o__Lachnospirales; f__Lachnospiraceae; g__unclassified_Lachnospiraceae; s__unclassified_Lachnospiraceae
OTU125	330.0	0.0	0.0	0.0	0.0	0.0	1.0	0.0	0.0	0.0	0.0	0.0	0.0	0.0	101.0	k__Bacteria; p__Firmicutes; c__Clostridia; o__Oscillospirales; f__Ruminococcaceae; g__[Eubacterium]_siraeum_group; s__unclassified_[Eubacterium]_siraeum_group
OTU1250	24.0	0.0	0.0	0.0	0.0	0.0	0.0	0.0	0.0	0.0	0.0	0.0	0.0	0.0	0.0	k__Bacteria; p__Firmicutes; c__Clostridia; o__Oscillospirales; f__Ruminococcaceae; g__Incertae_Sedis; s__Ruminococcaceae_bacterium_Marseille_P3449
OTU1251	22.0	0.0	0.0	0.0	0.0	0.0	0.0	0.0	0.0	0.0	0.0	0.0	0.0	0.0	0.0	k__Bacteria; p__Firmicutes; c__Clostridia; o__Oscillospirales; f__Ruminococcaceae; g__Incertae_Sedis; s__[Clostridium]_leptum
OTU1252	1.0	0.0	7.0	0.0	0.0	0.0	0.0	0.0	0.0	9.0	0.0	220.0	0.0	0.0	7.0	k__Bacteria; p__Proteobacteria; c__Gammaproteobacteria; o__Gammaproteobacteria_Incertae_Sedis; Unclassified; g__unclassified_Unknown_Family; s__uncultured_sediment_bacterium
OTU1253	0.0	0.0	0.0	10.0	0.0	1.0	0.0	0.0	0.0	0.0	0.0	0.0	7.0	0.0	0.0	k__Bacteria; p__Actinobacteriota; c__Acidimicrobiia; o__IMCC26256; f__uncultured_actinobacterium; g__uncultured_actinobacterium; s__uncultured_actinobacterium
OTU1254	0.0	0.0	0.0	0.0	0.0	0.0	41.0	0.0	0.0	25.0	0.0	0.0	16.0	0.0	0.0	k__Bacteria; p__Proteobacteria; c__Alphaproteobacteria; o__Sphingomonadales; f__Sphingomonadaceae; g__Sphingoaurantiacus; s__alpha_proteobacterium_R_36935
OTU1255	0.0	0.0	0.0	0.0	0.0	1.0	0.0	1.0	1.0	17.0	0.0	0.0	4.0	0.0	0.0	k__Bacteria; p__Fibrobacterota; c__Fibrobacteria; o__Fibrobacterales; f__Fibrobacteraceae; g__possible_genus_04; s__Juncus_effusus
OTU1256	0.0	0.0	0.0	38.0	0.0	0.0	0.0	0.0	0.0	14.0	0.0	0.0	4.0	0.0	0.0	k__Bacteria; p__Proteobacteria; c__Gammaproteobacteria; o__Burkholderiales; f__Rhodocyclaceae; g__Azoarcus; s__Azoarcus_tolulyticus
OTU1257	0.0	0.0	9.0	0.0	0.0	0.0	0.0	0.0	0.0	0.0	0.0	18.0	0.0	0.0	0.0	k__Bacteria; p__Firmicutes; c__Bacilli; o__Lactobacillales; f__Aerococcaceae; g__Globicatella; s__unclassified_Globicatella
OTU1258	0.0	0.0	0.0	21.0	0.0	0.0	0.0	0.0	0.0	1.0	0.0	0.0	3.0	0.0	0.0	k__Bacteria; p__Proteobacteria; c__Alphaproteobacteria; o__Tistrellales; f__Geminicoccaceae; g__unclassified_Geminicoccaceae; s__unclassified_Geminicoccaceae
OTU1259	0.0	0.0	0.0	39.0	0.0	0.0	0.0	0.0	0.0	0.0	0.0	0.0	0.0	0.0	0.0	k__Bacteria; p__Proteobacteria; c__Alphaproteobacteria; o__Tistrellales; f__Geminicoccaceae; g__unclassified_Geminicoccaceae; s__unclassified_Geminicoccaceae
OTU126	0.0	0.0	5.0	1.0	0.0	26.0	0.0	20.0	81.0	0.0	160.0	29.0	42.0	143.0	0.0	k__Bacteria; p__Actinobacteriota; c__Coriobacteriia; o__Coriobacteriales; f__Eggerthellaceae; g__Eggerthella; s__unclassified_Eggerthella
OTU1260	0.0	0.0	0.0	23.0	0.0	11.0	8.0	0.0	10.0	4.0	2.0	1.0	10.0	0.0	0.0	k__Bacteria; p__Actinobacteriota; c__Actinobacteria; o__Micrococcales; f__Microbacteriaceae; g__Marisediminicola; s__Microbacteriaceae_bacterium
OTU1261	0.0	0.0	0.0	19.0	0.0	0.0	0.0	0.0	0.0	0.0	0.0	0.0	0.0	0.0	0.0	k__Bacteria; p__Verrucomicrobiota; c__Omnitrophia; o__Omnitrophales; f__Omnitrophaceae; g__Candidatus_Omnitrophus; s__unclassified_Candidatus_Omnitrophus
OTU1262	0.0	0.0	0.0	22.0	0.0	0.0	0.0	0.0	0.0	9.0	0.0	0.0	1.0	0.0	0.0	k__Bacteria; p__Verrucomicrobiota; c__Omnitrophia; o__Omnitrophales; f__Omnitrophaceae; g__Candidatus_Omnitrophus; s__unclassified_Candidatus_Omnitrophus
OTU1263	0.0	0.0	0.0	24.0	0.0	0.0	0.0	0.0	1.0	0.0	1.0	0.0	0.0	0.0	0.0	k__Bacteria; p__Actinobacteriota; c__Thermoleophilia; o__Solirubrobacterales; f__Solirubrobacteraceae; g__Solirubrobacter; s__Solirubrobacter_sp._URHD0082
OTU1264	0.0	0.0	0.0	47.0	0.0	0.0	11.0	0.0	0.0	24.0	0.0	0.0	17.0	0.0	1.0	k__Bacteria; p__Proteobacteria; c__Alphaproteobacteria; o__Rhodobacterales; f__Rhodobacteraceae; g__Limibaculum; s__unclassified_Limibaculum
OTU1265	0.0	0.0	0.0	25.0	1.0	4.0	14.0	0.0	3.0	1.0	11.0	0.0	16.0	3.0	0.0	k__Bacteria; p__Proteobacteria; c__Alphaproteobacteria; o__Rhizobiales; f__Devosiaceae; g__Devosia; s__Devosia_ginsengisoli
OTU1266	0.0	0.0	0.0	21.0	0.0	0.0	0.0	0.0	0.0	0.0	0.0	0.0	0.0	0.0	0.0	k__Bacteria; p__Myxococcota; c__Polyangia; o__Polyangiales; f__Sandaracinaceae; g__unclassified_Sandaracinaceae; s__unclassified_Sandaracinaceae
OTU1267	0.0	1.0	0.0	25.0	0.0	1.0	0.0	0.0	7.0	5.0	4.0	0.0	1.0	0.0	0.0	k__Bacteria; p__Proteobacteria; c__Gammaproteobacteria; o__Burkholderiales; f__Oxalobacteraceae; g__Noviherbaspirillum; s__Noviherbaspirillum_massiliense
OTU1268	0.0	0.0	0.0	17.0	0.0	1.0	0.0	0.0	0.0	0.0	0.0	1.0	1.0	0.0	1.0	k__Bacteria; p__Proteobacteria; c__Alphaproteobacteria; o__Acetobacterales; f__Acetobacteraceae; g__Roseomonas; s__Roseomonas_aestuarii
OTU1269	1.0	0.0	0.0	25.0	0.0	2.0	5.0	2.0	3.0	4.0	6.0	1.0	1.0	0.0	0.0	k__Bacteria; p__Actinobacteriota; c__Actinobacteria; o__Micrococcales; f__Intrasporangiaceae; g__Knoellia; s__Knoellia_locipacati
OTU127	16.0	0.0	25.0	2.0	19.0	43.0	1.0	28.0	75.0	31.0	309.0	391.0	8.0	19.0	458.0	k__Bacteria; p__Bacteroidota; c__Bacteroidia; o__Bacteroidales; f__Muribaculaceae; g__uncultured_Bacteroidales_bacterium; s__uncultured_Bacteroidales_bacterium
OTU1270	0.0	0.0	0.0	16.0	0.0	0.0	0.0	0.0	3.0	4.0	1.0	0.0	0.0	0.0	0.0	k__Bacteria; p__Gemmatimonadota; c__Gemmatimonadetes; o__Gemmatimonadales; f__Gemmatimonadaceae; g__unclassified_Gemmatimonadaceae; s__unclassified_Gemmatimonadaceae
OTU1271	0.0	0.0	0.0	14.0	0.0	2.0	9.0	1.0	0.0	20.0	0.0	0.0	8.0	0.0	0.0	k__Bacteria; p__Proteobacteria; c__Alphaproteobacteria; o__Caulobacterales; f__Caulobacteraceae; g__unclassified_Caulobacteraceae; s__unclassified_Caulobacteraceae
OTU1272	0.0	0.0	1.0	0.0	0.0	0.0	0.0	0.0	0.0	0.0	0.0	54.0	0.0	0.0	2.0	k__Bacteria; p__Acidobacteriota; c__Thermoanaerobaculia; o__Thermoanaerobaculales; f__Thermoanaerobaculaceae; g__Subgroup_23; s__unclassified_Subgroup_23
OTU1273	0.0	0.0	0.0	1.0	0.0	0.0	0.0	0.0	0.0	0.0	0.0	49.0	0.0	0.0	0.0	k__Bacteria; p__Acidobacteriota; c__Thermoanaerobaculia; o__Thermoanaerobaculales; f__Thermoanaerobaculaceae; g__Subgroup_10; s__uncultured_Acidobacteria_bacterium
OTU1274	0.0	15.0	0.0	0.0	0.0	0.0	0.0	0.0	0.0	0.0	0.0	0.0	1.0	1.0	0.0	k__Bacteria; p__Firmicutes; c__Clostridia; o__Christensenellales; f__Christensenellaceae; g__Christensenella; s__Christensenella_massiliensis
OTU1275	0.0	15.0	0.0	0.0	0.0	0.0	0.0	0.0	0.0	2.0	0.0	0.0	0.0	0.0	0.0	k__Bacteria; p__Bacteroidota; c__Bacteroidia; o__Bacteroidales; f__Rikenellaceae; g__Rikenella; s__unclassified_Rikenella
OTU1276	0.0	17.0	0.0	0.0	0.0	0.0	0.0	0.0	0.0	0.0	1.0	0.0	0.0	0.0	0.0	k__Bacteria; p__Firmicutes; c__Clostridia; o__Oscillospirales; f__Butyricicoccaceae; g__Butyricicoccus; s__Butyricicoccus_pullicaecorum
OTU1277	45.0	18.0	0.0	4.0	3.0	2.0	3.0	22.0	5.0	25.0	3.0	75.0	3.0	2.0	18.0	k__Bacteria; p__Firmicutes; c__Clostridia; o__Clostridiales; f__Clostridiaceae; g__Clostridium_sensu_stricto_1; s__Clostridium_disporicum
OTU1278	0.0	17.0	0.0	0.0	0.0	0.0	0.0	0.0	0.0	0.0	0.0	0.0	0.0	0.0	0.0	k__Bacteria; p__Bacteroidota; c__Bacteroidia; o__Bacteroidales; f__Prevotellaceae; g__Prevotella_7; s__Prevotella_enoeca
OTU1279	0.0	0.0	0.0	0.0	0.0	0.0	0.0	0.0	0.0	26.0	0.0	0.0	0.0	0.0	0.0	k__Bacteria; p__Patescibacteria; c__Saccharimonadia; o__Saccharimonadales; f__uncultured_Candidatus_Saccharibacteria_bacterium; g__uncultured_Candidatus_Saccharibacteria_bacterium; s__uncultured_Candidatus_Saccharibacteria_bacterium
OTU128	1.0	6.0	9.0	43.0	44.0	26.0	62.0	181.0	97.0	34.0	119.0	49.0	22.0	94.0	35.0	k__Bacteria; p__Firmicutes; c__Bacilli; o__Erysipelotrichales; f__Erysipelatoclostridiaceae; g__Erysipelotrichaceae_UCG_003; s__Faecalibacillus_intestinalis
OTU1280	0.0	0.0	0.0	0.0	0.0	0.0	4.0	0.0	0.0	29.0	0.0	0.0	11.0	0.0	0.0	k__Bacteria; p__Proteobacteria; c__Alphaproteobacteria; o__unclassified_Alphaproteobacteria; f__uncultured_forest_soil_bacterium; g__unclassified_Alphaproteobacteria; s__unclassified_Alphaproteobacteria
OTU1281	0.0	0.0	0.0	0.0	0.0	11.0	0.0	1.0	6.0	15.0	0.0	0.0	2.0	0.0	0.0	k__Bacteria; p__Bacteroidota; c__Bacteroidia; o__Cytophagales; f__Spirosomaceae; g__Rhabdobacter; s__Telluribacter_humicola
OTU1282	0.0	0.0	0.0	0.0	0.0	2.0	0.0	0.0	5.0	0.0	15.0	0.0	1.0	0.0	0.0	k__Bacteria; p__Firmicutes; c__Clostridia; o__Oscillospirales; f__Ruminococcaceae; g__unclassified_Ruminococcaceae; s__unclassified_Ruminococcaceae
OTU1283	0.0	0.0	0.0	0.0	0.0	5.0	0.0	1.0	4.0	0.0	16.0	0.0	7.0	0.0	0.0	k__Bacteria; p__Actinobacteriota; c__Thermoleophilia; o__Solirubrobacterales; f__67_14; g__unclassified_67_14; s__unclassified_67_14
OTU1284	0.0	0.0	1.0	1.0	0.0	6.0	0.0	7.0	21.0	0.0	43.0	7.0	17.0	0.0	0.0	k__Bacteria; p__Firmicutes; c__Clostridia; o__Lachnospirales; f__Lachnospiraceae; g__Hungatella; s__Hungatella_hathewayi
OTU1285	0.0	0.0	0.0	0.0	0.0	6.0	0.0	0.0	6.0	0.0	14.0	0.0	2.0	0.0	0.0	k__Bacteria; p__Actinobacteriota; c__Actinobacteria; o__Propionibacteriales; f__Nocardioidaceae; g__Actinopolymorpha; s__Actinopolymorpha_pittospori
OTU1286	1.0	0.0	0.0	0.0	0.0	2.0	0.0	1.0	3.0	14.0	10.0	0.0	37.0	1.0	0.0	k__Bacteria; p__Proteobacteria; c__Alphaproteobacteria; o__Rhizobiales; f__Rhizobiaceae; g__Shinella; s__Shinella_zoogloeoides
OTU1287	0.0	0.0	0.0	0.0	0.0	2.0	0.0	1.0	6.0	0.0	7.0	1.0	5.0	0.0	0.0	k__Bacteria; p__Proteobacteria; c__Alphaproteobacteria; o__Rhodospirillales; f__unclassified_Rhodospirillales; g__unclassified_Rhodospirillales; s__unclassified_Rhodospirillales
OTU1288	0.0	0.0	0.0	0.0	0.0	51.0	0.0	0.0	6.0	1.0	9.0	3.0	3.0	0.0	2.0	k__Bacteria; p__Bacteroidota; c__Bacteroidia; o__Bacteroidales; f__Muribaculaceae; g__unclassified_Muribaculaceae; s__unclassified_Muribaculaceae
OTU1289	0.0	0.0	0.0	1.0	0.0	0.0	13.0	0.0	1.0	13.0	2.0	0.0	9.0	0.0	0.0	k__Bacteria; p__Proteobacteria; c__Alphaproteobacteria; o__Rhizobiales; f__Beijerinckiaceae; g__unclassified_Beijerinckiaceae; s__unclassified_Beijerinckiaceae
OTU129	0.0	0.0	0.0	1.0	0.0	0.0	0.0	0.0	0.0	0.0	0.0	562.0	0.0	0.0	0.0	k__Bacteria; p__Actinobacteriota; c__Coriobacteriia; o__Coriobacteriales; f__Atopobiaceae; g__Atopobium; s__Olegusella_massiliensis
OTU1290	0.0	0.0	0.0	0.0	0.0	0.0	0.0	0.0	20.0	0.0	0.0	0.0	0.0	0.0	0.0	k__Bacteria; p__Proteobacteria; c__Gammaproteobacteria; o__Enterobacterales; f__Pasteurellaceae; g__Aggregatibacter; s__Aggregatibacter_actinomycetemcomitans
OTU1291	0.0	0.0	0.0	1.0	0.0	10.0	0.0	3.0	26.0	6.0	55.0	0.0	15.0	0.0	0.0	k__Bacteria; p__Bacteroidota; c__Bacteroidia; o__Chitinophagales; f__Chitinophagaceae; g__Ferruginibacter; s__uncultured_Chitinophagaceae_bacterium
OTU1292	0.0	0.0	0.0	0.0	0.0	16.0	0.0	0.0	27.0	0.0	0.0	2.0	2.0	0.0	0.0	k__Bacteria; p__Acidobacteriota; c__Holophagae; o__Subgroup_7; f__uncultured_Acidobacteria_bacterium; g__uncultured_Acidobacteria_bacterium; s__uncultured_Acidobacteria_bacterium
OTU1293	0.0	0.0	0.0	0.0	0.0	19.0	1.0	1.0	30.0	3.0	5.0	1.0	1.0	0.0	0.0	k__Bacteria; p__Proteobacteria; c__Alphaproteobacteria; o__Sphingomonadales; f__Sphingomonadaceae; g__Novosphingobium; s__unclassified_Novosphingobium
OTU1294	0.0	0.0	0.0	0.0	0.0	7.0	0.0	1.0	11.0	0.0	1.0	1.0	0.0	0.0	0.0	k__Bacteria; p__Proteobacteria; c__Alphaproteobacteria; o__Tistrellales; f__Geminicoccaceae; g__unclassified_Geminicoccaceae; s__unclassified_Geminicoccaceae
OTU1295	0.0	0.0	0.0	0.0	4.0	0.0	0.0	0.0	1.0	0.0	0.0	0.0	0.0	6.0	4.0	k__Bacteria; p__Actinobacteriota; c__Actinobacteria; o__Propionibacteriales; f__Propionibacteriaceae; g__Tessaracoccus; s__Tessaracoccus_lapidicaptus
OTU1296	154.0	263.0	154.0	1.0	1253.0	0.0	1.0	0.0	37.0	1.0	72.0	2.0	0.0	1134.0	14.0	k__Bacteria; p__Fusobacteriota; c__Fusobacteriia; o__Fusobacteriales; f__Fusobacteriaceae; g__Fusobacterium; s__Fusobacterium_pseudoperiodonticum
OTU1297	0.0	0.0	0.0	31.0	1.0	0.0	25.0	0.0	0.0	15.0	0.0	0.0	4.0	0.0	0.0	k__Bacteria; p__Verrucomicrobiota; c__Verrucomicrobiae; o__Verrucomicrobiales; f__Verrucomicrobiaceae; g__Roseimicrobium; s__Roseimicrobium_gellanilyticum
OTU1298	0.0	0.0	0.0	0.0	0.0	1.0	13.0	0.0	0.0	7.0	0.0	0.0	6.0	0.0	0.0	k__Bacteria; p__Patescibacteria; c__Saccharimonadia; o__Saccharimonadales; f__LWQ8; g__unclassified_LWQ8; s__unclassified_LWQ8
OTU1299	0.0	0.0	0.0	3.0	0.0	0.0	19.0	0.0	0.0	34.0	0.0	0.0	20.0	0.0	0.0	k__Bacteria; p__Acidobacteriota; c__Thermoanaerobaculia; o__Thermoanaerobaculales; f__Thermoanaerobaculaceae; g__Subgroup_10; s__uncultured_soil_bacterium
OTU13	0.0	0.0	1.0	52.0	35.0	0.0	11.0	22.0	3.0	109.0	17.0	4.0	2121.0	12.0	3989.0	k__Bacteria; p__Proteobacteria; c__Gammaproteobacteria; o__Burkholderiales; f__Comamonadaceae; g__Comamonas; s__Comamonas_testosteroni
OTU130	0.0	0.0	0.0	0.0	0.0	0.0	0.0	0.0	0.0	0.0	14.0	0.0	628.0	0.0	0.0	k__Bacteria; p__Firmicutes; c__Clostridia; o__Clostridiales; f__Clostridiaceae; g__Clostridium_sensu_stricto_1; s__Clostridiaceae_bacterium
OTU1300	0.0	0.0	0.0	0.0	0.0	0.0	17.0	0.0	0.0	5.0	0.0	0.0	5.0	0.0	0.0	k__Bacteria; p__Bdellovibrionota; c__Oligoflexia; o__0319_6G20; f__unclassified_0319_6G20; g__unclassified_0319_6G20; s__unclassified_0319_6G20
OTU1301	0.0	0.0	0.0	0.0	0.0	1.0	12.0	0.0	0.0	7.0	2.0	0.0	0.0	0.0	0.0	k__Bacteria; p__Planctomycetota; c__Phycisphaerae; o__Tepidisphaerales; f__Tepidisphaeraceae; g__Tepidisphaera; s__Tepidisphaera_mucosa
OTU1302	0.0	0.0	0.0	16.0	0.0	3.0	8.0	1.0	0.0	10.0	3.0	0.0	5.0	0.0	0.0	k__Bacteria; p__Bdellovibrionota; c__Oligoflexia; o__0319_6G20; f__uncultured_Syntrophobacteraceae_bacterium; g__uncultured_Syntrophobacteraceae_bacterium; s__uncultured_Syntrophobacteraceae_bacterium
OTU1303	0.0	0.0	0.0	17.0	0.0	0.0	22.0	0.0	0.0	3.0	1.0	1.0	20.0	0.0	0.0	k__Bacteria; p__Proteobacteria; c__Alphaproteobacteria; o__Kiloniellales; f__Kiloniellaceae; g__Pelagibius; s__Pelagibius_litoralis
OTU1304	0.0	0.0	0.0	20.0	0.0	3.0	24.0	2.0	7.0	22.0	6.0	0.0	13.0	0.0	0.0	k__Bacteria; p__Planctomycetota; c__Phycisphaerae; o__Tepidisphaerales; f__Tepidisphaeraceae; g__Tepidisphaera; s__Tepidisphaera_mucosa
OTU1305	0.0	0.0	0.0	14.0	0.0	1.0	7.0	0.0	0.0	21.0	0.0	0.0	6.0	0.0	0.0	k__Bacteria; p__Chloroflexi; c__Chloroflexia; o__Kallotenuales; f__Kallotenuaceae; g__Kallotenue; s__Kallotenue_bacterium_JKG1
OTU1306	0.0	0.0	0.0	40.0	0.0	13.0	29.0	1.0	12.0	42.0	36.0	0.0	28.0	0.0	2.0	k__Bacteria; p__Acidobacteriota; c__Vicinamibacteria; o__Vicinamibacterales; f__unclassified_Vicinamibacterales; g__unclassified_Vicinamibacterales; s__unclassified_Vicinamibacterales
OTU1307	1.0	0.0	2.0	43.0	25.0	19.0	33.0	5.0	0.0	12.0	18.0	6.0	0.0	33.0	13.0	k__Bacteria; p__Firmicutes; c__Clostridia; o__Lachnospirales; f__Lachnospiraceae; g__Blautia; s__Blautia_stercoris
OTU1308	0.0	0.0	0.0	15.0	0.0	0.0	19.0	0.0	0.0	23.0	0.0	0.0	23.0	0.0	0.0	k__Bacteria; p__Actinobacteriota; c__Actinobacteria; o__Propionibacteriales; f__Nocardioidaceae; g__Nocardioides; s__Nocardioides_gansuensis
OTU1309	0.0	0.0	0.0	8.0	0.0	0.0	3.0	0.0	0.0	4.0	0.0	0.0	1.0	0.0	0.0	k__Bacteria; p__Dependentiae; c__Babeliae; o__Babeliales; f__Vermiphilaceae; g__unclassified_Vermiphilaceae; s__unclassified_Vermiphilaceae
OTU131	3.0	0.0	1.0	2.0	2.0	31.0	1.0	3.0	9.0	23.0	12.0	2.0	224.0	1.0	239.0	k__Bacteria; p__Proteobacteria; c__Alphaproteobacteria; o__Rhizobiales; f__Rhizobiaceae; g__Allorhizobium_Neorhizobium_Pararhizobium_Rhizobium; s__Rhizobium_pusense
OTU1310	0.0	0.0	0.0	44.0	0.0	6.0	39.0	2.0	3.0	44.0	10.0	0.0	32.0	0.0	0.0	k__Bacteria; p__Acidobacteriota; c__Vicinamibacteria; o__Vicinamibacterales; f__unclassified_Vicinamibacterales; g__uncultured_Acidobacteriaceae_bacterium; s__unclassified_Vicinamibacterales
OTU1311	0.0	0.0	0.0	0.0	0.0	0.0	24.0	0.0	0.0	23.0	0.0	0.0	14.0	0.0	0.0	k__Bacteria; p__Actinobacteriota; c__Acidimicrobiia; o__Microtrichales; f__unclassified_Microtrichales; g__unclassified_Microtrichales; s__unclassified_Microtrichales
OTU1312	0.0	0.0	0.0	0.0	0.0	0.0	0.0	18.0	0.0	0.0	0.0	0.0	0.0	0.0	0.0	k__Bacteria; p__Actinobacteriota; c__Actinobacteria; o__Propionibacteriales; f__Propionibacteriaceae; g__Cutibacterium; s__Cutibacterium_avidum
OTU1313	0.0	0.0	0.0	0.0	0.0	0.0	0.0	20.0	0.0	0.0	0.0	0.0	0.0	0.0	1.0	k__Bacteria; p__Firmicutes; c__Bacilli; o__Thermoactinomycetales; f__Thermoactinomycetaceae; g__Thermoactinomyces; s__Thermoactinomyces_vulgaris
OTU1314	0.0	0.0	1.0	0.0	0.0	0.0	0.0	21.0	0.0	0.0	0.0	11.0	0.0	0.0	0.0	k__Bacteria; p__Desulfobacterota; c__Desulfobacteria; o__Desulfatiglandales; f__Desulfatiglandaceae; g__Desulfatiglans; s__unclassified_Desulfatiglans
OTU1315	7.0	0.0	16.0	1.0	11.0	0.0	0.0	0.0	0.0	2.0	0.0	0.0	0.0	10.0	0.0	k__Bacteria; p__Actinobacteriota; c__Actinobacteria; o__Actinomycetales; f__Actinomycetaceae; g__Actinomyces; s__Schaalia_cardiffensis
OTU1316	0.0	0.0	0.0	0.0	0.0	19.0	0.0	32.0	55.0	0.0	0.0	0.0	0.0	0.0	0.0	k__Bacteria; p__Firmicutes; c__Negativicutes; o__Veillonellales_Selenomonadales; f__Selenomonadaceae; g__Selenomonas; s__Selenomonas
OTU1317	0.0	0.0	0.0	0.0	0.0	18.0	0.0	0.0	0.0	0.0	0.0	0.0	0.0	0.0	0.0	k__Bacteria; p__Bacteroidota; c__Bacteroidia; o__Flavobacteriales; f__Flavobacteriaceae; g__Capnocytophaga; s__Capnocytophaga_leadbetteri
OTU1318	0.0	0.0	0.0	0.0	0.0	1.0	0.0	0.0	0.0	0.0	0.0	0.0	0.0	0.0	16.0	k__Bacteria; p__Actinobacteriota; c__Coriobacteriia; o__Coriobacteriales; f__Eggerthellaceae; g__Enterorhabdus; s__unclassified_Enterorhabdus
OTU1319	0.0	2.0	0.0	1.0	1.0	3.0	2.0	0.0	3.0	66.0	1.0	0.0	0.0	1.0	4.0	k__Bacteria; p__Firmicutes; c__Bacilli; o__Lactobacillales; f__Lactobacillaceae; g__Lactiplantibacillus; s__Lactiplantibacillus_pentosus
OTU132	1.0	964.0	0.0	21.0	33.0	0.0	0.0	0.0	54.0	0.0	0.0	0.0	0.0	32.0	0.0	k__Bacteria; p__Patescibacteria; c__Saccharimonadia; o__Saccharimonadales; f__Saccharimonadaceae; g__TM7x; s__Candidatus_Nanosynbacter_lyticus
OTU1320	0.0	0.0	0.0	0.0	0.0	1.0	0.0	0.0	1.0	0.0	0.0	0.0	0.0	24.0	0.0	k__Bacteria; p__Actinobacteriota; c__Actinobacteria; o__Micrococcales; f__Microbacteriaceae; g__Galbitalea; s__Galbitalea_soli
OTU1321	0.0	0.0	0.0	0.0	0.0	0.0	0.0	0.0	0.0	0.0	0.0	0.0	0.0	0.0	19.0	k__Bacteria; p__Firmicutes; c__Clostridia; o__Peptostreptococcales_Tissierellales; f__Anaerovoracaceae; g__Anaerovorax; s__unclassified_Anaerovorax
OTU1322	0.0	0.0	0.0	0.0	0.0	0.0	0.0	0.0	0.0	0.0	0.0	0.0	1.0	0.0	15.0	k__Bacteria; p__Firmicutes; c__Clostridia; o__Oscillospirales; f__Oscillospiraceae; g__NK4A214_group; s__unclassified_NK4A214_group
OTU1323	0.0	0.0	0.0	0.0	0.0	0.0	0.0	0.0	0.0	0.0	0.0	0.0	0.0	0.0	24.0	k__Bacteria; p__Firmicutes; c__Negativicutes; o__Veillonellales_Selenomonadales; f__Selenomonadaceae; g__Quinella; s__Quinella_ovalis__Quins_oval
OTU1324	10.0	0.0	0.0	0.0	0.0	0.0	0.0	0.0	0.0	0.0	0.0	0.0	0.0	0.0	32.0	k__Bacteria; p__Firmicutes; c__Clostridia; o__Oscillospirales; f__Oscillospiraceae; g__unclassified_Oscillospiraceae; s__unclassified_Oscillospiraceae
OTU1325	12.0	0.0	0.0	0.0	0.0	0.0	0.0	0.0	0.0	0.0	0.0	0.0	0.0	0.0	3.0	k__Bacteria; p__Firmicutes; c__Clostridia; o__Clostridia_vadinBB60_group; f__uncultured_rumen_bacterium; g__uncultured_rumen_bacterium; s__uncultured_rumen_bacterium
OTU1326	19.0	0.0	0.0	0.0	0.0	0.0	0.0	0.0	0.0	0.0	0.0	0.0	0.0	1.0	0.0	k__Bacteria; p__Firmicutes; c__Clostridia; o__Clostridia_UCG_014; f__unclassified_Clostridia_UCG_014; g__unclassified_Clostridia_UCG_014; s__unclassified_Clostridia_UCG_014
OTU1327	33.0	0.0	1.0	0.0	0.0	0.0	0.0	0.0	0.0	0.0	0.0	0.0	0.0	0.0	0.0	k__Bacteria; p__Firmicutes; c__Bacilli; o__Erysipelotrichales; f__Erysipelatoclostridiaceae; g__unclassified_Erysipelatoclostridiaceae; s__unclassified_Erysipelatoclostridiaceae
OTU1328	31.0	0.0	0.0	0.0	0.0	0.0	0.0	0.0	1.0	0.0	0.0	0.0	0.0	0.0	8.0	k__Bacteria; p__Firmicutes; c__Clostridia; o__Christensenellales; f__Christensenellaceae; g__unclassified_Christensenellaceae; s__unclassified_Christensenellaceae
OTU1329	19.0	0.0	0.0	0.0	0.0	1.0	0.0	0.0	0.0	0.0	0.0	0.0	1.0	0.0	0.0	k__Bacteria; p__Firmicutes; c__Bacilli; o__RF39; f__uncultured_rumen_bacterium; g__uncultured_rumen_bacterium; s__uncultured_rumen_bacterium
OTU133	2.0	0.0	217.0	4.0	0.0	6.0	21.0	8.0	0.0	3.0	1.0	708.0	1.0	3.0	10.0	k__Bacteria; p__Firmicutes; c__Bacilli; o__Lactobacillales; f__Streptococcaceae; g__Streptococcus; s__Streptococcus_gordonii
OTU1330	21.0	0.0	0.0	0.0	0.0	0.0	0.0	0.0	0.0	0.0	0.0	0.0	0.0	0.0	0.0	k__Bacteria; p__Firmicutes; c__Clostridia; o__Clostridia_UCG_014; f__unclassified_Clostridia_UCG_014; g__unclassified_Clostridia_UCG_014; s__unclassified_Clostridia_UCG_014
OTU1331	28.0	0.0	0.0	0.0	0.0	0.0	0.0	0.0	0.0	0.0	0.0	0.0	0.0	0.0	0.0	k__Bacteria; p__Firmicutes; c__Clostridia; o__Clostridia_vadinBB60_group; f__uncultured_Clostridiales_bacterium; g__uncultured_Clostridiales_bacterium; s__uncultured_Clostridiales_bacterium
OTU1332	0.0	0.0	0.0	34.0	0.0	0.0	5.0	0.0	0.0	12.0	0.0	0.0	14.0	0.0	0.0	k__Bacteria; p__Proteobacteria; c__Alphaproteobacteria; o__Defluviicoccales; f__Defluviicoccaceae; g__Defluviicoccus; s__unclassified_Defluviicoccus
OTU1333	0.0	0.0	0.0	18.0	0.0	0.0	0.0	0.0	0.0	5.0	0.0	0.0	4.0	0.0	0.0	k__Bacteria; p__Proteobacteria; c__Alphaproteobacteria; o__unclassified_Alphaproteobacteria; f__unclassified_Alphaproteobacteria; g__unclassified_Alphaproteobacteria; s__unclassified_Alphaproteobacteria
OTU1334	0.0	0.0	0.0	25.0	0.0	0.0	9.0	0.0	0.0	13.0	0.0	0.0	11.0	0.0	1.0	k__Bacteria; p__Acidobacteriota; c__Vicinamibacteria; o__Vicinamibacterales; f__unclassified_Vicinamibacterales; g__unclassified_Vicinamibacterales; s__unclassified_Vicinamibacterales
OTU1335	0.0	0.0	0.0	21.0	0.0	0.0	7.0	0.0	0.0	15.0	0.0	0.0	10.0	0.0	0.0	k__Bacteria; p__Acidobacteriota; c__Vicinamibacteria; o__Vicinamibacterales; f__Vicinamibacteraceae; g__unclassified_Vicinamibacteraceae; s__unclassified_Vicinamibacteraceae
OTU1336	0.0	0.0	0.0	0.0	0.0	0.0	4.0	1.0	0.0	20.0	0.0	0.0	2.0	0.0	0.0	k__Bacteria; p__Planctomycetota; c__Phycisphaerae; o__Tepidisphaerales; f__Tepidisphaeraceae; g__Tepidisphaera; s__Tepidisphaera_mucosa
OTU1337	0.0	0.0	0.0	16.0	0.0	0.0	10.0	0.0	0.0	11.0	0.0	0.0	13.0	0.0	0.0	k__Bacteria; p__Gemmatimonadota; c__Gemmatimonadetes; o__Gemmatimonadales; f__Gemmatimonadaceae; g__unclassified_Gemmatimonadaceae; s__unclassified_Gemmatimonadaceae
OTU1338	0.0	0.0	0.0	0.0	0.0	0.0	0.0	0.0	0.0	13.0	0.0	0.0	1.0	0.0	0.0	k__Bacteria; p__Patescibacteria; c__Saccharimonadia; o__Saccharimonadales; f__uncultured_soil_bacterium; g__uncultured_soil_bacterium; s__uncultured_soil_bacterium
OTU1339	0.0	0.0	0.0	20.0	0.0	0.0	0.0	0.0	0.0	0.0	0.0	0.0	2.0	0.0	0.0	k__Bacteria; p__Gemmatimonadota; c__Gemmatimonadetes; o__Gemmatimonadales; f__Gemmatimonadaceae; g__unclassified_Gemmatimonadaceae; s__unclassified_Gemmatimonadaceae
OTU134	0.0	0.0	0.0	559.0	1.0	27.0	350.0	6.0	21.0	826.0	19.0	2.0	366.0	0.0	0.0	k__Bacteria; p__Actinobacteriota; c__Actinobacteria; o__Micrococcales; f__Micrococcaceae; g__Arthrobacter; s__Arthrobacter_oryzae
OTU1340	0.0	0.0	0.0	6.0	0.0	0.0	6.0	0.0	1.0	21.0	0.0	0.0	7.0	0.0	0.0	k__Bacteria; p__Proteobacteria; c__Alphaproteobacteria; o__Sphingomonadales; f__Sphingomonadaceae; g__Sphingomonas; s__Sphingomonas_ginsengisoli_An_et_al._2013
OTU1341	0.0	0.0	16.0	0.0	0.0	0.0	0.0	0.0	0.0	0.0	0.0	3.0	0.0	0.0	0.0	k__Bacteria; p__Verrucomicrobiota; c__Verrucomicrobiae; o__Verrucomicrobiales; f__Rubritaleaceae; g__Roseibacillus; s__unclassified_Roseibacillus
OTU1342	0.0	0.0	1.0	0.0	0.0	0.0	0.0	0.0	0.0	0.0	0.0	12.0	0.0	0.0	0.0	k__Bacteria; p__Desulfobacterota; c__Desulfobacteria; o__Desulfatiglandales; f__Desulfatiglandaceae; g__Desulfatiglans; s__unclassified_Desulfatiglans
OTU1343	0.0	0.0	0.0	41.0	0.0	0.0	0.0	0.0	0.0	0.0	0.0	0.0	4.0	0.0	0.0	k__Bacteria; p__Sumerlaeota; c__Sumerlaeia; o__Sumerlaeales; f__Sumerlaeaceae; g__Sumerlaea; s__unclassified_Sumerlaea
OTU1344	0.0	0.0	0.0	54.0	0.0	0.0	6.0	0.0	0.0	10.0	0.0	0.0	8.0	0.0	0.0	k__Bacteria; p__Methylomirabilota; c__Methylomirabilia; o__Rokubacteriales; f__uncultured_Firmicutes_bacterium; g__uncultured_Firmicutes_bacterium; s__uncultured_Firmicutes_bacterium
OTU1345	0.0	0.0	0.0	17.0	0.0	0.0	0.0	0.0	9.0	0.0	0.0	0.0	2.0	0.0	0.0	k__Bacteria; p__Proteobacteria; c__Alphaproteobacteria; o__Rhodobacterales; f__Rhodobacteraceae; g__Rubellimicrobium; s__unclassified_Rubellimicrobium
OTU1346	0.0	0.0	0.0	24.0	0.0	1.0	0.0	0.0	4.0	5.0	0.0	0.0	2.0	0.0	0.0	k__Bacteria; p__Actinobacteriota; c__Thermoleophilia; o__Solirubrobacterales; f__Solirubrobacteraceae; g__Solirubrobacter; s__unclassified_Solirubrobacter
OTU1347	0.0	0.0	0.0	22.0	0.0	0.0	2.0	0.0	1.0	13.0	0.0	0.0	6.0	0.0	0.0	k__Bacteria; p__Bdellovibrionota; c__Bdellovibrionia; o__Bacteriovoracales; f__Bacteriovoracaceae; g__Peredibacter; s__Bacteriovorax_sp._EPC3
OTU1348	0.0	0.0	0.0	28.0	0.0	0.0	0.0	0.0	0.0	0.0	0.0	0.0	1.0	0.0	0.0	k__Bacteria; p__Gemmatimonadota; c__Gemmatimonadetes; o__Gemmatimonadales; f__Gemmatimonadaceae; g__Gemmatimonas; s__unclassified_Gemmatimonas
OTU1349	0.0	0.0	0.0	18.0	0.0	0.0	0.0	0.0	0.0	0.0	0.0	0.0	0.0	0.0	0.0	k__Bacteria; p__unclassified_Bacteria; c__unclassified_Bacteria; o__unclassified_Bacteria; f__unclassified_Bacteria; g__unclassified_Bacteria; s__unclassified_Bacteria
OTU135	5.0	0.0	0.0	458.0	0.0	33.0	427.0	14.0	37.0	618.0	43.0	8.0	323.0	0.0	2.0	k__Bacteria; p__Proteobacteria; c__Alphaproteobacteria; o__Sphingomonadales; f__Sphingomonadaceae; g__Ellin6055; s__Ellin6055_bacterium_Ellin6055
OTU1350	0.0	0.0	0.0	16.0	0.0	0.0	0.0	0.0	0.0	0.0	0.0	11.0	0.0	0.0	0.0	k__Bacteria; p__Proteobacteria; c__Alphaproteobacteria; o__Rhodobacterales; f__Rhodobacteraceae; g__Limibaculum; s__uncultured_Alphaproteobacteria_bacterium
OTU1351	1.0	0.0	0.0	146.0	0.0	35.0	110.0	1.0	32.0	108.0	0.0	3.0	105.0	0.0	0.0	k__Bacteria; p__Proteobacteria; c__Alphaproteobacteria; o__Rhizobiales; f__Beijerinckiaceae; g__unclassified_Beijerinckiaceae; s__unclassified_Beijerinckiaceae
OTU1352	0.0	0.0	1.0	0.0	0.0	0.0	0.0	0.0	0.0	0.0	0.0	56.0	0.0	0.0	0.0	k__Bacteria; p__unclassified_Bacteria; c__unclassified_Bacteria; o__unclassified_Bacteria; f__unclassified_Bacteria; g__unclassified_Bacteria; s__unclassified_Bacteria
OTU1353	0.0	0.0	0.0	0.0	0.0	0.0	0.0	0.0	0.0	0.0	0.0	15.0	0.0	0.0	0.0	k__Bacteria; p__Bacteroidota; c__Bacteroidia; o__Chitinophagales; f__Saprospiraceae; g__unclassified_Saprospiraceae; s__unclassified_Saprospiraceae
OTU1354	0.0	0.0	1.0	0.0	0.0	0.0	0.0	0.0	0.0	4.0	0.0	49.0	0.0	0.0	0.0	k__Bacteria; p__Planctomycetota; c__Phycisphaerae; o__MSBL9; f__4572_13; g__unclassified_4572_13; s__unclassified_4572_13
OTU1355	0.0	16.0	0.0	0.0	0.0	0.0	0.0	0.0	0.0	0.0	0.0	0.0	0.0	3.0	0.0	k__Bacteria; p__Bacteroidota; c__Bacteroidia; o__Bacteroidales; f__Muribaculaceae; g__unclassified_Muribaculaceae; s__unclassified_Muribaculaceae
OTU1356	0.0	13.0	0.0	0.0	0.0	0.0	0.0	0.0	0.0	0.0	0.0	0.0	0.0	0.0	0.0	k__Bacteria; p__Firmicutes; c__Clostridia; o__Oscillospirales; f__Ruminococcaceae; g__unclassified_Ruminococcaceae; s__unclassified_Ruminococcaceae
OTU1357	0.0	0.0	0.0	0.0	0.0	0.0	0.0	0.0	0.0	20.0	0.0	0.0	0.0	0.0	0.0	k__Bacteria; p__Verrucomicrobiota; c__Kiritimatiellae; o__WCHB1_41; f__uncultured_Verrucomicrobia_bacterium; g__uncultured_Verrucomicrobia_bacterium; s__uncultured_Verrucomicrobia_bacterium
OTU1358	0.0	0.0	0.0	0.0	0.0	1.0	0.0	0.0	1.0	16.0	4.0	0.0	2.0	0.0	0.0	k__Bacteria; p__Proteobacteria; c__Gammaproteobacteria; o__Xanthomonadales; f__Xanthomonadaceae; g__Arenimonas; s__Arenimonas_daechungensis
OTU1359	0.0	0.0	0.0	0.0	0.0	0.0	0.0	0.0	0.0	0.0	22.0	0.0	0.0	0.0	0.0	k__Bacteria; p__Bacteroidota; c__Bacteroidia; o__Bacteroidales; f__Muribaculaceae; g__unclassified_Muribaculaceae; s__unclassified_Muribaculaceae
OTU136	6.0	0.0	0.0	2.0	0.0	12.0	0.0	30.0	0.0	53.0	17.0	2.0	76.0	1.0	185.0	k__Bacteria; p__Actinobacteriota; c__Actinobacteria; o__Corynebacteriales; f__Nocardiaceae; g__Rhodococcus; s__Rhodococcus_erythropolis
OTU1360	0.0	0.0	0.0	0.0	0.0	0.0	0.0	0.0	0.0	0.0	25.0	0.0	0.0	0.0	0.0	k__Bacteria; p__Proteobacteria; c__Gammaproteobacteria; o__Pseudomonadales; f__Pseudohongiellaceae; g__Pseudohongiella; s__unclassified_Pseudohongiella
OTU1361	0.0	0.0	0.0	0.0	0.0	6.0	0.0	0.0	3.0	2.0	28.0	0.0	13.0	0.0	0.0	k__Bacteria; p__Nitrospirota; c__Nitrospiria; o__Nitrospirales; f__Nitrospiraceae; g__Nitrospira; s__Nitrospira_japonica
OTU1362	0.0	0.0	0.0	1.0	0.0	17.0	0.0	1.0	19.0	0.0	105.0	1.0	17.0	0.0	0.0	k__Bacteria; p__Methylomirabilota; c__Methylomirabilia; o__Rokubacteriales; f__unclassified_Rokubacteriales; g__unclassified_Rokubacteriales; s__unclassified_Rokubacteriales
OTU1363	0.0	0.0	0.0	0.0	0.0	12.0	1.0	1.0	11.0	0.0	35.0	0.0	6.0	0.0	0.0	k__Bacteria; p__Actinobacteriota; c__Acidimicrobiia; o__unclassified_Acidimicrobiia; f__unclassified_Acidimicrobiia; g__unclassified_Acidimicrobiia; s__unclassified_Acidimicrobiia
OTU1364	0.0	0.0	0.0	0.0	0.0	1.0	0.0	4.0	0.0	0.0	8.0	3.0	0.0	1.0	0.0	k__Bacteria; p__Proteobacteria; c__Alphaproteobacteria; o__Rhodospirillales; f__unclassified_Rhodospirillales; g__unclassified_Rhodospirillales; s__unclassified_Rhodospirillales
OTU1365	0.0	0.0	0.0	0.0	0.0	11.0	0.0	0.0	4.0	0.0	44.0	0.0	5.0	0.0	0.0	k__Bacteria; p__Firmicutes; c__Bacilli; o__Paenibacillales; f__Paenibacillaceae; g__Cohnella; s__Cohnella_luojiensis
OTU1366	0.0	0.0	0.0	0.0	0.0	8.0	0.0	5.0	13.0	0.0	31.0	4.0	5.0	0.0	0.0	k__Bacteria; p__Firmicutes; c__Clostridia; o__Lachnospirales; f__Lachnospiraceae; g__Murimonas; s__Ruminococcus_lactaris
OTU1367	0.0	0.0	1.0	0.0	0.0	1.0	0.0	2.0	3.0	0.0	8.0	1.0	0.0	0.0	0.0	k__Bacteria; p__Firmicutes; c__Clostridia; o__Clostridia_vadinBB60_group; f__unclassified_Clostridia_vadinBB60_group; g__unclassified_Clostridia_vadinBB60_group; s__unclassified_Clostridia_vadinBB60_group
OTU1368	0.0	0.0	2.0	2.0	0.0	7.0	0.0	3.0	11.0	0.0	39.0	3.0	14.0	0.0	0.0	k__Bacteria; p__Bacteroidota; c__Bacteroidia; o__Bacteroidales; f__Tannerellaceae; g__Parabacteroides; s__Parabacteroides_sp._S448
OTU1369	0.0	0.0	0.0	8.0	1.0	17.0	23.0	0.0	23.0	25.0	36.0	2.0	27.0	0.0	0.0	k__Bacteria; p__Actinobacteriota; c__Thermoleophilia; o__Solirubrobacterales; f__Solirubrobacteraceae; g__unclassified_Solirubrobacteraceae; s__unclassified_Solirubrobacteraceae
OTU137	0.0	0.0	0.0	0.0	382.0	1.0	0.0	1369.0	0.0	0.0	0.0	0.0	0.0	238.0	1.0	k__Bacteria; p__Firmicutes; c__Bacilli; o__Lactobacillales; f__Lactobacillaceae; g__Ligilactobacillus; s__Ligilactobacillus_salivarius
OTU1370	2.0	0.0	0.0	0.0	1.0	1.0	0.0	0.0	3.0	2.0	13.0	2.0	0.0	4.0	3.0	k__Bacteria; p__Actinobacteriota; c__Actinobacteria; o__Pseudonocardiales; f__Pseudonocardiaceae; g__Saccharopolyspora; s__Saccharopolyspora_rosea
OTU1371	0.0	0.0	0.0	0.0	1.0	21.0	7.0	0.0	12.0	0.0	29.0	2.0	8.0	0.0	2.0	k__Bacteria; p__Actinobacteriota; c__Acidimicrobiia; o__Microtrichales; f__unclassified_Microtrichales; g__unclassified_Microtrichales; s__unclassified_Microtrichales
OTU1372	0.0	0.0	0.0	9.0	0.0	11.0	0.0	2.0	6.0	0.0	16.0	0.0	4.0	0.0	0.0	k__Bacteria; p__Actinobacteriota; c__Acidimicrobiia; o__Actinomarinales; f__unclassified_Actinomarinales; g__unclassified_Actinomarinales; s__unclassified_Actinomarinales
OTU1373	0.0	0.0	0.0	0.0	0.0	21.0	0.0	0.0	16.0	1.0	35.0	0.0	5.0	0.0	0.0	k__Bacteria; p__Actinobacteriota; c__Acidimicrobiia; o__Actinomarinales; f__unclassified_Actinomarinales; g__uncultured_soil_bacterium; s__unclassified_Actinomarinales
OTU1374	1.0	1.0	2.0	1.0	0.0	17.0	23.0	5.0	18.0	0.0	48.0	3.0	19.0	2.0	2.0	k__Bacteria; p__Firmicutes; c__Bacilli; o__Bacillales; f__Bacillaceae; g__Bacillus; s__[Brevibacterium]_frigoritolerans
OTU1375	0.0	0.0	0.0	0.0	0.0	2.0	0.0	1.0	4.0	0.0	5.0	0.0	13.0	0.0	0.0	k__Bacteria; p__Actinobacteriota; c__Actinobacteria; o__Micrococcales; f__Microbacteriaceae; g__Salinibacterium; s__Salinibacterium_xinjiangense
OTU1376	0.0	0.0	0.0	0.0	0.0	8.0	1.0	1.0	11.0	0.0	12.0	4.0	4.0	0.0	0.0	k__Bacteria; p__Firmicutes; c__Clostridia; o__Lachnospirales; f__Lachnospiraceae; g__Eisenbergiella; s__Eisenbergiella_massiliensis
OTU1377	8.0	1.0	1.0	39.0	33.0	47.0	22.0	44.0	10.0	8.0	48.0	16.0	46.0	49.0	55.0	k__Bacteria; p__Firmicutes; c__Clostridia; o__Lachnospirales; f__Lachnospiraceae; g__Coprococcus; s__Coprococcus_comes
OTU1378	0.0	34.0	0.0	0.0	0.0	0.0	0.0	0.0	19.0	0.0	0.0	0.0	0.0	0.0	0.0	k__Bacteria; p__Firmicutes; c__Clostridia; o__Lachnospirales; f__Lachnospiraceae; g__Lachnoanaerobaculum; s__Lachnoanaerobaculum_orale
OTU1379	3.0	0.0	0.0	0.0	0.0	4.0	0.0	0.0	17.0	0.0	0.0	0.0	0.0	0.0	30.0	k__Bacteria; p__Actinobacteriota; c__Coriobacteriia; o__Coriobacteriales; f__Eggerthellaceae; g__Enterorhabdus; s__unclassified_Enterorhabdus
OTU138	0.0	0.0	0.0	5.0	0.0	479.0	0.0	36.0	113.0	0.0	30.0	3.0	52.0	0.0	45.0	k__Bacteria; p__Bacteroidota; c__Bacteroidia; o__Bacteroidales; f__Muribaculaceae; g__unclassified_Muribaculaceae; s__unclassified_Muribaculaceae
OTU1380	0.0	0.0	0.0	2.0	0.0	8.0	0.0	0.0	18.0	0.0	34.0	0.0	29.0	0.0	0.0	k__Bacteria; p__Actinobacteriota; c__Actinobacteria; o__Corynebacteriales; f__Mycobacteriaceae; g__Mycobacterium; s__Mycolicibacterium_komossense
OTU1381	0.0	0.0	0.0	2.0	0.0	9.0	0.0	0.0	18.0	13.0	7.0	2.0	4.0	0.0	0.0	k__Bacteria; p__Proteobacteria; c__Alphaproteobacteria; o__Rhizobiales; f__Beijerinckiaceae; g__unclassified_Beijerinckiaceae; s__unclassified_Beijerinckiaceae
OTU1382	0.0	0.0	0.0	0.0	0.0	48.0	0.0	0.0	5.0	0.0	2.0	2.0	1.0	0.0	0.0	k__Bacteria; p__Firmicutes; c__Bacilli; o__Lactobacillales; f__Carnobacteriaceae; g__Atopostipes; s__Atopostipes_suicloacalis
OTU1383	0.0	3.0	0.0	4.0	11.0	18.0	18.0	21.0	2.0	16.0	7.0	14.0	1.0	9.0	8.0	k__Bacteria; p__Firmicutes; c__Bacilli; o__Lactobacillales; f__Lactobacillaceae; g__Companilactobacillus; s__Companilactobacillus_farciminis
OTU1384	21.0	0.0	1.0	0.0	0.0	1.0	1.0	0.0	3.0	0.0	3.0	0.0	15.0	0.0	1.0	k__Bacteria; p__Proteobacteria; c__Alphaproteobacteria; o__Rhizobiales; f__Rhizobiaceae; g__Allorhizobium_Neorhizobium_Pararhizobium_Rhizobium; s__Rhizobium_rhizoryzae
OTU1385	0.0	0.0	0.0	0.0	4.0	3.0	0.0	0.0	1.0	0.0	0.0	0.0	2.0	4.0	6.0	k__Bacteria; p__Bacteroidota; c__Bacteroidia; o__Bacteroidales; f__Muribaculaceae; g__unclassified_Muribaculaceae; s__unclassified_Muribaculaceae
OTU1386	1.0	0.0	0.0	15.0	0.0	3.0	13.0	2.0	3.0	8.0	8.0	1.0	6.0	0.0	0.0	k__Bacteria; p__Actinobacteriota; c__Acidimicrobiia; o__Microtrichales; f__Iamiaceae; g__Iamia; s__Iamia_majanohamensis
OTU1387	13.0	0.0	0.0	0.0	1.0	1.0	0.0	0.0	1.0	0.0	0.0	0.0	0.0	0.0	0.0	k__Bacteria; p__Firmicutes; c__Clostridia; o__Peptostreptococcales_Tissierellales; f__Anaerovoracaceae; g__Family_XIII_AD3011_group; s__unclassified_Family_XIII_AD3011_group
OTU1388	0.0	0.0	0.0	0.0	0.0	0.0	17.0	0.0	0.0	0.0	0.0	0.0	0.0	0.0	0.0	k__Bacteria; p__Spirochaetota; c__Spirochaetia; o__Spirochaetales; f__Spirochaetaceae; g__unclassified_Spirochaetaceae; s__unclassified_Spirochaetaceae
OTU1389	0.0	0.0	0.0	0.0	0.0	1.0	15.0	0.0	0.0	0.0	0.0	0.0	0.0	0.0	0.0	k__Bacteria; p__Firmicutes; c__Bacilli; o__Lactobacillales; f__Carnobacteriaceae; g__Atopostipes; s__unclassified_Atopostipes
OTU139	1.0	356.0	0.0	1.0	0.0	2.0	0.0	21.0	0.0	6.0	19.0	0.0	104.0	61.0	123.0	k__Bacteria; p__Proteobacteria; c__Gammaproteobacteria; o__Burkholderiales; f__Alcaligenaceae; g__Achromobacter; s__Achromobacter_xylosoxidans
OTU1390	0.0	0.0	1.0	0.0	0.0	3.0	16.0	1.0	2.0	0.0	0.0	0.0	2.0	0.0	0.0	k__Bacteria; p__Bacteroidota; c__Bacteroidia; o__Chitinophagales; f__Chitinophagaceae; g__Segetibacter; s__unclassified_Segetibacter
OTU1391	0.0	0.0	0.0	0.0	0.0	0.0	11.0	1.0	0.0	2.0	0.0	0.0	2.0	0.0	0.0	k__Bacteria; p__Proteobacteria; c__Alphaproteobacteria; o__Tistrellales; f__Geminicoccaceae; g__unclassified_Geminicoccaceae; s__unclassified_Geminicoccaceae
OTU1392	0.0	0.0	0.0	0.0	0.0	0.0	17.0	0.0	0.0	0.0	0.0	0.0	1.0	0.0	0.0	k__Bacteria; p__Patescibacteria; c__Saccharimonadia; o__Saccharimonadales; f__uncultured_Candidatus_Saccharibacteria_bacterium; g__uncultured_Candidatus_Saccharibacteria_bacterium; s__uncultured_Candidatus_Saccharibacteria_bacterium
OTU1393	0.0	0.0	0.0	0.0	0.0	0.0	22.0	0.0	1.0	4.0	0.0	0.0	3.0	0.0	0.0	k__Bacteria; p__Proteobacteria; c__Alphaproteobacteria; o__unclassified_Alphaproteobacteria; f__uncultured_Alphaproteobacteria_bacterium; g__unclassified_Alphaproteobacteria; s__unclassified_Alphaproteobacteria
OTU1394	0.0	0.0	0.0	0.0	0.0	0.0	27.0	0.0	0.0	0.0	0.0	0.0	2.0	0.0	0.0	k__Bacteria; p__Verrucomicrobiota; c__Verrucomicrobiae; o__Chthoniobacterales; f__Chthoniobacteraceae; g__Chthoniobacter; s__unclassified_Chthoniobacter
OTU1395	23.0	0.0	0.0	0.0	4.0	0.0	7.0	0.0	0.0	0.0	0.0	0.0	0.0	8.0	0.0	k__Bacteria; p__Fusobacteriota; c__Fusobacteriia; o__Fusobacteriales; f__Leptotrichiaceae; g__Leptotrichia; s__Leptotrichia_sp._oral_taxon_215_str._W9775
OTU1396	0.0	0.0	0.0	14.0	0.0	1.0	13.0	1.0	0.0	16.0	1.0	0.0	6.0	0.0	0.0	k__Bacteria; p__Proteobacteria; c__Alphaproteobacteria; o__Rhizobiales; f__Rhizobiales_Incertae_Sedis; g__Bauldia; s__unclassified_Bauldia
OTU1397	0.0	0.0	0.0	0.0	0.0	0.0	12.0	1.0	0.0	10.0	0.0	0.0	4.0	0.0	0.0	k__Bacteria; p__Proteobacteria; c__Gammaproteobacteria; o__Xanthomonadales; f__Xanthomonadaceae; g__Luteimonas; s__Luteimonas_pelagia
OTU1398	0.0	0.0	0.0	0.0	0.0	0.0	5.0	0.0	0.0	8.0	0.0	0.0	5.0	0.0	0.0	k__Bacteria; p__Proteobacteria; c__Alphaproteobacteria; o__Rhodobacterales; f__Rhodobacteraceae; g__Rubellimicrobium; s__unclassified_Rubellimicrobium
OTU1399	0.0	0.0	0.0	0.0	0.0	0.0	3.0	0.0	0.0	7.0	0.0	0.0	5.0	0.0	0.0	k__Bacteria; p__Actinobacteriota; c__Actinobacteria; o__Streptomycetales; f__Streptomycetaceae; g__Streptomyces; s__Streptomyces_specialis
OTU14	539.0	102.0	0.0	48.0	1293.0	42.0	0.0	548.0	85.0	0.0	0.0	1.0	0.0	914.0	0.0	k__Bacteria; p__Firmicutes; c__Bacilli; o__Lactobacillales; f__Streptococcaceae; g__Streptococcus; s__Streptococcus_anginosus
OTU140	1.0	0.0	12.0	9.0	1.0	61.0	2.0	47.0	214.0	2.0	385.0	41.0	100.0	106.0	4.0	k__Bacteria; p__Firmicutes; c__Clostridia; o__Lachnospirales; f__Lachnospiraceae; g__Roseburia; s__unclassified_Roseburia
OTU1400	0.0	0.0	0.0	5.0	0.0	1.0	10.0	0.0	3.0	17.0	2.0	0.0	15.0	0.0	0.0	k__Bacteria; p__Actinobacteriota; c__Thermoleophilia; o__Gaiellales; f__unclassified_Gaiellales; g__unclassified_Gaiellales; s__unclassified_Gaiellales
OTU1401	1.0	0.0	0.0	10.0	0.0	0.0	19.0	0.0	0.0	0.0	0.0	0.0	7.0	0.0	0.0	k__Bacteria; p__Gemmatimonadota; c__Longimicrobia; o__Longimicrobiales; f__Longimicrobiaceae; g__unclassified_Longimicrobiaceae; s__unclassified_Longimicrobiaceae
OTU1402	0.0	0.0	0.0	9.0	0.0	0.0	10.0	0.0	0.0	2.0	0.0	0.0	2.0	0.0	0.0	k__Bacteria; p__Patescibacteria; c__Saccharimonadia; o__Saccharimonadales; f__WWH38; g__unclassified_WWH38; s__unclassified_WWH38
OTU1403	0.0	0.0	0.0	0.0	0.0	2.0	2.0	1.0	0.0	9.0	0.0	1.0	7.0	0.0	0.0	k__Bacteria; p__Proteobacteria; c__Alphaproteobacteria; o__Acetobacterales; f__Acetobacteraceae; g__Roseomonas; s__unclassified_Roseomonas
OTU1404	0.0	0.0	0.0	7.0	0.0	5.0	6.0	0.0	8.0	11.0	24.0	0.0	9.0	0.0	0.0	k__Bacteria; p__Actinobacteriota; c__Actinobacteria; o__Streptomycetales; f__Streptomycetaceae; g__Streptomyces; s__Streptomyces_atratus
OTU1405	0.0	0.0	0.0	0.0	18.0	0.0	0.0	0.0	0.0	0.0	0.0	0.0	0.0	7.0	0.0	k__Bacteria; p__Firmicutes; c__Clostridia; o__Oscillospirales; f__[Eubacterium]_coprostanoligenes_group; g__unclassified_[Eubacterium]_coprostanoligenes_group; s__unclassified_[Eubacterium]_coprostanoligenes_group
OTU1406	0.0	0.0	0.0	0.0	0.0	18.0	0.0	0.0	0.0	0.0	0.0	0.0	0.0	0.0	0.0	k__Bacteria; p__Proteobacteria; c__Gammaproteobacteria; o__Pseudomonadales; f__Nitrincolaceae; g__Marinobacterium; s__Marinobacterium_bacterium_WHC3_3
OTU1407	0.0	1.0	0.0	0.0	0.0	41.0	0.0	0.0	2.0	0.0	1.0	3.0	8.0	0.0	0.0	k__Bacteria; p__Firmicutes; c__Clostridia; o__Lachnospirales; f__Lachnospiraceae; g__Lachnoclostridium; s__Lachnoclostridium_pacaense
OTU1408	11.0	0.0	0.0	0.0	1.0	1.0	0.0	0.0	0.0	0.0	0.0	0.0	1.0	1.0	9.0	k__Bacteria; p__Actinobacteriota; c__Coriobacteriia; o__Coriobacteriales; f__Eggerthellaceae; g__Enterorhabdus; s__unclassified_Enterorhabdus
OTU1409	8.0	1.0	9.0	69.0	56.0	38.0	27.0	88.0	34.0	56.0	85.0	44.0	131.0	114.0	124.0	k__Bacteria; p__Firmicutes; c__Clostridia; o__Lachnospirales; f__Lachnospiraceae; g__Blautia; s__Blautia_massiliensis
OTU141	0.0	0.0	3.0	3.0	0.0	288.0	0.0	0.0	51.0	6.0	6.0	6.0	26.0	0.0	0.0	k__Bacteria; p__Firmicutes; c__Clostridia; o__Lachnospirales; f__Lachnospiraceae; g__unclassified_Lachnospiraceae; s__unclassified_Lachnospiraceae
OTU1410	0.0	0.0	0.0	0.0	0.0	0.0	0.0	0.0	0.0	0.0	0.0	0.0	0.0	0.0	22.0	k__Bacteria; p__Desulfobacterota; c__Desulfobacteria; o__Desulfobacterales; f__Desulfolunaceae; g__Desulfofrigus; s__Desulfofrigus_fragile
OTU1411	0.0	0.0	0.0	0.0	0.0	0.0	0.0	0.0	0.0	0.0	0.0	0.0	0.0	0.0	29.0	k__Bacteria; p__Bacteroidota; c__Bacteroidia; o__Bacteroidales; f__Muribaculaceae; g__unclassified_Muribaculaceae; s__unclassified_Muribaculaceae
OTU1412	0.0	0.0	0.0	0.0	0.0	1.0	0.0	0.0	1.0	0.0	0.0	0.0	1.0	0.0	22.0	k__Bacteria; p__Firmicutes; c__Clostridia; o__Lachnospirales; f__Lachnospiraceae; g__unclassified_Lachnospiraceae; s__unclassified_Lachnospiraceae
OTU1413	0.0	0.0	0.0	0.0	0.0	0.0	0.0	0.0	0.0	0.0	0.0	1.0	0.0	0.0	19.0	k__Bacteria; p__Proteobacteria; c__Gammaproteobacteria; o__Pseudomonadales; f__Halieaceae; g__Parahaliea; s__unclassified_Parahaliea
OTU1414	27.0	0.0	0.0	0.0	0.0	0.0	0.0	0.0	0.0	0.0	0.0	0.0	0.0	0.0	1.0	k__Bacteria; p__Firmicutes; c__Clostridia; o__Oscillospirales; f__Ruminococcaceae; g__UBA1819; s__Eubacterium_sp._UNK.MGS_25
OTU1415	0.0	0.0	0.0	0.0	0.0	0.0	0.0	0.0	0.0	0.0	0.0	27.0	0.0	0.0	1.0	k__Bacteria; p__Proteobacteria; c__Gammaproteobacteria; o__Pseudomonadales; f__Halieaceae; g__Parahaliea; s__uncultured_gamma_proteobacterium
OTU1416	29.0	0.0	0.0	1.0	0.0	0.0	0.0	0.0	0.0	0.0	0.0	0.0	1.0	0.0	0.0	k__Bacteria; p__Firmicutes; c__Clostridia; o__Lachnospirales; f__Lachnospiraceae; g__unclassified_Lachnospiraceae; s__unclassified_Lachnospiraceae
OTU1417	13.0	0.0	0.0	0.0	0.0	0.0	0.0	0.0	0.0	0.0	0.0	0.0	0.0	0.0	0.0	k__Bacteria; p__Firmicutes; c__Clostridia; o__Clostridia_UCG_014; f__unclassified_Clostridia_UCG_014; g__unclassified_Clostridia_UCG_014; s__unclassified_Clostridia_UCG_014
OTU1418	35.0	0.0	0.0	0.0	0.0	0.0	0.0	0.0	0.0	0.0	0.0	0.0	0.0	0.0	0.0	k__Bacteria; p__Firmicutes; c__Clostridia; o__Lachnospirales; f__Lachnospiraceae; g__unclassified_Lachnospiraceae; s__unclassified_Lachnospiraceae
OTU1419	29.0	0.0	0.0	0.0	0.0	0.0	0.0	0.0	0.0	0.0	0.0	0.0	1.0	0.0	8.0	k__Bacteria; p__Firmicutes; c__Clostridia; o__Lachnospirales; f__Lachnospiraceae; g__unclassified_Lachnospiraceae; s__unclassified_Lachnospiraceae
OTU142	0.0	0.0	10.0	9.0	4.0	824.0	0.0	2.0	130.0	9.0	18.0	16.0	88.0	0.0	2.0	k__Bacteria; p__Firmicutes; c__Clostridia; o__Lachnospirales; f__Lachnospiraceae; g__unclassified_Lachnospiraceae; s__unclassified_Lachnospiraceae
OTU1420	15.0	0.0	0.0	0.0	0.0	0.0	0.0	0.0	2.0	0.0	1.0	0.0	1.0	0.0	0.0	k__Bacteria; p__Firmicutes; c__Bacilli; o__RF39; f__uncultured_Firmicutes_bacterium; g__uncultured_Firmicutes_bacterium; s__uncultured_Firmicutes_bacterium
OTU1421	22.0	0.0	0.0	0.0	0.0	0.0	0.0	0.0	0.0	0.0	0.0	0.0	0.0	0.0	0.0	k__Bacteria; p__Proteobacteria; c__Gammaproteobacteria; o__Burkholderiales; f__Neisseriaceae; g__Neisseria; s__Neisseria_mucosa
OTU1422	0.0	0.0	0.0	8.0	0.0	0.0	6.0	1.0	0.0	6.0	0.0	0.0	23.0	0.0	0.0	k__Bacteria; p__Proteobacteria; c__Alphaproteobacteria; o__Tistrellales; f__Geminicoccaceae; g__unclassified_Geminicoccaceae; s__unclassified_Geminicoccaceae
OTU1423	0.0	0.0	0.0	0.0	0.0	0.0	6.0	0.0	0.0	18.0	0.0	0.0	13.0	0.0	0.0	k__Bacteria; p__Proteobacteria; c__Alphaproteobacteria; o__Rhizobiales; f__Rhizobiaceae; g__Paramesorhizobium; s__Paramesorhizobium_deserti
OTU1424	0.0	0.0	0.0	0.0	0.0	0.0	0.0	0.0	0.0	13.0	0.0	0.0	10.0	0.0	0.0	k__Bacteria; p__Proteobacteria; c__Alphaproteobacteria; o__Rhizobiales; f__Devosiaceae; g__unclassified_Devosiaceae; s__unclassified_Devosiaceae
OTU1425	0.0	0.0	0.0	24.0	0.0	0.0	0.0	0.0	0.0	0.0	0.0	0.0	6.0	0.0	0.0	k__Bacteria; p__Bacteroidota; c__Bacteroidia; o__Chitinophagales; f__Chitinophagaceae; g__unclassified_Chitinophagaceae; s__unclassified_Chitinophagaceae
OTU1426	0.0	0.0	0.0	0.0	0.0	0.0	5.0	0.0	0.0	16.0	0.0	0.0	8.0	0.0	0.0	k__Bacteria; p__Actinobacteriota; c__Thermoleophilia; o__Gaiellales; f__unclassified_Gaiellales; g__unclassified_Gaiellales; s__unclassified_Gaiellales
OTU1427	0.0	0.0	0.0	9.0	0.0	5.0	9.0	1.0	4.0	15.0	3.0	0.0	17.0	0.0	0.0	k__Bacteria; p__Actinobacteriota; c__Thermoleophilia; o__Solirubrobacterales; f__Solirubrobacteraceae; g__Parviterribacter; s__Parviterribacter_kavangonensis
OTU1428	0.0	0.0	0.0	0.0	0.0	1.0	0.0	0.0	0.0	14.0	0.0	0.0	6.0	0.0	0.0	k__Bacteria; p__Firmicutes; c__unclassified_Firmicutes; o__unclassified_Firmicutes; f__unclassified_Firmicutes; g__unclassified_Firmicutes; s__unclassified_Firmicutes
OTU1429	0.0	0.0	0.0	11.0	0.0	0.0	0.0	1.0	1.0	0.0	0.0	0.0	3.0	0.0	0.0	k__Bacteria; p__Actinobacteriota; c__Thermoleophilia; o__Gaiellales; f__unclassified_Gaiellales; g__unclassified_Gaiellales; s__unclassified_Gaiellales
OTU143	0.0	1.0	972.0	0.0	4.0	0.0	0.0	0.0	49.0	0.0	0.0	2.0	0.0	3.0	0.0	k__Bacteria; p__Fusobacteriota; c__Fusobacteriia; o__Fusobacteriales; f__Leptotrichiaceae; g__Leptotrichia; s__Leptotrichia_trevisanii
OTU1430	0.0	0.0	0.0	13.0	0.0	0.0	0.0	0.0	0.0	0.0	0.0	0.0	3.0	0.0	0.0	k__Bacteria; p__Patescibacteria; c__Saccharimonadia; o__Saccharimonadales; f__WWH38; g__unclassified_WWH38; s__unclassified_WWH38
OTU1431	0.0	0.0	0.0	16.0	0.0	0.0	0.0	0.0	0.0	7.0	0.0	0.0	4.0	0.0	0.0	k__Bacteria; p__unclassified_Bacteria; c__unclassified_Bacteria; o__unclassified_Bacteria; f__unclassified_Bacteria; g__unclassified_Bacteria; s__unclassified_Bacteria
OTU1432	0.0	0.0	0.0	18.0	0.0	0.0	0.0	0.0	0.0	0.0	0.0	0.0	0.0	0.0	0.0	k__Bacteria; p__Actinobacteriota; c__Thermoleophilia; o__Gaiellales; f__unclassified_Gaiellales; g__unclassified_Gaiellales; s__unclassified_Gaiellales
OTU1433	0.0	0.0	0.0	25.0	0.0	8.0	0.0	2.0	8.0	11.0	14.0	1.0	8.0	0.0	1.0	k__Bacteria; p__Proteobacteria; c__Alphaproteobacteria; o__Azospirillales; f__Azospirillaceae; g__Skermanella; s__Skermanella_aerolata
OTU1434	0.0	0.0	0.0	32.0	0.0	0.0	0.0	0.0	0.0	0.0	0.0	0.0	10.0	0.0	0.0	k__Bacteria; p__Firmicutes; c__Bacilli; o__Paenibacillales; f__Paenibacillaceae; g__Paenibacillus; s__Paenibacillus_castaneae
OTU1435	0.0	0.0	0.0	15.0	0.0	0.0	0.0	0.0	1.0	0.0	0.0	0.0	0.0	0.0	0.0	k__Bacteria; p__Planctomycetota; c__Phycisphaerae; o__Tepidisphaerales; f__Tepidisphaeraceae; g__Tepidisphaera; s__Tepidisphaera_mucosa
OTU1436	0.0	0.0	0.0	20.0	0.0	0.0	19.0	0.0	0.0	57.0	0.0	0.0	7.0	0.0	0.0	k__Bacteria; p__Proteobacteria; c__Alphaproteobacteria; o__Acetobacterales; f__Acetobacteraceae; g__Craurococcus_Caldovatus; s__unclassified_Craurococcus_Caldovatus
OTU1437	0.0	0.0	0.0	17.0	0.0	1.0	15.0	0.0	1.0	12.0	0.0	0.0	4.0	0.0	0.0	k__Bacteria; p__Sumerlaeota; c__Sumerlaeia; o__Sumerlaeales; f__Sumerlaeaceae; g__Sumerlaea; s__unclassified_Sumerlaea
OTU1438	0.0	0.0	0.0	14.0	0.0	0.0	0.0	0.0	0.0	0.0	0.0	12.0	0.0	0.0	0.0	k__Bacteria; p__Bacteroidota; c__Bacteroidia; o__Sphingobacteriales; f__Lentimicrobiaceae; g__uncultured_Cytophagales_bacterium; s__uncultured_Cytophagales_bacterium
OTU1439	0.0	0.0	0.0	64.0	0.0	13.0	35.0	0.0	11.0	58.0	10.0	3.0	51.0	0.0	0.0	k__Bacteria; p__Proteobacteria; c__Gammaproteobacteria; o__Burkholderiales; f__Oxalobacteraceae; g__Noviherbaspirillum; s__Herbaspirillum_sp._9NM_7
OTU144	0.0	36.0	0.0	231.0	0.0	0.0	0.0	0.0	0.0	0.0	0.0	0.0	0.0	0.0	0.0	k__Bacteria; p__Firmicutes; c__Clostridia; o__Peptostreptococcales_Tissierellales; f__Anaerovoracaceae; g__Family_XIII_AD3011_group; s__uncultured_Eubacteriaceae_bacterium
OTU1440	0.0	0.0	0.0	7.0	0.0	0.0	4.0	0.0	0.0	47.0	0.0	0.0	12.0	0.0	0.0	k__Bacteria; p__Actinobacteriota; c__Thermoleophilia; o__Gaiellales; f__unclassified_Gaiellales; g__unclassified_Gaiellales; s__unclassified_Gaiellales
OTU1441	0.0	0.0	2.0	1.0	0.0	0.0	0.0	0.0	0.0	5.0	0.0	76.0	0.0	0.0	0.0	k__Bacteria; p__Desulfobacterota; c__Desulfobacteria; o__Desulfobacterales; f__Desulfosarcinaceae; g__unclassified_Desulfosarcinaceae; s__unclassified_Desulfosarcinaceae
OTU1442	0.0	0.0	2.0	0.0	0.0	0.0	0.0	0.0	0.0	0.0	0.0	60.0	0.0	0.0	1.0	k__Bacteria; p__Proteobacteria; c__Gammaproteobacteria; o__Steroidobacterales; f__Woeseiaceae; g__Woeseia; s__unclassified_Woeseia
OTU1443	0.0	0.0	2.0	0.0	0.0	0.0	0.0	0.0	0.0	0.0	0.0	72.0	0.0	0.0	3.0	k__Bacteria; p__Actinobacteriota; c__Acidimicrobiia; o__Actinomarinales; f__unclassified_Actinomarinales; g__unclassified_Actinomarinales; s__unclassified_Actinomarinales
OTU1444	0.0	0.0	0.0	0.0	0.0	0.0	0.0	0.0	0.0	0.0	0.0	32.0	0.0	0.0	0.0	k__Bacteria; p__unclassified_Bacteria; c__unclassified_Bacteria; o__unclassified_Bacteria; f__unclassified_Bacteria; g__unclassified_Bacteria; s__unclassified_Bacteria
OTU1445	0.0	0.0	0.0	0.0	0.0	0.0	0.0	0.0	0.0	0.0	0.0	18.0	0.0	0.0	0.0	k__Bacteria; p__Actinobacteriota; c__Actinobacteria; o__Propionibacteriales; f__Nocardioidaceae; g__Nocardioides; s__Nocardioides_sp._kmb27
OTU1446	0.0	0.0	1.0	0.0	0.0	0.0	0.0	0.0	0.0	0.0	0.0	55.0	0.0	0.0	0.0	k__Bacteria; p__Desulfobacterota; c__Desulfobacteria; o__Desulfobacterales; f__Desulfosarcinaceae; g__Desulfatitalea; s__unclassified_Desulfatitalea
OTU1447	0.0	0.0	0.0	0.0	0.0	0.0	0.0	0.0	0.0	0.0	0.0	19.0	0.0	0.0	0.0	k__Bacteria; p__Chloroflexi; c__Chloroflexia; o__Thermomicrobiales; f__Thermomicrobiaceae; g__Sphaerobacter; s__Sphaerobacter_thermophilus
OTU1448	0.0	0.0	0.0	0.0	0.0	0.0	0.0	0.0	0.0	15.0	0.0	2.0	0.0	0.0	0.0	k__Bacteria; p__Latescibacterota; c__Latescibacteria; o__Latescibacterales; f__Latescibacteraceae; g__unclassified_Latescibacteraceae; s__unclassified_Latescibacteraceae
OTU1449	0.0	73.0	0.0	0.0	0.0	0.0	6.0	0.0	0.0	0.0	0.0	0.0	0.0	0.0	0.0	k__Bacteria; p__Firmicutes; c__Bacilli; o__Mycoplasmatales; f__Mycoplasmataceae; g__Mycoplasma; s__Mycoplasma_wenyonii
OTU145	1.0	0.0	0.0	819.0	0.0	19.0	582.0	8.0	36.0	1030.0	21.0	7.0	499.0	1.0	14.0	k__Bacteria; p__Proteobacteria; c__Alphaproteobacteria; o__Sphingomonadales; f__Sphingomonadaceae; g__Sphingomonas; s__Sphingomonas_lutea
OTU1450	0.0	24.0	0.0	0.0	0.0	0.0	0.0	0.0	0.0	0.0	0.0	0.0	0.0	1.0	0.0	k__Bacteria; p__Firmicutes; c__Bacilli; o__Erysipelotrichales; f__Erysipelatoclostridiaceae; g__Erysipelatoclostridium; s__[Clostridium]_spiroforme
OTU1451	0.0	14.0	0.0	0.0	0.0	0.0	0.0	0.0	0.0	0.0	0.0	0.0	0.0	0.0	0.0	k__Bacteria; p__Proteobacteria; c__Alphaproteobacteria; o__Caulobacterales; f__Caulobacteraceae; g__unclassified_Caulobacteraceae; s__unclassified_Caulobacteraceae
OTU1452	0.0	18.0	0.0	0.0	0.0	4.0	1.0	0.0	22.0	0.0	7.0	0.0	5.0	1.0	0.0	k__Bacteria; p__Firmicutes; c__Bacilli; o__Bacillales; f__Planococcaceae; g__Solibacillus; s__Solibacillus_silvestris
OTU1453	0.0	0.0	0.0	0.0	0.0	0.0	0.0	0.0	0.0	26.0	0.0	0.0	0.0	0.0	0.0	k__Bacteria; p__Proteobacteria; c__Gammaproteobacteria; o__Burkholderiales; f__Neisseriaceae; g__unclassified_Neisseriaceae; s__unclassified_Neisseriaceae
OTU1454	0.0	0.0	0.0	0.0	0.0	0.0	0.0	0.0	0.0	16.0	0.0	0.0	0.0	0.0	0.0	k__Bacteria; p__Latescibacterota; c__Latescibacteria; o__Latescibacterales; f__Latescibacteraceae; g__unclassified_Latescibacteraceae; s__unclassified_Latescibacteraceae
OTU1455	0.0	0.0	2.0	0.0	0.0	0.0	0.0	0.0	0.0	14.0	0.0	23.0	0.0	0.0	0.0	k__Bacteria; p__unclassified_Bacteria; c__unclassified_Bacteria; o__unclassified_Bacteria; f__unclassified_Bacteria; g__unclassified_Bacteria; s__unclassified_Bacteria
OTU1456	0.0	0.0	0.0	0.0	0.0	0.0	0.0	0.0	0.0	15.0	0.0	0.0	0.0	0.0	0.0	k__Bacteria; p__Proteobacteria; c__Alphaproteobacteria; o__Rickettsiales; f__Rickettsiaceae; g__unclassified_Rickettsiaceae; s__unclassified_Rickettsiaceae
OTU1457	0.0	0.0	0.0	0.0	0.0	0.0	0.0	0.0	0.0	16.0	0.0	0.0	0.0	0.0	0.0	k__Bacteria; p__Desulfobacterota; c__Desulfomonilia; o__Desulfomonilales; f__Desulfomonilaceae; g__Desulfomonile; s__unclassified_Desulfomonile
OTU1458	0.0	0.0	0.0	0.0	0.0	7.0	0.0	1.0	10.0	0.0	19.0	0.0	4.0	0.0	0.0	k__Bacteria; p__Actinobacteriota; c__Actinobacteria; o__Frankiales; f__Frankiaceae; g__Jatrophihabitans; s__Frankiales_bacterium
OTU1459	0.0	0.0	0.0	3.0	0.0	3.0	7.0	1.0	6.0	13.0	39.0	0.0	20.0	0.0	0.0	k__Bacteria; p__Actinobacteriota; c__Thermoleophilia; o__Solirubrobacterales; f__67_14; g__unclassified_67_14; s__unclassified_67_14
OTU146	0.0	0.0	4.0	0.0	0.0	0.0	0.0	0.0	0.0	0.0	0.0	317.0	0.0	0.0	0.0	k__Bacteria; p__unclassified_Bacteria; c__unclassified_Bacteria; o__unclassified_Bacteria; f__unclassified_Bacteria; g__unclassified_Bacteria; s__unclassified_Bacteria
OTU1460	0.0	0.0	0.0	0.0	0.0	0.0	0.0	0.0	0.0	0.0	12.0	6.0	0.0	0.0	0.0	k__Bacteria; p__Acidobacteriota; c__Thermoanaerobaculia; o__Thermoanaerobaculales; f__Thermoanaerobaculaceae; g__Subgroup_10; s__uncultured_Acidobacteria_bacterium
OTU1461	0.0	0.0	0.0	0.0	0.0	6.0	0.0	1.0	15.0	0.0	21.0	0.0	6.0	0.0	0.0	k__Bacteria; p__Actinobacteriota; c__Actinobacteria; o__Pseudonocardiales; f__Pseudonocardiaceae; g__Pseudonocardia; s__Pseudonocardia_petroleophila
OTU1462	0.0	1.0	0.0	9.0	0.0	50.0	7.0	5.0	45.0	2.0	139.0	0.0	19.0	0.0	0.0	k__Bacteria; p__Actinobacteriota; c__Thermoleophilia; o__Solirubrobacterales; f__67_14; g__unclassified_67_14; s__unclassified_67_14
OTU1463	0.0	0.0	0.0	5.0	1.0	5.0	8.0	0.0	11.0	5.0	33.0	0.0	6.0	0.0	0.0	k__Bacteria; p__Proteobacteria; c__Alphaproteobacteria; o__Rhizobiales; f__Hyphomicrobiaceae; g__Hyphomicrobium; s__Hyphomicrobiaceae_bacterium_LX49
OTU1464	0.0	0.0	1.0	0.0	0.0	5.0	0.0	0.0	1.0	0.0	16.0	0.0	0.0	0.0	0.0	k__Bacteria; p__Actinobacteriota; c__Thermoleophilia; o__Gaiellales; f__unclassified_Gaiellales; g__uncultured_Solirubrobacter_sp.; s__unclassified_Gaiellales
OTU1465	0.0	0.0	0.0	2.0	0.0	5.0	0.0	0.0	7.0	9.0	26.0	2.0	7.0	0.0	0.0	k__Bacteria; p__Actinobacteriota; c__Actinobacteria; o__Propionibacteriales; f__Nocardioidaceae; g__Nocardioides; s__Nocardioides_intraradicalis
OTU1466	0.0	0.0	1.0	3.0	0.0	5.0	1.0	10.0	24.0	0.0	46.0	6.0	5.0	0.0	0.0	k__Bacteria; p__Firmicutes; c__Clostridia; o__Lachnospirales; f__Lachnospiraceae; g__Anaerosporobacter; s__Caecibacterium_sporoformans
OTU1467	0.0	0.0	0.0	0.0	0.0	15.0	0.0	2.0	11.0	0.0	58.0	0.0	18.0	0.0	0.0	k__Bacteria; p__Bdellovibrionota; c__unclassified_Bdellovibrionota; o__unclassified_Bdellovibrionota; f__unclassified_Bdellovibrionota; g__unclassified_Bdellovibrionota; s__unclassified_Bdellovibrionota
OTU1468	0.0	0.0	0.0	4.0	1.0	0.0	5.0	2.0	3.0	2.0	10.0	0.0	14.0	4.0	6.0	k__Bacteria; p__Firmicutes; c__Negativicutes; o__Veillonellales_Selenomonadales; f__Veillonellaceae; g__Dialister; s__Dialister_massiliensis
OTU1469	0.0	0.0	5.0	3.0	0.0	17.0	1.0	13.0	56.0	1.0	95.0	13.0	28.0	1.0	0.0	k__Bacteria; p__Bacteroidota; c__Bacteroidia; o__Bacteroidales; f__Tannerellaceae; g__Parabacteroides_sp._Marseille_P4001; s__unclassified_Parabacteroides_sp._Marseille_P4001
OTU147	720.0	0.0	0.0	2.0	1.0	0.0	0.0	0.0	0.0	0.0	1.0	4.0	0.0	2.0	316.0	k__Bacteria; p__Bacteroidota; c__Bacteroidia; o__Bacteroidales; f__Rikenellaceae; g__Alistipes; s__unclassified_Alistipes
OTU1470	0.0	0.0	0.0	0.0	0.0	1.0	0.0	2.0	4.0	0.0	12.0	4.0	4.0	0.0	0.0	k__Bacteria; p__Firmicutes; c__Clostridia; o__Oscillospirales; f__Ruminococcaceae; g__Fournierella; s__unclassified_Fournierella
OTU1471	0.0	0.0	0.0	1.0	0.0	1.0	0.0	3.0	10.0	0.0	14.0	1.0	4.0	0.0	0.0	k__Bacteria; p__Firmicutes; c__Clostridia; o__Oscillospirales; f__Oscillospiraceae; g__Intestinimonas; s__Flavonifractor_plautii
OTU1472	0.0	0.0	1.0	0.0	0.0	2.0	0.0	1.0	5.0	0.0	8.0	1.0	4.0	0.0	0.0	k__Bacteria; p__Firmicutes; c__Clostridia; o__Clostridia_vadinBB60_group; f__unclassified_Clostridia_vadinBB60_group; g__unclassified_Clostridia_vadinBB60_group; s__unclassified_Clostridia_vadinBB60_group
OTU1473	3.0	8.0	2.0	2.0	2.0	8.0	1.0	6.0	13.0	1.0	29.0	9.0	15.0	5.0	4.0	k__Bacteria; p__Firmicutes; c__Bacilli; o__Lactobacillales; f__Enterococcaceae; g__Enterococcus; s__Enterococcus_faecium
OTU1474	0.0	0.0	0.0	0.0	0.0	1.0	0.0	1.0	5.0	0.0	10.0	2.0	1.0	0.0	0.0	k__Bacteria; p__Firmicutes; c__Clostridia; o__Oscillospirales; f__[Eubacterium]_coprostanoligenes_group; g__unclassified_[Eubacterium]_coprostanoligenes_group; s__unclassified_[Eubacterium]_coprostanoligenes_group
OTU1475	0.0	0.0	1.0	0.0	0.0	1.0	0.0	3.0	6.0	0.0	7.0	2.0	0.0	0.0	1.0	k__Bacteria; p__Bacteroidota; c__Bacteroidia; o__Bacteroidales; f__Rikenellaceae; g__Alistipes; s__Alistipes_shahii
OTU1476	0.0	0.0	1.0	0.0	0.0	2.0	0.0	6.0	9.0	0.0	11.0	1.0	3.0	0.0	0.0	k__Bacteria; p__Firmicutes; c__Clostridia; o__Oscillospirales; f__Ruminococcaceae; g__Anaerofilum; s__unclassified_Anaerofilum
OTU1477	0.0	0.0	0.0	0.0	8.0	4.0	1.0	0.0	0.0	0.0	1.0	0.0	2.0	3.0	6.0	k__Bacteria; p__Firmicutes; c__Bacilli; o__Erysipelotrichales; f__Erysipelotrichaceae; g__Dubosiella; s__unclassified_Dubosiella
OTU1478	0.0	0.0	0.0	0.0	0.0	3.0	0.0	0.0	21.0	0.0	13.0	0.0	2.0	0.0	0.0	k__Bacteria; p__Actinobacteriota; c__Thermoleophilia; o__Solirubrobacterales; f__67_14; g__unclassified_67_14; s__unclassified_67_14
OTU1479	0.0	0.0	0.0	16.0	0.0	5.0	1.0	1.0	9.0	0.0	23.0	0.0	6.0	0.0	0.0	k__Bacteria; p__Actinobacteriota; c__Acidimicrobiia; o__Microtrichales; f__Ilumatobacteraceae; g__unclassified_Ilumatobacteraceae; s__unclassified_Ilumatobacteraceae
OTU148	0.0	0.0	0.0	0.0	188.0	0.0	0.0	0.0	0.0	0.0	0.0	0.0	0.0	100.0	0.0	k__Bacteria; p__Firmicutes; c__Bacilli; o__Erysipelotrichales; f__Erysipelotrichaceae; g__Bulleidia; s__Bulleidia_extructa
OTU1480	0.0	0.0	0.0	0.0	0.0	0.0	0.0	0.0	24.0	0.0	1.0	0.0	0.0	0.0	0.0	k__Bacteria; p__Patescibacteria; c__Saccharimonadia; o__Saccharimonadales; f__uncultured_soil_bacterium; g__uncultured_soil_bacterium; s__uncultured_soil_bacterium
OTU1481	0.0	0.0	0.0	1.0	0.0	0.0	0.0	0.0	15.0	0.0	0.0	0.0	0.0	0.0	0.0	k__Bacteria; p__Bacteroidota; c__Bacteroidia; o__Cytophagales; f__Microscillaceae; g__Ohtaekwangia; s__unclassified_Ohtaekwangia
OTU1482	0.0	0.0	0.0	0.0	0.0	6.0	0.0	1.0	9.0	0.0	0.0	1.0	3.0	0.0	0.0	k__Bacteria; p__Bacteroidota; c__Bacteroidia; o__Cytophagales; f__Cyclobacteriaceae; g__unclassified_Cyclobacteriaceae; s__unclassified_Cyclobacteriaceae
OTU1483	0.0	0.0	0.0	6.0	0.0	9.0	4.0	1.0	11.0	2.0	2.0	1.0	6.0	0.0	0.0	k__Bacteria; p__Proteobacteria; c__Alphaproteobacteria; o__Caulobacterales; f__Caulobacteraceae; g__unclassified_Caulobacteraceae; s__unclassified_Caulobacteraceae
OTU1484	0.0	0.0	0.0	12.0	0.0	7.0	0.0	0.0	5.0	0.0	0.0	1.0	3.0	0.0	0.0	k__Bacteria; p__Bdellovibrionota; c__Oligoflexia; o__Oligoflexales; f__Oligoflexaceae; g__Oligoflexus; s__unclassified_Oligoflexus
OTU1485	0.0	0.0	0.0	0.0	0.0	16.0	0.0	0.0	6.0	0.0	9.0	0.0	1.0	0.0	0.0	k__Bacteria; p__Proteobacteria; c__Alphaproteobacteria; o__Acetobacterales; f__Acetobacteraceae; g__Craurococcus_Caldovatus; s__unclassified_Craurococcus_Caldovatus
OTU1486	10.0	0.0	0.0	0.0	0.0	10.0	0.0	0.0	3.0	0.0	0.0	0.0	0.0	0.0	14.0	k__Bacteria; p__Bacteroidota; c__Bacteroidia; o__Bacteroidales; f__Muribaculaceae; g__unclassified_Muribaculaceae; s__unclassified_Muribaculaceae
OTU1487	0.0	0.0	0.0	0.0	0.0	0.0	17.0	0.0	0.0	0.0	0.0	0.0	0.0	0.0	0.0	k__Bacteria; p__Planctomycetota; c__Phycisphaerae; o__Tepidisphaerales; f__Tepidisphaeraceae; g__Tepidisphaera; s__Tepidisphaera_mucosa
OTU1488	0.0	0.0	0.0	0.0	0.0	7.0	30.0	0.0	9.0	0.0	0.0	0.0	4.0	0.0	0.0	k__Bacteria; p__Bacteroidota; c__Bacteroidia; o__Chitinophagales; f__Chitinophagaceae; g__Flavisolibacter; s__unclassified_Flavisolibacter
OTU1489	0.0	0.0	0.0	0.0	0.0	0.0	20.0	0.0	0.0	0.0	0.0	0.0	0.0	0.0	0.0	k__Bacteria; p__Patescibacteria; c__Saccharimonadia; o__Saccharimonadales; f__WWH38; g__unclassified_WWH38; s__unclassified_WWH38
OTU149	0.0	0.0	0.0	80.0	0.0	0.0	120.0	0.0	0.0	196.0	0.0	0.0	87.0	0.0	0.0	k__Bacteria; p__unclassified_Bacteria; c__unclassified_Bacteria; o__unclassified_Bacteria; f__unclassified_Bacteria; g__unclassified_Bacteria; s__unclassified_Bacteria
OTU1490	0.0	0.0	0.0	0.0	0.0	0.0	15.0	0.0	0.0	0.0	0.0	0.0	0.0	0.0	0.0	k__Bacteria; p__Firmicutes; c__Bacilli; o__Lactobacillales; f__Carnobacteriaceae; g__Alkalibacterium; s__Alkalibacterium_putridalgicola
OTU1491	0.0	0.0	0.0	0.0	1.0	1.0	21.0	1.0	0.0	0.0	2.0	0.0	0.0	0.0	1.0	k__Bacteria; p__Firmicutes; c__Bacilli; o__Bacillales; f__Planococcaceae; g__Lysinibacillus; s__Lysinibacillus_macroides
OTU1492	0.0	0.0	0.0	0.0	0.0	1.0	16.0	0.0	1.0	9.0	1.0	0.0	1.0	0.0	0.0	k__Bacteria; p__Proteobacteria; c__Alphaproteobacteria; o__Rhizobiales; f__Xanthobacteraceae; g__unclassified_Xanthobacteraceae; s__unclassified_Xanthobacteraceae
OTU1493	0.0	0.0	0.0	0.0	0.0	0.0	25.0	0.0	0.0	0.0	0.0	0.0	0.0	0.0	0.0	k__Bacteria; p__unclassified_Bacteria; c__unclassified_Bacteria; o__unclassified_Bacteria; f__unclassified_Bacteria; g__unclassified_Bacteria; s__unclassified_Bacteria
OTU1494	0.0	0.0	0.0	0.0	0.0	0.0	16.0	0.0	0.0	0.0	0.0	0.0	0.0	0.0	0.0	k__Bacteria; p__Verrucomicrobiota; c__Verrucomicrobiae; o__Pedosphaerales; f__Pedosphaeraceae; g__unclassified_Pedosphaeraceae; s__unclassified_Pedosphaeraceae
OTU1495	0.0	0.0	0.0	0.0	0.0	1.0	30.0	1.0	3.0	4.0	6.0	0.0	5.0	0.0	0.0	k__Bacteria; p__Myxococcota; c__Polyangia; o__Haliangiales; f__Haliangiaceae; g__Haliangium; s__unclassified_Haliangium
OTU1496	0.0	0.0	0.0	2.0	0.0	0.0	30.0	0.0	0.0	4.0	0.0	0.0	14.0	0.0	0.0	k__Bacteria; p__Sumerlaeota; c__Sumerlaeia; o__Sumerlaeales; f__Sumerlaeaceae; g__Sumerlaea; s__unclassified_Sumerlaea
OTU1497	0.0	0.0	0.0	4.0	0.0	0.0	22.0	0.0	0.0	0.0	0.0	0.0	3.0	0.0	0.0	k__Bacteria; p__Planctomycetota; c__Phycisphaerae; o__Tepidisphaerales; f__Tepidisphaeraceae; g__Tepidisphaera; s__Tepidisphaera_mucosa
OTU1498	0.0	0.0	0.0	0.0	0.0	0.0	11.0	0.0	0.0	21.0	0.0	0.0	3.0	0.0	0.0	k__Bacteria; p__Proteobacteria; c__Alphaproteobacteria; o__Rhodobacterales; f__Rhodobacteraceae; g__Paracoccus; s__Paracoccus_gahaiensis
OTU1499	0.0	0.0	0.0	1.0	0.0	4.0	15.0	2.0	2.0	8.0	9.0	1.0	13.0	0.0	0.0	k__Bacteria; p__Actinobacteriota; c__Acidimicrobiia; o__Microtrichales; f__unclassified_Microtrichales; g__unclassified_Microtrichales; s__unclassified_Microtrichales
OTU15	0.0	0.0	7709.0	0.0	0.0	1.0	0.0	1.0	38.0	0.0	0.0	2.0	0.0	0.0	2.0	k__Bacteria; p__Firmicutes; c__Bacilli; o__Lactobacillales; f__Streptococcaceae; g__Streptococcus; s__Streptococcus_mutans
OTU150	0.0	38.0	0.0	0.0	92.0	0.0	0.0	0.0	29.0	1.0	0.0	0.0	0.0	74.0	0.0	k__Bacteria; p__Firmicutes; c__Clostridia; o__Lachnospirales; f__Lachnospiraceae; g__Butyrivibrio; s__Butyrivibrio_sp._canine_oral_taxon_113
OTU1500	0.0	0.0	0.0	48.0	1.0	6.0	67.0	0.0	11.0	42.0	14.0	0.0	37.0	0.0	0.0	k__Bacteria; p__Proteobacteria; c__Alphaproteobacteria; o__Sphingomonadales; f__Sphingomonadaceae; g__Ellin6055; s__unclassified_Ellin6055
OTU1501	0.0	0.0	0.0	0.0	0.0	0.0	5.0	0.0	0.0	4.0	0.0	0.0	12.0	0.0	0.0	k__Bacteria; p__Chloroflexi; c__Anaerolineae; o__Caldilineales; f__Caldilineaceae; g__unclassified_Caldilineaceae; s__unclassified_Caldilineaceae
OTU1502	0.0	0.0	0.0	0.0	0.0	0.0	12.0	0.0	0.0	9.0	1.0	0.0	22.0	0.0	0.0	k__Bacteria; p__Bacteroidota; c__Bacteroidia; o__Chitinophagales; f__Chitinophagaceae; g__Flavisolibacter; s__Flavisolibacter_sp._MDT2_37
OTU1503	0.0	0.0	0.0	0.0	0.0	0.0	12.0	0.0	0.0	8.0	0.0	0.0	1.0	0.0	0.0	k__Bacteria; p__Proteobacteria; c__Gammaproteobacteria; o__Xanthomonadales; f__Rhodanobacteraceae; g__Pseudofulvimonas; s__unclassified_Pseudofulvimonas
OTU1504	0.0	0.0	0.0	1.0	0.0	0.0	13.0	0.0	0.0	11.0	0.0	0.0	5.0	0.0	0.0	k__Bacteria; p__Patescibacteria; c__Saccharimonadia; o__Saccharimonadales; f__unclassified_Saccharimonadales; g__unclassified_Saccharimonadales; s__unclassified_Saccharimonadales
OTU1505	0.0	0.0	0.0	22.0	0.0	3.0	31.0	1.0	11.0	35.0	27.0	5.0	23.0	0.0	0.0	k__Bacteria; p__Chloroflexi; c__unclassified_Chloroflexi; o__unclassified_Chloroflexi; f__unclassified_Chloroflexi; g__unclassified_Chloroflexi; s__unclassified_Chloroflexi
OTU1506	0.0	0.0	0.0	6.0	0.0	0.0	10.0	0.0	1.0	6.0	0.0	0.0	12.0	0.0	0.0	k__Bacteria; p__Gemmatimonadota; c__Gemmatimonadetes; o__Gemmatimonadales; f__Gemmatimonadaceae; g__Gemmatimonas; s__unclassified_Gemmatimonas
OTU1507	0.0	0.0	0.0	12.0	0.0	0.0	3.0	0.0	0.0	15.0	0.0	0.0	5.0	0.0	0.0	k__Bacteria; p__Proteobacteria; c__Alphaproteobacteria; o__Acetobacterales; f__Acetobacteraceae; g__Craurococcus_Caldovatus; s__unclassified_Craurococcus_Caldovatus
OTU1508	0.0	0.0	0.0	0.0	0.0	0.0	0.0	14.0	0.0	0.0	0.0	0.0	0.0	0.0	5.0	k__Bacteria; p__Bacteroidota; c__Bacteroidia; o__Flavobacteriales; f__Cryomorphaceae; g__unclassified_Cryomorphaceae; s__uncultured_marine_microorganism
OTU1509	0.0	0.0	0.0	0.0	0.0	0.0	0.0	18.0	0.0	0.0	0.0	0.0	0.0	0.0	0.0	k__Bacteria; p__Proteobacteria; c__Alphaproteobacteria; o__Rhodobacterales; f__Rhodobacteraceae; g__Ascidiaceihabitans; s__Roseobacter_sp._SB2
OTU151	0.0	6.0	0.0	0.0	291.0	0.0	0.0	0.0	0.0	1.0	0.0	0.0	0.0	219.0	0.0	k__Bacteria; p__Spirochaetota; c__Spirochaetia; o__Spirochaetales; f__Spirochaetaceae; g__Treponema; s__Treponema_amylovorum
OTU1510	0.0	0.0	0.0	0.0	19.0	0.0	0.0	0.0	11.0	0.0	0.0	0.0	0.0	14.0	0.0	k__Bacteria; p__Actinobacteriota; c__Actinobacteria; o__Bifidobacteriales; f__Bifidobacteriaceae; g__Parascardovia; s__Parascardovia_denticolens
OTU1511	0.0	0.0	0.0	0.0	6.0	1.0	0.0	0.0	1.0	0.0	3.0	0.0	2.0	5.0	0.0	k__Bacteria; p__Proteobacteria; c__Gammaproteobacteria; o__Burkholderiales; f__Burkholderiaceae; g__Cupriavidus; s__Cupriavidus_plantarum
OTU1512	9.0	0.0	0.0	0.0	25.0	0.0	0.0	0.0	0.0	0.0	0.0	0.0	0.0	7.0	0.0	k__Bacteria; p__Firmicutes; c__Negativicutes; o__Veillonellales_Selenomonadales; f__Veillonellaceae; g__Veillonella; s__Veillonella_massiliensis
OTU1513	0.0	0.0	0.0	1.0	0.0	24.0	0.0	0.0	0.0	0.0	0.0	0.0	0.0	0.0	0.0	k__Bacteria; p__Proteobacteria; c__Gammaproteobacteria; o__Pseudomonadales; f__Pseudomonadaceae; g__Pseudomonas; s__Pseudomonas_oryzihabitans
OTU1514	0.0	0.0	0.0	0.0	0.0	17.0	0.0	0.0	3.0	0.0	0.0	2.0	2.0	0.0	0.0	k__Bacteria; p__Firmicutes; c__Clostridia; o__Oscillospirales; f__Ruminococcaceae; g__Incertae_Sedis; s__unclassified_Incertae_Sedis
OTU1515	1.0	0.0	0.0	0.0	0.0	8.0	0.0	0.0	3.0	0.0	0.0	0.0	2.0	0.0	34.0	k__Bacteria; p__Bacteroidota; c__Bacteroidia; o__Bacteroidales; f__Muribaculaceae; g__unclassified_Muribaculaceae; s__unclassified_Muribaculaceae
OTU1516	41.0	0.0	1.0	0.0	0.0	2.0	0.0	0.0	0.0	0.0	0.0	0.0	1.0	0.0	23.0	k__Bacteria; p__Firmicutes; c__Clostridia; o__Lachnospirales; f__Lachnospiraceae; g__Lachnoclostridium; s__Clostridium_fusiformis
OTU1517	0.0	0.0	0.0	0.0	0.0	0.0	0.0	0.0	1.0	1.0	0.0	1.0	1.0	0.0	11.0	k__Bacteria; p__Bacteroidota; c__Bacteroidia; o__Chitinophagales; f__Saprospiraceae; g__unclassified_Saprospiraceae; s__unclassified_Saprospiraceae
OTU1518	22.0	0.0	0.0	0.0	0.0	0.0	0.0	0.0	0.0	0.0	0.0	0.0	0.0	0.0	21.0	k__Bacteria; p__Firmicutes; c__Clostridia; o__Oscillospirales; f__Oscillospiraceae; g__UCG_005; s__unclassified_UCG_005
OTU1519	8.0	0.0	0.0	0.0	0.0	0.0	0.0	0.0	0.0	0.0	0.0	0.0	0.0	0.0	12.0	k__Bacteria; p__Patescibacteria; c__Saccharimonadia; o__Saccharimonadales; f__Saccharimonadaceae; g__TM7x; s__Candidatus_Nanosynbacter_lyticus
OTU152	315.0	72.0	0.0	5.0	1.0	167.0	1.0	2.0	26.0	2.0	4.0	6.0	17.0	0.0	93.0	k__Bacteria; p__Bacteroidota; c__Bacteroidia; o__Bacteroidales; f__Prevotellaceae; g__Prevotellaceae_UCG_001; s__unclassified_Prevotellaceae_UCG_001
OTU1520	13.0	0.0	0.0	0.0	0.0	0.0	0.0	0.0	0.0	0.0	0.0	0.0	0.0	0.0	20.0	k__Bacteria; p__Firmicutes; c__Clostridia; o__Lachnospirales; f__Lachnospiraceae; g__Lachnospiraceae_NK4A136_group; s__unclassified_Lachnospiraceae_NK4A136_group
OTU1521	0.0	0.0	0.0	0.0	0.0	0.0	0.0	0.0	0.0	17.0	0.0	3.0	0.0	0.0	1.0	k__Bacteria; p__Verrucomicrobiota; c__Omnitrophia; o__Omnitrophales; f__Omnitrophaceae; g__Candidatus_Omnitrophus; s__unclassified_Candidatus_Omnitrophus
OTU1522	22.0	0.0	0.0	0.0	0.0	0.0	0.0	0.0	0.0	0.0	1.0	0.0	0.0	0.0	1.0	k__Bacteria; p__Firmicutes; c__Clostridia; o__Clostridia_UCG_014; f__unclassified_Clostridia_UCG_014; g__unclassified_Clostridia_UCG_014; s__unclassified_Clostridia_UCG_014
OTU1523	28.0	0.0	0.0	0.0	0.0	0.0	0.0	0.0	0.0	0.0	1.0	0.0	0.0	1.0	0.0	k__Bacteria; p__Firmicutes; c__Clostridia; o__Lachnospirales; f__Lachnospiraceae; g__unclassified_Lachnospiraceae; s__unclassified_Lachnospiraceae
OTU1524	27.0	0.0	0.0	0.0	1.0	0.0	0.0	0.0	0.0	0.0	1.0	0.0	0.0	0.0	0.0	k__Bacteria; p__Firmicutes; c__Clostridia; o__Lachnospirales; f__Lachnospiraceae; g__Lachnospiraceae_NK4A136_group; s__unclassified_Lachnospiraceae_NK4A136_group
OTU1525	18.0	0.0	0.0	0.0	0.0	0.0	0.0	0.0	0.0	0.0	0.0	0.0	0.0	0.0	1.0	k__Bacteria; p__Firmicutes; c__Clostridia; o__Oscillospirales; f__Ruminococcaceae; g__Anaerotruncus; s__Anaerotruncus_colihominis
OTU1526	13.0	0.0	0.0	0.0	0.0	1.0	0.0	0.0	0.0	0.0	0.0	0.0	0.0	0.0	21.0	k__Bacteria; p__Firmicutes; c__Clostridia; o__Lachnospirales; f__Lachnospiraceae; g__Lachnospiraceae_NK4A136_group; s__unclassified_Lachnospiraceae_NK4A136_group
OTU1527	16.0	0.0	0.0	0.0	0.0	0.0	0.0	0.0	0.0	0.0	0.0	0.0	0.0	0.0	4.0	k__Bacteria; p__Firmicutes; c__Bacilli; o__Erysipelotrichales; f__Erysipelotrichaceae; g__unclassified_Erysipelotrichaceae; s__unclassified_Erysipelotrichaceae
OTU1528	0.0	0.0	0.0	0.0	0.0	0.0	0.0	0.0	0.0	3.0	1.0	0.0	22.0	0.0	0.0	k__Bacteria; p__Proteobacteria; c__Alphaproteobacteria; o__Rhizobiales; f__Rhizobiaceae; g__Aminobacter; s__Aminobacter_niigataensis
OTU1529	0.0	0.0	0.0	7.0	0.0	0.0	0.0	0.0	0.0	0.0	0.0	0.0	6.0	0.0	0.0	k__Bacteria; p__Proteobacteria; c__Alphaproteobacteria; o__Rhizobiales; f__Rhizobiaceae; g__Allorhizobium_Neorhizobium_Pararhizobium_Rhizobium; s__Rhizobium_alvei
OTU153	0.0	0.0	0.0	193.0	0.0	0.0	134.0	1.0	0.0	185.0	0.0	0.0	179.0	0.0	11.0	k__Bacteria; p__Proteobacteria; c__Alphaproteobacteria; o__Rhizobiales; f__Rhizobiaceae; g__Ensifer; s__Sinorhizobium_meliloti
OTU1530	0.0	0.0	0.0	0.0	0.0	0.0	0.0	0.0	0.0	8.0	0.0	0.0	8.0	0.0	0.0	k__Bacteria; p__Proteobacteria; c__Gammaproteobacteria; o__Diplorickettsiales; f__Diplorickettsiaceae; g__unclassified_Diplorickettsiaceae; s__uncultured_Coxiellaceae_bacterium
OTU1531	0.0	0.0	0.0	7.0	0.0	0.0	0.0	0.0	0.0	11.0	0.0	0.0	15.0	0.0	0.0	k__Bacteria; p__Actinobacteriota; c__Thermoleophilia; o__Solirubrobacterales; f__67_14; g__unclassified_67_14; s__unclassified_67_14
OTU1532	0.0	0.0	0.0	0.0	0.0	2.0	9.0	0.0	7.0	24.0	1.0	0.0	15.0	0.0	8.0	k__Bacteria; p__Deinococcota; c__Deinococci; o__Deinococcales; f__Trueperaceae; g__Truepera; s__Truepera_radiovictrix
OTU1533	0.0	0.0	0.0	12.0	0.0	4.0	9.0	0.0	7.0	16.0	4.0	0.0	9.0	1.0	0.0	k__Bacteria; p__Actinobacteriota; c__Actinobacteria; o__Micrococcales; f__Microbacteriaceae; g__Mycetocola; s__Mycetocola_miduiensis
OTU1534	0.0	0.0	0.0	18.0	0.0	0.0	0.0	0.0	0.0	0.0	0.0	0.0	6.0	0.0	0.0	k__Bacteria; p__unclassified_Bacteria; c__unclassified_Bacteria; o__unclassified_Bacteria; f__unclassified_Bacteria; g__unclassified_Bacteria; s__unclassified_Bacteria
OTU1535	0.0	0.0	0.0	0.0	0.0	0.0	0.0	0.0	0.0	9.0	0.0	0.0	8.0	0.0	0.0	k__Bacteria; p__Proteobacteria; c__Gammaproteobacteria; o__Legionellales; f__Legionellaceae; g__Legionella; s__Legionella_donaldsonii
OTU1536	0.0	0.0	0.0	29.0	0.0	0.0	0.0	0.0	0.0	0.0	0.0	0.0	2.0	0.0	0.0	k__Bacteria; p__Sumerlaeota; c__Sumerlaeia; o__Sumerlaeales; f__Sumerlaeaceae; g__Sumerlaea; s__unclassified_Sumerlaea
OTU1537	0.0	0.0	0.0	1.0	0.0	2.0	0.0	0.0	1.0	14.0	0.0	0.0	2.0	0.0	0.0	k__Bacteria; p__Verrucomicrobiota; c__Verrucomicrobiae; o__Pedosphaerales; f__Pedosphaeraceae; g__unclassified_Pedosphaeraceae; s__unclassified_Pedosphaeraceae
OTU1538	0.0	0.0	0.0	1.0	0.0	0.0	12.0	0.0	0.0	39.0	0.0	0.0	16.0	0.0	0.0	k__Bacteria; p__Firmicutes; c__Bacilli; o__Bacillales; f__Bacillaceae; g__Bacillus; s__Bacillus_mesophilus
OTU1539	0.0	0.0	0.0	28.0	0.0	0.0	0.0	0.0	0.0	7.0	0.0	0.0	1.0	0.0	0.0	k__Bacteria; p__Proteobacteria; c__Alphaproteobacteria; o__Rhizobiales; f__unclassified_Rhizobiales; g__unclassified_Rhizobiales; s__unclassified_Rhizobiales
OTU154	301.0	0.0	0.0	1.0	1.0	10.0	0.0	23.0	2.0	0.0	39.0	0.0	4.0	0.0	255.0	k__Bacteria; p__Bacteroidota; c__Bacteroidia; o__Bacteroidales; f__Muribaculaceae; g__unclassified_Muribaculaceae; s__unclassified_Muribaculaceae
OTU1540	3.0	15.0	16.0	0.0	0.0	0.0	0.0	0.0	2.0	1.0	1.0	0.0	0.0	0.0	3.0	k__Bacteria; p__Actinobacteriota; c__Actinobacteria; o__Corynebacteriales; f__Corynebacteriaceae; g__Corynebacterium; s__Corynebacterium_tuberculostearicum
OTU1541	1.0	0.0	2.0	0.0	0.0	0.0	0.0	0.0	0.0	10.0	0.0	26.0	0.0	0.0	0.0	k__Bacteria; p__Acidobacteriota; c__Thermoanaerobaculia; o__Thermoanaerobaculales; f__Thermoanaerobaculaceae; g__Subgroup_10; s__unclassified_Subgroup_10
OTU1542	0.0	0.0	3.0	0.0	0.0	0.0	0.0	0.0	0.0	0.0	0.0	44.0	0.0	0.0	0.0	k__Bacteria; p__Nitrospirota; c__Nitrospiria; o__Nitrospirales; f__Nitrospiraceae; g__Nitrospira; s__Nitrospira_bacterium_SG8_3
OTU1543	0.0	0.0	0.0	29.0	0.0	1.0	0.0	1.0	0.0	0.0	2.0	0.0	0.0	0.0	0.0	k__Bacteria; p__Planctomycetota; c__Planctomycetes; o__Gemmatales; f__Gemmataceae; g__unclassified_Gemmataceae; s__unclassified_Gemmataceae
OTU1544	0.0	0.0	0.0	15.0	0.0	1.0	3.0	0.0	2.0	5.0	1.0	0.0	4.0	0.0	0.0	k__Bacteria; p__Gemmatimonadota; c__Longimicrobia; o__Longimicrobiales; f__Longimicrobiaceae; g__Longimicrobium; s__unclassified_Longimicrobium
OTU1545	0.0	0.0	0.0	21.0	0.0	5.0	0.0	0.0	2.0	8.0	5.0	0.0	1.0	0.0	0.0	k__Bacteria; p__Proteobacteria; c__Alphaproteobacteria; o__Rhizobiales; f__unclassified_Rhizobiales; g__unclassified_Rhizobiales; s__unclassified_Rhizobiales
OTU1546	0.0	0.0	0.0	12.0	0.0	0.0	0.0	0.0	0.0	0.0	0.0	0.0	0.0	0.0	0.0	k__Bacteria; p__Bacteroidota; c__Bacteroidia; o__Cytophagales; f__Hymenobacteraceae; g__Pontibacter; s__Botryobacter_ruber
OTU1547	0.0	0.0	0.0	24.0	0.0	4.0	0.0	0.0	2.0	0.0	11.0	0.0	2.0	0.0	0.0	k__Bacteria; p__Planctomycetota; c__Planctomycetes; o__Gemmatales; f__Gemmataceae; g__Gemmata; s__Gemmata_sp._Br1_1
OTU1548	0.0	0.0	0.0	21.0	0.0	2.0	0.0	0.0	1.0	0.0	2.0	0.0	0.0	0.0	0.0	k__Bacteria; p__Myxococcota; c__Myxococcia; o__Myxococcales; f__Myxococcaceae; g__unclassified_Myxococcaceae; s__unclassified_Myxococcaceae
OTU1549	0.0	0.0	0.0	25.0	0.0	0.0	0.0	0.0	0.0	0.0	0.0	0.0	2.0	0.0	0.0	k__Bacteria; p__Patescibacteria; c__Saccharimonadia; o__Saccharimonadales; f__uncultured_Candidatus_Saccharibacteria_bacterium; g__uncultured_Candidatus_Saccharibacteria_bacterium; s__uncultured_Candidatus_Saccharibacteria_bacterium
OTU155	0.0	259.0	0.0	0.0	0.0	0.0	0.0	0.0	0.0	0.0	0.0	0.0	0.0	0.0	0.0	k__Bacteria; p__Bacteroidota; c__Bacteroidia; o__Bacteroidales; f__Prevotellaceae; g__Prevotella; s__uncultured_Prevotella_sp.
OTU1550	0.0	0.0	0.0	12.0	0.0	0.0	0.0	0.0	0.0	0.0	0.0	0.0	0.0	0.0	0.0	k__Bacteria; p__Patescibacteria; c__Saccharimonadia; o__Saccharimonadales; f__LWQ8; g__unclassified_LWQ8; s__unclassified_LWQ8
OTU1551	0.0	0.0	0.0	21.0	0.0	0.0	1.0	0.0	0.0	0.0	0.0	0.0	0.0	0.0	0.0	k__Bacteria; p__Firmicutes; c__Clostridia; o__Clostridiales; f__Clostridiaceae; g__Clostridium_sensu_stricto_10; s__Clostridium_swellfunianum
OTU1552	0.0	0.0	0.0	29.0	0.0	0.0	0.0	0.0	0.0	8.0	0.0	0.0	2.0	0.0	0.0	k__Bacteria; p__Actinobacteriota; c__Acidimicrobiia; o__Microtrichales; f__Iamiaceae; g__Iamia; s__unclassified_Iamia
OTU1553	0.0	0.0	0.0	17.0	0.0	0.0	0.0	0.0	0.0	3.0	0.0	0.0	1.0	0.0	0.0	k__Bacteria; p__Proteobacteria; c__Gammaproteobacteria; o__Burkholderiales; f__Burkholderiaceae; g__Limnobacter; s__Limnobacter_thiooxidans
OTU1554	0.0	0.0	0.0	0.0	0.0	0.0	0.0	0.0	0.0	0.0	0.0	31.0	0.0	0.0	7.0	k__Bacteria; p__Proteobacteria; c__Gammaproteobacteria; o__AT_s2_59; f__uncultured_sediment_bacterium; g__uncultured_sediment_bacterium; s__uncultured_sediment_bacterium
OTU1555	0.0	0.0	1.0	0.0	0.0	0.0	0.0	0.0	0.0	2.0	0.0	43.0	0.0	0.0	0.0	k__Bacteria; p__Desulfobacterota; c__Desulfobacteria; o__Desulfobacterales; f__Desulfosarcinaceae; g__Sva0081_sediment_group; s__unclassified_Sva0081_sediment_group
OTU1556	0.0	0.0	2.0	0.0	0.0	0.0	0.0	0.0	0.0	0.0	0.0	66.0	0.0	0.0	0.0	k__Bacteria; p__Desulfobacterota; c__Desulfobulbia; o__Desulfobulbales; f__Desulfobulbaceae; g__unclassified_Desulfobulbaceae; s__uncultured_Desulfobulbaceae_bacterium
OTU1557	0.0	0.0	0.0	0.0	0.0	0.0	0.0	0.0	0.0	7.0	0.0	43.0	0.0	0.0	2.0	k__Bacteria; p__Bacteroidota; c__Bacteroidia; o__Flavobacteriales; f__Flavobacteriaceae; g__Lutimonas; s__Lutimonas_saemankumensis
OTU1558	0.0	0.0	2.0	0.0	0.0	0.0	0.0	0.0	0.0	1.0	0.0	43.0	0.0	0.0	0.0	k__Bacteria; p__Bacteroidota; c__Bacteroidia; o__Bacteroidales; f__Marinilabiliaceae; g__Labilibacter; s__Labilibacter_marinus
OTU1559	0.0	0.0	0.0	0.0	0.0	0.0	0.0	0.0	0.0	4.0	0.0	25.0	0.0	0.0	0.0	k__Bacteria; p__Desulfobacterota; c__Desulfobacteria; o__Desulfobacterales; f__Desulfosarcinaceae; g__SEEP_SRB1; s__uncultured_delta_proteobacterium
OTU156	0.0	0.0	0.0	148.0	1.0	0.0	158.0	0.0	0.0	175.0	0.0	0.0	109.0	0.0	0.0	k__Bacteria; p__Proteobacteria; c__Gammaproteobacteria; o__Xanthomonadales; f__Xanthomonadaceae; g__Lysobacter; s__Lysobacter_terricola
OTU1560	0.0	0.0	0.0	0.0	0.0	0.0	0.0	0.0	0.0	15.0	0.0	3.0	0.0	0.0	0.0	k__Bacteria; p__Myxococcota; c__Polyangia; o__Haliangiales; f__Haliangiaceae; g__Haliangium; s__unclassified_Haliangium
OTU1561	0.0	33.0	0.0	0.0	0.0	0.0	0.0	0.0	0.0	0.0	0.0	0.0	0.0	0.0	0.0	k__Bacteria; p__Bacteroidota; c__Bacteroidia; o__Bacteroidales; f__Muribaculaceae; g__unclassified_Muribaculaceae; s__unclassified_Muribaculaceae
OTU1562	0.0	14.0	0.0	0.0	1.0	0.0	0.0	1.0	0.0	0.0	0.0	0.0	0.0	0.0	1.0	k__Bacteria; p__Firmicutes; c__Clostridia; o__Oscillospirales; f__Ruminococcaceae; g__Incertae_Sedis; s__Ruminococcaceae_bacterium_Marseille_P3449
OTU1563	0.0	0.0	0.0	0.0	0.0	0.0	0.0	0.0	0.0	13.0	0.0	1.0	0.0	0.0	0.0	k__Bacteria; p__Desulfobacterota; c__Desulfomonilia; o__Desulfomonilales; f__Desulfomonilaceae; g__Desulfomonile; s__unclassified_Desulfomonile
OTU1564	0.0	0.0	0.0	0.0	0.0	0.0	0.0	0.0	0.0	13.0	0.0	0.0	3.0	0.0	0.0	k__Bacteria; p__Sumerlaeota; c__Sumerlaeia; o__Sumerlaeales; f__Sumerlaeaceae; g__Sumerlaea; s__unclassified_Sumerlaea
OTU1565	0.0	0.0	1.0	0.0	0.0	0.0	0.0	0.0	0.0	12.0	0.0	14.0	0.0	0.0	0.0	k__Bacteria; p__unclassified_Bacteria; c__unclassified_Bacteria; o__unclassified_Bacteria; f__unclassified_Bacteria; g__unclassified_Bacteria; s__unclassified_Bacteria
OTU1566	0.0	0.0	0.0	0.0	0.0	0.0	0.0	0.0	0.0	16.0	0.0	0.0	0.0	0.0	0.0	k__Bacteria; p__Abditibacteriota; c__Abditibacteria; o__Abditibacteriales; f__Abditibacteriaceae; g__Abditibacterium; s__Abditibacterium_utsteinense
OTU1567	0.0	0.0	0.0	0.0	0.0	2.0	13.0	0.0	6.0	16.0	27.0	1.0	7.0	0.0	0.0	k__Bacteria; p__Nitrospirota; c__Nitrospiria; o__Nitrospirales; f__Nitrospiraceae; g__Nitrospira; s__Nitrospira_defluvii
OTU1568	0.0	0.0	0.0	1.0	0.0	0.0	4.0	0.0	0.0	18.0	0.0	0.0	0.0	0.0	0.0	k__Bacteria; p__Myxococcota; c__Polyangia; o__Nannocystales; f__Nannocystaceae; g__Pseudenhygromyxa; s__Pseudenhygromyxa_bacterium_YC_LK_LKJ6
OTU1569	0.0	0.0	0.0	0.0	0.0	0.0	0.0	0.0	0.0	13.0	0.0	0.0	1.0	0.0	0.0	k__Bacteria; p__Patescibacteria; c__Saccharimonadia; o__Saccharimonadales; f__uncultured_Candidatus_Saccharibacteria_bacterium; g__uncultured_Candidatus_Saccharibacteria_bacterium; s__uncultured_Candidatus_Saccharibacteria_bacterium
OTU157	160.0	0.0	1.0	1.0	0.0	2.0	0.0	0.0	0.0	1.0	1.0	196.0	0.0	0.0	51.0	k__Bacteria; p__Firmicutes; c__Clostridia; o__Lachnospirales; f__Lachnospiraceae; g__unclassified_Lachnospiraceae; s__Lachnospiraceae_bacterium_DW46
OTU1570	0.0	0.0	0.0	0.0	0.0	0.0	0.0	0.0	0.0	14.0	0.0	0.0	0.0	0.0	0.0	k__Bacteria; p__Patescibacteria; c__Saccharimonadia; o__Saccharimonadales; f__unclassified_Saccharimonadales; g__unclassified_Saccharimonadales; s__unclassified_Saccharimonadales
OTU1571	0.0	0.0	0.0	0.0	0.0	0.0	3.0	0.0	0.0	24.0	0.0	0.0	0.0	0.0	0.0	k__Bacteria; p__Patescibacteria; c__Saccharimonadia; o__Saccharimonadales; f__uncultured_Candidatus_Saccharibacteria_bacterium; g__uncultured_Candidatus_Saccharibacteria_bacterium; s__uncultured_Candidatus_Saccharibacteria_bacterium
OTU1572	0.0	0.0	1.0	0.0	0.0	5.0	0.0	0.0	8.0	0.0	61.0	0.0	10.0	0.0	0.0	k__Bacteria; p__Acidobacteriota; c__Vicinamibacteria; o__Vicinamibacterales; f__unclassified_Vicinamibacterales; g__unclassified_Vicinamibacterales; s__unclassified_Vicinamibacterales
OTU1573	0.0	0.0	0.0	0.0	0.0	0.0	0.0	0.0	0.0	0.0	12.0	12.0	0.0	0.0	1.0	k__Bacteria; p__Bacteroidota; c__Bacteroidia; o__Flavobacteriales; f__Flavobacteriaceae; g__Maritimimonas; s__uncultured_Bacteroidetes_bacterium
OTU1574	0.0	0.0	0.0	0.0	0.0	0.0	0.0	0.0	0.0	0.0	14.0	0.0	2.0	0.0	0.0	k__Bacteria; p__Bacteroidota; c__Bacteroidia; o__Cytophagales; f__Cytophagaceae; g__Rhodocytophaga; s__unclassified_Rhodocytophaga
OTU1575	0.0	0.0	0.0	0.0	0.0	3.0	0.0	0.0	2.0	0.0	16.0	0.0	1.0	0.0	0.0	k__Bacteria; p__Actinobacteriota; c__Actinobacteria; o__Propionibacteriales; f__Nocardioidaceae; g__Nocardioides; s__Nocardioides_sp.
OTU1576	0.0	0.0	0.0	0.0	0.0	15.0	0.0	1.0	23.0	0.0	52.0	0.0	12.0	0.0	0.0	k__Bacteria; p__Proteobacteria; c__Gammaproteobacteria; o__Nitrosococcales; f__Nitrosococcaceae; g__wb1_P19; s__unclassified_wb1_P19
OTU1577	0.0	0.0	0.0	0.0	0.0	1.0	0.0	0.0	0.0	0.0	9.0	1.0	0.0	0.0	1.0	k__Bacteria; p__Firmicutes; c__Negativicutes; o__Veillonellales_Selenomonadales; f__Sporomusaceae; g__Anaerosinus; s__unclassified_Anaerosinus
OTU1578	0.0	0.0	1.0	1.0	0.0	9.0	0.0	7.0	20.0	1.0	39.0	5.0	5.0	0.0	0.0	k__Bacteria; p__Firmicutes; c__Clostridia; o__Lachnospirales; f__Lachnospiraceae; g__Lachnoclostridium; s__Clostridium_sp._FS41
OTU1579	0.0	0.0	0.0	0.0	0.0	17.0	0.0	1.0	25.0	0.0	64.0	0.0	15.0	0.0	0.0	k__Bacteria; p__Actinobacteriota; c__Rubrobacteria; o__Rubrobacterales; f__Rubrobacteriaceae; g__Rubrobacter; s__unclassified_Rubrobacter
OTU158	252.0	0.0	1.0	0.0	0.0	13.0	0.0	0.0	2.0	0.0	0.0	18.0	3.0	0.0	61.0	k__Bacteria; p__Bacteroidota; c__Bacteroidia; o__Bacteroidales; f__Bacteroidaceae; g__Bacteroides; s__Bacteroides_acidifaciens
OTU1580	0.0	0.0	0.0	0.0	0.0	14.0	0.0	0.0	29.0	0.0	65.0	1.0	14.0	0.0	0.0	k__Bacteria; p__Actinobacteriota; c__Thermoleophilia; o__Solirubrobacterales; f__67_14; g__unclassified_67_14; s__unclassified_67_14
OTU1581	0.0	0.0	1.0	0.0	0.0	5.0	0.0	8.0	10.0	0.0	27.0	2.0	6.0	0.0	0.0	k__Bacteria; p__Firmicutes; c__Clostridia; o__Oscillospirales; f__Oscillospiraceae; g__unclassified_Oscillospiraceae; s__unclassified_Oscillospiraceae
OTU1582	0.0	0.0	0.0	0.0	1.0	2.0	0.0	1.0	5.0	0.0	11.0	0.0	2.0	0.0	0.0	k__Bacteria; p__Proteobacteria; c__Gammaproteobacteria; o__Xanthomonadales; f__Rhodanobacteraceae; g__Rhodanobacter; s__Rhodanobacter_sp._B04
OTU1583	0.0	0.0	4.0	1.0	0.0	12.0	1.0	16.0	46.0	0.0	94.0	9.0	25.0	0.0	3.0	k__Bacteria; p__Bacteroidota; c__Bacteroidia; o__Bacteroidales; f__Tannerellaceae; g__Parabacteroides; s__Parabacteroides_goldsteinii
OTU1584	0.0	0.0	0.0	0.0	0.0	2.0	0.0	1.0	8.0	0.0	25.0	0.0	0.0	0.0	0.0	k__Bacteria; p__Actinobacteriota; c__Acidimicrobiia; o__IMCC26256; f__uncultured_Ferrimicrobium_sp.; g__uncultured_Ferrimicrobium_sp.; s__uncultured_Ferrimicrobium_sp.
OTU1585	0.0	0.0	0.0	1.0	0.0	15.0	1.0	4.0	29.0	1.0	89.0	1.0	18.0	0.0	0.0	k__Bacteria; p__Acidobacteriota; c__Vicinamibacteria; o__Vicinamibacterales; f__unclassified_Vicinamibacterales; g__uncultured_Acidobacterium_sp.; s__unclassified_Vicinamibacterales
OTU1586	1.0	0.0	0.0	0.0	0.0	4.0	0.0	0.0	16.0	0.0	27.0	7.0	3.0	0.0	0.0	k__Bacteria; p__Firmicutes; c__Clostridia; o__Lachnospirales; f__Lachnospiraceae; g__Blautia; s__Blautia_producta
OTU1587	0.0	0.0	0.0	1.0	0.0	3.0	0.0	1.0	5.0	0.0	13.0	0.0	1.0	0.0	0.0	k__Bacteria; p__Firmicutes; c__Clostridia; o__Oscillospirales; f__Ruminococcaceae; g__Incertae_Sedis; s__Neglecta_timonensis
OTU1588	0.0	0.0	0.0	0.0	0.0	4.0	0.0	2.0	3.0	0.0	13.0	0.0	0.0	0.0	0.0	k__Bacteria; p__Actinobacteriota; c__Coriobacteriia; o__Coriobacteriales; f__Eggerthellaceae; g__Eggerthella; s__Eggerthella_timonensis
OTU1589	0.0	0.0	0.0	0.0	0.0	1.0	0.0	2.0	15.0	0.0	17.0	1.0	3.0	0.0	0.0	k__Bacteria; p__Cyanobacteria; c__Vampirivibrionia; o__Gastranaerophilales; f__Clostridium_sp._CAG_306; g__unclassified_Clostridium_sp._CAG_306; s__unclassified_Clostridium_sp._CAG_306
OTU159	11.0	0.0	0.0	242.0	0.0	27.0	405.0	5.0	19.0	600.0	85.0	18.0	458.0	1.0	2.0	k__Bacteria; p__Proteobacteria; c__Gammaproteobacteria; o__Burkholderiales; f__Oxalobacteraceae; g__Massilia; s__beta_proteobacterium_R_36978
OTU1590	0.0	0.0	0.0	0.0	0.0	2.0	0.0	0.0	3.0	0.0	7.0	0.0	4.0	0.0	0.0	k__Bacteria; p__Proteobacteria; c__Alphaproteobacteria; o__unclassified_Alphaproteobacteria; f__unclassified_Alphaproteobacteria; g__unclassified_Alphaproteobacteria; s__unclassified_Alphaproteobacteria
OTU1591	0.0	0.0	0.0	1.0	0.0	11.0	0.0	3.0	11.0	0.0	43.0	2.0	14.0	0.0	1.0	k__Bacteria; p__Proteobacteria; c__Gammaproteobacteria; o__PLTA13; f__uncultured_gamma_proteobacterium; g__uncultured_gamma_proteobacterium; s__uncultured_gamma_proteobacterium
OTU1592	0.0	0.0	0.0	0.0	0.0	0.0	0.0	0.0	6.0	0.0	13.0	4.0	2.0	0.0	0.0	k__Bacteria; p__Firmicutes; c__Clostridia; o__Oscillospirales; f__Ruminococcaceae; g__Incertae_Sedis; s__unclassified_Incertae_Sedis
OTU1593	0.0	0.0	0.0	0.0	0.0	9.0	0.0	1.0	6.0	0.0	47.0	0.0	5.0	0.0	1.0	k__Bacteria; p__Bacteroidota; c__Bacteroidia; o__Chitinophagales; f__Chitinophagaceae; g__Puia; s__unclassified_Puia
OTU1594	1.0	1.0	3.0	2.0	0.0	3.0	1.0	1.0	2.0	1.0	6.0	2.0	1.0	5.0	2.0	k__Bacteria; p__Firmicutes; c__Bacilli; o__Lactobacillales; f__Lactobacillaceae; g__Pediococcus; s__Pediococcus_pentosaceus
OTU1595	0.0	0.0	1.0	0.0	0.0	5.0	0.0	1.0	8.0	0.0	13.0	2.0	4.0	0.0	0.0	k__Bacteria; p__Firmicutes; c__Clostridia; o__Oscillospirales; f__Butyricicoccaceae; g__UCG_008; s__Intestinibacillus_massiliensis
OTU1596	0.0	0.0	0.0	4.0	0.0	1.0	5.0	3.0	0.0	3.0	2.0	0.0	0.0	3.0	1.0	k__Bacteria; p__Firmicutes; c__Clostridia; o__Oscillospirales; f__[Eubacterium]_coprostanoligenes_group; g__unclassified_[Eubacterium]_coprostanoligenes_group; s__unclassified_[Eubacterium]_coprostanoligenes_group
OTU1597	0.0	0.0	0.0	0.0	3.0	4.0	6.0	0.0	4.0	0.0	3.0	0.0	3.0	3.0	0.0	k__Bacteria; p__Proteobacteria; c__Alphaproteobacteria; o__Rhizobiales; f__Rhizobiaceae; g__Allorhizobium_Neorhizobium_Pararhizobium_Rhizobium; s__Agrobacterium_tumefaciens
OTU1598	0.0	0.0	0.0	0.0	0.0	2.0	0.0	0.0	1.0	18.0	4.0	0.0	1.0	0.0	0.0	k__Bacteria; p__Proteobacteria; c__Alphaproteobacteria; o__Sphingomonadales; f__Sphingomonadaceae; g__Novosphingobium; s__Novosphingobium_fluoreni
OTU1599	0.0	0.0	0.0	8.0	0.0	0.0	12.0	0.0	1.0	22.0	5.0	0.0	10.0	0.0	0.0	k__Bacteria; p__Actinobacteriota; c__Acidimicrobiia; o__Microtrichales; f__unclassified_Microtrichales; g__unclassified_Microtrichales; s__unclassified_Microtrichales
OTU16	0.0	35.0	6870.0	0.0	0.0	9.0	0.0	0.0	804.0	6.0	0.0	3.0	0.0	0.0	8.0	k__Bacteria; p__Actinobacteriota; c__Actinobacteria; o__Actinomycetales; f__Actinomycetaceae; g__Actinomyces; s__Actinomyces_sp._oral_taxon_448_str._F0400
OTU160	0.0	460.0	0.0	0.0	451.0	0.0	0.0	47.0	12.0	1.0	1.0	0.0	0.0	434.0	0.0	k__Bacteria; p__Bacteroidota; c__Bacteroidia; o__Bacteroidales; f__Prevotellaceae; g__Prevotella; s__Prevotella_conceptionensis
OTU1600	0.0	0.0	12.0	0.0	0.0	0.0	0.0	0.0	0.0	0.0	1.0	10.0	0.0	0.0	0.0	k__Bacteria; p__Bacteroidota; c__Bacteroidia; o__Bacteroidales; f__Porphyromonadaceae; g__Porphyromonas; s__unclassified_Porphyromonas
OTU1601	0.0	1.0	0.0	0.0	1.0	0.0	1.0	0.0	0.0	1.0	1.0	0.0	4.0	0.0	14.0	k__Bacteria; p__Actinobacteriota; c__Actinobacteria; o__Micrococcales; f__Micrococcaceae; g__Nesterenkonia; s__Nesterenkonia_xinjiangensis
OTU1602	1.0	0.0	0.0	0.0	0.0	0.0	0.0	0.0	14.0	0.0	0.0	0.0	0.0	0.0	0.0	k__Bacteria; p__Firmicutes; c__Negativicutes; o__Acidaminococcales; f__Acidaminococcaceae; g__Phascolarctobacterium; s__Phascolarctobacterium_sp._377
OTU1603	0.0	0.0	0.0	0.0	0.0	0.0	0.0	0.0	12.0	0.0	0.0	0.0	1.0	0.0	0.0	k__Bacteria; p__Firmicutes; c__Clostridia; o__Peptostreptococcales_Tissierellales; f__Family_XI; g__Peptoniphilus; s__Peptoniphilus_rhinitidis
OTU1604	1.0	0.0	0.0	0.0	0.0	9.0	0.0	0.0	16.0	0.0	1.0	0.0	0.0	0.0	0.0	k__Bacteria; p__Firmicutes; c__Bacilli; o__Bacillales; f__Bacillaceae; g__Bacillus; s__unclassified_Bacillus
OTU1605	0.0	0.0	0.0	1.0	0.0	22.0	0.0	0.0	3.0	0.0	3.0	0.0	0.0	0.0	1.0	k__Bacteria; p__Cyanobacteria; c__Vampirivibrionia; o__Gastranaerophilales; f__uncultured_rumen_bacterium; g__uncultured_rumen_bacterium; s__uncultured_rumen_bacterium
OTU1607	0.0	0.0	0.0	0.0	0.0	0.0	19.0	0.0	0.0	0.0	0.0	0.0	0.0	0.0	0.0	k__Bacteria; p__Verrucomicrobiota; c__Omnitrophia; o__Omnitrophales; f__Omnitrophaceae; g__Candidatus_Omnitrophus; s__unclassified_Candidatus_Omnitrophus
OTU1608	0.0	0.0	0.0	0.0	0.0	0.0	12.0	0.0	0.0	0.0	0.0	0.0	0.0	0.0	0.0	k__Bacteria; p__Firmicutes; c__Clostridia; o__Caldicoprobacterales; f__Caldicoprobacteraceae; g__Caldicoprobacter; s__unclassified_Caldicoprobacter
OTU1609	0.0	0.0	0.0	0.0	0.0	3.0	31.0	0.0	3.0	1.0	26.0	1.0	4.0	0.0	0.0	k__Bacteria; p__Myxococcota; c__Polyangia; o__Haliangiales; f__Haliangiaceae; g__Haliangium; s__unclassified_Haliangium
OTU161	101.0	324.0	0.0	143.0	217.0	0.0	0.0	477.0	147.0	0.0	0.0	0.0	0.0	140.0	13.0	k__Bacteria; p__Synergistota; c__Synergistia; o__Synergistales; f__Synergistaceae; g__Fretibacterium; s__Fretibacterium_fastidiosum
OTU1610	0.0	0.0	0.0	0.0	0.0	0.0	10.0	0.0	0.0	0.0	0.0	0.0	0.0	0.0	0.0	k__Bacteria; p__Bacteroidota; c__Bacteroidia; o__Cytophagales; f__Cytophagaceae; g__Sporocytophaga; s__unclassified_Sporocytophaga
OTU1611	0.0	0.0	0.0	2.0	0.0	6.0	32.0	1.0	2.0	31.0	14.0	1.0	11.0	0.0	1.0	k__Bacteria; p__Planctomycetota; c__Phycisphaerae; o__Tepidisphaerales; f__Tepidisphaeraceae; g__Tepidisphaera; s__Tepidisphaera_mucosa
OTU1612	0.0	0.0	0.0	0.0	0.0	0.0	19.0	0.0	0.0	0.0	0.0	0.0	0.0	0.0	0.0	k__Bacteria; p__Planctomycetota; c__Phycisphaerae; o__Tepidisphaerales; f__Tepidisphaeraceae; g__Tepidisphaera; s__Tepidisphaera_mucosa
OTU1613	0.0	0.0	0.0	0.0	0.0	3.0	17.0	1.0	6.0	2.0	11.0	0.0	13.0	0.0	0.0	k__Bacteria; p__Proteobacteria; c__Alphaproteobacteria; o__Rhizobiales; f__unclassified_Rhizobiales; g__unclassified_Rhizobiales; s__unclassified_Rhizobiales
OTU1614	0.0	0.0	0.0	0.0	0.0	0.0	8.0	0.0	0.0	10.0	0.0	0.0	1.0	0.0	0.0	k__Bacteria; p__Gemmatimonadota; c__Longimicrobia; o__Longimicrobiales; f__Longimicrobiaceae; g__YC_ZSS_LKJ147; s__YC_ZSS_LKJ147_bacterium_YC_ZSS_LKJ147
OTU1615	0.0	0.0	0.0	3.0	0.0	0.0	16.0	0.0	0.0	8.0	0.0	0.0	8.0	0.0	0.0	k__Bacteria; p__Planctomycetota; c__Phycisphaerae; o__Tepidisphaerales; f__Tepidisphaeraceae; g__Tepidisphaera; s__Tepidisphaera_mucosa
OTU1616	0.0	0.0	0.0	6.0	0.0	0.0	6.0	0.0	0.0	0.0	0.0	0.0	0.0	0.0	0.0	k__Bacteria; p__Gemmatimonadota; c__Gemmatimonadetes; o__Gemmatimonadales; f__Gemmatimonadaceae; g__Gemmatimonas; s__unclassified_Gemmatimonas
OTU1617	0.0	0.0	0.0	4.0	0.0	0.0	5.0	0.0	0.0	6.0	0.0	0.0	6.0	0.0	0.0	k__Bacteria; p__Proteobacteria; c__Gammaproteobacteria; o__Xanthomonadales; f__Xanthomonadaceae; g__Lysobacter; s__Lysobacter_zhanggongensis
OTU1618	0.0	0.0	0.0	0.0	0.0	0.0	7.0	0.0	0.0	9.0	0.0	0.0	1.0	0.0	0.0	k__Bacteria; p__Proteobacteria; c__Gammaproteobacteria; o__Burkholderiales; f__SC_I_84; g__unclassified_SC_I_84; s__unclassified_SC_I_84
OTU1619	0.0	0.0	0.0	16.0	0.0	2.0	6.0	0.0	2.0	15.0	0.0	0.0	7.0	0.0	0.0	k__Bacteria; p__unclassified_Bacteria; c__unclassified_Bacteria; o__unclassified_Bacteria; f__unclassified_Bacteria; g__unclassified_Bacteria; s__unclassified_Bacteria
OTU162	0.0	15.0	0.0	6.0	0.0	286.0	0.0	1.0	45.0	0.0	5.0	10.0	25.0	2.0	0.0	k__Bacteria; p__Firmicutes; c__Clostridia; o__Oscillospirales; f__Ruminococcaceae; g__UBA1819; s__Ruthenibacterium_lactatiformans
OTU1620	0.0	0.0	0.0	1.0	0.0	0.0	6.0	0.0	0.0	0.0	1.0	0.0	7.0	0.0	0.0	k__Bacteria; p__Acidobacteriota; c__Thermoanaerobaculia; o__Thermoanaerobaculales; f__Thermoanaerobaculaceae; g__Subgroup_10; s__Acidobacteria_bacterium_LX3
OTU1621	0.0	0.0	0.0	4.0	0.0	0.0	6.0	0.0	0.0	7.0	0.0	0.0	1.0	0.0	0.0	k__Bacteria; p__Bdellovibrionota; c__Bdellovibrionia; o__Bacteriovoracales; f__Bacteriovoracaceae; g__Peredibacter; s__Bacteriovorax_sp._EPC3
OTU1622	0.0	0.0	0.0	6.0	0.0	0.0	8.0	0.0	0.0	9.0	2.0	0.0	5.0	0.0	0.0	k__Bacteria; p__Chloroflexi; c__unclassified_Chloroflexi; o__unclassified_Chloroflexi; f__unclassified_Chloroflexi; g__unclassified_Chloroflexi; s__unclassified_Chloroflexi
OTU1623	0.0	0.0	0.0	9.0	0.0	1.0	31.0	0.0	1.0	43.0	0.0	1.0	8.0	0.0	0.0	k__Bacteria; p__Gemmatimonadota; c__Longimicrobia; o__Longimicrobiales; f__Longimicrobiaceae; g__YC_ZSS_LKJ147; s__unclassified_YC_ZSS_LKJ147
OTU1624	0.0	0.0	0.0	15.0	0.0	0.0	1.0	0.0	0.0	0.0	0.0	0.0	3.0	0.0	0.0	k__Bacteria; p__Bacteroidota; c__Bacteroidia; o__Chitinophagales; f__Chitinophagaceae; g__UTBCD1; s__unclassified_UTBCD1
OTU1625	0.0	0.0	0.0	0.0	0.0	1.0	6.0	18.0	0.0	0.0	1.0	0.0	1.0	0.0	0.0	k__Bacteria; p__Proteobacteria; c__Gammaproteobacteria; o__Pseudomonadales; f__Moraxellaceae; g__Acinetobacter; s__Acinetobacter_junii
OTU1626	0.0	0.0	0.0	0.0	0.0	0.0	0.0	16.0	0.0	0.0	0.0	0.0	0.0	0.0	0.0	k__Bacteria; p__Proteobacteria; c__Alphaproteobacteria; o__Puniceispirillales; f__SAR116_clade; g__uncultured_Oceanibaculum_sp.; s__uncultured_Oceanibaculum_sp.
OTU1627	0.0	0.0	0.0	0.0	10.0	0.0	0.0	67.0	0.0	0.0	0.0	0.0	0.0	6.0	0.0	k__Bacteria; p__Actinobacteriota; c__Coriobacteriia; o__Coriobacteriales; f__Atopobiaceae; g__Olsenella; s__Olsenella_scatoligenes
OTU1628	2.0	1.0	4.0	21.0	30.0	22.0	12.0	45.0	3.0	12.0	14.0	17.0	27.0	43.0	18.0	k__Bacteria; p__Firmicutes; c__Clostridia; o__Lachnospirales; f__Lachnospiraceae; g__[Ruminococcus]_gauvreauii_group; s__Lachnospiraceae_bacterium
OTU1629	0.0	0.0	0.0	1.0	0.0	0.0	0.0	3.0	0.0	0.0	2.0	0.0	16.0	0.0	0.0	k__Bacteria; p__Patescibacteria; c__Saccharimonadia; o__Saccharimonadales; f__YM_S32_TM7_50_20; g__unclassified_YM_S32_TM7_50_20; s__unclassified_YM_S32_TM7_50_20
OTU163	1.0	0.0	1.0	492.0	0.0	16.0	453.0	11.0	14.0	697.0	5.0	4.0	482.0	0.0	5.0	k__Bacteria; p__Proteobacteria; c__Gammaproteobacteria; o__Burkholderiales; f__Comamonadaceae; g__Ramlibacter; s__Ramlibacter_henchirensis
OTU1630	0.0	0.0	0.0	0.0	46.0	0.0	0.0	0.0	10.0	0.0	0.0	0.0	0.0	22.0	0.0	k__Bacteria; p__Actinobacteriota; c__Actinobacteria; o__Bifidobacteriales; f__Bifidobacteriaceae; g__Bifidobacterium; s__Bifidobacterium_dentium
OTU1631	0.0	0.0	0.0	0.0	10.0	0.0	0.0	0.0	0.0	0.0	0.0	0.0	0.0	5.0	0.0	k__Bacteria; p__Verrucomicrobiota; c__Verrucomicrobiae; o__Verrucomicrobiales; f__DEV007; g__unclassified_DEV007; s__unclassified_DEV007
OTU1632	6.0	0.0	0.0	0.0	25.0	0.0	0.0	0.0	0.0	0.0	0.0	0.0	0.0	28.0	0.0	k__Bacteria; p__Bacteroidota; c__Bacteroidia; o__Bacteroidales; f__Prevotellaceae; g__Prevotella_7; s__Prevotella_sp.
OTU1633	0.0	0.0	0.0	0.0	7.0	0.0	0.0	0.0	0.0	0.0	0.0	0.0	0.0	5.0	0.0	k__Bacteria; p__Firmicutes; c__Clostridia; o__Clostridia_vadinBB60_group; f__unclassified_Clostridia_vadinBB60_group; g__unclassified_Clostridia_vadinBB60_group; s__unclassified_Clostridia_vadinBB60_group
OTU1634	0.0	0.0	0.0	0.0	8.0	0.0	0.0	0.0	0.0	0.0	0.0	0.0	0.0	7.0	18.0	k__Bacteria; p__Bacteroidota; c__Bacteroidia; o__Bacteroidales; f__Muribaculaceae; g__unclassified_Muribaculaceae; s__unclassified_Muribaculaceae
OTU1635	0.0	0.0	0.0	0.0	0.0	11.0	0.0	0.0	2.0	0.0	0.0	0.0	1.0	0.0	0.0	k__Bacteria; p__Proteobacteria; c__Alphaproteobacteria; o__Rhodospirillales; f__unclassified_Rhodospirillales; g__unclassified_Rhodospirillales; s__unclassified_Rhodospirillales
OTU1636	0.0	0.0	0.0	0.0	0.0	12.0	0.0	0.0	2.0	8.0	0.0	0.0	0.0	0.0	12.0	k__Bacteria; p__Bacteroidota; c__Bacteroidia; o__Bacteroidales; f__Muribaculaceae; g__unclassified_Muribaculaceae; s__unclassified_Muribaculaceae
OTU1637	1.0	0.0	0.0	13.0	3.0	22.0	13.0	19.0	6.0	8.0	19.0	3.0	11.0	28.0	9.0	k__Bacteria; p__Actinobacteriota; c__Actinobacteria; o__Bifidobacteriales; f__Bifidobacteriaceae; g__Bifidobacterium; s__Bifidobacterium_adolescentis
OTU1638	1.0	1.0	0.0	2.0	0.0	1.0	1.0	0.0	1.0	5.0	1.0	0.0	6.0	8.0	0.0	k__Bacteria; p__Proteobacteria; c__Gammaproteobacteria; o__Pseudomonadales; f__Moraxellaceae; g__Psychrobacter; s__Psychrobacter_cibarius
OTU1639	0.0	1.0	0.0	1.0	0.0	1.0	0.0	0.0	0.0	0.0	0.0	0.0	0.0	0.0	15.0	k__Bacteria; p__Bacteroidota; c__Bacteroidia; o__Bacteroidales; f__Muribaculaceae; g__uncultured_Bacteroidales_bacterium; s__uncultured_Bacteroidales_bacterium
OTU164	1.0	0.0	22.0	11.0	0.0	809.0	4.0	1.0	113.0	8.0	53.0	22.0	75.0	1.0	2.0	k__Bacteria; p__Bacteroidota; c__Bacteroidia; o__Bacteroidales; f__Bacteroidaceae; g__Bacteroides; s__Bacteroides_stercorirosoris
OTU1640	0.0	0.0	0.0	0.0	0.0	0.0	0.0	0.0	0.0	0.0	0.0	0.0	0.0	0.0	22.0	k__Bacteria; p__Firmicutes; c__Bacilli; o__Lactobacillales; f__Streptococcaceae; g__Streptococcus; s__Streptococcus_pluranimalium
OTU1641	0.0	0.0	0.0	0.0	0.0	0.0	0.0	0.0	0.0	0.0	0.0	0.0	0.0	0.0	15.0	k__Bacteria; p__Firmicutes; c__Clostridia; o__Peptococcales; f__Peptococcaceae; g__unclassified_Peptococcaceae; s__unclassified_Peptococcaceae
OTU1642	0.0	0.0	0.0	0.0	0.0	0.0	0.0	0.0	0.0	0.0	5.0	0.0	1.0	0.0	10.0	k__Bacteria; p__Actinobacteriota; c__Thermoleophilia; o__Solirubrobacterales; f__Solirubrobacteraceae; g__Solirubrobacter; s__Solirubrobacter_soli
OTU1643	0.0	0.0	0.0	0.0	0.0	0.0	0.0	0.0	0.0	0.0	0.0	0.0	0.0	0.0	12.0	k__Archaea; p__unclassified_Archaea; c__unclassified_Archaea; o__unclassified_Archaea; f__unclassified_Archaea; g__unclassified_Archaea; s__unclassified_Archaea
OTU1644	0.0	25.0	0.0	1.0	0.0	34.0	0.0	0.0	2.0	0.0	2.0	0.0	2.0	0.0	15.0	k__Bacteria; p__Bacteroidota; c__Bacteroidia; o__Bacteroidales; f__Muribaculaceae; g__unclassified_Muribaculaceae; s__unclassified_Muribaculaceae
OTU1645	0.0	0.0	0.0	0.0	0.0	3.0	0.0	0.0	0.0	0.0	0.0	0.0	0.0	0.0	12.0	k__Bacteria; p__Firmicutes; c__Clostridia; o__Clostridia_vadinBB60_group; f__unclassified_Clostridia_vadinBB60_group; g__unclassified_Clostridia_vadinBB60_group; s__unclassified_Clostridia_vadinBB60_group
OTU1646	0.0	0.0	0.0	1.0	0.0	57.0	0.0	2.0	72.0	0.0	181.0	0.0	37.0	0.0	15.0	k__Bacteria; p__Verrucomicrobiota; c__Omnitrophia; o__Omnitrophales; f__Omnitrophaceae; g__Candidatus_Omnitrophus; s__unclassified_Candidatus_Omnitrophus
OTU1647	28.0	0.0	0.0	0.0	0.0	0.0	0.0	0.0	0.0	0.0	0.0	0.0	0.0	0.0	23.0	k__Bacteria; p__Firmicutes; c__Clostridia; o__Peptostreptococcales_Tissierellales; f__Anaerovoracaceae; g__Anaerovorax; s__unclassified_Anaerovorax
OTU1648	0.0	0.0	0.0	1.0	0.0	0.0	0.0	1.0	1.0	0.0	4.0	0.0	5.0	0.0	8.0	k__Bacteria; p__Proteobacteria; c__Alphaproteobacteria; o__Rhizobiales; f__Devosiaceae; g__Devosia; s__Devosia_limi
OTU1649	30.0	0.0	0.0	0.0	0.0	0.0	0.0	0.0	0.0	0.0	0.0	0.0	0.0	0.0	0.0	k__Bacteria; p__Firmicutes; c__Clostridia; o__Lachnospirales; f__Lachnospiraceae; g__Lachnospiraceae_NK4A136_group; s__unclassified_Lachnospiraceae_NK4A136_group
OTU165	0.0	0.0	0.0	120.0	0.0	0.0	20.0	0.0	0.0	68.0	0.0	0.0	104.0	0.0	0.0	k__Bacteria; p__Proteobacteria; c__Gammaproteobacteria; o__Xanthomonadales; f__Rhodanobacteraceae; g__Ahniella; s__unclassified_Ahniella
OTU1650	20.0	0.0	0.0	0.0	0.0	0.0	0.0	0.0	0.0	0.0	0.0	0.0	0.0	0.0	1.0	k__Bacteria; p__Firmicutes; c__Clostridia; o__Lachnospirales; f__Lachnospiraceae; g__unclassified_Lachnospiraceae; s__unclassified_Lachnospiraceae
OTU1651	15.0	0.0	0.0	0.0	0.0	0.0	0.0	0.0	0.0	0.0	0.0	0.0	0.0	0.0	0.0	k__Bacteria; p__Firmicutes; c__Clostridia; o__Clostridia_vadinBB60_group; f__uncultured_Clostridiales_bacterium; g__uncultured_Clostridiales_bacterium; s__uncultured_Clostridiales_bacterium
OTU1652	14.0	0.0	0.0	0.0	0.0	0.0	0.0	0.0	0.0	0.0	0.0	0.0	0.0	0.0	14.0	k__Bacteria; p__Firmicutes; c__Clostridia; o__Oscillospirales; f__Oscillospiraceae; g__Papillibacter; s__unclassified_Papillibacter
OTU1653	14.0	0.0	0.0	0.0	0.0	0.0	0.0	0.0	1.0	0.0	0.0	0.0	0.0	0.0	1.0	k__Bacteria; p__Firmicutes; c__Bacilli; o__RF39; f__unclassified_RF39; g__unclassified_RF39; s__unclassified_RF39
OTU1654	12.0	0.0	0.0	0.0	0.0	0.0	0.0	0.0	0.0	0.0	0.0	0.0	0.0	0.0	1.0	k__Bacteria; p__Firmicutes; c__Clostridia; o__Oscillospirales; f__Oscillospiraceae; g__UCG_002; s__unclassified_UCG_002
OTU1655	39.0	0.0	0.0	0.0	0.0	0.0	0.0	1.0	1.0	0.0	0.0	0.0	1.0	0.0	1.0	k__Bacteria; p__Bacteroidota; c__Bacteroidia; o__Bacteroidales; f__Muribaculaceae; g__unclassified_Muribaculaceae; s__unclassified_Muribaculaceae
OTU1656	0.0	0.0	0.0	0.0	0.0	0.0	9.0	0.0	0.0	27.0	0.0	0.0	14.0	0.0	0.0	k__Bacteria; p__Proteobacteria; c__Alphaproteobacteria; o__Rhizobiales; f__Pleomorphomonadaceae; g__Chthonobacter; s__Scytonema_tolypothrichoides_VB_61278
OTU1657	0.0	0.0	0.0	10.0	0.0	0.0	0.0	1.0	1.0	17.0	0.0	0.0	18.0	0.0	0.0	k__Bacteria; p__Proteobacteria; c__Alphaproteobacteria; o__Rhodobacterales; f__Rhodobacteraceae; g__Amaricoccus; s__unclassified_Amaricoccus
OTU1658	0.0	0.0	0.0	18.0	0.0	0.0	0.0	0.0	0.0	2.0	0.0	0.0	4.0	0.0	0.0	k__Bacteria; p__Patescibacteria; c__Gracilibacteria; o__Candidatus_Peribacteria; f__uncultured_soil_bacterium; g__uncultured_soil_bacterium; s__uncultured_soil_bacterium
OTU1659	0.0	0.0	0.0	0.0	0.0	0.0	13.0	0.0	0.0	11.0	0.0	0.0	9.0	0.0	0.0	k__Bacteria; p__Myxococcota; c__Polyangia; o__Nannocystales; f__Nannocystaceae; g__Nannocystis; s__Nannocystis_exedens
OTU166	0.0	65.0	0.0	0.0	576.0	0.0	0.0	0.0	0.0	0.0	0.0	0.0	0.0	663.0	0.0	k__Bacteria; p__Bacteroidota; c__Bacteroidia; o__Bacteroidales; f__Prevotellaceae; g__Prevotella_7; s__Prevotella_multisaccharivorax
OTU1660	0.0	0.0	0.0	14.0	0.0	0.0	7.0	0.0	0.0	38.0	0.0	0.0	21.0	0.0	0.0	k__Bacteria; p__Proteobacteria; c__Alphaproteobacteria; o__Acetobacterales; f__Acetobacteraceae; g__Craurococcus_Caldovatus; s__Craurococcus_roseus
OTU1661	0.0	0.0	0.0	0.0	0.0	0.0	0.0	0.0	0.0	15.0	0.0	0.0	7.0	0.0	0.0	k__Bacteria; p__Verrucomicrobiota; c__Omnitrophia; o__Omnitrophales; f__Omnitrophaceae; g__Candidatus_Omnitrophus; s__unclassified_Candidatus_Omnitrophus
OTU1662	1.0	0.0	0.0	0.0	0.0	7.0	6.0	0.0	4.0	19.0	3.0	0.0	5.0	0.0	0.0	k__Bacteria; p__Armatimonadota; c__Armatimonadia; o__Armatimonadales; f__Armatimonadaceae; g__Armatimonas; s__Armatimonas_rosea
OTU1663	0.0	0.0	0.0	0.0	0.0	0.0	0.0	0.0	0.0	15.0	0.0	0.0	1.0	0.0	0.0	k__Bacteria; p__Cyanobacteria; c__Vampirivibrionia; o__Vampirovibrionales; f__Vampirovibrionaceae; g__Vampirovibrio; s__Vampirovibrio_chlorellavorus
OTU1664	0.0	0.0	0.0	11.0	0.0	0.0	0.0	0.0	0.0	2.0	0.0	0.0	3.0	0.0	0.0	k__Bacteria; p__Proteobacteria; c__Alphaproteobacteria; o__Ferrovibrionales; f__Ferrovibrionaceae; g__Ferrovibrio; s__alpha_proteobacterium_DC2a_6
OTU1665	0.0	0.0	0.0	27.0	0.0	0.0	17.0	0.0	1.0	16.0	3.0	1.0	16.0	0.0	0.0	k__Bacteria; p__Proteobacteria; c__Alphaproteobacteria; o__Sphingomonadales; f__Sphingomonadaceae; g__Ellin6055; s__Sphingomonas_sp.
OTU1666	0.0	0.0	0.0	14.0	0.0	0.0	0.0	0.0	0.0	0.0	0.0	0.0	2.0	0.0	0.0	k__Bacteria; p__Proteobacteria; c__Alphaproteobacteria; o__Rhodobacterales; f__Rhodobacteraceae; g__unclassified_Rhodobacteraceae; s__unclassified_Rhodobacteraceae
OTU1667	0.0	0.0	17.0	0.0	0.0	0.0	0.0	0.0	0.0	0.0	0.0	0.0	0.0	0.0	0.0	k__Bacteria; p__Actinobacteriota; c__Actinobacteria; o__Micromonosporales; f__Micromonosporaceae; g__Polymorphospora; s__Polymorphospora_rubra
OTU1668	0.0	0.0	2.0	0.0	0.0	0.0	0.0	0.0	0.0	1.0	0.0	30.0	0.0	0.0	0.0	k__Bacteria; p__Bacteroidota; c__Ignavibacteria; o__Ignavibacteriales; f__PHOS_HE36; g__unclassified_PHOS_HE36; s__unclassified_PHOS_HE36
OTU1669	0.0	0.0	2.0	0.0	0.0	0.0	0.0	0.0	0.0	0.0	0.0	30.0	0.0	0.0	0.0	k__Bacteria; p__Desulfobacterota; c__Desulfobacteria; o__Desulfobacterales; f__Desulfosarcinaceae; g__LCP_80; s__uncultured_delta_proteobacterium
OTU167	166.0	0.0	0.0	0.0	0.0	1.0	0.0	0.0	0.0	0.0	0.0	0.0	0.0	0.0	102.0	k__Bacteria; p__Firmicutes; c__Bacilli; o__RF39; f__uncultured_Firmicutes_bacterium; g__uncultured_Firmicutes_bacterium; s__uncultured_Firmicutes_bacterium
OTU1670	0.0	0.0	1.0	0.0	0.0	0.0	0.0	0.0	0.0	0.0	0.0	40.0	0.0	0.0	0.0	k__Bacteria; p__Desulfobacterota; c__Desulfobacteria; o__Desulfobacterales; f__Desulfosarcinaceae; g__Desulfosarcina; s__Desulfosarcina_alkanivorans
OTU1671	0.0	0.0	1.0	13.0	0.0	0.0	0.0	0.0	0.0	0.0	0.0	3.0	0.0	0.0	0.0	k__Bacteria; p__Bacteroidota; c__Ignavibacteria; o__Ignavibacteriales; f__Melioribacteraceae; g__IheB3_7; s__uncultured_Chlorobi_bacterium
OTU1672	0.0	0.0	0.0	14.0	0.0	0.0	0.0	0.0	0.0	0.0	0.0	0.0	1.0	0.0	0.0	k__Bacteria; p__Abditibacteriota; c__Abditibacteria; o__Abditibacteriales; f__Abditibacteriaceae; g__Abditibacterium; s__Abditibacterium_utsteinense
OTU1673	0.0	0.0	0.0	14.0	0.0	0.0	0.0	0.0	0.0	0.0	1.0	0.0	0.0	0.0	0.0	k__Bacteria; p__Bacteroidota; c__Bacteroidia; o__Flavobacteriales; f__Flavobacteriaceae; g__Flavobacterium; s__Flavobacterium_hauense
OTU1674	0.0	0.0	0.0	14.0	0.0	0.0	0.0	0.0	0.0	7.0	0.0	0.0	2.0	0.0	0.0	k__Bacteria; p__Proteobacteria; c__Alphaproteobacteria; o__Rhodobacterales; f__Rhodobacteraceae; g__Limibaculum; s__unclassified_Limibaculum
OTU1675	0.0	0.0	0.0	16.0	0.0	0.0	0.0	0.0	0.0	8.0	0.0	0.0	1.0	0.0	0.0	k__Bacteria; p__Proteobacteria; c__Alphaproteobacteria; o__Thalassobaculales; f__unclassified_Thalassobaculales; g__unclassified_Thalassobaculales; s__unclassified_Thalassobaculales
OTU1676	0.0	0.0	0.0	14.0	0.0	0.0	0.0	0.0	0.0	0.0	0.0	0.0	0.0	0.0	0.0	k__Bacteria; p__Actinobacteriota; c__Coriobacteriia; o__Coriobacteriales; f__Eggerthellaceae; g__Enterorhabdus; s__unclassified_Enterorhabdus
OTU1677	1.0	0.0	0.0	16.0	2.0	8.0	13.0	2.0	11.0	9.0	26.0	4.0	17.0	7.0	4.0	k__Bacteria; p__Firmicutes; c__Bacilli; o__Bacillales; f__Bacillaceae; g__Bacillus; s__Neobacillus_niacini
OTU1678	0.0	0.0	0.0	11.0	0.0	0.0	0.0	0.0	0.0	0.0	1.0	0.0	0.0	0.0	1.0	k__Bacteria; p__Actinobacteriota; c__Thermoleophilia; o__Solirubrobacterales; f__Solirubrobacteraceae; g__Conexibacter; s__Baekduia_soli
OTU1679	0.0	0.0	0.0	14.0	0.0	0.0	0.0	0.0	0.0	2.0	0.0	0.0	1.0	0.0	0.0	k__Bacteria; p__Proteobacteria; c__Gammaproteobacteria; o__Legionellales; f__Legionellaceae; g__Legionella; s__unclassified_Legionella
OTU168	0.0	0.0	27.0	97.0	0.0	140.0	45.0	23.0	210.0	124.0	797.0	6.0	215.0	0.0	0.0	k__Bacteria; p__Proteobacteria; c__Alphaproteobacteria; o__Rhizobiales; f__Xanthobacteraceae; g__Bradyrhizobium; s__Bradyrhizobium_jicamae
OTU1680	0.0	1.0	0.0	12.0	0.0	1.0	0.0	0.0	5.0	1.0	12.0	0.0	9.0	0.0	0.0	k__Bacteria; p__Actinobacteriota; c__Thermoleophilia; o__Solirubrobacterales; f__67_14; g__unclassified_67_14; s__unclassified_67_14
OTU1681	0.0	0.0	0.0	20.0	0.0	0.0	0.0	0.0	0.0	0.0	0.0	0.0	0.0	0.0	0.0	k__Bacteria; p__Actinobacteriota; c__Actinobacteria; o__Actinomycetales; f__Actinomycetaceae; g__Actinomyces; s__Actinomyces_oricola
OTU1682	0.0	0.0	0.0	14.0	0.0	0.0	0.0	0.0	0.0	0.0	3.0	0.0	0.0	0.0	0.0	k__Bacteria; p__Proteobacteria; c__Gammaproteobacteria; o__Xanthomonadales; f__Xanthomonadaceae; g__Lysobacter; s__Lysobacter_tongrenensis
OTU1683	0.0	0.0	0.0	13.0	0.0	0.0	0.0	0.0	0.0	0.0	0.0	0.0	3.0	0.0	0.0	k__Bacteria; p__Proteobacteria; c__Gammaproteobacteria; o__Coxiellales; f__Coxiellaceae; g__Coxiella; s__unclassified_Coxiella
OTU1684	0.0	0.0	0.0	22.0	0.0	0.0	21.0	0.0	0.0	30.0	0.0	0.0	14.0	0.0	0.0	k__Bacteria; p__Actinobacteriota; c__Thermoleophilia; o__Gaiellales; f__unclassified_Gaiellales; g__unclassified_Gaiellales; s__unclassified_Gaiellales
OTU1685	0.0	0.0	0.0	20.0	0.0	0.0	12.0	0.0	0.0	0.0	0.0	0.0	8.0	0.0	0.0	k__Bacteria; p__Patescibacteria; c__Saccharimonadia; o__Saccharimonadales; f__unclassified_Saccharimonadales; g__unclassified_Saccharimonadales; s__unclassified_Saccharimonadales
OTU1686	0.0	0.0	0.0	20.0	0.0	1.0	0.0	0.0	0.0	0.0	5.0	0.0	0.0	0.0	0.0	k__Bacteria; p__Myxococcota; c__Polyangia; o__Polyangiales; f__Polyangiaceae; g__unclassified_Polyangiaceae; s__unclassified_Polyangiaceae
OTU1687	0.0	0.0	0.0	24.0	0.0	0.0	2.0	0.0	0.0	15.0	0.0	0.0	3.0	0.0	0.0	k__Bacteria; p__Proteobacteria; c__Alphaproteobacteria; o__Tistrellales; f__Geminicoccaceae; g__unclassified_Geminicoccaceae; s__unclassified_Geminicoccaceae
OTU1688	0.0	0.0	0.0	13.0	0.0	0.0	0.0	0.0	0.0	1.0	0.0	0.0	1.0	0.0	0.0	k__Bacteria; p__unclassified_Bacteria; c__unclassified_Bacteria; o__unclassified_Bacteria; f__unclassified_Bacteria; g__unclassified_Bacteria; s__unclassified_Bacteria
OTU1689	0.0	0.0	0.0	7.0	0.0	0.0	0.0	0.0	0.0	12.0	1.0	0.0	0.0	0.0	0.0	k__Bacteria; p__Patescibacteria; c__Saccharimonadia; o__Saccharimonadales; f__uncultured_soil_bacterium; g__uncultured_soil_bacterium; s__uncultured_soil_bacterium
OTU169	0.0	54.0	1432.0	0.0	32.0	0.0	0.0	0.0	250.0	0.0	1.0	2.0	0.0	26.0	80.0	k__Bacteria; p__Fusobacteriota; c__Fusobacteriia; o__Fusobacteriales; f__Leptotrichiaceae; g__Leptotrichia; s__Leptotrichia_wadei
OTU1690	0.0	0.0	0.0	9.0	0.0	0.0	0.0	0.0	0.0	7.0	0.0	0.0	0.0	0.0	0.0	k__Bacteria; p__Bdellovibrionota; c__Oligoflexia; o__0319_6G20; f__unclassified_0319_6G20; g__unclassified_0319_6G20; s__unclassified_0319_6G20
OTU1691	0.0	0.0	0.0	0.0	0.0	0.0	0.0	0.0	0.0	0.0	0.0	20.0	0.0	0.0	0.0	k__Bacteria; p__Desulfobacterota; c__Desulfobacteria; o__Desulfobacterales; f__Desulfosarcinaceae; g__SEEP_SRB1; s__unclassified_SEEP_SRB1
OTU1692	0.0	0.0	1.0	0.0	0.0	0.0	0.0	0.0	0.0	0.0	0.0	70.0	0.0	0.0	2.0	k__Bacteria; p__Desulfobacterota; c__Desulfobacteria; o__Desulfobacterales; f__Desulfosarcinaceae; g__Sva0081_sediment_group; s__delta_proteobacterium_PSCGC_5451
OTU1693	0.0	0.0	3.0	0.0	0.0	0.0	0.0	0.0	0.0	5.0	0.0	152.0	0.0	0.0	3.0	k__Bacteria; p__Desulfobacterota; c__Desulfobulbia; o__Desulfobulbales; f__Desulfobulbaceae; g__unclassified_Desulfobulbaceae; s__unclassified_Desulfobulbaceae
OTU1694	0.0	0.0	0.0	0.0	0.0	0.0	0.0	0.0	0.0	0.0	0.0	30.0	0.0	0.0	0.0	k__Bacteria; p__Bacteroidota; c__Ignavibacteria; o__Ignavibacteriales; f__PHOS_HE36; g__unclassified_PHOS_HE36; s__unclassified_PHOS_HE36
OTU1695	0.0	0.0	1.0	0.0	0.0	0.0	0.0	0.0	0.0	4.0	0.0	48.0	0.0	0.0	1.0	k__Bacteria; p__Bacteroidota; c__Bacteroidia; o__Bacteroidales; f__Bacteroidetes_BD2_2; g__uncultured_Bacteroidetes_bacterium; s__uncultured_Bacteroidetes_bacterium
OTU1696	0.0	9.0	0.0	0.0	0.0	0.0	0.0	0.0	0.0	0.0	0.0	0.0	0.0	0.0	0.0	k__Bacteria; p__Firmicutes; c__Clostridia; o__Clostridia_UCG_014; f__unclassified_Clostridia_UCG_014; g__unclassified_Clostridia_UCG_014; s__unclassified_Clostridia_UCG_014
OTU1697	0.0	0.0	0.0	16.0	0.0	1.0	3.0	0.0	1.0	25.0	0.0	0.0	11.0	0.0	0.0	k__Bacteria; p__Bacteroidota; c__Bacteroidia; o__Chitinophagales; f__Chitinophagaceae; g__Flavisolibacter; s__Flavisolibacter_sp._BS3_3_4
OTU1698	0.0	5.0	0.0	0.0	0.0	0.0	3.0	0.0	11.0	17.0	0.0	0.0	0.0	0.0	0.0	k__Bacteria; p__Actinobacteriota; c__Actinobacteria; o__Actinomycetales; f__Actinomycetaceae; g__F0332; s__Peptidiphaga_gingivicola
OTU1699	0.0	0.0	0.0	30.0	0.0	1.0	13.0	0.0	3.0	41.0	0.0	0.0	23.0	0.0	0.0	k__Bacteria; p__Proteobacteria; c__Alphaproteobacteria; o__Rhodobacterales; f__Rhodobacteraceae; g__Amaricoccus; s__unclassified_Amaricoccus
OTU17	123.0	49.0	0.0	1.0	1.0	1.0	0.0	4861.0	78.0	0.0	76.0	0.0	0.0	2.0	40.0	k__Bacteria; p__Proteobacteria; c__Gammaproteobacteria; o__Burkholderiales; f__Neisseriaceae; g__Neisseria; s__Neisseria_flava
OTU170	97.0	45.0	0.0	0.0	19.0	7.0	4.0	0.0	35.0	0.0	1.0	1.0	0.0	16.0	11.0	k__Bacteria; p__Proteobacteria; c__Gammaproteobacteria; o__Burkholderiales; f__Neisseriaceae; g__Eikenella; s__Eikenella_corrodens
OTU1700	0.0	0.0	1.0	36.0	0.0	1.0	0.0	0.0	8.0	18.0	0.0	1.0	10.0	0.0	0.0	k__Bacteria; p__Myxococcota; c__Myxococcia; o__Myxococcales; f__Myxococcaceae; g__P3OB_42; s__uncultured_Archangiaceae_bacterium
OTU1701	0.0	0.0	0.0	0.0	0.0	0.0	0.0	0.0	0.0	11.0	0.0	0.0	0.0	0.0	0.0	k__Bacteria; p__Abditibacteriota; c__Abditibacteria; o__Abditibacteriales; f__Abditibacteriaceae; g__Abditibacterium; s__Abditibacterium_utsteinense
OTU1702	0.0	0.0	0.0	7.0	0.0	1.0	6.0	0.0	1.0	28.0	1.0	0.0	2.0	0.0	0.0	k__Bacteria; p__Actinobacteriota; c__Actinobacteria; o__0319_7L14; f__uncultured_actinobacterium; g__uncultured_actinobacterium; s__uncultured_actinobacterium
OTU1703	0.0	0.0	0.0	0.0	0.0	0.0	0.0	0.0	0.0	18.0	0.0	0.0	0.0	0.0	0.0	k__Bacteria; p__Firmicutes; c__Bacilli; o__Paenibacillales; f__Paenibacillaceae; g__Paenibacillus; s__unclassified_Paenibacillus
OTU1704	0.0	0.0	0.0	6.0	0.0	10.0	6.0	3.0	12.0	3.0	48.0	1.0	7.0	0.0	0.0	k__Bacteria; p__Actinobacteriota; c__Actinobacteria; o__Corynebacteriales; f__Mycobacteriaceae; g__Mycobacterium; s__Mycolicibacterium_moriokaense
OTU1705	0.0	0.0	0.0	0.0	0.0	0.0	0.0	0.0	0.0	0.0	18.0	0.0	1.0	0.0	0.0	k__Bacteria; p__Bacteroidota; c__Bacteroidia; o__Bacteroidales; f__Marinifilaceae; g__Odoribacter; s__unclassified_Odoribacter
OTU1706	0.0	0.0	0.0	0.0	0.0	9.0	0.0	1.0	14.0	0.0	68.0	1.0	14.0	0.0	0.0	k__Bacteria; p__Acidobacteriota; c__Vicinamibacteria; o__Vicinamibacterales; f__unclassified_Vicinamibacterales; g__unclassified_Vicinamibacterales; s__unclassified_Vicinamibacterales
OTU1707	0.0	0.0	0.0	8.0	0.0	0.0	0.0	0.0	0.0	0.0	11.0	0.0	4.0	0.0	0.0	k__Bacteria; p__Proteobacteria; c__Gammaproteobacteria; o__Burkholderiales; f__Comamonadaceae; g__Aquabacterium; s__Aquabacterium_commune
OTU1708	0.0	0.0	0.0	0.0	0.0	9.0	0.0	0.0	5.0	0.0	29.0	0.0	8.0	0.0	0.0	k__Bacteria; p__Actinobacteriota; c__Acidimicrobiia; o__Microtrichales; f__Ilumatobacteraceae; g__unclassified_Ilumatobacteraceae; s__unclassified_Ilumatobacteraceae
OTU1709	6.0	0.0	0.0	0.0	0.0	10.0	0.0	0.0	15.0	0.0	37.0	1.0	4.0	0.0	0.0	k__Bacteria; p__Actinobacteriota; c__Thermoleophilia; o__Gaiellales; f__Gaiellaceae; g__Gaiella; s__unclassified_Gaiella
OTU171	0.0	0.0	0.0	135.0	208.0	21.0	0.0	0.0	0.0	0.0	0.0	0.0	0.0	165.0	2.0	k__Bacteria; p__Spirochaetota; c__Spirochaetia; o__Spirochaetales; f__Spirochaetaceae; g__Treponema; s__Treponema_lecithinolyticum
OTU1710	0.0	0.0	0.0	0.0	0.0	7.0	0.0	0.0	5.0	0.0	17.0	0.0	1.0	0.0	0.0	k__Bacteria; p__Proteobacteria; c__Alphaproteobacteria; o__Acetobacterales; f__Acetobacteraceae; g__Siccirubricoccus; s__Siccirubricoccus_deserti
OTU1711	0.0	0.0	0.0	0.0	0.0	7.0	0.0	0.0	5.0	0.0	38.0	0.0	5.0	0.0	0.0	k__Bacteria; p__Actinobacteriota; c__Acidimicrobiia; o__IMCC26256; f__uncultured_Ferrimicrobium_sp.; g__uncultured_Ferrimicrobium_sp.; s__uncultured_Ferrimicrobium_sp.
OTU1712	0.0	0.0	0.0	0.0	0.0	10.0	0.0	1.0	14.0	0.0	51.0	0.0	14.0	1.0	0.0	k__Bacteria; p__Proteobacteria; c__Alphaproteobacteria; o__Tistrellales; f__Geminicoccaceae; g__Candidatus_Alysiosphaera; s__unclassified_Candidatus_Alysiosphaera
OTU1713	0.0	0.0	0.0	0.0	0.0	5.0	0.0	0.0	4.0	0.0	16.0	0.0	2.0	0.0	0.0	k__Bacteria; p__Actinobacteriota; c__Actinobacteria; o__Micromonosporales; f__Micromonosporaceae; g__Asanoa; s__Asanoa_endophytica
OTU1714	0.0	0.0	0.0	0.0	0.0	9.0	0.0	2.0	13.0	4.0	40.0	0.0	6.0	0.0	1.0	k__Bacteria; p__Acidobacteriota; c__Blastocatellia; o__Pyrinomonadales; f__Pyrinomonadaceae; g__RB41; s__uncultured_Acidobacteria_bacterium
OTU1715	0.0	0.0	0.0	0.0	0.0	5.0	0.0	1.0	6.0	0.0	38.0	0.0	5.0	0.0	0.0	k__Bacteria; p__Nitrospirota; c__Nitrospiria; o__Nitrospirales; f__Nitrospiraceae; g__Nitrospira; s__Candidatus_Nitrospira_nitrificans
OTU1716	1.0	0.0	0.0	0.0	0.0	3.0	0.0	3.0	13.0	0.0	21.0	6.0	9.0	0.0	0.0	k__Bacteria; p__Firmicutes; c__Clostridia; o__Lachnospirales; f__Lachnospiraceae; g__Lachnoclostridium; s__unclassified_Lachnoclostridium
OTU1717	0.0	0.0	0.0	0.0	0.0	8.0	3.0	0.0	4.0	5.0	18.0	1.0	3.0	0.0	0.0	k__Bacteria; p__Actinobacteriota; c__Actinobacteria; o__Micromonosporales; f__Micromonosporaceae; g__Phytohabitans; s__Phytohabitans_houttuyneae
OTU1718	0.0	0.0	0.0	0.0	0.0	5.0	0.0	1.0	6.0	0.0	19.0	1.0	8.0	0.0	0.0	k__Bacteria; p__Firmicutes; c__Clostridia; o__Oscillospirales; f__[Eubacterium]_coprostanoligenes_group; g__unclassified_[Eubacterium]_coprostanoligenes_group; s__unclassified_[Eubacterium]_coprostanoligenes_group
OTU1719	1.0	0.0	1.0	1.0	0.0	8.0	0.0	7.0	18.0	0.0	35.0	2.0	4.0	0.0	0.0	k__Bacteria; p__Firmicutes; c__Clostridia; o__Oscillospirales; f__Oscillospiraceae; g__Intestinimonas; s__Intestinimonas_timonensis
OTU172	0.0	0.0	0.0	138.0	0.0	6.0	104.0	5.0	20.0	113.0	32.0	0.0	76.0	0.0	0.0	k__Bacteria; p__Proteobacteria; c__Alphaproteobacteria; o__Rhizobiales; f__Rhizobiales_Incertae_Sedis; g__Nordella; s__uncultured_Alphaproteobacteria_bacterium
OTU1720	0.0	0.0	0.0	0.0	0.0	5.0	0.0	0.0	3.0	0.0	11.0	0.0	0.0	0.0	3.0	k__Bacteria; p__Actinobacteriota; c__Actinobacteria; o__0319_7L14; f__uncultured_actinobacterium; g__uncultured_actinobacterium; s__uncultured_actinobacterium
OTU1721	0.0	0.0	0.0	0.0	0.0	1.0	0.0	1.0	3.0	0.0	3.0	0.0	2.0	0.0	0.0	k__Bacteria; p__Firmicutes; c__Clostridia; o__Clostridia_vadinBB60_group; f__unclassified_Clostridia_vadinBB60_group; g__unclassified_Clostridia_vadinBB60_group; s__unclassified_Clostridia_vadinBB60_group
OTU1722	0.0	0.0	1.0	0.0	0.0	1.0	0.0	4.0	2.0	0.0	11.0	0.0	4.0	0.0	0.0	k__Bacteria; p__Firmicutes; c__Clostridia; o__Oscillospirales; f__Ruminococcaceae; g__Incertae_Sedis; s__Neglecta_timonensis
OTU1723	0.0	0.0	0.0	0.0	0.0	4.0	0.0	3.0	11.0	0.0	31.0	2.0	5.0	0.0	1.0	k__Bacteria; p__Firmicutes; c__Clostridia; o__Lachnospirales; f__Lachnospiraceae; g__Lachnoclostridium; s__unclassified_Lachnoclostridium
OTU1724	0.0	0.0	0.0	1.0	0.0	4.0	0.0	1.0	4.0	0.0	11.0	1.0	5.0	0.0	0.0	k__Bacteria; p__Firmicutes; c__Clostridia; o__Oscillospirales; f__Ruminococcaceae; g__unclassified_Ruminococcaceae; s__unclassified_Ruminococcaceae
OTU1725	0.0	0.0	0.0	0.0	0.0	0.0	0.0	1.0	4.0	0.0	4.0	0.0	2.0	0.0	0.0	k__Bacteria; p__Firmicutes; c__Clostridia; o__Oscillospirales; f__Ruminococcaceae; g__unclassified_Ruminococcaceae; s__unclassified_Ruminococcaceae
OTU1726	0.0	0.0	0.0	0.0	0.0	3.0	0.0	2.0	3.0	0.0	2.0	0.0	2.0	0.0	0.0	k__Bacteria; p__Bacteroidota; c__Bacteroidia; o__Bacteroidales; f__Rikenellaceae; g__Alistipes; s__Tidjanibacter_massiliensis
OTU1727	0.0	0.0	0.0	0.0	0.0	1.0	0.0	2.0	8.0	0.0	2.0	0.0	1.0	0.0	0.0	k__Bacteria; p__Firmicutes; c__Clostridia; o__Oscillospirales; f__Ruminococcaceae; g__Negativibacillus; s__unclassified_Negativibacillus
OTU1728	0.0	0.0	0.0	1.0	1.0	12.0	0.0	2.0	23.0	0.0	45.0	2.0	7.0	0.0	0.0	k__Bacteria; p__Actinobacteriota; c__Thermoleophilia; o__Gaiellales; f__Gaiellaceae; g__Gaiella; s__actinobacterium_WWH12
OTU1729	2.0	0.0	0.0	5.0	2.0	0.0	15.0	0.0	0.0	3.0	4.0	0.0	0.0	0.0	0.0	k__Bacteria; p__Firmicutes; c__Bacilli; o__Lactobacillales; f__Streptococcaceae; g__Streptococcus; s__Streptococcus_lutetiensis
OTU173	0.0	0.0	3.0	3.0	1.0	2.0	5.0	11.0	1.0	3.0	4.0	2.0	83.0	1.0	500.0	k__Bacteria; p__Proteobacteria; c__Gammaproteobacteria; o__Pseudomonadales; f__Pseudomonadaceae; g__Pseudomonas; s__Pseudomonas_putida
OTU1730	0.0	0.0	0.0	0.0	0.0	0.0	0.0	0.0	19.0	0.0	0.0	0.0	0.0	0.0	0.0	k__Bacteria; p__Actinobacteriota; c__Actinobacteria; o__Actinomycetales; f__Actinomycetaceae; g__Actinomyces; s__Actinomyces_genomosp._C1
OTU1731	0.0	7.0	0.0	0.0	0.0	0.0	0.0	0.0	9.0	0.0	0.0	0.0	0.0	0.0	0.0	k__Bacteria; p__Bacteroidota; c__Bacteroidia; o__Sphingobacteriales; f__Lentimicrobiaceae; g__Lentimicrobium; s__unclassified_Lentimicrobium
OTU1732	0.0	0.0	0.0	0.0	0.0	4.0	0.0	0.0	14.0	0.0	6.0	0.0	1.0	0.0	0.0	k__Bacteria; p__Acidobacteriota; c__Vicinamibacteria; o__Vicinamibacterales; f__Vicinamibacteraceae; g__unclassified_Vicinamibacteraceae; s__unclassified_Vicinamibacteraceae
OTU1733	0.0	0.0	0.0	1.0	0.0	9.0	0.0	0.0	8.0	0.0	4.0	0.0	12.0	0.0	0.0	k__Bacteria; p__Myxococcota; c__Myxococcia; o__Myxococcales; f__Myxococcaceae; g__Hyalangium; s__Hyalangium_minutum
OTU1734	0.0	0.0	0.0	0.0	0.0	8.0	0.0	0.0	6.0	0.0	0.0	0.0	0.0	0.0	0.0	k__Bacteria; p__Gemmatimonadota; c__Longimicrobia; o__Longimicrobiales; f__Longimicrobiaceae; g__Longimicrobium; s__unclassified_Longimicrobium
OTU1735	0.0	0.0	0.0	0.0	0.0	4.0	0.0	0.0	3.0	0.0	0.0	0.0	1.0	1.0	2.0	k__Bacteria; p__Cyanobacteria; c__Cyanobacteriia; o__Cyanobacteriales; f__Coleofasciculaceae; g__Microcoleus_PCC_7113; s__Microcoleus_steenstrupii_ATA12_3_DP02
OTU1736	0.0	0.0	2.0	3.0	2.0	3.0	1.0	9.0	7.0	1.0	0.0	0.0	10.0	5.0	7.0	k__Bacteria; p__Firmicutes; c__Bacilli; o__Erysipelotrichales; f__Erysipelatoclostridiaceae; g__Catenibacterium; s__Catenibacterium_mitsuokai
OTU1737	0.0	0.0	0.0	0.0	0.0	15.0	0.0	0.0	2.0	0.0	1.0	1.0	1.0	1.0	6.0	k__Bacteria; p__Firmicutes; c__Clostridia; o__Oscillospirales; f__Oscillospiraceae; g__unclassified_Oscillospiraceae; s__unclassified_Oscillospiraceae
OTU1738	0.0	0.0	0.0	0.0	0.0	0.0	0.0	0.0	5.0	0.0	0.0	0.0	0.0	0.0	0.0	k__Bacteria; p__Patescibacteria; c__Saccharimonadia; o__Saccharimonadales; f__uncultured_Candidatus_Saccharibacteria_bacterium; g__uncultured_Candidatus_Saccharibacteria_bacterium; s__uncultured_Candidatus_Saccharibacteria_bacterium
OTU1739	0.0	0.0	0.0	0.0	3.0	0.0	11.0	0.0	0.0	0.0	0.0	0.0	0.0	1.0	0.0	k__Bacteria; p__Bacteroidota; c__Bacteroidia; o__Bacteroidales; f__Prevotellaceae; g__Alloprevotella; s__Prevotellaceae_bacterium_Marseille_P2826
OTU174	0.0	0.0	0.0	147.0	0.0	0.0	180.0	0.0	0.0	160.0	0.0	0.0	51.0	0.0	0.0	k__Bacteria; p__Patescibacteria; c__Saccharimonadia; o__Saccharimonadales; f__uncultured_Candidatus_Saccharibacteria_bacterium; g__uncultured_Candidatus_Saccharibacteria_bacterium; s__uncultured_Candidatus_Saccharibacteria_bacterium
OTU1740	0.0	0.0	0.0	0.0	0.0	0.0	21.0	0.0	0.0	0.0	0.0	0.0	0.0	0.0	0.0	k__Bacteria; p__Bacteroidota; c__Bacteroidia; o__Bacteroidales; f__Prevotellaceae; g__Alloprevotella; s__Prevotellaceae_bacterium_Marseille_P2826
OTU1741	0.0	0.0	0.0	0.0	0.0	0.0	18.0	0.0	0.0	0.0	0.0	0.0	0.0	0.0	0.0	k__Bacteria; p__Firmicutes; c__Bacilli; o__Bacillales; f__Bacillaceae; g__Bacillus; s__Tuberibacillus_sp._Marseille_P3662
OTU1742	0.0	0.0	0.0	0.0	0.0	0.0	10.0	0.0	0.0	0.0	0.0	0.0	0.0	0.0	0.0	k__Bacteria; p__Myxococcota; c__Polyangia; o__Haliangiales; f__Haliangiaceae; g__Haliangium; s__unclassified_Haliangium
OTU1743	0.0	0.0	0.0	23.0	0.0	2.0	20.0	0.0	1.0	29.0	15.0	1.0	20.0	0.0	0.0	k__Bacteria; p__Planctomycetota; c__Phycisphaerae; o__Tepidisphaerales; f__Tepidisphaeraceae; g__Tepidisphaera; s__Tepidisphaera_mucosa
OTU1744	0.0	0.0	0.0	0.0	0.0	0.0	9.0	1.0	0.0	0.0	0.0	0.0	0.0	0.0	0.0	k__Bacteria; p__Actinobacteriota; c__Actinobacteria; o__Micrococcales; f__Intrasporangiaceae; g__Ornithinimicrobium; s__Ornithinimicrobium_flavum
OTU1745	0.0	0.0	0.0	0.0	0.0	0.0	16.0	0.0	0.0	0.0	0.0	0.0	0.0	0.0	0.0	k__Bacteria; p__Firmicutes; c__Clostridia; o__Oscillospirales; f__Ruminococcaceae; g__unclassified_Ruminococcaceae; s__unclassified_Ruminococcaceae
OTU1746	0.0	0.0	0.0	0.0	0.0	0.0	20.0	0.0	0.0	0.0	0.0	0.0	0.0	0.0	0.0	k__Bacteria; p__Patescibacteria; c__Saccharimonadia; o__Saccharimonadales; f__Saccharimonadaceae; g__TM7a; s__unclassified_TM7a
OTU1747	0.0	0.0	0.0	0.0	0.0	0.0	12.0	0.0	0.0	5.0	0.0	0.0	0.0	0.0	0.0	k__Bacteria; p__Proteobacteria; c__Alphaproteobacteria; o__Rhodobacterales; f__Rhodobacteraceae; g__unclassified_Rhodobacteraceae; s__uncultured_proteobacterium
OTU1748	0.0	0.0	0.0	0.0	0.0	1.0	20.0	0.0	2.0	0.0	1.0	0.0	1.0	0.0	0.0	k__Bacteria; p__Abditibacteriota; c__Abditibacteria; o__Abditibacteriales; f__Abditibacteriaceae; g__Abditibacterium; s__unclassified_Abditibacterium
OTU1749	0.0	0.0	0.0	0.0	0.0	0.0	21.0	2.0	0.0	0.0	0.0	1.0	0.0	0.0	0.0	k__Bacteria; p__Desulfobacterota; c__Desulfovibrionia; o__Desulfovibrionales; f__Desulfovibrionaceae; g__Desulfovibrio; s__unclassified_Desulfovibrio
OTU175	0.0	0.0	323.0	4.0	18.0	7.0	10.0	6.0	2.0	6.0	3.0	666.0	5.0	17.0	30.0	k__Bacteria; p__Firmicutes; c__Bacilli; o__Bacillales; f__Bacillaceae; g__Bacillus; s__Bacillus_licheniformis
OTU1750	0.0	0.0	0.0	0.0	0.0	9.0	11.0	1.0	9.0	8.0	0.0	1.0	1.0	0.0	0.0	k__Bacteria; p__Gemmatimonadota; c__Longimicrobia; o__Longimicrobiales; f__Longimicrobiaceae; g__Longimicrobium; s__Longimicrobium_terrae
OTU1751	0.0	0.0	0.0	0.0	0.0	0.0	14.0	0.0	1.0	8.0	2.0	0.0	5.0	0.0	0.0	k__Bacteria; p__unclassified_Bacteria; c__unclassified_Bacteria; o__unclassified_Bacteria; f__unclassified_Bacteria; g__unclassified_Bacteria; s__unclassified_Bacteria
OTU1752	0.0	0.0	0.0	1.0	0.0	0.0	15.0	0.0	3.0	6.0	0.0	0.0	5.0	0.0	0.0	k__Bacteria; p__Actinobacteriota; c__Thermoleophilia; o__Solirubrobacterales; f__Solirubrobacteraceae; g__Solirubrobacter; s__uncultured_actinobacterium
OTU1753	0.0	0.0	0.0	2.0	1.0	14.0	11.0	0.0	7.0	7.0	0.0	1.0	11.0	0.0	0.0	k__Bacteria; p__Acidobacteriota; c__Blastocatellia; o__Blastocatellales; f__Blastocatellaceae; g__Blastocatella; s__unclassified_Blastocatella
OTU1754	0.0	0.0	1.0	0.0	0.0	0.0	6.0	0.0	0.0	0.0	0.0	15.0	0.0	0.0	0.0	k__Bacteria; p__Proteobacteria; c__Gammaproteobacteria; o__unclassified_Gammaproteobacteria; f__uncultured_Sinobacteraceae_bacterium; g__unclassified_Gammaproteobacteria; s__unclassified_Gammaproteobacteria
OTU1755	0.0	0.0	0.0	12.0	0.0	0.0	29.0	0.0	0.0	6.0	1.0	0.0	19.0	0.0	0.0	k__Bacteria; p__Proteobacteria; c__Gammaproteobacteria; o__Burkholderiales; f__Comamonadaceae; g__Leptothrix; s__beta_proteobacterium_AAP121
OTU1756	11.0	0.0	0.0	0.0	0.0	0.0	1.0	0.0	0.0	0.0	0.0	0.0	0.0	0.0	1.0	k__Bacteria; p__Firmicutes; c__Clostridia; o__Oscillospirales; f__Oscillospiraceae; g__unclassified_Oscillospiraceae; s__unclassified_Oscillospiraceae
OTU1757	0.0	0.0	0.0	15.0	0.0	8.0	9.0	2.0	4.0	29.0	8.0	3.0	11.0	0.0	1.0	k__Bacteria; p__Actinobacteriota; c__Actinobacteria; o__Propionibacteriales; f__Nocardioidaceae; g__Nocardioides; s__Nocardioides_iriomotensis
OTU1758	0.0	0.0	0.0	4.0	0.0	0.0	6.0	0.0	0.0	4.0	0.0	0.0	6.0	0.0	0.0	k__Bacteria; p__Acidobacteriota; c__Vicinamibacteria; o__Vicinamibacterales; f__unclassified_Vicinamibacterales; g__unclassified_Vicinamibacterales; s__unclassified_Vicinamibacterales
OTU1759	0.0	0.0	0.0	7.0	0.0	0.0	14.0	0.0	0.0	3.0	0.0	0.0	1.0	0.0	0.0	k__Bacteria; p__Acidobacteriota; c__Vicinamibacteria; o__Vicinamibacterales; f__Vicinamibacteraceae; g__unclassified_Vicinamibacteraceae; s__unclassified_Vicinamibacteraceae
OTU176	0.0	105.0	807.0	0.0	92.0	0.0	0.0	0.0	1007.0	0.0	0.0	1.0	0.0	83.0	118.0	k__Bacteria; p__Firmicutes; c__Negativicutes; o__Veillonellales_Selenomonadales; f__Selenomonadaceae; g__Selenomonas; s__Selenomonas_noxia
OTU1760	0.0	0.0	0.0	0.0	0.0	1.0	0.0	16.0	0.0	0.0	1.0	0.0	4.0	0.0	0.0	k__Bacteria; p__Actinobacteriota; c__Acidimicrobiia; o__Microtrichales; f__unclassified_Microtrichales; g__unclassified_Microtrichales; s__unclassified_Microtrichales
OTU1761	0.0	0.0	0.0	0.0	0.0	1.0	0.0	1.0	0.0	11.0	1.0	0.0	1.0	0.0	0.0	k__Bacteria; p__Bdellovibrionota; c__Oligoflexia; o__0319_6G20; f__uncultured_Bacteriovorax_sp.; g__uncultured_Bacteriovorax_sp.; s__uncultured_Bacteriovorax_sp.
OTU1762	0.0	14.0	0.0	0.0	18.0	4.0	0.0	1.0	26.0	0.0	0.0	0.0	0.0	10.0	0.0	k__Bacteria; p__Firmicutes; c__Clostridia; o__Lachnospirales; f__Lachnospiraceae; g__Stomatobaculum; s__Stomatobaculum_longum
OTU1763	0.0	0.0	0.0	0.0	17.0	0.0	0.0	0.0	0.0	0.0	0.0	0.0	0.0	9.0	0.0	k__Bacteria; p__Campylobacterota; c__Campylobacteria; o__Campylobacterales; f__Campylobacteraceae; g__Campylobacter; s__Campylobacter_concisus
OTU1764	0.0	0.0	0.0	0.0	22.0	0.0	0.0	0.0	0.0	0.0	0.0	0.0	0.0	11.0	0.0	k__Bacteria; p__Firmicutes; c__Negativicutes; o__Veillonellales_Selenomonadales; f__Selenomonadaceae; g__Selenomonas; s__Selenomonas_felix
OTU1765	0.0	0.0	4.0	0.0	6.0	0.0	0.0	0.0	0.0	12.0	0.0	104.0	0.0	10.0	2.0	k__Bacteria; p__Proteobacteria; c__Gammaproteobacteria; o__Gammaproteobacteria_Incertae_Sedis; Unclassified; g__unclassified_Unknown_Family; s__uncultured_sediment_bacterium
OTU1766	0.0	0.0	0.0	1.0	1.0	0.0	13.0	0.0	1.0	14.0	0.0	0.0	3.0	0.0	0.0	k__Bacteria; p__Nitrospirota; c__Nitrospiria; o__Nitrospirales; f__Nitrospiraceae; g__Nitrospira; s__Candidatus_Nitrospira_nitrificans
OTU1767	0.0	0.0	0.0	0.0	0.0	12.0	0.0	0.0	2.0	0.0	1.0	0.0	0.0	0.0	0.0	k__Bacteria; p__Acidobacteriota; c__Blastocatellia; o__Blastocatellales; f__Blastocatellaceae; g__Blastocatella; s__Blastocatella_fastidiosa
OTU1768	0.0	0.0	0.0	0.0	0.0	29.0	0.0	0.0	4.0	0.0	0.0	1.0	3.0	0.0	0.0	k__Bacteria; p__Firmicutes; c__Clostridia; o__Oscillospirales; f__Butyricicoccaceae; g__Butyricicoccus; s__Butyricicoccus_bacterium_NLAE_zl_H55
OTU1769	0.0	0.0	0.0	0.0	0.0	7.0	0.0	0.0	0.0	0.0	0.0	0.0	2.0	0.0	0.0	k__Bacteria; p__Firmicutes; c__Bacilli; o__RF39; f__uncultured_rumen_bacterium; g__uncultured_rumen_bacterium; s__uncultured_rumen_bacterium
OTU177	82.0	4.0	0.0	0.0	4.0	0.0	0.0	0.0	0.0	0.0	0.0	0.0	0.0	6.0	0.0	k__Bacteria; p__Patescibacteria; c__Gracilibacteria; o__Absconditabacteriales__SR1; f__candidate_division_SR1_bacterium_MGEHA; g__unclassified_candidate_division_SR1_bacterium_MGEHA; s__unclassified_candidate_division_SR1_bacterium_MGEHA
OTU1770	1.0	1.0	1.0	1.0	0.0	37.0	0.0	4.0	6.0	0.0	4.0	0.0	8.0	0.0	39.0	k__Bacteria; p__Firmicutes; c__Clostridia; o__Lachnospirales; f__Lachnospiraceae; g__unclassified_Lachnospiraceae; s__Faecalimonas_umbilicata
OTU1771	10.0	0.0	0.0	0.0	0.0	3.0	0.0	0.0	0.0	0.0	0.0	0.0	0.0	0.0	18.0	k__Bacteria; p__Actinobacteriota; c__Coriobacteriia; o__Coriobacteriales; f__Eggerthellaceae; g__Enterorhabdus; s__Adlercreutzia_mucosicola
OTU1772	0.0	0.0	0.0	0.0	0.0	1.0	0.0	0.0	0.0	0.0	0.0	0.0	0.0	0.0	14.0	k__Bacteria; p__Bacteroidota; c__Bacteroidia; o__Bacteroidales; f__Muribaculaceae; g__unclassified_Muribaculaceae; s__unclassified_Muribaculaceae
OTU1773	0.0	0.0	0.0	0.0	0.0	0.0	0.0	0.0	0.0	0.0	0.0	0.0	0.0	0.0	19.0	k__Bacteria; p__Firmicutes; c__Bacilli; o__Thermoactinomycetales; f__Thermoactinomycetaceae; g__Kroppenstedtia; s__Kroppenstedtia_eburnea
OTU1774	0.0	0.0	0.0	0.0	0.0	0.0	0.0	0.0	0.0	0.0	0.0	0.0	0.0	0.0	12.0	k__Bacteria; p__Firmicutes; c__Clostridia; o__Monoglobales; f__Monoglobaceae; g__Monoglobus; s__unclassified_Monoglobus
OTU1775	7.0	0.0	0.0	0.0	0.0	0.0	0.0	0.0	0.0	0.0	0.0	0.0	0.0	0.0	14.0	k__Bacteria; p__Firmicutes; c__Clostridia; o__Oscillospirales; f__Ruminococcaceae; g__Harryflintia; s__unclassified_Harryflintia
OTU1776	0.0	0.0	0.0	0.0	0.0	0.0	0.0	0.0	0.0	0.0	0.0	1.0	0.0	0.0	11.0	k__Bacteria; p__Firmicutes; c__Clostridia; o__Clostridia_UCG_014; f__uncultured_rumen_bacterium; g__uncultured_rumen_bacterium; s__uncultured_rumen_bacterium
OTU1777	0.0	0.0	0.0	0.0	0.0	0.0	0.0	0.0	0.0	0.0	0.0	0.0	0.0	0.0	11.0	k__Archaea; p__unclassified_Archaea; c__unclassified_Archaea; o__unclassified_Archaea; f__unclassified_Archaea; g__unclassified_Archaea; s__unclassified_Archaea
OTU1778	0.0	0.0	0.0	0.0	0.0	0.0	0.0	0.0	0.0	0.0	0.0	0.0	0.0	0.0	12.0	k__Archaea; p__Nanoarchaeota; c__Nanoarchaeia; o__Woesearchaeales; f__unclassified_Woesearchaeales; g__unclassified_Woesearchaeales; s__unclassified_Woesearchaeales
OTU1779	0.0	0.0	0.0	0.0	0.0	0.0	0.0	0.0	0.0	0.0	0.0	0.0	0.0	0.0	20.0	k__Bacteria; p__Bacteroidota; c__Bacteroidia; o__Bacteroidales; f__Muribaculaceae; g__unclassified_Muribaculaceae; s__unclassified_Muribaculaceae
OTU178	0.0	35.0	69.0	0.0	408.0	0.0	0.0	19.0	0.0	1.0	0.0	0.0	0.0	431.0	10.0	k__Bacteria; p__Bacteroidota; c__Bacteroidia; o__Bacteroidales; f__Prevotellaceae; g__Prevotella_7; s__Prevotella_veroralis
OTU1780	8.0	0.0	0.0	0.0	0.0	1.0	0.0	0.0	0.0	0.0	0.0	0.0	0.0	0.0	14.0	k__Bacteria; p__Firmicutes; c__Clostridia; o__Lachnospirales; f__Lachnospiraceae; g__unclassified_Lachnospiraceae; s__unclassified_Lachnospiraceae
OTU1781	0.0	0.0	0.0	0.0	0.0	0.0	0.0	0.0	0.0	0.0	0.0	19.0	0.0	0.0	12.0	k__Bacteria; p__Gemmatimonadota; c__Gemmatimonadetes; o__Gemmatimonadales; f__Gemmatimonadaceae; g__unclassified_Gemmatimonadaceae; s__uncultured_actinobacterium
OTU1782	4.0	0.0	0.0	0.0	0.0	0.0	0.0	0.0	0.0	0.0	0.0	0.0	0.0	0.0	7.0	k__Bacteria; p__Firmicutes; c__Bacilli; o__RF39; f__uncultured_rumen_bacterium; g__uncultured_rumen_bacterium; s__uncultured_rumen_bacterium
OTU1783	16.0	0.0	0.0	0.0	0.0	0.0	0.0	0.0	0.0	0.0	0.0	0.0	0.0	0.0	10.0	k__Bacteria; p__Firmicutes; c__Clostridia; o__Lachnospirales; f__Lachnospiraceae; g__unclassified_Lachnospiraceae; s__unclassified_Lachnospiraceae
OTU1784	0.0	0.0	0.0	25.0	0.0	0.0	0.0	0.0	0.0	0.0	0.0	1.0	0.0	0.0	27.0	k__Bacteria; p__Actinobacteriota; c__Acidimicrobiia; o__Microtrichales; f__Ilumatobacteraceae; g__unclassified_Ilumatobacteraceae; s__unclassified_Ilumatobacteraceae
OTU1785	0.0	0.0	0.0	8.0	0.0	0.0	16.0	0.0	0.0	28.0	0.0	0.0	11.0	0.0	1.0	k__Bacteria; p__Actinobacteriota; c__Thermoleophilia; o__Gaiellales; f__Gaiellaceae; g__Gaiella; s__Gaiella_occulta
OTU1786	0.0	0.0	1.0	0.0	0.0	0.0	0.0	0.0	0.0	0.0	0.0	53.0	0.0	0.0	3.0	k__Bacteria; p__Desulfobacterota; c__Desulfobulbia; o__Desulfobulbales; f__Desulfocapsaceae; g__Desulforhopalus; s__unclassified_Desulforhopalus
OTU1787	11.0	0.0	0.0	0.0	0.0	2.0	0.0	0.0	1.0	0.0	0.0	0.0	0.0	1.0	0.0	k__Bacteria; p__Firmicutes; c__Clostridia; o__Lachnospirales; f__Lachnospiraceae; g__unclassified_Lachnospiraceae; s__unclassified_Lachnospiraceae
OTU1788	13.0	0.0	0.0	0.0	0.0	0.0	0.0	0.0	1.0	0.0	0.0	0.0	0.0	0.0	0.0	k__Bacteria; p__Firmicutes; c__Clostridia; o__Oscillospirales; f__Ruminococcaceae; g__unclassified_Ruminococcaceae; s__unclassified_Ruminococcaceae
OTU1789	14.0	0.0	0.0	0.0	0.0	0.0	0.0	0.0	0.0	0.0	0.0	0.0	0.0	0.0	0.0	k__Bacteria; p__Firmicutes; c__Clostridia; o__Lachnospirales; f__Lachnospiraceae; g__Lachnospiraceae_NK4A136_group; s__Clostridium_sp._Clone_27
OTU179	0.0	0.0	0.0	0.0	0.0	0.0	0.0	110.0	0.0	0.0	0.0	0.0	0.0	0.0	0.0	k__Bacteria; p__Spirochaetota; c__Spirochaetia; o__Spirochaetales; f__Spirochaetaceae; g__Treponema; s__Treponema_sp._feline_oral_taxon_144
OTU1790	10.0	0.0	0.0	0.0	0.0	0.0	0.0	0.0	0.0	0.0	0.0	0.0	0.0	0.0	0.0	k__Bacteria; p__Firmicutes; c__Clostridia; o__Clostridia_UCG_014; f__unclassified_Clostridia_UCG_014; g__unclassified_Clostridia_UCG_014; s__unclassified_Clostridia_UCG_014
OTU1791	19.0	0.0	0.0	0.0	0.0	0.0	0.0	0.0	0.0	0.0	0.0	0.0	0.0	0.0	0.0	k__Bacteria; p__Firmicutes; c__Clostridia; o__Lachnospirales; f__Lachnospiraceae; g__unclassified_Lachnospiraceae; s__unclassified_Lachnospiraceae
OTU1792	11.0	11.0	0.0	0.0	0.0	0.0	0.0	0.0	0.0	0.0	0.0	0.0	0.0	0.0	0.0	k__Bacteria; p__Bacteroidota; c__Bacteroidia; o__Flavobacteriales; f__Flavobacteriaceae; g__Capnocytophaga; s__Capnocytophaga_sputigena
OTU1793	14.0	0.0	0.0	0.0	0.0	0.0	0.0	0.0	0.0	0.0	0.0	0.0	0.0	0.0	0.0	k__Bacteria; p__Firmicutes; c__Clostridia; o__Clostridia_UCG_014; f__uncultured_rumen_bacterium; g__uncultured_rumen_bacterium; s__uncultured_rumen_bacterium
OTU1794	20.0	0.0	0.0	0.0	0.0	0.0	0.0	0.0	0.0	0.0	0.0	0.0	0.0	0.0	9.0	k__Bacteria; p__Firmicutes; c__Clostridia; o__Lachnospirales; f__Lachnospiraceae; g__GCA_900066575; s__unclassified_GCA_900066575
OTU1795	10.0	0.0	0.0	0.0	0.0	0.0	0.0	0.0	0.0	0.0	0.0	0.0	0.0	0.0	0.0	k__Bacteria; p__Firmicutes; c__Clostridia; o__Peptostreptococcales_Tissierellales; f__Anaerovoracaceae; g__unclassified_Anaerovoracaceae; s__unclassified_Anaerovoracaceae
OTU1796	22.0	0.0	0.0	4.0	1.0	0.0	0.0	0.0	0.0	0.0	1.0	0.0	0.0	0.0	2.0	k__Bacteria; p__Firmicutes; c__Clostridia; o__Lachnospirales; f__Lachnospiraceae; g__unclassified_Lachnospiraceae; s__unclassified_Lachnospiraceae
OTU1797	0.0	0.0	0.0	14.0	0.0	0.0	0.0	0.0	0.0	4.0	0.0	0.0	6.0	0.0	0.0	k__Bacteria; p__Gemmatimonadota; c__Longimicrobia; o__Longimicrobiales; f__Longimicrobiaceae; g__unclassified_Longimicrobiaceae; s__unclassified_Longimicrobiaceae
OTU1798	0.0	0.0	0.0	5.0	0.0	0.0	0.0	1.0	0.0	15.0	0.0	1.0	9.0	0.0	0.0	k__Bacteria; p__unclassified_Bacteria; c__unclassified_Bacteria; o__unclassified_Bacteria; f__unclassified_Bacteria; g__unclassified_Bacteria; s__unclassified_Bacteria
OTU1799	0.0	0.0	0.0	8.0	0.0	1.0	6.0	0.0	1.0	2.0	3.0	0.0	9.0	0.0	0.0	k__Bacteria; p__Actinobacteriota; c__Thermoleophilia; o__Solirubrobacterales; f__67_14; g__unclassified_67_14; s__unclassified_67_14
OTU18	18.0	16.0	1273.0	104.0	239.0	54.0	58.0	84.0	28.0	135.0	349.0	1381.0	3.0	201.0	137.0	k__Bacteria; p__Proteobacteria; c__Gammaproteobacteria; o__Burkholderiales; f__Comamonadaceae; g__Paucibacter; s__Cenchrus_americanus
OTU180	298.0	0.0	0.0	0.0	0.0	80.0	0.0	1.0	9.0	0.0	2.0	2.0	6.0	0.0	111.0	k__Bacteria; p__Bacteroidota; c__Bacteroidia; o__Bacteroidales; f__Muribaculaceae; g__unclassified_Muribaculaceae; s__unclassified_Muribaculaceae
OTU1800	0.0	0.0	0.0	0.0	0.0	0.0	0.0	0.0	3.0	32.0	1.0	0.0	8.0	0.0	0.0	k__Bacteria; p__Actinobacteriota; c__Acidimicrobiia; o__Microtrichales; f__unclassified_Microtrichales; g__unclassified_Microtrichales; s__unclassified_Microtrichales
OTU1801	0.0	0.0	0.0	1.0	0.0	0.0	3.0	1.0	0.0	23.0	0.0	0.0	11.0	0.0	0.0	k__Bacteria; p__Armatimonadota; c__Armatimonadia; o__Armatimonadales; f__Armatimonadaceae; g__Armatimonas; s__Armatimonas_rosea
OTU1802	0.0	0.0	0.0	0.0	0.0	0.0	0.0	0.0	0.0	9.0	0.0	0.0	4.0	0.0	0.0	k__Bacteria; p__Patescibacteria; c__Saccharimonadia; o__Saccharimonadales; f__uncultured_Candidatus_Saccharibacteria_bacterium; g__uncultured_Candidatus_Saccharibacteria_bacterium; s__uncultured_Candidatus_Saccharibacteria_bacterium
OTU1803	0.0	0.0	0.0	0.0	0.0	1.0	0.0	1.0	1.0	13.0	9.0	0.0	4.0	0.0	0.0	k__Bacteria; p__Bacteroidota; c__Bacteroidia; o__Chitinophagales; f__Chitinophagaceae; g__Flavisolibacter; s__Flavisolibacter_carri
OTU1804	0.0	0.0	0.0	1.0	0.0	0.0	7.0	0.0	0.0	13.0	0.0	0.0	4.0	0.0	0.0	k__Bacteria; p__Sumerlaeota; c__Sumerlaeia; o__Sumerlaeales; f__Sumerlaeaceae; g__Sumerlaea; s__unclassified_Sumerlaea
OTU1805	0.0	0.0	0.0	14.0	0.0	2.0	3.0	0.0	0.0	16.0	0.0	0.0	11.0	0.0	0.0	k__Bacteria; p__unclassified_Bacteria; c__unclassified_Bacteria; o__unclassified_Bacteria; f__unclassified_Bacteria; g__unclassified_Bacteria; s__unclassified_Bacteria
OTU1806	0.0	0.0	0.0	0.0	0.0	0.0	0.0	0.0	0.0	10.0	0.0	0.0	1.0	0.0	0.0	k__Bacteria; p__Proteobacteria; c__Alphaproteobacteria; o__Azospirillales; f__Azospirillaceae; g__Skermanella; s__unclassified_Skermanella
OTU1807	0.0	0.0	0.0	0.0	0.0	0.0	0.0	0.0	0.0	7.0	0.0	0.0	1.0	0.0	0.0	k__Bacteria; p__unclassified_Bacteria; c__unclassified_Bacteria; o__unclassified_Bacteria; f__unclassified_Bacteria; g__unclassified_Bacteria; s__unclassified_Bacteria
OTU1808	0.0	0.0	1.0	0.0	0.0	0.0	0.0	0.0	0.0	1.0	0.0	36.0	0.0	0.0	1.0	k__Bacteria; p__Actinobacteriota; c__Acidimicrobiia; o__Actinomarinales; f__unclassified_Actinomarinales; g__unclassified_Actinomarinales; s__unclassified_Actinomarinales
OTU1809	0.0	0.0	2.0	0.0	0.0	0.0	0.0	0.0	0.0	8.0	0.0	36.0	0.0	0.0	0.0	k__Bacteria; p__Proteobacteria; c__Gammaproteobacteria; o__Chromatiales; f__Sedimenticolaceae; g__Candidatus_Thiodiazotropha; s__thiotrophic_gammaproteobacterial_endosymbiont_of_Lucinoma_aff._kazani
OTU181	0.0	0.0	0.0	54.0	0.0	0.0	46.0	0.0	0.0	185.0	2.0	0.0	25.0	0.0	0.0	k__Bacteria; p__Verrucomicrobiota; c__Verrucomicrobiae; o__Verrucomicrobiales; f__Rubritaleaceae; g__Luteolibacter; s__Luteolibacter_flavescens
OTU1810	1.0	0.0	1.0	0.0	0.0	0.0	0.0	0.0	0.0	0.0	0.0	28.0	0.0	0.0	0.0	k__Bacteria; p__Nitrospirota; c__Thermodesulfovibrionia; o__unclassified_Thermodesulfovibrionia; f__uncultured_Nitrospirae_bacterium; g__unclassified_Thermodesulfovibrionia; s__unclassified_Thermodesulfovibrionia
OTU1811	0.0	0.0	2.0	0.0	0.0	0.0	0.0	0.0	0.0	0.0	0.0	11.0	0.0	0.0	0.0	k__Bacteria; p__Spirochaetota; c__Spirochaetia; o__Spirochaetales; f__Spirochaetaceae; g__unclassified_Spirochaetaceae; s__unclassified_Spirochaetaceae
OTU1812	0.0	0.0	1.0	0.0	0.0	0.0	0.0	0.0	0.0	8.0	0.0	50.0	0.0	0.0	0.0	k__Bacteria; p__Desulfobacterota; c__Desulfobacteria; o__Desulfobacterales; f__Desulfosarcinaceae; g__Sva0081_sediment_group; s__delta_proteobacterium_PSCGC_5451
OTU1813	0.0	0.0	0.0	13.0	0.0	0.0	0.0	0.0	0.0	0.0	0.0	0.0	0.0	0.0	0.0	k__Bacteria; p__Myxococcota; c__Myxococcia; o__Myxococcales; f__Myxococcaceae; g__P3OB_42; s__unclassified_P3OB_42
OTU1814	0.0	0.0	0.0	14.0	0.0	1.0	2.0	0.0	1.0	2.0	1.0	0.0	3.0	0.0	0.0	k__Bacteria; p__Actinobacteriota; c__Thermoleophilia; o__Solirubrobacterales; f__Solirubrobacteraceae; g__unclassified_Solirubrobacteraceae; s__unclassified_Solirubrobacteraceae
OTU1815	0.0	0.0	0.0	18.0	0.0	0.0	0.0	0.0	0.0	0.0	0.0	0.0	0.0	0.0	0.0	k__Bacteria; p__Proteobacteria; c__Alphaproteobacteria; o__Acetobacterales; f__Acetobacteraceae; g__Craurococcus_Caldovatus; s__Craurococcus_sp._HM28_1
OTU1816	0.0	0.0	0.0	21.0	0.0	2.0	0.0	0.0	1.0	0.0	2.0	1.0	0.0	0.0	0.0	k__Bacteria; p__Sumerlaeota; c__Sumerlaeia; o__Sumerlaeales; f__Sumerlaeaceae; g__Sumerlaea; s__unclassified_Sumerlaea
OTU1817	0.0	0.0	0.0	20.0	0.0	1.0	0.0	1.0	1.0	0.0	1.0	0.0	1.0	0.0	0.0	k__Bacteria; p__Myxococcota; c__Polyangia; o__Polyangiales; f__Sandaracinaceae; g__unclassified_Sandaracinaceae; s__unclassified_Sandaracinaceae
OTU1818	0.0	0.0	0.0	44.0	0.0	0.0	0.0	0.0	0.0	0.0	0.0	0.0	0.0	0.0	0.0	k__Bacteria; p__Firmicutes; c__Bacilli; o__Paenibacillales; f__Paenibacillaceae; g__unclassified_Paenibacillaceae; s__uncultured_compost_bacterium
OTU1819	0.0	0.0	0.0	15.0	0.0	2.0	0.0	0.0	1.0	0.0	2.0	1.0	1.0	0.0	0.0	k__Bacteria; p__Actinobacteriota; c__Thermoleophilia; o__Solirubrobacterales; f__67_14; g__unclassified_67_14; s__unclassified_67_14
OTU182	162.0	0.0	0.0	0.0	0.0	0.0	0.0	0.0	0.0	0.0	0.0	0.0	0.0	0.0	77.0	k__Bacteria; p__Firmicutes; c__Bacilli; o__RF39; f__uncultured_rumen_bacterium; g__uncultured_rumen_bacterium; s__uncultured_rumen_bacterium
OTU1820	0.0	0.0	0.0	12.0	0.0	0.0	0.0	0.0	0.0	0.0	0.0	0.0	2.0	0.0	0.0	k__Bacteria; p__Gemmatimonadota; c__Longimicrobia; o__Longimicrobiales; f__Longimicrobiaceae; g__unclassified_Longimicrobiaceae; s__unclassified_Longimicrobiaceae
OTU1821	3.0	0.0	1.0	42.0	0.0	18.0	24.0	3.0	17.0	11.0	6.0	5.0	33.0	0.0	1.0	k__Bacteria; p__Proteobacteria; c__Alphaproteobacteria; o__Sphingomonadales; f__Sphingomonadaceae; g__Ellin6055; s__Ellin6055_bacterium_Ellin6055
OTU1822	0.0	0.0	0.0	11.0	0.0	0.0	7.0	0.0	4.0	4.0	0.0	0.0	4.0	0.0	0.0	k__Bacteria; p__Proteobacteria; c__Alphaproteobacteria; o__Caulobacterales; f__Caulobacteraceae; g__PMMR1; s__Caulobacter_sp._JM6
OTU1823	0.0	0.0	0.0	32.0	0.0	1.0	16.0	0.0	4.0	0.0	9.0	0.0	9.0	0.0	0.0	k__Bacteria; p__Proteobacteria; c__Alphaproteobacteria; o__Rhizobiales; f__unclassified_Rhizobiales; g__unclassified_Rhizobiales; s__unclassified_Rhizobiales
OTU1824	0.0	0.0	0.0	15.0	0.0	0.0	0.0	0.0	3.0	1.0	0.0	0.0	1.0	0.0	0.0	k__Bacteria; p__Actinobacteriota; c__Acidimicrobiia; o__Microtrichales; f__unclassified_Microtrichales; g__unclassified_Microtrichales; s__unclassified_Microtrichales
OTU1825	0.0	0.0	0.0	18.0	0.0	1.0	0.0	0.0	0.0	0.0	0.0	0.0	1.0	0.0	0.0	k__Bacteria; p__Myxococcota; c__Myxococcia; o__Myxococcales; f__Anaeromyxobacteraceae; g__Anaeromyxobacter; s__unclassified_Anaeromyxobacter
OTU1826	0.0	0.0	0.0	21.0	0.0	0.0	0.0	0.0	0.0	0.0	0.0	0.0	2.0	0.0	0.0	k__Bacteria; p__Firmicutes; c__Bacilli; o__Paenibacillales; f__Paenibacillaceae; g__Paenibacillus; s__unclassified_Paenibacillus
OTU1827	0.0	0.0	0.0	8.0	0.0	2.0	10.0	0.0	0.0	7.0	0.0	0.0	4.0	0.0	0.0	k__Bacteria; p__Acidobacteriota; c__Holophagae; o__Subgroup_7; f__uncultured_Acidobacteria_bacterium; g__uncultured_Acidobacteria_bacterium; s__uncultured_Acidobacteria_bacterium
OTU1828	0.0	0.0	0.0	8.0	0.0	1.0	0.0	0.0	0.0	2.0	0.0	0.0	0.0	0.0	0.0	k__Bacteria; p__Proteobacteria; c__Alphaproteobacteria; o__Sphingomonadales; f__Sphingomonadaceae; g__Sphingomonas; s__Sphingomonas_sp._TSK_1
OTU1829	0.0	0.0	0.0	8.0	0.0	0.0	1.0	0.0	0.0	2.0	0.0	0.0	0.0	0.0	0.0	k__Bacteria; p__Patescibacteria; c__Saccharimonadia; o__Saccharimonadales; f__LWQ8; g__unclassified_LWQ8; s__unclassified_LWQ8
OTU183	0.0	0.0	0.0	140.0	0.0	15.0	126.0	1.0	20.0	226.0	30.0	0.0	118.0	0.0	0.0	k__Bacteria; p__Actinobacteriota; c__Thermoleophilia; o__Gaiellales; f__Gaiellaceae; g__Gaiella; s__Gaiella_occulta
OTU1830	0.0	0.0	0.0	0.0	0.0	0.0	0.0	0.0	0.0	0.0	0.0	10.0	0.0	0.0	0.0	k__Bacteria; p__Planctomycetota; c__Phycisphaerae; o__MSBL9; f__SG8_4; g__unclassified_SG8_4; s__unclassified_SG8_4
OTU1831	0.0	0.0	0.0	0.0	0.0	0.0	0.0	0.0	0.0	0.0	0.0	14.0	0.0	0.0	0.0	k__Bacteria; p__unclassified_Bacteria; c__unclassified_Bacteria; o__unclassified_Bacteria; f__unclassified_Bacteria; g__unclassified_Bacteria; s__unclassified_Bacteria
OTU1832	0.0	0.0	2.0	0.0	0.0	0.0	0.0	0.0	0.0	4.0	0.0	37.0	0.0	0.0	0.0	k__Bacteria; p__Proteobacteria; c__Gammaproteobacteria; o__Steroidobacterales; f__Woeseiaceae; g__unclassified_Woeseiaceae; s__unclassified_Woeseiaceae
OTU1833	0.0	0.0	0.0	0.0	0.0	0.0	0.0	0.0	0.0	0.0	0.0	17.0	0.0	0.0	0.0	k__Bacteria; p__Proteobacteria; c__Alphaproteobacteria; o__unclassified_Alphaproteobacteria; f__uncultured_Rhodobacteraceae_bacterium; g__unclassified_Alphaproteobacteria; s__unclassified_Alphaproteobacteria
OTU1834	0.0	0.0	2.0	0.0	0.0	0.0	0.0	0.0	0.0	0.0	0.0	28.0	0.0	0.0	1.0	k__Bacteria; p__Gemmatimonadota; c__Gemmatimonadetes; o__Gemmatimonadales; f__Gemmatimonadaceae; g__unclassified_Gemmatimonadaceae; s__uncultured_actinobacterium
OTU1835	0.0	0.0	0.0	0.0	0.0	0.0	0.0	0.0	0.0	0.0	0.0	15.0	0.0	0.0	0.0	k__Bacteria; p__Proteobacteria; c__Gammaproteobacteria; o__Ga0077536; f__uncultured_gamma_proteobacterium; g__uncultured_gamma_proteobacterium; s__uncultured_gamma_proteobacterium
OTU1836	0.0	0.0	0.0	0.0	0.0	0.0	0.0	0.0	0.0	0.0	0.0	40.0	0.0	0.0	0.0	k__Bacteria; p__Proteobacteria; c__Alphaproteobacteria; o__Rhizobiales; f__Rhizobiales_Incertae_Sedis; g__Anderseniella; s__alpha_proteobacterium_AP_21
OTU1837	0.0	0.0	9.0	0.0	0.0	0.0	0.0	0.0	0.0	0.0	0.0	192.0	0.0	0.0	4.0	k__Bacteria; p__Proteobacteria; c__Gammaproteobacteria; o__B2M28; f__uncultured_gamma_proteobacterium; g__uncultured_gamma_proteobacterium; s__uncultured_gamma_proteobacterium
OTU1838	0.0	0.0	3.0	0.0	0.0	0.0	0.0	0.0	0.0	0.0	0.0	117.0	2.0	0.0	1.0	k__Bacteria; p__Proteobacteria; c__Gammaproteobacteria; o__Steroidobacterales; f__Woeseiaceae; g__Woeseia; s__unclassified_Woeseia
OTU1839	0.0	0.0	0.0	0.0	0.0	0.0	0.0	0.0	0.0	0.0	0.0	19.0	0.0	0.0	0.0	k__Bacteria; p__unclassified_Bacteria; c__unclassified_Bacteria; o__unclassified_Bacteria; f__unclassified_Bacteria; g__unclassified_Bacteria; s__unclassified_Bacteria
OTU184	0.0	0.0	0.0	113.0	0.0	2.0	96.0	0.0	1.0	145.0	13.0	0.0	79.0	0.0	0.0	k__Bacteria; p__Bacteroidota; c__Bacteroidia; o__Chitinophagales; f__Chitinophagaceae; g__Terrimonas; s__Hypsibius_dujardini
OTU1840	0.0	0.0	0.0	0.0	0.0	0.0	0.0	0.0	0.0	0.0	0.0	15.0	0.0	0.0	0.0	k__Bacteria; p__Bacteroidota; c__Bacteroidia; o__Bacteroidales; f__SB_5; g__unclassified_SB_5; s__unclassified_SB_5
OTU1841	0.0	0.0	0.0	0.0	0.0	0.0	0.0	0.0	0.0	0.0	0.0	14.0	0.0	0.0	2.0	k__Bacteria; p__Proteobacteria; c__Gammaproteobacteria; o__unclassified_Gammaproteobacteria; f__unclassified_Gammaproteobacteria; g__unclassified_Gammaproteobacteria; s__unclassified_Gammaproteobacteria
OTU1842	0.0	2.0	0.0	0.0	1.0	0.0	0.0	4.0	0.0	6.0	1.0	12.0	0.0	0.0	1.0	k__Bacteria; p__Bacteroidota; c__Bacteroidia; o__Bacteroidales; f__Bacteroidaceae; g__Bacteroides; s__Phocaeicola_coprocola
OTU1843	0.0	0.0	0.0	0.0	0.0	0.0	14.0	0.0	0.0	5.0	0.0	5.0	0.0	0.0	0.0	k__Bacteria; p__Bacteroidota; c__Bacteroidia; o__Bacteroidales; f__Rikenellaceae; g__Alistipes; s__Alistipes_massiliensis
OTU1844	0.0	0.0	0.0	0.0	0.0	0.0	0.0	0.0	0.0	12.0	0.0	16.0	0.0	0.0	1.0	k__Bacteria; p__Fusobacteriota; c__Fusobacteriia; o__Fusobacteriales; f__Fusobacteriaceae; g__Propionigenium; s__Propionigenium_maris
OTU1845	0.0	13.0	0.0	0.0	0.0	0.0	0.0	0.0	0.0	0.0	0.0	0.0	0.0	0.0	0.0	k__Bacteria; p__Firmicutes; c__Clostridia; o__Christensenellales; f__Christensenellaceae; g__Christensenellaceae_R_7_group; s__Christensenellaceae_R_7_group_bacterium_AC2043
OTU1846	0.0	11.0	0.0	0.0	0.0	0.0	0.0	0.0	0.0	0.0	0.0	0.0	0.0	0.0	0.0	k__Bacteria; p__Firmicutes; c__Clostridia; o__Lachnospirales; f__Lachnospiraceae; g__Lachnoclostridium; s__Candidatus_Dorea_massiliensis_AP6
OTU1847	0.0	14.0	0.0	0.0	0.0	0.0	0.0	0.0	0.0	0.0	0.0	0.0	0.0	0.0	0.0	k__Bacteria; p__Patescibacteria; c__Saccharimonadia; o__Saccharimonadales; f__Saccharimonadaceae; g__Candidatus_Saccharimonas; s__unclassified_Candidatus_Saccharimonas
OTU1848	0.0	0.0	0.0	0.0	0.0	0.0	0.0	0.0	0.0	22.0	0.0	0.0	0.0	0.0	0.0	k__Bacteria; p__Planctomycetota; c__Planctomycetes; o__Gemmatales; f__Gemmataceae; g__Gemmata; s__unclassified_Gemmata
OTU1849	0.0	0.0	0.0	0.0	0.0	0.0	0.0	0.0	0.0	15.0	0.0	0.0	0.0	0.0	0.0	k__Bacteria; p__Firmicutes; c__Bacilli; o__Paenibacillales; f__Paenibacillaceae; g__Paenibacillus; s__Paenibacillus_thermoaerophilus
OTU185	0.0	0.0	0.0	56.0	0.0	0.0	69.0	2.0	0.0	94.0	2.0	0.0	88.0	0.0	0.0	k__Bacteria; p__Proteobacteria; c__Alphaproteobacteria; o__Sphingomonadales; f__Sphingomonadaceae; g__Blastomonas; s__Blastomonas_natatoria
OTU1850	0.0	0.0	0.0	0.0	0.0	0.0	0.0	0.0	0.0	15.0	0.0	0.0	0.0	0.0	0.0	k__Bacteria; p__Verrucomicrobiota; c__Verrucomicrobiae; o__Pedosphaerales; f__Pedosphaeraceae; g__unclassified_Pedosphaeraceae; s__unclassified_Pedosphaeraceae
OTU1851	0.0	0.0	0.0	0.0	0.0	0.0	0.0	0.0	0.0	15.0	0.0	0.0	1.0	0.0	0.0	k__Bacteria; p__Abditibacteriota; c__Abditibacteria; o__Abditibacteriales; f__Abditibacteriaceae; g__Abditibacterium; s__Abditibacterium_utsteinense
OTU1852	0.0	0.0	0.0	0.0	0.0	2.0	0.0	0.0	3.0	26.0	5.0	0.0	1.0	0.0	0.0	k__Bacteria; p__Planctomycetota; c__Phycisphaerae; o__Tepidisphaerales; f__Tepidisphaeraceae; g__Tepidisphaera; s__Tepidisphaera_mucosa
OTU1853	0.0	0.0	0.0	0.0	0.0	0.0	5.0	0.0	0.0	25.0	0.0	0.0	12.0	0.0	0.0	k__Bacteria; p__Gemmatimonadota; c__Gemmatimonadetes; o__Gemmatimonadales; f__Gemmatimonadaceae; g__unclassified_Gemmatimonadaceae; s__unclassified_Gemmatimonadaceae
OTU1854	0.0	0.0	0.0	0.0	0.0	0.0	2.0	0.0	0.0	19.0	0.0	0.0	3.0	0.0	0.0	k__Bacteria; p__Actinobacteriota; c__Actinobacteria; o__0319_7L14; f__uncultured_actinobacterium; g__uncultured_actinobacterium; s__uncultured_actinobacterium
OTU1855	0.0	0.0	0.0	0.0	0.0	0.0	0.0	0.0	0.0	13.0	0.0	0.0	0.0	0.0	0.0	k__Bacteria; p__Verrucomicrobiota; c__Omnitrophia; o__Omnitrophales; f__Omnitrophaceae; g__Candidatus_Omnitrophus; s__unclassified_Candidatus_Omnitrophus
OTU1856	0.0	0.0	0.0	0.0	0.0	0.0	0.0	0.0	0.0	12.0	0.0	0.0	0.0	0.0	0.0	k__Bacteria; p__Patescibacteria; c__Gracilibacteria; o__Candidatus_Peregrinibacteria; f__unclassified_Candidatus_Peregrinibacteria; g__unclassified_Candidatus_Peregrinibacteria; s__unclassified_Candidatus_Peregrinibacteria
OTU1857	0.0	0.0	0.0	11.0	0.0	0.0	0.0	0.0	0.0	9.0	1.0	0.0	5.0	0.0	0.0	k__Bacteria; p__Proteobacteria; c__Gammaproteobacteria; o__Burkholderiales; f__Oxalobacteraceae; g__Noviherbaspirillum; s__Noviherbaspirillum_agri
OTU1858	0.0	0.0	0.0	1.0	0.0	3.0	0.0	0.0	1.0	31.0	0.0	2.0	4.0	0.0	0.0	k__Bacteria; p__Bacteroidota; c__Bacteroidia; o__Chitinophagales; f__Chitinophagaceae; g__Flavisolibacter; s__Flavisolibacter_ginsengisoli
OTU1859	0.0	0.0	0.0	0.0	0.0	0.0	0.0	0.0	0.0	9.0	0.0	0.0	1.0	0.0	0.0	k__Bacteria; p__unclassified_Bacteria; c__unclassified_Bacteria; o__unclassified_Bacteria; f__unclassified_Bacteria; g__unclassified_Bacteria; s__unclassified_Bacteria
OTU186	0.0	43.0	0.0	574.0	330.0	0.0	0.0	157.0	16.0	0.0	0.0	0.0	0.0	215.0	12.0	k__Bacteria; p__Spirochaetota; c__Spirochaetia; o__Spirochaetales; f__Spirochaetaceae; g__Treponema; s__Treponema_genomosp._P1
OTU1860	0.0	0.0	0.0	0.0	0.0	0.0	0.0	0.0	0.0	34.0	1.0	0.0	6.0	0.0	0.0	k__Bacteria; p__Planctomycetota; c__Planctomycetes; o__Gemmatales; f__Gemmataceae; g__Fimbriiglobus; s__unclassified_Fimbriiglobus
OTU1861	0.0	0.0	0.0	0.0	0.0	0.0	0.0	0.0	1.0	15.0	1.0	0.0	1.0	0.0	0.0	k__Bacteria; p__Proteobacteria; c__Alphaproteobacteria; o__Sphingomonadales; f__Sphingomonadaceae; g__Sphingomonas; s__Sphingomonas_sp._URHD0057
OTU1862	0.0	0.0	0.0	0.0	0.0	0.0	4.0	0.0	0.0	12.0	0.0	0.0	2.0	0.0	0.0	k__Bacteria; p__Actinobacteriota; c__Thermoleophilia; o__Solirubrobacterales; f__67_14; g__unclassified_67_14; s__unclassified_67_14
OTU1863	0.0	0.0	0.0	0.0	0.0	1.0	0.0	0.0	0.0	13.0	0.0	0.0	2.0	0.0	0.0	k__Bacteria; p__Firmicutes; c__Bacilli; o__Paenibacillales; f__Paenibacillaceae; g__Paenibacillus; s__Paenibacillus_chondroitinus
OTU1864	0.0	0.0	0.0	0.0	0.0	0.0	0.0	0.0	0.0	0.0	8.0	0.0	0.0	0.0	0.0	k__Bacteria; p__Bacteroidota; c__Bacteroidia; o__Flavobacteriales; f__Cryomorphaceae; g__unclassified_Cryomorphaceae; s__unclassified_Cryomorphaceae
OTU1865	0.0	0.0	0.0	0.0	0.0	11.0	0.0	0.0	13.0	0.0	20.0	0.0	5.0	0.0	0.0	k__Bacteria; p__Firmicutes; c__Bacilli; o__Paenibacillales; f__Paenibacillaceae; g__Paenibacillus; s__Paenibacillus_sp._LP69
OTU1866	0.0	0.0	0.0	0.0	0.0	3.0	0.0	0.0	10.0	0.0	30.0	0.0	4.0	0.0	0.0	k__Bacteria; p__Actinobacteriota; c__Thermoleophilia; o__Solirubrobacterales; f__Solirubrobacteraceae; g__Conexibacter; s__Conexibacter_woesei
OTU1867	0.0	0.0	0.0	0.0	0.0	1.0	0.0	2.0	7.0	0.0	29.0	0.0	6.0	0.0	0.0	k__Bacteria; p__Proteobacteria; c__Alphaproteobacteria; o__Tistrellales; f__Geminicoccaceae; g__unclassified_Geminicoccaceae; s__unclassified_Geminicoccaceae
OTU1868	0.0	0.0	0.0	0.0	0.0	0.0	0.0	2.0	1.0	0.0	8.0	1.0	0.0	0.0	0.0	k__Bacteria; p__Firmicutes; c__Bacilli; o__RF39; f__unclassified_RF39; g__unclassified_RF39; s__unclassified_RF39
OTU1869	0.0	0.0	0.0	0.0	0.0	7.0	0.0	2.0	16.0	0.0	39.0	0.0	8.0	0.0	0.0	k__Bacteria; p__Proteobacteria; c__Alphaproteobacteria; o__Rhizobiales; f__unclassified_Rhizobiales; g__uncultured_Alphaproteobacteria_bacterium; s__unclassified_Rhizobiales
OTU187	0.0	0.0	1.0	1.0	0.0	0.0	0.0	0.0	0.0	0.0	0.0	360.0	0.0	0.0	16.0	k__Bacteria; p__Firmicutes; c__Clostridia; o__Oscillospirales; f__Ruminococcaceae; g__Ruminococcus; s__unclassified_Ruminococcus
OTU1870	0.0	0.0	0.0	0.0	0.0	4.0	0.0	0.0	3.0	0.0	25.0	0.0	2.0	0.0	0.0	k__Bacteria; p__Actinobacteriota; c__Acidimicrobiia; o__Microtrichales; f__Ilumatobacteraceae; g__unclassified_Ilumatobacteraceae; s__uncultured_Acidimicrobiaceae_bacterium
OTU1871	0.0	0.0	0.0	0.0	0.0	0.0	0.0	0.0	0.0	0.0	19.0	0.0	6.0	0.0	0.0	k__Bacteria; p__Myxococcota; c__Polyangia; o__Polyangiales; f__Sandaracinaceae; g__unclassified_Sandaracinaceae; s__uncultured_soil_bacterium
OTU1872	0.0	0.0	0.0	0.0	0.0	22.0	5.0	2.0	16.0	0.0	83.0	1.0	9.0	0.0	0.0	k__Bacteria; p__Actinobacteriota; c__Thermoleophilia; o__Solirubrobacterales; f__67_14; g__unclassified_67_14; s__unclassified_67_14
OTU1873	0.0	0.0	0.0	0.0	0.0	6.0	0.0	0.0	1.0	0.0	25.0	0.0	4.0	0.0	0.0	k__Bacteria; p__Bacteroidota; c__Bacteroidia; o__Chitinophagales; f__Chitinophagaceae; g__Niastella; s__unclassified_Niastella
OTU1874	1.0	0.0	0.0	3.0	0.0	5.0	2.0	2.0	9.0	1.0	25.0	1.0	8.0	0.0	1.0	k__Bacteria; p__Actinobacteriota; c__Actinobacteria; o__Micromonosporales; f__Micromonosporaceae; g__Micromonospora; s__Micromonospora_cremea
OTU1875	0.0	0.0	0.0	0.0	0.0	2.0	0.0	0.0	8.0	0.0	20.0	0.0	5.0	0.0	0.0	k__Bacteria; p__Proteobacteria; c__Alphaproteobacteria; o__Rhizobiales; f__Xanthobacteraceae; g__unclassified_Xanthobacteraceae; s__unclassified_Xanthobacteraceae
OTU1876	0.0	0.0	0.0	0.0	0.0	10.0	0.0	2.0	13.0	1.0	45.0	0.0	10.0	0.0	0.0	k__Bacteria; p__Proteobacteria; c__Alphaproteobacteria; o__Rhizobiales; f__Beijerinckiaceae; g__Microvirga; s__unclassified_Microvirga
OTU1877	0.0	0.0	0.0	1.0	0.0	1.0	0.0	0.0	1.0	0.0	4.0	0.0	0.0	0.0	0.0	k__Bacteria; p__Cyanobacteria; c__Vampirivibrionia; o__Gastranaerophilales; f__uncultured_rumen_bacterium; g__uncultured_rumen_bacterium; s__uncultured_rumen_bacterium
OTU1878	0.0	0.0	2.0	2.0	0.0	5.0	0.0	2.0	15.0	0.0	30.0	3.0	5.0	0.0	0.0	k__Bacteria; p__Firmicutes; c__Clostridia; o__Lachnospirales; f__Lachnospiraceae; g__unclassified_Lachnospiraceae; s__unclassified_Lachnospiraceae
OTU1879	0.0	0.0	0.0	0.0	0.0	3.0	0.0	0.0	9.0	0.0	24.0	0.0	3.0	0.0	0.0	k__Bacteria; p__unclassified_Bacteria; c__unclassified_Bacteria; o__unclassified_Bacteria; f__unclassified_Bacteria; g__unclassified_Bacteria; s__unclassified_Bacteria
OTU188	0.0	0.0	0.0	1.0	0.0	215.0	0.0	1.0	30.0	8.0	50.0	62.0	17.0	1.0	21.0	k__Bacteria; p__Bacteroidota; c__Bacteroidia; o__Bacteroidales; f__Tannerellaceae; g__Parabacteroides; s__Parabacteroides_merdae
OTU1880	0.0	0.0	0.0	0.0	0.0	8.0	0.0	1.0	6.0	0.0	29.0	0.0	3.0	0.0	0.0	k__Bacteria; p__Planctomycetota; c__Phycisphaerae; o__Tepidisphaerales; f__Tepidisphaeraceae; g__Tepidisphaera; s__Tepidisphaera_mucosa
OTU1881	0.0	0.0	0.0	0.0	0.0	3.0	0.0	0.0	2.0	0.0	23.0	0.0	3.0	0.0	0.0	k__Bacteria; p__Myxococcota; c__Polyangia; o__Haliangiales; f__Haliangiaceae; g__Haliangium; s__unclassified_Haliangium
OTU1882	0.0	0.0	0.0	0.0	0.0	4.0	0.0	3.0	13.0	0.0	29.0	3.0	8.0	0.0	0.0	k__Bacteria; p__Firmicutes; c__Clostridia; o__Oscillospirales; f__Oscillospiraceae; g__Intestinimonas; s__Intestinimonas_massiliensis
OTU1883	0.0	0.0	0.0	0.0	0.0	8.0	0.0	1.0	17.0	0.0	17.0	1.0	5.0	0.0	0.0	k__Bacteria; p__Actinobacteriota; c__Thermoleophilia; o__Gaiellales; f__unclassified_Gaiellales; g__unclassified_Gaiellales; s__unclassified_Gaiellales
OTU1884	1.0	0.0	0.0	0.0	0.0	6.0	0.0	1.0	9.0	6.0	36.0	0.0	8.0	0.0	1.0	k__Bacteria; p__Actinobacteriota; c__Thermoleophilia; o__Solirubrobacterales; f__67_14; g__unclassified_67_14; s__unclassified_67_14
OTU1885	0.0	0.0	0.0	0.0	0.0	2.0	0.0	1.0	6.0	0.0	15.0	1.0	3.0	0.0	0.0	k__Bacteria; p__Firmicutes; c__Clostridia; o__Lachnospirales; f__Lachnospiraceae; g__Incertae_Sedis; s__Hungatella_hathewayi
OTU1886	0.0	0.0	0.0	0.0	0.0	1.0	0.0	1.0	3.0	0.0	6.0	0.0	1.0	0.0	0.0	k__Bacteria; p__Proteobacteria; c__Gammaproteobacteria; o__Burkholderiales; f__B1_7BS; g__unclassified_B1_7BS; s__unclassified_B1_7BS
OTU1887	0.0	0.0	0.0	2.0	0.0	2.0	0.0	0.0	8.0	0.0	9.0	1.0	3.0	0.0	1.0	k__Bacteria; p__Firmicutes; c__Clostridia; o__Lachnospirales; f__Lachnospiraceae; g__Lachnospiraceae_NK4A136_group; s__unclassified_Lachnospiraceae_NK4A136_group
OTU1888	0.0	0.0	0.0	0.0	0.0	3.0	0.0	0.0	1.0	0.0	12.0	0.0	2.0	0.0	0.0	k__Bacteria; p__Actinobacteriota; c__Thermoleophilia; o__Solirubrobacterales; f__67_14; g__uncultured_actinobacterium; s__uncultured_actinobacterium
OTU1889	0.0	0.0	0.0	0.0	0.0	6.0	0.0	1.0	2.0	0.0	31.0	0.0	4.0	0.0	0.0	k__Bacteria; p__Bacteroidota; c__Bacteroidia; o__Chitinophagales; f__Chitinophagaceae; g__unclassified_Chitinophagaceae; s__unclassified_Chitinophagaceae
OTU189	0.0	0.0	0.0	0.0	276.0	0.0	0.0	0.0	0.0	0.0	0.0	256.0	0.0	221.0	0.0	k__Bacteria; p__Actinobacteriota; c__Coriobacteriia; o__Coriobacteriales; f__Atopobiaceae; g__Olsenella; s__Olsenella_profusa
OTU1890	0.0	0.0	0.0	0.0	0.0	5.0	0.0	0.0	4.0	0.0	9.0	0.0	0.0	0.0	0.0	k__Bacteria; p__Actinobacteriota; c__Actinobacteria; o__Pseudonocardiales; f__Pseudonocardiaceae; g__Pseudonocardia; s__Pseudonocardia_sp._CNS139_PL04
OTU1891	0.0	0.0	0.0	0.0	0.0	3.0	0.0	0.0	2.0	0.0	9.0	0.0	5.0	0.0	0.0	k__Bacteria; p__Proteobacteria; c__Alphaproteobacteria; o__Sphingomonadales; f__Sphingomonadaceae; g__Novosphingobium; s__Novosphingobium_bradum
OTU1892	0.0	0.0	1.0	1.0	0.0	6.0	1.0	6.0	7.0	0.0	27.0	1.0	6.0	0.0	0.0	k__Bacteria; p__Bacteroidota; c__Bacteroidia; o__Bacteroidales; f__Tannerellaceae; g__Parabacteroides; s__unclassified_Parabacteroides
OTU1893	0.0	0.0	0.0	0.0	0.0	3.0	0.0	0.0	6.0	0.0	13.0	3.0	4.0	0.0	0.0	k__Bacteria; p__Firmicutes; c__Clostridia; o__Lachnospirales; f__Lachnospiraceae; g__Lachnoclostridium; s__Clostridium_sp._BPY5
OTU1894	3.0	0.0	4.0	29.0	10.0	7.0	17.0	30.0	5.0	15.0	16.0	23.0	37.0	41.0	21.0	k__Bacteria; p__Firmicutes; c__Clostridia; o__Lachnospirales; f__Lachnospiraceae; g__Dorea; s__Dorea_formicigenerans
OTU1895	0.0	0.0	1.0	3.0	0.0	11.0	0.0	13.0	26.0	0.0	55.0	3.0	15.0	0.0	0.0	k__Bacteria; p__Firmicutes; c__Clostridia; o__Lachnospirales; f__Lachnospiraceae; g__unclassified_Lachnospiraceae; s__unclassified_Lachnospiraceae
OTU1896	0.0	0.0	0.0	0.0	0.0	46.0	0.0	5.0	65.0	0.0	238.0	1.0	34.0	0.0	0.0	k__Bacteria; p__Actinobacteriota; c__Thermoleophilia; o__Solirubrobacterales; f__67_14; g__unclassified_67_14; s__unclassified_67_14
OTU1897	0.0	0.0	0.0	0.0	0.0	4.0	0.0	0.0	4.0	0.0	9.0	0.0	2.0	0.0	0.0	k__Bacteria; p__Nitrospirota; c__Nitrospiria; o__Nitrospirales; f__Nitrospiraceae; g__Nitrospira; s__unclassified_Nitrospira
OTU1898	0.0	0.0	0.0	0.0	0.0	14.0	1.0	0.0	1.0	0.0	5.0	0.0	0.0	0.0	0.0	k__Bacteria; p__Bacteroidota; c__Bacteroidia; o__Bacteroidales; f__Muribaculaceae; g__unclassified_Muribaculaceae; s__unclassified_Muribaculaceae
OTU1899	6.0	1.0	18.0	31.0	55.0	33.0	19.0	50.0	8.0	33.0	32.0	10.0	14.0	52.0	26.0	k__Bacteria; p__Firmicutes; c__Clostridia; o__Lachnospirales; f__Lachnospiraceae; g__Blautia; s__Ruminococcus_sp._Marseille_P328
OTU19	3640.0	15.0	0.0	0.0	0.0	6.0	2.0	0.0	1.0	25.0	4.0	435.0	0.0	0.0	1752.0	k__Bacteria; p__Bacteroidota; c__Bacteroidia; o__Bacteroidales; f__Muribaculaceae; g__unclassified_Muribaculaceae; s__unclassified_Muribaculaceae
OTU190	198.0	0.0	0.0	0.0	0.0	0.0	0.0	0.0	0.0	1.0	1.0	45.0	0.0	1.0	37.0	k__Bacteria; p__Firmicutes; c__Clostridia; o__Oscillospirales; f__Ruminococcaceae; g__[Eubacterium]_siraeum_group; s__unclassified_[Eubacterium]_siraeum_group
OTU1900	0.0	0.0	0.0	0.0	0.0	26.0	0.0	0.0	2.0	0.0	2.0	1.0	2.0	0.0	0.0	k__Bacteria; p__Bacteroidota; c__Bacteroidia; o__Bacteroidales; f__Muribaculaceae; g__unclassified_Muribaculaceae; s__unclassified_Muribaculaceae
OTU1901	0.0	0.0	0.0	0.0	0.0	5.0	0.0	0.0	7.0	0.0	12.0	0.0	3.0	0.0	0.0	k__Bacteria; p__Desulfobacterota; c__Desulfuromonadia; o__Geobacterales; f__Geobacteraceae; g__Geobacter; s__Coxiella_burnetii
OTU1902	0.0	0.0	0.0	4.0	0.0	7.0	0.0	0.0	11.0	1.0	19.0	0.0	19.0	0.0	0.0	k__Bacteria; p__Actinobacteriota; c__Actinobacteria; o__Corynebacteriales; f__Mycobacteriaceae; g__Mycobacterium; s__Mycolicibacterium_phocaicum
OTU1903	0.0	0.0	0.0	0.0	0.0	4.0	0.0	3.0	2.0	0.0	6.0	2.0	0.0	0.0	0.0	k__Bacteria; p__Firmicutes; c__Clostridia; o__Lachnospirales; f__Lachnospiraceae; g__unclassified_Lachnospiraceae; s__unclassified_Lachnospiraceae
OTU1904	0.0	0.0	0.0	22.0	0.0	0.0	17.0	0.0	13.0	0.0	1.0	0.0	4.0	0.0	0.0	k__Bacteria; p__Actinobacteriota; c__Thermoleophilia; o__Solirubrobacterales; f__Solirubrobacteraceae; g__Conexibacter; s__unclassified_Conexibacter
OTU1905	0.0	0.0	1.0	0.0	0.0	0.0	0.0	0.0	13.0	0.0	0.0	9.0	0.0	0.0	0.0	k__Bacteria; p__Proteobacteria; c__Gammaproteobacteria; o__Pseudomonadales; f__Gven_F17; g__unclassified_Gven_F17; s__unclassified_Gven_F17
OTU1906	0.0	0.0	0.0	0.0	0.0	0.0	0.0	0.0	9.0	0.0	0.0	0.0	0.0	0.0	0.0	k__Bacteria; p__Bacteroidota; c__Bacteroidia; o__Chitinophagales; f__Chitinophagaceae; g__unclassified_Chitinophagaceae; s__unclassified_Chitinophagaceae
OTU1907	0.0	0.0	0.0	0.0	0.0	0.0	0.0	0.0	13.0	0.0	0.0	0.0	0.0	0.0	0.0	k__Bacteria; p__Actinobacteriota; c__Thermoleophilia; o__Gaiellales; f__unclassified_Gaiellales; g__unclassified_Gaiellales; s__unclassified_Gaiellales
OTU1908	0.0	0.0	0.0	0.0	0.0	7.0	0.0	0.0	18.0	0.0	40.0	0.0	7.0	0.0	0.0	k__Bacteria; p__Proteobacteria; c__Alphaproteobacteria; o__Acetobacterales; f__Acetobacteraceae; g__Craurococcus_Caldovatus; s__Craurococcus_sp._HM28_1
OTU1909	0.0	0.0	0.0	15.0	0.0	0.0	9.0	0.0	17.0	15.0	0.0	1.0	12.0	0.0	0.0	k__Bacteria; p__Actinobacteriota; c__Thermoleophilia; o__Solirubrobacterales; f__Solirubrobacteraceae; g__Parviterribacter; s__unclassified_Parviterribacter
OTU191	8.0	27.0	46.0	17.0	41.0	143.0	0.0	8.0	353.0	2.0	0.0	42.0	0.0	33.0	0.0	k__Bacteria; p__Actinobacteriota; c__Actinobacteria; o__Actinomycetales; f__Actinomycetaceae; g__Actinomyces; s__Actinomyces_sp._oral_taxon_414
OTU1910	0.0	0.0	0.0	0.0	0.0	3.0	0.0	0.0	12.0	0.0	4.0	0.0	1.0	0.0	0.0	k__Bacteria; p__Proteobacteria; c__Alphaproteobacteria; o__Acetobacterales; f__Acetobacteraceae; g__Craurococcus_Caldovatus; s__Craurococcus_roseus
OTU1911	0.0	0.0	0.0	2.0	0.0	12.0	9.0	0.0	20.0	7.0	0.0	0.0	2.0	0.0	0.0	k__Bacteria; p__Acidobacteriota; c__Holophagae; o__Subgroup_7; f__uncultured_Acidobacteria_bacterium; g__uncultured_Acidobacteria_bacterium; s__uncultured_Acidobacteria_bacterium
OTU1912	0.0	0.0	0.0	1.0	1.0	0.0	0.0	2.0	4.0	0.0	0.0	0.0	0.0	0.0	0.0	k__Bacteria; p__Proteobacteria; c__Alphaproteobacteria; o__Rickettsiales; f__Rickettsiaceae; g__Rickettsia; s__Rickettsia_bellii
OTU1913	0.0	0.0	0.0	0.0	0.0	19.0	0.0	0.0	5.0	0.0	1.0	0.0	4.0	0.0	0.0	k__Bacteria; p__Firmicutes; c__Clostridia; o__Lachnospirales; f__Lachnospiraceae; g__unclassified_Lachnospiraceae; s__unclassified_Lachnospiraceae
OTU1914	0.0	0.0	1.0	1.0	0.0	20.0	0.0	1.0	6.0	1.0	0.0	1.0	4.0	1.0	1.0	k__Bacteria; p__Firmicutes; c__Clostridia; o__Lachnospirales; f__Lachnospiraceae; g__Lachnospiraceae_NK4A136_group; s__unclassified_Lachnospiraceae_NK4A136_group
OTU1916	0.0	0.0	0.0	0.0	0.0	0.0	10.0	0.0	0.0	0.0	0.0	0.0	0.0	0.0	0.0	k__Bacteria; p__Verrucomicrobiota; c__Omnitrophia; o__Omnitrophales; f__Omnitrophaceae; g__Candidatus_Omnitrophus; s__unclassified_Candidatus_Omnitrophus
OTU1917	0.0	0.0	0.0	0.0	0.0	0.0	17.0	0.0	0.0	0.0	0.0	0.0	0.0	0.0	0.0	k__Bacteria; p__Patescibacteria; c__Saccharimonadia; o__Saccharimonadales; f__WWH38; g__uncultured_soil_bacterium; s__uncultured_soil_bacterium
OTU1918	0.0	0.0	0.0	0.0	0.0	0.0	21.0	0.0	0.0	26.0	0.0	0.0	2.0	0.0	0.0	k__Bacteria; p__Actinobacteriota; c__Thermoleophilia; o__Solirubrobacterales; f__67_14; g__unclassified_67_14; s__unclassified_67_14
OTU1919	0.0	0.0	0.0	223.0	0.0	2.0	195.0	6.0	3.0	224.0	32.0	0.0	170.0	0.0	1.0	k__Bacteria; p__Proteobacteria; c__Alphaproteobacteria; o__Sphingomonadales; f__Sphingomonadaceae; g__Sphingomonas; s__Sphingomonas_parvus
OTU192	0.0	0.0	6.0	96.0	0.0	340.0	12.0	13.0	390.0	56.0	702.0	6.0	143.0	48.0	0.0	k__Bacteria; p__Actinobacteriota; c__Thermoleophilia; o__Solirubrobacterales; f__67_14; g__unclassified_67_14; s__unclassified_67_14
OTU1920	0.0	0.0	0.0	7.0	0.0	3.0	9.0	1.0	3.0	5.0	0.0	0.0	3.0	0.0	0.0	k__Bacteria; p__Entotheonellaeota; c__Entotheonellia; o__Entotheonellales; f__Entotheonellaceae; g__Candidatus_Entotheonella; s__unclassified_Candidatus_Entotheonella
OTU1921	0.0	0.0	0.0	0.0	0.0	0.0	14.0	0.0	0.0	0.0	0.0	0.0	0.0	0.0	0.0	k__Bacteria; p__Patescibacteria; c__Saccharimonadia; o__Saccharimonadales; f__Saccharimonadaceae; g__TM7a; s__unclassified_TM7a
OTU1922	0.0	0.0	0.0	0.0	0.0	0.0	10.0	0.0	1.0	0.0	0.0	0.0	0.0	0.0	0.0	k__Bacteria; p__Bacteroidota; c__Bacteroidia; o__Cytophagales; f__Hymenobacteraceae; g__Hymenobacter; s__Hymenobacter_roseosalivarius
OTU1923	0.0	0.0	0.0	0.0	0.0	0.0	11.0	0.0	0.0	0.0	0.0	0.0	1.0	0.0	0.0	k__Bacteria; p__Firmicutes; c__Bacilli; o__Paenibacillales; f__Paenibacillaceae; g__Paenibacillus; s__unclassified_Paenibacillus
OTU1924	0.0	0.0	0.0	0.0	0.0	0.0	12.0	0.0	0.0	0.0	0.0	0.0	0.0	0.0	0.0	k__Bacteria; p__Patescibacteria; c__Saccharimonadia; o__Saccharimonadales; f__unclassified_Saccharimonadales; g__unclassified_Saccharimonadales; s__unclassified_Saccharimonadales
OTU1925	0.0	0.0	0.0	0.0	0.0	0.0	12.0	0.0	0.0	0.0	0.0	0.0	2.0	0.0	0.0	k__Bacteria; p__Firmicutes; c__Bacilli; o__Paenibacillales; f__Paenibacillaceae; g__Paenibacillus; s__unclassified_Paenibacillus
OTU1926	0.0	0.0	0.0	16.0	0.0	2.0	22.0	0.0	4.0	13.0	4.0	0.0	7.0	0.0	0.0	k__Bacteria; p__Actinobacteriota; c__Thermoleophilia; o__Gaiellales; f__unclassified_Gaiellales; g__unclassified_Gaiellales; s__unclassified_Gaiellales
OTU1927	0.0	0.0	0.0	1.0	0.0	0.0	14.0	0.0	0.0	6.0	0.0	0.0	7.0	0.0	0.0	k__Bacteria; p__Firmicutes; c__Bacilli; o__Paenibacillales; f__Paenibacillaceae; g__Paenibacillus; s__unclassified_Paenibacillus
OTU1928	0.0	0.0	0.0	0.0	0.0	0.0	8.0	0.0	0.0	0.0	0.0	6.0	0.0	0.0	0.0	k__Bacteria; p__Proteobacteria; c__Gammaproteobacteria; o__Pseudomonadales; f__Halieaceae; g__unclassified_Halieaceae; s__unclassified_Halieaceae
OTU1929	0.0	0.0	0.0	0.0	0.0	0.0	12.0	0.0	1.0	0.0	0.0	0.0	0.0	0.0	0.0	k__Bacteria; p__Bacteroidota; c__Bacteroidia; o__Cytophagales; f__Cyclobacteriaceae; g__unclassified_Cyclobacteriaceae; s__uncultured_Bacteroidetes_bacterium
OTU193	15.0	0.0	59.0	11.0	2.0	90.0	10.0	9.0	31.0	11.0	37.0	381.0	8.0	3.0	259.0	k__Bacteria; p__Firmicutes; c__Bacilli; o__Erysipelotrichales; f__Erysipelotrichaceae; g__Faecalibaculum; s__Faecalibaculum_rodentium
OTU1930	0.0	0.0	0.0	0.0	0.0	0.0	7.0	0.0	0.0	7.0	0.0	0.0	6.0	0.0	0.0	k__Bacteria; p__Actinobacteriota; c__Thermoleophilia; o__Gaiellales; f__unclassified_Gaiellales; g__unclassified_Gaiellales; s__unclassified_Gaiellales
OTU1931	0.0	0.0	0.0	0.0	0.0	0.0	6.0	0.0	0.0	5.0	0.0	0.0	3.0	0.0	0.0	k__Bacteria; p__Actinobacteriota; c__Rubrobacteria; o__Rubrobacterales; f__Rubrobacteriaceae; g__Rubrobacter; s__uncultured_actinobacterium
OTU1932	0.0	0.0	0.0	0.0	0.0	1.0	14.0	0.0	0.0	3.0	2.0	0.0	7.0	0.0	1.0	k__Bacteria; p__Proteobacteria; c__Alphaproteobacteria; o__Rhizobiales; f__Rhizobiales_Incertae_Sedis; g__Bauldia; s__unclassified_Bauldia
OTU1933	0.0	0.0	0.0	0.0	0.0	0.0	11.0	0.0	0.0	2.0	0.0	0.0	2.0	0.0	0.0	k__Bacteria; p__Patescibacteria; c__Saccharimonadia; o__Saccharimonadales; f__uncultured_Candidatus_Saccharibacteria_bacterium; g__uncultured_Candidatus_Saccharibacteria_bacterium; s__uncultured_Candidatus_Saccharibacteria_bacterium
OTU1934	0.0	0.0	0.0	0.0	0.0	0.0	6.0	0.0	0.0	0.0	0.0	0.0	2.0	0.0	0.0	k__Bacteria; p__Proteobacteria; c__Gammaproteobacteria; o__Burkholderiales; f__TRA3_20; g__unclassified_TRA3_20; s__unclassified_TRA3_20
OTU1935	0.0	0.0	0.0	2.0	0.0	0.0	13.0	1.0	0.0	0.0	0.0	0.0	10.0	0.0	0.0	k__Bacteria; p__Patescibacteria; c__Saccharimonadia; o__Saccharimonadales; f__LWQ8; g__unclassified_LWQ8; s__unclassified_LWQ8
OTU1936	0.0	0.0	0.0	0.0	0.0	0.0	8.0	0.0	0.0	12.0	0.0	0.0	3.0	0.0	0.0	k__Bacteria; p__Bacteroidota; c__Bacteroidia; o__Cytophagales; f__Hymenobacteraceae; g__Pontibacter; s__Pontibacter_ummariensis
OTU1937	0.0	0.0	0.0	0.0	0.0	0.0	7.0	0.0	0.0	6.0	0.0	0.0	0.0	0.0	0.0	k__Bacteria; p__Actinobacteriota; c__Thermoleophilia; o__Gaiellales; f__unclassified_Gaiellales; g__unclassified_Gaiellales; s__unclassified_Gaiellales
OTU1938	0.0	0.0	0.0	8.0	0.0	0.0	10.0	0.0	0.0	14.0	0.0	0.0	4.0	0.0	0.0	k__Bacteria; p__unclassified_Bacteria; c__unclassified_Bacteria; o__unclassified_Bacteria; f__unclassified_Bacteria; g__unclassified_Bacteria; s__unclassified_Bacteria
OTU1939	3.0	0.0	1.0	10.0	0.0	8.0	6.0	0.0	14.0	8.0	4.0	3.0	10.0	0.0	0.0	k__Bacteria; p__Actinobacteriota; c__Actinobacteria; o__Micrococcales; f__Microbacteriaceae; g__Diaminobutyricimonas; s__Diaminobutyricimonas_aerilata
OTU194	0.0	0.0	0.0	95.0	1.0	0.0	50.0	0.0	0.0	87.0	0.0	0.0	36.0	0.0	0.0	k__Bacteria; p__Patescibacteria; c__Saccharimonadia; o__Saccharimonadales; f__LWQ8; g__unclassified_LWQ8; s__unclassified_LWQ8
OTU1940	0.0	0.0	0.0	3.0	2.0	2.0	3.0	5.0	0.0	8.0	1.0	4.0	1.0	6.0	11.0	k__Bacteria; p__Firmicutes; c__Clostridia; o__Lachnospirales; f__Lachnospiraceae; g__[Ruminococcus]_torques_group; s__Ruminococcus_lactaris
OTU1941	0.0	0.0	0.0	18.0	0.0	12.0	7.0	0.0	15.0	21.0	45.0	0.0	28.0	0.0	0.0	k__Bacteria; p__Chloroflexi; c__unclassified_Chloroflexi; o__unclassified_Chloroflexi; f__unclassified_Chloroflexi; g__unclassified_Chloroflexi; s__unclassified_Chloroflexi
OTU1942	0.0	0.0	0.0	0.0	0.0	0.0	0.0	14.0	0.0	0.0	0.0	0.0	0.0	0.0	0.0	k__Bacteria; p__Actinobacteriota; c__Actinobacteria; o__Propionibacteriales; f__Propionibacteriaceae; g__Propioniciclava; s__unclassified_Propioniciclava
OTU1943	3.0	2.0	1.0	4.0	0.0	5.0	0.0	2.0	2.0	1.0	0.0	1.0	1.0	0.0	8.0	k__Bacteria; p__Firmicutes; c__Bacilli; o__Lactobacillales; f__Lactobacillaceae; g__Weissella; s__Weissella_viridescens
OTU1944	15.0	0.0	0.0	0.0	0.0	2.0	0.0	1.0	0.0	0.0	0.0	0.0	0.0	0.0	0.0	k__Bacteria; p__Firmicutes; c__Clostridia; o__Lachnospirales; f__Lachnospiraceae; g__Lachnospiraceae_NK4A136_group; s__unclassified_Lachnospiraceae_NK4A136_group
OTU1945	0.0	0.0	0.0	5.0	14.0	0.0	0.0	0.0	0.0	0.0	0.0	0.0	0.0	13.0	0.0	k__Bacteria; p__Firmicutes; c__Bacilli; o__Acholeplasmatales; f__Acholeplasmataceae; g__Acholeplasma; s__unclassified_Acholeplasma
OTU1946	0.0	0.0	0.0	0.0	17.0	0.0	0.0	0.0	0.0	0.0	0.0	0.0	0.0	12.0	0.0	k__Bacteria; p__Bacteroidota; c__Bacteroidia; o__Bacteroidales; f__Prevotellaceae; g__Prevotella; s__Prevotella_oralis
OTU1947	0.0	0.0	0.0	0.0	5.0	0.0	1.0	1.0	0.0	0.0	0.0	0.0	0.0	5.0	1.0	k__Bacteria; p__Firmicutes; c__Bacilli; o__Lactobacillales; f__Lactobacillaceae; g__Limosilactobacillus; s__Limosilactobacillus_fermentum
OTU1948	0.0	0.0	0.0	0.0	12.0	0.0	0.0	0.0	0.0	0.0	0.0	0.0	0.0	13.0	0.0	k__Bacteria; p__Bacteroidota; c__Bacteroidia; o__Bacteroidales; f__Prevotellaceae; g__Prevotella; s__Prevotella_salivae
OTU1949	0.0	1.0	1.0	8.0	10.0	1.0	4.0	7.0	3.0	9.0	2.0	3.0	7.0	5.0	6.0	k__Bacteria; p__Firmicutes; c__Clostridia; o__Lachnospirales; f__Lachnospiraceae; g__[Ruminococcus]_torques_group; s__Ruminococcus_lactaris
OTU195	1.0	0.0	236.0	18.0	1.0	15.0	7.0	15.0	17.0	9.0	75.0	0.0	18.0	101.0	73.0	k__Bacteria; p__Firmicutes; c__Bacilli; o__Bacillales; f__Bacillaceae; g__Bacillus; s__Microbacterium_oxydans
OTU1950	0.0	0.0	0.0	1.0	0.0	0.0	3.0	1.0	2.0	0.0	1.0	0.0	1.0	0.0	7.0	k__Bacteria; p__Proteobacteria; c__Alphaproteobacteria; o__Rhizobiales; f__Hyphomicrobiaceae; g__Hyphomicrobium; s__Hyphomicrobium_vulgare
OTU1951	0.0	0.0	0.0	0.0	0.0	0.0	0.0	0.0	0.0	0.0	0.0	0.0	0.0	0.0	10.0	k__Archaea; p__Nanoarchaeota; c__Nanoarchaeia; o__Woesearchaeales; f__uncultured_archaeon; g__uncultured_archaeon; s__uncultured_archaeon
OTU1952	0.0	0.0	0.0	1.0	0.0	6.0	0.0	1.0	4.0	0.0	13.0	1.0	4.0	0.0	9.0	k__Bacteria; p__Acidobacteriota; c__Holophagae; o__Subgroup_7; f__unclassified_Subgroup_7; g__unclassified_Subgroup_7; s__unclassified_Subgroup_7
OTU1953	0.0	0.0	1.0	0.0	0.0	0.0	0.0	0.0	0.0	0.0	0.0	16.0	0.0	0.0	2.0	k__Bacteria; p__Desulfobacterota; c__Desulfobulbia; o__Desulfobulbales; f__Desulfurivibrionaceae; g__MSBL7; s__uncultured_Desulfobacterales_bacterium
OTU1954	15.0	0.0	0.0	1.0	0.0	6.0	0.0	1.0	0.0	0.0	0.0	0.0	0.0	0.0	1.0	k__Bacteria; p__Firmicutes; c__Clostridia; o__Lachnospirales; f__Lachnospiraceae; g__Lachnospiraceae_NK4A136_group; s__Lachnospiraceae_bacterium_10_1
OTU1955	9.0	0.0	0.0	0.0	0.0	0.0	0.0	0.0	0.0	0.0	0.0	0.0	0.0	0.0	1.0	k__Bacteria; p__Firmicutes; c__Bacilli; o__Erysipelotrichales; f__Erysipelatoclostridiaceae; g__Erysipelatoclostridium; s__unclassified_Erysipelatoclostridium
OTU1956	10.0	0.0	0.0	0.0	0.0	0.0	0.0	0.0	0.0	0.0	0.0	0.0	0.0	0.0	0.0	k__Bacteria; p__Firmicutes; c__Clostridia; o__Lachnospirales; f__Lachnospiraceae; g__Lachnoclostridium; s__Lachnospiraceae_bacterium_DW3
OTU1957	9.0	0.0	0.0	0.0	0.0	0.0	0.0	0.0	0.0	0.0	0.0	0.0	0.0	0.0	0.0	k__Bacteria; p__Verrucomicrobiota; c__Verrucomicrobiae; o__Chthoniobacterales; f__Chthoniobacteraceae; g__Chthoniobacter; s__unclassified_Chthoniobacter
OTU1958	14.0	0.0	0.0	0.0	0.0	0.0	0.0	0.0	0.0	0.0	0.0	0.0	0.0	0.0	0.0	k__Bacteria; p__Firmicutes; c__Bacilli; o__RF39; f__uncultured_Firmicutes_bacterium; g__uncultured_Firmicutes_bacterium; s__uncultured_Firmicutes_bacterium
OTU1959	23.0	0.0	0.0	0.0	0.0	0.0	0.0	0.0	0.0	0.0	0.0	0.0	0.0	0.0	0.0	k__Bacteria; p__Firmicutes; c__Clostridia; o__Oscillospirales; f__Ruminococcaceae; g__UBA1819; s__Ruminococcaceae_bacterium_cv2
OTU196	6.0	0.0	0.0	0.0	0.0	0.0	0.0	0.0	0.0	0.0	0.0	0.0	0.0	0.0	0.0	k__Bacteria; p__Bacteroidota; c__Bacteroidia; o__Flavobacteriales; f__Flavobacteriaceae; g__Capnocytophaga; s__uncultured_Capnocytophaga_sp.
OTU1960	9.0	0.0	0.0	0.0	0.0	0.0	0.0	0.0	0.0	0.0	0.0	0.0	0.0	0.0	1.0	k__Bacteria; p__Firmicutes; c__Clostridia; o__Oscillospirales; f__Ruminococcaceae; g__unclassified_Ruminococcaceae; s__unclassified_Ruminococcaceae
OTU1961	15.0	0.0	0.0	0.0	0.0	1.0	0.0	0.0	0.0	0.0	0.0	0.0	1.0	0.0	1.0	k__Bacteria; p__Firmicutes; c__Clostridia; o__Oscillospirales; f__Oscillospiraceae; g__unclassified_Oscillospiraceae; s__unclassified_Oscillospiraceae
OTU1962	12.0	0.0	0.0	0.0	0.0	0.0	0.0	0.0	0.0	0.0	0.0	0.0	0.0	0.0	0.0	k__Bacteria; p__Firmicutes; c__Clostridia; o__Clostridia_UCG_014; f__uncultured_rumen_bacterium; g__uncultured_rumen_bacterium; s__uncultured_rumen_bacterium
OTU1963	13.0	0.0	0.0	0.0	0.0	0.0	0.0	0.0	0.0	0.0	0.0	0.0	0.0	0.0	0.0	k__Bacteria; p__Firmicutes; c__Clostridia; o__Lachnospirales; f__Lachnospiraceae; g__[Eubacterium]_xylanophilum_group; s__unclassified_[Eubacterium]_xylanophilum_group
OTU1964	15.0	0.0	0.0	0.0	0.0	0.0	0.0	0.0	0.0	0.0	0.0	0.0	0.0	0.0	0.0	k__Bacteria; p__Firmicutes; c__Clostridia; o__Oscillospirales; f__UCG_010; g__unclassified_UCG_010; s__unclassified_UCG_010
OTU1965	15.0	0.0	0.0	1.0	0.0	0.0	0.0	0.0	0.0	0.0	0.0	0.0	0.0	0.0	1.0	k__Bacteria; p__Firmicutes; c__Clostridia; o__Clostridia_vadinBB60_group; f__unclassified_Clostridia_vadinBB60_group; g__unclassified_Clostridia_vadinBB60_group; s__unclassified_Clostridia_vadinBB60_group
OTU1966	10.0	0.0	0.0	0.0	0.0	0.0	0.0	0.0	0.0	0.0	0.0	0.0	0.0	0.0	0.0	k__Bacteria; p__Bacteroidota; c__Bacteroidia; o__Cytophagales; f__Spirosomaceae; g__Spirosoma; s__Spirosoma_sp.
OTU1967	11.0	0.0	0.0	0.0	0.0	0.0	0.0	0.0	0.0	0.0	0.0	0.0	0.0	0.0	0.0	k__Bacteria; p__Firmicutes; c__Bacilli; o__RF39; f__uncultured_Firmicutes_bacterium; g__uncultured_Firmicutes_bacterium; s__uncultured_Firmicutes_bacterium
OTU1968	16.0	0.0	0.0	0.0	0.0	1.0	0.0	0.0	0.0	0.0	0.0	0.0	0.0	0.0	1.0	k__Bacteria; p__Firmicutes; c__Clostridia; o__Lachnospirales; f__Lachnospiraceae; g__Lachnoclostridium; s__Clostridium_sp._cTPY_12
OTU1969	11.0	0.0	0.0	0.0	0.0	0.0	0.0	0.0	0.0	1.0	0.0	1.0	0.0	0.0	0.0	k__Bacteria; p__Firmicutes; c__Clostridia; o__Clostridia_UCG_014; f__uncultured_Ruminococcaceae_bacterium; g__uncultured_Ruminococcaceae_bacterium; s__uncultured_Ruminococcaceae_bacterium
OTU197	0.0	907.0	1.0	1.0	0.0	0.0	0.0	0.0	2.0	0.0	0.0	0.0	0.0	0.0	11.0	k__Bacteria; p__Firmicutes; c__Bacilli; o__Erysipelotrichales; f__Erysipelotrichaceae; g__Allobaculum; s__unclassified_Allobaculum
OTU1970	19.0	0.0	0.0	0.0	0.0	0.0	0.0	0.0	0.0	0.0	0.0	0.0	0.0	0.0	0.0	k__Bacteria; p__Firmicutes; c__Clostridia; o__Clostridia_UCG_014; f__unclassified_Clostridia_UCG_014; g__unclassified_Clostridia_UCG_014; s__unclassified_Clostridia_UCG_014
OTU1971	4.0	0.0	0.0	0.0	0.0	0.0	0.0	0.0	0.0	0.0	0.0	5.0	2.0	0.0	0.0	k__Bacteria; p__Cyanobacteria; c__Cyanobacteriia; o__Cyanobacteriales; f__Chroococcidiopsaceae; g__Chroococcidiopsis_PCC_7203; s__Chroococcidiopsis_sp._MMG_6
OTU1972	0.0	0.0	0.0	0.0	0.0	0.0	0.0	0.0	1.0	13.0	1.0	0.0	16.0	0.0	0.0	k__Bacteria; p__Gemmatimonadota; c__Gemmatimonadetes; o__Gemmatimonadales; f__Gemmatimonadaceae; g__Gemmatimonas; s__unclassified_Gemmatimonas
OTU1973	0.0	0.0	0.0	0.0	0.0	0.0	0.0	0.0	0.0	6.0	0.0	0.0	9.0	0.0	0.0	k__Bacteria; p__Bacteroidota; c__Bacteroidia; o__Chitinophagales; f__Chitinophagaceae; g__unclassified_Chitinophagaceae; s__unclassified_Chitinophagaceae
OTU1974	0.0	0.0	0.0	0.0	0.0	2.0	0.0	0.0	4.0	13.0	0.0	0.0	13.0	0.0	0.0	k__Bacteria; p__Bacteroidota; c__Bacteroidia; o__Chitinophagales; f__Chitinophagaceae; g__Flavisolibacter; s__Flavisolibacter_sp._TX0655
OTU1975	0.0	0.0	0.0	6.0	0.0	9.0	0.0	0.0	12.0	0.0	4.0	1.0	4.0	0.0	0.0	k__Bacteria; p__Proteobacteria; c__Alphaproteobacteria; o__Sphingomonadales; f__Sphingomonadaceae; g__Novosphingobium; s__Sphingomonas_sp._MTR_71
OTU1976	0.0	0.0	0.0	7.0	0.0	0.0	0.0	0.0	0.0	0.0	0.0	0.0	1.0	0.0	0.0	k__Bacteria; p__Planctomycetota; c__Phycisphaerae; o__Tepidisphaerales; f__Tepidisphaeraceae; g__Tepidisphaera; s__Tepidisphaera_mucosa
OTU1977	0.0	0.0	0.0	0.0	0.0	0.0	6.0	0.0	0.0	7.0	0.0	0.0	1.0	0.0	0.0	k__Bacteria; p__Planctomycetota; c__Phycisphaerae; o__Tepidisphaerales; f__Tepidisphaeraceae; g__Tepidisphaera; s__Tepidisphaera_mucosa
OTU1978	0.0	0.0	0.0	0.0	0.0	0.0	0.0	0.0	0.0	16.0	0.0	0.0	2.0	0.0	0.0	k__Bacteria; p__Chloroflexi; c__Anaerolineae; o__Ardenticatenales; f__unclassified_Ardenticatenales; g__uncultured_Litorilinea_sp.; s__unclassified_Ardenticatenales
OTU1979	0.0	0.0	0.0	8.0	0.0	0.0	0.0	0.0	0.0	3.0	0.0	0.0	2.0	0.0	0.0	k__Bacteria; p__Actinobacteriota; c__Actinobacteria; o__Streptosporangiales; f__Streptosporangiaceae; g__Streptosporangium; s__Streptosporangium_saharense
OTU198	1.0	0.0	2.0	1.0	0.0	19.0	0.0	18.0	53.0	0.0	75.0	16.0	35.0	0.0	2.0	k__Bacteria; p__Firmicutes; c__Bacilli; o__Erysipelotrichales; f__Erysipelotrichaceae; g__unclassified_Erysipelotrichaceae; s__unclassified_Erysipelotrichaceae
OTU1980	0.0	0.0	17.0	0.0	0.0	0.0	0.0	0.0	0.0	0.0	0.0	0.0	0.0	0.0	0.0	k__Bacteria; p__Deinococcota; c__Deinococci; o__Deinococcales; f__Deinococcaceae; g__Deinococcus; s__Deinococcus_taklimakanensis
OTU1981	0.0	0.0	12.0	0.0	0.0	0.0	0.0	0.0	0.0	0.0	0.0	0.0	0.0	0.0	0.0	k__Bacteria; p__Bacteroidota; c__Bacteroidia; o__Bacteroidales; f__Bacteroidaceae; g__Bacteroides; s__Phocaeicola_barnesiae
OTU1982	0.0	0.0	11.0	0.0	0.0	0.0	0.0	0.0	0.0	0.0	0.0	0.0	0.0	0.0	0.0	k__Bacteria; p__Bacteroidota; c__Bacteroidia; o__Cytophagales; f__Microscillaceae; g__unclassified_Microscillaceae; s__unclassified_Microscillaceae
OTU1983	0.0	0.0	1.0	0.0	0.0	0.0	0.0	0.0	0.0	2.0	0.0	14.0	0.0	0.0	0.0	k__Bacteria; p__Proteobacteria; c__Alphaproteobacteria; o__Rhizobiales; f__Hyphomicrobiaceae; g__Filomicrobium; s__unclassified_Filomicrobium
OTU1984	0.0	0.0	1.0	0.0	0.0	0.0	0.0	0.0	0.0	0.0	0.0	8.0	0.0	0.0	0.0	k__Bacteria; p__Patescibacteria; c__ABY1; o__Candidatus_Magasanikbacteria; f__uncultured_Parcubacteria_group_bacterium; g__uncultured_Parcubacteria_group_bacterium; s__uncultured_Parcubacteria_group_bacterium
OTU1985	0.0	0.0	1.0	0.0	0.0	0.0	0.0	0.0	0.0	0.0	0.0	12.0	0.0	0.0	0.0	k__Bacteria; p__unclassified_Bacteria; c__unclassified_Bacteria; o__unclassified_Bacteria; f__unclassified_Bacteria; g__unclassified_Bacteria; s__unclassified_Bacteria
OTU1986	0.0	0.0	0.0	9.0	0.0	0.0	0.0	0.0	1.0	0.0	0.0	0.0	4.0	0.0	0.0	k__Bacteria; p__Armatimonadota; c__Armatimonadia; o__Armatimonadales; f__Armatimonadaceae; g__Armatimonas; s__Armatimonas_rosea
OTU1987	0.0	0.0	0.0	17.0	0.0	0.0	0.0	1.0	0.0	0.0	0.0	0.0	0.0	0.0	0.0	k__Bacteria; p__Proteobacteria; c__Gammaproteobacteria; o__Xanthomonadales; f__Rhodanobacteraceae; g__Ahniella; s__unclassified_Ahniella
OTU1988	1.0	0.0	0.0	8.0	0.0	3.0	0.0	0.0	9.0	0.0	4.0	1.0	4.0	0.0	0.0	k__Bacteria; p__Proteobacteria; c__Alphaproteobacteria; o__Tistrellales; f__Geminicoccaceae; g__Geminicoccus; s__Geminicoccus_roseus
OTU1989	0.0	0.0	0.0	9.0	0.0	0.0	0.0	0.0	0.0	0.0	4.0	0.0	2.0	0.0	0.0	k__Bacteria; p__Bacteroidota; c__Bacteroidia; o__Chitinophagales; f__Chitinophagaceae; g__Ferruginibacter; s__Ferruginibacter_sp.
OTU199	0.0	0.0	0.0	2.0	0.0	161.0	1.0	1.0	31.0	3.0	3.0	50.0	15.0	2.0	104.0	k__Bacteria; p__Bacteroidota; c__Bacteroidia; o__Bacteroidales; f__Prevotellaceae; g__unclassified_Prevotellaceae; s__unclassified_Prevotellaceae
OTU1990	0.0	0.0	0.0	8.0	0.0	0.0	0.0	0.0	0.0	0.0	0.0	0.0	0.0	0.0	0.0	k__Bacteria; p__Bacteroidota; c__Bacteroidia; o__Bacteroidales; f__Prevotellaceae; g__unclassified_Prevotellaceae; s__uncultured_Prevotella_sp.
OTU1991	0.0	0.0	0.0	12.0	0.0	4.0	0.0	0.0	2.0	0.0	0.0	1.0	0.0	0.0	0.0	k__Bacteria; p__Abditibacteriota; c__Abditibacteria; o__Abditibacteriales; f__Abditibacteriaceae; g__Abditibacterium; s__Abditibacterium_utsteinense
OTU1992	0.0	0.0	0.0	14.0	0.0	0.0	0.0	0.0	0.0	0.0	0.0	0.0	0.0	0.0	0.0	k__Bacteria; p__Actinobacteriota; c__Thermoleophilia; o__Solirubrobacterales; f__67_14; g__unclassified_67_14; s__unclassified_67_14
OTU1993	0.0	0.0	0.0	13.0	0.0	0.0	0.0	0.0	0.0	7.0	1.0	0.0	1.0	0.0	0.0	k__Bacteria; p__Armatimonadota; c__Armatimonadia; o__Armatimonadales; f__Armatimonadaceae; g__Armatimonas; s__Armatimonas_rosea
OTU1994	0.0	0.0	0.0	17.0	0.0	0.0	9.0	0.0	0.0	4.0	0.0	0.0	3.0	0.0	0.0	k__Bacteria; p__Actinobacteriota; c__Actinobacteria; o__Micrococcales; f__Microbacteriaceae; g__Lysinimonas; s__Lysinimonas_soli
OTU1995	0.0	0.0	0.0	15.0	0.0	0.0	0.0	0.0	7.0	0.0	0.0	0.0	6.0	0.0	0.0	k__Bacteria; p__unclassified_Bacteria; c__unclassified_Bacteria; o__unclassified_Bacteria; f__unclassified_Bacteria; g__unclassified_Bacteria; s__unclassified_Bacteria
OTU1996	0.0	0.0	0.0	12.0	0.0	0.0	0.0	0.0	0.0	0.0	0.0	0.0	0.0	0.0	0.0	k__Bacteria; p__Proteobacteria; c__Alphaproteobacteria; o__Rhodospirillales; f__Terasakiellaceae; g__unclassified_Terasakiellaceae; s__unclassified_Terasakiellaceae
OTU1997	1.0	0.0	0.0	20.0	0.0	1.0	0.0	0.0	0.0	13.0	0.0	0.0	8.0	0.0	1.0	k__Bacteria; p__Proteobacteria; c__Alphaproteobacteria; o__Acetobacterales; f__Acetobacteraceae; g__Craurococcus_Caldovatus; s__Craurococcus_roseus
OTU1998	0.0	0.0	0.0	40.0	0.0	10.0	1.0	0.0	10.0	8.0	11.0	1.0	7.0	0.0	0.0	k__Bacteria; p__Actinobacteriota; c__Thermoleophilia; o__Solirubrobacterales; f__Solirubrobacteraceae; g__Solirubrobacter; s__unclassified_Solirubrobacter
OTU1999	0.0	0.0	0.0	13.0	0.0	2.0	0.0	0.0	1.0	6.0	0.0	0.0	2.0	0.0	0.0	k__Bacteria; p__Proteobacteria; c__Alphaproteobacteria; o__Tistrellales; f__Geminicoccaceae; g__Candidatus_Alysiosphaera; s__unclassified_Candidatus_Alysiosphaera
OTU2	14264.0	0.0	0.0	2.0	3.0	1.0	1.0	0.0	6.0	0.0	15.0	107.0	0.0	0.0	6696.0	k__Bacteria; p__Firmicutes; c__Clostridia; o__Lachnospirales; f__Lachnospiraceae; g__Lachnospiraceae_UCG_006; s__Lachnospiraceae_bacterium_DW44
OTU20	193.0	72.0	0.0	2810.0	174.0	25.0	0.0	338.0	54.0	0.0	0.0	0.0	0.0	89.0	0.0	k__Bacteria; p__Firmicutes; c__Clostridia; o__Peptostreptococcales_Tissierellales; f__Anaerovoracaceae; g__[Eubacterium]_brachy_group; s__Eubacterium_brachy_ATCC_33089
OTU200	0.0	0.0	0.0	288.0	0.0	1.0	240.0	2.0	1.0	302.0	0.0	0.0	176.0	0.0	0.0	k__Bacteria; p__Proteobacteria; c__Alphaproteobacteria; o__Rhodobacterales; f__Rhodobacteraceae; g__Rubellimicrobium; s__Rubellimicrobium_mesophilum
OTU2000	0.0	0.0	0.0	9.0	0.0	0.0	0.0	0.0	0.0	0.0	0.0	0.0	0.0	0.0	0.0	k__Bacteria; p__Proteobacteria; c__Gammaproteobacteria; o__Diplorickettsiales; f__Diplorickettsiaceae; g__unclassified_Diplorickettsiaceae; s__unclassified_Diplorickettsiaceae
OTU2001	0.0	0.0	0.0	9.0	0.0	0.0	0.0	0.0	0.0	5.0	0.0	0.0	2.0	0.0	0.0	k__Bacteria; p__Patescibacteria; c__Microgenomatia; o__Candidatus_Levybacteria; f__uncultured_Microgenomates_group_bacterium; g__uncultured_Microgenomates_group_bacterium; s__uncultured_Microgenomates_group_bacterium
OTU2002	1.0	0.0	0.0	12.0	0.0	0.0	4.0	1.0	1.0	4.0	0.0	1.0	4.0	0.0	1.0	k__Bacteria; p__Entotheonellaeota; c__Entotheonellia; o__Entotheonellales; f__Entotheonellaceae; g__Candidatus_Entotheonella; s__Candidatus_Entotheonella_sp._TSY1
OTU2003	0.0	0.0	0.0	21.0	0.0	3.0	1.0	0.0	1.0	7.0	0.0	1.0	3.0	1.0	0.0	k__Bacteria; p__Actinobacteriota; c__Acidimicrobiia; o__Microtrichales; f__unclassified_Microtrichales; g__unclassified_Microtrichales; s__unclassified_Microtrichales
OTU2004	0.0	0.0	0.0	16.0	0.0	0.0	0.0	0.0	0.0	7.0	0.0	0.0	4.0	0.0	0.0	k__Bacteria; p__Deinococcota; c__Deinococci; o__Deinococcales; f__Deinococcaceae; g__unclassified_Deinococcaceae; s__unclassified_Deinococcaceae
OTU2005	0.0	0.0	0.0	27.0	0.0	0.0	0.0	0.0	0.0	0.0	0.0	0.0	0.0	0.0	0.0	k__Bacteria; p__Firmicutes; c__Symbiobacteriia; o__Symbiobacteriales; f__Symbiobacteraceae; g__Symbiobacterium; s__Symbiobacterium_thermophilum
OTU2006	0.0	0.0	0.0	25.0	0.0	2.0	0.0	1.0	2.0	6.0	1.0	0.0	0.0	0.0	1.0	k__Bacteria; p__Proteobacteria; c__Alphaproteobacteria; o__Azospirillales; f__Azospirillaceae; g__Azospirillum; s__Azospirillum_palatum
OTU2007	0.0	0.0	0.0	8.0	0.0	0.0	19.0	0.0	0.0	11.0	0.0	0.0	8.0	0.0	0.0	k__Bacteria; p__Bacteroidota; c__Bacteroidia; o__Cytophagales; f__Hymenobacteraceae; g__Pontibacter; s__Pontibacter_brevis
OTU2008	0.0	0.0	0.0	31.0	0.0	1.0	19.0	1.0	1.0	23.0	1.0	0.0	13.0	0.0	0.0	k__Bacteria; p__Actinobacteriota; c__Actinobacteria; o__Streptomycetales; f__Streptomycetaceae; g__Streptomyces; s__Streptomyces_flavofungini
OTU2009	0.0	0.0	0.0	11.0	0.0	0.0	1.0	0.0	0.0	9.0	0.0	0.0	0.0	0.0	0.0	k__Bacteria; p__Patescibacteria; c__Saccharimonadia; o__Saccharimonadales; f__uncultured_Candidatus_Saccharibacteria_bacterium; g__uncultured_Candidatus_Saccharibacteria_bacterium; s__uncultured_Candidatus_Saccharibacteria_bacterium
OTU201	1.0	0.0	0.0	200.0	1.0	2.0	92.0	0.0	3.0	172.0	1.0	0.0	103.0	0.0	0.0	k__Bacteria; p__Proteobacteria; c__Alphaproteobacteria; o__Sphingomonadales; f__Sphingomonadaceae; g__Sphingoaurantiacus; s__alpha_proteobacterium_R_36935
OTU2010	0.0	0.0	0.0	0.0	0.0	0.0	0.0	0.0	0.0	0.0	0.0	16.0	0.0	0.0	0.0	k__Bacteria; p__Proteobacteria; c__Gammaproteobacteria; o__Ectothiorhodospirales; f__Ectothiorhodospiraceae; g__Thiogranum; s__uncultured_sediment_bacterium
OTU2011	0.0	0.0	0.0	0.0	0.0	0.0	0.0	0.0	0.0	0.0	0.0	18.0	0.0	0.0	0.0	k__Bacteria; p__Proteobacteria; c__Alphaproteobacteria; o__Rhizobiales; f__Rhizobiaceae; g__Pseudahrensia; s__unclassified_Pseudahrensia
OTU2012	1.0	0.0	0.0	0.0	0.0	0.0	0.0	0.0	0.0	0.0	0.0	15.0	0.0	0.0	0.0	k__Bacteria; p__Proteobacteria; c__Gammaproteobacteria; o__Ectothiorhodospirales; f__Ectothiorhodospiraceae; g__Thiogranum; s__unclassified_Thiogranum
OTU2013	0.0	0.0	0.0	0.0	0.0	0.0	0.0	0.0	0.0	0.0	0.0	9.0	0.0	0.0	0.0	k__Bacteria; p__Patescibacteria; c__Gracilibacteria; o__Candidatus_Peregrinibacteria; f__unclassified_Candidatus_Peregrinibacteria; g__unclassified_Candidatus_Peregrinibacteria; s__unclassified_Candidatus_Peregrinibacteria
OTU2014	0.0	0.0	1.0	0.0	0.0	0.0	0.0	0.0	0.0	0.0	0.0	42.0	0.0	0.0	0.0	k__Bacteria; p__Actinobacteriota; c__Acidimicrobiia; o__Actinomarinales; f__unclassified_Actinomarinales; g__unclassified_Actinomarinales; s__unclassified_Actinomarinales
OTU2015	0.0	0.0	0.0	0.0	0.0	0.0	0.0	0.0	0.0	0.0	0.0	15.0	0.0	0.0	0.0	k__Bacteria; p__Desulfobacterota; c__Desulfobacteria; o__unclassified_Desulfobacteria; f__unclassified_Desulfobacteria; g__unclassified_Desulfobacteria; s__unclassified_Desulfobacteria
OTU2016	0.0	0.0	0.0	0.0	0.0	0.0	0.0	0.0	0.0	7.0	0.0	36.0	0.0	0.0	0.0	k__Bacteria; p__Actinobacteriota; c__Acidimicrobiia; o__Actinomarinales; f__unclassified_Actinomarinales; g__unclassified_Actinomarinales; s__unclassified_Actinomarinales
OTU2017	0.0	0.0	0.0	0.0	0.0	0.0	0.0	0.0	0.0	0.0	0.0	16.0	0.0	0.0	0.0	k__Bacteria; p__Proteobacteria; c__Gammaproteobacteria; o__AT_s2_59; f__uncultured_gamma_proteobacterium; g__uncultured_gamma_proteobacterium; s__uncultured_gamma_proteobacterium
OTU2018	0.0	0.0	1.0	0.0	0.0	0.0	0.0	1.0	0.0	0.0	0.0	15.0	0.0	0.0	0.0	k__Bacteria; p__Acidobacteriota; c__Thermoanaerobaculia; o__Thermoanaerobaculales; f__Thermoanaerobaculaceae; g__Subgroup_10; s__uncultured_Acidobacteria_bacterium
OTU2019	0.0	0.0	0.0	1.0	0.0	0.0	0.0	0.0	0.0	0.0	0.0	21.0	0.0	0.0	0.0	k__Bacteria; p__Bacteroidota; c__Bacteroidia; o__Bacteroidales; f__Rikenellaceae; g__Rikenella; s__Rikenella_microfusus
OTU202	0.0	2.0	31.0	2.0	3.0	1.0	1.0	0.0	1.0	702.0	2.0	0.0	0.0	3.0	8.0	k__Bacteria; p__Firmicutes; c__Bacilli; o__Lactobacillales; f__Lactobacillaceae; g__Lentilactobacillus; s__Lentilactobacillus_hilgardii
OTU2020	0.0	0.0	0.0	0.0	0.0	0.0	0.0	0.0	0.0	0.0	0.0	59.0	0.0	0.0	2.0	k__Bacteria; p__Desulfobacterota; c__Desulfuromonadia; o__Desulfuromonadales; f__Sva1033; g__uncultured_delta_proteobacterium; s__uncultured_delta_proteobacterium
OTU2021	0.0	0.0	4.0	0.0	0.0	0.0	0.0	0.0	0.0	0.0	0.0	59.0	0.0	0.0	1.0	k__Bacteria; p__Proteobacteria; c__Gammaproteobacteria; o__Steroidobacterales; f__Woeseiaceae; g__Woeseia; s__unclassified_Woeseia
OTU2022	0.0	0.0	1.0	0.0	0.0	0.0	0.0	0.0	0.0	0.0	0.0	80.0	0.0	0.0	0.0	k__Bacteria; p__Desulfobacterota; c__Desulfobacteria; o__Desulfobacterales; f__unclassified_Desulfobacterales; g__unclassified_Desulfobacterales; s__unclassified_Desulfobacterales
OTU2023	0.0	0.0	2.0	0.0	0.0	0.0	0.0	0.0	0.0	3.0	0.0	90.0	0.0	0.0	1.0	k__Bacteria; p__Acidobacteriota; c__Thermoanaerobaculia; o__Thermoanaerobaculales; f__Thermoanaerobaculaceae; g__Subgroup_10; s__uncultured_Acidobacteria_bacterium
OTU2024	0.0	0.0	0.0	0.0	0.0	0.0	0.0	0.0	0.0	0.0	0.0	16.0	0.0	0.0	0.0	k__Bacteria; p__Proteobacteria; c__Gammaproteobacteria; o__unclassified_Gammaproteobacteria; f__uncultured_gamma_proteobacterium; g__unclassified_Gammaproteobacteria; s__unclassified_Gammaproteobacteria
OTU2025	0.0	0.0	0.0	0.0	0.0	0.0	0.0	0.0	0.0	0.0	0.0	23.0	0.0	0.0	0.0	k__Bacteria; p__Calditrichota; c__Calditrichia; o__Calditrichales; f__Calditrichaceae; g__uncultured_Deferribacteres_bacterium; s__uncultured_Deferribacteres_bacterium
OTU2026	0.0	0.0	0.0	0.0	0.0	0.0	0.0	0.0	0.0	5.0	0.0	13.0	0.0	0.0	1.0	k__Bacteria; p__Proteobacteria; c__Alphaproteobacteria; o__Thalassobaculales; f__unclassified_Thalassobaculales; g__unclassified_Thalassobaculales; s__unclassified_Thalassobaculales
OTU2027	0.0	0.0	0.0	0.0	0.0	0.0	0.0	0.0	0.0	6.0	0.0	4.0	0.0	0.0	0.0	k__Bacteria; p__unclassified_Bacteria; c__unclassified_Bacteria; o__unclassified_Bacteria; f__unclassified_Bacteria; g__unclassified_Bacteria; s__unclassified_Bacteria
OTU2028	0.0	18.0	0.0	0.0	0.0	0.0	0.0	0.0	0.0	0.0	0.0	0.0	0.0	0.0	0.0	k__Bacteria; p__Fusobacteriota; c__Fusobacteriia; o__Fusobacteriales; f__Leptotrichiaceae; g__Leptotrichia; s__Leptotrichia_buccalis
OTU2029	0.0	9.0	0.0	0.0	0.0	0.0	0.0	0.0	0.0	0.0	0.0	0.0	0.0	1.0	0.0	k__Bacteria; p__Firmicutes; c__Clostridia; o__Lachnospirales; f__Lachnospiraceae; g__[Ruminococcus]_gauvreauii_group; s__Ruminococcus_gauvreauii
OTU203	114.0	0.0	0.0	0.0	0.0	1.0	0.0	0.0	1.0	0.0	0.0	0.0	0.0	0.0	94.0	k__Bacteria; p__Firmicutes; c__Clostridia; o__Lachnospirales; f__Lachnospiraceae; g__Lachnospiraceae_NK4A136_group; s__unclassified_Lachnospiraceae_NK4A136_group
OTU2030	0.0	8.0	0.0	0.0	0.0	0.0	0.0	0.0	0.0	0.0	0.0	0.0	0.0	0.0	0.0	k__Bacteria; p__Firmicutes; c__Clostridia; o__Peptostreptococcales_Tissierellales; f__Anaerovoracaceae; g__[Eubacterium]_brachy_group; s__unclassified_[Eubacterium]_brachy_group
OTU2031	0.0	11.0	0.0	0.0	0.0	0.0	0.0	1.0	0.0	0.0	0.0	1.0	0.0	1.0	0.0	k__Bacteria; p__Firmicutes; c__Clostridia; o__Lachnospirales; f__Lachnospiraceae; g__Lachnospiraceae_NK4A136_group; s__unclassified_Lachnospiraceae_NK4A136_group
OTU2032	0.0	11.0	0.0	0.0	0.0	0.0	0.0	0.0	0.0	0.0	0.0	0.0	0.0	0.0	0.0	k__Bacteria; p__Firmicutes; c__Clostridia; o__Caldicoprobacterales; f__Caldicoprobacteraceae; g__Caldicoprobacter; s__uncultured_Caldicoprobacter_sp.
OTU2033	0.0	9.0	0.0	0.0	0.0	0.0	0.0	0.0	0.0	0.0	0.0	0.0	0.0	0.0	0.0	k__Bacteria; p__Firmicutes; c__Clostridia; o__Oscillospirales; f__Ruminococcaceae; g__unclassified_Ruminococcaceae; s__unclassified_Ruminococcaceae
OTU2034	0.0	0.0	0.0	0.0	0.0	0.0	0.0	0.0	0.0	8.0	0.0	0.0	0.0	0.0	0.0	k__Bacteria; p__Patescibacteria; c__Saccharimonadia; o__Saccharimonadales; f__Saccharimonadaceae; g__TM7a; s__unclassified_TM7a
OTU2035	0.0	0.0	0.0	0.0	0.0	0.0	0.0	0.0	0.0	9.0	0.0	0.0	1.0	0.0	0.0	k__Bacteria; p__Patescibacteria; c__Saccharimonadia; o__Saccharimonadales; f__WWH38; g__unclassified_WWH38; s__unclassified_WWH38
OTU2036	0.0	0.0	4.0	0.0	4.0	0.0	0.0	0.0	0.0	22.0	0.0	141.0	0.0	0.0	5.0	k__Bacteria; p__Myxococcota; c__Myxococcia; o__Myxococcales; f__Myxococcaceae; g__P3OB_42; s__unclassified_P3OB_42
OTU2037	0.0	0.0	0.0	0.0	0.0	0.0	0.0	0.0	0.0	20.0	0.0	0.0	1.0	0.0	0.0	k__Bacteria; p__unclassified_Bacteria; c__unclassified_Bacteria; o__unclassified_Bacteria; f__unclassified_Bacteria; g__unclassified_Bacteria; s__unclassified_Bacteria
OTU2038	0.0	0.0	0.0	73.0	0.0	7.0	69.0	2.0	7.0	91.0	0.0	1.0	55.0	0.0	0.0	k__Bacteria; p__Proteobacteria; c__Alphaproteobacteria; o__Rhodobacterales; f__Rhodobacteraceae; g__Rubellimicrobium; s__Rubellimicrobium_roseum
OTU2039	0.0	0.0	0.0	0.0	0.0	0.0	0.0	0.0	0.0	17.0	0.0	0.0	1.0	0.0	0.0	k__Bacteria; p__Myxococcota; c__Myxococcia; o__Myxococcales; f__Myxococcaceae; g__P3OB_42; s__unclassified_P3OB_42
OTU204	0.0	0.0	0.0	0.0	0.0	0.0	0.0	0.0	0.0	1.0	0.0	299.0	0.0	0.0	29.0	k__Bacteria; p__Firmicutes; c__Clostridia; o__Lachnospirales; f__Lachnospiraceae; g__Lachnospiraceae_NK4A136_group; s__unclassified_Lachnospiraceae_NK4A136_group
OTU2040	0.0	0.0	0.0	0.0	0.0	1.0	0.0	0.0	0.0	11.0	0.0	0.0	0.0	0.0	0.0	k__Bacteria; p__Bdellovibrionota; c__Oligoflexia; o__0319_6G20; f__unclassified_0319_6G20; g__unclassified_0319_6G20; s__unclassified_0319_6G20
OTU2041	0.0	0.0	0.0	0.0	0.0	0.0	0.0	0.0	0.0	9.0	0.0	0.0	0.0	0.0	0.0	k__Bacteria; p__Proteobacteria; c__Gammaproteobacteria; o__Gammaproteobacteria_Incertae_Sedis; Unclassified; g__Candidatus_Ovatusbacter; s__unclassified_Candidatus_Ovatusbacter
OTU2042	0.0	0.0	0.0	0.0	0.0	0.0	0.0	0.0	0.0	11.0	0.0	0.0	1.0	0.0	0.0	k__Bacteria; p__Patescibacteria; c__Microgenomatia; o__Candidatus_Levybacteria; f__uncultured_soil_bacterium; g__uncultured_soil_bacterium; s__uncultured_soil_bacterium
OTU2043	0.0	0.0	0.0	0.0	0.0	0.0	15.0	0.0	0.0	30.0	1.0	0.0	8.0	0.0	0.0	k__Bacteria; p__Proteobacteria; c__Gammaproteobacteria; o__Burkholderiales; f__Oxalobacteraceae; g__Noviherbaspirillum; s__Noviherbaspirillum_sp.
OTU2044	0.0	0.0	0.0	0.0	0.0	6.0	5.0	0.0	2.0	13.0	0.0	1.0	2.0	0.0	0.0	k__Bacteria; p__Gemmatimonadota; c__Gemmatimonadetes; o__Gemmatimonadales; f__Gemmatimonadaceae; g__Roseisolibacter; s__Roseisolibacter_agri
OTU2045	0.0	0.0	2.0	0.0	0.0	0.0	0.0	0.0	0.0	14.0	0.0	29.0	0.0	0.0	0.0	k__Bacteria; p__Desulfobacterota; c__Desulfobulbia; o__Desulfobulbales; f__Desulfobulbaceae; g__unclassified_Desulfobulbaceae; s__uncultured_Desulfobulbaceae_bacterium
OTU2046	0.0	0.0	0.0	0.0	0.0	2.0	18.0	0.0	12.0	18.0	10.0	0.0	8.0	0.0	0.0	k__Bacteria; p__Acidobacteriota; c__Vicinamibacteria; o__Vicinamibacterales; f__Vicinamibacteraceae; g__Vicinamibacter; s__Vicinamibacter_silvestris
OTU2047	0.0	0.0	0.0	0.0	0.0	0.0	0.0	0.0	1.0	11.0	0.0	0.0	1.0	0.0	0.0	k__Bacteria; p__Planctomycetota; c__Phycisphaerae; o__Tepidisphaerales; f__Tepidisphaeraceae; g__Tepidisphaera; s__Tepidisphaera_mucosa
OTU2048	0.0	0.0	0.0	2.0	0.0	0.0	0.0	0.0	0.0	14.0	0.0	0.0	2.0	0.0	0.0	k__Bacteria; p__Bacteroidota; c__Bacteroidia; o__Cytophagales; f__Spirosomaceae; g__Dyadobacter; s__Dyadobacter_fermentans
OTU2049	0.0	0.0	0.0	0.0	0.0	7.0	0.0	2.0	4.0	0.0	56.0	0.0	15.0	0.0	0.0	k__Bacteria; p__Acidobacteriota; c__Vicinamibacteria; o__Vicinamibacterales; f__unclassified_Vicinamibacterales; g__unclassified_Vicinamibacterales; s__unclassified_Vicinamibacterales
OTU205	0.0	40.0	0.0	0.0	0.0	0.0	0.0	0.0	189.0	0.0	0.0	0.0	0.0	0.0	0.0	k__Bacteria; p__Firmicutes; c__Clostridia; o__Peptostreptococcales_Tissierellales; f__Anaerovoracaceae; g__unclassified_Anaerovoracaceae; s__unclassified_Anaerovoracaceae
OTU2050	0.0	0.0	0.0	0.0	0.0	4.0	0.0	0.0	5.0	0.0	27.0	0.0	2.0	0.0	0.0	k__Bacteria; p__Proteobacteria; c__Alphaproteobacteria; o__Rhizobiales; f__Xanthobacteraceae; g__unclassified_Xanthobacteraceae; s__unclassified_Xanthobacteraceae
OTU2051	0.0	0.0	0.0	0.0	0.0	28.0	0.0	5.0	30.0	0.0	182.0	1.0	26.0	0.0	0.0	k__Bacteria; p__Acidobacteriota; c__Blastocatellia; o__Pyrinomonadales; f__Pyrinomonadaceae; g__RB41; s__Acidobacteria_bacterium_WWH8
OTU2052	0.0	0.0	0.0	0.0	0.0	1.0	0.0	0.0	1.0	0.0	11.0	0.0	1.0	0.0	0.0	k__Bacteria; p__Proteobacteria; c__Gammaproteobacteria; o__Gammaproteobacteria_Incertae_Sedis; Unclassified; g__Acidibacter; s__unclassified_Acidibacter
OTU2053	0.0	0.0	0.0	0.0	0.0	0.0	0.0	0.0	1.0	0.0	11.0	0.0	1.0	0.0	0.0	k__Bacteria; p__Verrucomicrobiota; c__Verrucomicrobiae; o__Chthoniobacterales; f__Chthoniobacteraceae; g__Candidatus_Udaeobacter; s__uncultured_Verrucomicrobia_bacterium
OTU2054	0.0	0.0	0.0	0.0	0.0	1.0	0.0	0.0	2.0	0.0	14.0	0.0	3.0	0.0	0.0	k__Bacteria; p__unclassified_Bacteria; c__unclassified_Bacteria; o__unclassified_Bacteria; f__unclassified_Bacteria; g__unclassified_Bacteria; s__unclassified_Bacteria
OTU2055	0.0	0.0	0.0	0.0	0.0	2.0	1.0	0.0	6.0	0.0	21.0	0.0	1.0	0.0	0.0	k__Bacteria; p__Actinobacteriota; c__Acidimicrobiia; o__Microtrichales; f__Ilumatobacteraceae; g__CL500_29_marine_group; s__unclassified_CL500_29_marine_group
OTU2056	0.0	0.0	0.0	0.0	0.0	11.0	0.0	1.0	11.0	0.0	56.0	1.0	13.0	0.0	0.0	k__Bacteria; p__Actinobacteriota; c__Actinobacteria; o__Streptosporangiales; f__Streptosporangiaceae; g__Streptosporangium; s__Streptosporangium_corydalis
OTU2057	0.0	0.0	0.0	0.0	0.0	11.0	0.0	1.0	14.0	0.0	44.0	1.0	17.0	0.0	0.0	k__Bacteria; p__Acidobacteriota; c__Vicinamibacteria; o__Vicinamibacterales; f__unclassified_Vicinamibacterales; g__unclassified_Vicinamibacterales; s__unclassified_Vicinamibacterales
OTU2058	0.0	0.0	0.0	0.0	0.0	13.0	0.0	0.0	19.0	0.0	51.0	0.0	9.0	0.0	0.0	k__Bacteria; p__Nitrospirota; c__Nitrospiria; o__Nitrospirales; f__Nitrospiraceae; g__Nitrospira; s__uncultured_Nitrospira_sp.
OTU2059	0.0	0.0	0.0	0.0	0.0	0.0	0.0	0.0	4.0	0.0	8.0	0.0	0.0	0.0	0.0	k__Bacteria; p__Proteobacteria; c__Alphaproteobacteria; o__Rhodobacterales; f__Rhodobacteraceae; g__unclassified_Rhodobacteraceae; s__unclassified_Rhodobacteraceae
OTU206	289.0	0.0	1.0	1.0	0.0	27.0	2.0	1.0	6.0	1.0	8.0	1.0	4.0	0.0	152.0	k__Bacteria; p__Bacteroidota; c__Bacteroidia; o__Bacteroidales; f__Muribaculaceae; g__uncultured_Bacteroidales_bacterium; s__uncultured_Bacteroidales_bacterium
OTU2060	0.0	0.0	0.0	0.0	0.0	0.0	0.0	0.0	0.0	0.0	37.0	0.0	6.0	0.0	0.0	k__Bacteria; p__Myxococcota; c__Polyangia; o__Polyangiales; f__Sandaracinaceae; g__unclassified_Sandaracinaceae; s__uncultured_soil_bacterium
OTU2061	0.0	0.0	0.0	0.0	0.0	2.0	0.0	0.0	0.0	0.0	9.0	0.0	1.0	0.0	0.0	k__Bacteria; p__Proteobacteria; c__Alphaproteobacteria; o__Acetobacterales; f__Acetobacteraceae; g__unclassified_Acetobacteraceae; s__unclassified_Acetobacteraceae
OTU2062	0.0	1.0	0.0	0.0	0.0	3.0	7.0	2.0	7.0	16.0	23.0	0.0	13.0	0.0	0.0	k__Bacteria; p__Proteobacteria; c__Alphaproteobacteria; o__Rhizobiales; f__Xanthobacteraceae; g__Pseudorhodoplanes; s__alpha_proteobacterium_KC_IT_H1
OTU2063	0.0	0.0	0.0	0.0	0.0	3.0	3.0	0.0	2.0	0.0	17.0	1.0	1.0	0.0	0.0	k__Bacteria; p__Actinobacteriota; c__unclassified_Actinobacteriota; o__unclassified_Actinobacteriota; f__unclassified_Actinobacteriota; g__unclassified_Actinobacteriota; s__unclassified_Actinobacteriota
OTU2064	0.0	0.0	0.0	0.0	0.0	0.0	0.0	1.0	2.0	0.0	5.0	0.0	1.0	0.0	0.0	k__Bacteria; p__Firmicutes; c__Clostridia; o__Peptococcales; f__Peptococcaceae; g__unclassified_Peptococcaceae; s__unclassified_Peptococcaceae
OTU2065	0.0	0.0	0.0	0.0	0.0	7.0	0.0	2.0	18.0	0.0	46.0	1.0	8.0	0.0	0.0	k__Bacteria; p__Acidobacteriota; c__Holophagae; o__Subgroup_7; f__uncultured_Desulfovirga_sp.; g__uncultured_Desulfovirga_sp.; s__uncultured_Desulfovirga_sp.
OTU2066	0.0	0.0	0.0	0.0	0.0	1.0	0.0	0.0	2.0	0.0	6.0	0.0	3.0	0.0	0.0	k__Bacteria; p__Planctomycetota; c__Planctomycetes; o__Gemmatales; f__Gemmataceae; g__Gemmata; s__unclassified_Gemmata
OTU2067	0.0	1.0	0.0	0.0	0.0	9.0	18.0	2.0	9.0	19.0	52.0	0.0	12.0	0.0	1.0	k__Bacteria; p__Proteobacteria; c__Alphaproteobacteria; o__Rhizobiales; f__Methyloligellaceae; g__unclassified_Methyloligellaceae; s__uncultured_Rhodobium_sp.
OTU2068	0.0	0.0	0.0	0.0	0.0	7.0	0.0	3.0	3.0	0.0	17.0	0.0	3.0	0.0	0.0	k__Bacteria; p__Proteobacteria; c__Alphaproteobacteria; o__Rhizobiales; f__KF_JG30_B3; g__unclassified_KF_JG30_B3; s__unclassified_KF_JG30_B3
OTU2069	0.0	0.0	0.0	0.0	0.0	1.0	0.0	0.0	2.0	0.0	4.0	1.0	0.0	0.0	0.0	k__Bacteria; p__Actinobacteriota; c__Thermoleophilia; o__Solirubrobacterales; f__67_14; g__unclassified_67_14; s__unclassified_67_14
OTU207	0.0	1.0	0.0	132.0	1.0	0.0	100.0	2.0	2.0	155.0	0.0	0.0	107.0	0.0	0.0	k__Bacteria; p__Actinobacteriota; c__Actinobacteria; o__Propionibacteriales; f__Nocardioidaceae; g__Nocardioides; s__Nocardioides_kongjuensis
OTU2070	0.0	0.0	0.0	0.0	0.0	3.0	0.0	6.0	8.0	0.0	16.0	2.0	3.0	0.0	0.0	k__Bacteria; p__Bacteroidota; c__Bacteroidia; o__Bacteroidales; f__Marinifilaceae; g__Odoribacter; s__unclassified_Odoribacter
OTU2071	0.0	0.0	0.0	0.0	0.0	9.0	0.0	0.0	13.0	0.0	19.0	0.0	2.0	0.0	0.0	k__Bacteria; p__Actinobacteriota; c__Thermoleophilia; o__Solirubrobacterales; f__67_14; g__unclassified_67_14; s__unclassified_67_14
OTU2072	0.0	0.0	2.0	1.0	0.0	0.0	0.0	0.0	4.0	0.0	5.0	1.0	3.0	0.0	0.0	k__Bacteria; p__Bacteroidota; c__Bacteroidia; o__Bacteroidales; f__Bacteroidaceae; g__Bacteroides; s__unclassified_Bacteroides
OTU2073	0.0	0.0	0.0	0.0	0.0	6.0	0.0	0.0	2.0	0.0	14.0	0.0	3.0	0.0	0.0	k__Bacteria; p__Gemmatimonadota; c__Gemmatimonadetes; o__Gemmatimonadales; f__Gemmatimonadaceae; g__Gemmatimonas; s__unclassified_Gemmatimonas
OTU2074	0.0	0.0	0.0	0.0	0.0	2.0	0.0	1.0	2.0	0.0	4.0	4.0	0.0	0.0	0.0	k__Bacteria; p__Firmicutes; c__Clostridia; o__Lachnospirales; f__Lachnospiraceae; g__unclassified_Lachnospiraceae; s__unclassified_Lachnospiraceae
OTU2075	0.0	0.0	0.0	0.0	0.0	3.0	0.0	2.0	11.0	0.0	9.0	0.0	2.0	0.0	0.0	k__Bacteria; p__Actinobacteriota; c__Thermoleophilia; o__Gaiellales; f__unclassified_Gaiellales; g__unclassified_Gaiellales; s__unclassified_Gaiellales
OTU2076	0.0	0.0	1.0	0.0	0.0	0.0	0.0	3.0	5.0	0.0	15.0	0.0	5.0	0.0	0.0	k__Bacteria; p__Firmicutes; c__Clostridia; o__Oscillospirales; f__Ruminococcaceae; g__Anaerotruncus; s__unclassified_Anaerotruncus
OTU2077	0.0	0.0	0.0	0.0	0.0	11.0	0.0	0.0	12.0	0.0	30.0	3.0	5.0	0.0	0.0	k__Bacteria; p__Proteobacteria; c__Gammaproteobacteria; o__Burkholderiales; f__unclassified_Burkholderiales; g__unclassified_Burkholderiales; s__unclassified_Burkholderiales
OTU2078	0.0	0.0	0.0	1.0	0.0	4.0	1.0	2.0	11.0	0.0	24.0	1.0	4.0	0.0	0.0	k__Bacteria; p__Actinobacteriota; c__Thermoleophilia; o__Gaiellales; f__unclassified_Gaiellales; g__Gaiella_sp._EBR4_RS1; s__unclassified_Gaiellales
OTU2079	0.0	0.0	0.0	28.0	1.0	21.0	27.0	0.0	21.0	26.0	6.0	2.0	13.0	0.0	0.0	k__Bacteria; p__Myxococcota; c__Myxococcia; o__Myxococcales; f__Myxococcaceae; g__Myxococcus; s__Myxococcus_fulvus
OTU208	142.0	0.0	0.0	0.0	0.0	0.0	0.0	0.0	0.0	0.0	0.0	269.0	0.0	1.0	61.0	k__Bacteria; p__Firmicutes; c__Clostridia; o__Lachnospirales; f__Lachnospiraceae; g__Anaerostipes; s__unclassified_Anaerostipes
OTU2080	0.0	0.0	0.0	0.0	0.0	9.0	0.0	0.0	10.0	0.0	3.0	0.0	3.0	0.0	0.0	k__Bacteria; p__Myxococcota; c__Polyangia; o__Haliangiales; f__Haliangiaceae; g__Haliangium; s__unclassified_Haliangium
OTU2081	0.0	0.0	0.0	0.0	0.0	3.0	0.0	0.0	4.0	0.0	2.0	0.0	0.0	0.0	0.0	k__Bacteria; p__Actinobacteriota; c__Actinobacteria; o__Propionibacteriales; f__Nocardioidaceae; g__Nocardioides; s__Nocardioides_kandeliae
OTU2082	25.0	0.0	0.0	1.0	0.0	21.0	0.0	0.0	5.0	0.0	2.0	0.0	2.0	0.0	12.0	k__Bacteria; p__Actinobacteriota; c__Coriobacteriia; o__Coriobacteriales; f__Eggerthellaceae; g__Enterorhabdus; s__Enterorhabdus_caecimuris_B7
OTU2083	0.0	0.0	0.0	0.0	0.0	1.0	0.0	1.0	4.0	0.0	3.0	1.0	1.0	0.0	0.0	k__Bacteria; p__Bacteroidota; c__Bacteroidia; o__Bacteroidales; f__Rikenellaceae; g__Alistipes; s__unclassified_Alistipes
OTU2084	1.0	0.0	0.0	0.0	1.0	0.0	9.0	1.0	0.0	0.0	2.0	13.0	0.0	0.0	1.0	k__Bacteria; p__Actinobacteriota; c__Acidimicrobiia; o__Microtrichales; f__Ilumatobacteraceae; g__Ilumatobacter; s__unclassified_Ilumatobacter
OTU2085	2.0	0.0	1.0	2.0	0.0	0.0	1.0	0.0	1.0	5.0	2.0	1.0	1.0	0.0	3.0	k__Bacteria; p__Firmicutes; c__Bacilli; o__Bacillales; f__Planococcaceae; g__Lysinibacillus; s__Metalysinibacillus_saudimassiliensis
OTU2086	0.0	0.0	0.0	0.0	0.0	7.0	0.0	0.0	2.0	0.0	1.0	0.0	2.0	0.0	0.0	k__Bacteria; p__Firmicutes; c__Clostridia; o__Clostridia_UCG_014; f__uncultured_rumen_bacterium; g__uncultured_rumen_bacterium; s__uncultured_rumen_bacterium
OTU2087	0.0	0.0	0.0	0.0	0.0	0.0	0.0	0.0	7.0	0.0	0.0	0.0	0.0	0.0	0.0	k__Bacteria; p__Actinobacteriota; c__Actinobacteria; o__Propionibacteriales; f__Propionibacteriaceae; g__Cutibacterium; s__Cutibacterium_granulosum
OTU2088	0.0	0.0	0.0	0.0	0.0	1.0	0.0	0.0	8.0	0.0	1.0	0.0	2.0	0.0	0.0	k__Bacteria; p__Acidobacteriota; c__Blastocatellia; o__Pyrinomonadales; f__Pyrinomonadaceae; g__RB41; s__unclassified_RB41
OTU2089	0.0	0.0	0.0	0.0	0.0	0.0	0.0	0.0	10.0	0.0	0.0	1.0	0.0	0.0	0.0	k__Bacteria; p__Verrucomicrobiota; c__Verrucomicrobiae; o__Opitutales; f__Puniceicoccaceae; g__Verruc_01; s__unclassified_Verruc_01
OTU209	0.0	92.0	0.0	205.0	10.0	0.0	0.0	171.0	39.0	0.0	0.0	55.0	0.0	5.0	0.0	k__Bacteria; p__Bacteroidota; c__Bacteroidia; o__Bacteroidales; f__Prevotellaceae; g__Prevotella; s__Prevotella_intermedia
OTU2090	0.0	0.0	0.0	0.0	0.0	0.0	0.0	1.0	11.0	0.0	2.0	0.0	0.0	0.0	0.0	k__Bacteria; p__Actinobacteriota; c__Acidimicrobiia; o__Microtrichales; f__Ilumatobacteraceae; g__unclassified_Ilumatobacteraceae; s__unclassified_Ilumatobacteraceae
OTU2091	0.0	0.0	0.0	0.0	0.0	5.0	0.0	0.0	9.0	3.0	0.0	1.0	3.0	0.0	0.0	k__Bacteria; p__Bacteroidota; c__Bacteroidia; o__Chitinophagales; f__Chitinophagaceae; g__Flavisolibacter; s__Flavisolibacter_sp._MDT2_37
OTU2092	0.0	0.0	0.0	0.0	0.0	2.0	0.0	2.0	4.0	1.0	5.0	2.0	0.0	0.0	0.0	k__Bacteria; p__Cyanobacteria; c__Vampirivibrionia; o__Gastranaerophilales; f__unclassified_Gastranaerophilales; g__unclassified_Gastranaerophilales; s__unclassified_Gastranaerophilales
OTU2093	0.0	0.0	0.0	0.0	0.0	2.0	0.0	0.0	4.0	6.0	0.0	0.0	0.0	0.0	0.0	k__Bacteria; p__Proteobacteria; c__Alphaproteobacteria; o__Sphingomonadales; f__Sphingomonadaceae; g__Sphingomonas; s__Sphingomonas_laterariae
OTU2094	13.0	0.0	0.0	0.0	1.0	6.0	3.0	0.0	9.0	5.0	12.0	0.0	8.0	0.0	8.0	k__Bacteria; p__Proteobacteria; c__Alphaproteobacteria; o__Rhizobiales; f__Beijerinckiaceae; g__Methylobacterium_Methylorubrum; s__Methylobacterium_iners
OTU2095	0.0	1.0	0.0	1.0	0.0	2.0	2.0	3.0	1.0	0.0	2.0	4.0	1.0	3.0	1.0	k__Bacteria; p__Firmicutes; c__Clostridia; o__Oscillospirales; f__Ruminococcaceae; g__Ruminococcus; s__Ruminococcus_callidus
OTU2096	0.0	0.0	0.0	5.0	0.0	4.0	23.0	0.0	8.0	13.0	2.0	0.0	10.0	0.0	0.0	k__Bacteria; p__Proteobacteria; c__Alphaproteobacteria; o__Rhizobiales; f__Beijerinckiaceae; g__Microvirga; s__Bosea_sp._ORS_1414
OTU2097	0.0	0.0	1.0	36.0	0.0	34.0	33.0	1.0	62.0	88.0	9.0	7.0	59.0	0.0	0.0	k__Bacteria; p__Proteobacteria; c__Alphaproteobacteria; o__Rhodobacterales; f__Rhodobacteraceae; g__Rubellimicrobium; s__Rubellimicrobium_mesophilum
OTU2098	0.0	0.0	0.0	0.0	0.0	9.0	0.0	0.0	5.0	0.0	1.0	0.0	1.0	0.0	3.0	k__Bacteria; p__Bacteroidota; c__Bacteroidia; o__Bacteroidales; f__Muribaculaceae; g__unclassified_Muribaculaceae; s__unclassified_Muribaculaceae
OTU2099	0.0	0.0	0.0	0.0	0.0	18.0	0.0	0.0	2.0	0.0	1.0	1.0	0.0	0.0	0.0	k__Bacteria; p__Firmicutes; c__Clostridia; o__Clostridia_UCG_014; f__unclassified_Clostridia_UCG_014; g__unclassified_Clostridia_UCG_014; s__unclassified_Clostridia_UCG_014
OTU21	3496.0	158.0	1051.0	2.0	1210.0	8.0	66.0	9825.0	5060.0	94.0	101.0	3.0	7.0	758.0	148.0	k__Bacteria; p__Firmicutes; c__Bacilli; o__Lactobacillales; f__Streptococcaceae; g__Streptococcus; s__Streptococcus_mitis
OTU210	4.0	135.0	2.0	29.0	188.0	10.0	9.0	30.0	5.0	55.0	56.0	16.0	6.0	202.0	60.0	k__Bacteria; p__Firmicutes; c__Clostridia; o__Oscillospirales; f__Ruminococcaceae; g__Ruminococcus; s__Ruminococcus_bromii
OTU2100	0.0	9.0	0.0	0.0	31.0	0.0	0.0	0.0	0.0	0.0	0.0	0.0	0.0	24.0	0.0	k__Bacteria; p__Firmicutes; c__Negativicutes; o__Veillonellales_Selenomonadales; f__Selenomonadaceae; g__Selenomonas; s__Selenomonas_dianae
OTU2102	0.0	0.0	0.0	0.0	3.0	0.0	0.0	0.0	0.0	0.0	0.0	0.0	0.0	1.0	0.0	k__Bacteria; p__Bacteroidota; c__Bacteroidia; o__Bacteroidales; f__Prevotellaceae; g__Prevotella; s__unclassified_Prevotella
OTU2103	0.0	0.0	0.0	0.0	0.0	0.0	9.0	0.0	0.0	0.0	0.0	0.0	0.0	0.0	0.0	k__Bacteria; p__Proteobacteria; c__Gammaproteobacteria; o__Burkholderiales; f__Rhodocyclaceae; g__unclassified_Rhodocyclaceae; s__unclassified_Rhodocyclaceae
OTU2104	0.0	0.0	0.0	0.0	0.0	0.0	6.0	0.0	0.0	0.0	0.0	0.0	0.0	0.0	0.0	k__Bacteria; p__Patescibacteria; c__Saccharimonadia; o__Saccharimonadales; f__uncultured_Candidatus_Saccharibacteria_bacterium; g__uncultured_Candidatus_Saccharibacteria_bacterium; s__uncultured_Candidatus_Saccharibacteria_bacterium
OTU2105	0.0	0.0	0.0	0.0	0.0	0.0	12.0	0.0	0.0	0.0	0.0	0.0	0.0	0.0	0.0	k__Bacteria; p__Planctomycetota; c__Phycisphaerae; o__Phycisphaerales; f__Phycisphaeraceae; g__Urania_1B_19_marine_sediment_group; s__unclassified_Urania_1B_19_marine_sediment_group
OTU2106	0.0	0.0	0.0	0.0	0.0	2.0	6.0	0.0	4.0	5.0	8.0	0.0	6.0	0.0	0.0	k__Bacteria; p__Proteobacteria; c__Gammaproteobacteria; o__Burkholderiales; f__Nitrosomonadaceae; g__MND1; s__unclassified_MND1
OTU2107	0.0	0.0	0.0	0.0	0.0	0.0	8.0	0.0	0.0	0.0	0.0	0.0	0.0	0.0	0.0	k__Bacteria; p__Bdellovibrionota; c__Oligoflexia; o__0319_6G20; f__uncultured_delta_proteobacterium; g__uncultured_delta_proteobacterium; s__uncultured_delta_proteobacterium
OTU2108	0.0	0.0	0.0	0.0	0.0	0.0	7.0	0.0	0.0	0.0	0.0	0.0	0.0	0.0	0.0	k__Bacteria; p__Patescibacteria; c__Microgenomatia; o__Candidatus_Curtissbacteria; f__uncultured_soil_bacterium; g__uncultured_soil_bacterium; s__uncultured_soil_bacterium
OTU2109	0.0	0.0	0.0	0.0	0.0	0.0	17.0	0.0	1.0	7.0	0.0	0.0	2.0	0.0	0.0	k__Bacteria; p__Bacteroidota; c__Bacteroidia; o__Chitinophagales; f__Chitinophagaceae; g__Flavisolibacter; s__Flavisolibacter_ginsengiterrae
OTU211	0.0	11.0	0.0	2.0	19.0	16.0	9.0	0.0	389.0	1.0	0.0	12.0	0.0	5.0	0.0	k__Bacteria; p__Actinobacteriota; c__Actinobacteria; o__Actinomycetales; f__Actinomycetaceae; g__Actinomyces; s__Actinomyces_gerencseriae
OTU2110	0.0	0.0	0.0	0.0	0.0	0.0	12.0	0.0	0.0	0.0	0.0	0.0	0.0	0.0	0.0	k__Bacteria; p__Actinobacteriota; c__Actinobacteria; o__Micrococcales; f__Intrasporangiaceae; g__Ornithinicoccus; s__Ornithinicoccus_hortensis
OTU2111	0.0	0.0	0.0	0.0	0.0	0.0	7.0	0.0	0.0	4.0	0.0	0.0	1.0	0.0	0.0	k__Bacteria; p__Actinobacteriota; c__Thermoleophilia; o__Gaiellales; f__unclassified_Gaiellales; g__unclassified_Gaiellales; s__unclassified_Gaiellales
OTU2112	0.0	0.0	0.0	0.0	0.0	6.0	14.0	0.0	2.0	6.0	13.0	0.0	2.0	0.0	0.0	k__Bacteria; p__Firmicutes; c__Bacilli; o__Paenibacillales; f__Paenibacillaceae; g__Paenibacillus; s__Paenibacillus_sp.
OTU2113	0.0	0.0	0.0	0.0	0.0	2.0	9.0	0.0	10.0	0.0	1.0	1.0	2.0	0.0	0.0	k__Bacteria; p__Proteobacteria; c__Alphaproteobacteria; o__Rhizobiales; f__Beijerinckiaceae; g__Methylobacterium_Methylorubrum; s__Methylobacterium_organophilum
OTU2114	0.0	0.0	0.0	0.0	0.0	0.0	13.0	0.0	0.0	0.0	0.0	0.0	0.0	0.0	0.0	k__Bacteria; p__Bdellovibrionota; c__Bdellovibrionia; o__Bdellovibrionales; f__Bdellovibrionaceae; g__OM27_clade; s__unclassified_OM27_clade
OTU2115	0.0	0.0	0.0	0.0	0.0	2.0	9.0	0.0	3.0	0.0	0.0	0.0	0.0	0.0	0.0	k__Bacteria; p__Bdellovibrionota; c__Oligoflexia; o__Oligoflexales; f__Oligoflexaceae; g__unclassified_Oligoflexaceae; s__unclassified_Oligoflexaceae
OTU2116	0.0	0.0	0.0	0.0	0.0	0.0	9.0	0.0	0.0	0.0	0.0	0.0	0.0	0.0	0.0	k__Bacteria; p__Verrucomicrobiota; c__Verrucomicrobiae; o__Pedosphaerales; f__Pedosphaeraceae; g__unclassified_Pedosphaeraceae; s__unclassified_Pedosphaeraceae
OTU2117	0.0	0.0	0.0	8.0	0.0	0.0	40.0	0.0	0.0	19.0	0.0	0.0	13.0	0.0	0.0	k__Bacteria; p__Proteobacteria; c__Alphaproteobacteria; o__Rhodobacterales; f__Rhodobacteraceae; g__Limibaculum; s__unclassified_Limibaculum
OTU2118	0.0	0.0	0.0	0.0	0.0	0.0	8.0	0.0	3.0	0.0	0.0	0.0	4.0	0.0	0.0	k__Bacteria; p__Proteobacteria; c__Alphaproteobacteria; o__Sphingomonadales; f__Sphingomonadaceae; g__Ellin6055; s__unclassified_Ellin6055
OTU2119	0.0	0.0	0.0	0.0	0.0	1.0	9.0	0.0	3.0	6.0	1.0	0.0	1.0	0.0	0.0	k__Bacteria; p__Planctomycetota; c__Phycisphaerae; o__Tepidisphaerales; f__WD2101_soil_group; g__unclassified_WD2101_soil_group; s__unclassified_WD2101_soil_group
OTU212	0.0	0.0	0.0	23.0	0.0	0.0	64.0	0.0	0.0	96.0	0.0	0.0	16.0	0.0	0.0	k__Bacteria; p__Patescibacteria; c__Saccharimonadia; o__Saccharimonadales; f__uncultured_Candidatus_Saccharibacteria_bacterium; g__uncultured_Candidatus_Saccharibacteria_bacterium; s__uncultured_Candidatus_Saccharibacteria_bacterium
OTU2120	0.0	0.0	0.0	0.0	0.0	2.0	8.0	0.0	1.0	0.0	0.0	0.0	0.0	0.0	0.0	k__Bacteria; p__Proteobacteria; c__Alphaproteobacteria; o__Rhizobiales; f__Xanthobacteraceae; g__Rhodoplanes; s__unclassified_Rhodoplanes
OTU2121	0.0	0.0	0.0	0.0	0.0	1.0	13.0	0.0	1.0	1.0	0.0	0.0	2.0	0.0	0.0	k__Bacteria; p__Proteobacteria; c__Gammaproteobacteria; o__Pseudomonadales; f__Cellvibrionaceae; g__unclassified_Cellvibrionaceae; s__unclassified_Cellvibrionaceae
OTU2122	0.0	0.0	0.0	0.0	0.0	0.0	9.0	0.0	0.0	0.0	0.0	0.0	0.0	0.0	0.0	k__Bacteria; p__Proteobacteria; c__Alphaproteobacteria; o__Rhodobacterales; f__Rhodobacteraceae; g__Falsirhodobacter; s__unclassified_Falsirhodobacter
OTU2123	1.0	0.0	0.0	0.0	0.0	1.0	8.0	0.0	3.0	3.0	3.0	1.0	0.0	0.0	0.0	k__Bacteria; p__Planctomycetota; c__Phycisphaerae; o__Tepidisphaerales; f__Tepidisphaeraceae; g__Tepidisphaera; s__Tepidisphaera_mucosa
OTU2124	0.0	0.0	0.0	10.0	0.0	5.0	8.0	1.0	4.0	10.0	11.0	0.0	8.0	0.0	0.0	k__Bacteria; p__Actinobacteriota; c__Thermoleophilia; o__Solirubrobacterales; f__67_14; g__unclassified_67_14; s__unclassified_67_14
OTU2125	0.0	0.0	0.0	11.0	0.0	0.0	9.0	1.0	0.0	0.0	0.0	0.0	3.0	0.0	0.0	k__Bacteria; p__Proteobacteria; c__Alphaproteobacteria; o__Sphingomonadales; f__Sphingomonadaceae; g__unclassified_Sphingomonadaceae; s__unclassified_Sphingomonadaceae
OTU2126	0.0	0.0	0.0	0.0	0.0	0.0	11.0	0.0	0.0	0.0	0.0	0.0	2.0	0.0	0.0	k__Bacteria; p__Proteobacteria; c__Gammaproteobacteria; o__Burkholderiales; f__Oxalobacteraceae; g__Noviherbaspirillum; s__Noviherbaspirillum_humi
OTU2127	0.0	0.0	0.0	0.0	0.0	1.0	16.0	0.0	1.0	0.0	0.0	0.0	1.0	0.0	0.0	k__Bacteria; p__Myxococcota; c__Myxococcia; o__Myxococcales; f__Myxococcaceae; g__P3OB_42; s__unclassified_P3OB_42
OTU2128	0.0	0.0	0.0	0.0	0.0	3.0	8.0	0.0	0.0	0.0	0.0	0.0	2.0	0.0	0.0	k__Bacteria; p__Verrucomicrobiota; c__Verrucomicrobiae; o__Chthoniobacterales; f__Terrimicrobiaceae; g__Terrimicrobium; s__Terrimicrobium_sacchariphilum
OTU2129	0.0	0.0	0.0	2.0	1.0	0.0	24.0	0.0	0.0	27.0	0.0	0.0	23.0	1.0	1.0	k__Bacteria; p__Actinobacteriota; c__Actinobacteria; o__Micrococcales; f__Promicromonosporaceae; g__Isoptericola; s__Isoptericola_variabilis
OTU213	0.0	0.0	1.0	109.0	0.0	2.0	12.0	1.0	5.0	80.0	2.0	0.0	32.0	0.0	0.0	k__Bacteria; p__Proteobacteria; c__Alphaproteobacteria; o__Sphingomonadales; f__Sphingomonadaceae; g__unclassified_Sphingomonadaceae; s__unclassified_Sphingomonadaceae
OTU2130	0.0	0.0	0.0	0.0	0.0	0.0	9.0	0.0	0.0	0.0	0.0	0.0	1.0	0.0	0.0	k__Bacteria; p__Bacteroidota; c__Bacteroidia; o__Chitinophagales; f__unclassified_Chitinophagales; g__unclassified_Chitinophagales; s__unclassified_Chitinophagales
OTU2131	0.0	0.0	1.0	0.0	0.0	0.0	7.0	0.0	1.0	0.0	3.0	0.0	5.0	0.0	0.0	k__Bacteria; p__unclassified_Bacteria; c__unclassified_Bacteria; o__unclassified_Bacteria; f__unclassified_Bacteria; g__unclassified_Bacteria; s__unclassified_Bacteria
OTU2132	0.0	0.0	0.0	0.0	0.0	0.0	7.0	0.0	0.0	0.0	0.0	1.0	2.0	0.0	0.0	k__Bacteria; p__Proteobacteria; c__Alphaproteobacteria; o__Sphingomonadales; f__Sphingomonadaceae; g__Sphingomonas; s__Sphingomonas_bacterium_C0297_B0199
OTU2133	0.0	0.0	0.0	0.0	0.0	0.0	6.0	0.0	0.0	3.0	0.0	0.0	0.0	0.0	0.0	k__Bacteria; p__Chloroflexi; c__Dehalococcoidia; o__S085; f__uncultured_Chloroflexi_bacterium; g__uncultured_Chloroflexi_bacterium; s__uncultured_Chloroflexi_bacterium
OTU2134	0.0	0.0	0.0	1.0	0.0	0.0	6.0	0.0	0.0	3.0	1.0	0.0	4.0	0.0	0.0	k__Bacteria; p__Gemmatimonadota; c__unclassified_Gemmatimonadota; o__unclassified_Gemmatimonadota; f__unclassified_Gemmatimonadota; g__unclassified_Gemmatimonadota; s__unclassified_Gemmatimonadota
OTU2135	0.0	0.0	0.0	6.0	0.0	1.0	9.0	0.0	4.0	0.0	1.0	1.0	5.0	0.0	0.0	k__Bacteria; p__Gemmatimonadota; c__Gemmatimonadetes; o__Gemmatimonadales; f__Gemmatimonadaceae; g__Roseisolibacter; s__Roseisolibacter_agri
OTU2136	0.0	0.0	0.0	8.0	0.0	1.0	2.0	0.0	0.0	4.0	1.0	1.0	2.0	0.0	1.0	k__Bacteria; p__Bacteroidota; c__Bacteroidia; o__Cytophagales; f__Hymenobacteraceae; g__Pontibacter; s__Pontibacter_diazotrophicus
OTU2137	0.0	0.0	0.0	0.0	0.0	1.0	7.0	0.0	0.0	10.0	0.0	0.0	1.0	0.0	0.0	k__Bacteria; p__Proteobacteria; c__Alphaproteobacteria; o__Rhodobacterales; f__Rhodobacteraceae; g__unclassified_Rhodobacteraceae; s__unclassified_Rhodobacteraceae
OTU2138	0.0	0.0	3.0	0.0	0.0	17.0	1.0	0.0	4.0	0.0	0.0	0.0	3.0	0.0	0.0	k__Bacteria; p__Firmicutes; c__Bacilli; o__Staphylococcales; f__Staphylococcaceae; g__Jeotgalicoccus; s__Jeotgalicoccus_nanhaiensis
OTU2139	0.0	0.0	0.0	0.0	0.0	0.0	1.0	0.0	0.0	7.0	0.0	0.0	0.0	0.0	0.0	k__Bacteria; p__Patescibacteria; c__Saccharimonadia; o__Saccharimonadales; f__LWQ8; g__unclassified_LWQ8; s__unclassified_LWQ8
OTU214	0.0	0.0	0.0	22.0	0.0	0.0	0.0	0.0	0.0	0.0	0.0	0.0	0.0	0.0	0.0	k__Bacteria; p__Firmicutes; c__Clostridia; o__Peptostreptococcales_Tissierellales; f__Peptostreptococcaceae; g__Peptoanaerobacter; s__Peptoanaerobacter_stomatis
OTU2140	3.0	0.0	0.0	469.0	3.0	10.0	297.0	3.0	8.0	474.0	22.0	5.0	298.0	0.0	1.0	k__Bacteria; p__Proteobacteria; c__Alphaproteobacteria; o__Sphingomonadales; f__Sphingomonadaceae; g__Sphingomonas; s__Sphingomonas_mesophila
OTU2141	0.0	0.0	0.0	0.0	0.0	0.0	4.0	0.0	0.0	5.0	0.0	0.0	8.0	0.0	0.0	k__Bacteria; p__Actinobacteriota; c__Actinobacteria; o__Micromonosporales; f__Micromonosporaceae; g__Catelliglobosispora; s__Catelliglobosispora_koreensis
OTU2142	0.0	0.0	0.0	0.0	0.0	0.0	0.0	14.0	0.0	0.0	0.0	0.0	0.0	0.0	0.0	k__Bacteria; p__Actinobacteriota; c__Acidimicrobiia; o__Microtrichales; f__unclassified_Microtrichales; g__unclassified_Microtrichales; s__unclassified_Microtrichales
OTU2143	0.0	0.0	1.0	0.0	0.0	0.0	0.0	7.0	0.0	0.0	0.0	0.0	0.0	0.0	0.0	k__Bacteria; p__Firmicutes; c__Bacilli; o__Bacillales; f__Bacillaceae; g__Anoxybacillus; s__Anoxybacillus_flavithermus
OTU2144	0.0	0.0	0.0	0.0	0.0	0.0	0.0	11.0	0.0	0.0	0.0	0.0	0.0	0.0	0.0	k__Bacteria; p__Proteobacteria; c__Alphaproteobacteria; o__Caulobacterales; f__Caulobacteraceae; g__PMMR1; s__unclassified_PMMR1
OTU2145	0.0	0.0	0.0	0.0	8.0	0.0	0.0	0.0	0.0	0.0	0.0	0.0	0.0	1.0	0.0	k__Bacteria; p__Actinobacteriota; c__Coriobacteriia; o__Coriobacteriales; f__Eggerthellaceae; g__unclassified_Eggerthellaceae; s__unclassified_Eggerthellaceae
OTU2146	0.0	0.0	0.0	0.0	12.0	0.0	0.0	0.0	0.0	0.0	0.0	0.0	0.0	4.0	1.0	k__Bacteria; p__Bacteroidota; c__Bacteroidia; o__Bacteroidales; f__Marinilabiliaceae; g__unclassified_Marinilabiliaceae; s__uncultured_Bacteroidetes_bacterium
OTU2147	0.0	0.0	0.0	0.0	6.0	0.0	0.0	0.0	0.0	0.0	0.0	0.0	0.0	4.0	0.0	k__Bacteria; p__Bacteroidota; c__Bacteroidia; o__Flavobacteriales; f__Cryomorphaceae; g__unclassified_Cryomorphaceae; s__unclassified_Cryomorphaceae
OTU2148	0.0	7.0	0.0	0.0	26.0	0.0	0.0	0.0	0.0	0.0	0.0	0.0	0.0	12.0	0.0	k__Bacteria; p__Firmicutes; c__Clostridia; o__Lachnospirales; f__Lachnospiraceae; g__Oribacterium; s__Porphyromonas_sp._oral_taxon_278_str._W7784
OTU2149	0.0	0.0	0.0	0.0	11.0	0.0	0.0	0.0	0.0	0.0	0.0	0.0	0.0	12.0	0.0	k__Bacteria; p__Firmicutes; c__Clostridia; o__Lachnospirales; f__Lachnospiraceae; g__unclassified_Lachnospiraceae; s__unclassified_Lachnospiraceae
OTU215	0.0	0.0	0.0	1.0	562.0	0.0	0.0	0.0	0.0	0.0	0.0	0.0	0.0	319.0	0.0	k__Bacteria; p__Firmicutes; c__Bacilli; o__Lactobacillales; f__Lactobacillaceae; g__Limosilactobacillus; s__Limosilactobacillus_mucosae
OTU2150	1.0	0.0	3.0	7.0	7.0	6.0	4.0	11.0	1.0	14.0	15.0	25.0	10.0	28.0	16.0	k__Bacteria; p__Firmicutes; c__Clostridia; o__Oscillospirales; f__Butyricicoccaceae; g__Butyricicoccus; s__Agathobaculum_butyriciproducens
OTU2151	0.0	0.0	0.0	0.0	0.0	13.0	0.0	0.0	0.0	0.0	0.0	0.0	0.0	0.0	0.0	k__Bacteria; p__Firmicutes; c__Clostridia; o__Lachnospirales; f__Lachnospiraceae; g__Lachnospiraceae_UCG_001; s__uncultured_Clostridiales_bacterium
OTU2152	3.0	0.0	2.0	0.0	0.0	22.0	0.0	0.0	3.0	0.0	2.0	0.0	0.0	0.0	1.0	k__Bacteria; p__Bacteroidota; c__Bacteroidia; o__Bacteroidales; f__Muribaculaceae; g__Muribaculum; s__Muribaculum_intestinale
OTU2153	0.0	0.0	0.0	1.0	0.0	12.0	0.0	0.0	0.0	0.0	0.0	0.0	1.0	0.0	0.0	k__Bacteria; p__Firmicutes; c__Clostridia; o__Christensenellales; f__Christensenellaceae; g__Christensenellaceae_R_7_group; s__Christensenellaceae_R_7_group_bacterium_YE57
OTU2154	0.0	0.0	0.0	0.0	0.0	6.0	0.0	0.0	0.0	0.0	0.0	2.0	2.0	0.0	0.0	k__Bacteria; p__Firmicutes; c__Clostridia; o__Clostridia_UCG_014; f__unclassified_Clostridia_UCG_014; g__unclassified_Clostridia_UCG_014; s__unclassified_Clostridia_UCG_014
OTU2155	2.0	1.0	1.0	2.0	1.0	4.0	1.0	1.0	0.0	4.0	2.0	5.0	1.0	5.0	11.0	k__Bacteria; p__Firmicutes; c__Bacilli; o__Lactobacillales; f__Lactobacillaceae; g__Weissella; s__Weissella_cibaria
OTU2156	0.0	0.0	0.0	0.0	0.0	1.0	0.0	0.0	0.0	0.0	0.0	0.0	1.0	0.0	10.0	k__Bacteria; p__Myxococcota; c__Polyangia; o__Polyangiales; f__Sandaracinaceae; g__unclassified_Sandaracinaceae; s__unclassified_Sandaracinaceae
OTU2157	0.0	0.0	0.0	0.0	0.0	0.0	0.0	0.0	0.0	1.0	0.0	0.0	1.0	0.0	12.0	k__Archaea; p__unclassified_Archaea; c__unclassified_Archaea; o__unclassified_Archaea; f__unclassified_Archaea; g__unclassified_Archaea; s__unclassified_Archaea
OTU2158	0.0	0.0	0.0	0.0	0.0	1.0	0.0	0.0	0.0	0.0	0.0	0.0	0.0	0.0	8.0	k__Bacteria; p__Firmicutes; c__Clostridia; o__Clostridia_UCG_014; f__unclassified_Clostridia_UCG_014; g__unclassified_Clostridia_UCG_014; s__unclassified_Clostridia_UCG_014
OTU2159	0.0	0.0	0.0	0.0	0.0	0.0	0.0	0.0	0.0	0.0	0.0	0.0	0.0	0.0	13.0	k__Bacteria; p__Bacteroidota; c__Bacteroidia; o__Bacteroidales; f__Prevotellaceae; g__Prevotellaceae_UCG_001; s__unclassified_Prevotellaceae_UCG_001
OTU216	4.0	1.0	0.0	0.0	9.0	0.0	0.0	19.0	36.0	9.0	34.0	1.0	0.0	7.0	85.0	k__Bacteria; p__Bacteroidota; c__Bacteroidia; o__Bacteroidales; f__Muribaculaceae; g__uncultured_Bacteroidales_bacterium; s__uncultured_Bacteroidales_bacterium
OTU2160	0.0	0.0	2.0	0.0	0.0	0.0	0.0	0.0	0.0	3.0	0.0	8.0	0.0	0.0	11.0	k__Bacteria; p__Fusobacteriota; c__Fusobacteriia; o__Fusobacteriales; f__Fusobacteriaceae; g__unclassified_Fusobacteriaceae; s__unclassified_Fusobacteriaceae
OTU2161	0.0	0.0	1.0	0.0	0.0	2.0	0.0	0.0	0.0	0.0	0.0	0.0	0.0	0.0	18.0	k__Bacteria; p__Firmicutes; c__Clostridia; o__Lachnospirales; f__Lachnospiraceae; g__unclassified_Lachnospiraceae; s__unclassified_Lachnospiraceae
OTU2162	0.0	0.0	0.0	0.0	0.0	0.0	0.0	0.0	0.0	0.0	0.0	0.0	0.0	0.0	13.0	k__Bacteria; p__Firmicutes; c__Clostridia; o__Lachnospirales; f__Lachnospiraceae; g__unclassified_Lachnospiraceae; s__unclassified_Lachnospiraceae
OTU2163	0.0	0.0	0.0	0.0	0.0	0.0	0.0	0.0	0.0	11.0	0.0	46.0	0.0	0.0	9.0	k__Bacteria; p__Myxococcota; c__Polyangia; o__Polyangiales; f__Sandaracinaceae; g__unclassified_Sandaracinaceae; s__uncultured_delta_proteobacterium
OTU2164	0.0	0.0	1.0	0.0	0.0	0.0	0.0	0.0	0.0	0.0	0.0	21.0	0.0	0.0	2.0	k__Bacteria; p__Proteobacteria; c__Gammaproteobacteria; o__Pseudomonadales; f__Halieaceae; g__Halioglobus; s__unclassified_Halioglobus
OTU2165	0.0	0.0	0.0	0.0	0.0	0.0	0.0	0.0	0.0	0.0	0.0	13.0	0.0	0.0	1.0	k__Bacteria; p__Proteobacteria; c__Gammaproteobacteria; o__Pseudomonadales; f__Halieaceae; g__unclassified_Halieaceae; s__unclassified_Halieaceae
OTU2166	14.0	0.0	0.0	0.0	0.0	0.0	0.0	0.0	0.0	0.0	0.0	0.0	0.0	0.0	1.0	k__Bacteria; p__Firmicutes; c__Clostridia; o__Lachnospirales; f__Lachnospiraceae; g__unclassified_Lachnospiraceae; s__unclassified_Lachnospiraceae
OTU2167	0.0	0.0	1.0	0.0	0.0	0.0	0.0	0.0	0.0	5.0	0.0	59.0	0.0	0.0	1.0	k__Bacteria; p__Proteobacteria; c__Gammaproteobacteria; o__Pseudomonadales; f__Halieaceae; g__Halioglobus; s__unclassified_Halioglobus
OTU2168	0.0	0.0	3.0	0.0	0.0	0.0	0.0	0.0	0.0	0.0	0.0	94.0	0.0	0.0	2.0	k__Bacteria; p__Gemmatimonadota; c__Gemmatimonadetes; o__Gemmatimonadales; f__Gemmatimonadaceae; g__unclassified_Gemmatimonadaceae; s__unclassified_Gemmatimonadaceae
OTU2169	9.0	0.0	0.0	0.0	0.0	0.0	0.0	0.0	0.0	0.0	0.0	0.0	0.0	0.0	0.0	k__Bacteria; p__Firmicutes; c__Clostridia; o__Christensenellales; f__Christensenellaceae; g__unclassified_Christensenellaceae; s__unclassified_Christensenellaceae
OTU217	1.0	0.0	6.0	7.0	0.0	59.0	3.0	38.0	161.0	1.0	305.0	33.0	47.0	1.0	2.0	k__Bacteria; p__Bacteroidota; c__Bacteroidia; o__Bacteroidales; f__Bacteroidaceae; g__Bacteroides; s__unclassified_Bacteroides
OTU2170	29.0	0.0	0.0	0.0	0.0	0.0	0.0	0.0	0.0	0.0	0.0	0.0	1.0	2.0	13.0	k__Bacteria; p__Firmicutes; c__Clostridia; o__Lachnospirales; f__Lachnospiraceae; g__Lachnospiraceae_NK4A136_group; s__Lachnospiraceae_bacterium_DW17
OTU2171	15.0	0.0	0.0	0.0	0.0	0.0	0.0	0.0	0.0	0.0	0.0	0.0	0.0	0.0	2.0	k__Bacteria; p__Firmicutes; c__Clostridia; o__Peptococcales; f__Peptococcaceae; g__unclassified_Peptococcaceae; s__unclassified_Peptococcaceae
OTU2172	14.0	0.0	0.0	0.0	0.0	0.0	0.0	0.0	0.0	0.0	0.0	0.0	0.0	0.0	0.0	k__Bacteria; p__Firmicutes; c__Clostridia; o__Oscillospirales; f__Ruminococcaceae; g__Harryflintia; s__unclassified_Harryflintia
OTU2173	12.0	0.0	0.0	0.0	0.0	0.0	0.0	0.0	0.0	0.0	0.0	0.0	0.0	0.0	0.0	k__Bacteria; p__Actinobacteriota; c__Coriobacteriia; o__Coriobacteriales; f__Eggerthellaceae; g__Enterorhabdus; s__unclassified_Enterorhabdus
OTU2174	17.0	0.0	0.0	0.0	0.0	0.0	0.0	0.0	0.0	0.0	0.0	0.0	0.0	0.0	0.0	k__Bacteria; p__Firmicutes; c__Clostridia; o__Peptostreptococcales_Tissierellales; f__Anaerovoracaceae; g__[Eubacterium]_brachy_group; s__unclassified_[Eubacterium]_brachy_group
OTU2175	9.0	0.0	0.0	0.0	0.0	0.0	0.0	0.0	0.0	0.0	0.0	0.0	0.0	0.0	5.0	k__Bacteria; p__Firmicutes; c__Clostridia; o__Lachnospirales; f__Lachnospiraceae; g__unclassified_Lachnospiraceae; s__unclassified_Lachnospiraceae
OTU2176	7.0	0.0	0.0	0.0	0.0	0.0	0.0	0.0	0.0	0.0	0.0	0.0	0.0	0.0	0.0	k__Bacteria; p__Firmicutes; c__Clostridia; o__Clostridia_UCG_014; f__unclassified_Clostridia_UCG_014; g__unclassified_Clostridia_UCG_014; s__unclassified_Clostridia_UCG_014
OTU2177	12.0	0.0	0.0	0.0	0.0	0.0	0.0	0.0	0.0	0.0	0.0	0.0	0.0	0.0	0.0	k__Bacteria; p__Verrucomicrobiota; c__Verrucomicrobiae; o__Chthoniobacterales; f__Chthoniobacteraceae; g__Chthoniobacter; s__Chthoniobacter_bacterium_Ellin506
OTU2178	0.0	0.0	4.0	0.0	0.0	0.0	0.0	0.0	0.0	0.0	0.0	17.0	0.0	0.0	1.0	k__Bacteria; p__Firmicutes; c__Bacilli; o__Staphylococcales; f__Gemellaceae; g__Gemella; s__unclassified_Gemella
OTU2179	0.0	0.0	0.0	0.0	0.0	0.0	8.0	0.0	1.0	0.0	0.0	0.0	15.0	0.0	0.0	k__Bacteria; p__Proteobacteria; c__Alphaproteobacteria; o__Rhizobiales; f__Beijerinckiaceae; g__Methylocella; s__Beijerinckia_sp.
OTU218	81.0	142.0	0.0	0.0	6.0	0.0	0.0	0.0	5.0	0.0	0.0	0.0	0.0	6.0	0.0	k__Bacteria; p__Firmicutes; c__Clostridia; o__Peptostreptococcales_Tissierellales; f__Anaerovoracaceae; g__[Eubacterium]_nodatum_group; s__[Eubacterium]_infirmum
OTU2180	0.0	0.0	0.0	9.0	0.0	8.0	5.0	0.0	7.0	6.0	4.0	0.0	18.0	0.0	0.0	k__Bacteria; p__Proteobacteria; c__Alphaproteobacteria; o__Tistrellales; f__Geminicoccaceae; g__Candidatus_Alysiosphaera; s__unclassified_Candidatus_Alysiosphaera
OTU2181	0.0	0.0	0.0	0.0	0.0	0.0	0.0	0.0	0.0	6.0	0.0	0.0	5.0	0.0	0.0	k__Bacteria; p__Patescibacteria; c__Saccharimonadia; o__Saccharimonadales; f__uncultured_Candidatus_Saccharibacteria_bacterium; g__uncultured_Candidatus_Saccharibacteria_bacterium; s__uncultured_Candidatus_Saccharibacteria_bacterium
OTU2182	0.0	0.0	0.0	0.0	0.0	0.0	0.0	0.0	0.0	9.0	0.0	0.0	5.0	0.0	0.0	k__Bacteria; p__Proteobacteria; c__Gammaproteobacteria; o__Burkholderiales; f__A21b; g__unclassified_A21b; s__unclassified_A21b
OTU2183	0.0	0.0	0.0	0.0	0.0	0.0	0.0	0.0	1.0	4.0	0.0	0.0	2.0	0.0	0.0	k__Bacteria; p__Patescibacteria; c__Saccharimonadia; o__Saccharimonadales; f__Saccharimonadaceae; g__TM7a; s__unclassified_TM7a
OTU2184	0.0	0.0	0.0	8.0	0.0	0.0	6.0	0.0	0.0	0.0	0.0	0.0	7.0	0.0	0.0	k__Bacteria; p__Proteobacteria; c__Alphaproteobacteria; o__Rhizobiales; f__Devosiaceae; g__Devosia; s__Devosia_albogilva
OTU2185	0.0	0.0	0.0	0.0	0.0	0.0	0.0	0.0	0.0	15.0	0.0	0.0	2.0	0.0	0.0	k__Bacteria; p__Actinobacteriota; c__Thermoleophilia; o__Gaiellales; f__Gaiellaceae; g__Gaiella; s__Gaiella_occulta
OTU2186	0.0	0.0	0.0	0.0	0.0	0.0	0.0	0.0	0.0	8.0	0.0	0.0	1.0	0.0	0.0	k__Bacteria; p__Patescibacteria; c__Saccharimonadia; o__Saccharimonadales; f__WWH38; g__unclassified_WWH38; s__unclassified_WWH38
OTU2187	0.0	0.0	0.0	0.0	0.0	0.0	4.0	0.0	0.0	22.0	0.0	0.0	6.0	0.0	0.0	k__Bacteria; p__Proteobacteria; c__Alphaproteobacteria; o__Kiloniellales; f__Kiloniellaceae; g__unclassified_Kiloniellaceae; s__uncultured_Rhodospirillaceae_bacterium
OTU2188	0.0	0.0	0.0	13.0	0.0	0.0	0.0	0.0	0.0	0.0	0.0	0.0	3.0	0.0	0.0	k__Bacteria; p__Patescibacteria; c__Gracilibacteria; o__Candidatus_Peribacteria; f__uncultured_Microgenomates_group_bacterium; g__uncultured_Microgenomates_group_bacterium; s__uncultured_Microgenomates_group_bacterium
OTU2189	0.0	0.0	0.0	139.0	0.0	0.0	82.0	0.0	0.0	116.0	0.0	1.0	67.0	0.0	0.0	k__Bacteria; p__Proteobacteria; c__Alphaproteobacteria; o__Sphingomonadales; f__Sphingomonadaceae; g__Sphingomonas; s__Sphingomonadaceae_bacterium_LWQ42
OTU219	0.0	0.0	0.0	93.0	0.0	0.0	41.0	1.0	0.0	112.0	0.0	0.0	131.0	0.0	0.0	k__Bacteria; p__Proteobacteria; c__Gammaproteobacteria; o__Xanthomonadales; f__Xanthomonadaceae; g__Lysobacter; s__Lysobacter_concretionis
OTU2190	0.0	0.0	0.0	6.0	0.0	0.0	0.0	0.0	0.0	2.0	0.0	0.0	1.0	0.0	0.0	k__Bacteria; p__unclassified_Bacteria; c__unclassified_Bacteria; o__unclassified_Bacteria; f__unclassified_Bacteria; g__unclassified_Bacteria; s__unclassified_Bacteria
OTU2191	0.0	0.0	0.0	0.0	0.0	6.0	0.0	0.0	13.0	24.0	3.0	1.0	4.0	0.0	0.0	k__Bacteria; p__Bacteroidota; c__Bacteroidia; o__Cytophagales; f__Hymenobacteraceae; g__Adhaeribacter; s__Adhaeribacter_pallidiroseus
OTU2192	0.0	0.0	0.0	1.0	0.0	0.0	0.0	0.0	0.0	9.0	0.0	0.0	2.0	0.0	0.0	k__Bacteria; p__Proteobacteria; c__Alphaproteobacteria; o__Acetobacterales; f__Acetobacteraceae; g__Craurococcus_Caldovatus; s__unclassified_Craurococcus_Caldovatus
OTU2193	0.0	0.0	0.0	0.0	0.0	3.0	16.0	0.0	2.0	13.0	2.0	0.0	11.0	0.0	0.0	k__Bacteria; p__Proteobacteria; c__Gammaproteobacteria; o__Burkholderiales; f__Oxalobacteraceae; g__Noviherbaspirillum; s__Herbaspirillum_sp._MIC3044
OTU2194	0.0	0.0	0.0	0.0	0.0	1.0	0.0	0.0	1.0	7.0	1.0	0.0	5.0	0.0	0.0	k__Bacteria; p__Actinobacteriota; c__Acidimicrobiia; o__unclassified_Acidimicrobiia; f__unclassified_Acidimicrobiia; g__unclassified_Acidimicrobiia; s__unclassified_Acidimicrobiia
OTU2195	0.0	0.0	0.0	9.0	0.0	0.0	0.0	0.0	0.0	0.0	0.0	0.0	1.0	0.0	0.0	k__Bacteria; p__Bdellovibrionota; c__Bdellovibrionia; o__Bdellovibrionales; f__Bdellovibrionaceae; g__Bdellovibrio; s__unclassified_Bdellovibrio
OTU2196	0.0	0.0	0.0	0.0	0.0	0.0	0.0	0.0	0.0	10.0	0.0	0.0	2.0	0.0	0.0	k__Bacteria; p__Patescibacteria; c__Microgenomatia; o__Candidatus_Curtissbacteria; f__uncultured_soil_bacterium; g__uncultured_soil_bacterium; s__uncultured_soil_bacterium
OTU2197	0.0	0.0	0.0	7.0	0.0	0.0	0.0	0.0	0.0	0.0	0.0	0.0	1.0	0.0	0.0	k__Bacteria; p__Myxococcota; c__Myxococcia; o__Myxococcales; f__Myxococcaceae; g__P3OB_42; s__unclassified_P3OB_42
OTU2198	0.0	0.0	0.0	1.0	0.0	0.0	1.0	0.0	0.0	11.0	0.0	0.0	10.0	0.0	0.0	k__Bacteria; p__Proteobacteria; c__Gammaproteobacteria; o__Burkholderiales; f__Oxalobacteraceae; g__Noviherbaspirillum; s__unclassified_Noviherbaspirillum
OTU2199	0.0	0.0	0.0	0.0	0.0	4.0	0.0	0.0	5.0	7.0	0.0	0.0	4.0	0.0	0.0	k__Bacteria; p__Proteobacteria; c__Alphaproteobacteria; o__Rhizobiales; f__Beijerinckiaceae; g__unclassified_Beijerinckiaceae; s__unclassified_Beijerinckiaceae
OTU22	5.0	0.0	1.0	0.0	1.0	1993.0	558.0	1729.0	367.0	1.0	775.0	6.0	2091.0	1.0	1.0	k__Bacteria; p__Firmicutes; c__Bacilli; o__Exiguobacterales; f__Exiguobacteraceae; g__Exiguobacterium; s__Exiguobacterium_aurantiacum
OTU220	159.0	0.0	0.0	0.0	0.0	0.0	0.0	0.0	0.0	3.0	0.0	0.0	0.0	0.0	38.0	k__Bacteria; p__Firmicutes; c__Clostridia; o__Oscillospirales; f__Ruminococcaceae; g__Incertae_Sedis; s__Clostridium_sp._SN17
OTU2200	0.0	0.0	0.0	21.0	1.0	2.0	6.0	0.0	0.0	0.0	2.0	1.0	3.0	0.0	0.0	k__Bacteria; p__Acidobacteriota; c__Thermoanaerobaculia; o__Thermoanaerobaculales; f__Thermoanaerobaculaceae; g__Subgroup_10; s__Acidobacteria_bacterium_WY67
OTU2201	7.0	0.0	17.0	0.0	0.0	4.0	0.0	0.0	0.0	0.0	0.0	0.0	1.0	0.0	0.0	k__Bacteria; p__Actinobacteriota; c__Coriobacteriia; o__Coriobacteriales; f__Eggerthellaceae; g__unclassified_Eggerthellaceae; s__uncultured_Coriobacteriales_bacterium
OTU2202	0.0	0.0	2.0	0.0	0.0	0.0	0.0	0.0	0.0	0.0	0.0	24.0	0.0	0.0	0.0	k__Bacteria; p__Acidobacteriota; c__Thermoanaerobaculia; o__Thermoanaerobaculales; f__Thermoanaerobaculaceae; g__Subgroup_23; s__unclassified_Subgroup_23
OTU2203	0.0	0.0	3.0	0.0	0.0	0.0	0.0	0.0	0.0	0.0	0.0	19.0	0.0	0.0	1.0	k__Bacteria; p__Myxococcota; c__Polyangia; o__Polyangiales; f__Sandaracinaceae; g__unclassified_Sandaracinaceae; s__uncultured_delta_proteobacterium
OTU2204	0.0	0.0	0.0	7.0	0.0	0.0	0.0	0.0	0.0	0.0	0.0	0.0	0.0	0.0	0.0	k__Bacteria; p__Bdellovibrionota; c__Oligoflexia; o__0319_6G20; f__unclassified_0319_6G20; g__unclassified_0319_6G20; s__unclassified_0319_6G20
OTU2205	0.0	0.0	0.0	6.0	0.0	0.0	0.0	0.0	0.0	0.0	0.0	0.0	1.0	0.0	0.0	k__Bacteria; p__Proteobacteria; c__Alphaproteobacteria; o__Rhizobiales; f__Beijerinckiaceae; g__unclassified_Beijerinckiaceae; s__unclassified_Beijerinckiaceae
OTU2206	0.0	0.0	0.0	7.0	0.0	1.0	3.0	0.0	0.0	6.0	3.0	0.0	6.0	0.0	0.0	k__Bacteria; p__Chloroflexi; c__Anaerolineae; o__unclassified_Anaerolineae; f__unclassified_Anaerolineae; g__unclassified_Anaerolineae; s__unclassified_Anaerolineae
OTU2207	0.0	0.0	0.0	12.0	0.0	3.0	0.0	1.0	0.0	0.0	0.0	0.0	0.0	0.0	0.0	k__Bacteria; p__Firmicutes; c__Clostridia; o__Oscillospirales; f__Oscillospiraceae; g__Oscillibacter; s__Clostridiales_bacterium_CIEAF_021
OTU2208	0.0	0.0	0.0	12.0	0.0	0.0	0.0	0.0	0.0	0.0	0.0	0.0	1.0	0.0	0.0	k__Bacteria; p__Bacteroidota; c__Bacteroidia; o__Cytophagales; f__Cytophagaceae; g__Cytophaga; s__unclassified_Cytophaga
OTU2209	0.0	0.0	0.0	8.0	0.0	0.0	0.0	0.0	0.0	0.0	0.0	0.0	0.0	0.0	0.0	k__Bacteria; p__Proteobacteria; c__Alphaproteobacteria; o__Thalassobaculales; f__unclassified_Thalassobaculales; g__unclassified_Thalassobaculales; s__unclassified_Thalassobaculales
OTU221	19.0	398.0	125.0	0.0	55.0	0.0	1.0	17.0	36.0	0.0	0.0	0.0	0.0	64.0	49.0	k__Bacteria; p__Bacteroidota; c__Bacteroidia; o__Bacteroidales; f__Tannerellaceae; g__Tannerella; s__Tannerella_sp._oral_taxon_BU063_isolate_Cell_5
OTU2210	0.0	0.0	0.0	18.0	0.0	14.0	0.0	1.0	19.0	7.0	27.0	2.0	17.0	0.0	0.0	k__Bacteria; p__Proteobacteria; c__Alphaproteobacteria; o__Acetobacterales; f__Acetobacteraceae; g__Belnapia; s__Belnapia_soli
OTU2211	0.0	0.0	0.0	6.0	0.0	0.0	5.0	0.0	0.0	7.0	0.0	0.0	3.0	0.0	0.0	k__Bacteria; p__Proteobacteria; c__Alphaproteobacteria; o__Sphingomonadales; f__Sphingomonadaceae; g__Novosphingobium; s__unclassified_Novosphingobium
OTU2212	0.0	0.0	0.0	10.0	0.0	2.0	0.0	0.0	3.0	8.0	1.0	0.0	1.0	0.0	0.0	k__Bacteria; p__Actinobacteriota; c__Acidimicrobiia; o__Microtrichales; f__Ilumatobacteraceae; g__unclassified_Ilumatobacteraceae; s__unclassified_Ilumatobacteraceae
OTU2213	0.0	0.0	0.0	13.0	0.0	0.0	2.0	0.0	0.0	10.0	0.0	1.0	10.0	0.0	0.0	k__Bacteria; p__Actinobacteriota; c__Actinobacteria; o__Propionibacteriales; f__Nocardioidaceae; g__Nocardioides; s__actinobacterium_C04
OTU2214	0.0	0.0	0.0	8.0	0.0	0.0	0.0	0.0	0.0	0.0	0.0	0.0	3.0	0.0	0.0	k__Bacteria; p__Proteobacteria; c__Alphaproteobacteria; o__Azospirillales; f__Azospirillaceae; g__Azospirillum; s__Azospirillum_brasilense
OTU2215	0.0	0.0	0.0	10.0	0.0	1.0	4.0	1.0	1.0	2.0	1.0	0.0	1.0	0.0	0.0	k__Bacteria; p__Actinobacteriota; c__Thermoleophilia; o__Solirubrobacterales; f__67_14; g__unclassified_67_14; s__unclassified_67_14
OTU2216	0.0	0.0	0.0	12.0	1.0	0.0	0.0	1.0	0.0	1.0	0.0	0.0	4.0	0.0	3.0	k__Bacteria; p__Firmicutes; c__Clostridia; o__Oscillospirales; f__Ruminococcaceae; g__Subdoligranulum; s__Ruminococcaceae_bacterium
OTU2217	0.0	0.0	0.0	6.0	0.0	0.0	0.0	0.0	0.0	1.0	0.0	0.0	1.0	0.0	0.0	k__Bacteria; p__Actinobacteriota; c__Actinobacteria; o__Pseudonocardiales; f__Pseudonocardiaceae; g__unclassified_Pseudonocardiaceae; s__unclassified_Pseudonocardiaceae
OTU2218	0.0	0.0	0.0	12.0	0.0	0.0	0.0	0.0	0.0	0.0	0.0	0.0	0.0	0.0	0.0	k__Bacteria; p__Verrucomicrobiota; c__Verrucomicrobiae; o__Chthoniobacterales; f__Chthoniobacteraceae; g__Chthoniobacter; s__unclassified_Chthoniobacter
OTU2219	0.0	0.0	0.0	10.0	0.0	0.0	0.0	0.0	0.0	0.0	0.0	0.0	0.0	0.0	0.0	k__Bacteria; p__Deinococcota; c__Deinococci; o__Deinococcales; f__Trueperaceae; g__Truepera; s__uncultured_Truepera_sp.
OTU222	0.0	0.0	0.0	127.0	0.0	2.0	32.0	1.0	1.0	35.0	6.0	0.0	36.0	0.0	0.0	k__Bacteria; p__Proteobacteria; c__Alphaproteobacteria; o__Azospirillales; f__Inquilinaceae; g__Inquilinus; s__Inquilinus_ginsengisoli
OTU2220	0.0	0.0	0.0	9.0	0.0	2.0	1.0	0.0	2.0	0.0	1.0	0.0	0.0	0.0	0.0	k__Bacteria; p__Actinobacteriota; c__Actinobacteria; o__Streptomycetales; f__Streptomycetaceae; g__E1B_B3_114; s__uncultured_actinobacterium
OTU2221	0.0	0.0	0.0	8.0	0.0	0.0	11.0	0.0	0.0	1.0	0.0	0.0	5.0	0.0	0.0	k__Bacteria; p__Proteobacteria; c__Alphaproteobacteria; o__Tistrellales; f__Geminicoccaceae; g__unclassified_Geminicoccaceae; s__unclassified_Geminicoccaceae
OTU2222	0.0	0.0	0.0	9.0	0.0	3.0	1.0	1.0	8.0	3.0	39.0	0.0	8.0	0.0	0.0	k__Bacteria; p__Actinobacteriota; c__Actinobacteria; o__Pseudonocardiales; f__Pseudonocardiaceae; g__Pseudonocardia; s__Pseudonocardia_chloroethenivorans
OTU2223	0.0	0.0	3.0	0.0	0.0	0.0	0.0	0.0	0.0	0.0	0.0	55.0	0.0	0.0	1.0	k__Bacteria; p__Bacteroidota; c__Rhodothermia; o__Rhodothermales; f__Rhodothermaceae; g__unclassified_Rhodothermaceae; s__unclassified_Rhodothermaceae
OTU2224	0.0	0.0	0.0	0.0	0.0	0.0	0.0	0.0	0.0	0.0	0.0	26.0	0.0	0.0	0.0	k__Bacteria; p__Gemmatimonadota; c__Gemmatimonadetes; o__Gemmatimonadales; f__Gemmatimonadaceae; g__unclassified_Gemmatimonadaceae; s__unclassified_Gemmatimonadaceae
OTU2225	0.0	0.0	0.0	0.0	0.0	0.0	0.0	0.0	0.0	0.0	0.0	13.0	0.0	0.0	0.0	k__Bacteria; p__Proteobacteria; c__Gammaproteobacteria; o__Gammaproteobacteria_Incertae_Sedis; Unclassified; g__unclassified_Unknown_Family; s__unclassified_Unknown_Family
OTU2226	0.0	0.0	0.0	0.0	0.0	0.0	0.0	0.0	0.0	0.0	0.0	12.0	0.0	0.0	0.0	k__Bacteria; p__Planctomycetota; c__Phycisphaerae; o__MSBL9; f__4572_13; g__uncultured_planctomycete; s__uncultured_planctomycete
OTU2227	0.0	0.0	0.0	0.0	0.0	0.0	0.0	0.0	0.0	0.0	0.0	44.0	0.0	0.0	0.0	k__Bacteria; p__Verrucomicrobiota; c__Kiritimatiellae; o__WCHB1_41; f__unclassified_WCHB1_41; g__unclassified_WCHB1_41; s__unclassified_WCHB1_41
OTU2228	0.0	0.0	1.0	0.0	0.0	0.0	0.0	0.0	0.0	0.0	0.0	21.0	0.0	0.0	0.0	k__Bacteria; p__Firmicutes; c__Clostridia; o__Lachnospirales; f__Lachnospiraceae; g__Anaerocolumna; s__Anaerocolumna_cellulosilytica
OTU2229	0.0	0.0	2.0	0.0	0.0	0.0	0.0	0.0	0.0	5.0	0.0	28.0	0.0	0.0	1.0	k__Bacteria; p__Desulfobacterota; c__Desulfobulbia; o__Desulfobulbales; f__Desulfocapsaceae; g__unclassified_Desulfocapsaceae; s__uncultured_delta_proteobacterium
OTU223	0.0	0.0	0.0	114.0	0.0	0.0	56.0	2.0	0.0	69.0	0.0	0.0	73.0	0.0	0.0	k__Bacteria; p__Gemmatimonadota; c__Gemmatimonadetes; o__Gemmatimonadales; f__Gemmatimonadaceae; g__unclassified_Gemmatimonadaceae; s__unclassified_Gemmatimonadaceae
OTU2230	0.0	0.0	0.0	0.0	0.0	0.0	0.0	0.0	0.0	0.0	0.0	11.0	0.0	0.0	0.0	k__Bacteria; p__Planctomycetota; c__Phycisphaerae; o__MSBL9; f__4572_13; g__unclassified_4572_13; s__unclassified_4572_13
OTU2231	0.0	0.0	1.0	0.0	0.0	0.0	0.0	0.0	0.0	0.0	0.0	33.0	0.0	0.0	0.0	k__Bacteria; p__Actinobacteriota; c__Acidimicrobiia; o__Actinomarinales; f__unclassified_Actinomarinales; g__uncultured_Acidimicrobiales_bacterium; s__unclassified_Actinomarinales
OTU2232	0.0	0.0	0.0	0.0	0.0	0.0	0.0	0.0	0.0	0.0	0.0	9.0	0.0	0.0	0.0	k__Bacteria; p__Proteobacteria; c__Gammaproteobacteria; o__Steroidobacterales; f__Woeseiaceae; g__Woeseia; s__unclassified_Woeseia
OTU2233	0.0	0.0	0.0	0.0	0.0	0.0	0.0	0.0	0.0	0.0	0.0	17.0	0.0	0.0	0.0	k__Bacteria; p__Proteobacteria; c__Gammaproteobacteria; o__Pseudomonadales; f__Halieaceae; g__OM60_NOR5__clade; s__unclassified_OM60_NOR5__clade
OTU2234	0.0	0.0	5.0	0.0	0.0	2.0	0.0	1.0	3.0	12.0	0.0	180.0	0.0	1.0	14.0	k__Bacteria; p__Cyanobacteria; c__Cyanobacteriia; o__Cyanobacteriales; f__unclassified_Cyanobacteriales; g__unclassified_Cyanobacteriales; s__unclassified_Cyanobacteriales
OTU2235	0.0	0.0	0.0	0.0	0.0	0.0	0.0	0.0	0.0	0.0	0.0	24.0	0.0	0.0	0.0	k__Bacteria; p__Actinobacteriota; c__Acidimicrobiia; o__Actinomarinales; f__unclassified_Actinomarinales; g__unclassified_Actinomarinales; s__unclassified_Actinomarinales
OTU2236	0.0	0.0	1.0	1.0	0.0	0.0	0.0	1.0	0.0	0.0	0.0	17.0	1.0	0.0	0.0	k__Bacteria; p__Desulfobacterota; c__Desulfobulbia; o__Desulfobulbales; f__Desulfocapsaceae; g__[Desulfobacterium]_catecholicum_group; s__delta_proteobacterium_LacK4
OTU2237	0.0	0.0	6.0	0.0	0.0	0.0	0.0	0.0	0.0	0.0	0.0	205.0	0.0	0.0	0.0	k__Bacteria; p__Desulfobacterota; c__Desulfobacteria; o__Desulfobacterales; f__Desulfosarcinaceae; g__Sva0081_sediment_group; s__unclassified_Sva0081_sediment_group
OTU2238	0.0	0.0	1.0	0.0	0.0	0.0	0.0	0.0	0.0	0.0	0.0	57.0	0.0	0.0	1.0	k__Bacteria; p__Desulfobacterota; c__Desulfobacteria; o__unclassified_Desulfobacteria; f__unclassified_Desulfobacteria; g__unclassified_Desulfobacteria; s__unclassified_Desulfobacteria
OTU2239	0.0	0.0	0.0	0.0	0.0	0.0	0.0	0.0	0.0	0.0	0.0	28.0	0.0	0.0	1.0	k__Bacteria; p__Proteobacteria; c__Gammaproteobacteria; o__Gammaproteobacteria_Incertae_Sedis; Unclassified; g__unclassified_Unknown_Family; s__unclassified_Unknown_Family
OTU224	382.0	0.0	0.0	1.0	0.0	0.0	0.0	0.0	0.0	0.0	0.0	0.0	0.0	0.0	114.0	k__Bacteria; p__Firmicutes; c__Clostridia; o__Oscillospirales; f__Ruminococcaceae; g__Incertae_Sedis; s__Acutalibacter_sp.
OTU2240	0.0	0.0	1.0	0.0	0.0	0.0	0.0	0.0	0.0	0.0	0.0	35.0	0.0	0.0	0.0	k__Bacteria; p__Modulibacteria; c__Moduliflexia; o__Moduliflexales; f__Moduliflexaceae; g__unclassified_Moduliflexaceae; s__unclassified_Moduliflexaceae
OTU2241	0.0	0.0	0.0	0.0	0.0	0.0	0.0	0.0	0.0	0.0	0.0	8.0	0.0	0.0	1.0	k__Bacteria; p__Proteobacteria; c__Gammaproteobacteria; o__pItb_vmat_80; f__uncultured_gamma_proteobacterium; g__uncultured_gamma_proteobacterium; s__uncultured_gamma_proteobacterium
OTU2242	0.0	0.0	0.0	0.0	0.0	0.0	0.0	0.0	0.0	0.0	0.0	16.0	0.0	0.0	1.0	k__Bacteria; p__Proteobacteria; c__Gammaproteobacteria; o__Steroidobacterales; f__Woeseiaceae; g__Woeseia; s__unclassified_Woeseia
OTU2243	0.0	0.0	0.0	0.0	0.0	0.0	0.0	0.0	0.0	0.0	0.0	14.0	0.0	0.0	0.0	k__Bacteria; p__Spirochaetota; c__Spirochaetia; o__Spirochaetales; f__Spirochaetaceae; g__Spirochaeta_2; s__unclassified_Spirochaeta_2
OTU2244	0.0	0.0	0.0	0.0	0.0	0.0	0.0	0.0	0.0	0.0	0.0	7.0	0.0	0.0	0.0	k__Bacteria; p__Spirochaetota; c__Spirochaetia; o__Spirochaetales; f__Spirochaetaceae; g__Spirochaeta; s__unclassified_Spirochaeta
OTU2245	0.0	0.0	0.0	0.0	0.0	0.0	0.0	0.0	0.0	0.0	0.0	12.0	0.0	0.0	1.0	k__Bacteria; p__Proteobacteria; c__Alphaproteobacteria; o__Rhizobiales; f__Rhizobiales_Incertae_Sedis; g__Anderseniella; s__unclassified_Anderseniella
OTU2246	0.0	0.0	0.0	0.0	0.0	0.0	0.0	0.0	0.0	0.0	0.0	27.0	0.0	0.0	0.0	k__Bacteria; p__Proteobacteria; c__Gammaproteobacteria; o__Pseudomonadales; f__Halieaceae; g__OM60_NOR5__clade; s__gamma_proteobacterium_NEP68
OTU2247	0.0	0.0	3.0	0.0	0.0	0.0	0.0	0.0	0.0	4.0	0.0	57.0	0.0	0.0	0.0	k__Bacteria; p__Proteobacteria; c__Alphaproteobacteria; o__Rhizobiales; f__Hyphomicrobiaceae; g__Filomicrobium; s__uncultured_Alphaproteobacteria_bacterium
OTU2248	0.0	0.0	0.0	0.0	0.0	0.0	0.0	0.0	0.0	0.0	0.0	6.0	0.0	0.0	0.0	k__Bacteria; p__Modulibacteria; c__Moduliflexia; o__Moduliflexales; f__Moduliflexaceae; g__unclassified_Moduliflexaceae; s__unclassified_Moduliflexaceae
OTU2249	0.0	0.0	0.0	0.0	0.0	0.0	0.0	0.0	0.0	0.0	0.0	17.0	0.0	0.0	0.0	k__Bacteria; p__Calditrichota; c__Calditrichia; o__Calditrichales; f__Calditrichaceae; g__uncultured_Deferribacteres_bacterium; s__uncultured_Deferribacteres_bacterium
OTU225	0.0	0.0	1.0	0.0	0.0	42.0	0.0	31.0	58.0	16.0	78.0	293.0	1.0	0.0	156.0	k__Bacteria; p__Firmicutes; c__Bacilli; o__Lactobacillales; f__Lactobacillaceae; g__Limosilactobacillus; s__Limosilactobacillus_vaginalis
OTU2250	0.0	0.0	2.0	0.0	0.0	1.0	0.0	0.0	0.0	0.0	0.0	30.0	0.0	0.0	0.0	k__Bacteria; p__Proteobacteria; c__Alphaproteobacteria; o__Kiloniellales; f__Kiloniellaceae; g__unclassified_Kiloniellaceae; s__uncultured_Rhodospirillaceae_bacterium
OTU2251	0.0	0.0	1.0	0.0	0.0	0.0	0.0	0.0	0.0	0.0	0.0	15.0	0.0	0.0	0.0	k__Bacteria; p__Verrucomicrobiota; c__Verrucomicrobiae; o__Verrucomicrobiales; f__DEV007; g__unclassified_DEV007; s__unclassified_DEV007
OTU2252	0.0	0.0	0.0	0.0	0.0	0.0	0.0	0.0	0.0	0.0	0.0	13.0	0.0	0.0	0.0	k__Bacteria; p__Proteobacteria; c__Gammaproteobacteria; o__B2M28; f__uncultured_gamma_proteobacterium; g__uncultured_gamma_proteobacterium; s__uncultured_gamma_proteobacterium
OTU2253	0.0	0.0	3.0	0.0	0.0	0.0	0.0	0.0	0.0	1.0	0.0	110.0	0.0	0.0	1.0	k__Bacteria; p__Desulfobacterota; c__Desulfobulbia; o__Desulfobulbales; f__Desulfobulbaceae; g__unclassified_Desulfobulbaceae; s__unclassified_Desulfobulbaceae
OTU2254	0.0	0.0	0.0	0.0	0.0	0.0	0.0	0.0	0.0	6.0	0.0	24.0	0.0	0.0	1.0	k__Bacteria; p__Acidobacteriota; c__Thermoanaerobaculia; o__Thermoanaerobaculales; f__Thermoanaerobaculaceae; g__Subgroup_10; s__unclassified_Subgroup_10
OTU2255	0.0	0.0	2.0	0.0	0.0	0.0	0.0	0.0	0.0	5.0	0.0	25.0	0.0	0.0	1.0	k__Bacteria; p__unclassified_Bacteria; c__unclassified_Bacteria; o__unclassified_Bacteria; f__unclassified_Bacteria; g__unclassified_Bacteria; s__unclassified_Bacteria
OTU2256	0.0	17.0	0.0	0.0	0.0	0.0	5.0	0.0	0.0	0.0	0.0	0.0	0.0	0.0	0.0	k__Bacteria; p__Desulfobacterota; c__Desulfovibrionia; o__Desulfovibrionales; f__Desulfovibrionaceae; g__Desulfovibrio; s__Desulfovibrio_sp._Marseille_P2429
OTU2257	0.0	16.0	0.0	0.0	0.0	0.0	0.0	0.0	0.0	0.0	0.0	0.0	0.0	0.0	0.0	k__Bacteria; p__Bacteroidota; c__Bacteroidia; o__Bacteroidales; f__Muribaculaceae; g__unclassified_Muribaculaceae; s__unclassified_Muribaculaceae
OTU2258	0.0	0.0	0.0	4.0	0.0	1.0	10.0	0.0	0.0	30.0	0.0	0.0	10.0	0.0	0.0	k__Bacteria; p__Proteobacteria; c__Alphaproteobacteria; o__Azospirillales; f__Azospirillaceae; g__unclassified_Azospirillaceae; s__uncultured_Rhodospirillaceae_bacterium
OTU2259	0.0	0.0	0.0	0.0	0.0	0.0	0.0	0.0	0.0	10.0	0.0	0.0	3.0	0.0	0.0	k__Bacteria; p__Planctomycetota; c__Phycisphaerae; o__Tepidisphaerales; f__Tepidisphaeraceae; g__Tepidisphaera; s__Tepidisphaera_mucosa
OTU226	0.0	1.0	199.0	0.0	5.0	2.0	1.0	1.0	0.0	1.0	0.0	138.0	0.0	4.0	3.0	k__Bacteria; p__Proteobacteria; c__Gammaproteobacteria; o__Enterobacterales; f__Pasteurellaceae; g__Avibacterium; s__Avibacterium_gallinarum
OTU2260	0.0	0.0	0.0	0.0	0.0	0.0	0.0	0.0	0.0	13.0	0.0	0.0	0.0	0.0	0.0	k__Bacteria; p__Bdellovibrionota; c__Oligoflexia; o__0319_6G20; f__uncultured_delta_proteobacterium; g__uncultured_delta_proteobacterium; s__uncultured_delta_proteobacterium
OTU2261	0.0	0.0	0.0	0.0	0.0	0.0	0.0	0.0	0.0	9.0	0.0	3.0	4.0	0.0	0.0	k__Bacteria; p__Proteobacteria; c__Alphaproteobacteria; o__Rhodobacterales; f__Rhodobacteraceae; g__Limibaculum; s__unclassified_Limibaculum
OTU2262	0.0	0.0	0.0	0.0	0.0	0.0	0.0	0.0	0.0	8.0	0.0	0.0	1.0	0.0	0.0	k__Bacteria; p__Proteobacteria; c__Alphaproteobacteria; o__Tistrellales; f__Geminicoccaceae; g__unclassified_Geminicoccaceae; s__unclassified_Geminicoccaceae
OTU2263	0.0	0.0	0.0	32.0	0.0	1.0	2.0	0.0	2.0	56.0	0.0	0.0	30.0	0.0	0.0	k__Bacteria; p__Proteobacteria; c__Alphaproteobacteria; o__Rhodobacterales; f__Rhodobacteraceae; g__Rubellimicrobium; s__Rubellimicrobium_mesophilum
OTU2264	0.0	0.0	0.0	0.0	0.0	8.0	0.0	0.0	4.0	7.0	0.0	0.0	1.0	0.0	0.0	k__Bacteria; p__Verrucomicrobiota; c__Verrucomicrobiae; o__Chthoniobacterales; f__Chthoniobacteraceae; g__Chthoniobacter; s__unclassified_Chthoniobacter
OTU2265	0.0	0.0	0.0	0.0	0.0	0.0	0.0	0.0	0.0	12.0	0.0	0.0	0.0	0.0	0.0	k__Bacteria; p__unclassified_Bacteria; c__unclassified_Bacteria; o__unclassified_Bacteria; f__unclassified_Bacteria; g__unclassified_Bacteria; s__unclassified_Bacteria
OTU2266	0.0	0.0	0.0	7.0	0.0	5.0	5.0	1.0	5.0	20.0	8.0	0.0	10.0	0.0	0.0	k__Bacteria; p__Acidobacteriota; c__Blastocatellia; o__Pyrinomonadales; f__Pyrinomonadaceae; g__RB41; s__Acidobacteria_bacterium_WWH8
OTU2267	0.0	0.0	0.0	0.0	0.0	0.0	0.0	0.0	0.0	15.0	0.0	0.0	0.0	0.0	0.0	k__Bacteria; p__Patescibacteria; c__Microgenomatia; o__Candidatus_Levybacteria; f__uncultured_soil_bacterium; g__uncultured_soil_bacterium; s__uncultured_soil_bacterium
OTU2268	0.0	0.0	0.0	0.0	0.0	0.0	0.0	0.0	0.0	8.0	0.0	0.0	0.0	0.0	0.0	Unassigned; Unassigned; Unassigned; Unassigned; Unassigned; Unassigned; Unassigned
OTU2269	0.0	0.0	0.0	11.0	0.0	3.0	6.0	0.0	0.0	7.0	1.0	1.0	0.0	0.0	0.0	k__Bacteria; p__Firmicutes; c__Clostridia; o__Clostridia_UCG_014; f__unclassified_Clostridia_UCG_014; g__unclassified_Clostridia_UCG_014; s__unclassified_Clostridia_UCG_014
OTU227	15.0	0.0	0.0	0.0	0.0	0.0	0.0	1.0	0.0	2.0	0.0	320.0	1.0	0.0	0.0	k__Bacteria; p__Bacteroidota; c__Bacteroidia; o__Bacteroidales; f__Rikenellaceae; g__Alistipes; s__Tidjanibacter_massiliensis
OTU2270	0.0	0.0	0.0	0.0	0.0	0.0	0.0	0.0	0.0	9.0	0.0	0.0	0.0	0.0	0.0	k__Bacteria; p__Myxococcota; c__Polyangia; o__Blfdi19; f__uncultured_soil_bacterium; g__uncultured_soil_bacterium; s__uncultured_soil_bacterium
OTU2271	0.0	0.0	0.0	0.0	0.0	0.0	0.0	0.0	0.0	9.0	0.0	1.0	0.0	0.0	1.0	k__Bacteria; p__Firmicutes; c__Bacilli; o__Bacillales; f__Bacillaceae; g__Bacillus; s__Brevundimonas_bullata
OTU2272	0.0	0.0	0.0	0.0	0.0	0.0	0.0	0.0	0.0	7.0	0.0	0.0	0.0	0.0	0.0	k__Bacteria; p__unclassified_Bacteria; c__unclassified_Bacteria; o__unclassified_Bacteria; f__unclassified_Bacteria; g__unclassified_Bacteria; s__unclassified_Bacteria
OTU2273	0.0	0.0	0.0	0.0	0.0	0.0	0.0	0.0	0.0	10.0	0.0	0.0	1.0	0.0	0.0	k__Bacteria; p__Firmicutes; c__Bacilli; o__Paenibacillales; f__Paenibacillaceae; g__Paenibacillus; s__unclassified_Paenibacillus
OTU2274	0.0	0.0	0.0	0.0	0.0	0.0	0.0	0.0	3.0	8.0	0.0	0.0	2.0	0.0	0.0	k__Bacteria; p__Myxococcota; c__Polyangia; o__Polyangiales; f__Sandaracinaceae; g__unclassified_Sandaracinaceae; s__unclassified_Sandaracinaceae
OTU2275	0.0	0.0	0.0	0.0	0.0	0.0	0.0	0.0	0.0	7.0	0.0	0.0	1.0	0.0	0.0	k__Bacteria; p__Patescibacteria; c__Microgenomatia; o__Candidatus_Daviesbacteria; f__uncultured_soil_bacterium; g__uncultured_soil_bacterium; s__uncultured_soil_bacterium
OTU2276	0.0	0.0	0.0	0.0	0.0	0.0	0.0	0.0	0.0	9.0	0.0	0.0	0.0	0.0	0.0	k__Bacteria; p__Proteobacteria; c__Alphaproteobacteria; o__Rhodospirillales; f__unclassified_Rhodospirillales; g__unclassified_Rhodospirillales; s__unclassified_Rhodospirillales
OTU2277	0.0	0.0	0.0	6.0	0.0	0.0	0.0	0.0	0.0	6.0	0.0	0.0	1.0	0.0	0.0	k__Bacteria; p__Proteobacteria; c__Gammaproteobacteria; o__Pseudomonadales; f__Moraxellaceae; g__Cavicella; s__Perlucidibaca_sp._RIPI_A18
OTU2278	0.0	0.0	0.0	0.0	0.0	3.0	6.0	1.0	2.0	9.0	16.0	0.0	3.0	0.0	0.0	k__Bacteria; p__Actinobacteriota; c__Acidimicrobiia; o__Microtrichales; f__unclassified_Microtrichales; g__unclassified_Microtrichales; s__unclassified_Microtrichales
OTU2279	0.0	0.0	0.0	0.0	0.0	3.0	0.0	0.0	2.0	7.0	6.0	0.0	12.0	0.0	0.0	k__Bacteria; p__Proteobacteria; c__Alphaproteobacteria; o__unclassified_Alphaproteobacteria; f__uncultured_Acetobacteraceae_bacterium; g__unclassified_Alphaproteobacteria; s__unclassified_Alphaproteobacteria
OTU2280	0.0	0.0	0.0	0.0	0.0	0.0	0.0	0.0	0.0	8.0	0.0	11.0	0.0	0.0	0.0	k__Bacteria; p__Acidobacteriota; c__Aminicenantia; o__Aminicenantales; f__uncultured_Aminicenantes_bacterium; g__uncultured_Aminicenantes_bacterium; s__uncultured_Aminicenantes_bacterium
OTU2281	0.0	0.0	0.0	7.0	0.0	0.0	0.0	0.0	0.0	10.0	0.0	0.0	0.0	0.0	0.0	k__Bacteria; p__Myxococcota; c__Myxococcia; o__Myxococcales; f__Myxococcaceae; g__P3OB_42; s__unclassified_P3OB_42
OTU2282	0.0	0.0	0.0	0.0	0.0	0.0	0.0	0.0	0.0	11.0	0.0	0.0	1.0	0.0	0.0	k__Bacteria; p__Patescibacteria; c__Saccharimonadia; o__Saccharimonadales; f__unclassified_Saccharimonadales; g__unclassified_Saccharimonadales; s__unclassified_Saccharimonadales
OTU2283	0.0	0.0	0.0	0.0	0.0	0.0	0.0	0.0	0.0	10.0	0.0	0.0	0.0	0.0	0.0	k__Bacteria; p__Proteobacteria; c__Alphaproteobacteria; o__Sphingomonadales; f__Sphingomonadaceae; g__Sphingomonas; s__unclassified_Sphingomonas
OTU2284	0.0	0.0	0.0	0.0	0.0	1.0	0.0	0.0	1.0	6.0	0.0	0.0	0.0	0.0	0.0	k__Bacteria; p__Patescibacteria; c__Saccharimonadia; o__Saccharimonadales; f__unclassified_Saccharimonadales; g__unclassified_Saccharimonadales; s__unclassified_Saccharimonadales
OTU2285	0.0	0.0	0.0	0.0	0.0	0.0	0.0	0.0	0.0	9.0	0.0	0.0	0.0	0.0	0.0	k__Bacteria; p__Patescibacteria; c__Microgenomatia; o__Candidatus_Woesebacteria; f__uncultured_Microgenomates_group_bacterium; g__uncultured_Microgenomates_group_bacterium; s__uncultured_Microgenomates_group_bacterium
OTU2286	0.0	0.0	0.0	0.0	0.0	0.0	0.0	0.0	0.0	0.0	8.0	0.0	1.0	0.0	0.0	k__Bacteria; p__Proteobacteria; c__Alphaproteobacteria; o__Rhizobiales; f__Beijerinckiaceae; g__Microvirga; s__Microvirga_aerilata
OTU2287	0.0	0.0	0.0	0.0	0.0	2.0	0.0	1.0	6.0	0.0	24.0	3.0	1.0	0.0	0.0	k__Bacteria; p__Firmicutes; c__Clostridia; o__Lachnospirales; f__Lachnospiraceae; g__Lachnoclostridium; s__Lachnoclostridium_urinimassiliense
OTU2288	0.0	0.0	0.0	0.0	0.0	16.0	0.0	1.0	19.0	0.0	87.0	0.0	11.0	0.0	0.0	k__Bacteria; p__Proteobacteria; c__Alphaproteobacteria; o__Rhizobiales; f__Xanthobacteraceae; g__Rhodoplanes; s__unclassified_Rhodoplanes
OTU2289	0.0	0.0	0.0	0.0	0.0	17.0	13.0	2.0	28.0	0.0	51.0	1.0	6.0	0.0	0.0	k__Bacteria; p__Bacteroidota; c__Bacteroidia; o__Chitinophagales; f__Chitinophagaceae; g__Ferruginibacter; s__uncultured_Chitinophagaceae_bacterium
OTU229	0.0	23.0	0.0	0.0	56.0	0.0	0.0	0.0	0.0	0.0	0.0	0.0	0.0	57.0	0.0	k__Bacteria; p__Bacteroidota; c__Bacteroidia; o__Flavobacteriales; f__Flavobacteriaceae; g__Capnocytophaga; s__Capnocytophaga_sp._oral_taxon_338
OTU2290	0.0	0.0	0.0	0.0	0.0	2.0	0.0	0.0	0.0	0.0	9.0	0.0	3.0	0.0	0.0	k__Bacteria; p__Myxococcota; c__Polyangia; o__Polyangiales; f__Polyangiaceae; g__Pajaroellobacter; s__uncultured_Chondromyces_sp.
OTU2291	0.0	0.0	0.0	0.0	0.0	1.0	0.0	0.0	0.0	0.0	12.0	0.0	1.0	0.0	0.0	k__Bacteria; p__Proteobacteria; c__Alphaproteobacteria; o__Tistrellales; f__Geminicoccaceae; g__unclassified_Geminicoccaceae; s__unclassified_Geminicoccaceae
OTU2292	0.0	0.0	0.0	0.0	0.0	7.0	0.0	4.0	6.0	0.0	37.0	4.0	5.0	0.0	0.0	k__Bacteria; p__Firmicutes; c__Clostridia; o__Peptostreptococcales_Tissierellales; f__Anaerovoracaceae; g__[Eubacterium]_brachy_group; s__uncultured_Eubacteriaceae_bacterium
OTU2293	0.0	0.0	0.0	0.0	0.0	0.0	0.0	0.0	0.0	0.0	19.0	0.0	3.0	0.0	0.0	k__Bacteria; p__Actinobacteriota; c__Actinobacteria; o__Micrococcales; f__Microbacteriaceae; g__Clavibacter; s__Planctomonas_psychrotolerans
OTU2294	0.0	0.0	2.0	0.0	0.0	0.0	0.0	0.0	0.0	0.0	52.0	32.0	1.0	0.0	0.0	k__Bacteria; p__Acidobacteriota; c__Thermoanaerobaculia; o__Thermoanaerobaculales; f__Thermoanaerobaculaceae; g__Subgroup_10; s__unclassified_Subgroup_10
OTU2295	0.0	0.0	0.0	0.0	1.0	6.0	3.0	0.0	3.0	0.0	12.0	0.0	5.0	0.0	0.0	k__Bacteria; p__Bacteroidota; c__Bacteroidia; o__Cytophagales; f__Microscillaceae; g__Chryseolinea; s__Cytophagaceae_bacterium_JGI_0001001_B3
OTU2296	0.0	0.0	0.0	0.0	0.0	1.0	0.0	1.0	1.0	0.0	17.0	0.0	2.0	0.0	0.0	k__Bacteria; p__Actinobacteriota; c__Thermoleophilia; o__Solirubrobacterales; f__Solirubrobacteraceae; g__Conexibacter; s__Baekduia_soli
OTU2297	0.0	0.0	0.0	0.0	0.0	0.0	0.0	0.0	0.0	0.0	7.0	0.0	1.0	0.0	0.0	k__Bacteria; p__Patescibacteria; c__Saccharimonadia; o__Saccharimonadales; f__LWQ8; g__unclassified_LWQ8; s__unclassified_LWQ8
OTU2298	0.0	0.0	0.0	0.0	0.0	1.0	0.0	2.0	6.0	0.0	32.0	0.0	5.0	0.0	0.0	k__Bacteria; p__Myxococcota; c__Polyangia; o__Haliangiales; f__Haliangiaceae; g__Haliangium; s__uncultured_Myxococcales_bacterium
OTU2299	0.0	0.0	0.0	0.0	0.0	0.0	0.0	0.0	2.0	0.0	5.0	0.0	0.0	0.0	0.0	k__Bacteria; p__Bacteroidota; c__Bacteroidia; o__Bacteroidales; f__Rikenellaceae; g__Alistipes; s__Alistipes_shahii
OTU23	0.0	0.0	0.0	9.0	5.0	11.0	3.0	15.0	2.0	142.0	13.0	2.0	686.0	1.0	1530.0	k__Bacteria; p__Bacteroidota; c__Bacteroidia; o__Flavobacteriales; f__Weeksellaceae; g__Empedobacter; s__Empedobacter_brevis
OTU230	134.0	0.0	0.0	0.0	0.0	1.0	0.0	0.0	0.0	0.0	0.0	0.0	0.0	0.0	28.0	k__Bacteria; p__Firmicutes; c__Clostridia; o__Clostridia_vadinBB60_group; f__unclassified_Clostridia_vadinBB60_group; g__unclassified_Clostridia_vadinBB60_group; s__unclassified_Clostridia_vadinBB60_group
OTU2300	0.0	0.0	0.0	7.0	0.0	4.0	0.0	2.0	2.0	0.0	15.0	0.0	2.0	0.0	0.0	k__Bacteria; p__Actinobacteriota; c__Actinobacteria; o__Micrococcales; f__Micrococcaceae; g__Paenarthrobacter; s__Paenarthrobacter_nitroguajacolicus
OTU2301	0.0	0.0	0.0	0.0	0.0	0.0	0.0	1.0	1.0	0.0	4.0	0.0	1.0	0.0	0.0	k__Bacteria; p__Firmicutes; c__Bacilli; o__RF39; f__uncultured_rumen_bacterium; g__uncultured_rumen_bacterium; s__uncultured_rumen_bacterium
OTU2302	0.0	0.0	0.0	1.0	0.0	3.0	0.0	0.0	4.0	0.0	43.0	0.0	6.0	0.0	0.0	k__Bacteria; p__Actinobacteriota; c__Actinobacteria; o__Pseudonocardiales; f__Pseudonocardiaceae; g__Pseudonocardia; s__Pseudonocardia_sp._CNS139_PL04
OTU2303	0.0	0.0	0.0	0.0	0.0	4.0	0.0	3.0	8.0	0.0	21.0	1.0	7.0	0.0	0.0	k__Bacteria; p__Actinobacteriota; c__Acidimicrobiia; o__IMCC26256; f__uncultured_Aciditerrimonas_sp.; g__uncultured_Aciditerrimonas_sp.; s__uncultured_Aciditerrimonas_sp.
OTU2304	0.0	0.0	0.0	0.0	0.0	0.0	0.0	0.0	2.0	0.0	8.0	0.0	3.0	0.0	0.0	k__Bacteria; p__Proteobacteria; c__Alphaproteobacteria; o__Acetobacterales; f__Acetobacteraceae; g__Roseomonas; s__Roseomonas_arctica
OTU2305	0.0	0.0	0.0	0.0	0.0	3.0	0.0	0.0	13.0	0.0	11.0	0.0	2.0	0.0	0.0	k__Bacteria; p__Actinobacteriota; c__Actinobacteria; o__Propionibacteriales; f__Nocardioidaceae; g__Nocardioides; s__Nocardioides_pyridinolyticus
OTU2306	0.0	0.0	0.0	0.0	0.0	5.0	0.0	0.0	1.0	0.0	22.0	0.0	1.0	0.0	0.0	k__Bacteria; p__Proteobacteria; c__Alphaproteobacteria; o__Tistrellales; f__Geminicoccaceae; g__Candidatus_Alysiosphaera; s__unclassified_Candidatus_Alysiosphaera
OTU2307	0.0	0.0	0.0	0.0	0.0	3.0	0.0	1.0	2.0	0.0	5.0	2.0	1.0	0.0	0.0	k__Bacteria; p__Bacteroidota; c__Bacteroidia; o__Bacteroidales; f__Bacteroidaceae; g__Bacteroides; s__unclassified_Bacteroides
OTU2308	1.0	0.0	7.0	4.0	1.0	39.0	1.0	37.0	98.0	0.0	131.0	16.0	30.0	2.0	5.0	k__Bacteria; p__Firmicutes; c__Bacilli; o__Erysipelotrichales; f__Erysipelatoclostridiaceae; g__Erysipelatoclostridium; s__[Clostridium]_cocleatum
OTU2309	0.0	0.0	0.0	0.0	0.0	1.0	0.0	1.0	2.0	0.0	3.0	0.0	2.0	0.0	0.0	k__Bacteria; p__Bacteroidota; c__Bacteroidia; o__Bacteroidales; f__Rikenellaceae; g__Alistipes; s__Alistipes_sp._CHKCI003
OTU231	3.0	0.0	0.0	166.0	0.0	46.0	157.0	6.0	50.0	298.0	65.0	13.0	232.0	43.0	0.0	k__Bacteria; p__Proteobacteria; c__Alphaproteobacteria; o__Azospirillales; f__Azospirillaceae; g__Skermanella; s__Skermanella_aerolata
OTU2310	0.0	0.0	0.0	0.0	0.0	1.0	0.0	0.0	0.0	0.0	3.0	0.0	2.0	0.0	0.0	k__Bacteria; p__Proteobacteria; c__Alphaproteobacteria; o__Rhodobacterales; f__Rhodobacteraceae; g__Rubellimicrobium; s__unclassified_Rubellimicrobium
OTU2311	0.0	0.0	0.0	0.0	0.0	0.0	0.0	3.0	5.0	0.0	7.0	1.0	0.0	0.0	0.0	k__Bacteria; p__Firmicutes; c__Clostridia; o__Oscillospirales; f__Ruminococcaceae; g__Anaerotruncus; s__unclassified_Anaerotruncus
OTU2312	0.0	0.0	0.0	0.0	0.0	1.0	0.0	3.0	0.0	0.0	4.0	1.0	0.0	0.0	0.0	k__Bacteria; p__Firmicutes; c__Bacilli; o__RF39; f__unclassified_RF39; g__unclassified_RF39; s__unclassified_RF39
OTU2313	0.0	0.0	0.0	0.0	0.0	2.0	0.0	2.0	2.0	0.0	5.0	0.0	1.0	0.0	0.0	k__Bacteria; p__Bacteroidota; c__Bacteroidia; o__Bacteroidales; f__Bacteroidaceae; g__Bacteroides; s__unclassified_Bacteroides
OTU2314	0.0	0.0	0.0	0.0	0.0	7.0	0.0	0.0	10.0	0.0	27.0	0.0	5.0	0.0	1.0	k__Bacteria; p__Proteobacteria; c__Alphaproteobacteria; o__Rhizobiales; f__Rhizobiaceae; g__Allorhizobium_Neorhizobium_Pararhizobium_Rhizobium; s__Rhizobium_giardinii
OTU2315	0.0	0.0	0.0	0.0	0.0	7.0	0.0	0.0	7.0	0.0	20.0	0.0	2.0	0.0	0.0	k__Bacteria; p__Acidobacteriota; c__Vicinamibacteria; o__Vicinamibacterales; f__unclassified_Vicinamibacterales; g__uncultured_Acidobacterium_sp.; s__unclassified_Vicinamibacterales
OTU2316	0.0	0.0	0.0	0.0	0.0	11.0	0.0	0.0	9.0	0.0	12.0	0.0	2.0	0.0	0.0	k__Bacteria; p__Actinobacteriota; c__Thermoleophilia; o__Solirubrobacterales; f__67_14; g__unclassified_67_14; s__unclassified_67_14
OTU2317	0.0	0.0	0.0	0.0	0.0	4.0	0.0	0.0	6.0	0.0	19.0	0.0	4.0	0.0	0.0	k__Bacteria; p__Actinobacteriota; c__unclassified_Actinobacteriota; o__unclassified_Actinobacteriota; f__unclassified_Actinobacteriota; g__unclassified_Actinobacteriota; s__unclassified_Actinobacteriota
OTU2318	0.0	0.0	0.0	0.0	0.0	2.0	0.0	0.0	1.0	0.0	5.0	0.0	1.0	0.0	0.0	k__Bacteria; p__Bacteroidota; c__Bacteroidia; o__Chitinophagales; f__Chitinophagaceae; g__unclassified_Chitinophagaceae; s__unclassified_Chitinophagaceae
OTU2319	0.0	0.0	0.0	1.0	0.0	1.0	0.0	3.0	0.0	0.0	5.0	2.0	4.0	0.0	0.0	k__Bacteria; p__Firmicutes; c__Clostridia; o__Lachnospirales; f__Lachnospiraceae; g__Lachnoclostridium; s__unclassified_Lachnoclostridium
OTU232	185.0	0.0	1.0	0.0	1.0	44.0	0.0	1.0	3.0	0.0	0.0	1.0	3.0	1.0	77.0	k__Bacteria; p__Firmicutes; c__Clostridia; o__Oscillospirales; f__Oscillospiraceae; g__Colidextribacter; s__unclassified_Colidextribacter
OTU2320	0.0	0.0	0.0	0.0	0.0	7.0	0.0	0.0	8.0	0.0	18.0	0.0	2.0	0.0	0.0	k__Bacteria; p__Firmicutes; c__Bacilli; o__Bacillales; f__Planococcaceae; g__Domibacillus; s__Domibacillus_aminovorans
OTU2321	0.0	0.0	0.0	0.0	0.0	25.0	0.0	5.0	27.0	0.0	80.0	3.0	27.0	0.0	0.0	k__Bacteria; p__Firmicutes; c__Bacilli; o__Bacillales; f__Planococcaceae; g__Lysinibacillus; s__Ureibacillus_acetophenoni
OTU2322	0.0	0.0	0.0	0.0	0.0	0.0	0.0	0.0	2.0	0.0	6.0	0.0	1.0	0.0	0.0	k__Bacteria; p__Firmicutes; c__Clostridia; o__Oscillospirales; f__Ruminococcaceae; g__unclassified_Ruminococcaceae; s__unclassified_Ruminococcaceae
OTU2323	0.0	0.0	0.0	0.0	0.0	1.0	0.0	1.0	1.0	0.0	3.0	0.0	1.0	0.0	0.0	k__Bacteria; p__Actinobacteriota; c__Coriobacteriia; o__Coriobacteriales; f__Eggerthellaceae; g__Gordonibacter; s__Gordonibacter_pamelaeae
OTU2324	0.0	0.0	0.0	0.0	0.0	3.0	0.0	0.0	9.0	0.0	16.0	0.0	7.0	0.0	0.0	k__Bacteria; p__Actinobacteriota; c__unclassified_Actinobacteriota; o__unclassified_Actinobacteriota; f__unclassified_Actinobacteriota; g__unclassified_Actinobacteriota; s__unclassified_Actinobacteriota
OTU2325	0.0	0.0	0.0	0.0	0.0	4.0	0.0	0.0	1.0	0.0	2.0	0.0	0.0	0.0	0.0	k__Bacteria; p__Actinobacteriota; c__Thermoleophilia; o__Solirubrobacterales; f__67_14; g__uncultured_actinobacterium; s__uncultured_actinobacterium
OTU2326	0.0	0.0	0.0	0.0	0.0	3.0	0.0	2.0	5.0	0.0	12.0	1.0	0.0	0.0	0.0	k__Bacteria; p__Bacteroidota; c__Bacteroidia; o__Bacteroidales; f__Marinifilaceae; g__Odoribacter; s__unclassified_Odoribacter
OTU2327	0.0	0.0	1.0	0.0	2.0	1.0	4.0	0.0	2.0	8.0	5.0	1.0	9.0	2.0	6.0	k__Bacteria; p__Firmicutes; c__Bacilli; o__Lactobacillales; f__Lactobacillaceae; g__Pediococcus; s__Pediococcus_cellicola
OTU2328	0.0	0.0	0.0	0.0	0.0	3.0	0.0	0.0	4.0	0.0	1.0	1.0	0.0	0.0	0.0	k__Bacteria; p__Bacteroidota; c__Bacteroidia; o__Cytophagales; f__Cytophagaceae; g__unclassified_Cytophagaceae; s__unclassified_Cytophagaceae
OTU2329	0.0	0.0	1.0	0.0	0.0	1.0	0.0	1.0	4.0	0.0	7.0	0.0	1.0	0.0	0.0	k__Bacteria; p__Firmicutes; c__Clostridia; o__Christensenellales; f__Christensenellaceae; g__Christensenellaceae_R_7_group; s__Clostridiales_bacterium_Marseille_P2846
OTU233	0.0	0.0	213.0	0.0	0.0	0.0	0.0	0.0	0.0	1.0	0.0	0.0	0.0	0.0	0.0	k__Bacteria; p__Firmicutes; c__Clostridia; o__Lachnospirales; f__Lachnospiraceae; g__[Eubacterium]_xylanophilum_group; s__unclassified_[Eubacterium]_xylanophilum_group
OTU2330	0.0	0.0	1.0	1.0	0.0	7.0	0.0	0.0	17.0	0.0	45.0	0.0	5.0	0.0	0.0	k__Bacteria; p__Actinobacteriota; c__Acidimicrobiia; o__Microtrichales; f__Iamiaceae; g__Iamia; s__unclassified_Iamia
OTU2331	0.0	0.0	1.0	0.0	1.0	4.0	0.0	4.0	15.0	0.0	21.0	5.0	8.0	0.0	1.0	k__Bacteria; p__Firmicutes; c__Negativicutes; o__Veillonellales_Selenomonadales; f__unclassified_Veillonellales_Selenomonadales; g__unclassified_Veillonellales_Selenomonadales; s__unclassified_Veillonellales_Selenomonadales
OTU2332	0.0	0.0	0.0	0.0	0.0	0.0	1.0	1.0	1.0	0.0	3.0	0.0	0.0	1.0	0.0	k__Bacteria; p__Actinobacteriota; c__Actinobacteria; o__Pseudonocardiales; f__Pseudonocardiaceae; g__Saccharopolyspora; s__Saccharopolyspora_gregorii
OTU2333	0.0	0.0	0.0	0.0	0.0	1.0	0.0	1.0	1.0	0.0	3.0	0.0	3.0	0.0	0.0	k__Bacteria; p__Firmicutes; c__Clostridia; o__Oscillospirales; f__Oscillospiraceae; g__Oscillibacter; s__Oscillibacter_valericigenes
OTU2334	0.0	0.0	0.0	1.0	0.0	0.0	0.0	0.0	3.0	0.0	9.0	3.0	5.0	0.0	0.0	k__Bacteria; p__Actinobacteriota; c__Coriobacteriia; o__Coriobacteriales; f__Eggerthellaceae; g__unclassified_Eggerthellaceae; s__unclassified_Eggerthellaceae
OTU2335	0.0	0.0	1.0	1.0	2.0	0.0	1.0	2.0	1.0	1.0	4.0	0.0	2.0	2.0	1.0	k__Bacteria; p__Firmicutes; c__Clostridia; o__Lachnospirales; f__Lachnospiraceae; g__Lachnospiraceae_FCS020_group; s__Lachnospiraceae_bacterium_DJF_CP76
OTU2336	0.0	0.0	0.0	0.0	0.0	5.0	0.0	0.0	11.0	0.0	21.0	0.0	11.0	0.0	0.0	k__Bacteria; p__Actinobacteriota; c__Thermoleophilia; o__Gaiellales; f__Gaiellaceae; g__Gaiella; s__unclassified_Gaiella
OTU2337	0.0	0.0	0.0	3.0	0.0	5.0	1.0	0.0	9.0	0.0	24.0	0.0	7.0	0.0	0.0	k__Bacteria; p__Actinobacteriota; c__Actinobacteria; o__Propionibacteriales; f__Nocardioidaceae; g__Nocardioides; s__Nocardioides_halotolerans
OTU2338	0.0	0.0	0.0	0.0	0.0	3.0	0.0	0.0	2.0	0.0	8.0	0.0	0.0	0.0	0.0	k__Bacteria; p__Proteobacteria; c__Alphaproteobacteria; o__Acetobacterales; f__Acetobacteraceae; g__Belnapia; s__Belnapia_sp._F_4_1
OTU2339	0.0	0.0	0.0	0.0	0.0	17.0	0.0	3.0	3.0	0.0	6.0	3.0	4.0	0.0	1.0	k__Bacteria; p__Firmicutes; c__Bacilli; o__Erysipelotrichales; f__Erysipelotrichaceae; g__Holdemania; s__Holdemania_massiliensis
OTU234	0.0	0.0	140.0	0.0	0.0	0.0	0.0	0.0	0.0	0.0	0.0	0.0	0.0	0.0	0.0	k__Bacteria; p__Firmicutes; c__Clostridia; o__Clostridia_UCG_014; Unclassified; Unclassified; Unclassified
OTU2340	0.0	0.0	0.0	20.0	0.0	18.0	8.0	2.0	27.0	3.0	35.0	1.0	11.0	0.0	0.0	k__Bacteria; p__Actinobacteriota; c__Thermoleophilia; o__Solirubrobacterales; f__67_14; g__unclassified_67_14; s__unclassified_67_14
OTU2341	0.0	1.0	0.0	0.0	0.0	5.0	0.0	0.0	4.0	0.0	7.0	0.0	6.0	0.0	0.0	k__Bacteria; p__Proteobacteria; c__Alphaproteobacteria; o__Rhizobiales; f__D05_2; g__unclassified_D05_2; s__unclassified_D05_2
OTU2342	0.0	0.0	0.0	0.0	0.0	3.0	0.0	1.0	1.0	0.0	8.0	0.0	2.0	0.0	0.0	k__Bacteria; p__Bacteroidota; c__Bacteroidia; o__Chitinophagales; f__Chitinophagaceae; g__Niastella; s__unclassified_Niastella
OTU2343	0.0	2.0	0.0	0.0	0.0	0.0	0.0	0.0	21.0	0.0	0.0	0.0	0.0	0.0	0.0	k__Bacteria; p__Bacteroidota; c__Bacteroidia; o__Bacteroidales; f__Porphyromonadaceae; g__Porphyromonas; s__Porphyromonas_catoniae
OTU2344	0.0	0.0	0.0	0.0	0.0	0.0	0.0	0.0	6.0	0.0	0.0	0.0	0.0	0.0	0.0	k__Bacteria; p__Firmicutes; c__Clostridia; o__Oscillospirales; f__Hungateiclostridiaceae; g__Fastidiosipila; s__Saccharofermentans_sp._Marseille_P3694
OTU2345	0.0	0.0	0.0	0.0	0.0	11.0	0.0	0.0	14.0	0.0	4.0	0.0	9.0	0.0	0.0	k__Bacteria; p__Proteobacteria; c__Alphaproteobacteria; o__Rhizobiales; f__Beijerinckiaceae; g__Methylobacterium_Methylorubrum; s__Methylorubrum_aminovorans
OTU2346	0.0	0.0	0.0	0.0	0.0	5.0	0.0	0.0	9.0	0.0	2.0	1.0	0.0	0.0	0.0	k__Bacteria; p__Bacteroidota; c__Bacteroidia; o__Chitinophagales; f__Chitinophagaceae; g__Flavisolibacter; s__Flavisolibacter_carri
OTU2347	0.0	0.0	0.0	0.0	0.0	3.0	0.0	3.0	11.0	0.0	8.0	0.0	0.0	0.0	0.0	k__Bacteria; p__Proteobacteria; c__Gammaproteobacteria; o__Burkholderiales; f__B1_7BS; g__unclassified_B1_7BS; s__unclassified_B1_7BS
OTU2348	0.0	0.0	0.0	0.0	0.0	0.0	0.0	0.0	3.0	0.0	1.0	0.0	2.0	0.0	0.0	k__Bacteria; p__Firmicutes; c__Clostridia; o__Oscillospirales; f__Hydrogenoanaerobacterium; g__unclassified_Hydrogenoanaerobacterium; s__unclassified_Hydrogenoanaerobacterium
OTU2349	0.0	0.0	0.0	0.0	0.0	5.0	0.0	1.0	8.0	0.0	2.0	1.0	12.0	0.0	0.0	k__Bacteria; p__Proteobacteria; c__Alphaproteobacteria; o__Rhizobiales; f__unclassified_Rhizobiales; g__unclassified_Rhizobiales; s__unclassified_Rhizobiales
OTU235	0.0	0.0	196.0	0.0	0.0	0.0	0.0	0.0	0.0	0.0	0.0	55.0	0.0	0.0	3.0	k__Bacteria; p__Proteobacteria; c__Gammaproteobacteria; o__Steroidobacterales; f__Woeseiaceae; g__Woeseia; s__Pseudomonas_sp.
OTU2350	1.0	0.0	0.0	0.0	0.0	8.0	0.0	1.0	10.0	0.0	10.0	0.0	0.0	0.0	0.0	k__Bacteria; p__Proteobacteria; c__Gammaproteobacteria; o__Xanthomonadales; f__Xanthomonadaceae; g__Luteimonas; s__Luteimonas_sp._EM0590
OTU2351	0.0	0.0	0.0	0.0	0.0	0.0	0.0	0.0	3.0	0.0	2.0	0.0	4.0	0.0	0.0	k__Bacteria; p__Proteobacteria; c__Alphaproteobacteria; o__Rhizobiales; f__Rhizobiaceae; g__Allorhizobium_Neorhizobium_Pararhizobium_Rhizobium; s__Neorhizobium_huautlense
OTU2352	0.0	0.0	0.0	1.0	0.0	4.0	0.0	0.0	7.0	0.0	0.0	1.0	0.0	0.0	0.0	k__Bacteria; p__Bacteroidota; c__Bacteroidia; o__Cytophagales; f__Hymenobacteraceae; g__Adhaeribacter; s__unclassified_Adhaeribacter
OTU2353	0.0	0.0	0.0	0.0	0.0	10.0	0.0	0.0	3.0	1.0	1.0	0.0	0.0	0.0	0.0	k__Bacteria; p__Firmicutes; c__Clostridia; o__Oscillospirales; f__Oscillospiraceae; g__Colidextribacter; s__unclassified_Colidextribacter
OTU2354	0.0	0.0	0.0	1.0	0.0	4.0	1.0	0.0	8.0	1.0	16.0	1.0	10.0	0.0	0.0	k__Bacteria; p__Proteobacteria; c__Gammaproteobacteria; o__Steroidobacterales; f__Steroidobacteraceae; g__Steroidobacter; s__Steroidobacter_agaridevorans
OTU2355	0.0	0.0	0.0	0.0	0.0	8.0	0.0	0.0	3.0	0.0	3.0	0.0	0.0	0.0	0.0	k__Bacteria; p__Bacteroidota; c__Bacteroidia; o__Chitinophagales; f__Chitinophagaceae; g__Aurantisolimonas; s__uncultured_soil_bacterium
OTU2356	0.0	0.0	0.0	2.0	0.0	1.0	0.0	0.0	1.0	8.0	1.0	0.0	5.0	0.0	0.0	k__Bacteria; p__Chloroflexi; c__Chloroflexia; o__Chloroflexales; f__Herpetosiphonaceae; g__Herpetosiphon; s__unclassified_Herpetosiphon
OTU2357	0.0	0.0	5.0	0.0	0.0	6.0	0.0	0.0	8.0	0.0	3.0	0.0	1.0	0.0	0.0	k__Bacteria; p__Actinobacteriota; c__Actinobacteria; o__Pseudonocardiales; f__Pseudonocardiaceae; g__Actinomycetospora; s__Actinomycetospora_chlora
OTU2358	0.0	0.0	0.0	14.0	0.0	7.0	16.0	1.0	5.0	43.0	0.0	0.0	11.0	0.0	0.0	k__Bacteria; p__Bacteroidota; c__Bacteroidia; o__Chitinophagales; f__Chitinophagaceae; g__Flavisolibacter; s__Flavisolibacter_ginsengisoli
OTU2359	0.0	0.0	1.0	21.0	1.0	6.0	22.0	3.0	10.0	42.0	1.0	0.0	30.0	0.0	0.0	k__Bacteria; p__Proteobacteria; c__Alphaproteobacteria; o__Rhizobiales; f__Beijerinckiaceae; g__unclassified_Beijerinckiaceae; s__unclassified_Beijerinckiaceae
OTU236	0.0	0.0	0.0	131.0	0.0	0.0	186.0	2.0	0.0	330.0	0.0	0.0	135.0	0.0	0.0	k__Bacteria; p__Actinobacteriota; c__Thermoleophilia; o__Solirubrobacterales; f__67_14; g__unclassified_67_14; s__unclassified_67_14
OTU2360	1.0	0.0	0.0	0.0	0.0	0.0	10.0	0.0	1.0	2.0	0.0	0.0	0.0	0.0	0.0	k__Bacteria; p__Myxococcota; c__Polyangia; o__Polyangiales; f__Polyangiaceae; g__Pajaroellobacter; s__unclassified_Pajaroellobacter
OTU2361	0.0	0.0	0.0	0.0	0.0	0.0	12.0	0.0	0.0	0.0	0.0	0.0	0.0	0.0	0.0	k__Bacteria; p__Bdellovibrionota; c__Oligoflexia; o__0319_6G20; f__unclassified_0319_6G20; g__unclassified_0319_6G20; s__unclassified_0319_6G20
OTU2362	0.0	0.0	0.0	0.0	0.0	0.0	10.0	0.0	0.0	0.0	0.0	0.0	0.0	0.0	0.0	k__Bacteria; p__Planctomycetota; c__Planctomycetes; o__Gemmatales; f__Gemmataceae; g__unclassified_Gemmataceae; s__unclassified_Gemmataceae
OTU2363	0.0	0.0	0.0	0.0	0.0	0.0	8.0	0.0	0.0	0.0	0.0	0.0	1.0	0.0	0.0	k__Bacteria; p__Proteobacteria; c__Alphaproteobacteria; o__Defluviicoccales; f__unclassified_Defluviicoccales; g__unclassified_Defluviicoccales; s__unclassified_Defluviicoccales
OTU2364	0.0	0.0	0.0	0.0	0.0	0.0	7.0	0.0	0.0	0.0	0.0	1.0	6.0	0.0	0.0	k__Bacteria; p__Proteobacteria; c__Alphaproteobacteria; o__Rhizobiales; f__Rhodobiaceae; g__Afifella; s__unclassified_Afifella
OTU2365	0.0	0.0	0.0	0.0	0.0	0.0	13.0	0.0	0.0	0.0	7.0	0.0	0.0	0.0	0.0	k__Bacteria; p__Actinobacteriota; c__Thermoleophilia; o__Solirubrobacterales; f__67_14; g__uncultured_Conexibacteraceae_bacterium; s__uncultured_Conexibacteraceae_bacterium
OTU2366	0.0	0.0	0.0	0.0	0.0	0.0	24.0	0.0	0.0	0.0	0.0	0.0	0.0	0.0	0.0	k__Bacteria; p__Verrucomicrobiota; c__Verrucomicrobiae; o__Chthoniobacterales; f__Chthoniobacteraceae; g__Chthoniobacter; s__unclassified_Chthoniobacter
OTU2367	0.0	0.0	0.0	0.0	0.0	0.0	7.0	0.0	0.0	0.0	0.0	0.0	0.0	0.0	0.0	k__Bacteria; p__Planctomycetota; c__Phycisphaerae; o__Tepidisphaerales; f__WD2101_soil_group; g__unclassified_WD2101_soil_group; s__unclassified_WD2101_soil_group
OTU2368	0.0	0.0	0.0	0.0	0.0	0.0	8.0	0.0	0.0	0.0	0.0	0.0	0.0	0.0	0.0	k__Bacteria; p__Acidobacteriota; c__Holophagae; o__Subgroup_7; f__unclassified_Subgroup_7; g__unclassified_Subgroup_7; s__unclassified_Subgroup_7
OTU2369	0.0	0.0	0.0	0.0	0.0	0.0	9.0	0.0	0.0	0.0	0.0	0.0	0.0	0.0	0.0	k__Bacteria; p__Firmicutes; c__Clostridia; o__Clostridia_UCG_014; f__uncultured_rumen_bacterium; g__uncultured_rumen_bacterium; s__uncultured_rumen_bacterium
OTU237	0.0	0.0	0.0	0.0	0.0	2.0	0.0	1.0	6.0	0.0	8.0	1.0	1.0	150.0	0.0	k__Bacteria; p__Firmicutes; c__Clostridia; o__Oscillospirales; f__Oscillospiraceae; g__unclassified_Oscillospiraceae; s__unclassified_Oscillospiraceae
OTU2370	0.0	0.0	0.0	1.0	0.0	0.0	11.0	1.0	0.0	0.0	0.0	0.0	0.0	0.0	0.0	k__Bacteria; p__Firmicutes; c__Clostridia; o__Oscillospirales; f__Ruminococcaceae; g__unclassified_Ruminococcaceae; s__unclassified_Ruminococcaceae
OTU2371	0.0	0.0	0.0	0.0	0.0	0.0	15.0	0.0	0.0	0.0	0.0	0.0	2.0	0.0	0.0	k__Bacteria; p__unclassified_Bacteria; c__unclassified_Bacteria; o__unclassified_Bacteria; f__unclassified_Bacteria; g__unclassified_Bacteria; s__unclassified_Bacteria
OTU2372	0.0	0.0	0.0	0.0	0.0	0.0	9.0	0.0	0.0	0.0	0.0	0.0	0.0	0.0	0.0	k__Bacteria; p__Firmicutes; c__Bacilli; o__Paenibacillales; f__Paenibacillaceae; g__Ammoniibacillus; s__Ammoniibacillus_agariperforans
OTU2373	0.0	0.0	0.0	6.0	0.0	0.0	14.0	0.0	0.0	6.0	0.0	0.0	11.0	0.0	0.0	k__Bacteria; p__Proteobacteria; c__Alphaproteobacteria; o__Rhizobiales; f__Beijerinckiaceae; g__unclassified_Beijerinckiaceae; s__unclassified_Beijerinckiaceae
OTU2374	0.0	0.0	0.0	5.0	0.0	0.0	17.0	0.0	2.0	2.0	2.0	0.0	5.0	0.0	0.0	k__Bacteria; p__Planctomycetota; c__Phycisphaerae; o__Tepidisphaerales; f__Tepidisphaeraceae; g__Tepidisphaera; s__Tepidisphaera_mucosa
OTU2375	0.0	0.0	0.0	0.0	0.0	1.0	14.0	0.0	0.0	1.0	0.0	3.0	0.0	1.0	0.0	k__Bacteria; p__Firmicutes; c__Clostridia; o__Clostridiales; f__Clostridiaceae; g__Clostridium_sensu_stricto_1; s__Clostridium_disporicum
OTU2376	1.0	0.0	0.0	0.0	0.0	5.0	11.0	0.0	2.0	3.0	0.0	0.0	4.0	0.0	0.0	k__Bacteria; p__Gemmatimonadota; c__Longimicrobia; o__Longimicrobiales; f__Longimicrobiaceae; g__unclassified_Longimicrobiaceae; s__unclassified_Longimicrobiaceae
OTU2377	0.0	0.0	1.0	0.0	0.0	1.0	16.0	0.0	4.0	2.0	1.0	0.0	0.0	0.0	0.0	k__Bacteria; p__Proteobacteria; c__Alphaproteobacteria; o__Sphingomonadales; f__Sphingomonadaceae; g__Novosphingobium; s__Novosphingobium_sp._B0.09_8
OTU2378	0.0	0.0	0.0	0.0	0.0	0.0	12.0	0.0	0.0	2.0	1.0	0.0	8.0	0.0	0.0	k__Bacteria; p__Gemmatimonadota; c__Gemmatimonadetes; o__Gemmatimonadales; f__Gemmatimonadaceae; g__unclassified_Gemmatimonadaceae; s__uncultured_Gemmatimonadetes_bacterium
OTU2379	0.0	0.0	0.0	0.0	0.0	0.0	10.0	0.0	0.0	0.0	0.0	0.0	0.0	0.0	0.0	k__Bacteria; p__Verrucomicrobiota; c__Verrucomicrobiae; o__Chthoniobacterales; f__Chthoniobacteraceae; g__Chthoniobacter; s__unclassified_Chthoniobacter
OTU238	2.0	181.0	98.0	2.0	1.0	0.0	0.0	0.0	0.0	7.0	0.0	0.0	0.0	2.0	0.0	k__Bacteria; p__Actinobacteriota; c__Actinobacteria; o__Actinomycetales; f__Actinomycetaceae; g__Actinomyces; s__Actinomyces_massiliensis
OTU2380	0.0	0.0	0.0	0.0	0.0	0.0	10.0	0.0	0.0	0.0	0.0	0.0	0.0	0.0	0.0	k__Bacteria; p__Proteobacteria; c__Gammaproteobacteria; o__Diplorickettsiales; f__Diplorickettsiaceae; g__unclassified_Diplorickettsiaceae; s__unclassified_Diplorickettsiaceae
OTU2381	0.0	0.0	0.0	0.0	0.0	0.0	8.0	0.0	0.0	0.0	0.0	0.0	1.0	0.0	0.0	k__Bacteria; p__Patescibacteria; c__Saccharimonadia; o__Saccharimonadales; f__LWQ8; g__unclassified_LWQ8; s__unclassified_LWQ8
OTU2382	0.0	0.0	0.0	0.0	0.0	0.0	5.0	0.0	0.0	0.0	0.0	0.0	4.0	0.0	0.0	k__Bacteria; p__Acidobacteriota; c__Thermoanaerobaculia; o__Thermoanaerobaculales; f__Thermoanaerobaculaceae; g__Subgroup_10; s__unclassified_Subgroup_10
OTU2383	0.0	0.0	0.0	0.0	0.0	1.0	11.0	0.0	1.0	0.0	0.0	0.0	0.0	0.0	0.0	k__Bacteria; p__Verrucomicrobiota; c__Verrucomicrobiae; o__Chthoniobacterales; f__Chthoniobacteraceae; g__Chthoniobacter; s__unclassified_Chthoniobacter
OTU2384	0.0	0.0	0.0	0.0	0.0	1.0	11.0	0.0	0.0	2.0	0.0	0.0	3.0	0.0	0.0	k__Bacteria; p__Proteobacteria; c__Gammaproteobacteria; o__Gammaproteobacteria_Incertae_Sedis; Unclassified; g__Acidibacter; s__unclassified_Acidibacter
OTU2385	0.0	0.0	0.0	0.0	0.0	0.0	11.0	0.0	0.0	0.0	0.0	0.0	1.0	0.0	0.0	k__Bacteria; p__Proteobacteria; c__Gammaproteobacteria; o__Burkholderiales; f__Nitrosomonadaceae; g__Ellin6067; s__Xanthomonadaceae_bacterium_JGI_0001002_F18
OTU2386	1.0	0.0	0.0	1.0	0.0	1.0	6.0	0.0	0.0	0.0	0.0	0.0	2.0	1.0	0.0	k__Bacteria; p__Actinobacteriota; c__Acidimicrobiia; o__Microtrichales; f__unclassified_Microtrichales; g__unclassified_Microtrichales; s__unclassified_Microtrichales
OTU2387	0.0	0.0	0.0	0.0	0.0	0.0	10.0	0.0	0.0	0.0	8.0	0.0	0.0	0.0	0.0	k__Bacteria; p__Myxococcota; c__Polyangia; o__Polyangiales; f__Sandaracinaceae; g__unclassified_Sandaracinaceae; s__unclassified_Sandaracinaceae
OTU2388	0.0	0.0	0.0	0.0	0.0	0.0	7.0	0.0	0.0	0.0	0.0	0.0	2.0	0.0	0.0	k__Bacteria; p__Actinobacteriota; c__Acidimicrobiia; o__unclassified_Acidimicrobiia; f__unclassified_Acidimicrobiia; g__unclassified_Acidimicrobiia; s__unclassified_Acidimicrobiia
OTU2389	0.0	0.0	2.0	1.0	0.0	0.0	12.0	0.0	0.0	1.0	0.0	0.0	2.0	0.0	0.0	k__Bacteria; p__Acidobacteriota; c__Vicinamibacteria; o__Vicinamibacterales; f__unclassified_Vicinamibacterales; g__unclassified_Vicinamibacterales; s__unclassified_Vicinamibacterales
OTU239	0.0	0.0	0.0	105.0	0.0	1.0	59.0	0.0	0.0	158.0	2.0	0.0	47.0	0.0	0.0	k__Bacteria; p__Actinobacteriota; c__Acidimicrobiia; o__Microtrichales; f__Ilumatobacteraceae; g__unclassified_Ilumatobacteraceae; s__unclassified_Ilumatobacteraceae
OTU2390	0.0	0.0	0.0	0.0	0.0	0.0	11.0	0.0	0.0	0.0	0.0	0.0	2.0	0.0	0.0	k__Bacteria; p__Patescibacteria; c__Microgenomatia; o__Candidatus_Pacebacteria; f__unclassified_Candidatus_Pacebacteria; g__unclassified_Candidatus_Pacebacteria; s__unclassified_Candidatus_Pacebacteria
OTU2391	0.0	0.0	0.0	0.0	0.0	0.0	12.0	0.0	0.0	4.0	0.0	0.0	0.0	0.0	0.0	k__Bacteria; p__Patescibacteria; c__Parcubacteria; o__GWA2_38_13b; f__uncultured_deep_sea_bacterium; g__uncultured_deep_sea_bacterium; s__uncultured_deep_sea_bacterium
OTU2392	0.0	0.0	0.0	0.0	0.0	0.0	19.0	0.0	0.0	4.0	0.0	0.0	5.0	0.0	0.0	k__Bacteria; p__Actinobacteriota; c__unclassified_Actinobacteriota; o__unclassified_Actinobacteriota; f__unclassified_Actinobacteriota; g__unclassified_Actinobacteriota; s__unclassified_Actinobacteriota
OTU2393	3.0	0.0	1.0	19.0	0.0	20.0	13.0	0.0	21.0	25.0	1.0	2.0	17.0	0.0	1.0	k__Bacteria; p__Actinobacteriota; c__Actinobacteria; o__Frankiales; f__Geodermatophilaceae; g__Geodermatophilus; s__Geodermatophilus_obscurus
OTU2394	0.0	0.0	0.0	0.0	0.0	0.0	5.0	0.0	0.0	0.0	0.0	0.0	1.0	0.0	0.0	k__Bacteria; p__unclassified_Bacteria; c__unclassified_Bacteria; o__unclassified_Bacteria; f__unclassified_Bacteria; g__unclassified_Bacteria; s__unclassified_Bacteria
OTU2395	0.0	0.0	0.0	0.0	0.0	0.0	10.0	0.0	0.0	0.0	0.0	0.0	5.0	0.0	0.0	k__Bacteria; p__Nitrospirota; c__Nitrospiria; o__Nitrospirales; f__Nitrospiraceae; g__Nitrospira; s__unclassified_Nitrospira
OTU2396	0.0	0.0	0.0	0.0	0.0	0.0	4.0	0.0	0.0	0.0	0.0	0.0	2.0	0.0	0.0	k__Bacteria; p__Planctomycetota; c__Phycisphaerae; o__Tepidisphaerales; f__Tepidisphaeraceae; g__Tepidisphaera; s__Tepidisphaera_mucosa
OTU2397	0.0	0.0	0.0	8.0	0.0	0.0	9.0	0.0	0.0	8.0	1.0	0.0	6.0	0.0	1.0	k__Bacteria; p__Chloroflexi; c__unclassified_Chloroflexi; o__unclassified_Chloroflexi; f__unclassified_Chloroflexi; g__unclassified_Chloroflexi; s__unclassified_Chloroflexi
OTU2398	0.0	0.0	0.0	18.0	0.0	6.0	32.0	0.0	5.0	55.0	25.0	0.0	49.0	0.0	0.0	k__Bacteria; p__Proteobacteria; c__Alphaproteobacteria; o__Caulobacterales; f__Caulobacteraceae; g__Phenylobacterium; s__Phenylobacterium_hankyongense
OTU2399	0.0	0.0	0.0	0.0	0.0	0.0	5.0	0.0	0.0	0.0	0.0	0.0	5.0	0.0	0.0	k__Bacteria; p__Patescibacteria; c__Saccharimonadia; o__Saccharimonadales; f__uncultured_Candidatus_Saccharibacteria_bacterium; g__uncultured_Candidatus_Saccharibacteria_bacterium; s__uncultured_Candidatus_Saccharibacteria_bacterium
OTU240	1.0	0.0	10.0	0.0	1.0	0.0	0.0	1.0	0.0	46.0	0.0	530.0	0.0	0.0	6.0	k__Bacteria; p__Proteobacteria; c__Gammaproteobacteria; o__Steroidobacterales; f__Woeseiaceae; g__Woeseia; s__unclassified_Woeseia
OTU2400	0.0	0.0	0.0	0.0	0.0	0.0	3.0	0.0	0.0	3.0	0.0	0.0	3.0	0.0	0.0	k__Bacteria; p__Acidobacteriota; c__Blastocatellia; o__DS_100; f__uncultured_Acidobacteria_bacterium; g__uncultured_Acidobacteria_bacterium; s__uncultured_Acidobacteria_bacterium
OTU2401	0.0	0.0	0.0	0.0	0.0	0.0	7.0	0.0	0.0	0.0	0.0	0.0	5.0	0.0	0.0	k__Bacteria; p__Gemmatimonadota; c__Gemmatimonadetes; o__Gemmatimonadales; f__Gemmatimonadaceae; g__Gemmatimonas; s__unclassified_Gemmatimonas
OTU2402	0.0	0.0	0.0	6.0	0.0	2.0	14.0	0.0	1.0	20.0	0.0	0.0	6.0	0.0	0.0	k__Bacteria; p__Gemmatimonadota; c__Longimicrobia; o__Longimicrobiales; f__Longimicrobiaceae; g__unclassified_Longimicrobiaceae; s__unclassified_Longimicrobiaceae
OTU2403	0.0	0.0	1.0	2.0	0.0	2.0	5.0	1.0	1.0	1.0	1.0	1.0	3.0	8.0	0.0	k__Bacteria; p__Firmicutes; c__Bacilli; o__Staphylococcales; f__Staphylococcaceae; g__Macrococcus; s__Macrococcus_caseolyticus
OTU2404	0.0	0.0	0.0	28.0	0.0	2.0	26.0	1.0	2.0	12.0	0.0	0.0	11.0	0.0	0.0	k__Bacteria; p__Actinobacteriota; c__Actinobacteria; o__Frankiales; f__unclassified_Frankiales; g__unclassified_Frankiales; s__unclassified_Frankiales
OTU2405	0.0	0.0	0.0	0.0	0.0	0.0	0.0	6.0	0.0	0.0	0.0	0.0	0.0	0.0	0.0	k__Bacteria; p__Spirochaetota; c__Spirochaetia; o__Spirochaetales; f__Spirochaetaceae; g__Treponema; s__Treponema_sp._5_C_AT040
OTU2406	0.0	0.0	0.0	0.0	0.0	0.0	0.0	10.0	0.0	0.0	0.0	0.0	0.0	0.0	0.0	k__Bacteria; p__Chloroflexi; c__Anaerolineae; o__Ardenticatenales; f__unclassified_Ardenticatenales; g__unclassified_Ardenticatenales; s__unclassified_Ardenticatenales
OTU2407	0.0	0.0	0.0	0.0	0.0	0.0	0.0	10.0	1.0	0.0	0.0	0.0	1.0	0.0	3.0	k__Bacteria; p__Proteobacteria; c__Gammaproteobacteria; o__Pseudomonadales; f__Halieaceae; g__Luminiphilus; s__marine_gamma_proteobacterium_HTCC2223
OTU2408	1.0	0.0	1.0	2.0	0.0	0.0	0.0	2.0	0.0	0.0	1.0	4.0	0.0	0.0	1.0	k__Bacteria; p__Cyanobacteria; c__Cyanobacteriia; o__Cyanobacteriales; f__Chroococcidiopsaceae; g__Gloeocapsa_PCC_7428; s__Gloeocapsopsis_crepidinum_LEGE_06123
OTU2409	6.0	0.0	0.0	1.0	0.0	0.0	0.0	1.0	1.0	0.0	0.0	1.0	0.0	0.0	0.0	k__Bacteria; p__Cyanobacteria; c__Cyanobacteriia; o__Cyanobacteriales; f__Nostocaceae; g__Calothrix_PCC_6303; s__Calothrix_desertica_PCC_7102
OTU241	0.0	2.0	0.0	30.0	150.0	0.0	0.0	0.0	0.0	0.0	0.0	0.0	0.0	179.0	0.0	k__Bacteria; p__Bacteroidota; c__Bacteroidia; o__Bacteroidales; f__Prevotellaceae; g__Prevotella_7; s__unclassified_Prevotella_7
OTU2410	0.0	0.0	0.0	0.0	7.0	0.0	0.0	0.0	0.0	0.0	0.0	0.0	0.0	10.0	0.0	k__Bacteria; p__Bacteroidota; c__Bacteroidia; o__Bacteroidales; f__Bacteroidales_RF16_group; g__unclassified_Bacteroidales_RF16_group; s__unclassified_Bacteroidales_RF16_group
OTU2411	0.0	0.0	0.0	0.0	1.0	0.0	0.0	0.0	0.0	5.0	0.0	0.0	0.0	0.0	0.0	k__Bacteria; p__Armatimonadota; c__Fimbriimonadia; o__Fimbriimonadales; f__Fimbriimonadaceae; g__Fimbriimonas; s__Fimbriimonas_ginsengisoli
OTU2412	0.0	0.0	0.0	0.0	0.0	0.0	0.0	0.0	0.0	0.0	0.0	0.0	0.0	0.0	9.0	k__Bacteria; p__Firmicutes; c__Clostridia; o__Lachnospirales; f__Lachnospiraceae; g__unclassified_Lachnospiraceae; s__Clostridium_sp._Culture_Jar_56
OTU2413	0.0	0.0	0.0	0.0	0.0	0.0	0.0	0.0	0.0	0.0	0.0	0.0	0.0	0.0	7.0	k__Bacteria; p__Bacteroidota; c__Bacteroidia; o__Flavobacteriales; f__Crocinitomicaceae; g__Fluviicola; s__unclassified_Fluviicola
OTU2414	0.0	0.0	0.0	0.0	0.0	0.0	0.0	0.0	0.0	0.0	0.0	0.0	0.0	0.0	8.0	k__Bacteria; p__Firmicutes; c__Clostridia; o__Lachnospirales; f__Lachnospiraceae; g__Lachnospiraceae_UCG_006; s__unclassified_Lachnospiraceae_UCG_006
OTU2415	0.0	0.0	0.0	0.0	0.0	0.0	0.0	0.0	0.0	0.0	0.0	0.0	0.0	0.0	8.0	k__Archaea; p__unclassified_Archaea; c__unclassified_Archaea; o__unclassified_Archaea; f__unclassified_Archaea; g__unclassified_Archaea; s__unclassified_Archaea
OTU2416	0.0	0.0	0.0	0.0	0.0	0.0	0.0	0.0	0.0	0.0	0.0	0.0	0.0	0.0	5.0	k__Archaea; p__unclassified_Archaea; c__unclassified_Archaea; o__unclassified_Archaea; f__unclassified_Archaea; g__unclassified_Archaea; s__unclassified_Archaea
OTU2417	0.0	0.0	0.0	0.0	0.0	0.0	0.0	0.0	0.0	0.0	0.0	0.0	0.0	0.0	5.0	k__Bacteria; p__Proteobacteria; c__Gammaproteobacteria; o__Gammaproteobacteria_Incertae_Sedis; Unclassified; g__Marinicella; s__Marinicella_bacterium_episymbiont_of_Kiwa_sp.
OTU2418	0.0	0.0	0.0	0.0	0.0	0.0	0.0	0.0	0.0	0.0	0.0	0.0	0.0	0.0	7.0	k__Archaea; p__Nanoarchaeota; c__Nanoarchaeia; o__Woesearchaeales; f__unclassified_Woesearchaeales; g__unclassified_Woesearchaeales; s__unclassified_Woesearchaeales
OTU2419	0.0	0.0	0.0	0.0	0.0	0.0	0.0	0.0	0.0	0.0	0.0	0.0	0.0	0.0	16.0	k__Bacteria; p__Firmicutes; c__Clostridia; o__Oscillospirales; f__Ruminococcaceae; g__unclassified_Ruminococcaceae; s__unclassified_Ruminococcaceae
OTU242	0.0	46.0	0.0	112.0	0.0	0.0	0.0	0.0	0.0	0.0	0.0	0.0	0.0	0.0	0.0	k__Bacteria; p__Synergistota; c__Synergistia; o__Synergistales; f__Synergistaceae; g__Candidatus_Tammella; s__Synergistes
OTU2420	0.0	0.0	0.0	0.0	0.0	0.0	0.0	0.0	0.0	0.0	0.0	0.0	0.0	0.0	7.0	k__Bacteria; p__Firmicutes; c__Clostridia; o__Clostridia_UCG_014; f__unclassified_Clostridia_UCG_014; g__unclassified_Clostridia_UCG_014; s__unclassified_Clostridia_UCG_014
OTU2421	0.0	0.0	0.0	0.0	0.0	0.0	0.0	0.0	0.0	0.0	0.0	0.0	0.0	0.0	5.0	k__Archaea; p__Nanoarchaeota; c__Nanoarchaeia; o__Woesearchaeales; f__unclassified_Woesearchaeales; g__unclassified_Woesearchaeales; s__unclassified_Woesearchaeales
OTU2422	141.0	0.0	0.0	0.0	1.0	0.0	1.0	1.0	0.0	1.0	0.0	0.0	0.0	1.0	58.0	k__Bacteria; p__Firmicutes; c__Clostridia; o__Oscillospirales; f__Ruminococcaceae; g__Incertae_Sedis; s__Acutalibacter_muris
OTU2423	10.0	99.0	0.0	0.0	34.0	0.0	0.0	0.0	76.0	0.0	0.0	0.0	0.0	22.0	11.0	k__Bacteria; p__Firmicutes; c__Negativicutes; o__Veillonellales_Selenomonadales; f__Selenomonadaceae; g__Selenomonas; s__Selenomonas_genomosp._C2
OTU2424	1.0	0.0	0.0	0.0	0.0	0.0	0.0	0.0	0.0	0.0	0.0	0.0	0.0	0.0	7.0	k__Bacteria; p__Bacteroidota; c__Bacteroidia; o__Bacteroidales; f__Rikenellaceae; g__Alistipes; s__Alistipes_obesi
OTU2425	0.0	1.0	0.0	0.0	0.0	0.0	0.0	0.0	0.0	2.0	0.0	0.0	0.0	0.0	4.0	k__Bacteria; p__Firmicutes; c__Clostridia; o__Clostridia_UCG_014; f__unclassified_Clostridia_UCG_014; g__unclassified_Clostridia_UCG_014; s__unclassified_Clostridia_UCG_014
OTU2426	6.0	0.0	0.0	0.0	0.0	4.0	0.0	0.0	0.0	0.0	0.0	0.0	0.0	0.0	5.0	k__Bacteria; p__Actinobacteriota; c__Coriobacteriia; o__Coriobacteriales; f__Eggerthellaceae; g__Parvibacter; s__unclassified_Parvibacter
OTU2427	0.0	0.0	0.0	0.0	0.0	0.0	0.0	3.0	1.0	0.0	7.0	1.0	4.0	0.0	1.0	k__Bacteria; p__Firmicutes; c__Clostridia; o__Lachnospirales; f__Lachnospiraceae; g__unclassified_Lachnospiraceae; s__unclassified_Lachnospiraceae
OTU2428	0.0	0.0	0.0	0.0	0.0	1.0	0.0	0.0	0.0	0.0	0.0	54.0	0.0	0.0	3.0	k__Bacteria; p__Proteobacteria; c__Gammaproteobacteria; o__Pseudomonadales; f__Halieaceae; g__Halioglobus; s__Alteromonadaceae_bacterium_PE_TB08W
OTU2429	0.0	0.0	0.0	0.0	0.0	0.0	0.0	0.0	0.0	0.0	0.0	12.0	0.0	0.0	1.0	k__Bacteria; p__Deinococcota; c__Deinococci; o__Deinococcales; f__Trueperaceae; g__Truepera; s__unclassified_Truepera
OTU243	13.0	22.0	0.0	48.0	1.0	469.0	18.0	36.0	667.0	11.0	1703.0	15.0	278.0	2.0	1.0	k__Bacteria; p__Firmicutes; c__Bacilli; o__Bacillales; f__Bacillaceae; g__Bacillus; s__Bacillus_longiquaesitum
OTU2430	16.0	0.0	0.0	0.0	0.0	3.0	0.0	0.0	0.0	0.0	0.0	0.0	0.0	0.0	2.0	k__Bacteria; p__Firmicutes; c__Clostridia; o__Clostridia_vadinBB60_group; f__unclassified_Clostridia_vadinBB60_group; g__unclassified_Clostridia_vadinBB60_group; s__unclassified_Clostridia_vadinBB60_group
OTU2431	22.0	0.0	0.0	0.0	0.0	1.0	0.0	0.0	0.0	0.0	1.0	0.0	0.0	0.0	0.0	k__Bacteria; p__Firmicutes; c__Clostridia; o__Oscillospirales; f__Oscillospiraceae; g__unclassified_Oscillospiraceae; s__unclassified_Oscillospiraceae
OTU2432	7.0	0.0	0.0	0.0	0.0	0.0	0.0	0.0	0.0	0.0	0.0	0.0	0.0	0.0	0.0	k__Bacteria; p__Proteobacteria; c__Alphaproteobacteria; o__Sphingomonadales; f__Sphingomonadaceae; g__Sphingomonas; s__Sphingomonas_sp._G1
OTU2433	5.0	0.0	0.0	0.0	0.0	0.0	0.0	0.0	0.0	0.0	0.0	0.0	0.0	0.0	0.0	k__Bacteria; p__Firmicutes; c__Clostridia; o__Lachnospirales; f__Lachnospiraceae; g__unclassified_Lachnospiraceae; s__unclassified_Lachnospiraceae
OTU2434	9.0	0.0	0.0	0.0	0.0	0.0	0.0	1.0	0.0	0.0	0.0	0.0	0.0	0.0	0.0	k__Bacteria; p__Firmicutes; c__Clostridia; o__Oscillospirales; f__Ruminococcaceae; g__uncultured_Clostridiales_bacterium; s__uncultured_Clostridiales_bacterium
OTU2435	11.0	0.0	0.0	0.0	0.0	2.0	0.0	0.0	0.0	0.0	0.0	0.0	1.0	2.0	0.0	k__Bacteria; p__Firmicutes; c__Clostridia; o__Oscillospirales; f__Ruminococcaceae; g__unclassified_Ruminococcaceae; s__unclassified_Ruminococcaceae
OTU2436	6.0	0.0	0.0	0.0	0.0	0.0	0.0	0.0	0.0	0.0	0.0	0.0	0.0	0.0	0.0	k__Bacteria; p__Firmicutes; c__Clostridia; o__Lachnospirales; f__Lachnospiraceae; g__Lachnospiraceae_NK4A136_group; s__unclassified_Lachnospiraceae_NK4A136_group
OTU2437	12.0	0.0	0.0	0.0	0.0	0.0	0.0	0.0	0.0	0.0	0.0	0.0	0.0	0.0	1.0	k__Bacteria; p__Firmicutes; c__Clostridia; o__Lachnospirales; f__Lachnospiraceae; g__unclassified_Lachnospiraceae; s__unclassified_Lachnospiraceae
OTU2438	7.0	0.0	0.0	0.0	0.0	0.0	0.0	0.0	0.0	0.0	0.0	0.0	0.0	0.0	0.0	k__Bacteria; p__Firmicutes; c__Clostridia; o__Lachnospirales; f__Lachnospiraceae; g__Eisenbergiella; s__unclassified_Eisenbergiella
OTU2439	7.0	0.0	0.0	0.0	0.0	0.0	0.0	0.0	0.0	0.0	0.0	0.0	0.0	0.0	0.0	k__Bacteria; p__Firmicutes; c__Clostridia; o__Lachnospirales; f__Lachnospiraceae; g__unclassified_Lachnospiraceae; s__unclassified_Lachnospiraceae
OTU244	0.0	0.0	9.0	1.0	0.0	0.0	0.0	0.0	0.0	11.0	0.0	386.0	1.0	0.0	4.0	k__Bacteria; p__Desulfobacterota; c__Desulfuromonadia; o__Desulfuromonadales; f__Sva1033; g__unclassified_Sva1033; s__unclassified_Sva1033
OTU2440	7.0	0.0	0.0	0.0	0.0	0.0	0.0	0.0	0.0	0.0	0.0	0.0	0.0	0.0	0.0	k__Bacteria; p__Firmicutes; c__Clostridia; o__Oscillospirales; f__Ruminococcaceae; g__Incertae_Sedis; s__uncultured_Clostridiales_bacterium
OTU2441	8.0	0.0	0.0	0.0	0.0	0.0	0.0	0.0	0.0	0.0	0.0	0.0	0.0	0.0	0.0	k__Bacteria; p__Proteobacteria; c__Alphaproteobacteria; o__Sphingomonadales; f__Sphingomonadaceae; g__Sphingomonas; s__endophytic_bacterium_CTC46
OTU2442	1.0	0.0	1.0	1.0	0.0	0.0	1.0	0.0	0.0	0.0	0.0	1.0	5.0	2.0	0.0	k__Bacteria; p__Proteobacteria; c__Alphaproteobacteria; o__Rhodobacterales; f__Rhodobacteraceae; g__Tropicimonas; s__Tropicimonas_bacterium_YC_ZSS_LKJ131
OTU2443	0.0	0.0	0.0	0.0	0.0	6.0	0.0	0.0	11.0	0.0	21.0	0.0	11.0	0.0	0.0	k__Bacteria; p__Gemmatimonadota; c__Gemmatimonadetes; o__Gemmatimonadales; f__Gemmatimonadaceae; g__unclassified_Gemmatimonadaceae; s__unclassified_Gemmatimonadaceae
OTU2444	0.0	0.0	0.0	0.0	0.0	2.0	1.0	0.0	2.0	0.0	0.0	1.0	9.0	0.0	0.0	k__Bacteria; p__Proteobacteria; c__Alphaproteobacteria; o__Sphingomonadales; f__Sphingomonadaceae; g__Sphingomonas; s__Sphingomonas_sp.
OTU2445	0.0	0.0	0.0	19.0	0.0	0.0	0.0	0.0	0.0	2.0	1.0	0.0	5.0	0.0	0.0	k__Bacteria; p__Acidobacteriota; c__Blastocatellia; o__Blastocatellales; f__Blastocatellaceae; g__Stenotrophobacter; s__Stenotrophobacter_terrae
OTU2446	0.0	0.0	0.0	4.0	0.0	10.0	0.0	0.0	3.0	7.0	2.0	0.0	6.0	0.0	0.0	k__Bacteria; p__Bacteroidota; c__Bacteroidia; o__Cytophagales; f__Hymenobacteraceae; g__Adhaeribacter; s__unclassified_Adhaeribacter
OTU2447	0.0	0.0	0.0	0.0	0.0	0.0	0.0	0.0	0.0	5.0	1.0	0.0	2.0	0.0	0.0	k__Bacteria; p__Patescibacteria; c__Saccharimonadia; o__Saccharimonadales; f__LWQ8; g__unclassified_LWQ8; s__unclassified_LWQ8
OTU2448	0.0	0.0	0.0	5.0	0.0	0.0	0.0	0.0	2.0	0.0	7.0	1.0	4.0	0.0	0.0	k__Bacteria; p__Gemmatimonadota; c__Gemmatimonadetes; o__Gemmatimonadales; f__Gemmatimonadaceae; g__Gemmatimonas; s__unclassified_Gemmatimonas
OTU2449	0.0	0.0	0.0	0.0	0.0	0.0	0.0	0.0	0.0	6.0	0.0	0.0	4.0	0.0	0.0	k__Bacteria; p__Proteobacteria; c__Alphaproteobacteria; o__Rhodospirillales; f__unclassified_Rhodospirillales; g__unclassified_Rhodospirillales; s__unclassified_Rhodospirillales
OTU245	0.0	0.0	7.0	21.0	0.0	0.0	0.0	0.0	0.0	12.0	0.0	327.0	0.0	0.0	1.0	k__Bacteria; p__Proteobacteria; c__Gammaproteobacteria; o__B2M28; f__uncultured_gamma_proteobacterium; g__uncultured_gamma_proteobacterium; s__uncultured_gamma_proteobacterium
OTU2450	1.0	0.0	0.0	10.0	0.0	0.0	4.0	1.0	0.0	5.0	0.0	4.0	3.0	0.0	1.0	k__Bacteria; p__Bacteroidota; c__Bacteroidia; o__Cytophagales; f__Hymenobacteraceae; g__Pontibacter; s__Pontibacter_korlensis
OTU2451	0.0	0.0	0.0	6.0	0.0	0.0	0.0	0.0	1.0	0.0	0.0	0.0	5.0	0.0	0.0	k__Bacteria; p__Verrucomicrobiota; c__Verrucomicrobiae; o__Chthoniobacterales; f__Chthoniobacteraceae; g__Chthoniobacter; s__unclassified_Chthoniobacter
OTU2452	0.0	0.0	0.0	0.0	0.0	0.0	0.0	0.0	0.0	8.0	0.0	0.0	1.0	0.0	0.0	k__Bacteria; p__Bacteroidota; c__Bacteroidia; o__Chitinophagales; f__Chitinophagaceae; g__unclassified_Chitinophagaceae; s__unclassified_Chitinophagaceae
OTU2453	0.0	0.0	0.0	0.0	0.0	0.0	0.0	0.0	0.0	10.0	0.0	0.0	4.0	0.0	0.0	k__Bacteria; p__Actinobacteriota; c__Acidimicrobiia; o__unclassified_Acidimicrobiia; f__unclassified_Acidimicrobiia; g__unclassified_Acidimicrobiia; s__unclassified_Acidimicrobiia
OTU2454	0.0	0.0	0.0	0.0	0.0	0.0	0.0	0.0	0.0	9.0	0.0	0.0	1.0	0.0	0.0	k__Bacteria; p__Proteobacteria; c__Gammaproteobacteria; o__Burkholderiales; f__Rhodocyclaceae; g__Uliginosibacterium; s__Candidatus_Dactylopiibacterium_carminicum
OTU2455	0.0	0.0	0.0	0.0	0.0	0.0	6.0	0.0	0.0	20.0	0.0	0.0	1.0	0.0	0.0	k__Bacteria; p__Actinobacteriota; c__Acidimicrobiia; o__unclassified_Acidimicrobiia; f__uncultured_actinobacterium; g__unclassified_Acidimicrobiia; s__unclassified_Acidimicrobiia
OTU2456	0.0	0.0	0.0	8.0	0.0	0.0	0.0	0.0	0.0	0.0	0.0	0.0	1.0	0.0	1.0	k__Bacteria; p__Acidobacteriota; c__Blastocatellia; o__Pyrinomonadales; f__Pyrinomonadaceae; g__RB41; s__Acidobacteria_bacterium_WWH8
OTU2457	0.0	0.0	0.0	1.0	0.0	0.0	1.0	0.0	0.0	3.0	0.0	0.0	1.0	0.0	0.0	k__Bacteria; p__Gemmatimonadota; c__Gemmatimonadetes; o__Gemmatimonadales; f__Gemmatimonadaceae; g__Gemmatimonas; s__unclassified_Gemmatimonas
OTU2458	0.0	0.0	0.0	0.0	0.0	0.0	0.0	0.0	0.0	8.0	1.0	0.0	2.0	0.0	0.0	k__Bacteria; p__Bacteroidota; c__Bacteroidia; o__Chitinophagales; f__Chitinophagaceae; g__Niabella; s__Niabella_yanshanensis
OTU2459	0.0	0.0	0.0	4.0	0.0	0.0	0.0	0.0	0.0	8.0	0.0	0.0	3.0	0.0	0.0	k__Bacteria; p__Actinobacteriota; c__Acidimicrobiia; o__Microtrichales; f__unclassified_Microtrichales; g__unclassified_Microtrichales; s__unclassified_Microtrichales
OTU246	0.0	0.0	0.0	0.0	0.0	0.0	0.0	0.0	0.0	0.0	0.0	136.0	0.0	0.0	0.0	k__Bacteria; p__Bacteroidota; c__Bacteroidia; o__Bacteroidales; f__Rikenellaceae; g__Alistipes; s__unclassified_Alistipes
OTU2460	0.0	0.0	0.0	9.0	0.0	0.0	0.0	0.0	0.0	0.0	0.0	0.0	1.0	0.0	0.0	k__Bacteria; p__Planctomycetota; c__Phycisphaerae; o__Tepidisphaerales; f__Tepidisphaeraceae; g__Tepidisphaera; s__Tepidisphaera_mucosa
OTU2461	0.0	0.0	0.0	0.0	0.0	0.0	0.0	0.0	0.0	5.0	0.0	0.0	1.0	0.0	0.0	k__Bacteria; p__Armatimonadota; c__Fimbriimonadia; o__Fimbriimonadales; f__Fimbriimonadaceae; g__Fimbriimonas; s__Fimbriimonas_ginsengisoli
OTU2462	0.0	0.0	0.0	0.0	0.0	0.0	0.0	0.0	2.0	5.0	0.0	0.0	1.0	0.0	0.0	k__Bacteria; p__Bacteroidota; c__Bacteroidia; o__Chitinophagales; f__Saprospiraceae; g__unclassified_Saprospiraceae; s__uncultured_Haliscomenobacter_sp.
OTU2463	0.0	0.0	0.0	7.0	0.0	0.0	1.0	0.0	0.0	2.0	0.0	0.0	2.0	0.0	0.0	k__Bacteria; p__Actinobacteriota; c__Acidimicrobiia; o__Acidimicrobiales; f__Acidimicrobiales_Incertae_Sedis; g__Aciditerrimonas; s__Aciditerrimonas_ferrireducens
OTU2464	0.0	0.0	7.0	0.0	0.0	0.0	0.0	0.0	0.0	0.0	0.0	0.0	0.0	0.0	0.0	k__Bacteria; p__Actinobacteriota; c__Actinobacteria; o__Actinomycetales; f__Actinomycetaceae; g__F0332; s__unclassified_F0332
OTU2465	1.0	0.0	2.0	0.0	0.0	0.0	0.0	0.0	0.0	0.0	0.0	47.0	0.0	0.0	0.0	k__Bacteria; p__Desulfobacterota; c__Desulfobacteria; o__Desulfobacterales; f__Desulfosarcinaceae; g__SEEP_SRB1; s__unclassified_SEEP_SRB1
OTU2466	0.0	0.0	2.0	0.0	0.0	1.0	0.0	1.0	0.0	0.0	0.0	6.0	0.0	0.0	0.0	k__Bacteria; p__Firmicutes; c__Bacilli; o__Lactobacillales; f__Streptococcaceae; g__Streptococcus; s__Streptococcus_thoraltensis
OTU2467	0.0	0.0	4.0	0.0	0.0	0.0	0.0	0.0	0.0	0.0	0.0	38.0	0.0	0.0	0.0	k__Bacteria; p__unclassified_Bacteria; c__unclassified_Bacteria; o__unclassified_Bacteria; f__unclassified_Bacteria; g__unclassified_Bacteria; s__unclassified_Bacteria
OTU2468	0.0	0.0	1.0	0.0	0.0	0.0	0.0	0.0	0.0	0.0	0.0	5.0	0.0	0.0	0.0	k__Bacteria; p__Latescibacterota; c__Latescibacteria; o__Latescibacterales; f__Latescibacteraceae; g__unclassified_Latescibacteraceae; s__unclassified_Latescibacteraceae
OTU2469	0.0	0.0	1.0	0.0	0.0	0.0	0.0	0.0	0.0	0.0	0.0	5.0	0.0	0.0	0.0	k__Bacteria; p__Acidobacteriota; c__Aminicenantia; o__Aminicenantales; f__uncultured_Aminicenantes_bacterium; g__uncultured_Aminicenantes_bacterium; s__uncultured_Aminicenantes_bacterium
OTU247	319.0	0.0	244.0	1.0	14.0	4.0	0.0	553.0	162.0	0.0	68.0	0.0	1.0	7.0	10.0	k__Bacteria; p__Firmicutes; c__Bacilli; o__Lactobacillales; f__Carnobacteriaceae; g__Granulicatella; s__Granulicatella_adiacens
OTU2470	0.0	0.0	1.0	0.0	0.0	0.0	0.0	0.0	0.0	0.0	0.0	18.0	0.0	0.0	0.0	k__Bacteria; p__Desulfobacterota; c__Syntrophobacteria; o__Syntrophobacterales; f__unclassified_Syntrophobacterales; g__unclassified_Syntrophobacterales; s__unclassified_Syntrophobacterales
OTU2471	0.0	0.0	1.0	0.0	0.0	0.0	0.0	0.0	0.0	0.0	0.0	24.0	0.0	0.0	0.0	k__Bacteria; p__Bacteroidota; c__Bacteroidia; o__Chitinophagales; f__Saprospiraceae; g__unclassified_Saprospiraceae; s__unclassified_Saprospiraceae
OTU2472	0.0	0.0	1.0	0.0	0.0	0.0	0.0	0.0	0.0	0.0	0.0	13.0	0.0	0.0	0.0	k__Bacteria; p__Dadabacteria; c__Dadabacteriia; o__Dadabacteriales; f__unclassified_Dadabacteriales; g__unclassified_Dadabacteriales; s__unclassified_Dadabacteriales
OTU2473	0.0	0.0	0.0	12.0	0.0	0.0	0.0	0.0	0.0	0.0	0.0	0.0	0.0	0.0	0.0	k__Bacteria; p__Verrucomicrobiota; c__Verrucomicrobiae; o__Pedosphaerales; f__Pedosphaeraceae; g__Oikopleura; s__Oikopleura_dioica
OTU2474	0.0	0.0	0.0	11.0	0.0	2.0	0.0	0.0	6.0	7.0	2.0	2.0	2.0	0.0	0.0	k__Bacteria; p__Proteobacteria; c__Alphaproteobacteria; o__Sphingomonadales; f__Sphingomonadaceae; g__unclassified_Sphingomonadaceae; s__uncultured_Sphingomonadaceae_bacterium
OTU2475	0.0	0.0	0.0	6.0	0.0	0.0	0.0	0.0	0.0	0.0	0.0	0.0	0.0	0.0	0.0	k__Bacteria; p__Actinobacteriota; c__Thermoleophilia; o__Solirubrobacterales; f__67_14; g__unclassified_67_14; s__unclassified_67_14
OTU2476	0.0	0.0	0.0	8.0	0.0	0.0	0.0	0.0	0.0	0.0	0.0	0.0	0.0	0.0	0.0	k__Bacteria; p__Bacteroidota; c__Rhodothermia; o__Rhodothermales; f__Rhodothermaceae; g__unclassified_Rhodothermaceae; s__unclassified_Rhodothermaceae
OTU2477	0.0	0.0	0.0	14.0	0.0	23.0	5.0	0.0	12.0	2.0	6.0	3.0	3.0	0.0	0.0	k__Bacteria; p__Actinobacteriota; c__Actinobacteria; o__Frankiales; f__Geodermatophilaceae; g__Modestobacter; s__Modestobacter_multiseptatus
OTU2478	2.0	0.0	0.0	13.0	0.0	4.0	6.0	0.0	3.0	5.0	0.0	1.0	4.0	0.0	0.0	k__Bacteria; p__Gemmatimonadota; c__Longimicrobia; o__Longimicrobiales; f__Longimicrobiaceae; g__unclassified_Longimicrobiaceae; s__unclassified_Longimicrobiaceae
OTU2479	0.0	0.0	0.0	6.0	0.0	0.0	0.0	0.0	0.0	0.0	0.0	0.0	0.0	0.0	0.0	k__Bacteria; p__Proteobacteria; c__Alphaproteobacteria; o__Sphingomonadales; f__Sphingomonadaceae; g__unclassified_Sphingomonadaceae; s__alpha_proteobacterium_JLT2015
OTU248	0.0	113.0	0.0	310.0	444.0	0.0	0.0	0.0	0.0	0.0	0.0	0.0	0.0	461.0	0.0	k__Bacteria; p__Bacteroidota; c__Bacteroidia; o__Bacteroidales; f__Prevotellaceae; g__Alloprevotella; s__Alloprevotella_tannerae
OTU2480	0.0	0.0	0.0	13.0	0.0	0.0	0.0	0.0	0.0	0.0	1.0	1.0	3.0	0.0	0.0	k__Bacteria; p__Bdellovibrionota; c__Oligoflexia; o__0319_6G20; f__uncultured_Roseobacter_sp.; g__uncultured_Roseobacter_sp.; s__uncultured_Roseobacter_sp.
OTU2481	0.0	0.0	0.0	7.0	0.0	0.0	7.0	0.0	0.0	3.0	0.0	0.0	2.0	0.0	0.0	k__Bacteria; p__Gemmatimonadota; c__Gemmatimonadetes; o__Gemmatimonadales; f__Gemmatimonadaceae; g__unclassified_Gemmatimonadaceae; s__unclassified_Gemmatimonadaceae
OTU2482	0.0	0.0	0.0	7.0	0.0	0.0	0.0	0.0	0.0	0.0	0.0	0.0	1.0	0.0	0.0	k__Bacteria; p__Actinobacteriota; c__Actinobacteria; o__Kineosporiales; f__Kineosporiaceae; g__Quadrisphaera; s__Thalassiella_azotivora
OTU2483	0.0	0.0	0.0	6.0	0.0	0.0	6.0	0.0	0.0	8.0	0.0	0.0	1.0	0.0	0.0	k__Bacteria; p__unclassified_Bacteria; c__unclassified_Bacteria; o__unclassified_Bacteria; f__unclassified_Bacteria; g__unclassified_Bacteria; s__unclassified_Bacteria
OTU2484	0.0	0.0	0.0	10.0	0.0	0.0	4.0	0.0	0.0	1.0	0.0	0.0	1.0	0.0	0.0	k__Bacteria; p__Myxococcota; c__Polyangia; o__Polyangiales; f__Sandaracinaceae; g__Sandaracinus; s__unclassified_Sandaracinus
OTU2485	0.0	0.0	0.0	6.0	0.0	0.0	0.0	0.0	0.0	0.0	0.0	0.0	0.0	0.0	0.0	k__Bacteria; p__unclassified_Bacteria; c__unclassified_Bacteria; o__unclassified_Bacteria; f__unclassified_Bacteria; g__unclassified_Bacteria; s__unclassified_Bacteria
OTU2486	0.0	0.0	0.0	11.0	0.0	4.0	3.0	0.0	3.0	2.0	0.0	0.0	10.0	0.0	0.0	k__Bacteria; p__Proteobacteria; c__Alphaproteobacteria; o__Rhizobiales; f__Beijerinckiaceae; g__unclassified_Beijerinckiaceae; s__unclassified_Beijerinckiaceae
OTU2487	0.0	0.0	0.0	7.0	0.0	0.0	1.0	0.0	0.0	0.0	0.0	0.0	2.0	0.0	0.0	k__Bacteria; p__Bacteroidota; c__Bacteroidia; o__Cytophagales; f__Hymenobacteraceae; g__Pontibacter; s__Pontibacter_korlensis
OTU2488	0.0	0.0	0.0	8.0	0.0	0.0	0.0	0.0	0.0	0.0	0.0	0.0	0.0	0.0	0.0	k__Bacteria; p__Actinobacteriota; c__Actinobacteria; o__Nitriliruptorales; f__Nitriliruptoraceae; g__unclassified_Nitriliruptoraceae; s__unclassified_Nitriliruptoraceae
OTU2489	0.0	0.0	0.0	6.0	0.0	2.0	0.0	0.0	3.0	0.0	1.0	2.0	2.0	0.0	0.0	k__Bacteria; p__Bacteroidota; c__Bacteroidia; o__Chitinophagales; f__Chitinophagaceae; g__Flavisolibacter; s__Flavisolibacter_sp._TX0655
OTU249	0.0	0.0	0.0	0.0	1.0	52.0	56.0	71.0	8.0	0.0	20.0	0.0	613.0	0.0	0.0	k__Bacteria; p__Proteobacteria; c__Gammaproteobacteria; o__Enterobacterales; f__Enterobacteriaceae; g__Plesiomonas; s__Plesiomonas_shigelloides
OTU2490	0.0	0.0	0.0	15.0	0.0	0.0	0.0	0.0	0.0	4.0	0.0	0.0	0.0	0.0	0.0	k__Bacteria; p__Actinobacteriota; c__Actinobacteria; o__Propionibacteriales; f__Nocardioidaceae; g__Nocardioides; s__unclassified_Nocardioides
OTU2491	0.0	0.0	0.0	8.0	0.0	0.0	0.0	0.0	0.0	4.0	1.0	0.0	2.0	0.0	0.0	k__Bacteria; p__Planctomycetota; c__Phycisphaerae; o__Tepidisphaerales; f__Tepidisphaeraceae; g__Tepidisphaera; s__Tepidisphaera_mucosa
OTU2492	0.0	0.0	0.0	10.0	0.0	0.0	0.0	0.0	0.0	0.0	0.0	0.0	0.0	0.0	0.0	k__Bacteria; p__Actinobacteriota; c__Actinobacteria; o__0319_7L14; f__uncultured_Actinomycetales_bacterium; g__uncultured_Actinomycetales_bacterium; s__uncultured_Actinomycetales_bacterium
OTU2493	0.0	0.0	0.0	12.0	0.0	0.0	0.0	1.0	0.0	0.0	0.0	0.0	1.0	0.0	0.0	k__Bacteria; p__Bacteroidota; c__Bacteroidia; o__Cytophagales; f__Hymenobacteraceae; g__Pontibacter; s__Pontibacter_jeungdoensis
OTU2494	0.0	0.0	0.0	11.0	1.0	0.0	0.0	0.0	0.0	0.0	0.0	0.0	0.0	0.0	0.0	k__Bacteria; p__Firmicutes; c__Negativicutes; o__Veillonellales_Selenomonadales; f__Selenomonadaceae; g__Selenomonas; s__Selenomonas_infelix
OTU2495	0.0	0.0	0.0	7.0	0.0	0.0	0.0	0.0	1.0	0.0	0.0	0.0	1.0	0.0	0.0	k__Bacteria; p__Planctomycetota; c__Phycisphaerae; o__Tepidisphaerales; f__Tepidisphaeraceae; g__Tepidisphaera; s__Tepidisphaera_mucosa
OTU2496	0.0	0.0	0.0	7.0	0.0	1.0	0.0	0.0	1.0	4.0	0.0	2.0	0.0	0.0	0.0	k__Bacteria; p__Bacteroidota; c__Bacteroidia; o__Cytophagales; f__Hymenobacteraceae; g__Adhaeribacter; s__Adhaeribacter_rhizoryzae
OTU2497	0.0	0.0	0.0	23.0	0.0	1.0	0.0	0.0	0.0	0.0	1.0	0.0	1.0	0.0	0.0	k__Bacteria; p__Proteobacteria; c__Gammaproteobacteria; o__Burkholderiales; f__Burkholderiaceae; g__unclassified_Burkholderiaceae; s__unclassified_Burkholderiaceae
OTU2498	0.0	0.0	0.0	17.0	0.0	0.0	0.0	0.0	1.0	26.0	0.0	0.0	12.0	0.0	0.0	k__Bacteria; p__Sumerlaeota; c__Sumerlaeia; o__Sumerlaeales; f__Sumerlaeaceae; g__Sumerlaea; s__unclassified_Sumerlaea
OTU2499	0.0	0.0	0.0	35.0	0.0	21.0	44.0	0.0	23.0	57.0	7.0	2.0	42.0	0.0	0.0	k__Bacteria; p__Actinobacteriota; c__Actinobacteria; o__Frankiales; f__unclassified_Frankiales; g__unclassified_Frankiales; s__unclassified_Frankiales
OTU25	0.0	71.0	0.0	0.0	2296.0	0.0	0.0	0.0	0.0	0.0	0.0	0.0	0.0	1939.0	18.0	k__Bacteria; p__Actinobacteriota; c__Coriobacteriia; o__Coriobacteriales; f__Atopobiaceae; g__Olsenella; s__Olsenella_genomosp._C1
OTU250	0.0	0.0	0.0	0.0	0.0	0.0	0.0	0.0	0.0	0.0	0.0	223.0	0.0	0.0	0.0	k__Bacteria; p__Bacteroidota; c__Bacteroidia; o__Bacteroidales; f__Prevotellaceae; g__Prevotella_7; s__Prevotella_multiformis
OTU2500	0.0	0.0	0.0	9.0	0.0	0.0	0.0	0.0	0.0	2.0	0.0	0.0	1.0	0.0	0.0	k__Bacteria; p__Actinobacteriota; c__Thermoleophilia; o__Gaiellales; f__unclassified_Gaiellales; g__unclassified_Gaiellales; s__unclassified_Gaiellales
OTU2501	0.0	0.0	1.0	0.0	0.0	0.0	0.0	0.0	0.0	0.0	0.0	29.0	0.0	0.0	0.0	k__Bacteria; p__Nitrospirota; c__Thermodesulfovibrionia; o__unclassified_Thermodesulfovibrionia; f__uncultured_Nitrospiraceae_bacterium; g__unclassified_Thermodesulfovibrionia; s__unclassified_Thermodesulfovibrionia
OTU2502	0.0	0.0	0.0	0.0	0.0	0.0	0.0	0.0	0.0	0.0	0.0	21.0	0.0	0.0	1.0	k__Bacteria; p__Bacteroidota; c__Bacteroidia; o__Flavobacteriales; f__Flavobacteriaceae; g__Robiginitalea; s__Robiginitalea_bacterium_WH1_4
OTU2503	0.0	0.0	0.0	0.0	0.0	0.0	0.0	0.0	0.0	0.0	0.0	10.0	0.0	0.0	0.0	k__Bacteria; p__Bacteroidota; c__Bacteroidia; o__Chitinophagales; f__Saprospiraceae; g__unclassified_Saprospiraceae; s__uncultured_Alphaproteobacteria_bacterium
OTU2504	0.0	0.0	0.0	0.0	0.0	0.0	2.0	0.0	0.0	0.0	0.0	28.0	0.0	0.0	0.0	k__Bacteria; p__Desulfobacterota; c__Desulfobacteria; o__Desulfobacterales; f__Desulfosarcinaceae; g__unclassified_Desulfosarcinaceae; s__unclassified_Desulfosarcinaceae
OTU2505	0.0	0.0	1.0	0.0	0.0	0.0	0.0	0.0	0.0	0.0	0.0	13.0	0.0	0.0	0.0	k__Bacteria; p__unclassified_Bacteria; c__unclassified_Bacteria; o__unclassified_Bacteria; f__unclassified_Bacteria; g__unclassified_Bacteria; s__unclassified_Bacteria
OTU2506	0.0	0.0	0.0	0.0	0.0	0.0	0.0	0.0	0.0	0.0	0.0	9.0	0.0	0.0	0.0	k__Bacteria; p__Bacteroidota; c__Bacteroidia; o__Bacteroidales; f__Prolixibacteraceae; g__unclassified_Prolixibacteraceae; s__unclassified_Prolixibacteraceae
OTU2507	1.0	0.0	1.0	0.0	0.0	0.0	0.0	0.0	0.0	1.0	0.0	68.0	0.0	0.0	3.0	k__Bacteria; p__Bacteroidota; c__Bacteroidia; o__Bacteroidales; f__Bacteroidetes_BD2_2; g__unclassified_Bacteroidetes_BD2_2; s__unclassified_Bacteroidetes_BD2_2
OTU2508	0.0	0.0	1.0	0.0	0.0	0.0	0.0	0.0	0.0	0.0	0.0	13.0	0.0	0.0	0.0	k__Bacteria; p__Actinobacteriota; c__Acidimicrobiia; o__Actinomarinales; f__unclassified_Actinomarinales; g__uncultured_actinobacterium; s__unclassified_Actinomarinales
OTU2509	0.0	0.0	0.0	0.0	0.0	0.0	0.0	0.0	0.0	0.0	0.0	12.0	0.0	0.0	0.0	k__Bacteria; p__Proteobacteria; c__Alphaproteobacteria; o__Rhodobacterales; f__Rhodobacteraceae; g__unclassified_Rhodobacteraceae; s__unclassified_Rhodobacteraceae
OTU251	0.0	0.0	4.0	6.0	0.0	31.0	2.0	23.0	85.0	2.0	111.0	15.0	26.0	0.0	0.0	k__Bacteria; p__Firmicutes; c__Bacilli; o__Erysipelotrichales; f__Erysipelotrichaceae; g__[Clostridium]_innocuum_group; s__Erysipelotrichaceae_bacterium_I46
OTU2510	0.0	0.0	0.0	0.0	0.0	0.0	0.0	0.0	0.0	0.0	0.0	8.0	0.0	0.0	0.0	k__Bacteria; p__Spirochaetota; c__unclassified_Spirochaetota; o__unclassified_Spirochaetota; f__unclassified_Spirochaetota; g__unclassified_Spirochaetota; s__unclassified_Spirochaetota
OTU2511	0.0	0.0	0.0	0.0	0.0	0.0	0.0	0.0	0.0	0.0	0.0	7.0	0.0	0.0	0.0	k__Bacteria; p__unclassified_Bacteria; c__unclassified_Bacteria; o__unclassified_Bacteria; f__unclassified_Bacteria; g__unclassified_Bacteria; s__unclassified_Bacteria
OTU2512	0.0	0.0	0.0	0.0	0.0	0.0	0.0	0.0	0.0	0.0	0.0	22.0	0.0	0.0	0.0	k__Bacteria; p__Nitrospirota; c__Thermodesulfovibrionia; o__unclassified_Thermodesulfovibrionia; f__uncultured_Nitrospiraceae_bacterium; g__unclassified_Thermodesulfovibrionia; s__unclassified_Thermodesulfovibrionia
OTU2513	0.0	0.0	0.0	0.0	0.0	0.0	0.0	0.0	0.0	0.0	0.0	14.0	0.0	0.0	0.0	k__Bacteria; p__Nitrospirota; c__Thermodesulfovibrionia; o__unclassified_Thermodesulfovibrionia; f__uncultured_Nitrospirae_bacterium; g__unclassified_Thermodesulfovibrionia; s__unclassified_Thermodesulfovibrionia
OTU2514	0.0	0.0	0.0	0.0	0.0	0.0	0.0	0.0	0.0	0.0	0.0	6.0	0.0	0.0	0.0	k__Bacteria; p__Proteobacteria; c__Gammaproteobacteria; o__Gammaproteobacteria_Incertae_Sedis; Unclassified; g__unclassified_Unknown_Family; s__unclassified_Unknown_Family
OTU2515	0.0	0.0	0.0	0.0	0.0	0.0	0.0	0.0	0.0	0.0	0.0	7.0	0.0	0.0	0.0	k__Bacteria; p__Myxococcota; c__Myxococcia; o__Myxococcales; f__Myxococcaceae; g__P3OB_42; s__unclassified_P3OB_42
OTU2516	0.0	0.0	0.0	0.0	0.0	0.0	0.0	0.0	0.0	0.0	0.0	11.0	0.0	0.0	0.0	k__Bacteria; p__Myxococcota; c__Myxococcia; o__Myxococcales; f__Myxococcaceae; g__P3OB_42; s__unclassified_P3OB_42
OTU2517	0.0	0.0	0.0	0.0	0.0	0.0	0.0	0.0	0.0	0.0	0.0	11.0	0.0	0.0	0.0	k__Bacteria; p__Acidobacteriota; c__Thermoanaerobaculia; o__Thermoanaerobaculales; f__Thermoanaerobaculaceae; g__Subgroup_10; s__unclassified_Subgroup_10
OTU2518	0.0	0.0	0.0	0.0	0.0	0.0	0.0	0.0	0.0	0.0	0.0	11.0	0.0	0.0	0.0	k__Bacteria; p__Proteobacteria; c__Gammaproteobacteria; o__Milano_WF1B_44; f__uncultured_proteobacterium; g__uncultured_proteobacterium; s__uncultured_proteobacterium
OTU2519	0.0	0.0	0.0	0.0	0.0	0.0	0.0	0.0	0.0	0.0	0.0	12.0	0.0	0.0	0.0	k__Bacteria; p__Latescibacterota; c__Latescibacteria; o__Latescibacterales; f__Latescibacteraceae; g__unclassified_Latescibacteraceae; s__unclassified_Latescibacteraceae
OTU252	0.0	0.0	0.0	0.0	0.0	1.0	1.0	2.0	0.0	0.0	15.0	2.0	375.0	0.0	0.0	k__Bacteria; p__Firmicutes; c__Clostridia; o__Peptostreptococcales_Tissierellales; f__Peptostreptococcaceae; g__Paraclostridium; s__Paraclostridium_bifermentans
OTU2520	0.0	0.0	1.0	0.0	0.0	0.0	0.0	0.0	0.0	0.0	0.0	23.0	0.0	0.0	0.0	k__Bacteria; p__Bacteroidota; c__Ignavibacteria; o__Ignavibacteriales; f__Melioribacteraceae; g__IheB3_7; s__uncultured_Chlorobi_bacterium
OTU2521	0.0	0.0	0.0	0.0	0.0	0.0	0.0	0.0	0.0	0.0	0.0	11.0	0.0	0.0	0.0	k__Bacteria; p__Gemmatimonadota; c__Gemmatimonadetes; o__Gemmatimonadales; f__Gemmatimonadaceae; g__unclassified_Gemmatimonadaceae; s__unclassified_Gemmatimonadaceae
OTU2522	0.0	0.0	1.0	0.0	0.0	0.0	0.0	0.0	0.0	0.0	0.0	6.0	0.0	0.0	0.0	k__Bacteria; p__Proteobacteria; c__Alphaproteobacteria; o__Rhizobiales; f__Methyloligellaceae; g__unclassified_Methyloligellaceae; s__unclassified_Methyloligellaceae
OTU2523	0.0	0.0	0.0	0.0	0.0	0.0	0.0	0.0	0.0	0.0	0.0	7.0	0.0	0.0	0.0	k__Bacteria; p__unclassified_Bacteria; c__unclassified_Bacteria; o__unclassified_Bacteria; f__unclassified_Bacteria; g__unclassified_Bacteria; s__unclassified_Bacteria
OTU2524	0.0	0.0	0.0	0.0	0.0	0.0	0.0	0.0	0.0	0.0	0.0	12.0	0.0	0.0	0.0	k__Bacteria; p__Bacteroidota; c__Bacteroidia; o__Bacteroidales; f__SB_5; g__unclassified_SB_5; s__unclassified_SB_5
OTU2525	0.0	0.0	0.0	0.0	0.0	0.0	0.0	0.0	0.0	0.0	0.0	12.0	0.0	0.0	0.0	k__Bacteria; p__Acidobacteriota; c__Thermoanaerobaculia; o__Thermoanaerobaculales; f__Thermoanaerobaculaceae; g__Subgroup_23; s__unclassified_Subgroup_23
OTU2526	0.0	0.0	0.0	0.0	0.0	0.0	0.0	0.0	0.0	0.0	0.0	14.0	0.0	0.0	0.0	k__Bacteria; p__Proteobacteria; c__Alphaproteobacteria; o__Rhodobacterales; f__Rhodobacteraceae; g__Yoonia_Loktanella; s__Loktanella_sp._AODO14
OTU2527	0.0	0.0	0.0	0.0	0.0	0.0	0.0	0.0	0.0	0.0	0.0	21.0	0.0	0.0	1.0	k__Bacteria; p__Acidobacteriota; c__Thermoanaerobaculia; o__Thermoanaerobaculales; f__Thermoanaerobaculaceae; g__Subgroup_10; s__unclassified_Subgroup_10
OTU2528	0.0	0.0	0.0	0.0	0.0	0.0	0.0	0.0	0.0	0.0	0.0	13.0	0.0	0.0	0.0	k__Bacteria; p__Desulfobacterota; c__Desulfobulbia; o__Desulfobulbales; f__unclassified_Desulfobulbales; g__unclassified_Desulfobulbales; s__unclassified_Desulfobulbales
OTU2529	0.0	0.0	1.0	0.0	0.0	0.0	0.0	0.0	0.0	0.0	0.0	16.0	0.0	0.0	0.0	k__Bacteria; p__Proteobacteria; c__Gammaproteobacteria; o__Steroidobacterales; f__Woeseiaceae; g__Woeseia; s__unclassified_Woeseia
OTU253	0.0	0.0	0.0	0.0	701.0	0.0	0.0	0.0	10.0	0.0	0.0	0.0	0.0	418.0	0.0	k__Bacteria; p__Firmicutes; c__Negativicutes; o__Veillonellales_Selenomonadales; f__Selenomonadaceae; g__unclassified_Selenomonadaceae; s__Mitsuokella_sp._oral_taxon_131_str._W9106
OTU2530	0.0	0.0	0.0	0.0	0.0	0.0	0.0	0.0	0.0	0.0	0.0	9.0	0.0	0.0	0.0	k__Bacteria; p__Verrucomicrobiota; c__Verrucomicrobiae; o__Verrucomicrobiales; f__Rubritaleaceae; g__Persicirhabdus; s__Verrucomicrobium_sp._KLE1210
OTU2531	0.0	0.0	1.0	0.0	0.0	0.0	0.0	0.0	0.0	0.0	0.0	12.0	0.0	0.0	0.0	k__Bacteria; p__Desulfobacterota; c__Syntrophobacteria; o__Syntrophobacterales; f__unclassified_Syntrophobacterales; g__unclassified_Syntrophobacterales; s__unclassified_Syntrophobacterales
OTU2532	0.0	0.0	0.0	0.0	0.0	0.0	0.0	0.0	0.0	0.0	0.0	12.0	0.0	0.0	0.0	k__Bacteria; p__Acidobacteriota; c__Thermoanaerobaculia; o__Thermoanaerobaculales; f__Thermoanaerobaculaceae; g__Subgroup_10; s__uncultured_Acidobacteria_bacterium
OTU2533	0.0	0.0	0.0	0.0	0.0	0.0	0.0	0.0	0.0	0.0	0.0	9.0	0.0	0.0	0.0	k__Bacteria; p__Proteobacteria; c__Gammaproteobacteria; o__Ga0077536; f__uncultured_gamma_proteobacterium; g__uncultured_gamma_proteobacterium; s__uncultured_gamma_proteobacterium
OTU2534	0.0	0.0	0.0	0.0	0.0	0.0	0.0	0.0	0.0	0.0	0.0	10.0	0.0	0.0	0.0	k__Bacteria; p__Calditrichota; c__Calditrichia; o__Calditrichales; f__Calditrichaceae; g__Calorithrix; s__Calorithrix_insularis
OTU2535	0.0	0.0	1.0	0.0	0.0	0.0	0.0	0.0	0.0	0.0	0.0	48.0	0.0	0.0	0.0	k__Bacteria; p__Myxococcota; c__Myxococcia; o__Myxococcales; f__Myxococcaceae; g__P3OB_42; s__unclassified_P3OB_42
OTU2536	0.0	0.0	0.0	0.0	0.0	0.0	0.0	0.0	0.0	0.0	0.0	8.0	0.0	0.0	0.0	k__Bacteria; p__Actinobacteriota; c__Acidimicrobiia; o__Actinomarinales; f__unclassified_Actinomarinales; g__unclassified_Actinomarinales; s__unclassified_Actinomarinales
OTU2537	0.0	0.0	0.0	0.0	0.0	0.0	0.0	0.0	0.0	0.0	0.0	7.0	0.0	0.0	0.0	k__Bacteria; p__Gemmatimonadota; c__Gemmatimonadetes; o__Gemmatimonadales; f__Gemmatimonadaceae; g__unclassified_Gemmatimonadaceae; s__unclassified_Gemmatimonadaceae
OTU2538	0.0	0.0	1.0	0.0	0.0	0.0	0.0	0.0	0.0	4.0	0.0	10.0	0.0	0.0	0.0	k__Bacteria; p__Desulfobacterota; c__Desulfobulbia; o__Desulfobulbales; f__Desulfobulbaceae; g__unclassified_Desulfobulbaceae; s__unclassified_Desulfobulbaceae
OTU2539	0.0	12.0	1.0	0.0	0.0	3.0	0.0	0.0	2.0	0.0	8.0	0.0	0.0	0.0	0.0	k__Bacteria; p__Firmicutes; c__Clostridia; o__Oscillospirales; f__Ruminococcaceae; g__Candidatus_Soleaferrea; s__Bittarella_massiliensis
OTU254	0.0	136.0	0.0	133.0	372.0	0.0	0.0	257.0	0.0	0.0	0.0	0.0	0.0	226.0	0.0	k__Bacteria; p__Firmicutes; c__Clostridia; o__Lachnospirales; f__Defluviitaleaceae; g__Defluviitaleaceae_UCG_011; s__Lachnospiraceae_bacterium_oral_taxon_500
OTU2540	0.0	8.0	0.0	0.0	0.0	0.0	0.0	0.0	0.0	0.0	0.0	0.0	0.0	0.0	0.0	k__Bacteria; p__Bacteroidota; c__Bacteroidia; o__Bacteroidales; f__Muribaculaceae; g__unclassified_Muribaculaceae; s__unclassified_Muribaculaceae
OTU2541	0.0	6.0	0.0	0.0	0.0	0.0	0.0	0.0	0.0	0.0	0.0	0.0	0.0	0.0	0.0	k__Bacteria; p__Bacteroidota; c__Bacteroidia; o__Bacteroidales; f__Muribaculaceae; g__unclassified_Muribaculaceae; s__unclassified_Muribaculaceae
OTU2542	0.0	6.0	0.0	0.0	5.0	0.0	0.0	0.0	0.0	0.0	0.0	0.0	0.0	3.0	0.0	k__Bacteria; p__Firmicutes; c__Bacilli; o__RF39; f__uncultured_rumen_bacterium; g__uncultured_rumen_bacterium; s__uncultured_rumen_bacterium
OTU2543	0.0	0.0	0.0	0.0	0.0	7.0	0.0	0.0	6.0	13.0	0.0	3.0	1.0	0.0	0.0	k__Bacteria; p__Abditibacteriota; c__Abditibacteria; o__Abditibacteriales; f__Abditibacteriaceae; g__Abditibacterium; s__unclassified_Abditibacterium
OTU2544	0.0	0.0	0.0	0.0	0.0	0.0	0.0	0.0	0.0	5.0	0.0	0.0	0.0	0.0	0.0	k__Bacteria; p__Proteobacteria; c__Alphaproteobacteria; o__Acetobacterales; f__Acetobacteraceae; g__Craurococcus_Caldovatus; s__unclassified_Craurococcus_Caldovatus
OTU2545	0.0	0.0	0.0	0.0	0.0	0.0	8.0	0.0	1.0	6.0	1.0	0.0	0.0	0.0	0.0	k__Bacteria; p__Actinobacteriota; c__unclassified_Actinobacteriota; o__unclassified_Actinobacteriota; f__unclassified_Actinobacteriota; g__unclassified_Actinobacteriota; s__unclassified_Actinobacteriota
OTU2546	0.0	0.0	0.0	0.0	1.0	7.0	0.0	0.0	6.0	8.0	44.0	1.0	8.0	0.0	0.0	k__Bacteria; p__Proteobacteria; c__Alphaproteobacteria; o__Rhizobiales; f__Hyphomicrobiaceae; g__Pedomicrobium; s__Pedomicrobium_sp._LWH246
OTU2547	0.0	0.0	0.0	0.0	0.0	0.0	0.0	0.0	0.0	6.0	0.0	0.0	0.0	0.0	0.0	k__Bacteria; p__Patescibacteria; c__Saccharimonadia; o__Saccharimonadales; f__uncultured_Candidatus_Saccharibacteria_bacterium; g__uncultured_Candidatus_Saccharibacteria_bacterium; s__uncultured_Candidatus_Saccharibacteria_bacterium
OTU2548	0.0	0.0	0.0	0.0	0.0	0.0	6.0	0.0	0.0	9.0	0.0	0.0	4.0	0.0	0.0	k__Bacteria; p__Actinobacteriota; c__Acidimicrobiia; o__unclassified_Acidimicrobiia; f__unclassified_Acidimicrobiia; g__unclassified_Acidimicrobiia; s__unclassified_Acidimicrobiia
OTU2549	0.0	0.0	0.0	0.0	0.0	0.0	0.0	0.0	0.0	12.0	0.0	0.0	0.0	0.0	0.0	k__Bacteria; p__Verrucomicrobiota; c__Verrucomicrobiae; o__Chthoniobacterales; f__Chthoniobacteraceae; g__Chthoniobacter; s__unclassified_Chthoniobacter
OTU255	3.0	0.0	57.0	212.0	0.0	90.0	315.0	7.0	111.0	291.0	6.0	12.0	232.0	1.0	1.0	k__Bacteria; p__Proteobacteria; c__Alphaproteobacteria; o__Rhodobacterales; f__Rhodobacteraceae; g__Rubellimicrobium; s__Rubellimicrobium_roseum
OTU2550	0.0	0.0	0.0	0.0	0.0	0.0	0.0	0.0	0.0	9.0	3.0	0.0	1.0	0.0	0.0	k__Bacteria; p__Firmicutes; c__Bacilli; o__Paenibacillales; f__Paenibacillaceae; g__Paenibacillus; s__Paenibacillus_mendelii
OTU2551	0.0	0.0	0.0	1.0	0.0	1.0	10.0	0.0	0.0	7.0	1.0	1.0	3.0	0.0	0.0	k__Bacteria; p__Proteobacteria; c__Alphaproteobacteria; o__Sphingomonadales; f__Sphingomonadaceae; g__unclassified_Sphingomonadaceae; s__unclassified_Sphingomonadaceae
OTU2552	0.0	0.0	0.0	0.0	0.0	1.0	0.0	0.0	0.0	11.0	0.0	0.0	2.0	0.0	0.0	k__Bacteria; p__Proteobacteria; c__Alphaproteobacteria; o__Rhizobiales; f__Beijerinckiaceae; g__unclassified_Beijerinckiaceae; s__unclassified_Beijerinckiaceae
OTU2553	0.0	0.0	0.0	0.0	0.0	2.0	0.0	1.0	4.0	11.0	1.0	0.0	1.0	0.0	0.0	k__Bacteria; p__Gemmatimonadota; c__Gemmatimonadetes; o__Gemmatimonadales; f__Gemmatimonadaceae; g__unclassified_Gemmatimonadaceae; s__unclassified_Gemmatimonadaceae
OTU2554	0.0	0.0	0.0	0.0	0.0	1.0	6.0	0.0	0.0	6.0	0.0	0.0	3.0	0.0	0.0	k__Bacteria; p__Verrucomicrobiota; c__Verrucomicrobiae; o__Verrucomicrobiales; f__Verrucomicrobiaceae; g__unclassified_Verrucomicrobiaceae; s__unclassified_Verrucomicrobiaceae
OTU2555	0.0	0.0	0.0	0.0	0.0	4.0	0.0	0.0	2.0	7.0	7.0	0.0	2.0	0.0	0.0	k__Bacteria; p__Proteobacteria; c__Alphaproteobacteria; o__Rhizobiales; f__KF_JG30_B3; g__unclassified_KF_JG30_B3; s__unclassified_KF_JG30_B3
OTU2556	0.0	0.0	0.0	0.0	0.0	0.0	0.0	0.0	0.0	8.0	0.0	0.0	0.0	0.0	0.0	k__Bacteria; p__Acidobacteriota; c__Thermoanaerobaculia; o__Thermoanaerobaculales; f__Thermoanaerobaculaceae; g__Subgroup_10; s__unclassified_Subgroup_10
OTU2557	0.0	0.0	0.0	142.0	0.0	16.0	71.0	1.0	20.0	79.0	57.0	0.0	62.0	0.0	0.0	k__Bacteria; p__Proteobacteria; c__Alphaproteobacteria; o__Sphingomonadales; f__Sphingomonadaceae; g__Sphingomonas; s__Sphingomonas_sp._TPD18
OTU2558	0.0	0.0	0.0	0.0	0.0	0.0	0.0	0.0	0.0	10.0	0.0	0.0	2.0	0.0	0.0	k__Bacteria; p__Proteobacteria; c__Alphaproteobacteria; o__Tistrellales; f__Geminicoccaceae; g__Candidatus_Alysiosphaera; s__unclassified_Candidatus_Alysiosphaera
OTU2559	0.0	0.0	0.0	0.0	0.0	0.0	4.0	0.0	0.0	5.0	0.0	0.0	0.0	0.0	0.0	k__Bacteria; p__Bacteroidota; c__Bacteroidia; o__Chitinophagales; f__Chitinophagaceae; g__Cnuella; s__Paracnuella_aquatica
OTU256	0.0	0.0	1.0	4.0	1.0	29.0	1.0	22.0	88.0	0.0	140.0	11.0	28.0	12.0	0.0	k__Bacteria; p__Desulfobacterota; c__Desulfovibrionia; o__Desulfovibrionales; f__Desulfovibrionaceae; g__Bilophila; s__Bilophila_wadsworthia
OTU2560	0.0	0.0	0.0	0.0	0.0	0.0	0.0	0.0	0.0	13.0	1.0	0.0	1.0	0.0	0.0	k__Bacteria; p__Proteobacteria; c__Gammaproteobacteria; o__Coxiellales; f__Coxiellaceae; g__Coxiella; s__unclassified_Coxiella
OTU2561	0.0	0.0	0.0	0.0	0.0	0.0	0.0	0.0	0.0	7.0	0.0	0.0	1.0	0.0	0.0	k__Bacteria; p__Bacteroidota; c__Bacteroidia; o__Cytophagales; f__Cyclobacteriaceae; g__Tunicatimonas; s__unclassified_Tunicatimonas
OTU2562	0.0	0.0	0.0	0.0	0.0	0.0	6.0	0.0	0.0	5.0	0.0	0.0	0.0	0.0	0.0	k__Bacteria; p__Firmicutes; c__Bacilli; o__Paenibacillales; f__Paenibacillaceae; g__Paenibacillus; s__uncultured_Firmicutes_bacterium
OTU2563	0.0	0.0	0.0	0.0	0.0	0.0	0.0	0.0	0.0	9.0	0.0	0.0	0.0	0.0	1.0	k__Bacteria; p__Proteobacteria; c__Alphaproteobacteria; o__Rhodobacterales; f__Rhodobacteraceae; g__unclassified_Rhodobacteraceae; s__unclassified_Rhodobacteraceae
OTU2564	0.0	0.0	0.0	0.0	0.0	0.0	0.0	0.0	1.0	7.0	2.0	0.0	2.0	0.0	0.0	k__Bacteria; p__Gemmatimonadota; c__Longimicrobia; o__Longimicrobiales; f__Longimicrobiaceae; g__unclassified_Longimicrobiaceae; s__unclassified_Longimicrobiaceae
OTU2565	0.0	0.0	0.0	0.0	0.0	0.0	0.0	0.0	0.0	8.0	0.0	0.0	0.0	0.0	0.0	k__Bacteria; p__Proteobacteria; c__Alphaproteobacteria; o__Holosporales; f__Holosporaceae; g__unclassified_Holosporaceae; s__unclassified_Holosporaceae
OTU2566	0.0	0.0	0.0	0.0	0.0	0.0	3.0	0.0	0.0	7.0	0.0	0.0	5.0	0.0	0.0	k__Bacteria; p__Proteobacteria; c__Alphaproteobacteria; o__Tistrellales; f__Geminicoccaceae; g__unclassified_Geminicoccaceae; s__unclassified_Geminicoccaceae
OTU2567	0.0	0.0	0.0	0.0	0.0	0.0	7.0	0.0	0.0	21.0	0.0	0.0	1.0	0.0	0.0	k__Bacteria; p__Proteobacteria; c__Alphaproteobacteria; o__Sphingomonadales; f__Sphingomonadaceae; g__Sphingomonas; s__Sphingomonas_humi
OTU2568	0.0	0.0	0.0	0.0	0.0	0.0	0.0	0.0	0.0	6.0	0.0	0.0	0.0	0.0	0.0	k__Bacteria; p__Elusimicrobiota; c__Elusimicrobia; o__MVP_88; f__uncultured_Termite_group_1_bacterium; g__uncultured_Termite_group_1_bacterium; s__uncultured_Termite_group_1_bacterium
OTU2569	0.0	0.0	0.0	0.0	0.0	0.0	0.0	0.0	0.0	7.0	0.0	20.0	0.0	0.0	0.0	k__Bacteria; p__Myxococcota; c__Myxococcia; o__Myxococcales; f__Myxococcaceae; g__P3OB_42; s__unclassified_P3OB_42
OTU257	0.0	1.0	0.0	50.0	1.0	151.0	31.0	9.0	158.0	39.0	278.0	7.0	68.0	0.0	0.0	k__Bacteria; p__Actinobacteriota; c__Thermoleophilia; o__Gaiellales; f__unclassified_Gaiellales; g__unclassified_Gaiellales; s__unclassified_Gaiellales
OTU2570	0.0	0.0	0.0	0.0	0.0	1.0	0.0	0.0	6.0	5.0	0.0	0.0	0.0	0.0	0.0	k__Bacteria; p__Gemmatimonadota; c__Gemmatimonadetes; o__Gemmatimonadales; f__Gemmatimonadaceae; g__unclassified_Gemmatimonadaceae; s__unclassified_Gemmatimonadaceae
OTU2571	0.0	0.0	0.0	0.0	0.0	2.0	3.0	0.0	0.0	6.0	0.0	0.0	6.0	0.0	0.0	k__Bacteria; p__Bacteroidota; c__Bacteroidia; o__Sphingobacteriales; f__Sphingobacteriaceae; g__Pedobacter; s__Daejeonella_huanghensis
OTU2572	2.0	0.0	0.0	0.0	0.0	5.0	1.0	0.0	5.0	19.0	27.0	1.0	5.0	0.0	0.0	k__Bacteria; p__Proteobacteria; c__Gammaproteobacteria; o__Burkholderiales; f__Comamonadaceae; g__Piscinibacter; s__Piscinibacter_aquaticus
OTU2573	0.0	0.0	0.0	0.0	0.0	1.0	0.0	0.0	5.0	5.0	3.0	0.0	0.0	0.0	0.0	k__Bacteria; p__Acidobacteriota; c__Blastocatellia; o__Blastocatellales; f__Blastocatellaceae; g__Aridibacter; s__Aridibacter_famidurans
OTU2574	0.0	0.0	0.0	4.0	0.0	0.0	1.0	0.0	0.0	5.0	0.0	0.0	5.0	0.0	0.0	k__Bacteria; p__unclassified_Bacteria; c__unclassified_Bacteria; o__unclassified_Bacteria; f__unclassified_Bacteria; g__unclassified_Bacteria; s__unclassified_Bacteria
OTU2575	0.0	0.0	0.0	0.0	0.0	0.0	0.0	0.0	0.0	5.0	0.0	0.0	0.0	0.0	0.0	k__Bacteria; p__Patescibacteria; c__Saccharimonadia; o__Saccharimonadales; f__LWQ8; g__unclassified_LWQ8; s__unclassified_LWQ8
OTU2576	0.0	0.0	0.0	0.0	0.0	0.0	0.0	0.0	0.0	8.0	0.0	1.0	0.0	0.0	0.0	k__Bacteria; p__Verrucomicrobiota; c__Omnitrophia; o__Omnitrophales; f__Omnitrophaceae; g__Candidatus_Omnitrophus; s__unclassified_Candidatus_Omnitrophus
OTU2577	0.0	0.0	0.0	0.0	0.0	0.0	0.0	0.0	0.0	7.0	0.0	0.0	0.0	0.0	0.0	k__Bacteria; p__unclassified_Bacteria; c__unclassified_Bacteria; o__unclassified_Bacteria; f__unclassified_Bacteria; g__unclassified_Bacteria; s__unclassified_Bacteria
OTU2578	0.0	0.0	0.0	0.0	0.0	0.0	0.0	0.0	0.0	8.0	0.0	0.0	0.0	0.0	0.0	k__Bacteria; p__Bacteroidota; c__Bacteroidia; o__Flavobacteriales; f__Crocinitomicaceae; g__Crocinitomix; s__Crocinitomix_sp._0182
OTU2579	0.0	0.0	0.0	0.0	0.0	0.0	0.0	0.0	1.0	10.0	0.0	0.0	1.0	0.0	0.0	k__Bacteria; p__Bacteroidota; c__Bacteroidia; o__Chitinophagales; f__Chitinophagaceae; g__Flavisolibacter; s__Flavisolibacter_sp._TX0655
OTU258	0.0	0.0	0.0	0.0	155.0	0.0	0.0	0.0	0.0	0.0	0.0	0.0	0.0	92.0	0.0	k__Bacteria; p__Firmicutes; c__Negativicutes; o__Veillonellales_Selenomonadales; f__Veillonellaceae; g__Dialister; s__Dialister_succinatiphilus
OTU2580	0.0	0.0	0.0	1.0	0.0	1.0	0.0	0.0	4.0	0.0	15.0	1.0	1.0	0.0	0.0	k__Bacteria; p__Actinobacteriota; c__Actinobacteria; o__Propionibacteriales; f__Nocardioidaceae; g__Nocardioides; s__Nocardioides_nanhaiensis
OTU2581	0.0	0.0	0.0	0.0	0.0	0.0	0.0	0.0	0.0	0.0	10.0	0.0	0.0	0.0	0.0	k__Bacteria; p__Cyanobacteria; c__Cyanobacteriia; o__Leptolyngbyales; f__Leptolyngbyaceae; g__Phormidesmis_ANT.L52.6; s__Pseudanabaenaceae_cyanobacterium_HTJ2_KK1
OTU2582	0.0	0.0	0.0	0.0	0.0	3.0	1.0	0.0	4.0	0.0	13.0	1.0	2.0	0.0	0.0	k__Bacteria; p__Bacteroidota; c__Bacteroidia; o__Bacteroidales; f__Marinifilaceae; g__Odoribacter; s__unclassified_Odoribacter
OTU2583	0.0	0.0	0.0	0.0	0.0	4.0	0.0	1.0	3.0	0.0	18.0	0.0	4.0	0.0	0.0	k__Bacteria; p__Actinobacteriota; c__Thermoleophilia; o__Solirubrobacterales; f__67_14; g__uncultured_Rubrobacteria_bacterium; s__uncultured_Rubrobacteria_bacterium
OTU2584	0.0	0.0	0.0	0.0	0.0	2.0	0.0	0.0	2.0	0.0	13.0	0.0	3.0	0.0	0.0	k__Bacteria; p__Proteobacteria; c__Alphaproteobacteria; o__Rhizobiales; f__A0839; g__unclassified_A0839; s__unclassified_A0839
OTU2585	0.0	0.0	0.0	0.0	0.0	3.0	0.0	0.0	0.0	0.0	8.0	0.0	0.0	0.0	0.0	k__Bacteria; p__unclassified_Bacteria; c__unclassified_Bacteria; o__unclassified_Bacteria; f__unclassified_Bacteria; g__unclassified_Bacteria; s__unclassified_Bacteria
OTU2586	0.0	0.0	0.0	0.0	0.0	2.0	0.0	0.0	2.0	0.0	22.0	0.0	5.0	0.0	0.0	k__Bacteria; p__Actinobacteriota; c__Thermoleophilia; o__Solirubrobacterales; f__Solirubrobacteraceae; g__Patulibacter; s__Patulibacter_americanus
OTU2587	0.0	0.0	0.0	0.0	0.0	0.0	0.0	0.0	1.0	0.0	13.0	0.0	2.0	0.0	0.0	k__Bacteria; p__Gemmatimonadota; c__Gemmatimonadetes; o__Gemmatimonadales; f__Gemmatimonadaceae; g__Gemmatimonas; s__Gemmatimonas_bacterium_Ellin5301
OTU2588	0.0	0.0	0.0	0.0	0.0	0.0	0.0	0.0	0.0	0.0	5.0	0.0	0.0	0.0	0.0	k__Bacteria; p__Actinobacteriota; c__Acidimicrobiia; o__Microtrichales; f__Ilumatobacteraceae; g__unclassified_Ilumatobacteraceae; s__unclassified_Ilumatobacteraceae
OTU2589	0.0	0.0	0.0	0.0	0.0	5.0	0.0	0.0	4.0	0.0	29.0	0.0	2.0	0.0	0.0	k__Bacteria; p__unclassified_Bacteria; c__unclassified_Bacteria; o__unclassified_Bacteria; f__unclassified_Bacteria; g__unclassified_Bacteria; s__unclassified_Bacteria
OTU259	10.0	0.0	0.0	0.0	0.0	0.0	0.0	0.0	0.0	0.0	0.0	208.0	0.0	0.0	0.0	k__Bacteria; p__Bacteroidota; c__Bacteroidia; o__Bacteroidales; f__Prevotellaceae; g__Prevotella_7; s__Prevotella_genomosp._P4
OTU2590	0.0	0.0	0.0	0.0	0.0	0.0	0.0	0.0	2.0	0.0	8.0	0.0	2.0	0.0	0.0	k__Bacteria; p__Firmicutes; c__Clostridia; o__Lachnospirales; f__Lachnospiraceae; g__Lachnoclostridium; s__[Clostridium]_clostridioforme
OTU2591	0.0	0.0	0.0	0.0	0.0	1.0	0.0	0.0	0.0	0.0	5.0	0.0	0.0	0.0	0.0	k__Bacteria; p__Planctomycetota; c__Planctomycetes; o__Gemmatales; f__Gemmataceae; g__Gemmata; s__unclassified_Gemmata
OTU2592	0.0	0.0	15.0	26.0	0.0	66.0	51.0	8.0	47.0	79.0	190.0	0.0	62.0	0.0	0.0	k__Bacteria; p__Actinobacteriota; c__Acidimicrobiia; o__Microtrichales; f__Ilumatobacteraceae; g__unclassified_Ilumatobacteraceae; s__unclassified_Ilumatobacteraceae
OTU2593	0.0	0.0	0.0	0.0	0.0	5.0	0.0	0.0	3.0	0.0	33.0	0.0	2.0	0.0	0.0	k__Bacteria; p__Actinobacteriota; c__Thermoleophilia; o__Solirubrobacterales; f__67_14; g__unclassified_67_14; s__unclassified_67_14
OTU2594	0.0	0.0	0.0	0.0	0.0	0.0	1.0	0.0	0.0	0.0	7.0	0.0	0.0	0.0	0.0	k__Bacteria; p__Actinobacteriota; c__Thermoleophilia; o__Solirubrobacterales; f__67_14; g__unclassified_67_14; s__unclassified_67_14
OTU2595	0.0	0.0	0.0	0.0	0.0	0.0	0.0	0.0	0.0	0.0	11.0	0.0	0.0	0.0	0.0	k__Bacteria; p__Proteobacteria; c__Gammaproteobacteria; o__Burkholderiales; f__Rhodocyclaceae; g__Uliginosibacterium; s__Uliginosibacterium_sediminicola
OTU2596	0.0	0.0	0.0	0.0	0.0	0.0	0.0	0.0	0.0	0.0	7.0	0.0	6.0	0.0	0.0	k__Bacteria; p__Myxococcota; c__Myxococcia; o__Myxococcales; f__Myxococcaceae; g__unclassified_Myxococcaceae; s__unclassified_Myxococcaceae
OTU2597	0.0	0.0	0.0	0.0	0.0	4.0	0.0	1.0	5.0	0.0	9.0	0.0	5.0	0.0	0.0	k__Bacteria; p__Desulfobacterota; c__Desulfovibrionia; o__Desulfovibrionales; f__Desulfovibrionaceae; g__unclassified_Desulfovibrionaceae; s__uncultured_Desulfovibrionaceae_bacterium
OTU2598	0.0	0.0	0.0	0.0	0.0	1.0	0.0	0.0	2.0	0.0	19.0	0.0	6.0	0.0	0.0	k__Bacteria; p__Proteobacteria; c__Gammaproteobacteria; o__Burkholderiales; f__SC_I_84; g__unclassified_SC_I_84; s__unclassified_SC_I_84
OTU2599	1.0	0.0	0.0	1.0	0.0	10.0	0.0	0.0	12.0	0.0	33.0	0.0	4.0	0.0	0.0	k__Bacteria; p__Proteobacteria; c__Alphaproteobacteria; o__Rhodobacterales; f__Rhodobacteraceae; g__unclassified_Rhodobacteraceae; s__unclassified_Rhodobacteraceae
OTU26	28.0	17.0	0.0	278.0	3078.0	0.0	0.0	0.0	0.0	2.0	0.0	0.0	0.0	3078.0	0.0	k__Bacteria; p__Campylobacterota; c__Campylobacteria; o__Campylobacterales; f__Campylobacteraceae; g__Campylobacter; s__Campylobacter_gracilis
OTU260	23.0	0.0	170.0	0.0	0.0	1.0	3.0	1.0	0.0	0.0	2.0	1.0	0.0	0.0	25.0	k__Bacteria; p__Firmicutes; c__Clostridia; o__Clostridiales; f__Clostridiaceae; g__Candidatus_Arthromitus; s__Clostridioides_difficile
OTU2600	0.0	0.0	0.0	0.0	0.0	5.0	0.0	0.0	2.0	0.0	5.0	0.0	1.0	0.0	0.0	k__Bacteria; p__Actinobacteriota; c__Acidimicrobiia; o__Microtrichales; f__Ilumatobacteraceae; g__unclassified_Ilumatobacteraceae; s__unclassified_Ilumatobacteraceae
OTU2601	0.0	0.0	0.0	0.0	0.0	0.0	0.0	2.0	0.0	0.0	3.0	1.0	0.0	1.0	0.0	k__Bacteria; p__Firmicutes; c__Clostridia; o__Lachnospirales; f__Lachnospiraceae; g__[Ruminococcus]_torques_group; s__[Ruminococcus]_torques
OTU2602	0.0	0.0	1.0	0.0	0.0	0.0	0.0	1.0	5.0	0.0	6.0	0.0	0.0	0.0	0.0	k__Bacteria; p__Firmicutes; c__Negativicutes; o__Veillonellales_Selenomonadales; f__Selenomonadaceae; g__unclassified_Selenomonadaceae; s__unclassified_Selenomonadaceae
OTU2603	0.0	0.0	0.0	0.0	0.0	1.0	0.0	2.0	1.0	0.0	6.0	1.0	1.0	0.0	0.0	k__Bacteria; p__Firmicutes; c__Clostridia; o__Lachnospirales; f__Lachnospiraceae; g__unclassified_Lachnospiraceae; s__unclassified_Lachnospiraceae
OTU2604	0.0	0.0	0.0	0.0	0.0	3.0	0.0	0.0	4.0	0.0	9.0	0.0	2.0	0.0	0.0	k__Bacteria; p__Bacteroidota; c__Bacteroidia; o__Chitinophagales; f__unclassified_Chitinophagales; g__unclassified_Chitinophagales; s__unclassified_Chitinophagales
OTU2605	0.0	1.0	0.0	0.0	0.0	4.0	6.0	2.0	3.0	1.0	20.0	0.0	4.0	0.0	1.0	k__Bacteria; p__Acidobacteriota; c__Holophagae; o__Subgroup_7; f__uncultured_Desulfovirga_sp.; g__uncultured_Desulfovirga_sp.; s__uncultured_Desulfovirga_sp.
OTU2606	0.0	0.0	0.0	0.0	0.0	0.0	0.0	0.0	0.0	0.0	7.0	0.0	2.0	0.0	0.0	k__Bacteria; p__unclassified_Bacteria; c__unclassified_Bacteria; o__unclassified_Bacteria; f__unclassified_Bacteria; g__unclassified_Bacteria; s__unclassified_Bacteria
OTU2607	0.0	13.0	0.0	0.0	0.0	0.0	0.0	0.0	1.0	1.0	11.0	0.0	0.0	0.0	0.0	k__Bacteria; p__Proteobacteria; c__Gammaproteobacteria; o__Burkholderiales; f__Comamonadaceae; g__Acidovorax; s__Acidovorax_radicis
OTU2608	0.0	0.0	0.0	0.0	0.0	3.0	0.0	0.0	2.0	0.0	4.0	0.0	2.0	0.0	0.0	k__Bacteria; p__Verrucomicrobiota; c__Omnitrophia; o__Omnitrophales; f__Omnitrophaceae; g__Candidatus_Omnitrophus; s__unclassified_Candidatus_Omnitrophus
OTU2609	0.0	0.0	0.0	0.0	0.0	0.0	0.0	1.0	2.0	0.0	12.0	0.0	2.0	0.0	0.0	k__Bacteria; p__Proteobacteria; c__Alphaproteobacteria; o__Tistrellales; f__Geminicoccaceae; g__Candidatus_Alysiosphaera; s__unclassified_Candidatus_Alysiosphaera
OTU2610	0.0	0.0	0.0	0.0	0.0	1.0	0.0	0.0	2.0	0.0	17.0	0.0	1.0	0.0	0.0	k__Bacteria; p__Entotheonellaeota; c__Entotheonellia; o__Entotheonellales; f__Entotheonellaceae; g__unclassified_Entotheonellaceae; s__unclassified_Entotheonellaceae
OTU2611	0.0	0.0	0.0	0.0	0.0	1.0	0.0	0.0	2.0	0.0	7.0	0.0	0.0	0.0	0.0	k__Bacteria; p__Actinobacteriota; c__Actinobacteria; o__Propionibacteriales; f__Nocardioidaceae; g__Nocardioides; s__Nocardioides_sp.
OTU2612	0.0	0.0	0.0	19.0	0.0	3.0	0.0	0.0	5.0	20.0	12.0	0.0	9.0	0.0	0.0	k__Bacteria; p__Proteobacteria; c__Alphaproteobacteria; o__Rhizobiales; f__Rhizobiales_Incertae_Sedis; g__Nordella; s__unclassified_Nordella
OTU2613	0.0	0.0	0.0	0.0	0.0	2.0	0.0	0.0	10.0	0.0	17.0	2.0	5.0	0.0	0.0	k__Bacteria; p__Bacteroidota; c__Bacteroidia; o__Bacteroidales; f__Marinifilaceae; g__Odoribacter; s__unclassified_Odoribacter
OTU2614	0.0	0.0	0.0	0.0	0.0	0.0	0.0	0.0	2.0	0.0	6.0	0.0	2.0	0.0	0.0	k__Bacteria; p__Firmicutes; c__Clostridia; o__Christensenellales; f__Christensenellaceae; g__Christensenella; s__Christensenella_minuta
OTU2615	0.0	0.0	0.0	0.0	0.0	1.0	0.0	2.0	2.0	0.0	6.0	2.0	0.0	0.0	0.0	k__Bacteria; p__Firmicutes; c__Clostridia; o__Peptococcales; f__Peptococcaceae; g__unclassified_Peptococcaceae; s__unclassified_Peptococcaceae
OTU2616	0.0	0.0	0.0	0.0	0.0	1.0	0.0	0.0	1.0	0.0	8.0	0.0	3.0	0.0	0.0	k__Bacteria; p__Proteobacteria; c__Alphaproteobacteria; o__Acetobacterales; f__Acetobacteraceae; g__unclassified_Acetobacteraceae; s__unclassified_Acetobacteraceae
OTU2617	0.0	0.0	0.0	0.0	0.0	5.0	0.0	2.0	1.0	0.0	7.0	0.0	1.0	0.0	0.0	k__Bacteria; p__Proteobacteria; c__Gammaproteobacteria; o__Burkholderiales; f__Oxalobacteraceae; g__Oxalobacter; s__Oxalobacter_formigenes
OTU2618	0.0	0.0	0.0	0.0	0.0	9.0	0.0	0.0	9.0	0.0	39.0	0.0	4.0	0.0	0.0	k__Bacteria; p__Methylomirabilota; c__Methylomirabilia; o__Rokubacteriales; f__WX65; g__unclassified_WX65; s__unclassified_WX65
OTU2619	0.0	0.0	0.0	0.0	0.0	0.0	0.0	0.0	3.0	0.0	4.0	1.0	0.0	0.0	0.0	k__Bacteria; p__Firmicutes; c__Clostridia; o__Oscillospirales; f__Ruminococcaceae; g__unclassified_Ruminococcaceae; s__unclassified_Ruminococcaceae
OTU262	0.0	76.0	3.0	32.0	457.0	40.0	0.0	0.0	12.0	0.0	0.0	0.0	0.0	252.0	0.0	k__Bacteria; p__Firmicutes; c__Clostridia; o__Lachnospirales; f__Lachnospiraceae; g__Oribacterium; s__Oribacterium_sp._oral_taxon_078_str._F0262
OTU2620	0.0	0.0	0.0	0.0	0.0	4.0	0.0	1.0	1.0	0.0	22.0	0.0	4.0	0.0	0.0	k__Bacteria; p__Proteobacteria; c__Alphaproteobacteria; o__Rhodospirillales; f__unclassified_Rhodospirillales; g__uncultured_soil_bacterium; s__unclassified_Rhodospirillales
OTU2621	0.0	0.0	0.0	0.0	0.0	0.0	0.0	1.0	0.0	0.0	2.0	1.0	0.0	0.0	0.0	k__Bacteria; p__Firmicutes; c__Clostridia; o__Lachnospirales; f__Lachnospiraceae; g__Lachnospiraceae_NK4A136_group; s__unclassified_Lachnospiraceae_NK4A136_group
OTU2622	0.0	0.0	0.0	0.0	0.0	0.0	0.0	1.0	0.0	0.0	4.0	0.0	1.0	0.0	1.0	k__Bacteria; p__Cyanobacteria; c__Vampirivibrionia; o__Gastranaerophilales; f__Clostridium_sp._CAG_306; g__unclassified_Clostridium_sp._CAG_306; s__unclassified_Clostridium_sp._CAG_306
OTU2623	0.0	0.0	0.0	0.0	0.0	2.0	0.0	0.0	2.0	0.0	5.0	0.0	2.0	0.0	0.0	k__Bacteria; p__Firmicutes; c__Clostridia; o__Lachnospirales; f__Lachnospiraceae; g__unclassified_Lachnospiraceae; s__unclassified_Lachnospiraceae
OTU2624	0.0	0.0	0.0	0.0	0.0	0.0	0.0	0.0	2.0	0.0	5.0	1.0	2.0	0.0	0.0	k__Bacteria; p__Firmicutes; c__Clostridia; o__Oscillospirales; f__Ruminococcaceae; g__unclassified_Ruminococcaceae; s__unclassified_Ruminococcaceae
OTU2625	0.0	0.0	0.0	0.0	0.0	1.0	0.0	0.0	4.0	0.0	8.0	1.0	3.0	0.0	0.0	k__Bacteria; p__Firmicutes; c__Clostridia; o__Lachnospirales; f__Lachnospiraceae; g__unclassified_Lachnospiraceae; s__unclassified_Lachnospiraceae
OTU2626	0.0	0.0	0.0	0.0	0.0	1.0	0.0	1.0	0.0	0.0	2.0	0.0	1.0	0.0	0.0	k__Bacteria; p__Elusimicrobiota; c__Elusimicrobia; o__Elusimicrobiales; f__Elusimicrobiaceae; g__Elusimicrobium; s__Elusimicrobium_minutum
OTU2627	0.0	0.0	0.0	0.0	0.0	5.0	0.0	0.0	6.0	0.0	15.0	0.0	3.0	0.0	0.0	k__Bacteria; p__Actinobacteriota; c__Thermoleophilia; o__Solirubrobacterales; f__67_14; g__unclassified_67_14; s__unclassified_67_14
OTU2628	0.0	0.0	0.0	0.0	0.0	4.0	0.0	1.0	7.0	0.0	29.0	0.0	1.0	0.0	0.0	k__Bacteria; p__Myxococcota; c__Myxococcia; o__Myxococcales; f__Myxococcaceae; g__P3OB_42; s__unclassified_P3OB_42
OTU2629	0.0	0.0	0.0	0.0	0.0	3.0	0.0	0.0	3.0	0.0	12.0	0.0	3.0	0.0	0.0	k__Bacteria; p__Actinobacteriota; c__Acidimicrobiia; o__Microtrichales; f__Ilumatobacteraceae; g__unclassified_Ilumatobacteraceae; s__unclassified_Ilumatobacteraceae
OTU263	0.0	0.0	0.0	208.0	0.0	2.0	191.0	1.0	0.0	194.0	1.0	4.0	121.0	1.0	1.0	k__Bacteria; p__Actinobacteriota; c__Acidimicrobiia; o__Microtrichales; f__unclassified_Microtrichales; g__unclassified_Microtrichales; s__unclassified_Microtrichales
OTU2630	0.0	0.0	0.0	0.0	0.0	9.0	0.0	1.0	8.0	0.0	41.0	0.0	5.0	0.0	0.0	k__Bacteria; p__Proteobacteria; c__Alphaproteobacteria; o__Rhizobiales; f__Hyphomicrobiaceae; g__Pedomicrobium; s__Pedomicrobium_ferrugineum
OTU2631	0.0	0.0	0.0	0.0	0.0	7.0	0.0	2.0	9.0	0.0	13.0	0.0	2.0	0.0	0.0	k__Bacteria; p__Actinobacteriota; c__Thermoleophilia; o__Solirubrobacterales; f__67_14; g__unclassified_67_14; s__unclassified_67_14
[truncated: 2,805 more rows]
