# Supplementary material for: Surface Microbiome Profiling of Dental Elevators Using Third‐Generation Sequencing: Implications for Infection Control in Dental Practice
Source: Microbiologyopen. 2025 Dec 8;14(6):e70178. doi: 10.1002/mbo3.70178 (PMC12685768; doi:10.1002/mbo3.70178)
Supplement: Supplementary file 1 — customer_backup. [file MBO3-14-e70178-s001.zip › customer_backup/customer_backup/Abundance_dir/treat/treat.group]

sample	treat
M10	M10
M16	M16
M13	M13
M14	M14
M06	M06
M07	M07
M04	M04
M05	M05
M02	M02
M17	M17
M01	M01
M15	M15
M12	M12
M08	M08
M09	M09
