# Supplementary material for: Surface Microbiome Profiling of Dental Elevators Using Third‐Generation Sequencing: Implications for Infection Control in Dental Practice
Source: Microbiologyopen. 2025 Dec 8;14(6):e70178. doi: 10.1002/mbo3.70178 (PMC12685768; doi:10.1002/mbo3.70178)
Supplement: Supplementary file 1 — customer_backup. [file MBO3-14-e70178-s001.zip › customer_backup/customer_backup/alpha_diversity/alpha_diversity.xls]

Sample ID	Feature	ACE	Chao1	Simpson	Shannon	PD_whole_tree	Coverage
M01	1817	2024.9907	2089.1307	0.9857	8.3323	33.9929	0.9944
M02	1892	2223.4267	2239.5814	0.9816	7.9457	39.7359	0.9915
M04	1299	1425.2566	1593.2895	0.7410	5.1978	33.0268	0.9967
M05	1110	2352.8186	1807.5633	0.9511	6.0087	35.9677	0.9918
M06	491	812.6308	761.9474	0.9607	6.1059	27.3197	0.9973
M07	1780	2162.5146	2162.8044	0.9792	7.4378	37.9929	0.9905
M08	553	794.1742	770.6304	0.9541	6.2045	27.6606	0.9971
M09	953	1769.3150	1607.3590	0.9545	6.0746	37.3709	0.9947
M10	657	914.1525	933.8571	0.9244	5.8941	26.6106	0.9973
M12	2325	2756.2456	2770.2936	0.9825	8.0661	37.5010	0.9904
M13	618	1823.7549	1274.0959	0.9132	4.7518	24.5783	0.9954
M14	1365	1595.9135	1673.8991	0.9897	8.1264	40.5769	0.9956
M15	1682	1955.9117	2126.2739	0.9827	7.7541	41.6262	0.9932
M16	341	385.5889	422.6667	0.9306	5.4069	21.2801	0.9992
M17	1565	1649.7278	1697.8306	0.9810	8.0566	36.6775	0.9967
