# Supplementary material for: Surface Microbiome Profiling of Dental Elevators Using Third‐Generation Sequencing: Implications for Infection Control in Dental Practice
Source: Microbiologyopen. 2025 Dec 8;14(6):e70178. doi: 10.1002/mbo3.70178 (PMC12685768; doi:10.1002/mbo3.70178)
Supplement: Supplementary file 1 — customer_backup. [file MBO3-14-e70178-s001.zip › customer_backup/customer_backup/alpha_diversity/rarefaction_curve/allsample/allsample.rarefaction_curve_data.xls]

sample	numsampled	Value
M01	0	0
M01	250	151.216000
M01	500	252.484000
M01	750	333.134000
M01	1000	400.826000
M01	1250	459.824000
M01	1500	511.400000
M01	1750	557.190000
M01	2000	598.702000
M01	2250	636.798000
M01	2500	672.090000
M01	2750	705.110000
M01	3000	735.614000
M01	3250	764.464000
M01	3500	791.506000
M01	3750	817.460000
M01	4000	841.568000
M01	4250	864.264000
M01	4500	885.736000
M01	4750	906.510000
M01	5000	926.428000
M01	5250	945.398000
M01	5500	963.516000
M01	5750	980.932000
M01	6000	997.516000
M01	6250	1013.442000
M01	6500	1029.179000
M01	6750	1044.038000
M01	7000	1058.459000
M01	7250	1071.958000
M01	7500	1085.458000
M01	7750	1098.432000
M01	8000	1110.831000
M01	8250	1123.158000
M01	8500	1135.201000
M01	8750	1146.868000
M01	9000	1158.082000
M01	9250	1168.908000
M01	9500	1179.621000
M01	9750	1189.758000
M01	10000	1199.971000
M01	10250	1209.870000
M01	10500	1219.298000
M01	10750	1228.618000
M01	11000	1237.822000
M01	11250	1246.741000
M01	11500	1255.198000
M01	11750	1263.530000
M01	12000	1271.828000
M01	12250	1279.960000
M01	12500	1287.898000
M01	12750	1295.500000
M01	13000	1303.171000
M01	13250	1310.608000
M01	13500	1317.759000
M01	13750	1324.768000
M01	14000	1331.781000
M01	14250	1338.780000
M01	14500	1345.581000
M01	14750	1352.348000
M01	15000	1358.580000
M01	15250	1364.921000
M01	15500	1371.340000
M01	15750	1377.469000
M01	16000	1383.640000
M01	16250	1389.622000
M01	16500	1395.571000
M01	16750	1401.432000
M01	17000	1407.152000
M01	17250	1412.979000
M01	17500	1418.308000
M01	17750	1423.589000
M01	18000	1428.942000
M01	18250	1434.171000
M01	18500	1439.430000
M01	18750	1444.542000
M01	19000	1449.548000
M01	19250	1454.519000
M01	19500	1459.499000
M01	19750	1464.462000
M01	20000	1469.339000
M01	20250	1473.921000
M01	20500	1478.512000
M01	20750	1483.068000
M01	21000	1487.580000
M01	21250	1492.022000
M01	21500	1496.372000
M01	21750	1500.709000
M01	22000	1504.742000
M01	22250	1508.859000
M01	22500	1512.941000
M01	22750	1517.050000
M01	23000	1521.098000
M01	23250	1525.018000
M01	23500	1528.918000
M01	23750	1532.741000
M01	24000	1536.562000
M01	24250	1540.169000
M01	24500	1543.880000
M01	24750	1547.618000
M01	25000	1551.359000
M01	25250	1554.918000
M01	25500	1558.379000
M01	25750	1561.971000
M01	26000	1565.519000
M01	26250	1568.890000
M01	26500	1572.351000
M01	26750	1575.739000
M01	27000	1578.979000
M01	27250	1582.249000
M01	27500	1585.472000
M01	27750	1588.701000
M01	28000	1591.861000
M01	28250	1594.921000
M01	28500	1598.268000
M01	28750	1601.451000
M01	29000	1604.538000
M01	29250	1607.530000
M01	29500	1610.410000
M01	29750	1613.368000
M01	30000	1616.209000
M01	30250	1619.149000
M01	30500	1621.961000
M01	30750	1624.818000
M01	31000	1627.582000
M01	31250	1630.200000
M01	31500	1633.001000
M01	31750	1635.742000
M01	32000	1638.641000
M01	32250	1641.408000
M01	32500	1644.091000
M01	32750	1646.630000
M01	33000	1649.248000
M01	33250	1651.728000
M01	33500	1654.201000
M01	33750	1656.652000
M01	34000	1659.062000
M01	34250	1661.440000
M01	34500	1663.930000
M01	34750	1666.280000
M01	35000	1668.620000
M01	35250	1670.922000
M01	35500	1673.348000
M01	35750	1675.741000
M01	36000	1678.120000
M01	36250	1680.442000
M01	36500	1682.670000
M01	36750	1684.898000
M01	37000	1687.130000
M01	37250	1689.308000
M01	37500	1691.490000
M01	37750	1693.631000
M01	38000	1695.809000
M01	38250	1698.022000
M01	38500	1700.288000
M01	38750	1702.340000
M01	39000	1704.430000
M01	39250	1706.478000
M01	39500	1708.531000
M01	39750	1710.621000
M01	40000	1712.581000
M01	40250	1714.682000
M01	40500	1716.648000
M01	40750	1718.672000
M01	41000	1720.682000
M01	41250	1722.719000
M01	41500	1724.692000
M01	41750	1726.639000
M01	42000	1728.648000
M01	42250	1730.598000
M01	42500	1732.440000
M01	42750	1734.342000
M01	43000	1736.179000
M01	43250	1737.972000
M01	43500	1739.771000
M01	43750	1741.519000
M01	44000	1743.360000
M01	44250	1745.129000
M01	44500	1746.931000
M01	44750	1748.732000
M01	45000	1750.460000
M01	45250	1752.280000
M01	45500	1754.041000
M01	45750	1755.830000
M01	46000	1757.631000
M01	46250	1759.408000
M01	46500	1761.108000
M01	46750	1762.742000
M01	47000	1764.531000
M01	47250	1766.252000
M01	47500	1767.979000
M01	47750	1769.701000
M01	48000	1771.322000
M01	48250	1772.999000
M01	48500	1774.682000
M01	48750	1776.382000
M01	49000	1777.991000
M01	49250	1779.749000
M01	49500	1781.329000
M01	49750	1782.912000
M01	50000	1784.461000
M01	50250	1786.091000
M01	50500	1787.659000
M01	50750	1789.270000
M01	51000	1790.901000
M01	51250	1792.382000
M01	51500	1793.911000
M01	51750	1795.471000
M01	52000	1796.952000
M01	52250	1798.468000
M01	52500	1800.111000
M01	52750	1801.519000
M01	53000	1802.952000
M01	53250	1804.408000
M01	53500	1805.868000
M01	53750	1807.229000
M01	54000	1808.590000
M01	54250	1810.030000
M01	54500	1811.501000
M01	54750	1812.928000
M01	55000	1814.292000
M01	55250	1815.661000
M02	0	0
M02	250	136.624000
M02	500	223.042000
M02	750	292.322000
M02	1000	351.714000
M02	1250	404.278000
M02	1500	451.068000
M02	1750	493.832000
M02	2000	532.592000
M02	2250	568.682000
M02	2500	602.528000
M02	2750	634.098000
M02	3000	663.814000
M02	3250	691.756000
M02	3500	718.214000
M02	3750	743.496000
M02	4000	768.218000
M02	4250	791.652000
M02	4500	813.746000
M02	4750	835.038000
M02	5000	855.586000
M02	5250	875.372000
M02	5500	894.434000
M02	5750	912.654000
M02	6000	930.352000
M02	6250	947.650000
M02	6500	964.498000
M02	6750	980.734000
M02	7000	996.568000
M02	7250	1012.031000
M02	7500	1026.551000
M02	7750	1041.121000
M02	8000	1055.362000
M02	8250	1069.168000
M02	8500	1082.582000
M02	8750	1095.598000
M02	9000	1108.150000
M02	9250	1120.561000
M02	9500	1132.538000
M02	9750	1144.302000
M02	10000	1155.868000
M02	10250	1167.371000
M02	10500	1178.372000
M02	10750	1189.220000
M02	11000	1199.711000
M02	11250	1210.100000
M02	11500	1220.012000
M02	11750	1229.902000
M02	12000	1239.602000
M02	12250	1249.292000
M02	12500	1258.640000
M02	12750	1268.000000
M02	13000	1277.152000
M02	13250	1285.999000
M02	13500	1294.590000
M02	13750	1303.049000
M02	14000	1311.599000
M02	14250	1319.982000
M02	14500	1328.028000
M02	14750	1336.089000
M02	15000	1344.100000
M02	15250	1352.161000
M02	15500	1359.769000
M02	15750	1367.388000
M02	16000	1374.882000
M02	16250	1382.272000
M02	16500	1389.558000
M02	16750	1396.692000
M02	17000	1403.510000
M02	17250	1410.251000
M02	17500	1416.881000
M02	17750	1423.568000
M02	18000	1430.028000
M02	18250	1436.461000
M02	18500	1442.811000
M02	18750	1449.168000
M02	19000	1455.331000
M02	19250	1461.451000
M02	19500	1467.508000
M02	19750	1473.682000
M02	20000	1479.361000
M02	20250	1485.162000
M02	20500	1490.931000
M02	20750	1496.542000
M02	21000	1502.391000
M02	21250	1507.898000
M02	21500	1513.370000
M02	21750	1519.019000
M02	22000	1524.269000
M02	22250	1529.481000
M02	22500	1534.709000
M02	22750	1539.792000
M02	23000	1544.962000
M02	23250	1550.079000
M02	23500	1554.969000
M02	23750	1559.852000
M02	24000	1564.651000
M02	24250	1569.562000
M02	24500	1574.321000
M02	24750	1579.069000
M02	25000	1583.852000
M02	25250	1588.508000
M02	25500	1593.191000
M02	25750	1597.710000
M02	26000	1602.181000
M02	26250	1606.569000
M02	26500	1610.972000
M02	26750	1615.230000
M02	27000	1619.459000
M02	27250	1623.789000
M02	27500	1627.892000
M02	27750	1632.102000
M02	28000	1636.290000
M02	28250	1640.571000
M02	28500	1644.738000
M02	28750	1648.671000
M02	29000	1652.690000
M02	29250	1656.730000
M02	29500	1660.671000
M02	29750	1664.680000
M02	30000	1668.521000
M02	30250	1672.402000
M02	30500	1676.052000
M02	30750	1679.760000
M02	31000	1683.491000
M02	31250	1687.162000
M02	31500	1690.851000
M02	31750	1694.379000
M02	32000	1697.931000
M02	32250	1701.398000
M02	32500	1705.030000
M02	32750	1708.589000
M02	33000	1712.099000
M02	33250	1715.442000
M02	33500	1718.760000
M02	33750	1722.158000
M02	34000	1725.429000
M02	34250	1728.800000
M02	34500	1732.110000
M02	34750	1735.448000
M02	35000	1738.772000
M02	35250	1741.989000
M02	35500	1745.238000
M02	35750	1748.398000
M02	36000	1751.618000
M02	36250	1754.748000
M02	36500	1757.732000
M02	36750	1760.892000
M02	37000	1763.948000
M02	37250	1766.880000
M02	37500	1769.882000
M02	37750	1772.871000
M02	38000	1775.848000
M02	38250	1778.689000
M02	38500	1781.702000
M02	38750	1784.549000
M02	39000	1787.560000
M02	39250	1790.391000
M02	39500	1793.278000
M02	39750	1795.989000
M02	40000	1798.570000
M02	40250	1801.430000
M02	40500	1804.270000
M02	40750	1806.899000
M02	41000	1809.592000
M02	41250	1812.202000
M02	41500	1814.779000
M02	41750	1817.422000
M02	42000	1820.071000
M02	42250	1822.670000
M02	42500	1825.308000
M02	42750	1827.770000
M02	43000	1830.279000
M02	43250	1832.868000
M02	43500	1835.312000
M02	43750	1837.802000
M02	44000	1840.280000
M02	44250	1842.869000
M02	44500	1845.280000
M02	44750	1847.751000
M02	45000	1850.230000
M02	45250	1852.602000
M02	45500	1854.988000
M02	45750	1857.352000
M02	46000	1859.638000
M02	46250	1861.902000
M02	46500	1864.229000
M02	46750	1866.599000
M02	47000	1868.969000
M02	47250	1871.121000
M02	47500	1873.440000
M02	47750	1875.692000
M02	48000	1877.930000
M02	48250	1880.141000
M02	48500	1882.292000
M02	48750	1884.471000
M02	49000	1886.639000
M02	49250	1888.821000
M02	49500	1890.901000
M04	0	0
M04	250	93.566000
M04	500	157.818000
M04	750	210.372000
M04	1000	255.612000
M04	1250	295.970000
M04	1500	332.694000
M04	1750	365.762000
M04	2000	396.556000
M04	2250	424.816000
M04	2500	450.982000
M04	2750	475.518000
M04	3000	498.800000
M04	3250	520.810000
M04	3500	540.940000
M04	3750	560.562000
M04	4000	579.086000
M04	4250	596.598000
M04	4500	613.212000
M04	4750	629.274000
M04	5000	644.426000
M04	5250	659.068000
M04	5500	672.870000
M04	5750	686.330000
M04	6000	699.084000
M04	6250	711.664000
M04	6500	723.834000
M04	6750	735.372000
M04	7000	746.250000
M04	7250	756.828000
M04	7500	767.032000
M04	7750	777.142000
M04	8000	786.578000
M04	8250	796.030000
M04	8500	805.056000
M04	8750	813.620000
M04	9000	822.122000
M04	9250	830.360000
M04	9500	838.418000
M04	9750	846.038000
M04	10000	853.838000
M04	10250	861.106000
M04	10500	868.140000
M04	10750	875.154000
M04	11000	881.908000
M04	11250	888.520000
M04	11500	894.768000
M04	11750	900.934000
M04	12000	906.864000
M04	12250	912.752000
M04	12500	918.544000
M04	12750	924.066000
M04	13000	929.648000
M04	13250	935.104000
M04	13500	940.312000
M04	13750	945.460000
M04	14000	950.462000
M04	14250	955.226000
M04	14500	960.034000
M04	14750	964.758000
M04	15000	969.388000
M04	15250	973.894000
M04	15500	978.088000
M04	15750	982.400000
M04	16000	986.742000
M04	16250	990.834000
M04	16500	994.790000
M04	16750	998.720000
M04	17000	1002.558000
M04	17250	1006.258000
M04	17500	1010.178000
M04	17750	1013.902000
M04	18000	1017.568000
M04	18250	1021.102000
M04	18500	1024.532000
M04	18750	1027.938000
M04	19000	1031.378000
M04	19250	1034.638000
M04	19500	1037.982000
M04	19750	1041.080000
M04	20000	1044.198000
M04	20250	1047.218000
M04	20500	1050.189000
M04	20750	1053.142000
M04	21000	1056.071000
M04	21250	1059.008000
M04	21500	1061.998000
M04	21750	1064.730000
M04	22000	1067.561000
M04	22250	1070.400000
M04	22500	1073.051000
M04	22750	1075.819000
M04	23000	1078.462000
M04	23250	1081.011000
M04	23500	1083.508000
M04	23750	1085.982000
M04	24000	1088.430000
M04	24250	1090.789000
M04	24500	1093.261000
M04	24750	1095.668000
M04	25000	1097.958000
M04	25250	1100.200000
M04	25500	1102.541000
M04	25750	1104.780000
M04	26000	1106.939000
M04	26250	1109.138000
M04	26500	1111.221000
M04	26750	1113.339000
M04	27000	1115.538000
M04	27250	1117.540000
M04	27500	1119.558000
M04	27750	1121.570000
M04	28000	1123.481000
M04	28250	1125.551000
M04	28500	1127.580000
M04	28750	1129.461000
M04	29000	1131.420000
M04	29250	1133.281000
M04	29500	1135.188000
M04	29750	1136.989000
M04	30000	1138.811000
M04	30250	1140.670000
M04	30500	1142.491000
M04	30750	1144.258000
M04	31000	1145.939000
M04	31250	1147.802000
M04	31500	1149.410000
M04	31750	1151.148000
M04	32000	1152.848000
M04	32250	1154.422000
M04	32500	1156.079000
M04	32750	1157.811000
M04	33000	1159.371000
M04	33250	1161.030000
M04	33500	1162.572000
M04	33750	1164.131000
M04	34000	1165.711000
M04	34250	1167.278000
M04	34500	1168.911000
M04	34750	1170.452000
M04	35000	1172.088000
M04	35250	1173.550000
M04	35500	1175.120000
M04	35750	1176.588000
M04	36000	1178.051000
M04	36250	1179.560000
M04	36500	1180.931000
M04	36750	1182.279000
M04	37000	1183.788000
M04	37250	1185.102000
M04	37500	1186.439000
M04	37750	1187.782000
M04	38000	1189.180000
M04	38250	1190.611000
M04	38500	1191.979000
M04	38750	1193.401000
M04	39000	1194.790000
M04	39250	1196.170000
M04	39500	1197.510000
M04	39750	1198.769000
M04	40000	1200.050000
M04	40250	1201.268000
M04	40500	1202.539000
M04	40750	1203.732000
M04	41000	1205.041000
M04	41250	1206.370000
M04	41500	1207.671000
M04	41750	1208.958000
M04	42000	1210.171000
M04	42250	1211.329000
M04	42500	1212.600000
M04	42750	1213.820000
M04	43000	1214.959000
M04	43250	1216.188000
M04	43500	1217.421000
M04	43750	1218.592000
M04	44000	1219.700000
M04	44250	1220.851000
M04	44500	1221.938000
M04	44750	1222.989000
M04	45000	1224.061000
M04	45250	1225.251000
M04	45500	1226.431000
M04	45750	1227.602000
M04	46000	1228.738000
M04	46250	1229.830000
M04	46500	1230.869000
M04	46750	1231.982000
M04	47000	1233.091000
M04	47250	1234.148000
M04	47500	1235.132000
M04	47750	1236.179000
M04	48000	1237.218000
M04	48250	1238.320000
M04	48500	1239.361000
M04	48750	1240.458000
M04	49000	1241.462000
M04	49250	1242.520000
M04	49500	1243.551000
M04	49750	1244.621000
M04	50000	1245.660000
M04	50250	1246.650000
M04	50500	1247.598000
M04	50750	1248.568000
M04	51000	1249.480000
M04	51250	1250.469000
M04	51500	1251.461000
M04	51750	1252.428000
M04	52000	1253.470000
M04	52250	1254.461000
M04	52500	1255.420000
M04	52750	1256.382000
M04	53000	1257.358000
M04	53250	1258.359000
M04	53500	1259.309000
M04	53750	1260.239000
M04	54000	1261.138000
M04	54250	1261.970000
M04	54500	1262.949000
M04	54750	1263.801000
M04	55000	1264.809000
M04	55250	1265.660000
M04	55500	1266.581000
M04	55750	1267.559000
M04	56000	1268.452000
M04	56250	1269.411000
M04	56500	1270.342000
M04	56750	1271.250000
M04	57000	1272.122000
M04	57250	1272.961000
M04	57500	1273.838000
M04	57750	1274.700000
M04	58000	1275.558000
M04	58250	1276.449000
M04	58500	1277.378000
M04	58750	1278.299000
M04	59000	1279.158000
M04	59250	1280.050000
M04	59500	1280.951000
M04	59750	1281.799000
M04	60000	1282.698000
M04	60250	1283.559000
M04	60500	1284.439000
M04	60750	1285.351000
M04	61000	1286.202000
M04	61250	1287.052000
M04	61500	1287.939000
M04	61750	1288.679000
M04	62000	1289.521000
M04	62250	1290.408000
M04	62500	1291.312000
M04	62750	1292.191000
M04	63000	1292.992000
M04	63250	1293.810000
M04	63500	1294.649000
M04	63750	1295.508000
M04	64000	1296.320000
M04	64250	1297.131000
M04	64500	1297.958000
M04	64750	1298.791000
M05	0	0
M05	250	80.662000
M05	500	118.932000
M05	750	148.002000
M05	1000	172.326000
M05	1250	193.086000
M05	1500	211.876000
M05	1750	228.758000
M05	2000	244.096000
M05	2250	258.392000
M05	2500	271.796000
M05	2750	284.494000
M05	3000	296.426000
M05	3250	307.708000
M05	3500	318.518000
M05	3750	328.918000
M05	4000	338.814000
M05	4250	348.314000
M05	4500	357.436000
M05	4750	366.606000
M05	5000	375.244000
M05	5250	383.590000
M05	5500	391.916000
M05	5750	399.930000
M05	6000	407.932000
M05	6250	415.552000
M05	6500	422.880000
M05	6750	430.408000
M05	7000	437.630000
M05	7250	444.620000
M05	7500	451.684000
M05	7750	458.320000
M05	8000	464.656000
M05	8250	471.272000
M05	8500	477.656000
M05	8750	484.004000
M05	9000	490.074000
M05	9250	496.004000
M05	9500	501.910000
M05	9750	507.730000
M05	10000	513.538000
M05	10250	519.246000
M05	10500	524.960000
M05	10750	530.534000
M05	11000	536.016000
M05	11250	541.286000
M05	11500	546.642000
M05	11750	551.878000
M05	12000	557.146000
M05	12250	562.168000
M05	12500	567.356000
M05	12750	572.374000
M05	13000	577.196000
M05	13250	582.122000
M05	13500	587.066000
M05	13750	592.118000
M05	14000	596.758000
M05	14250	601.428000
M05	14500	606.240000
M05	14750	610.972000
M05	15000	615.474000
M05	15250	620.050000
M05	15500	624.642000
M05	15750	629.246000
M05	16000	633.810000
M05	16250	638.098000
M05	16500	642.542000
M05	16750	646.830000
M05	17000	651.166000
M05	17250	655.524000
M05	17500	659.782000
M05	17750	663.888000
M05	18000	668.048000
M05	18250	672.052000
M05	18500	676.278000
M05	18750	680.262000
M05	19000	684.246000
M05	19250	688.242000
M05	19500	692.294000
M05	19750	696.270000
M05	20000	699.984000
M05	20250	703.928000
M05	20500	707.600000
M05	20750	711.632000
M05	21000	715.374000
M05	21250	719.118000
M05	21500	723.048000
M05	21750	726.754000
M05	22000	730.420000
M05	22250	734.030000
M05	22500	737.742000
M05	22750	741.234000
M05	23000	744.896000
M05	23250	748.674000
M05	23500	752.258000
M05	23750	755.812000
M05	24000	759.278000
M05	24250	762.654000
M05	24500	766.146000
M05	24750	769.688000
M05	25000	772.970000
M05	25250	776.396000
M05	25500	779.960000
M05	25750	783.220000
M05	26000	786.436000
M05	26250	789.858000
M05	26500	793.264000
M05	26750	796.656000
M05	27000	799.802000
M05	27250	803.140000
M05	27500	806.476000
M05	27750	809.664000
M05	28000	812.764000
M05	28250	815.974000
M05	28500	819.168000
M05	28750	822.268000
M05	29000	825.438000
M05	29250	828.668000
M05	29500	831.772000
M05	29750	834.860000
M05	30000	837.894000
M05	30250	840.924000
M05	30500	844.064000
M05	30750	846.998000
M05	31000	850.026000
M05	31250	853.000000
M05	31500	856.024000
M05	31750	858.916000
M05	32000	861.860000
M05	32250	864.794000
M05	32500	867.774000
M05	32750	870.632000
M05	33000	873.644000
M05	33250	876.576000
M05	33500	879.318000
M05	33750	882.348000
M05	34000	885.218000
M05	34250	888.112000
M05	34500	890.974000
M05	34750	893.834000
M05	35000	896.564000
M05	35250	899.284000
M05	35500	902.036000
M05	35750	904.780000
M05	36000	907.634000
M05	36250	910.422000
M05	36500	913.212000
M05	36750	915.922000
M05	37000	918.654000
M05	37250	921.338000
M05	37500	924.092000
M05	37750	926.846000
M05	38000	929.574000
M05	38250	932.278000
M05	38500	935.022000
M05	38750	937.632000
M05	39000	940.228000
M05	39250	942.844000
M05	39500	945.524000
M05	39750	948.210000
M05	40000	950.916000
M05	40250	953.480000
M05	40500	956.104000
M05	40750	958.580000
M05	41000	961.158000
M05	41250	963.744000
M05	41500	966.300000
M05	41750	968.816000
M05	42000	971.334000
M05	42250	973.834000
M05	42500	976.328000
M05	42750	978.820000
M05	43000	981.318000
M05	43250	983.588000
M05	43500	985.960000
M05	43750	988.394000
M05	44000	990.824000
M05	44250	993.320000
M05	44500	995.690000
M05	44750	998.102000
M05	45000	1000.491000
M05	45250	1002.859000
M05	45500	1005.188000
M05	45750	1007.528000
M05	46000	1009.851000
M05	46250	1012.152000
M05	46500	1014.469000
M05	46750	1016.708000
M05	47000	1019.100000
M05	47250	1021.459000
M05	47500	1023.810000
M05	47750	1026.091000
M05	48000	1028.449000
M05	48250	1030.709000
M05	48500	1033.041000
M05	48750	1035.318000
M05	49000	1037.528000
M05	49250	1039.778000
M05	49500	1042.191000
M05	49750	1044.540000
M05	50000	1046.629000
M05	50250	1048.931000
M05	50500	1051.161000
M05	50750	1053.392000
M05	51000	1055.561000
M05	51250	1057.851000
M05	51500	1059.958000
M05	51750	1062.182000
M05	52000	1064.490000
M05	52250	1066.662000
M05	52500	1068.739000
M05	52750	1070.822000
M05	53000	1073.022000
M05	53250	1075.189000
M05	53500	1077.290000
M05	53750	1079.521000
M05	54000	1081.508000
M05	54250	1083.689000
M05	54500	1085.801000
M05	54750	1087.979000
M05	55000	1090.022000
M05	55250	1092.200000
M05	55500	1094.432000
M05	55750	1096.599000
M05	56000	1098.538000
M05	56250	1100.571000
M05	56500	1102.650000
M05	56750	1104.748000
M05	57000	1106.861000
M05	57250	1108.831000
M06	0	0
M06	250	84.278000
M06	500	115.794000
M06	750	136.918000
M06	1000	152.876000
M06	1250	165.780000
M06	1500	176.950000
M06	1750	186.660000
M06	2000	195.238000
M06	2250	202.892000
M06	2500	209.808000
M06	2750	216.144000
M06	3000	222.050000
M06	3250	227.532000
M06	3500	232.800000
M06	3750	237.730000
M06	4000	242.298000
M06	4250	246.652000
M06	4500	250.854000
M06	4750	254.720000
M06	5000	258.588000
M06	5250	262.344000
M06	5500	265.722000
M06	5750	269.082000
M06	6000	272.300000
M06	6250	275.582000
M06	6500	278.676000
M06	6750	281.584000
M06	7000	284.508000
M06	7250	287.242000
M06	7500	289.808000
M06	7750	292.464000
M06	8000	294.974000
M06	8250	297.492000
M06	8500	300.014000
M06	8750	302.374000
M06	9000	304.592000
M06	9250	306.796000
M06	9500	308.968000
M06	9750	311.066000
M06	10000	313.268000
M06	10250	315.354000
M06	10500	317.384000
M06	10750	319.400000
M06	11000	321.348000
M06	11250	323.324000
M06	11500	325.200000
M06	11750	327.136000
M06	12000	328.984000
M06	12250	330.760000
M06	12500	332.540000
M06	12750	334.296000
M06	13000	335.958000
M06	13250	337.672000
M06	13500	339.336000
M06	13750	340.968000
M06	14000	342.490000
M06	14250	344.030000
M06	14500	345.628000
M06	14750	347.140000
M06	15000	348.662000
M06	15250	350.148000
M06	15500	351.722000
M06	15750	353.194000
M06	16000	354.696000
M06	16250	356.184000
M06	16500	357.526000
M06	16750	358.948000
M06	17000	360.334000
M06	17250	361.718000
M06	17500	363.174000
M06	17750	364.518000
M06	18000	365.738000
M06	18250	367.012000
M06	18500	368.364000
M06	18750	369.536000
M06	19000	370.876000
M06	19250	372.190000
M06	19500	373.400000
M06	19750	374.628000
M06	20000	375.914000
M06	20250	377.152000
M06	20500	378.390000
M06	20750	379.600000
M06	21000	380.790000
M06	21250	381.938000
M06	21500	383.112000
M06	21750	384.220000
M06	22000	385.274000
M06	22250	386.454000
M06	22500	387.524000
M06	22750	388.668000
M06	23000	389.894000
M06	23250	390.982000
M06	23500	392.098000
M06	23750	393.210000
M06	24000	394.300000
M06	24250	395.428000
M06	24500	396.522000
M06	24750	397.632000
M06	25000	398.644000
M06	25250	399.722000
M06	25500	400.732000
M06	25750	401.820000
M06	26000	402.902000
M06	26250	403.988000
M06	26500	404.966000
M06	26750	406.006000
M06	27000	407.008000
M06	27250	408.066000
M06	27500	409.010000
M06	27750	410.010000
M06	28000	410.924000
M06	28250	411.886000
M06	28500	412.806000
M06	28750	413.752000
M06	29000	414.740000
M06	29250	415.622000
M06	29500	416.584000
M06	29750	417.574000
M06	30000	418.532000
M06	30250	419.420000
M06	30500	420.310000
M06	30750	421.200000
M06	31000	422.060000
M06	31250	423.002000
M06	31500	423.936000
M06	31750	424.828000
M06	32000	425.682000
M06	32250	426.502000
M06	32500	427.384000
M06	32750	428.324000
M06	33000	429.232000
M06	33250	430.120000
M06	33500	431.054000
M06	33750	431.836000
M06	34000	432.698000
M06	34250	433.532000
M06	34500	434.356000
M06	34750	435.118000
M06	35000	436.008000
M06	35250	436.850000
M06	35500	437.728000
M06	35750	438.570000
M06	36000	439.422000
M06	36250	440.222000
M06	36500	441.158000
M06	36750	441.984000
M06	37000	442.828000
M06	37250	443.636000
M06	37500	444.480000
M06	37750	445.386000
M06	38000	446.210000
M06	38250	447.074000
M06	38500	447.850000
M06	38750	448.632000
M06	39000	449.390000
M06	39250	450.174000
M06	39500	450.934000
M06	39750	451.716000
M06	40000	452.478000
M06	40250	453.260000
M06	40500	453.958000
M06	40750	454.776000
M06	41000	455.546000
M06	41250	456.314000
M06	41500	457.000000
M06	41750	457.786000
M06	42000	458.560000
M06	42250	459.354000
M06	42500	460.080000
M06	42750	460.826000
M06	43000	461.558000
M06	43250	462.290000
M06	43500	463.020000
M06	43750	463.808000
M06	44000	464.574000
M06	44250	465.290000
M06	44500	466.056000
M06	44750	466.796000
M06	45000	467.512000
M06	45250	468.274000
M06	45500	468.940000
M06	45750	469.640000
M06	46000	470.442000
M06	46250	471.150000
M06	46500	471.880000
M06	46750	472.640000
M06	47000	473.386000
M06	47250	474.056000
M06	47500	474.786000
M06	47750	475.516000
M06	48000	476.226000
M06	48250	476.968000
M06	48500	477.756000
M06	48750	478.506000
M06	49000	479.192000
M06	49250	479.850000
M06	49500	480.558000
M06	49750	481.254000
M06	50000	481.934000
M06	50250	482.646000
M06	50500	483.338000
M06	50750	484.106000
M06	51000	484.800000
M06	51250	485.512000
M06	51500	486.180000
M06	51750	486.912000
M06	52000	487.608000
M06	52250	488.380000
M06	52500	489.074000
M06	52750	489.794000
M06	53000	490.446000
M07	0	0
M07	250	117.860000
M07	500	190.062000
M07	750	248.590000
M07	1000	299.102000
M07	1250	343.824000
M07	1500	384.512000
M07	1750	422.118000
M07	2000	456.798000
M07	2250	489.318000
M07	2500	519.452000
M07	2750	548.130000
M07	3000	575.026000
M07	3250	600.514000
M07	3500	625.200000
M07	3750	648.574000
M07	4000	671.084000
M07	4250	692.214000
M07	4500	713.012000
M07	4750	732.966000
M07	5000	752.418000
M07	5250	771.392000
M07	5500	789.404000
M07	5750	806.720000
M07	6000	823.556000
M07	6250	839.922000
M07	6500	855.752000
M07	6750	871.386000
M07	7000	886.206000
M07	7250	900.752000
M07	7500	914.962000
M07	7750	928.830000
M07	8000	942.290000
M07	8250	955.436000
M07	8500	968.498000
M07	8750	981.300000
M07	9000	993.764000
M07	9250	1005.709000
M07	9500	1017.722000
M07	9750	1029.471000
M07	10000	1040.732000
M07	10250	1051.988000
M07	10500	1062.848000
M07	10750	1073.189000
M07	11000	1083.368000
M07	11250	1093.582000
M07	11500	1103.451000
M07	11750	1113.410000
M07	12000	1123.078000
M07	12250	1132.490000
M07	12500	1141.941000
M07	12750	1151.160000
M07	13000	1160.290000
M07	13250	1169.070000
M07	13500	1177.892000
M07	13750	1186.422000
M07	14000	1194.822000
M07	14250	1203.092000
M07	14500	1211.241000
M07	14750	1219.612000
M07	15000	1227.478000
M07	15250	1235.348000
M07	15500	1242.749000
M07	15750	1250.320000
M07	16000	1257.739000
M07	16250	1265.051000
M07	16500	1272.291000
M07	16750	1279.628000
M07	17000	1286.902000
M07	17250	1293.911000
M07	17500	1300.730000
M07	17750	1307.321000
M07	18000	1314.042000
M07	18250	1320.671000
M07	18500	1327.181000
M07	18750	1333.808000
M07	19000	1340.172000
M07	19250	1346.471000
M07	19500	1352.482000
M07	19750	1358.560000
M07	20000	1364.742000
M07	20250	1370.590000
M07	20500	1376.570000
M07	20750	1382.318000
M07	21000	1388.271000
M07	21250	1393.991000
M07	21500	1399.682000
M07	21750	1405.171000
M07	22000	1410.672000
M07	22250	1416.198000
M07	22500	1421.600000
M07	22750	1426.882000
M07	23000	1432.088000
M07	23250	1437.192000
M07	23500	1442.220000
M07	23750	1447.438000
M07	24000	1452.600000
M07	24250	1457.481000
M07	24500	1462.262000
M07	24750	1467.248000
M07	25000	1472.059000
M07	25250	1477.081000
M07	25500	1481.938000
M07	25750	1486.810000
M07	26000	1491.509000
M07	26250	1496.251000
M07	26500	1500.792000
M07	26750	1505.421000
M07	27000	1509.908000
M07	27250	1514.351000
M07	27500	1518.748000
M07	27750	1523.112000
M07	28000	1527.378000
M07	28250	1531.548000
M07	28500	1535.720000
M07	28750	1539.952000
M07	29000	1544.182000
M07	29250	1548.398000
M07	29500	1552.540000
M07	29750	1556.550000
M07	30000	1560.739000
M07	30250	1564.810000
M07	30500	1568.762000
M07	30750	1572.710000
M07	31000	1576.469000
M07	31250	1580.161000
M07	31500	1583.971000
M07	31750	1587.728000
M07	32000	1591.559000
M07	32250	1595.419000
M07	32500	1599.129000
M07	32750	1602.719000
M07	33000	1606.382000
M07	33250	1609.970000
M07	33500	1613.549000
M07	33750	1617.059000
M07	34000	1620.668000
M07	34250	1624.218000
M07	34500	1627.471000
M07	34750	1630.782000
M07	35000	1634.161000
M07	35250	1637.532000
M07	35500	1640.910000
M07	35750	1644.301000
M07	36000	1647.642000
M07	36250	1650.879000
M07	36500	1654.162000
M07	36750	1657.361000
M07	37000	1660.560000
M07	37250	1663.962000
M07	37500	1667.131000
M07	37750	1670.302000
M07	38000	1673.429000
M07	38250	1676.560000
M07	38500	1679.652000
M07	38750	1682.748000
M07	39000	1685.720000
M07	39250	1688.671000
M07	39500	1691.722000
M07	39750	1694.751000
M07	40000	1697.632000
M07	40250	1700.608000
M07	40500	1703.542000
M07	40750	1706.458000
M07	41000	1709.258000
M07	41250	1712.250000
M07	41500	1715.088000
M07	41750	1717.832000
M07	42000	1720.558000
M07	42250	1723.339000
M07	42500	1726.138000
M07	42750	1728.948000
M07	43000	1731.670000
M07	43250	1734.379000
M07	43500	1737.030000
M07	43750	1739.788000
M07	44000	1742.471000
M07	44250	1745.032000
M07	44500	1747.628000
M07	44750	1750.301000
M07	45000	1752.921000
M07	45250	1755.422000
M07	45500	1758.021000
M07	45750	1760.562000
M07	46000	1763.031000
M07	46250	1765.508000
M07	46500	1768.032000
M07	46750	1770.349000
M07	47000	1772.742000
M07	47250	1775.108000
M07	47500	1777.520000
M07	47750	1779.948000
M08	0	0
M08	250	90.302000
M08	500	129.184000
M08	750	155.742000
M08	1000	176.078000
M08	1250	192.432000
M08	1500	205.952000
M08	1750	218.166000
M08	2000	228.630000
M08	2250	237.934000
M08	2500	246.346000
M08	2750	254.268000
M08	3000	261.388000
M08	3250	267.876000
M08	3500	274.170000
M08	3750	279.904000
M08	4000	285.556000
M08	4250	290.810000
M08	4500	295.664000
M08	4750	300.288000
M08	5000	305.000000
M08	5250	309.242000
M08	5500	313.334000
M08	5750	317.310000
M08	6000	321.152000
M08	6250	324.912000
M08	6500	328.468000
M08	6750	331.870000
M08	7000	335.194000
M08	7250	338.548000
M08	7500	341.718000
M08	7750	344.812000
M08	8000	347.872000
M08	8250	350.906000
M08	8500	353.896000
M08	8750	356.762000
M08	9000	359.470000
M08	9250	362.148000
M08	9500	364.608000
M08	9750	367.268000
M08	10000	369.804000
M08	10250	372.202000
M08	10500	374.622000
M08	10750	377.044000
M08	11000	379.388000
M08	11250	381.664000
M08	11500	383.892000
M08	11750	386.048000
M08	12000	388.160000
M08	12250	390.238000
M08	12500	392.348000
M08	12750	394.406000
M08	13000	396.450000
M08	13250	398.378000
M08	13500	400.304000
M08	13750	402.318000
M08	14000	404.308000
M08	14250	406.154000
M08	14500	407.948000
M08	14750	409.732000
M08	15000	411.610000
M08	15250	413.398000
M08	15500	415.272000
M08	15750	416.924000
M08	16000	418.624000
M08	16250	420.288000
M08	16500	421.990000
M08	16750	423.536000
M08	17000	425.100000
M08	17250	426.692000
M08	17500	428.320000
M08	17750	429.848000
M08	18000	431.356000
M08	18250	432.946000
M08	18500	434.492000
M08	18750	435.954000
M08	19000	437.394000
M08	19250	438.876000
M08	19500	440.352000
M08	19750	441.774000
M08	20000	443.154000
M08	20250	444.586000
M08	20500	445.934000
M08	20750	447.332000
M08	21000	448.614000
M08	21250	450.080000
M08	21500	451.368000
M08	21750	452.714000
M08	22000	453.970000
M08	22250	455.192000
M08	22500	456.528000
M08	22750	457.756000
M08	23000	459.038000
M08	23250	460.324000
M08	23500	461.576000
M08	23750	462.804000
M08	24000	463.914000
M08	24250	465.170000
M08	24500	466.360000
M08	24750	467.522000
M08	25000	468.696000
M08	25250	469.904000
M08	25500	471.134000
M08	25750	472.286000
M08	26000	473.460000
M08	26250	474.584000
M08	26500	475.700000
M08	26750	476.780000
M08	27000	477.800000
M08	27250	478.884000
M08	27500	480.004000
M08	27750	481.078000
M08	28000	482.056000
M08	28250	483.174000
M08	28500	484.178000
M08	28750	485.180000
M08	29000	486.230000
M08	29250	487.296000
M08	29500	488.358000
M08	29750	489.364000
M08	30000	490.378000
M08	30250	491.372000
M08	30500	492.328000
M08	30750	493.302000
M08	31000	494.334000
M08	31250	495.318000
M08	31500	496.228000
M08	31750	497.196000
M08	32000	498.122000
M08	32250	499.106000
M08	32500	500.106000
M08	32750	501.090000
M08	33000	502.136000
M08	33250	503.124000
M08	33500	504.062000
M08	33750	505.020000
M08	34000	505.942000
M08	34250	506.858000
M08	34500	507.734000
M08	34750	508.610000
M08	35000	509.542000
M08	35250	510.536000
M08	35500	511.502000
M08	35750	512.374000
M08	36000	513.278000
M08	36250	514.138000
M08	36500	514.994000
M08	36750	515.890000
M08	37000	516.810000
M08	37250	517.710000
M08	37500	518.634000
M08	37750	519.428000
M08	38000	520.332000
M08	38250	521.142000
M08	38500	522.024000
M08	38750	522.860000
M08	39000	523.698000
M08	39250	524.576000
M08	39500	525.402000
M08	39750	526.260000
M08	40000	527.048000
M08	40250	527.880000
M08	40500	528.648000
M08	40750	529.496000
M08	41000	530.324000
M08	41250	531.116000
M08	41500	531.884000
M08	41750	532.666000
M08	42000	533.494000
M08	42250	534.320000
M08	42500	535.128000
M08	42750	535.964000
M08	43000	536.794000
M08	43250	537.618000
M08	43500	538.416000
M08	43750	539.168000
M08	44000	540.016000
M08	44250	540.834000
M08	44500	541.600000
M08	44750	542.376000
M08	45000	543.114000
M08	45250	543.844000
M08	45500	544.602000
M08	45750	545.402000
M08	46000	546.118000
M08	46250	546.898000
M08	46500	547.592000
M08	46750	548.344000
M08	47000	548.992000
M08	47250	549.770000
M08	47500	550.518000
M08	47750	551.258000
M08	48000	551.984000
M08	48250	552.680000
M09	0	0
M09	250	83.252000
M09	500	127.890000
M09	750	163.056000
M09	1000	192.420000
M09	1250	217.490000
M09	1500	239.922000
M09	1750	259.690000
M09	2000	277.540000
M09	2250	294.260000
M09	2500	309.568000
M09	2750	323.818000
M09	3000	337.334000
M09	3250	349.822000
M09	3500	361.470000
M09	3750	372.348000
M09	4000	382.902000
M09	4250	392.626000
M09	4500	402.042000
M09	4750	410.892000
M09	5000	419.358000
M09	5250	427.586000
M09	5500	435.374000
M09	5750	442.916000
M09	6000	450.138000
M09	6250	457.130000
M09	6500	463.918000
M09	6750	470.546000
M09	7000	476.786000
M09	7250	483.090000
M09	7500	489.062000
M09	7750	494.792000
M09	8000	500.500000
M09	8250	505.804000
M09	8500	511.168000
M09	8750	516.386000
M09	9000	521.586000
M09	9250	526.466000
M09	9500	531.106000
M09	9750	535.624000
M09	10000	540.186000
M09	10250	544.642000
M09	10500	549.220000
M09	10750	553.562000
M09	11000	557.856000
M09	11250	561.988000
M09	11500	565.980000
M09	11750	569.950000
M09	12000	573.854000
M09	12250	577.680000
M09	12500	581.584000
M09	12750	585.282000
M09	13000	588.970000
M09	13250	592.568000
M09	13500	595.982000
M09	13750	599.478000
M09	14000	602.850000
M09	14250	606.296000
M09	14500	609.662000
M09	14750	612.804000
M09	15000	615.970000
M09	15250	619.214000
M09	15500	622.506000
M09	15750	625.530000
M09	16000	628.694000
M09	16250	631.660000
M09	16500	634.642000
M09	16750	637.748000
M09	17000	640.640000
M09	17250	643.436000
M09	17500	646.178000
M09	17750	649.040000
M09	18000	651.764000
M09	18250	654.466000
M09	18500	657.278000
M09	18750	660.050000
M09	19000	662.628000
M09	19250	665.334000
M09	19500	667.990000
M09	19750	670.520000
M09	20000	673.138000
M09	20250	675.640000
M09	20500	678.152000
M09	20750	680.608000
M09	21000	683.128000
M09	21250	685.492000
M09	21500	687.822000
M09	21750	690.260000
M09	22000	692.748000
M09	22250	695.128000
M09	22500	697.410000
M09	22750	699.768000
M09	23000	702.044000
M09	23250	704.426000
M09	23500	706.658000
M09	23750	708.904000
M09	24000	711.212000
M09	24250	713.514000
M09	24500	715.828000
M09	24750	718.112000
M09	25000	720.390000
M09	25250	722.466000
M09	25500	724.604000
M09	25750	726.838000
M09	26000	729.070000
M09	26250	731.178000
M09	26500	733.292000
M09	26750	735.336000
M09	27000	737.460000
M09	27250	739.536000
M09	27500	741.608000
M09	27750	743.540000
M09	28000	745.630000
M09	28250	747.650000
M09	28500	749.614000
M09	28750	751.674000
M09	29000	753.646000
M09	29250	755.568000
M09	29500	757.472000
M09	29750	759.392000
M09	30000	761.314000
M09	30250	763.268000
M09	30500	765.168000
M09	30750	767.080000
M09	31000	768.888000
M09	31250	770.854000
M09	31500	772.714000
M09	31750	774.550000
M09	32000	776.480000
M09	32250	778.380000
M09	32500	780.288000
M09	32750	782.132000
M09	33000	783.934000
M09	33250	785.848000
M09	33500	787.642000
M09	33750	789.522000
M09	34000	791.396000
M09	34250	793.202000
M09	34500	794.934000
M09	34750	796.560000
M09	35000	798.348000
M09	35250	800.052000
M09	35500	801.800000
M09	35750	803.590000
M09	36000	805.358000
M09	36250	807.138000
M09	36500	808.790000
M09	36750	810.478000
M09	37000	812.284000
M09	37250	813.998000
M09	37500	815.636000
M09	37750	817.248000
M09	38000	818.966000
M09	38250	820.592000
M09	38500	822.276000
M09	38750	824.000000
M09	39000	825.710000
M09	39250	827.410000
M09	39500	828.974000
M09	39750	830.640000
M09	40000	832.236000
M09	40250	833.800000
M09	40500	835.330000
M09	40750	836.962000
M09	41000	838.506000
M09	41250	840.206000
M09	41500	841.754000
M09	41750	843.326000
M09	42000	844.848000
M09	42250	846.462000
M09	42500	848.050000
M09	42750	849.594000
M09	43000	851.190000
M09	43250	852.726000
M09	43500	854.248000
M09	43750	855.750000
M09	44000	857.340000
M09	44250	858.912000
M09	44500	860.522000
M09	44750	862.042000
M09	45000	863.646000
M09	45250	865.124000
M09	45500	866.658000
M09	45750	868.210000
M09	46000	869.730000
M09	46250	871.246000
M09	46500	872.726000
M09	46750	874.308000
M09	47000	875.738000
M09	47250	877.230000
M09	47500	878.780000
M09	47750	880.282000
M09	48000	881.824000
M09	48250	883.264000
M09	48500	884.710000
M09	48750	886.196000
M09	49000	887.742000
M09	49250	889.228000
M09	49500	890.630000
M09	49750	892.210000
M09	50000	893.630000
M09	50250	895.062000
M09	50500	896.458000
M09	50750	897.884000
M09	51000	899.226000
M09	51250	900.666000
M09	51500	902.134000
M09	51750	903.680000
M09	52000	905.244000
M09	52250	906.624000
M09	52500	908.044000
M09	52750	909.434000
M09	53000	910.870000
M09	53250	912.270000
M09	53500	913.680000
M09	53750	915.050000
M09	54000	916.430000
M09	54250	917.870000
M09	54500	919.330000
M09	54750	920.710000
M09	55000	922.086000
M09	55250	923.488000
M09	55500	924.876000
M09	55750	926.192000
M09	56000	927.596000
M09	56250	929.018000
M09	56500	930.278000
M09	56750	931.738000
M09	57000	933.052000
M09	57250	934.382000
M09	57500	935.738000
M09	57750	937.128000
M09	58000	938.546000
M09	58250	939.868000
M09	58500	941.226000
M09	58750	942.574000
M09	59000	943.974000
M09	59250	945.278000
M09	59500	946.672000
M09	59750	947.986000
M09	60000	949.328000
M09	60250	950.614000
M09	60500	951.888000
M10	0	0
M10	250	87.924000
M10	500	132.710000
M10	750	165.032000
M10	1000	190.508000
M10	1250	211.466000
M10	1500	229.424000
M10	1750	245.296000
M10	2000	259.318000
M10	2250	271.950000
M10	2500	283.670000
M10	2750	294.164000
M10	3000	303.864000
M10	3250	313.064000
M10	3500	321.728000
M10	3750	329.460000
M10	4000	336.806000
M10	4250	343.918000
M10	4500	350.494000
M10	4750	356.820000
M10	5000	362.826000
M10	5250	368.564000
M10	5500	373.984000
M10	5750	379.100000
M10	6000	384.152000
M10	6250	388.912000
M10	6500	393.684000
M10	6750	398.078000
M10	7000	402.412000
M10	7250	406.372000
M10	7500	410.216000
M10	7750	414.180000
M10	8000	417.850000
M10	8250	421.494000
M10	8500	424.782000
M10	8750	428.096000
M10	9000	431.264000
M10	9250	434.302000
M10	9500	437.292000
M10	9750	440.242000
M10	10000	443.208000
M10	10250	446.034000
M10	10500	448.950000
M10	10750	451.608000
M10	11000	454.212000
M10	11250	456.804000
M10	11500	459.270000
M10	11750	461.536000
M10	12000	463.934000
M10	12250	466.268000
M10	12500	468.446000
M10	12750	470.622000
M10	13000	472.714000
M10	13250	474.838000
M10	13500	477.006000
M10	13750	479.246000
M10	14000	481.192000
M10	14250	483.246000
M10	14500	485.248000
M10	14750	487.110000
M10	15000	489.064000
M10	15250	490.912000
M10	15500	492.692000
M10	15750	494.384000
M10	16000	496.146000
M10	16250	497.788000
M10	16500	499.668000
M10	16750	501.362000
M10	17000	502.992000
M10	17250	504.610000
M10	17500	506.176000
M10	17750	507.720000
M10	18000	509.260000
M10	18250	510.800000
M10	18500	512.378000
M10	18750	513.854000
M10	19000	515.304000
M10	19250	516.738000
M10	19500	518.272000
M10	19750	519.712000
M10	20000	521.110000
M10	20250	522.558000
M10	20500	524.008000
M10	20750	525.354000
M10	21000	526.680000
M10	21250	528.006000
M10	21500	529.380000
M10	21750	530.754000
M10	22000	531.992000
M10	22250	533.240000
M10	22500	534.442000
M10	22750	535.688000
M10	23000	536.960000
M10	23250	538.124000
M10	23500	539.378000
M10	23750	540.656000
M10	24000	541.882000
M10	24250	543.108000
M10	24500	544.324000
M10	24750	545.504000
M10	25000	546.660000
M10	25250	547.810000
M10	25500	548.976000
M10	25750	550.176000
M10	26000	551.270000
M10	26250	552.388000
M10	26500	553.448000
M10	26750	554.548000
M10	27000	555.604000
M10	27250	556.734000
M10	27500	557.772000
M10	27750	558.866000
M10	28000	559.962000
M10	28250	561.074000
M10	28500	562.068000
M10	28750	563.116000
M10	29000	564.212000
M10	29250	565.302000
M10	29500	566.294000
M10	29750	567.402000
M10	30000	568.492000
M10	30250	569.602000
M10	30500	570.686000
M10	30750	571.692000
M10	31000	572.668000
M10	31250	573.706000
M10	31500	574.712000
M10	31750	575.748000
M10	32000	576.728000
M10	32250	577.700000
M10	32500	578.718000
M10	32750	579.682000
M10	33000	580.644000
M10	33250	581.576000
M10	33500	582.558000
M10	33750	583.490000
M10	34000	584.464000
M10	34250	585.426000
M10	34500	586.344000
M10	34750	587.206000
M10	35000	588.106000
M10	35250	588.996000
M10	35500	589.896000
M10	35750	590.846000
M10	36000	591.734000
M10	36250	592.628000
M10	36500	593.512000
M10	36750	594.428000
M10	37000	595.306000
M10	37250	596.186000
M10	37500	596.994000
M10	37750	597.882000
M10	38000	598.656000
M10	38250	599.510000
M10	38500	600.314000
M10	38750	601.202000
M10	39000	602.036000
M10	39250	602.840000
M10	39500	603.636000
M10	39750	604.444000
M10	40000	605.272000
M10	40250	606.052000
M10	40500	606.880000
M10	40750	607.758000
M10	41000	608.532000
M10	41250	609.368000
M10	41500	610.224000
M10	41750	611.044000
M10	42000	611.862000
M10	42250	612.678000
M10	42500	613.480000
M10	42750	614.300000
M10	43000	615.116000
M10	43250	615.920000
M10	43500	616.762000
M10	43750	617.550000
M10	44000	618.298000
M10	44250	619.100000
M10	44500	619.806000
M10	44750	620.552000
M10	45000	621.286000
M10	45250	622.050000
M10	45500	622.828000
M10	45750	623.676000
M10	46000	624.430000
M10	46250	625.236000
M10	46500	626.004000
M10	46750	626.714000
M10	47000	627.454000
M10	47250	628.166000
M10	47500	628.916000
M10	47750	629.710000
M10	48000	630.430000
M10	48250	631.182000
M10	48500	632.006000
M10	48750	632.702000
M10	49000	633.386000
M10	49250	634.118000
M10	49500	634.898000
M10	49750	635.580000
M10	50000	636.320000
M10	50250	637.008000
M10	50500	637.720000
M10	50750	638.462000
M10	51000	639.258000
M10	51250	639.988000
M10	51500	640.678000
M10	51750	641.386000
M10	52000	642.110000
M10	52250	642.786000
M10	52500	643.454000
M10	52750	644.144000
M10	53000	644.866000
M10	53250	645.528000
M10	53500	646.222000
M10	53750	646.896000
M10	54000	647.630000
M10	54250	648.372000
M10	54500	649.066000
M10	54750	649.724000
M10	55000	650.392000
M10	55250	651.078000
M10	55500	651.748000
M10	55750	652.462000
M10	56000	653.070000
M10	56250	653.794000
M10	56500	654.430000
M10	56750	655.116000
M10	57000	655.776000
M10	57250	656.408000
M12	0	0
M12	250	139.146000
M12	500	228.026000
M12	750	300.360000
M12	1000	362.606000
M12	1250	417.966000
M12	1500	468.368000
M12	1750	514.422000
M12	2000	557.300000
M12	2250	597.344000
M12	2500	634.778000
M12	2750	670.238000
M12	3000	703.448000
M12	3250	735.472000
M12	3500	766.326000
M12	3750	795.628000
[truncated: 1,412 more rows]
