# Supplementary material for: Surface Microbiome Profiling of Dental Elevators Using Third‐Generation Sequencing: Implications for Infection Control in Dental Practice
Source: Microbiologyopen. 2025 Dec 8;14(6):e70178. doi: 10.1002/mbo3.70178 (PMC12685768; doi:10.1002/mbo3.70178)
Supplement: Supplementary file 1 — customer_backup. [file MBO3-14-e70178-s001.zip › customer_backup/customer_backup/alpha_diversity/shannon_index_curve/allsample/allsample.shannon_curve_data.xls]

sample	numsampled	Value
M01	0	0
M01	250	6.690354
M01	500	7.185631
M01	750	7.426850
M01	1000	7.576890
M01	1250	7.681341
M01	1500	7.758525
M01	1750	7.816666
M01	2000	7.863409
M01	2250	7.902074
M01	2500	7.935256
M01	2750	7.964254
M01	3000	7.989357
M01	3250	8.010997
M01	3500	8.030185
M01	3750	8.048074
M01	4000	8.063367
M01	4250	8.076928
M01	4500	8.089191
M01	4750	8.100444
M01	5000	8.110832
M01	5250	8.120498
M01	5500	8.128865
M01	5750	8.137089
M01	6000	8.145023
M01	6250	8.151371
M01	6500	8.158440
M01	6750	8.164500
M01	7000	8.170559
M01	7250	8.175609
M01	7500	8.181091
M01	7750	8.185852
M01	8000	8.190324
M01	8250	8.194796
M01	8500	8.199413
M01	8750	8.203597
M01	9000	8.207204
M01	9250	8.210955
M01	9500	8.214273
M01	9750	8.217158
M01	10000	8.220621
M01	10250	8.223506
M01	10500	8.226391
M01	10750	8.229133
M01	11000	8.231874
M01	11250	8.234326
M01	11500	8.236635
M01	11750	8.238799
M01	12000	8.240963
M01	12250	8.243127
M01	12500	8.245146
M01	12750	8.247022
M01	13000	8.249042
M01	13250	8.250917
M01	13500	8.252504
M01	13750	8.254235
M01	14000	8.255967
M01	14250	8.257698
M01	14500	8.259429
M01	14750	8.261016
M01	15000	8.262603
M01	15250	8.263901
M01	15500	8.265344
M01	15750	8.266931
M01	16000	8.268230
M01	16250	8.269384
M01	16500	8.270682
M01	16750	8.271981
M01	17000	8.273423
M01	17250	8.274577
M01	17500	8.275732
M01	17750	8.276886
M01	18000	8.277896
M01	18250	8.278905
M01	18500	8.280060
M01	18750	8.281070
M01	19000	8.282079
M01	19250	8.283089
M01	19500	8.283955
M01	19750	8.284965
M01	20000	8.286119
M01	20250	8.286985
M01	20500	8.287850
M01	20750	8.288716
M01	21000	8.289581
M01	21250	8.290591
M01	21500	8.291313
M01	21750	8.292178
M01	22000	8.292755
M01	22250	8.293621
M01	22500	8.294342
M01	22750	8.294919
M01	23000	8.295641
M01	23250	8.296362
M01	23500	8.296939
M01	23750	8.297372
M01	24000	8.298093
M01	24250	8.298670
M01	24500	8.299247
M01	24750	8.299825
M01	25000	8.300402
M01	25250	8.300979
M01	25500	8.301700
M01	25750	8.302277
M01	26000	8.302710
M01	26250	8.303143
M01	26500	8.303720
M01	26750	8.304153
M01	27000	8.304730
M01	27250	8.305163
M01	27500	8.305740
M01	27750	8.306028
M01	28000	8.306461
M01	28250	8.306894
M01	28500	8.307327
M01	28750	8.307759
M01	29000	8.308192
M01	29250	8.308625
M01	29500	8.308914
M01	29750	8.309491
M01	30000	8.309923
M01	30250	8.310356
M01	30500	8.310789
M01	30750	8.311222
M01	31000	8.311655
M01	31250	8.311799
M01	31500	8.312232
M01	31750	8.312520
M01	32000	8.312809
M01	32250	8.313242
M01	32500	8.313530
M01	32750	8.313674
M01	33000	8.313819
M01	33250	8.314107
M01	33500	8.314396
M01	33750	8.314829
M01	34000	8.314973
M01	34250	8.315261
M01	34500	8.315694
M01	34750	8.315838
M01	35000	8.316127
M01	35250	8.316416
M01	35500	8.316704
M01	35750	8.316993
M01	36000	8.317281
M01	36250	8.317570
M01	36500	8.317858
M01	36750	8.318003
M01	37000	8.318291
M01	37250	8.318580
M01	37500	8.318724
M01	37750	8.319012
M01	38000	8.319301
M01	38250	8.319589
M01	38500	8.320022
M01	38750	8.320311
M01	39000	8.320599
M01	39250	8.320888
M01	39500	8.321176
M01	39750	8.321609
M01	40000	8.321754
M01	40250	8.322042
M01	40500	8.322186
M01	40750	8.322619
M01	41000	8.322763
M01	41250	8.323052
M01	41500	8.323196
M01	41750	8.323485
M01	42000	8.323773
M01	42250	8.324062
M01	42500	8.324206
M01	42750	8.324350
M01	43000	8.324639
M01	43250	8.324783
M01	43500	8.324927
M01	43750	8.325072
M01	44000	8.325216
M01	44250	8.325505
M01	44500	8.325649
M01	44750	8.325793
M01	45000	8.325937
M01	45250	8.326226
M01	45500	8.326226
M01	45750	8.326514
M01	46000	8.326659
M01	46250	8.326803
M01	46500	8.326947
M01	46750	8.327092
M01	47000	8.327380
M01	47250	8.327669
M01	47500	8.327669
M01	47750	8.327957
M01	48000	8.328101
M01	48250	8.328101
M01	48500	8.328246
M01	48750	8.328390
M01	49000	8.328678
M01	49250	8.328823
M01	49500	8.328967
M01	49750	8.329111
M01	50000	8.329256
M01	50250	8.329400
M01	50500	8.329544
M01	50750	8.329688
M01	51000	8.329833
M01	51250	8.329977
M01	51500	8.330121
M01	51750	8.330265
M01	52000	8.330410
M01	52250	8.330410
M01	52500	8.330554
M01	52750	8.330698
M01	53000	8.330843
M01	53250	8.331131
M01	53500	8.331131
M01	53750	8.331420
M01	54000	8.331564
M01	54250	8.331708
M01	54500	8.331852
M01	54750	8.331852
M01	55000	8.331997
M01	55250	8.332141
M02	0	0
M02	250	6.461687
M02	500	6.899978
M02	750	7.108447
M02	1000	7.241031
M02	1250	7.334229
M02	1500	7.400737
M02	1750	7.455271
M02	2000	7.496532
M02	2250	7.532167
M02	2500	7.561742
M02	2750	7.587710
M02	3000	7.610216
M02	3250	7.628971
M02	3500	7.647149
M02	3750	7.662730
M02	4000	7.677446
M02	4250	7.691007
M02	4500	7.701972
M02	4750	7.712215
M02	5000	7.722314
M02	5250	7.731403
M02	5500	7.739626
M02	5750	7.747417
M02	6000	7.754486
M02	6250	7.761555
M02	6500	7.768191
M02	6750	7.774251
M02	7000	7.780599
M02	7250	7.786225
M02	7500	7.790553
M02	7750	7.795603
M02	8000	7.800796
M02	8250	7.805269
M02	8500	7.809741
M02	8750	7.813204
M02	9000	7.816810
M02	9250	7.820561
M02	9500	7.824024
M02	9750	7.827053
M02	10000	7.830227
M02	10250	7.833546
M02	10500	7.836575
M02	10750	7.839172
M02	11000	7.841913
M02	11250	7.844510
M02	11500	7.846963
M02	11750	7.849559
M02	12000	7.851723
M02	12250	7.853888
M02	12500	7.855763
M02	12750	7.857927
M02	13000	7.859803
M02	13250	7.861822
M02	13500	7.863698
M02	13750	7.865285
M02	14000	7.867016
M02	14250	7.868603
M02	14500	7.870190
M02	14750	7.871633
M02	15000	7.873220
M02	15250	7.874951
M02	15500	7.876538
M02	15750	7.877981
M02	16000	7.879568
M02	16250	7.880866
M02	16500	7.882309
M02	16750	7.883751
M02	17000	7.885050
M02	17250	7.886348
M02	17500	7.887502
M02	17750	7.888656
M02	18000	7.889955
M02	18250	7.890821
M02	18500	7.891830
M02	18750	7.892985
M02	19000	7.893994
M02	19250	7.895149
M02	19500	7.896014
M02	19750	7.897024
M02	20000	7.898034
M02	20250	7.898900
M02	20500	7.899621
M02	20750	7.900487
M02	21000	7.901496
M02	21250	7.902362
M02	21500	7.903083
M02	21750	7.904093
M02	22000	7.904959
M02	22250	7.905536
M02	22500	7.906257
M02	22750	7.906690
M02	23000	7.907412
M02	23250	7.908133
M02	23500	7.908710
M02	23750	7.909431
M02	24000	7.910153
M02	24250	7.910874
M02	24500	7.911307
M02	24750	7.912028
M02	25000	7.912749
M02	25250	7.913327
M02	25500	7.914048
M02	25750	7.914769
M02	26000	7.915346
M02	26250	7.915779
M02	26500	7.916500
M02	26750	7.917078
M02	27000	7.917510
M02	27250	7.918087
M02	27500	7.918665
M02	27750	7.919242
M02	28000	7.919674
M02	28250	7.920396
M02	28500	7.920829
M02	28750	7.921261
M02	29000	7.921694
M02	29250	7.922271
M02	29500	7.922560
M02	29750	7.923137
M02	30000	7.923570
M02	30250	7.924003
M02	30500	7.924291
M02	30750	7.924580
M02	31000	7.925012
M02	31250	7.925445
M02	31500	7.925878
M02	31750	7.926455
M02	32000	7.926744
M02	32250	7.927032
M02	32500	7.927465
M02	32750	7.927754
M02	33000	7.928186
M02	33250	7.928475
M02	33500	7.928908
M02	33750	7.929340
M02	34000	7.929629
M02	34250	7.930062
M02	34500	7.930350
M02	34750	7.930639
M02	35000	7.931072
M02	35250	7.931360
M02	35500	7.931793
M02	35750	7.932226
M02	36000	7.932514
M02	36250	7.932947
M02	36500	7.933091
M02	36750	7.933524
M02	37000	7.933813
M02	37250	7.933957
M02	37500	7.934246
M02	37750	7.934534
M02	38000	7.934967
M02	38250	7.935256
M02	38500	7.935400
M02	38750	7.935688
M02	39000	7.935977
M02	39250	7.936410
M02	39500	7.936698
M02	39750	7.936987
M02	40000	7.937131
M02	40250	7.937420
M02	40500	7.937852
M02	40750	7.937997
M02	41000	7.938429
M02	41250	7.938718
M02	41500	7.938862
M02	41750	7.939151
M02	42000	7.939439
M02	42250	7.939728
M02	42500	7.940016
M02	42750	7.940161
M02	43000	7.940449
M02	43250	7.940594
M02	43500	7.940882
M02	43750	7.941171
M02	44000	7.941459
M02	44250	7.941748
M02	44500	7.941892
M02	44750	7.942036
M02	45000	7.942325
M02	45250	7.942613
M02	45500	7.942758
M02	45750	7.943046
M02	46000	7.943190
M02	46250	7.943335
M02	46500	7.943623
M02	46750	7.943767
M02	47000	7.943912
M02	47250	7.944056
M02	47500	7.944200
M02	47750	7.944345
M02	48000	7.944489
M02	48250	7.944633
M02	48500	7.944922
M02	48750	7.945066
M02	49000	7.945210
M02	49250	7.945499
M02	49500	7.945499
M04	0	0
M04	250	4.133754
M04	500	4.427487
M04	750	4.582577
M04	1000	4.674188
M04	1250	4.744447
M04	1500	4.796817
M04	1750	4.835481
M04	2000	4.867653
M04	2250	4.892756
M04	2500	4.914252
M04	2750	4.933873
M04	3000	4.951329
M04	3250	4.967488
M04	3500	4.981482
M04	3750	4.993456
M04	4000	5.004709
M04	4250	5.015962
M04	4500	5.025195
M04	4750	5.034573
M04	5000	5.041642
M04	5250	5.048567
M04	5500	5.053761
M04	5750	5.058954
M04	6000	5.064437
M04	6250	5.069198
M04	6500	5.073670
M04	6750	5.078864
M04	7000	5.083480
M04	7250	5.086943
M04	7500	5.090694
M04	7750	5.094733
M04	8000	5.097907
M04	8250	5.101225
M04	8500	5.103822
M04	8750	5.105842
M04	9000	5.109016
M04	9250	5.111180
M04	9500	5.113200
M04	9750	5.115941
M04	10000	5.118393
M04	10250	5.120413
M04	10500	5.122722
M04	10750	5.124886
M04	11000	5.126905
M04	11250	5.128492
M04	11500	5.130224
M04	11750	5.131666
M04	12000	5.132820
M04	12250	5.134407
M04	12500	5.136139
M04	12750	5.137293
M04	13000	5.138591
M04	13250	5.139890
M04	13500	5.141477
M04	13750	5.142775
M04	14000	5.143929
M04	14250	5.144795
M04	14500	5.145805
M04	14750	5.146670
M04	15000	5.147680
M04	15250	5.148546
M04	15500	5.149556
M04	15750	5.150566
M04	16000	5.151720
M04	16250	5.152730
M04	16500	5.153595
M04	16750	5.154605
M04	17000	5.155615
M04	17250	5.156192
M04	17500	5.157202
M04	17750	5.157923
M04	18000	5.158645
M04	18250	5.159366
M04	18500	5.160087
M04	18750	5.160953
M04	19000	5.161819
M04	19250	5.162251
M04	19500	5.162684
M04	19750	5.163261
M04	20000	5.164127
M04	20250	5.164560
M04	20500	5.164993
M04	20750	5.165570
M04	21000	5.166002
M04	21250	5.166435
M04	21500	5.167157
M04	21750	5.167734
M04	22000	5.168166
M04	22250	5.168599
M04	22500	5.169032
M04	22750	5.169753
M04	23000	5.170330
M04	23250	5.170619
M04	23500	5.171196
M04	23750	5.171340
M04	24000	5.171773
M04	24250	5.172206
M04	24500	5.172495
M04	24750	5.173072
M04	25000	5.173360
M04	25250	5.173649
M04	25500	5.173937
M04	25750	5.174226
M04	26000	5.174659
M04	26250	5.174803
M04	26500	5.175091
M04	26750	5.175380
M04	27000	5.175524
M04	27250	5.175957
M04	27500	5.176534
M04	27750	5.176823
M04	28000	5.176967
M04	28250	5.177400
M04	28500	5.177688
M04	28750	5.177977
M04	29000	5.178265
M04	29250	5.178554
M04	29500	5.178842
M04	29750	5.179275
M04	30000	5.179564
M04	30250	5.179852
M04	30500	5.180141
M04	30750	5.180429
M04	31000	5.180574
M04	31250	5.180862
M04	31500	5.181006
M04	31750	5.181439
M04	32000	5.181728
M04	32250	5.181728
M04	32500	5.182161
M04	32750	5.182305
M04	33000	5.182305
M04	33250	5.182738
M04	33500	5.182882
M04	33750	5.183026
M04	34000	5.183315
M04	34250	5.183315
M04	34500	5.183748
M04	34750	5.184036
M04	35000	5.184325
M04	35250	5.184613
M04	35500	5.184902
M04	35750	5.185046
M04	36000	5.185190
M04	36250	5.185479
M04	36500	5.185623
M04	36750	5.185767
M04	37000	5.186056
M04	37250	5.186344
M04	37500	5.186489
M04	37750	5.186633
M04	38000	5.186633
M04	38250	5.186921
M04	38500	5.187066
M04	38750	5.187210
M04	39000	5.187499
M04	39250	5.187643
M04	39500	5.187787
M04	39750	5.187931
M04	40000	5.187931
M04	40250	5.187931
M04	40500	5.188220
M04	40750	5.188364
M04	41000	5.188653
M04	41250	5.188797
M04	41500	5.188941
M04	41750	5.189086
M04	42000	5.189086
M04	42250	5.189230
M04	42500	5.189374
M04	42750	5.189663
M04	43000	5.189807
M04	43250	5.189951
M04	43500	5.190095
M04	43750	5.190240
M04	44000	5.190095
M04	44250	5.190240
M04	44500	5.190384
M04	44750	5.190528
M04	45000	5.190672
M04	45250	5.190817
M04	45500	5.190961
M04	45750	5.191250
M04	46000	5.191394
M04	46250	5.191538
M04	46500	5.191682
M04	46750	5.191827
M04	47000	5.191971
M04	47250	5.191971
M04	47500	5.192115
M04	47750	5.192115
M04	48000	5.192259
M04	48250	5.192404
M04	48500	5.192548
M04	48750	5.192692
M04	49000	5.192837
M04	49250	5.192981
M04	49500	5.192981
M04	49750	5.193125
M04	50000	5.193269
M04	50250	5.193269
M04	50500	5.193414
M04	50750	5.193414
M04	51000	5.193558
M04	51250	5.193702
M04	51500	5.193846
M04	51750	5.193991
M04	52000	5.193991
M04	52250	5.194135
M04	52500	5.194279
M04	52750	5.194423
M04	53000	5.194568
M04	53250	5.194568
M04	53500	5.194712
M04	53750	5.194856
M04	54000	5.194856
M04	54250	5.195001
M04	54500	5.195145
M04	54750	5.195145
M04	55000	5.195289
M04	55250	5.195289
M04	55500	5.195433
M04	55750	5.195578
M04	56000	5.195578
M04	56250	5.195722
M04	56500	5.195722
M04	56750	5.195866
M04	57000	5.196010
M04	57250	5.196155
M04	57500	5.196299
M04	57750	5.196299
M04	58000	5.196299
M04	58250	5.196299
M04	58500	5.196443
M04	58750	5.196443
M04	59000	5.196443
M04	59250	5.196588
M04	59500	5.196588
M04	59750	5.196732
M04	60000	5.196732
M04	60250	5.196876
M04	60500	5.197020
M04	60750	5.197020
M04	61000	5.197020
M04	61250	5.197165
M04	61500	5.197165
M04	61750	5.197309
M04	62000	5.197309
M04	62250	5.197309
M04	62500	5.197453
M04	62750	5.197597
M04	63000	5.197597
M04	63250	5.197597
M04	63500	5.197597
M04	63750	5.197742
M04	64000	5.197742
M04	64250	5.197742
M04	64500	5.197886
M04	64750	5.197742
M05	0	0
M05	250	5.314889
M05	500	5.530571
M05	750	5.630406
M05	1000	5.691576
M05	1250	5.731106
M05	1500	5.763422
M05	1750	5.785496
M05	2000	5.803385
M05	2250	5.818966
M05	2500	5.831085
M05	2750	5.842482
M05	3000	5.851427
M05	3250	5.859794
M05	3500	5.867441
M05	3750	5.874654
M05	4000	5.880569
M05	4250	5.885763
M05	4500	5.890524
M05	4750	5.895285
M05	5000	5.899469
M05	5250	5.902931
M05	5500	5.907259
M05	5750	5.910000
M05	6000	5.913463
M05	6250	5.916204
M05	6500	5.919233
M05	6750	5.921830
M05	7000	5.924427
M05	7250	5.927168
M05	7500	5.929477
M05	7750	5.931352
M05	8000	5.933372
M05	8250	5.935536
M05	8500	5.937556
M05	8750	5.939720
M05	9000	5.941018
M05	9250	5.942461
M05	9500	5.943904
M05	9750	5.945491
M05	10000	5.947077
M05	10250	5.948664
M05	10500	5.949963
M05	10750	5.951261
M05	11000	5.952560
M05	11250	5.953714
M05	11500	5.954868
M05	11750	5.955878
M05	12000	5.957032
M05	12250	5.958186
M05	12500	5.959196
M05	12750	5.960206
M05	13000	5.961072
M05	13250	5.961937
M05	13500	5.962803
M05	13750	5.964101
M05	14000	5.964967
M05	14250	5.965688
M05	14500	5.966698
M05	14750	5.967564
M05	15000	5.968141
M05	15250	5.968718
M05	15500	5.969584
M05	15750	5.970161
M05	16000	5.970882
M05	16250	5.971315
M05	16500	5.971892
M05	16750	5.972613
M05	17000	5.973190
M05	17250	5.973912
M05	17500	5.974489
M05	17750	5.975066
M05	18000	5.975499
M05	18250	5.976076
M05	18500	5.976508
M05	18750	5.977086
M05	19000	5.977518
M05	19250	5.977951
M05	19500	5.978528
M05	19750	5.978817
M05	20000	5.979250
M05	20250	5.979682
M05	20500	5.980259
M05	20750	5.980837
M05	21000	5.980981
M05	21250	5.981414
M05	21500	5.981991
M05	21750	5.982568
M05	22000	5.982856
M05	22250	5.983289
M05	22500	5.983866
M05	22750	5.984010
M05	23000	5.984299
M05	23250	5.984732
M05	23500	5.985165
M05	23750	5.985309
M05	24000	5.985742
M05	24250	5.986175
M05	24500	5.986463
M05	24750	5.986752
M05	25000	5.987184
M05	25250	5.987473
M05	25500	5.987906
M05	25750	5.988194
M05	26000	5.988483
M05	26250	5.988771
M05	26500	5.989060
M05	26750	5.989493
M05	27000	5.989781
M05	27250	5.990070
M05	27500	5.990503
M05	27750	5.990647
M05	28000	5.990791
M05	28250	5.991224
M05	28500	5.991368
M05	28750	5.991657
M05	29000	5.991801
M05	29250	5.992234
M05	29500	5.992378
M05	29750	5.992667
M05	30000	5.992811
M05	30250	5.993244
M05	30500	5.993532
M05	30750	5.993677
M05	31000	5.993821
M05	31250	5.994254
M05	31500	5.994542
M05	31750	5.994831
M05	32000	5.994975
M05	32250	5.995264
M05	32500	5.995408
M05	32750	5.995696
M05	33000	5.995985
M05	33250	5.996273
M05	33500	5.996273
M05	33750	5.996562
M05	34000	5.996706
M05	34250	5.996995
M05	34500	5.997283
M05	34750	5.997428
M05	35000	5.997572
M05	35250	5.997860
M05	35500	5.998005
M05	35750	5.998149
M05	36000	5.998293
M05	36250	5.998437
M05	36500	5.998726
M05	36750	5.998870
M05	37000	5.999159
M05	37250	5.999159
M05	37500	5.999303
M05	37750	5.999592
M05	38000	5.999880
M05	38250	6.000024
M05	38500	6.000169
M05	38750	6.000313
M05	39000	6.000457
M05	39250	6.000601
M05	39500	6.000746
M05	39750	6.000890
M05	40000	6.001034
M05	40250	6.001179
M05	40500	6.001323
M05	40750	6.001611
M05	41000	6.001756
M05	41250	6.001900
M05	41500	6.002044
M05	41750	6.002044
M05	42000	6.002333
M05	42250	6.002477
M05	42500	6.002621
M05	42750	6.002621
M05	43000	6.002910
M05	43250	6.003054
M05	43500	6.003198
M05	43750	6.003343
M05	44000	6.003487
M05	44250	6.003631
M05	44500	6.003775
M05	44750	6.003920
M05	45000	6.004064
M05	45250	6.004064
M05	45500	6.004064
M05	45750	6.004208
M05	46000	6.004352
M05	46250	6.004497
M05	46500	6.004641
M05	46750	6.004785
M05	47000	6.004930
M05	47250	6.004930
M05	47500	6.005074
M05	47750	6.005074
M05	48000	6.005218
M05	48250	6.005362
M05	48500	6.005507
M05	48750	6.005507
M05	49000	6.005651
M05	49250	6.005795
M05	49500	6.005939
M05	49750	6.006084
M05	50000	6.006228
M05	50250	6.006228
M05	50500	6.006228
M05	50750	6.006372
M05	51000	6.006372
M05	51250	6.006517
M05	51500	6.006661
M05	51750	6.006805
M05	52000	6.006949
M05	52250	6.007094
M05	52500	6.007238
M05	52750	6.007238
M05	53000	6.007238
M05	53250	6.007382
M05	53500	6.007526
M05	53750	6.007671
M05	54000	6.007671
M05	54250	6.007671
M05	54500	6.007815
M05	54750	6.007959
M05	55000	6.008103
M05	55250	6.008103
M05	55500	6.008248
M05	55750	6.008392
M05	56000	6.008392
M05	56250	6.008392
M05	56500	6.008392
M05	56750	6.008536
M05	57000	6.008681
M05	57250	6.008681
M06	0	0
M06	250	5.552645
M06	500	5.758806
M06	750	5.848109
M06	1000	5.898026
M06	1250	5.929332
M06	1500	5.953281
M06	1750	5.970161
M06	2000	5.983578
M06	2250	5.994975
M06	2500	6.003343
M06	2750	6.010268
M06	3000	6.016327
M06	3250	6.022386
M06	3500	6.027580
M06	3750	6.032774
M06	4000	6.035948
M06	4250	6.038256
M06	4500	6.041141
M06	4750	6.044027
M06	5000	6.047056
M06	5250	6.050519
M06	5500	6.052683
M06	5750	6.054847
M06	6000	6.056722
M06	6250	6.058886
M06	6500	6.060329
M06	6750	6.062060
M06	7000	6.063503
M06	7250	6.064801
M06	7500	6.065811
M06	7750	6.067254
M06	8000	6.068264
M06	8250	6.069707
M06	8500	6.070861
M06	8750	6.071871
M06	9000	6.072448
M06	9250	6.073746
M06	9500	6.074612
M06	9750	6.075477
M06	10000	6.076487
M06	10250	6.077497
M06	10500	6.078218
M06	10750	6.079228
M06	11000	6.079950
M06	11250	6.080671
M06	11500	6.081392
M06	11750	6.082258
M06	12000	6.082691
M06	12250	6.083268
M06	12500	6.083701
M06	12750	6.084278
M06	13000	6.084566
M06	13250	6.084999
M06	13500	6.085432
M06	13750	6.086153
M06	14000	6.086298
M06	14250	6.086586
M06	14500	6.087019
M06	14750	6.087307
M06	15000	6.087596
M06	15250	6.088029
M06	15500	6.088606
M06	15750	6.089039
M06	16000	6.089471
M06	16250	6.089760
M06	16500	6.089904
M06	16750	6.090193
M06	17000	6.090481
M06	17250	6.090770
M06	17500	6.090914
M06	17750	6.091203
M06	18000	6.091347
M06	18250	6.091636
M06	18500	6.091924
M06	18750	6.092068
M06	19000	6.092357
M06	19250	6.092501
M06	19500	6.092645
M06	19750	6.092934
M06	20000	6.093078
M06	20250	6.093223
M06	20500	6.093511
M06	20750	6.093655
M06	21000	6.093800
M06	21250	6.094088
M06	21500	6.094377
M06	21750	6.094521
M06	22000	6.094521
M06	22250	6.094665
M06	22500	6.094809
M06	22750	6.095098
M06	23000	6.095387
M06	23250	6.095531
M06	23500	6.095531
M06	23750	6.095819
M06	24000	6.096108
M06	24250	6.096396
M06	24500	6.096541
M06	24750	6.096685
M06	25000	6.096829
M06	25250	6.096974
M06	25500	6.097262
M06	25750	6.097406
M06	26000	6.097695
M06	26250	6.097839
M06	26500	6.097839
M06	26750	6.097839
M06	27000	6.098128
M06	27250	6.098416
M06	27500	6.098705
M06	27750	6.098849
M06	28000	6.098849
M06	28250	6.098993
M06	28500	6.099138
M06	28750	6.099138
M06	29000	6.099282
M06	29250	6.099426
M06	29500	6.099570
M06	29750	6.099715
M06	30000	6.099859
M06	30250	6.099859
M06	30500	6.100003
M06	30750	6.100147
M06	31000	6.100147
M06	31250	6.100147
M06	31500	6.100292
M06	31750	6.100436
M06	32000	6.100436
M06	32250	6.100580
M06	32500	6.100725
M06	32750	6.100725
M06	33000	6.100869
M06	33250	6.100869
M06	33500	6.101013
M06	33750	6.101157
M06	34000	6.101302
M06	34250	6.101446
M06	34500	6.101590
M06	34750	6.101734
M06	35000	6.101734
M06	35250	6.101734
M06	35500	6.101879
M06	35750	6.102023
M06	36000	6.102023
M06	36250	6.102167
M06	36500	6.102167
M06	36750	6.102167
M06	37000	6.102311
M06	37250	6.102311
M06	37500	6.102311
M06	37750	6.102456
M06	38000	6.102456
M06	38250	6.102456
M06	38500	6.102600
M06	38750	6.102600
M06	39000	6.102744
M06	39250	6.102889
M06	39500	6.103033
M06	39750	6.103033
M06	40000	6.103177
M06	40250	6.103321
M06	40500	6.103321
M06	40750	6.103466
M06	41000	6.103466
M06	41250	6.103466
M06	41500	6.103610
M06	41750	6.103610
M06	42000	6.103754
M06	42250	6.103754
M06	42500	6.103754
M06	42750	6.103754
M06	43000	6.103898
M06	43250	6.103898
M06	43500	6.103898
M06	43750	6.103898
M06	44000	6.104043
M06	44250	6.104043
M06	44500	6.104043
M06	44750	6.104043
M06	45000	6.104187
M06	45250	6.104187
M06	45500	6.104331
M06	45750	6.104331
M06	46000	6.104476
M06	46250	6.104476
M06	46500	6.104476
M06	46750	6.104620
M06	47000	6.104620
M06	47250	6.104620
M06	47500	6.104764
M06	47750	6.104764
M06	48000	6.104908
M06	48250	6.104908
M06	48500	6.105053
M06	48750	6.105197
M06	49000	6.105197
M06	49250	6.105197
M06	49500	6.105197
M06	49750	6.105341
M06	50000	6.105341
M06	50250	6.105485
M06	50500	6.105485
M06	50750	6.105485
M06	51000	6.105485
M06	51250	6.105485
M06	51500	6.105485
M06	51750	6.105630
M06	52000	6.105630
M06	52250	6.105774
M06	52500	6.105774
M06	52750	6.105774
M06	53000	6.105918
M07	0	0
M07	250	6.163915
M07	500	6.525454
M07	750	6.701174
M07	1000	6.813127
M07	1250	6.892331
M07	1500	6.948596
M07	1750	6.994907
M07	2000	7.032561
M07	2250	7.063723
M07	2500	7.089115
M07	2750	7.112198
M07	3000	7.132684
M07	3250	7.149275
M07	3500	7.165433
M07	3750	7.179716
M07	4000	7.192845
M07	4250	7.204963
M07	4500	7.214918
M07	4750	7.224584
M07	5000	7.234106
M07	5250	7.242618
M07	5500	7.250120
M07	5750	7.257333
M07	6000	7.263537
M07	6250	7.269885
M07	6500	7.275655
M07	6750	7.280705
M07	7000	7.285898
M07	7250	7.291092
M07	7500	7.295709
M07	7750	7.300181
M07	8000	7.304076
M07	8250	7.308260
M07	8500	7.312300
M07	8750	7.315907
M07	9000	7.319369
M07	9250	7.322543
M07	9500	7.325717
M07	9750	7.328891
M07	10000	7.331632
M07	10250	7.334662
M07	10500	7.337258
M07	10750	7.339422
M07	11000	7.341298
M07	11250	7.343895
M07	11500	7.345770
M07	11750	7.347934
M07	12000	7.349954
M07	12250	7.351974
M07	12500	7.353849
M07	12750	7.355725
M07	13000	7.357456
M07	13250	7.359043
M07	13500	7.360774
M07	13750	7.362361
M07	14000	7.363948
M07	14250	7.365535
M07	14500	7.367266
M07	14750	7.368998
M07	15000	7.370296
M07	15250	7.371883
M07	15500	7.373037
M07	15750	7.374336
M07	16000	7.375778
M07	16250	7.377077
M07	16500	7.378231
M07	16750	7.379674
M07	17000	7.380828
M07	17250	7.382126
M07	17500	7.383280
M07	17750	7.384290
M07	18000	7.385444
M07	18250	7.386454
M07	18500	7.387608
M07	18750	7.388763
M07	19000	7.389917
M07	19250	7.390782
M07	19500	7.391792
M07	19750	7.392658
M07	20000	7.393524
M07	20250	7.394389
M07	20500	7.394966
M07	20750	7.395832
M07	21000	7.396842
M07	21250	7.397563
M07	21500	7.398284
M07	21750	7.399006
M07	22000	7.399871
M07	22250	7.400737
M07	22500	7.401314
M07	22750	7.401891
M07	23000	7.402613
M07	23250	7.403334
M07	23500	7.403767
M07	23750	7.404488
M07	24000	7.404921
M07	24250	7.405498
M07	24500	7.406075
M07	24750	7.406652
M07	25000	7.407229
M07	25250	7.407806
M07	25500	7.408383
M07	25750	7.408960
M07	26000	7.409537
M07	26250	7.410115
M07	26500	7.410692
M07	26750	7.411413
M07	27000	7.411990
M07	27250	7.412567
M07	27500	7.413144
M07	27750	7.413866
M07	28000	7.414443
M07	28250	7.414731
M07	28500	7.415164
M07	28750	7.415741
M07	29000	7.416174
M07	29250	7.416751
M07	29500	7.417184
M07	29750	7.417761
M07	30000	7.418194
M07	30250	7.418626
M07	30500	7.419059
M07	30750	7.419492
M07	31000	7.420069
M07	31250	7.420358
M07	31500	7.420790
M07	31750	7.421223
M07	32000	7.421656
M07	32250	7.422089
M07	32500	7.422522
M07	32750	7.422955
M07	33000	7.423387
M07	33250	7.423676
M07	33500	7.424109
M07	33750	7.424397
M07	34000	7.424686
M07	34250	7.425119
M07	34500	7.425263
M07	34750	7.425551
M07	35000	7.425984
M07	35250	7.426273
M07	35500	7.426561
M07	35750	7.426994
M07	36000	7.427138
M07	36250	7.427427
M07	36500	7.427860
M07	36750	7.428004
M07	37000	7.428437
M07	37250	7.428725
M07	37500	7.429014
M07	37750	7.429302
M07	38000	7.429735
M07	38250	7.429879
M07	38500	7.430168
M07	38750	7.430312
M07	39000	7.430601
M07	39250	7.430745
M07	39500	7.431034
M07	39750	7.431322
M07	40000	7.431611
M07	40250	7.431899
M07	40500	7.432044
M07	40750	7.432332
M07	41000	7.432476
M07	41250	7.432621
M07	41500	7.432909
M07	41750	7.433198
M07	42000	7.433342
M07	42250	7.433486
M07	42500	7.433775
M07	42750	7.433919
M07	43000	7.434208
M07	43250	7.434352
M07	43500	7.434496
M07	43750	7.434785
M07	44000	7.434929
M07	44250	7.435073
M07	44500	7.435362
M07	44750	7.435650
M07	45000	7.435795
M07	45250	7.435939
M07	45500	7.436227
M07	45750	7.436372
M07	46000	7.436516
M07	46250	7.436660
M07	46500	7.436804
M07	46750	7.437093
M07	47000	7.437237
M07	47250	7.437381
M07	47500	7.437526
M07	47750	7.437814
M08	0	0
M08	250	5.552356
M08	500	5.792565
M08	750	5.895718
M08	1000	5.957753
M08	1250	5.997283
M08	1500	6.023829
M08	1750	6.045614
M08	2000	6.062782
M08	2250	6.076920
M08	2500	6.087307
M08	2750	6.096685
M08	3000	6.104620
M08	3250	6.110391
M08	3500	6.116883
M08	3750	6.122365
M08	4000	6.127991
M08	4250	6.132031
M08	4500	6.135349
M08	4750	6.138379
M08	5000	6.141697
M08	5250	6.144150
M08	5500	6.146458
M08	5750	6.149055
M08	6000	6.150930
M08	6250	6.152517
M08	6500	6.154249
M08	6750	6.155835
M08	7000	6.157278
M08	7250	6.158865
M08	7500	6.160308
M08	7750	6.161751
M08	8000	6.163337
M08	8250	6.164636
M08	8500	6.165934
M08	8750	6.166800
M08	9000	6.168098
M08	9250	6.169253
M08	9500	6.170118
M08	9750	6.171128
M08	10000	6.172138
M08	10250	6.172859
M08	10500	6.173292
M08	10750	6.174158
M08	11000	6.175023
M08	11250	6.176033
M08	11500	6.176755
M08	11750	6.177476
M08	12000	6.178197
M08	12250	6.178774
M08	12500	6.179496
M08	12750	6.179928
M08	13000	6.180794
M08	13250	6.181660
M08	13500	6.182093
M08	13750	6.182525
M08	14000	6.183102
M08	14250	6.183535
M08	14500	6.184112
M08	14750	6.184257
M08	15000	6.184834
M08	15250	6.185122
M08	15500	6.185699
M08	15750	6.185988
M08	16000	6.186565
M08	16250	6.186853
M08	16500	6.187286
M08	16750	6.187575
M08	17000	6.188008
M08	17250	6.188296
M08	17500	6.188440
M08	17750	6.188729
M08	18000	6.188873
M08	18250	6.189162
M08	18500	6.189595
M08	18750	6.189595
M08	19000	6.189883
M08	19250	6.190172
M08	19500	6.190460
M08	19750	6.190604
M08	20000	6.190893
M08	20250	6.191037
M08	20500	6.191181
M08	20750	6.191470
M08	21000	6.191759
M08	21250	6.192191
M08	21500	6.192480
M08	21750	6.192624
M08	22000	6.192768
M08	22250	6.193057
M08	22500	6.193201
M08	22750	6.193490
M08	23000	6.193634
M08	23250	6.193923
M08	23500	6.194067
M08	23750	6.194355
M08	24000	6.194500
M08	24250	6.194644
M08	24500	6.194933
M08	24750	6.195221
M08	25000	6.195510
M08	25250	6.195654
M08	25500	6.195942
M08	25750	6.196087
M08	26000	6.196231
M08	26250	6.196375
M08	26500	6.196519
M08	26750	6.196519
M08	27000	6.196664
M08	27250	6.196952
M08	27500	6.197097
M08	27750	6.197241
M08	28000	6.197385
M08	28250	6.197674
M08	28500	6.197674
M08	28750	6.197818
M08	29000	6.197962
M08	29250	6.197962
M08	29500	6.198106
M08	29750	6.198251
M08	30000	6.198539
M08	30250	6.198539
M08	30500	6.198828
M08	30750	6.198972
M08	31000	6.199116
M08	31250	6.199116
M08	31500	6.199261
M08	31750	6.199261
M08	32000	6.199261
M08	32250	6.199261
M08	32500	6.199549
M08	32750	6.199693
M08	33000	6.199838
M08	33250	6.199982
M08	33500	6.200126
M08	33750	6.200270
M08	34000	6.200270
M08	34250	6.200270
M08	34500	6.200415
M08	34750	6.200415
M08	35000	6.200559
M08	35250	6.200703
M08	35500	6.200848
M08	35750	6.200992
M08	36000	6.200992
M08	36250	6.201136
M08	36500	6.201136
M08	36750	6.201280
M08	37000	6.201280
M08	37250	6.201280
M08	37500	6.201425
M08	37750	6.201425
M08	38000	6.201569
M08	38250	6.201569
M08	38500	6.201713
M08	38750	6.201713
M08	39000	6.201857
M08	39250	6.201857
M08	39500	6.202002
M08	39750	6.202146
M08	40000	6.202146
M08	40250	6.202290
M08	40500	6.202290
M08	40750	6.202435
M08	41000	6.202579
M08	41250	6.202579
M08	41500	6.202579
M08	41750	6.202723
M08	42000	6.202723
M08	42250	6.202723
M08	42500	6.202867
M08	42750	6.203012
M08	43000	6.203012
M08	43250	6.203156
M08	43500	6.203156
M08	43750	6.203300
M08	44000	6.203300
M08	44250	6.203444
M08	44500	6.203589
M08	44750	6.203733
M08	45000	6.203877
M08	45250	6.203877
M08	45500	6.204021
M08	45750	6.204021
M08	46000	6.204021
M08	46250	6.204166
M08	46500	6.204166
M08	46750	6.204310
M08	47000	6.204310
M08	47250	6.204310
M08	47500	6.204454
M08	47750	6.204454
M08	48000	6.204454
M08	48250	6.204454
M09	0	0
M09	250	5.308541
M09	500	5.548605
M09	750	5.665319
M09	1000	5.732693
M09	1250	5.779148
M09	1500	5.812763
M09	1750	5.838154
M09	2000	5.859362
M09	2250	5.877684
M09	2500	5.893842
M09	2750	5.906393
M09	3000	5.918368
M09	3250	5.927457
M09	3500	5.935969
M09	3750	5.942894
M09	4000	5.949530
M09	4250	5.954868
M09	4500	5.960206
M09	4750	5.965255
M09	5000	5.970016
M09	5250	5.973767
M09	5500	5.976941
M09	5750	5.980259
M09	6000	5.983578
M09	6250	5.986752
M09	6500	5.989493
M09	6750	5.992090
M09	7000	5.994975
M09	7250	5.997428
M09	7500	5.999159
M09	7750	6.001900
M09	8000	6.004352
M09	8250	6.005795
M09	8500	6.007526
M09	8750	6.009690
M09	9000	6.011999
M09	9250	6.014019
M09	9500	6.015173
M09	9750	6.016471
M09	10000	6.017914
M09	10250	6.018924
M09	10500	6.020655
M09	10750	6.021953
M09	11000	6.023396
M09	11250	6.024550
M09	11500	6.025704
M09	11750	6.026570
M09	12000	6.027724
M09	12250	6.028878
M09	12500	6.030177
M09	12750	6.031042
M09	13000	6.031908
M09	13250	6.032629
M09	13500	6.033495
M09	13750	6.034505
M09	14000	6.035082
M09	14250	6.036092
M09	14500	6.036957
M09	14750	6.037679
M09	15000	6.038544
M09	15250	6.039266
M09	15500	6.039987
M09	15750	6.040708
M09	16000	6.041285
M09	16250	6.041863
M09	16500	6.042295
M09	16750	6.043161
M09	17000	6.043594
M09	17250	6.044171
M09	17500	6.044604
M09	17750	6.045181
M09	18000	6.045614
M09	18250	6.046046
M09	18500	6.046479
M09	18750	6.046912
M09	19000	6.047201
M09	19250	6.047633
M09	19500	6.047922
M09	19750	6.048210
M09	20000	6.048643
M09	20250	6.048932
M09	20500	6.049365
M09	20750	6.049797
M09	21000	6.050230
M09	21250	6.050374
M09	21500	6.050663
M09	21750	6.051096
M09	22000	6.051529
M09	22250	6.051961
M09	22500	6.052250
M09	22750	6.052683
M09	23000	6.052827
M09	23250	6.053260
M09	23500	6.053404
M09	23750	6.053693
M09	24000	6.053981
M09	24250	6.054270
M09	24500	6.054414
M09	24750	6.054703
M09	25000	6.054991
M09	25250	6.055280
M09	25500	6.055424
M09	25750	6.055857
M09	26000	6.056290
M09	26250	6.056434
M09	26500	6.056578
M09	26750	6.056867
M09	27000	6.057155
M09	27250	6.057444
M09	27500	6.057732
M09	27750	6.058021
M09	28000	6.058309
M09	28250	6.058598
M09	28500	6.058742
M09	28750	6.058886
M09	29000	6.059175
M09	29250	6.059319
M09	29500	6.059463
M09	29750	6.059608
M09	30000	6.059896
M09	30250	6.060041
M09	30500	6.060185
M09	30750	6.060185
M09	31000	6.060473
M09	31250	6.060762
M09	31500	6.060906
M09	31750	6.061050
M09	32000	6.061339
M09	32250	6.061483
M09	32500	6.061627
M09	32750	6.061772
M09	33000	6.061916
M09	33250	6.062060
M09	33500	6.062349
M09	33750	6.062493
M09	34000	6.062637
M09	34250	6.062782
M09	34500	6.062926
M09	34750	6.063070
M09	35000	6.063214
M09	35250	6.063503
M09	35500	6.063647
M09	35750	6.063936
M09	36000	6.064080
M09	36250	6.064224
M09	36500	6.064369
M09	36750	6.064513
M09	37000	6.064801
M09	37250	6.064946
M09	37500	6.065090
M09	37750	6.065234
M09	38000	6.065234
M09	38250	6.065378
M09	38500	6.065667
M09	38750	6.065811
M09	39000	6.065956
M09	39250	6.066244
M09	39500	6.066388
M09	39750	6.066533
M09	40000	6.066677
M09	40250	6.066821
M09	40500	6.066821
M09	40750	6.067110
M09	41000	6.067254
M09	41250	6.067398
M09	41500	6.067543
M09	41750	6.067687
M09	42000	6.067687
M09	42250	6.067975
M09	42500	6.067975
M09	42750	6.067975
M09	43000	6.068120
M09	43250	6.068120
M09	43500	6.068264
M09	43750	6.068408
M09	44000	6.068552
M09	44250	6.068552
M09	44500	6.068697
M09	44750	6.068841
M09	45000	6.068985
M09	45250	6.069129
M09	45500	6.069274
M09	45750	6.069418
M09	46000	6.069562
M09	46250	6.069707
M09	46500	6.069707
M09	46750	6.069851
M09	47000	6.069995
M09	47250	6.070139
M09	47500	6.070139
M09	47750	6.070284
M09	48000	6.070428
M09	48250	6.070572
M09	48500	6.070716
M09	48750	6.070716
M09	49000	6.070861
M09	49250	6.071149
M09	49500	6.071149
M09	49750	6.071294
M09	50000	6.071438
M09	50250	6.071582
M09	50500	6.071726
M09	50750	6.071726
M09	51000	6.071871
M09	51250	6.071871
M09	51500	6.072015
M09	51750	6.072015
M09	52000	6.072159
M09	52250	6.072303
M09	52500	6.072303
M09	52750	6.072303
M09	53000	6.072448
M09	53250	6.072448
M09	53500	6.072592
M09	53750	6.072736
M09	54000	6.072736
M09	54250	6.072881
M09	54500	6.072881
M09	54750	6.073025
M09	55000	6.073025
M09	55250	6.073025
M09	55500	6.073169
M09	55750	6.073169
M09	56000	6.073313
M09	56250	6.073313
M09	56500	6.073458
M09	56750	6.073458
M09	57000	6.073602
M09	57250	6.073602
M09	57500	6.073746
M09	57750	6.073746
M09	58000	6.073890
M09	58250	6.073890
M09	58500	6.074035
M09	58750	6.074035
M09	59000	6.074179
M09	59250	6.074323
M09	59500	6.074323
M09	59750	6.074467
M09	60000	6.074467
M09	60250	6.074467
M09	60500	6.074467
M10	0	0
M10	250	5.172206
M10	500	5.426265
M10	750	5.537785
M10	1000	5.604293
M10	1250	5.647141
M10	1500	5.678880
M10	1750	5.703551
M10	2000	5.722738
M10	2250	5.738752
M10	2500	5.751448
M10	2750	5.762413
M10	3000	5.771069
M10	3250	5.781168
M10	3500	5.788958
M10	3750	5.794729
M10	4000	5.799490
M10	4250	5.804539
M10	4500	5.808579
M10	4750	5.812186
M10	5000	5.815792
M10	5250	5.818966
M10	5500	5.821563
M10	5750	5.824737
M10	6000	5.828055
M10	6250	5.830941
M10	6500	5.833682
M10	6750	5.835846
M10	7000	5.837433
M10	7250	5.839020
M10	7500	5.840462
M10	7750	5.842771
M10	8000	5.844358
M10	8250	5.846377
M10	8500	5.847387
M10	8750	5.848830
M10	9000	5.849984
M10	9250	5.851138
M10	9500	5.852437
M10	9750	5.853447
M10	10000	5.854601
M10	10250	5.855611
M10	10500	5.856621
M10	10750	5.857775
M10	11000	5.858496
M10	11250	5.859650
M10	11500	5.860660
M10	11750	5.861381
M10	12000	5.862247
M10	12250	5.863401
M10	12500	5.864123
M10	12750	5.864555
M10	13000	5.864988
M10	13250	5.865854
M10	13500	5.866431
M10	13750	5.867008
M10	14000	5.867729
M10	14250	5.868162
M10	14500	5.868883
M10	14750	5.869605
M10	15000	5.870038
M10	15250	5.870326
M10	15500	5.870903
M10	15750	5.871480
M10	16000	5.871769
M10	16250	5.872346
M10	16500	5.872923
M10	16750	5.873356
M10	17000	5.873933
M10	17250	5.874221
M10	17500	5.874510
M10	17750	5.874798
M10	18000	5.874943
M10	18250	5.875376
M10	18500	5.875664
M10	18750	5.875953
M10	19000	5.876241
M10	19250	5.876385
M10	19500	5.876818
M10	19750	5.877107
M10	20000	5.877395
M10	20250	5.877828
M10	20500	5.878117
M10	20750	5.878405
M10	21000	5.878549
M10	21250	5.878838
M10	21500	5.879127
M10	21750	5.879415
M10	22000	5.879559
M10	22250	5.879704
M10	22500	5.879848
M10	22750	5.879848
M10	23000	5.880136
M10	23250	5.880425
M10	23500	5.880569
M10	23750	5.880714
M10	24000	5.881146
M10	24250	5.881435
M10	24500	5.881723
M10	24750	5.881868
M10	25000	5.882156
M10	25250	5.882300
M10	25500	5.882589
M10	25750	5.882878
M10	26000	5.883166
M10	26250	5.883310
M10	26500	5.883599
M10	26750	5.883887
M10	27000	5.883887
M10	27250	5.884032
M10	27500	5.884176
M10	27750	5.884176
M10	28000	5.884320
M10	28250	5.884465
M10	28500	5.884609
M10	28750	5.884753
M10	29000	5.884897
M10	29250	5.884897
M10	29500	5.885042
M10	29750	5.885186
M10	30000	5.885474
M10	30250	5.885619
M10	30500	5.885763
M10	30750	5.886051
M10	31000	5.886051
M10	31250	5.886051
M10	31500	5.886196
M10	31750	5.886340
M10	32000	5.886484
M10	32250	5.886484
M10	32500	5.886629
M10	32750	5.886917
M10	33000	5.886917
M10	33250	5.887061
M10	33500	5.887206
M10	33750	5.887350
M10	34000	5.887494
M10	34250	5.887638
M10	34500	5.887927
M10	34750	5.887927
M10	35000	5.887927
M10	35250	5.888071
M10	35500	5.888216
M10	35750	5.888360
M10	36000	5.888504
M10	36250	5.888648
M10	36500	5.888648
M10	36750	5.888793
M10	37000	5.888937
M10	37250	5.889081
M10	37500	5.889081
M10	37750	5.889225
M10	38000	5.889081
M10	38250	5.889081
M10	38500	5.889081
M10	38750	5.889081
M10	39000	5.889225
M10	39250	5.889370
M10	39500	5.889370
M10	39750	5.889514
M10	40000	5.889514
M10	40250	5.889514
M10	40500	5.889658
M10	40750	5.889658
M10	41000	5.889658
M10	41250	5.889803
M10	41500	5.889947
M10	41750	5.890091
M10	42000	5.890235
M10	42250	5.890235
M10	42500	5.890380
M10	42750	5.890380
M10	43000	5.890524
M10	43250	5.890668
M10	43500	5.890812
M10	43750	5.890812
M10	44000	5.890957
M10	44250	5.891101
M10	44500	5.890957
M10	44750	5.891101
M10	45000	5.891101
M10	45250	5.891101
M10	45500	5.891245
M10	45750	5.891389
M10	46000	5.891389
M10	46250	5.891678
M10	46500	5.891678
M10	46750	5.891678
M10	47000	5.891678
M10	47250	5.891822
M10	47500	5.891967
M10	47750	5.891967
M10	48000	5.892111
M10	48250	5.892111
M10	48500	5.892111
M10	48750	5.892111
M10	49000	5.892111
M10	49250	5.892255
M10	49500	5.892255
M10	49750	5.892255
M10	50000	5.892399
M10	50250	5.892399
M10	50500	5.892544
M10	50750	5.892544
M10	51000	5.892688
M10	51250	5.892688
M10	51500	5.892832
M10	51750	5.892832
M10	52000	5.892976
M10	52250	5.892976
M10	52500	5.892976
M10	52750	5.893121
M10	53000	5.893121
M10	53250	5.893121
M10	53500	5.893265
M10	53750	5.893409
M10	54000	5.893409
M10	54250	5.893409
M10	54500	5.893409
M10	54750	5.893554
M10	55000	5.893554
M10	55250	5.893698
M10	55500	5.893698
M10	55750	5.893698
M10	56000	5.893698
M10	56250	5.893842
M10	56500	5.893842
M10	56750	5.893986
M10	57000	5.893986
M10	57250	5.893986
M12	0	0
M12	250	6.502227
M12	500	6.939652
M12	750	7.157066
M12	1000	7.291381
M12	1250	7.385156
M12	1500	7.458878
M12	1750	7.514854
M12	2000	7.559145
M12	2250	7.597521
M12	2500	7.628539
M12	2750	7.656815
M12	3000	7.680620
M12	3250	7.701972
M12	3500	7.722025
M12	3750	7.739626
[truncated: 1,412 more rows]
