# Supplementary material for: Surface Microbiome Profiling of Dental Elevators Using Third‐Generation Sequencing: Implications for Infection Control in Dental Practice
Source: Microbiologyopen. 2025 Dec 8;14(6):e70178. doi: 10.1002/mbo3.70178 (PMC12685768; doi:10.1002/mbo3.70178)
Supplement: Supplementary file 1 — customer_backup. [file MBO3-14-e70178-s001.zip › customer_backup/customer_backup/association_analysis/Network/allsample/allsample.network.tableindex.txt]

nodes_num	edges_num	average_degree	nodes_connectivity	edges_connectivity	average_path_length	graph_diameter	graph_density	clustering_coefficient	betweenness_centralization	degree_centralization	modularity
45	100	4.44444444444444	0	0	3.17758620689655	16.5829145728643	0.101010101010101	0.577142857142857	0.135871951059703	0.126262626262626	0.56315
