# Supplementary material for: Surface Microbiome Profiling of Dental Elevators Using Third‐Generation Sequencing: Implications for Infection Control in Dental Practice
Source: Microbiologyopen. 2025 Dec 8;14(6):e70178. doi: 10.1002/mbo3.70178 (PMC12685768; doi:10.1002/mbo3.70178)
Supplement: Supplementary file 1 — customer_backup. [file MBO3-14-e70178-s001.zip › customer_backup/customer_backup/association_analysis/Network/allsample/allsample.network.zipitable.txt]

z	module	p	roles	label	role_7	Phylum
0	8	0	Peripherals	Ochrobactrum	ultra peripheral	p__Proteobacteria
0	8	0	Peripherals	Comamonas	ultra peripheral	p__Proteobacteria
0	8	0.37037037037037	Peripherals	Pseudomonas	peripheral	p__Proteobacteria
1.10096376512636	5	0.5	Peripherals	unclassified_Lachnospiraceae	peripheral	p__Firmicutes
-0.55048188256318	5	0.375	Peripherals	Bacteroides	peripheral	p__Bacteroidota
1.10096376512636	5	0	Peripherals	Lachnospiraceae_NK4A136_group	ultra peripheral	p__Firmicutes
0.27524094128159	5	0	Peripherals	unclassified_Muribaculaceae	ultra peripheral	p__Bacteroidota
-0.55048188256318	5	0.21875	Peripherals	Dubosiella	peripheral	p__Firmicutes
-1.37620470640795	5	0	Peripherals	Lachnospiraceae_UCG_006	ultra peripheral	p__Firmicutes
1.09815997695581	1	0	Peripherals	Lysobacter	ultra peripheral	p__Proteobacteria
0.780913761390801	1	0	Peripherals	Noviherbaspirillum	ultra peripheral	p__Proteobacteria
0.146421330260775	1	0.42	Peripherals	uncultured_Candidatus_Saccharibacteria_bacterium	peripheral	p__Patescibacteria
0.463667545825788	1	0	Peripherals	Rubellimicrobium	ultra peripheral	p__Proteobacteria
1.41540619252083	1	0.489795918367347	Peripherals	Arthrobacter	peripheral	p__Actinobacteriota
-0.170824885304238	1	0	Peripherals	unclassified_Bacteria	ultra peripheral	p__unclassified_Bacteria
-0.48807110086925	1	0.408163265306122	Peripherals	Ligilactobacillus	peripheral	p__Firmicutes
-0.48807110086925	1	0	Peripherals	Limosilactobacillus	ultra peripheral	p__Firmicutes
-1.43980974756429	1	0	Peripherals	Paucibacter	ultra peripheral	p__Proteobacteria
-0.170824885304238	1	0	Peripherals	Selenomonas	ultra peripheral	p__Firmicutes
-1.12256353199928	1	0	Peripherals	Campylobacter	ultra peripheral	p__Campylobacterota
1.41540619252083	1	0.56	Peripherals	Sphingomonas	peripheral	p__Proteobacteria
-1.43980974756429	1	0	Peripherals	Lactobacillus	ultra peripheral	p__Firmicutes
0.387298334620742	7	0	Peripherals	Solirubrobacter	ultra peripheral	p__Actinobacteriota
1.16189500386223	7	0.5	Peripherals	Gaiella	peripheral	p__Actinobacteriota
-0.387298334620742	7	0	Peripherals	unclassified_67_14	ultra peripheral	p__Actinobacteriota
-1.16189500386223	7	0	Peripherals	Bacillus	ultra peripheral	p__Firmicutes
1.1100317755072	2	0	Peripherals	Dialister	ultra peripheral	p__Firmicutes
0.71825585473995	2	0	Peripherals	Tannerella	ultra peripheral	p__Bacteroidota
0.71825585473995	2	0	Peripherals	Filifactor	ultra peripheral	p__Firmicutes
0.326479933972705	2	0	Peripherals	Prevotella	ultra peripheral	p__Bacteroidota
0.326479933972705	2	0	Peripherals	Fretibacterium	ultra peripheral	p__Synergistota
0.326479933972705	2	0	Peripherals	Prevotella_7	ultra peripheral	p__Bacteroidota
-0.848847828329033	2	0.56	Peripherals	Olsenella	peripheral	p__Actinobacteriota
0.326479933972705	2	0.5	Peripherals	Porphyromonas	peripheral	p__Bacteroidota
-0.848847828329033	2	0.375	Peripherals	[Eubacterium]_brachy_group	peripheral	p__Firmicutes
-1.24062374909628	2	0	Peripherals	Treponema	ultra peripheral	p__Spirochaetota
-2.02417559063077	2	0	Peripherals	Neisseria	ultra peripheral	p__Proteobacteria
1.1100317755072	2	0.197530864197531	Peripherals	Fusobacterium	peripheral	p__Fusobacteriota
0	6	0.54	Peripherals	Exiguobacterium	peripheral	p__Firmicutes
0	6	0	Peripherals	Cetobacterium	ultra peripheral	p__Fusobacteriota
0.577350269189626	3	0	Peripherals	Salmonella	ultra peripheral	p__Proteobacteria
-1.15470053837925	3	0	Peripherals	Roseburia	ultra peripheral	p__Firmicutes
0.577350269189626	3	0.5	Peripherals	Blautia	peripheral	p__Firmicutes
0.707106781186547	4	0	Peripherals	Veillonella	ultra peripheral	p__Firmicutes
-0.707106781186547	4	0	Peripherals	Streptococcus	ultra peripheral	p__Firmicutes
