# Supplementary material for: Surface Microbiome Profiling of Dental Elevators Using Third‐Generation Sequencing: Implications for Infection Control in Dental Practice
Source: Microbiologyopen. 2025 Dec 8;14(6):e70178. doi: 10.1002/mbo3.70178 (PMC12685768; doi:10.1002/mbo3.70178)
Supplement: Supplementary file 1 — customer_backup. [file MBO3-14-e70178-s001.zip › customer_backup/customer_backup/association_analysis/Network/allsample/correlation.matrix.txt]

term	p__Firmicutes@@Streptococcus	p__Fusobacteriota@@Fusobacterium	p__Proteobacteria@@Herbaspirillum	p__Fusobacteriota@@Cetobacterium	p__Bacteroidota@@unclassified_Muribaculaceae	p__Firmicutes@@Lachnospiraceae_UCG_006	p__Proteobacteria@@Delftia	p__Proteobacteria@@Sphingomonas	p__Firmicutes@@Veillonella	p__Campylobacterota@@Campylobacter	p__Bacteroidota@@Porphyromonas	p__Firmicutes@@Blautia	p__Firmicutes@@Filifactor	p__Proteobacteria@@Acetobacter	p__Actinobacteriota@@Actinomyces	p__Actinobacteriota@@Arthrobacter	p__Bacteroidota@@Bacteroides	p__Firmicutes@@Lactobacillus	p__Firmicutes@@Bacillus	p__Firmicutes@@Exiguobacterium	p__Bacteroidota@@Prevotella	p__Actinobacteriota@@unclassified_67_14	p__Firmicutes@@Dubosiella	p__Firmicutes@@Limosilactobacillus	p__Bacteroidota@@Prevotella_7	p__Actinobacteriota@@Olsenella	p__Firmicutes@@Selenomonas	p__Proteobacteria@@Lysobacter	p__Proteobacteria@@Pseudomonas	p__Firmicutes@@unclassified_Lachnospiraceae	p__Synergistota@@Fretibacterium	p__Proteobacteria@@Comamonas	p__Bacteroidota@@Alloprevotella	p__Proteobacteria@@Ochrobactrum	p__Spirochaetota@@Treponema	p__Proteobacteria@@Neisseria	p__Firmicutes@@Ligilactobacillus	p__Firmicutes@@Dialister	p__Proteobacteria@@Salmonella	p__Firmicutes@@Lachnospiraceae_NK4A136_group	p__unclassified_Bacteria@@unclassified_Bacteria	p__Firmicutes@@Roseburia	p__Bacteroidota@@Tannerella	p__Patescibacteria@@uncultured_Candidatus_Saccharibacteria_bacterium	p__Actinobacteriota@@Solirubrobacter	p__Proteobacteria@@Paucibacter	p__Proteobacteria@@Rubellimicrobium	p__Actinobacteriota@@Gaiella	p__Firmicutes@@[Eubacterium]_brachy_group
p__Firmicutes@@Streptococcus	1	0.432142857142857	0.0392857142857143	-0.345511659540321	0	0.0752693006869287	0.321428571428571	-0.528571428571428	0.80250255458472	0.268818931024745	0.40502052274395	-0.342857142857143	0.471850054366071	0.146559486583401	0.534405932785816	-0.521428571428571	-0.0821428571428571	0.360714285714286	-0.378571428571429	-0.314285714285714	0.571428571428571	-0.510714285714286	-0.0607142857142857	0.428571428571428	0.616491415150082	0.686514346574016	0.670255201355031	-0.544806366876817	-0.485714285714286	0.0571428571428571	0.458257569495584	-0.48436123005002	-0.15	-0.417857142857143	0.140546244180507	0.385601234033699	0.582142857142857	0.453571428571428	-0.100089405471591	0.285714285714286	-0.382142857142857	0.0642857142857143	0.54839061929048	-0.374388390133384	-0.487458328258205	0.221428571428571	-0.425379973254261	-0.417857142857143	0.304516862391099
p__Fusobacteriota@@Fusobacterium	0.432142857142857	1	-0.621428571428571	-0.27277236279499	-0.260714285714286	-0.093190562755245	-0.178571428571429	-0.571428571428571	0.27167124342289	0.749108754455623	0.838715064797205	-0.146428571428571	0.811439108644683	0.0679178108557224	0.563002905777699	-0.489285714285714	-0.178571428571429	0.121428571428571	-0.635714285714286	-0.275	0.817857142857143	-0.325	-0.464285714285714	0.121428571428571	0.652333939286715	0.56398685164742	0.688176463423348	-0.473121318603552	-0.310714285714286	-0.214285714285714	0.872871560943969	-0.285969729918831	0.439285714285714	-0.414285714285714	0.787419342395918	0.594618725379069	0.392857142857143	0.835714285714286	-0.18588032444724	-0.125	-0.535714285714286	-0.0178571428571429	0.917568617897797	-0.328281445535676	-0.358425241366327	0.0321428571428571	-0.521894757101867	-0.425	0.751381843888096
p__Proteobacteria@@Herbaspirillum	0.0392857142857143	-0.621428571428571	1	-0.0872871560943969	0.460714285714286	0.286740193093062	0.682142857142857	0.332142857142857	0.125111756839489	-0.598570153081766	-0.480289823430878	0.403571428571428	-0.409294175946327	-0.0321715946158685	-0.259160067738941	0.196428571428571	0.335714285714286	0.339285714285714	0.489285714285714	0.0892857142857143	-0.475	0.217857142857143	0.617857142857143	0.389285714285714	-0.268818931024745	-0.259469989256321	-0.193549630337817	0.16487561102851	0.335714285714286	0.507142857142857	-0.381881307912987	0.27882048667086	-0.325	0.453571428571428	-0.479298730154037	-0.246856864778583	0.0357142857142857	-0.435714285714286	0.436103838126217	0.528571428571428	0.278571428571429	0.367857142857143	-0.483874075844541	-0.0645497224367903	0.365593746193654	0.139285714285714	0.210902675815138	0.246428571428571	-0.369384359705179
p__Fusobacteriota@@Cetobacterium	-0.345511659540321	-0.27277236279499	-0.0872871560943969	1	-0.0691023319080642	-0.131400863963521	-0.170937347351527	0.338237729865788	-0.134688009864743	-0.357702351900696	-0.434352855879416	0.440072745309251	-0.354921107076012	0.172910282934467	-0.278476560936563	0.469168464007383	0.120019839629796	-0.541907760752714	0.221854855073259	0.811043158710438	-0.421887921122919	0.516449006891848	-0.17821127702606	-0.541907760752714	-0.511003359858137	-0.354143344448979	-0.441652903877389	0.489103215864217	0.221854855073259	0.0363696483726654	-0.107407407407407	0.176550499417298	0.134567698978862	0.290957186981323	-0.0403686713879665	0.0862421616015649	-0.443709710146518	-0.312778976004922	0.320339050489119	-0.218217890235992	0.221854855073259	0.276409327632257	-0.357702351900696	0.508970673403173	0.427052807881443	-0.571003479450847	0.294857535109302	0.571003479450847	-0.00366987921708787
p__Bacteroidota@@unclassified_Muribaculaceae	0	-0.260714285714286	0.460714285714286	-0.0691023319080642	1	0.655918191700378	0.332142857142857	-0.1	0.107238648719562	-0.322582717229694	-0.236560659301776	0.260714285714286	-0.117962513591518	-0.162645283891335	-0.137622932523437	-0.0428571428571429	0.928571428571428	0.0964285714285714	0.196428571428571	0.303571428571428	-0.428571428571428	0.0285714285714286	0.725	0.164285714285714	-0.229392154474449	-0.118923745075814	0.0215055144819796	-0.0322582717229694	-0.05	0.957142857142857	-0.0509175077217315	-0.0482573919238028	0.114285714285714	0.0107142857142857	-0.448666856422388	0.342356235824312	0.0321428571428571	-0.135714285714286	0.27167124342289	0.75	-0.232142857142857	0.392857142857143	-0.333335474470684	-0.125410889305764	0.0967748151689083	-0.235714285714286	-0.160857973079342	0.182142857142857	-0.0756787468664269
p__Firmicutes@@Lachnospiraceae_UCG_006	0.0752693006869287	-0.093190562755245	0.286740193093062	-0.131400863963521	0.655918191700378	1	0.38351500826197	-0.0645165434459389	-0.0789240524916077	-0.197841726618705	-0.0503597122302158	0.218639397233459	0.121973535668848	0.025112198520057	-0.29417146837781	0.0788535531005919	0.551974871704144	0.0716850482732654	0.0860220579279185	0.0107527572409898	-0.143370096546531	0.0107527572409898	0.713266230318991	0.254481921370092	-0.107913669064748	0.171792763042035	-0.129496402877698	0.0935251798561151	-0.0215055144819796	0.655918191700378	0.0803005279777072	0.0699554101630159	0.1756283682695	0.114696077237225	-0.0651004154685606	0.31646035297217	0.118280329650888	-0.053763786204949	0.150673191120342	0.806456793074236	0	0.0681007958596021	-0.258992805755396	-0.0666323995522636	0.115107913669065	0.0788535531005919	-0.161435561914652	0.232976406888113	0.180834487412668
p__Proteobacteria@@Delftia	0.321428571428571	-0.178571428571429	0.682142857142857	-0.170937347351527	0.332142857142857	0.38351500826197	1	0.232142857142857	0.144772175771408	-0.354840988952664	-0.0967748151689083	0.271428571428571	-0.103664027095576	0.398570311074371	0.134048310899452	0.0964285714285714	0.257142857142857	0.542857142857143	0.457142857142857	-0.00714285714285714	-0.203571428571429	0.232142857142857	0.471428571428571	0.521428571428571	-0.0465952813776225	-0.136942494329725	-0.0358425241366327	0.093190562755245	0.0285714285714286	0.460714285714286	-0.0618284022335312	-0.116175202779525	-0.335714285714286	0.128571428571429	-0.216224991046934	0.0558581226871247	0.232142857142857	-0.167857142857143	0.386059135390422	0.614285714285714	0.253571428571429	0.442857142857143	-0.211470892406133	-0.114345222602314	0.36200949377999	0.389285714285714	0.135835621711445	0.357142857142857	-0.0360374985078224
p__Proteobacteria@@Sphingomonas	-0.528571428571428	-0.571428571428571	0.332142857142857	0.338237729865788	-0.1	-0.0645165434459389	0.232142857142857	1	-0.527256689537845	-0.440863046880582	-0.555559124117807	0.317857142857143	-0.67024155449726	0.343163675902597	-0.310992081286729	0.9	-0.110714285714286	-0.332142857142857	0.746428571428571	0.075	-0.646428571428571	0.717857142857143	0.075	-0.492857142857143	-0.741940249628297	-0.720749970156447	-0.627244172391072	0.849467822038195	0.460714285714286	-0.0357142857142857	-0.520085971729115	0.448615013810166	-0.25	0.55	-0.263073739107103	-0.477496855228646	-0.789285714285714	-0.725	0.218051919063109	-0.164285714285714	0.725	-0.0535714285714286	-0.566311881358797	0.7561538914024	0.806456793074236	-0.214285714285714	0.904379270868303	0.778571428571428	-0.349563735525877
p__Firmicutes@@Veillonella	0.80250255458472	0.27167124342289	0.125111756839489	-0.134688009864743	0.107238648719562	-0.0789240524916077	0.144772175771408	-0.527256689537845	1	0.299552653774966	0.0807177809573261	-0.226988473123072	0.193202146690519	-0.0536672629695885	0.450805008944544	-0.61662223013748	0.0804289865396712	0.362824094834517	-0.443253081374188	-0.11260058115554	0.366398716458502	-0.509383581417918	-0.0107238648719562	0.34495098671459	0.391032805526602	0.48603945009464	0.751572227135991	-0.6547108899872	-0.430741905690239	0.187667635259233	0.364021648283089	-0.450805008944544	-0.107238648719562	-0.398570311074371	0.0324627462029816	0.410293042287683	0.470062743554079	0.244861581242999	-0.0554561717352415	0.235925027183036	-0.64343189231737	0.103664027095576	0.459194487223899	-0.443022400598026	-0.478925500346801	-0.0714924324797078	-0.493738819320215	-0.495085094921976	0.0441854045540582
p__Campylobacterota@@Campylobacter	0.268818931024745	0.749108754455623	-0.598570153081766	-0.357702351900696	-0.322582717229694	-0.197841726618705	-0.354840988952664	-0.440863046880582	0.299552653774966	1	0.525179856115108	-0.182796873096827	0.462781944155336	0.173991661174681	0.591930393687058	-0.523300852394837	-0.258066173783755	0.039426776550296	-0.444447299294245	-0.487458328258205	0.659502444114042	-0.275987435852072	-0.232976406888113	0.107527572409898	0.579136690647482	0.455702908279924	0.751798561151079	-0.633093525179856	-0.419357532398603	-0.286740193093062	0.47450311986827	-0.190135217366146	0.505379590326521	-0.487458328258205	0.589520428965299	0.180834487412668	0.111111824823561	0.498211085499195	-0.202691316626174	-0.1756283682695	-0.58064889101345	-0.283155940679398	0.719424460431655	-0.449768696977779	-0.37410071942446	0.125448834478214	-0.38206416319801	-0.476705571017215	0.260401661874242
p__Bacteroidota@@Porphyromonas	0.40502052274395	0.838715064797205	-0.480289823430878	-0.434352855879416	-0.236560659301776	-0.0503597122302158	-0.0967748151689083	-0.555559124117807	0.0807177809573261	0.525179856115108	1	-0.254481921370092	0.911214060584925	-0.0771303240258893	0.527356168921197	-0.38351500826197	-0.265234678611082	0.258066173783755	-0.519716599981174	-0.268818931024745	0.881726093761165	-0.347672484125337	-0.37276225102098	0.200718135165143	0.809352517985612	0.687171052168139	0.539568345323741	-0.392086330935252	-0.397852017916623	-0.258066173783755	0.726354775798351	-0.342602136952206	0.415773279984939	-0.483874075844541	0.647387464937353	0.334543801713436	0.494626833085531	0.928321375138787	-0.224216058214795	-0.154122853787521	-0.222223649647123	0.0465952813776225	0.758992805755396	-0.314652997885689	-0.366906474820144	0.18638112551049	-0.3713017924037	-0.401436270330286	0.74684643301432
p__Firmicutes@@Blautia	-0.342857142857143	-0.146428571428571	0.403571428571428	0.440072745309251	0.260714285714286	0.218639397233459	0.271428571428571	0.317857142857143	-0.226988473123072	-0.182796873096827	-0.254481921370092	1	-0.137622932523437	0.312779392098722	-0.191242256883218	0.346428571428571	0.389285714285714	-0.125	0.489285714285714	0.503571428571428	-0.339285714285714	0.753571428571428	0.285714285714286	0.075	-0.258066173783755	-0.293705612838752	-0.204302387578806	0.258066173783755	0.525	0.353571428571428	0.0363696483726654	0.588025257145597	0.4	0.607142857142857	0.19280061701685	0.0846881214933825	-0.289285714285714	-0.2	0.806077176208705	0.235714285714286	0.214285714285714	0.567857142857143	-0.225807902060786	0.00368855556781659	0.713266230318991	-0.121428571428571	0.134048310899452	0.564285714285714	0.0234243740300845
p__Firmicutes@@Filifactor	0.471850054366071	0.811439108644683	-0.409294175946327	-0.354921107076012	-0.117962513591518	0.121973535668848	-0.103664027095576	-0.67024155449726	0.193202146690519	0.462781944155336	0.911214060584925	-0.137622932523437	1	-0.0849731663685152	0.453488372093023	-0.441465770562195	-0.189454946071226	0.280607797482853	-0.620196851761465	-0.201966121755174	0.852547257320515	-0.416443419194298	-0.312779392098722	0.341376365090605	0.792827981847514	0.772793708220977	0.552468367441254	-0.435876017169561	-0.226988473123072	-0.157283351455357	0.840890007533936	-0.186046511627907	0.393208378638393	-0.29848090560278	0.727706560716836	0.477022020593812	0.613047608513494	0.911528514116274	-0.241502683363148	-0.0625558784197443	-0.328865189406656	0.00178731081199269	0.76412832639602	-0.406103867214857	-0.432288560238124	0.176943770387277	-0.579606440071556	-0.418230730006291	0.731313532517168
p__Proteobacteria@@Acetobacter	0.146559486583401	0.0679178108557224	-0.0321715946158685	0.172910282934467	-0.162645283891335	0.025112198520057	0.398570311074371	0.343163675902597	-0.0536672629695885	0.173991661174681	-0.0771303240258893	0.312779392098722	-0.0849731663685152	1	0.476744186046512	0.235925027183036	-0.128686378463474	-0.0732797432917005	0.459338878682122	-0.0339589054278612	-0.103664027095576	0.486148540862013	0.041108148675832	0.0840036081636566	0.0107623707943101	-0.2046956496688	-0.0286996554514937	0.138117091860313	0.0518320135477881	-0.041108148675832	-0.0527831390010479	0.170840787119857	-0.0321715946158685	0.148346797395394	0.168625931665488	-0.10550392515969	-0.218051919063109	-0.235925027183036	0.299642218246869	0.0571939459837662	0.262734689362926	0	0.0125560992600285	0.10614078347661	0.365920607006545	0.268096621798904	0.33005366726297	0.471850054366071	-0.144278872013251
p__Actinobacteriota@@Actinomyces	0.534405932785816	0.563002905777699	-0.259160067738941	-0.278476560936563	-0.137622932523437	-0.29417146837781	0.134048310899452	-0.310992081286729	0.450805008944544	0.591930393687058	0.527356168921197	-0.191242256883218	0.453488372093023	0.476744186046512	1	-0.398570311074371	-0.198391500131189	0.312779392098722	-0.212689986627131	-0.23235040555905	0.512958203041903	-0.20554074337916	-0.212689986627131	0.25201082449097	0.634979876864298	0.302985631227828	0.703141558561596	-0.49148159960683	-0.441465770562195	-0.0750670541036932	0.413164570801306	-0.330948121645796	0.13941024333543	-0.487935851674006	0.338153606281058	0.123538784161346	0.296693594790787	0.452189635434152	-0.150268336314848	-0.126899067651481	-0.337801743466619	-0.0196604189319196	0.627804963001425	-0.321191240433569	-0.292377739912092	0.135835621711445	-0.134168157423971	-0.250223513678977	0.138868414312754
p__Actinobacteriota@@Arthrobacter	-0.521428571428571	-0.489285714285714	0.196428571428571	0.469168464007383	-0.0428571428571429	0.0788535531005919	0.0964285714285714	0.9	-0.61662223013748	-0.523300852394837	-0.38351500826197	0.346428571428571	-0.441465770562195	0.235925027183036	-0.398570311074371	1	-0.0642857142857143	-0.460714285714286	0.657142857142857	0.257142857142857	-0.528571428571428	0.732142857142857	-0.00357142857142857	-0.617857142857143	-0.677423706182358	-0.517138103587251	-0.691760715837011	0.949826889620766	0.428571428571428	-0.0214285714285714	-0.341874694703055	0.43789114893821	-0.075	0.539285714285714	-0.136942494329725	-0.315328111943446	-0.771428571428571	-0.542857142857143	0.216264608251116	-0.203571428571429	0.8	0.0178571428571429	-0.53763786204949	0.866810558436898	0.806456793074236	-0.367857142857143	0.859696500568486	0.857142857142857	-0.104508745672685
p__Bacteroidota@@Bacteroides	-0.0821428571428571	-0.178571428571429	0.335714285714286	0.120019839629796	0.928571428571428	0.551974871704144	0.257142857142857	-0.110714285714286	0.0804289865396712	-0.258066173783755	-0.265234678611082	0.389285714285714	-0.189454946071226	-0.128686378463474	-0.198391500131189	-0.0642857142857143	1	-0.0321428571428571	0.217857142857143	0.471428571428571	-0.453571428571428	0.171428571428571	0.628571428571428	0.0535714285714286	-0.290324445506725	-0.196404366867632	-0.00358425241366327	-0.0430110289639592	-0.0678571428571429	0.925	-0.0290957186981323	-0.0911528514116274	0.232142857142857	-0.0178571428571429	-0.401818108362219	0.450468731347779	-0.0535714285714286	-0.128571428571429	0.462913500306108	0.717857142857143	-0.285714285714286	0.560714285714286	-0.315414212402368	-0.119878055954039	0.18638112551049	-0.310714285714286	-0.187667635259233	0.228571428571429	-0.00180187492539112
p__Firmicutes@@Lactobacillus	0.360714285714286	0.121428571428571	0.339285714285714	-0.541907760752714	0.0964285714285714	0.0716850482732654	0.542857142857143	-0.332142857142857	0.362824094834517	0.039426776550296	0.258066173783755	-0.125	0.280607797482853	-0.0732797432917005	0.312779392098722	-0.460714285714286	-0.0321428571428571	1	-0.110714285714286	-0.221428571428571	0.307142857142857	-0.278571428571429	0.121428571428571	0.782142857142857	0.401436270330286	0.236045615226236	0.347672484125337	-0.480289823430878	-0.175	0.0821428571428571	0.185485206700593	-0.375335270518466	-0.317857142857143	-0.25	0.0738768719410358	0.12973499462816	0.692857142857143	0.189285714285714	-0.00536193243597808	0.228571428571429	-0.114285714285714	0.214285714285714	0.211470892406133	-0.606767390905829	-0.1756283682695	0.542857142857143	-0.348525608338575	-0.325	-0.108112495523467
p__Firmicutes@@Bacillus	-0.378571428571429	-0.635714285714286	0.489285714285714	0.221854855073259	0.196428571428571	0.0860220579279185	0.457142857142857	0.746428571428571	-0.443253081374188	-0.444447299294245	-0.519716599981174	0.489285714285714	-0.620196851761465	0.459338878682122	-0.212689986627131	0.657142857142857	0.217857142857143	-0.110714285714286	1	0.239285714285714	-0.664285714285714	0.817857142857143	0.396428571428571	-0.114285714285714	-0.501795337912858	-0.56398685164742	-0.519716599981174	0.523300852394837	0.225	0.221428571428571	-0.625557952009845	0.257372756926948	-0.125	0.353571428571428	-0.466685605676299	-0.457676231049344	-0.603571428571428	-0.664285714285714	0.595174500393567	0.142857142857143	0.696428571428571	0.360714285714286	-0.706097725491664	0.331970001103493	0.792119783419583	0.103571428571429	0.698838527489143	0.796428571428571	-0.475694980303255
p__Firmicutes@@Exiguobacterium	-0.314285714285714	-0.275	0.0892857142857143	0.811043158710438	0.303571428571428	0.0107527572409898	-0.00714285714285714	0.075	-0.11260058115554	-0.487458328258205	-0.268818931024745	0.503571428571428	-0.201966121755174	-0.0339589054278612	-0.23235040555905	0.257142857142857	0.471428571428571	-0.221428571428571	0.239285714285714	1	-0.392857142857143	0.460714285714286	0.0321428571428571	-0.267857142857143	-0.326166969643358	-0.268479363883277	-0.365593746193654	0.279571688265735	0.0857142857142857	0.342857142857143	-0.0654653670707977	-0.0160857973079342	0.210714285714286	0.117857142857143	-0.178385617613721	0.22523436567389	-0.153571428571429	-0.128571428571429	0.500447027357954	0.0214285714285714	0.153571428571429	0.65	-0.390683513089296	0.217624778501179	0.365593746193654	-0.478571428571428	0.100089405471591	0.471428571428571	0.0252262489554756
p__Bacteroidota@@Prevotella	0.571428571428571	0.817857142857143	-0.475	-0.421887921122919	-0.428571428571428	-0.143370096546531	-0.203571428571429	-0.646428571428571	0.366398716458502	0.659502444114042	0.881726093761165	-0.339285714285714	0.852547257320515	-0.103664027095576	0.512958203041903	-0.528571428571428	-0.453571428571428	0.307142857142857	-0.664285714285714	-0.392857142857143	1	-0.485714285714286	-0.439285714285714	0.267857142857143	0.870973336520175	0.846881214933825	0.677423706182358	-0.577064638599786	-0.45	-0.432142857142857	0.709208143266975	-0.357462162398539	0.332142857142857	-0.507142857142857	0.704533095827927	0.300913112540317	0.557142857142857	0.846428571428571	-0.262734689362926	-0.214285714285714	-0.335714285714286	-0.107142857142857	0.845883569624532	-0.427872445866724	-0.508963842740184	0.225	-0.473637365178064	-0.6	0.605429974931416
p__Actinobacteriota@@unclassified_67_14	-0.510714285714286	-0.325	0.217857142857143	0.516449006891848	0.0285714285714286	0.0107527572409898	0.232142857142857	0.717857142857143	-0.509383581417918	-0.275987435852072	-0.347672484125337	0.753571428571428	-0.416443419194298	0.486148540862013	-0.20554074337916	0.732142857142857	0.171428571428571	-0.278571428571429	0.817857142857143	0.460714285714286	-0.485714285714286	1	0.0928571428571428	-0.321428571428571	-0.494626833085531	-0.527949353139597	-0.483874075844541	0.602154405495429	0.364285714285714	0.0964285714285714	-0.269135397957724	0.398570311074371	0.189285714285714	0.460714285714286	-0.00900937462695559	-0.171178117912156	-0.678571428571428	-0.475	0.731010122105012	-0.0571428571428571	0.632142857142857	0.457142857142857	-0.440863046880582	0.438938112570174	0.946242637207103	-0.167857142857143	0.645219203129363	0.864285714285714	-0.156763118509027
p__Firmicutes@@Dubosiella	-0.0607142857142857	-0.464285714285714	0.617857142857143	-0.17821127702606	0.725	0.713266230318991	0.471428571428571	0.075	-0.0107238648719562	-0.232976406888113	-0.37276225102098	0.285714285714286	-0.312779392098722	0.041108148675832	-0.212689986627131	-0.00357142857142857	0.628571428571428	0.121428571428571	0.396428571428571	0.0321428571428571	-0.439285714285714	0.0928571428571428	1	0.357142857142857	-0.161291358614847	-0.102706870747294	-0.103943319996235	-0.0573480386186123	-0.0821428571428571	0.753571428571428	-0.410977026611119	0.0983020946595982	0.132142857142857	0.0642857142857143	-0.509930603885686	-0.165772493135983	-0.0214285714285714	-0.325	0.312779392098722	0.835714285714286	-0.00357142857142857	0.182142857142857	-0.555559124117807	-0.247133223043711	0.143370096546531	0.182142857142857	0.0160857973079342	0.196428571428571	-0.295507487764143
p__Firmicutes@@Limosilactobacillus	0.428571428571428	0.121428571428571	0.389285714285714	-0.541907760752714	0.164285714285714	0.254481921370092	0.521428571428571	-0.492857142857143	0.34495098671459	0.107527572409898	0.200718135165143	0.075	0.341376365090605	0.0840036081636566	0.25201082449097	-0.617857142857143	0.0535714285714286	0.782142857142857	-0.114285714285714	-0.267857142857143	0.267857142857143	-0.321428571428571	0.357142857142857	1	0.534053609635827	0.33875248597353	0.344088231711674	-0.623659919977409	-0.0214285714285714	0.160714285714286	0.138204663816128	-0.0714924324797078	-0.15	-0.0428571428571429	0.0846881214933825	0.0504524979109513	0.771428571428571	0.239285714285714	0.101876716283584	0.453571428571428	-0.239285714285714	0.153571428571429	0.172044115855837	-0.84283494724609	-0.315414212402368	0.771428571428571	-0.580876013897626	-0.396428571428571	-0.0936974961203381
p__Bacteroidota@@Prevotella_7	0.616491415150082	0.652333939286715	-0.268818931024745	-0.511003359858137	-0.229392154474449	-0.107913669064748	-0.0465952813776225	-0.741940249628297	0.391032805526602	0.579136690647482	0.809352517985612	-0.258066173783755	0.792827981847514	0.0107623707943101	0.634979876864298	-0.677423706182358	-0.290324445506725	0.401436270330286	-0.501795337912858	-0.326166969643358	0.870973336520175	-0.494626833085531	-0.161291358614847	0.534053609635827	1	0.808330158734627	0.683453237410072	-0.744604316546763	-0.483874075844541	-0.250897668956429	0.500053287861177	-0.326458580760741	0.322582717229694	-0.523300852394837	0.462936287776431	0.115734071944108	0.684592211009684	0.810041045487899	-0.136323363394595	-0.0286740193093062	-0.347672484125337	0.0179212620683163	0.68705035971223	-0.673727595472887	-0.593525179856115	0.448031551707909	-0.530943625852634	-0.630828424804735	0.394219182559617
p__Actinobacteriota@@Olsenella	0.686514346574016	0.56398685164742	-0.259469989256321	-0.354143344448979	-0.118923745075814	0.171792763042035	-0.136942494329725	-0.720749970156447	0.48603945009464	0.455702908279924	0.687171052168139	-0.293705612838752	0.772793708220977	-0.2046956496688	0.302985631227828	-0.517138103587251	-0.196404366867632	0.236045615226236	-0.56398685164742	-0.268479363883277	0.846881214933825	-0.527949353139597	-0.102706870747294	0.33875248597353	0.808330158734627	1	0.625687326447832	-0.596753808461805	-0.535156852841162	-0.147753743882072	0.578005976691339	-0.378732039034785	0.356771235227441	-0.491911854631775	0.437272727272727	0.314545454545455	0.558581226871246	0.738768719410358	-0.173134646415902	0.0810843716426003	-0.340554360898921	-0.0180187492539112	0.576862014846412	-0.476407915724017	-0.549736841734512	0.19280061701685	-0.559080629051349	-0.520741853438033	0.522727272727273
p__Firmicutes@@Selenomonas	0.670255201355031	0.688176463423348	-0.193549630337817	-0.441652903877389	0.0215055144819796	-0.129496402877698	-0.0358425241366327	-0.627244172391072	0.751572227135991	0.751798561151079	0.539568345323741	-0.204302387578806	0.552468367441254	-0.0286996554514937	0.703141558561596	-0.691760715837011	-0.00358425241366327	0.347672484125337	-0.519716599981174	-0.365593746193654	0.677423706182358	-0.483874075844541	-0.103943319996235	0.344088231711674	0.683453237410072	0.625687326447832	1	-0.787769784172662	-0.508963842740184	0.0681007958596021	0.627804127825711	-0.400001447855194	0.322582717229694	-0.551974871704144	0.39241083768549	0.40868594155263	0.415773279984939	0.620075667563746	-0.139910820326032	0.0824378055142552	-0.74552450204196	0.0358425241366327	0.773381294964029	-0.590437096032558	-0.489208633093525	0.0179212620683163	-0.559643281304127	-0.58064889101345	0.320077042720423
p__Proteobacteria@@Lysobacter	-0.544806366876817	-0.473121318603552	0.16487561102851	0.489103215864217	-0.0322582717229694	0.0935251798561151	0.093190562755245	0.849467822038195	-0.6547108899872	-0.633093525179856	-0.392086330935252	0.258066173783755	-0.435876017169561	0.138117091860313	-0.49148159960683	0.949826889620766	-0.0430110289639592	-0.480289823430878	0.523300852394837	0.279571688265735	-0.577064638599786	0.602154405495429	-0.0573480386186123	-0.623659919977409	-0.744604316546763	-0.596753808461805	-0.787769784172662	1	0.516132347567511	-0.0107527572409898	-0.317552087911842	0.430494831772406	-0.200718135165143	0.587817395840776	-0.171792763042035	-0.235084833636469	-0.663086696527705	-0.512548095153848	0.0896864232859178	-0.179212620683164	0.738355997214634	-0.0358425241366327	-0.535971223021583	0.905090093918247	0.701438848920863	-0.376346503434643	0.771303240258894	0.784951278592256	-0.0325502077342803
p__Proteobacteria@@Pseudomonas	-0.485714285714286	-0.310714285714286	0.335714285714286	0.221854855073259	-0.05	-0.0215055144819796	0.0285714285714286	0.460714285714286	-0.430741905690239	-0.419357532398603	-0.397852017916623	0.525	-0.226988473123072	0.0518320135477881	-0.441465770562195	0.428571428571428	-0.0678571428571429	-0.175	0.225	0.0857142857142857	-0.45	0.364285714285714	-0.0821428571428571	-0.0214285714285714	-0.483874075844541	-0.535156852841162	-0.508963842740184	0.516132347567511	1	-0.075	-0.112745909955263	0.86863305462845	-0.242857142857143	0.960714285714286	0.118923745075814	-0.158564993434418	-0.225	-0.378571428571429	0.141197554147423	-0.153571428571429	0.314285714285714	-0.1	-0.215055144819796	0.267420278666703	0.422941784812266	-0.0214285714285714	0.169794527139306	0.296428571428571	-0.17658374268833
p__Firmicutes@@unclassified_Lachnospiraceae	0.0571428571428571	-0.214285714285714	0.507142857142857	0.0363696483726654	0.957142857142857	0.655918191700378	0.460714285714286	-0.0357142857142857	0.187667635259233	-0.286740193093062	-0.258066173783755	0.353571428571428	-0.157283351455357	-0.041108148675832	-0.0750670541036932	-0.0214285714285714	0.925	0.0821428571428571	0.221428571428571	0.342857142857143	-0.432142857142857	0.0964285714285714	0.753571428571428	0.160714285714286	-0.250897668956429	-0.147753743882072	0.0681007958596021	-0.0107527572409898	-0.075	1	-0.00727392967453308	-0.0661305000437297	0.160714285714286	0.0142857142857143	-0.401818108362219	0.374789984481352	0.00714285714285714	-0.135714285714286	0.352100229962561	0.817857142857143	-0.257142857142857	0.464285714285714	-0.311829959988704	-0.101435278114956	0.179212620683164	-0.267857142857143	-0.119749824403511	0.260714285714286	0.00180187492539112
p__Synergistota@@Fretibacterium	0.458257569495584	0.872871560943969	-0.381881307912987	-0.107407407407407	-0.0509175077217315	0.0803005279777072	-0.0618284022335312	-0.520085971729115	0.364021648283089	0.47450311986827	0.726354775798351	0.0363696483726654	0.840890007533936	-0.0527831390010479	0.413164570801306	-0.341874694703055	-0.0290957186981323	0.185485206700593	-0.625557952009845	-0.0654653670707977	0.709208143266975	-0.269135397957724	-0.410977026611119	0.138204663816128	0.500053287861177	0.578005976691339	0.627804127825711	-0.317552087911842	-0.112745909955263	-0.00727392967453308	1	-0.172910282934467	0.37824434307572	-0.185485206700593	0.796363790108067	0.77434451480554	0.421887921122919	0.781947440012306	-0.118307035692004	-0.0363696483726654	-0.490990253030983	0.123656804467062	0.835855495767952	-0.227252588493668	-0.222651463938188	-0.170937347351527	-0.55149279714888	-0.269135397957724	0.801868608933699
p__Proteobacteria@@Comamonas	-0.48436123005002	-0.285969729918831	0.27882048667086	0.176550499417298	-0.0482573919238028	0.0699554101630159	-0.116175202779525	0.448615013810166	-0.450805008944544	-0.190135217366146	-0.342602136952206	0.588025257145597	-0.186046511627907	0.170840787119857	-0.330948121645796	0.43789114893821	-0.0911528514116274	-0.375335270518466	0.257372756926948	-0.0160857973079342	-0.357462162398539	0.398570311074371	0.0983020946595982	-0.0714924324797078	-0.326458580760741	-0.378732039034785	-0.400001447855194	0.430494831772406	0.86863305462845	-0.0661305000437297	-0.172910282934467	1	0.0840036081636566	0.899017338432325	0.177643361166316	-0.339055349231141	-0.366398716458502	-0.337801743466619	0.18515205724508	-0.105451337907569	0.29848090560278	-0.22520116231108	-0.200897588160456	0.220588236964434	0.394620262458038	-0.0303842838038758	0.245974955277281	0.280607797482853	-0.187562533617227
p__Bacteroidota@@Alloprevotella	-0.15	0.439285714285714	-0.325	0.134567698978862	0.114285714285714	0.1756283682695	-0.335714285714286	-0.25	-0.107238648719562	0.505379590326521	0.415773279984939	0.4	0.393208378638393	-0.0321715946158685	0.13941024333543	-0.075	0.232142857142857	-0.317857142857143	-0.125	0.210714285714286	0.332142857142857	0.189285714285714	0.132142857142857	-0.15	0.322582717229694	0.356771235227441	0.322582717229694	-0.200718135165143	-0.242857142857143	0.160714285714286	0.37824434307572	0.0840036081636566	1	-0.207142857142857	0.446864981496997	0.190998742091458	-0.160714285714286	0.485714285714286	0.27882048667086	0.0607142857142857	-0.253571428571429	0.242857142857143	0.243729164129102	-0.184427778390829	0.0824378055142552	-0.271428571428571	-0.164432594703328	0.0357142857142857	0.493713729557166
p__Proteobacteria@@Ochrobactrum	-0.417857142857143	-0.414285714285714	0.453571428571428	0.290957186981323	0.0107142857142857	0.114696077237225	0.128571428571429	0.55	-0.398570311074371	-0.487458328258205	-0.483874075844541	0.607142857142857	-0.29848090560278	0.148346797395394	-0.487935851674006	0.539285714285714	-0.0178571428571429	-0.25	0.353571428571428	0.117857142857143	-0.507142857142857	0.460714285714286	0.0642857142857143	-0.0428571428571429	-0.523300852394837	-0.491911854631775	-0.551974871704144	0.587817395840776	0.960714285714286	0.0142857142857143	-0.185485206700593	0.899017338432325	-0.207142857142857	1	0.0504524979109513	-0.200008116718414	-0.310714285714286	-0.467857142857143	0.262734689362926	-0.0214285714285714	0.414285714285714	-0.0535714285714286	-0.326166969643358	0.335658556671309	0.523300852394837	-0.0392857142857143	0.273458554234882	0.428571428571428	-0.190998742091458
p__Spirochaetota@@Treponema	0.140546244180507	0.787419342395918	-0.479298730154037	-0.0403686713879665	-0.448666856422388	-0.0651004154685606	-0.216224991046934	-0.263073739107103	0.0324627462029816	0.589520428965299	0.647387464937353	0.19280061701685	0.727706560716836	0.168625931665488	0.338153606281058	-0.136942494329725	-0.401818108362219	0.0738768719410358	-0.466685605676299	-0.178385617613721	0.704533095827927	-0.00900937462695559	-0.509930603885686	0.0846881214933825	0.462936287776431	0.437272727272727	0.39241083768549	-0.171792763042035	0.118923745075814	-0.401818108362219	0.796363790108067	0.177643361166316	0.446864981496997	0.0504524979109513	1	0.393636363636364	0.212621241196152	0.594618725379069	-0.0577115488053005	-0.315328111943446	-0.185593117315285	-0.111716245374249	0.759504847133207	-0.154460378926146	-0.0253168282377736	0.0252262489554756	-0.302985631227828	-0.167574368061374	0.611818181818182
p__Proteobacteria@@Neisseria	0.385601234033699	0.594618725379069	-0.246856864778583	0.0862421616015649	0.342356235824312	0.31646035297217	0.0558581226871247	-0.477496855228646	0.410293042287683	0.180834487412668	0.334543801713436	0.0846881214933825	0.477022020593812	-0.10550392515969	0.123538784161346	-0.315328111943446	0.450468731347779	0.12973499462816	-0.457676231049344	0.22523436567389	0.300913112540317	-0.171178117912156	-0.165772493135983	0.0504524979109513	0.115734071944108	0.314545454545455	0.40868594155263	-0.235084833636469	-0.158564993434418	0.374789984481352	0.77434451480554	-0.339055349231141	0.190998742091458	-0.200008116718414	0.393636363636364	1	0.331544986271966	0.439657481795433	0.095584752708779	0.300913112540317	-0.544166227468118	0.336950611048139	0.502719875007218	-0.139572631559771	-0.119350761692361	-0.327941236421183	-0.56268760085168	-0.111716245374249	0.598181818181818
p__Firmicutes@@Ligilactobacillus	0.582142857142857	0.392857142857143	0.0357142857142857	-0.443709710146518	0.0321428571428571	0.118280329650888	0.232142857142857	-0.789285714285714	0.470062743554079	0.111111824823561	0.494626833085531	-0.289285714285714	0.613047608513494	-0.218051919063109	0.296693594790787	-0.771428571428571	-0.0535714285714286	0.692857142857143	-0.603571428571428	-0.153571428571429	0.557142857142857	-0.678571428571428	-0.0214285714285714	0.771428571428571	0.684592211009684	0.558581226871246	0.415773279984939	-0.663086696527705	-0.225	0.00714285714285714	0.421887921122919	-0.366398716458502	-0.160714285714286	-0.310714285714286	0.212621241196152	0.331544986271966	1	0.585714285714286	-0.216264608251116	0.253571428571429	-0.417857142857143	0.075	0.451615804121572	-0.71373550237251	-0.663086696527705	0.503571428571428	-0.748883230224939	-0.671428571428571	0.254064364480148
p__Firmicutes@@Dialister	0.453571428571428	0.835714285714286	-0.435714285714286	-0.312778976004922	-0.135714285714286	-0.053763786204949	-0.167857142857143	-0.725	0.244861581242999	0.498211085499195	0.928321375138787	-0.2	0.911528514116274	-0.235925027183036	0.452189635434152	-0.542857142857143	-0.128571428571429	0.189285714285714	-0.664285714285714	-0.128571428571429	0.846428571428571	-0.475	-0.325	0.239285714285714	0.810041045487899	0.738768719410358	0.620075667563746	-0.512548095153848	-0.378571428571429	-0.135714285714286	0.781947440012306	-0.337801743466619	0.485714285714286	-0.467857142857143	0.594618725379069	0.439657481795433	0.585714285714286	1	-0.216264608251116	-0.075	-0.45	0.128571428571429	0.759861511696613	-0.431561001434541	-0.505379590326521	0.0785714285714286	-0.588025257145597	-0.514285714285714	0.800032466873656
p__Proteobacteria@@Salmonella	-0.100089405471591	-0.18588032444724	0.436103838126217	0.320339050489119	0.27167124342289	0.150673191120342	0.386059135390422	0.218051919063109	-0.0554561717352415	-0.202691316626174	-0.224216058214795	0.806077176208705	-0.241502683363148	0.299642218246869	-0.150268336314848	0.216264608251116	0.462913500306108	-0.00536193243597808	0.595174500393567	0.500447027357954	-0.262734689362926	0.731010122105012	0.312779392098722	0.101876716283584	-0.136323363394595	-0.173134646415902	-0.139910820326032	0.0896864232859178	0.141197554147423	0.352100229962561	-0.118307035692004	0.18515205724508	0.27882048667086	0.262734689362926	-0.0577115488053005	0.095584752708779	-0.216264608251116	-0.216264608251116	1	0.355674851586546	0.269883932610897	0.793566000524756	-0.256503170597725	-0.0738370667663377	0.656504618452919	-0.00536193243597808	0.180679785330948	0.471850054366071	-0.050497605204638
p__Firmicutes@@Lachnospiraceae_NK4A136_group	0.285714285714286	-0.125	0.528571428571428	-0.218217890235992	0.75	0.806456793074236	0.614285714285714	-0.164285714285714	0.235925027183036	-0.1756283682695	-0.154122853787521	0.235714285714286	-0.0625558784197443	0.0571939459837662	-0.126899067651481	-0.203571428571429	0.717857142857143	0.228571428571429	0.142857142857143	0.0214285714285714	-0.214285714285714	-0.0571428571428571	0.835714285714286	0.453571428571428	-0.0286740193093062	0.0810843716426003	0.0824378055142552	-0.179212620683164	-0.153571428571429	0.817857142857143	-0.0363696483726654	-0.105451337907569	0.0607142857142857	-0.0214285714285714	-0.315328111943446	0.300913112540317	0.253571428571429	-0.075	0.355674851586546	1	-0.214285714285714	0.328571428571429	-0.232976406888113	-0.315371501048318	0.0286740193093062	0.175	-0.25201082449097	0.0642857142857143	0.0504524979109513
p__unclassified_Bacteria@@unclassified_Bacteria	-0.382142857142857	-0.535714285714286	0.278571428571429	0.221854855073259	-0.232142857142857	0	0.253571428571429	0.725	-0.64343189231737	-0.58064889101345	-0.222223649647123	0.214285714285714	-0.328865189406656	0.262734689362926	-0.337801743466619	0.8	-0.285714285714286	-0.114285714285714	0.696428571428571	0.153571428571429	-0.335714285714286	0.632142857142857	-0.00357142857142857	-0.239285714285714	-0.347672484125337	-0.340554360898921	-0.74552450204196	0.738355997214634	0.314285714285714	-0.257142857142857	-0.490990253030983	0.29848090560278	-0.253571428571429	0.414285714285714	-0.185593117315285	-0.544166227468118	-0.417857142857143	-0.45	0.269883932610897	-0.214285714285714	1	0.0821428571428571	-0.555559124117807	0.569881835227663	0.652333939286715	0.142857142857143	0.784629446464793	0.664285714285714	-0.22523436567389
p__Firmicutes@@Roseburia	0.0642857142857143	-0.0178571428571429	0.367857142857143	0.276409327632257	0.392857142857143	0.0681007958596021	0.442857142857143	-0.0535714285714286	0.103664027095576	-0.283155940679398	0.0465952813776225	0.567857142857143	0.00178731081199269	0	-0.0196604189319196	0.0178571428571429	0.560714285714286	0.214285714285714	0.360714285714286	0.65	-0.107142857142857	0.457142857142857	0.182142857142857	0.153571428571429	0.0179212620683163	-0.0180187492539112	0.0358425241366327	-0.0358425241366327	-0.1	0.464285714285714	0.123656804467062	-0.22520116231108	0.242857142857143	-0.0535714285714286	-0.111716245374249	0.336950611048139	0.075	0.128571428571429	0.793566000524756	0.328571428571429	0.0821428571428571	1	-0.129033086891878	-0.160452167200022	0.430110289639592	-0.110714285714286	-0.0393208378638393	0.332142857142857	0.210819366270761
p__Bacteroidota@@Tannerella	0.54839061929048	0.917568617897797	-0.483874075844541	-0.357702351900696	-0.333335474470684	-0.258992805755396	-0.211470892406133	-0.566311881358797	0.459194487223899	0.719424460431655	0.758992805755396	-0.225807902060786	0.76412832639602	0.0125560992600285	0.627804963001425	-0.53763786204949	-0.315414212402368	0.211470892406133	-0.706097725491664	-0.390683513089296	0.845883569624532	-0.440863046880582	-0.555559124117807	0.172044115855837	0.68705035971223	0.576862014846412	0.773381294964029	-0.535971223021583	-0.215055144819796	-0.311829959988704	0.835855495767952	-0.200897588160456	0.243729164129102	-0.326166969643358	0.759504847133207	0.502719875007218	0.451615804121572	0.759861511696613	-0.256503170597725	-0.232976406888113	-0.555559124117807	-0.129033086891878	1	-0.344267397686695	-0.449640287769784	0.0179212620683163	-0.504037698866858	-0.584233143427113	0.582287049468792
p__Patescibacteria@@uncultured_Candidatus_Saccharibacteria_bacterium	-0.374388390133384	-0.328281445535676	-0.0645497224367903	0.508970673403173	-0.125410889305764	-0.0666323995522636	-0.114345222602314	0.7561538914024	-0.443022400598026	-0.449768696977779	-0.314652997885689	0.00368855556781659	-0.406103867214857	0.10614078347661	-0.321191240433569	0.866810558436898	-0.119878055954039	-0.606767390905829	0.331970001103493	0.217624778501179	-0.427872445866724	0.438938112570174	-0.247133223043711	-0.84283494724609	-0.673727595472887	-0.476407915724017	-0.590437096032558	0.905090093918247	0.267420278666703	-0.101435278114956	-0.227252588493668	0.220588236964434	-0.184427778390829	0.335658556671309	-0.154460378926146	-0.139572631559771	-0.71373550237251	-0.431561001434541	-0.0738370667663377	-0.315371501048318	0.569881835227663	-0.160452167200022	-0.344267397686695	1	0.521953796492731	-0.590168890850654	0.777135127715704	0.63812011323227	0.0223316210495633
p__Actinobacteriota@@Solirubrobacter	-0.487458328258205	-0.358425241366327	0.365593746193654	0.427052807881443	0.0967748151689083	0.115107913669065	0.36200949377999	0.806456793074236	-0.478925500346801	-0.37410071942446	-0.366906474820144	0.713266230318991	-0.432288560238124	0.365920607006545	-0.292377739912092	0.806456793074236	0.18638112551049	-0.1756283682695	0.792119783419583	0.365593746193654	-0.508963842740184	0.946242637207103	0.143370096546531	-0.315414212402368	-0.593525179856115	-0.549736841734512	-0.489208633093525	0.701438848920863	0.422941784812266	0.179212620683164	-0.222651463938188	0.394620262458038	0.0824378055142552	0.523300852394837	-0.0253168282377736	-0.119350761692361	-0.663086696527705	-0.505379590326521	0.656504618452919	0.0286740193093062	0.652333939286715	0.430110289639592	-0.449640287769784	0.521953796492731	1	-0.222223649647123	0.685204273904412	0.881726093761165	-0.101267312951094
p__Proteobacteria@@Paucibacter	0.221428571428571	0.0321428571428571	0.139285714285714	-0.571003479450847	-0.235714285714286	0.0788535531005919	0.389285714285714	-0.214285714285714	-0.0714924324797078	0.125448834478214	0.18638112551049	-0.121428571428571	0.176943770387277	0.268096621798904	0.135835621711445	-0.367857142857143	-0.310714285714286	0.542857142857143	0.103571428571429	-0.478571428571428	0.225	-0.167857142857143	0.182142857142857	0.771428571428571	0.448031551707909	0.19280061701685	0.0179212620683163	-0.376346503434643	-0.0214285714285714	-0.267857142857143	-0.170937347351527	-0.0303842838038758	-0.271428571428571	-0.0392857142857143	0.0252262489554756	-0.327941236421183	0.503571428571428	0.0785714285714286	-0.00536193243597808	0.175	0.142857142857143	-0.110714285714286	0.0179212620683163	-0.590168890850654	-0.222223649647123	1	-0.244861581242999	-0.264285714285714	-0.200008116718414
p__Proteobacteria@@Rubellimicrobium	-0.425379973254261	-0.521894757101867	0.210902675815138	0.294857535109302	-0.160857973079342	-0.161435561914652	0.135835621711445	0.904379270868303	-0.493738819320215	-0.38206416319801	-0.3713017924037	0.134048310899452	-0.579606440071556	0.33005366726297	-0.134168157423971	0.859696500568486	-0.187667635259233	-0.348525608338575	0.698838527489143	0.100089405471591	-0.473637365178064	0.645219203129363	0.0160857973079342	-0.580876013897626	-0.530943625852634	-0.559080629051349	-0.559643281304127	0.771303240258894	0.169794527139306	-0.119749824403511	-0.55149279714888	0.245974955277281	-0.164432594703328	0.273458554234882	-0.302985631227828	-0.56268760085168	-0.748883230224939	-0.588025257145597	0.180679785330948	-0.25201082449097	0.784629446464793	-0.0393208378638393	-0.504037698866858	0.777135127715704	0.685204273904412	-0.244861581242999	1	0.68990197342918	-0.313806546628822
p__Actinobacteriota@@Gaiella	-0.417857142857143	-0.425	0.246428571428571	0.571003479450847	0.182142857142857	0.232976406888113	0.357142857142857	0.778571428571428	-0.495085094921976	-0.476705571017215	-0.401436270330286	0.564285714285714	-0.418230730006291	0.471850054366071	-0.250223513678977	0.857142857142857	0.228571428571429	-0.325	0.796428571428571	0.471428571428571	-0.6	0.864285714285714	0.196428571428571	-0.396428571428571	-0.630828424804735	-0.520741853438033	-0.58064889101345	0.784951278592256	0.296428571428571	0.260714285714286	-0.269135397957724	0.280607797482853	0.0357142857142857	0.428571428571428	-0.167574368061374	-0.111716245374249	-0.671428571428571	-0.514285714285714	0.471850054366071	0.0642857142857143	0.664285714285714	0.332142857142857	-0.584233143427113	0.63812011323227	0.881726093761165	-0.264285714285714	0.68990197342918	1	-0.0882918713441648
p__Firmicutes@@[Eubacterium]_brachy_group	0.304516862391099	0.751381843888096	-0.369384359705179	-0.00366987921708787	-0.0756787468664269	0.180834487412668	-0.0360374985078224	-0.349563735525877	0.0441854045540582	0.260401661874242	0.74684643301432	0.0234243740300845	0.731313532517168	-0.144278872013251	0.138868414312754	-0.104508745672685	-0.00180187492539112	-0.108112495523467	-0.475694980303255	0.0252262489554756	0.605429974931416	-0.156763118509027	-0.295507487764143	-0.0936974961203381	0.394219182559617	0.522727272727273	0.320077042720423	-0.0325502077342803	-0.17658374268833	0.00180187492539112	0.801868608933699	-0.187562533617227	0.493713729557166	-0.190998742091458	0.611818181818182	0.598181818181818	0.254064364480148	0.800032466873656	-0.050497605204638	0.0504524979109513	-0.22523436567389	0.210819366270761	0.582287049468792	0.0223316210495633	-0.101267312951094	-0.200008116718414	-0.313806546628822	-0.0882918713441648	1
p__Proteobacteria@@Noviherbaspirillum	-0.621428571428571	-0.482142857142857	0.135714285714286	0.421887921122919	0.0142857142857143	-0.0645165434459389	0.0214285714285714	0.839285714285714	-0.639857270693385	-0.512548095153848	-0.322582717229694	0.257142857142857	-0.414656108382305	0.114387891967532	-0.291331662354809	0.932142857142857	-0.0285714285714286	-0.342857142857143	0.621428571428571	0.325	-0.535714285714286	0.675	-0.0714285714285714	-0.625	-0.652333939286715	-0.583807475826722	-0.637996929632062	0.885310346174828	0.367857142857143	-0.00714285714285714	-0.338237729865788	0.323503256970678	-0.0821428571428571	0.407142857142857	-0.189196867166067	-0.326139361495792	-0.732142857142857	-0.485714285714286	0.109025959531554	-0.335714285714286	0.735714285714286	0.0535714285714286	-0.523300852394837	0.815170780487466	0.741940249628297	-0.425	0.834674149200588	0.796428571428571	-0.171178117912156
[truncated: 1 more columns]
