# Supplementary material for: Surface Microbiome Profiling of Dental Elevators Using Third‐Generation Sequencing: Implications for Infection Control in Dental Practice
Source: Microbiologyopen. 2025 Dec 8;14(6):e70178. doi: 10.1002/mbo3.70178 (PMC12685768; doi:10.1002/mbo3.70178)
Supplement: Supplementary file 1 — customer_backup. [file MBO3-14-e70178-s001.zip › customer_backup/customer_backup/association_analysis/Network/allsample/edge.txt]

from	to	corr	pvalue	color	weight
Ochrobactrum	Pseudomonas	0.960714285714286	1.30274897903432e-08	#FB8072	6
unclassified_Lachnospiraceae	unclassified_Muribaculaceae	0.957142857142857	2.27367515562602e-08	#FB8072	6
Lysobacter	Arthrobacter	0.949826889620766	6.22191644171723e-08	#FB8072	5.87939698492462
Solirubrobacter	unclassified_67_14	0.946242637207103	9.65875485780409e-08	#FB8072	5.87939698492462
Noviherbaspirillum	Arthrobacter	0.932142857142857	4.2412182315434e-07	#FB8072	5.7286432160804
Bacteroides	unclassified_Muribaculaceae	0.928571428571428	5.86793827080329e-07	#FB8072	5.7286432160804
Dialister	Porphyromonas	0.928321375138787	5.99907389226149e-07	#FB8072	5.7286432160804
unclassified_Lachnospiraceae	Bacteroides	0.925	7.9874621138185e-07	#FB8072	5.57788944723618
Tannerella	Fusobacterium	0.917568617897797	1.44934813884689e-06	#FB8072	5.57788944723618
Dialister	Filifactor	0.911528514116274	2.26110933320564e-06	#FB8072	5.42713567839196
Filifactor	Porphyromonas	0.911214060584925	2.31206433611246e-06	#FB8072	5.42713567839196
uncultured_Candidatus_Saccharibacteria_bacterium	Lysobacter	0.905090093918247	3.51325539117195e-06	#FB8072	5.42713567839196
Rubellimicrobium	Sphingomonas	0.904379270868303	3.68136121209769e-06	#FB8072	5.24623115577889
Arthrobacter	Sphingomonas	0.9	4.87197094873564e-06	#FB8072	5.24623115577889
Ochrobactrum	Comamonas	0.899017338432325	5.17904548343916e-06	#FB8072	5.24623115577889
Noviherbaspirillum	Lysobacter	0.885310346174828	1.14480917255823e-05	#FB8072	5.12562814070352
Prevotella	Porphyromonas	0.881726093761165	1.38584476133575e-05	#FB8072	5.03517587939698
Gaiella	Solirubrobacter	0.881726093761165	1.38584476133575e-05	#FB8072	5.03517587939698
Fretibacterium	Fusobacterium	0.872871560943969	2.16711493818719e-05	#FB8072	4.85427135678392
Prevotella_7	Prevotella	0.870973336520175	2.3749327701538e-05	#FB8072	4.85427135678392
Comamonas	Pseudomonas	0.86863305462845	2.65363231440255e-05	#FB8072	4.85427135678392
uncultured_Candidatus_Saccharibacteria_bacterium	Arthrobacter	0.866810558436898	2.88897889559938e-05	#FB8072	4.85427135678392
Gaiella	unclassified_67_14	0.864285714285714	3.24337314334681e-05	#FB7A80	4.64321608040201
Rubellimicrobium	Arthrobacter	0.859696500568486	3.97971612189313e-05	#FB7A80	4.64321608040201
Gaiella	Arthrobacter	0.857142857142857	4.44600444700478e-05	#FB7A80	4.64321608040201
Prevotella	Filifactor	0.852547257320515	5.39889500954523e-05	#FB7A80	4.40201005025126
Lysobacter	Sphingomonas	0.849467822038195	6.12724934604016e-05	#FB7A80	4.40201005025126
Olsenella	Prevotella	0.846881214933825	6.80004839757147e-05	#FB7A80	4.40201005025126
Dialister	Prevotella	0.846428571428571	6.92382360973722e-05	#FB7A80	4.40201005025126
Tannerella	Prevotella	0.845883569624532	7.07531530532832e-05	#FB7A80	4.40201005025126
uncultured_Candidatus_Saccharibacteria_bacterium	Limosilactobacillus	-0.84283494724609	7.97406299908078e-05	#5C995C	4.04020100502513
Fretibacterium	Filifactor	0.840890007533936	8.59512504713175e-05	#FB7A80	4.04020100502513
Noviherbaspirillum	Sphingomonas	0.839285714285714	9.13693584651998e-05	#FB7A80	4.04020100502513
Porphyromonas	Fusobacterium	0.838715064797205	9.33631445159574e-05	#FB7A80	4.04020100502513
Tannerella	Fretibacterium	0.835855495767952	0.000103902087256244	#FB7A80	4.04020100502513
Dialister	Fusobacterium	0.835714285714286	0.000104446873277133	#FB7A80	4.04020100502513
Lachnospiraceae_NK4A136_group	Dubosiella	0.835714285714286	0.000104446873277133	#FB7A80	4.04020100502513
Noviherbaspirillum	Rubellimicrobium	0.834674149200588	0.000108532626552024	#FB7A80	3.79899497487437
Prevotella	Fusobacterium	0.817857142857143	0.000195136547063199	#FB7A80	3.64824120603015
unclassified_67_14	Bacillus	0.817857142857143	0.000195136547063199	#FB7A80	3.64824120603015
Lachnospiraceae_NK4A136_group	unclassified_Lachnospiraceae	0.817857142857143	0.000195136547063199	#FB7A80	3.64824120603015
Noviherbaspirillum	uncultured_Candidatus_Saccharibacteria_bacterium	0.815170780487466	0.000213143310850094	#FB7A80	3.64824120603015
Filifactor	Fusobacterium	0.811439108644683	0.000240397135790373	#FB7A80	3.25628140703518
Exiguobacterium	Cetobacterium	0.811043158710438	0.000243449032603457	#FB7A80	3.25628140703518
Dialister	Prevotella_7	0.810041045487899	0.000251315173823435	#FB7A80	3.25628140703518
Prevotella_7	Porphyromonas	0.809352517985612	0.000256839502636401	#FB7A80	3.25628140703518
Olsenella	Prevotella_7	0.808330158734627	0.000265225423931864	#FB7A80	3.25628140703518
Lachnospiraceae_NK4A136_group	Lachnospiraceae_UCG_006	0.806456793074236	0.000281173299538581	#FB7A80	3.25628140703518
Solirubrobacter	Sphingomonas	0.806456793074236	0.000281173299538581	#FB7A80	3.25628140703518
Solirubrobacter	Arthrobacter	0.806456793074236	0.000281173299538581	#FB7A80	3.25628140703518
Salmonella	Blautia	0.806077176208705	0.000284498635951755	#FB7A80	3.25628140703518
Veillonella	Streptococcus	0.80250255458472	0.000317419229523629	#FB7A80	2.77386934673367
[Eubacterium]_brachy_group	Fretibacterium	0.801868608933699	0.000323570141959189	#FB7A80	2.77386934673367
[Eubacterium]_brachy_group	Dialister	0.800032466873656	0.000341937556258049	#FB7A80	2.77386934673367
unclassified_Bacteria	Arthrobacter	0.8	0.000342269833035693	#FB7A80	2.77386934673367
Gaiella	Bacillus	0.796428571428571	0.000380467678534635	#FB7A80	2.77386934673367
Noviherbaspirillum	Gaiella	0.796428571428571	0.000380467678534635	#FB7A80	2.77386934673367
Treponema	Fretibacterium	0.796363790108067	0.000381191367862174	#FB7A80	2.77386934673367
Roseburia	Salmonella	0.793566000524756	0.000413536382313991	#FB7A80	2.38190954773869
Prevotella_7	Filifactor	0.792827981847514	0.000422431594751152	#FB7A80	2.38190954773869
Solirubrobacter	Bacillus	0.792119783419583	0.000431113552200023	#FB7A80	2.38190954773869
Ligilactobacillus	Sphingomonas	-0.789285714285714	0.000467326756178175	#5C995C	2.38190954773869
Lysobacter	Selenomonas	-0.787769784172662	0.000487691729741053	#5C995C	2.38190954773869
Treponema	Fusobacterium	0.787419342395918	0.000492500958680322	#FB7A80	2.38190954773869
Gaiella	Lysobacter	0.784951278592256	0.000527476934151823	#FB7A80	2.02010050251256
Rubellimicrobium	unclassified_Bacteria	0.784629446464793	0.000532183101012324	#FB7A80	2.02010050251256
Limosilactobacillus	Lactobacillus	0.782142857142857	0.000569709627773497	#FB7A80	2.02010050251256
Dialister	Fretibacterium	0.781947440012306	0.000572747712118352	#FB7A80	2.02010050251256
Gaiella	Sphingomonas	0.778571428571428	0.000627350129480357	#FB7A80	2.02010050251256
Rubellimicrobium	uncultured_Candidatus_Saccharibacteria_bacterium	0.777135127715704	0.000651828012584602	#FB7A80	2.02010050251256
Neisseria	Fretibacterium	0.77434451480554	0.000701606303456543	#FB7A80	1.62814070351759
Tannerella	Selenomonas	0.773381294964029	0.000719487825408002	#FB7A80	1.62814070351759
Olsenella	Filifactor	0.772793708220977	0.000730576494538598	#FB7A80	1.62814070351759
Ligilactobacillus	Arthrobacter	-0.771428571428571	0.000756875107380345	#5C995C	1.62814070351759
Ligilactobacillus	Limosilactobacillus	0.771428571428571	0.000756875107380345	#FB7A80	1.62814070351759
Paucibacter	Limosilactobacillus	0.771428571428571	0.000756875107380345	#FB7A80	1.62814070351759
Rubellimicrobium	Lysobacter	0.771303240258894	0.000759327546854787	#FB7A80	1.62814070351759
Tannerella	Filifactor	0.76412832639602	0.000910878579964733	#FC758F	1.26633165829146
Tannerella	Dialister	0.759861511696613	0.00101204135922548	#FC758F	1.26633165829146
Tannerella	Treponema	0.759504847133207	0.00102089315376397	#FC758F	1.26633165829146
Tannerella	Porphyromonas	0.758992805755396	0.00103371057917197	#FC758F	1.26633165829146
uncultured_Candidatus_Saccharibacteria_bacterium	Sphingomonas	0.7561538914024	0.0011071582930528	#FC758F	1.26633165829146
unclassified_67_14	Blautia	0.753571428571428	0.00117758302348883	#FC758F	0.78391959798995
unclassified_Lachnospiraceae	Dubosiella	0.753571428571428	0.00117758302348883	#FC758F	0.78391959798995
Selenomonas	Campylobacter	0.751798561151079	0.0012279920995366	#FC758F	0.78391959798995
Selenomonas	Veillonella	0.751572227135991	0.00123455112378512	#FC758F	0.78391959798995
[Eubacterium]_brachy_group	Fusobacterium	0.751381843888096	0.00124009020023045	#FC758F	0.78391959798995
Lachnospiraceae_NK4A136_group	unclassified_Muribaculaceae	0.75	0.00128089845093553	#FC758F	0.78391959798995
Campylobacter	Fusobacterium	0.749108754455623	0.00130778865970032	#FC758F	0.78391959798995
Rubellimicrobium	Ligilactobacillus	-0.748883230224939	0.00131466478270643	#65A865	0.78391959798995
[Eubacterium]_brachy_group	Porphyromonas	0.74684643301432	0.0013780973672303	#FC758F	0.78391959798995
Bacillus	Sphingomonas	0.746428571428571	0.00139141108906305	#FC758F	0.78391959798995
unclassified_Bacteria	Selenomonas	-0.74552450204196	0.00142057131845561	#65A865	0.78391959798995
Lysobacter	Prevotella_7	-0.744604316546763	0.00145075540104971	#65A865	0.271356783919598
Prevotella_7	Sphingomonas	-0.741940249628297	0.0015410691876387	#65A865	0.271356783919598
Noviherbaspirillum	Solirubrobacter	0.741940249628297	0.0015410691876387	#FC758F	0.271356783919598
Dialister	Olsenella	0.738768719410358	0.00165443520149208	#FC758F	0.271356783919598
unclassified_Bacteria	Lysobacter	0.738355997214634	0.00166966863495044	#FC758F	0.271356783919598
Noviherbaspirillum	unclassified_Bacteria	0.735714285714286	0.00176986864214427	#FC758F	0.271356783919598
unclassified_67_14	Arthrobacter	0.732142857142857	0.00191296360097856	#FC758F	0.0603015075376884
