# Supplementary material for: Surface Microbiome Profiling of Dental Elevators Using Third‐Generation Sequencing: Implications for Infection Control in Dental Practice
Source: Microbiologyopen. 2025 Dec 8;14(6):e70178. doi: 10.1002/mbo3.70178 (PMC12685768; doi:10.1002/mbo3.70178)
Supplement: Supplementary file 1 — customer_backup. [file MBO3-14-e70178-s001.zip › customer_backup/customer_backup/association_analysis/Network/allsample/node.txt]

id	weight	shape	value	size	color	group	groupcolor
Ochrobactrum	2	sphere	0.00722407028080884	5.52544696592708	#FF0000	p__Proteobacteria	#FFFF00
unclassified_Lachnospiraceae	4	sphere	0.00753311917788345	5.60006733475403	#70DB93	p__Firmicutes	#0000FF
Lysobacter	9	sphere	0.00812158116707589	5.73803616801492	#00FF00	p__Proteobacteria	#FFFF00
Solirubrobacter	6	sphere	0.00508821721093009	4.9587347055824	#0000FF	p__Actinobacteriota	#FF0000
Noviherbaspirillum	8	sphere	0.00463430827884989	4.82368121557031	#FF00FF	p__Proteobacteria	#FFFF00
Bacteroides	2	sphere	0.0102914807327653	6.20786828760816	#00FFFF	p__Bacteroidota	#70DB93
Dialister	9	sphere	0.00680393525748626	5.42139558697012	#FFFF00	p__Firmicutes	#0000FF
Tannerella	8	sphere	0.00510438999834601	4.9634331119603	#99CC32	p__Bacteroidota	#70DB93
Filifactor	8	sphere	0.0136752478636144	6.85054801508226	#5C3317	p__Firmicutes	#0000FF
uncultured_Candidatus_Saccharibacteria_bacterium	6	sphere	0.00509319208177996	4.96018076481386	#9F5F9F	p__Patescibacteria	#00FFFF
Rubellimicrobium	7	sphere	0.00484828677375823	4.88813410340629	#B5A642	p__Proteobacteria	#FFFF00
Arthrobacter	10	sphere	0.0105201961865084	6.25436869264415	#D9D919	p__Actinobacteriota	#FF0000
Prevotella	7	sphere	0.00903731300964469	5.94314608348975	#A67D3D	p__Bacteroidota	#70DB93
Gaiella	7	sphere	0.0048376202544037	4.88495532063625	#8C7853	p__Actinobacteriota	#FF0000
Fretibacterium	7	sphere	0.0073984694387248	5.56774779779867	#A67D3D	p__Synergistota	#5C3317
Prevotella_7	7	sphere	0.00821160265492776	5.75869570659565	#5F9F9F	p__Bacteroidota	#70DB93
Comamonas	2	sphere	0.00738765700952125	5.56513981750926	#D98719	p__Proteobacteria	#FFFF00
Olsenella	4	sphere	0.00819121906441029	5.75402771898597	#B87333	p__Actinobacteriota	#FF0000
Porphyromonas	7	sphere	0.0156284707754997	7.18539025464693	#FF7F00	p__Bacteroidota	#70DB93
Lachnospiraceae_NK4A136_group	4	sphere	0.00590665857349219	5.1878225509045	#42426F	p__Firmicutes	#0000FF
unclassified_67_14	5	sphere	0.00895484558060061	5.92511382320435	#5C4033	p__Actinobacteriota	#FF0000
Exiguobacterium	1	sphere	0.0093576556260747	6.01242320988067	#2F4F2F	p__Firmicutes	#0000FF
Salmonella	2	sphere	0.00602922120217788	5.22072625419161	#4A766E	p__Proteobacteria	#FFFF00
Veillonella	2	sphere	0.0208757704220711	7.9930025255401	#4F4F2F	p__Firmicutes	#0000FF
[Eubacterium]_brachy_group	4	sphere	0.00482288950494384	4.88055956891974	#9932CD	p__Firmicutes	#0000FF
unclassified_Bacteria	5	sphere	0.00580502811712218	5.16027858654158	#871F78	p__unclassified_Bacteria	#9F5F9F
Treponema	3	sphere	0.00716948489930933	5.51210249686978	#6B238E	p__Spirochaetota	#99CC32
Roseburia	1	sphere	0.00535611085332523	5.03562403724347	#2F4F4F	p__Firmicutes	#0000FF
Ligilactobacillus	4	sphere	0.00683427201316489	5.4290146043827	#97694F	p__Firmicutes	#0000FF
Limosilactobacillus	4	sphere	0.00836480946390717	5.79359733125128	#7093DB	p__Firmicutes	#0000FF
Neisseria	1	sphere	0.00707583967344077	5.48909019725142	#855E42	p__Proteobacteria	#FFFF00
Paucibacter	1	sphere	0.00496393474820996	4.92237696943893	#545454	p__Proteobacteria	#FFFF00
Selenomonas	5	sphere	0.00818668200078007	5.7529879090587	#545454	p__Firmicutes	#0000FF
Campylobacter	2	sphere	0.0169335662059284	7.39755926651144	#D19275	p__Campylobacterota	#00FF00
Bacillus	4	sphere	0.00998472864465434	6.14468317308511	#8E2323	p__Firmicutes	#0000FF
Pseudomonas	2	sphere	0.00808317811173695	5.72918800739314	#238E23	p__Proteobacteria	#FFFF00
unclassified_Muribaculaceae	3	sphere	0.0274867948382708	8.87678196903219	#CD7F32	p__Bacteroidota	#70DB93
Fusobacterium	9	sphere	0.0469313694451845	10.9857600678204	#DBDB70	p__Fusobacteriota	#FF00FF
Sphingomonas	10	sphere	0.0221577831488743	8.17428053930835	#C0C0C0	p__Proteobacteria	#FFFF00
Dubosiella	2	sphere	0.00865330477400168	5.85846179761621	#527F76	p__Firmicutes	#0000FF
Cetobacterium	1	sphere	0.0348471307405896	9.74295467492206	#93DB70	p__Fusobacteriota	#FF00FF
Lachnospiraceae_UCG_006	1	sphere	0.0249538164788656	8.5522686105193	#215E21	p__Firmicutes	#0000FF
Blautia	2	sphere	0.0137126653347501	6.85717938521734	#4E2F2F	p__Firmicutes	#0000FF
Streptococcus	1	sphere	0.0581237452576051	12	#9F9F5F	p__Firmicutes	#0000FF
Lactobacillus	1	sphere	0.010066359820734	6.16159132665018	#C0D9D9	p__Firmicutes	#0000FF
