# Supplementary material for: Surface Microbiome Profiling of Dental Elevators Using Third‐Generation Sequencing: Implications for Infection Control in Dental Practice
Source: Microbiologyopen. 2025 Dec 8;14(6):e70178. doi: 10.1002/mbo3.70178 (PMC12685768; doi:10.1002/mbo3.70178)
Supplement: Supplementary file 1 — customer_backup. [file MBO3-14-e70178-s001.zip › customer_backup/customer_backup/association_analysis/Network/allsample/pvals_two_sided.matrix.txt]

term	p__Firmicutes@@Streptococcus	p__Fusobacteriota@@Fusobacterium	p__Proteobacteria@@Herbaspirillum	p__Fusobacteriota@@Cetobacterium	p__Bacteroidota@@unclassified_Muribaculaceae	p__Firmicutes@@Lachnospiraceae_UCG_006	p__Proteobacteria@@Delftia	p__Proteobacteria@@Sphingomonas	p__Firmicutes@@Veillonella	p__Campylobacterota@@Campylobacter	p__Bacteroidota@@Porphyromonas	p__Firmicutes@@Blautia	p__Firmicutes@@Filifactor	p__Proteobacteria@@Acetobacter	p__Actinobacteriota@@Actinomyces	p__Actinobacteriota@@Arthrobacter	p__Bacteroidota@@Bacteroides	p__Firmicutes@@Lactobacillus	p__Firmicutes@@Bacillus	p__Firmicutes@@Exiguobacterium	p__Bacteroidota@@Prevotella	p__Actinobacteriota@@unclassified_67_14	p__Firmicutes@@Dubosiella	p__Firmicutes@@Limosilactobacillus	p__Bacteroidota@@Prevotella_7	p__Actinobacteriota@@Olsenella	p__Firmicutes@@Selenomonas	p__Proteobacteria@@Lysobacter	p__Proteobacteria@@Pseudomonas	p__Firmicutes@@unclassified_Lachnospiraceae	p__Synergistota@@Fretibacterium	p__Proteobacteria@@Comamonas	p__Bacteroidota@@Alloprevotella	p__Proteobacteria@@Ochrobactrum	p__Spirochaetota@@Treponema	p__Proteobacteria@@Neisseria	p__Firmicutes@@Ligilactobacillus	p__Firmicutes@@Dialister	p__Proteobacteria@@Salmonella	p__Firmicutes@@Lachnospiraceae_NK4A136_group	p__unclassified_Bacteria@@unclassified_Bacteria	p__Firmicutes@@Roseburia	p__Bacteroidota@@Tannerella	p__Patescibacteria@@uncultured_Candidatus_Saccharibacteria_bacterium	p__Actinobacteriota@@Solirubrobacter	p__Proteobacteria@@Paucibacter	p__Proteobacteria@@Rubellimicrobium	p__Actinobacteriota@@Gaiella	p__Firmicutes@@[Eubacterium]_brachy_group
p__Firmicutes@@Streptococcus	3.508982358555e-101	0.307515083902885	0.951590623450294	0.462285629481355	1	0.896644187815003	0.488967846300358	0.195621938074913	0.0074776645416624	0.592042500906985	0.353631563845694	0.464611199726545	0.255304864956591	0.799700599354541	0.186985417345146	0.20006559094082	0.890207344465615	0.432820280944792	0.399624776411621	0.498452149177785	0.142643679093216	0.214066673990304	0.917436657867406	0.311044078877744	0.0952171597148582	0.0446701516686278	0.0543237520127939	0.175741426224192	0.241460630855659	0.924197968740728	0.274472617214554	0.242192427526487	0.791291619542623	0.3291271765561	0.812309619285363	0.385472558310125	0.131090454130786	0.27984985173105	0.860592053903712	0.557876365565796	0.392327332073985	0.909815450649054	0.169356008295279	0.40797281178558	0.241460630855659	0.670011899993674	0.316769134533122	0.3291271765561	0.518828587603823
p__Fusobacteriota@@Fusobacterium	0.107693037546398	3.508982358555e-101	0.0917176437006853	0.588624724177895	0.607128415463682	0.87298682051957	0.742829691938821	0.142643679093216	0.589635684112242	0.017894048431282	0.00336381917741317	0.799700599354541	0.0067778423849826	0.907944467447739	0.152384721721057	0.240784789179332	0.742829691938821	0.835559226521138	0.0811244759558994	0.582938796024054	0.00583029927201022	0.483529387421983	0.268281540230408	0.835559226521138	0.0663451190679533	0.151322406579083	0.0443801558261449	0.255304864956591	0.500933168091484	0.677712415928595	0.00139721884172595	0.557876365565796	0.296340572105021	0.334302881268708	0.00942677616224053	0.118771234161799	0.371700931597479	0.00345803837201319	0.731363979078903	0.829887828380427	0.185707053567809	0.972661578271723	0.000197272385565271	0.481390854412894	0.438785740081806	0.956301367760406	0.20006559094082	0.316769134533122	0.0174610401756586
p__Proteobacteria@@Herbaspirillum	0.889445929673949	0.0134020067121818	3.508982358555e-101	0.886631808030823	0.270574716195092	0.557876365565796	0.0468477437932116	0.474772984361209	0.829887828380427	0.115585137480877	0.248471779398143	0.356900849178067	0.344873414835202	0.956301367760406	0.607128415463682	0.713653041062693	0.469816208859751	0.468880453462876	0.240784789179332	0.881991220070967	0.253158162938888	0.675912652037624	0.0944115426117464	0.376474893647531	0.592042500906985	0.607128415463682	0.722320900517627	0.761870024754495	0.469816208859751	0.216957056539562	0.392327332073985	0.574002164028409	0.483529387421983	0.27984985173105	0.250102277601386	0.628578618446721	0.953958932470396	0.301186735009368	0.301186735009368	0.195621938074913	0.574002164028409	0.421833262028208	0.242192427526487	0.909815450649054	0.422949759314984	0.813014927640834	0.682847200109672	0.629152161294961	0.419686568439602
p__Fusobacteriota@@Cetobacterium	0.20717943721246	0.325305255729335	0.757074996898156	3.508982358555e-101	0.907427457219456	0.821770864619863	0.748630565344045	0.468880453462876	0.814786130350643	0.438785740081806	0.303964350294472	0.296340572105021	0.442543100239285	0.748630565344045	0.574002164028409	0.259297137267206	0.838464919573162	0.177342175527603	0.670011899993674	0.0067778423849826	0.322064375025752	0.206492849681798	0.742829691938821	0.177342175527603	0.214066673990304	0.443859912826571	0.295070426289961	0.240784789179332	0.670011899993674	0.953958932470396	0.852054078055383	0.744949576277841	0.814786130350643	0.547522639348888	0.951590623450294	0.888943475772506	0.293674227255568	0.498452149177785	0.490824298734901	0.675912652037624	0.670011899993674	0.579984499232115	0.438785740081806	0.214350198045061	0.313561099949972	0.142643679093216	0.539068506864997	0.142643679093216	0.99479386663593
p__Bacteroidota@@unclassified_Muribaculaceae	1	0.347979459862794	0.0839333813503142	0.806684490540397	3.508982358555e-101	0.064297849235265	0.474772984361209	0.860592053903712	0.852054078055383	0.487038994613378	0.650448743299745	0.607128415463682	0.838649061090271	0.766457659210891	0.813591815711179	0.946694976675507	0.000104983793114576	0.866912809322459	0.713653041062693	0.521020218032506	0.311044078877744	0.960251609350535	0.0252603202254529	0.761870024754495	0.662215367180767	0.838590816447325	0.968840852201831	0.956301367760406	0.930979359635398	1.39262603282094e-05	0.930717912812559	0.935408455566165	0.842575862705521	0.984232061548754	0.28417630671696	0.464611199726545	0.956301367760406	0.813591815711179	0.589635684112242	0.0178306886635912	0.653815490579341	0.371700931597479	0.474772984361209	0.829887828380427	0.866912809322459	0.650448743299745	0.767752445426434	0.737403804073656	0.896644187815003
p__Firmicutes@@Lachnospiraceae_UCG_006	0.789774107047964	0.741147994563553	0.300127081210343	0.640645857724057	0.00792569406900001	0	0.389939330337385	0.909815450649054	0.894645867320405	0.712269800232141	0.930717912812559	0.675912652037624	0.835559226521138	0.967108285553144	0.540452327410478	0.894645867320405	0.165141515675133	0.901897501896405	0.888943475772506	0.984232061548754	0.806366770975748	0.984232061548754	0.0301627853404125	0.613035583920421	0.852054078055383	0.748630565344045	0.8241926309413	0.87298682051957	0.968840852201831	0.064297849235265	0.892630329820753	0.905622189512299	0.745460364682407	0.842575862705521	0.909815450649054	0.498452149177785	0.838649061090271	0.927604431865035	0.791291619542623	0.00683354566746863	1	0.907944467447739	0.607128415463682	0.909815450649054	0.842575862705521	0.894645867320405	0.767752445426434	0.653815490579341	0.739724055152875
p__Proteobacteria@@Delftia	0.242719046801668	0.524284360046553	0.00508632646897725	0.542449257506328	0.226471759070724	0.158203956879739	3.508982358555e-101	0.653815490579341	0.804343376169772	0.442543100239285	0.866912809322459	0.589635684112242	0.855915815396859	0.363247011101251	0.814786130350643	0.866912809322459	0.607128415463682	0.176834911579746	0.275079546929036	0.990354108092374	0.701624495459095	0.653815490579341	0.255304864956591	0.20006559094082	0.938763333502316	0.813591815711179	0.953958932470396	0.87298682051957	0.960251609350535	0.270574716195092	0.915684568992832	0.842575862705521	0.469816208859751	0.8241926309413	0.677182911285743	0.927285718088093	0.653815490579341	0.755126742072934	0.384932359657503	0.0976967493135577	0.613035583920421	0.293683488524189	0.682847200109672	0.842575862705521	0.430523097542999	0.376474893647531	0.813591815711179	0.438785740081806	0.953958932470396
p__Proteobacteria@@Sphingomonas	0.0427972893094504	0.0260631933763629	0.226471759070724	0.21754165028082	0.722897325279118	0.819311270455183	0.405098740693649	3.508982358555e-101	0.196237603229602	0.29517512639916	0.160337467269602	0.496176089927973	0.0543237520127939	0.464611199726545	0.500933168091484	0.000422955381147531	0.847327433096308	0.474772984361209	0.018526941131546	0.896644187815003	0.0714419278178826	0.0282314955586437	0.896644187815003	0.23789963393372	0.0196646849464313	0.0273398327244222	0.0877246733642173	0.00277995572181452	0.270574716195092	0.953958932470396	0.200902452274385	0.28417630671696	0.619803439554616	0.167422632736864	0.6030717504069	0.251947058161856	0.00923347219868169	0.0252603202254529	0.675912652037624	0.761870024754495	0.0252603202254529	0.927604431865035	0.149066020314382	0.0165398647437766	0.00683354566746863	0.677712415928595	0.000346897498832283	0.0111377378059919	0.454684718431276
p__Firmicutes@@Veillonella	0.000317419229523629	0.327339919919453	0.656846472728541	0.632237212309401	0.703647318469517	0.779792892637929	0.606704718025199	0.0434125636532426	0	0.528935423136006	0.892630329820753	0.665981595366291	0.722320900517627	0.927604431865035	0.283033485715496	0.0952171597148582	0.892630329820753	0.428870577071126	0.293683488524189	0.846323188959093	0.422949759314984	0.214350198045061	0.984232061548754	0.463198658674489	0.374574127951574	0.241460630855659	0.0174610401756586	0.065128984415962	0.309630784460326	0.730426810573976	0.42606395933423	0.283033485715496	0.852054078055383	0.363247011101251	0.956301367760406	0.342892081924112	0.257859912096159	0.63181800571523	0.927604431865035	0.650448743299745	0.073912295708314	0.855915815396859	0.27287910754271	0.293683488524189	0.25026755603565	0.901897501896405	0.236638500738449	0.235994496467377	0.945193540093329
p__Campylobacterota@@Campylobacter	0.33264411774645	0.00130778865970032	0.0183992667826702	0.19053022518979	0.240935208763843	0.479691906278789	0.194357704431621	0.0999981040454296	0.278068908162929	0	0.199607269615862	0.737403804073656	0.269804173745096	0.748352938646985	0.121827811702563	0.199628221300617	0.607128415463682	0.951590623450294	0.292521202112207	0.241460630855659	0.0623125820165629	0.580522618340803	0.653815490579341	0.852054078055383	0.133050644392673	0.277927998228285	0.0174610401756586	0.0833608825559168	0.328050536789704	0.557876365565796	0.253630030460276	0.727525019143682	0.219455511169769	0.241460630855659	0.123880472859936	0.739724055152875	0.847327433096308	0.229905411107963	0.703721997312101	0.745460364682407	0.131742822100129	0.565411125995939	0.0278392056976822	0.283033485715496	0.408023332936925	0.829887828380427	0.392327332073985	0.251947058161856	0.607128415463682
p__Bacteroidota@@Porphyromonas	0.134235654847549	9.33631445159574e-05	0.0699777664427423	0.105705153653425	0.395960814108448	0.85853978896179	0.731524848330636	0.0315439425403871	0.774905731002834	0.0443978102089882	0	0.613035583920421	0.00025747989197616	0.896644187815003	0.196237603229602	0.389939330337385	0.599046366097466	0.607128415463682	0.200902452274385	0.592042500906985	0.000943144351464608	0.457220518249041	0.411195275329256	0.706740105151466	0.00683354566746863	0.0445859761690609	0.181231630050033	0.372353641302378	0.364499584650553	0.607128415463682	0.025252408151501	0.464611199726545	0.332507212700248	0.242192427526487	0.0708263374399231	0.472466273527169	0.235994496467377	0.000104983793114576	0.668391817484726	0.782880892134147	0.670011899993674	0.938763333502316	0.0156332772776007	0.498452149177785	0.422949759314984	0.731363979078903	0.414745028457874	0.359804300768302	0.018526941131546
p__Firmicutes@@Blautia	0.210923793414752	0.602549920983054	0.135767996503656	0.100679137409228	0.347979459862794	0.433704793272886	0.327789306841173	0.248290565817018	0.415898710575684	0.514349633022108	0.360035735127804	3.508982358555e-101	0.813591815711179	0.498452149177785	0.725790610701383	0.460260201304015	0.376474893647531	0.829887828380427	0.240784789179332	0.221353193254608	0.468880453462876	0.0171730857592121	0.557876365565796	0.896644187815003	0.607128415463682	0.541126093470252	0.700889924422144	0.607128415463682	0.199607269615862	0.443970066694813	0.953958932470396	0.124820228368386	0.362296681103553	0.106162045203513	0.722320900517627	0.889774191454142	0.551278641142105	0.706740105151466	0.00683354566746863	0.650448743299745	0.677712415928595	0.146937167261479	0.666616893085302	0.99479386663593	0.0301627853404125	0.835559226521138	0.814786130350643	0.151322406579083	0.968840852201831
p__Firmicutes@@Filifactor	0.0757723212442141	0.000240397135790373	0.129785015705329	0.194249865843071	0.675436203509306	0.664984363642823	0.713133374095429	0.0062527747214726	0.490258586266631	0.0823728661066659	2.31206433611246e-06	0.624764698226133	0	0.889774191454142	0.27984985173105	0.295070426289961	0.727525019143682	0.572101899421124	0.0924817069848352	0.705298999701042	0.00254371014872804	0.332177171336809	0.498452149177785	0.466005483909688	0.00862464505950269	0.0120802109726898	0.165141515675133	0.301186735009368	0.665981595366291	0.776562443067134	0.00329032130710512	0.731363979078903	0.371700931597479	0.530724247740749	0.0247768270117978	0.251947058161856	0.098876036497225	0.00025747989197616	0.639635122917541	0.914285301100378	0.48119767839581	0.997398718733786	0.0143054648776513	0.351389605670106	0.307515083902885	0.744949576277841	0.132874526388055	0.3291271765561	0.0233135332903477
p__Proteobacteria@@Acetobacter	0.602222022803214	0.809941904286843	0.909381478053083	0.537728478877331	0.562486069902524	0.92921343028249	0.141147410027915	0.210489229485753	0.849343734195598	0.535148713677354	0.784687718509015	0.256346153010966	0.763343195155083	0	0.251947058161856	0.650448743299745	0.8241926309413	0.899487653487442	0.27287910754271	0.956301367760406	0.855915815396859	0.241460630855659	0.950286696367593	0.890207344465615	0.984232061548754	0.7004293890791	0.960251609350535	0.813591815711179	0.930717912812559	0.950286696367593	0.929167589953087	0.748630565344045	0.956301367760406	0.795920459303081	0.754273683929222	0.854947865581648	0.675912652037624	0.650448743299745	0.528935423136006	0.924197968740728	0.6030717504069	1	0.983851480170294	0.854424207974321	0.422949759314984	0.592042500906985	0.478301811698288	0.255304864956591	0.805115372141125
p__Actinobacteriota@@Actinomyces	0.0401446242953252	0.0288747171516628	0.350964677384134	0.314881187124156	0.624764698226133	0.287211808280997	0.633870352836051	0.259219111147985	0.0917045419660443	0.0200891575215655	0.0433657811447347	0.494755032249048	0.0895519525539359	0.0723718177851954	0	0.363247011101251	0.711283584555725	0.498452149177785	0.680721423253593	0.653815490579341	0.21146054667098	0.698449144652574	0.680721423253593	0.616519596144848	0.0815289033318941	0.521253268219257	0.0355429219608673	0.239639410806891	0.295070426289961	0.896644187815003	0.336586416204658	0.476328379250268	0.813014927640834	0.241460630855659	0.468880453462876	0.832950883758016	0.535638642570491	0.282371190045215	0.791291619542623	0.828816161168819	0.468880453462876	0.972661578271723	0.0875160730078695	0.488967846300358	0.544587663561083	0.813591815711179	0.814786130350643	0.619803439554616	0.813530596662904
p__Actinobacteriota@@Arthrobacter	0.046219234478573	0.0641603863145405	0.482898756271633	0.0776833056139302	0.8794603130259	0.779985131671994	0.732452863386731	4.87197094873564e-06	0.0143531373905706	0.0453033840992421	0.158203956879739	0.205895992093551	0.0994808865777583	0.397268787327491	0.141147410027915	3.508982358555e-101	0.909815450649054	0.270574716195092	0.064297849235265	0.607128415463682	0.195621938074913	0.0232017862494924	0.99479386663593	0.0944115426117464	0.0497763839184632	0.205738241299464	0.0422398219301755	2.54061588036787e-05	0.311044078877744	0.968840852201831	0.465281787807105	0.298469167778749	0.896644187815003	0.181231630050033	0.813591815711179	0.498452149177785	0.0120802109726898	0.176834911579746	0.677182911285743	0.701624495459095	0.0076232826448859	0.972661578271723	0.183887515650051	0.00160863597595875	0.00683354566746863	0.421833262028208	0.00203131343721629	0.00217854217903234	0.855915815396859
p__Bacteroidota@@Bacteroides	0.771028565288177	0.524284360046553	0.221211537639326	0.670068252564746	5.86793827080329e-07	0.0328934937344755	0.354860363650609	0.694462647207096	0.775692050847533	0.353074264965281	0.339378104548279	0.151511936790394	0.498872356270129	0.647620374647489	0.478447080550136	0.819947965319638	3.508982358555e-101	0.956301367760406	0.675912652037624	0.255304864956591	0.27984985173105	0.748630565344045	0.0875160730078695	0.927604431865035	0.54874020450963	0.713653041062693	0.99479386663593	0.946694976675507	0.907944467447739	0.000122308013617846	0.960251609350535	0.877761803392433	0.653815490579341	0.972661578271723	0.359804300768302	0.283033485715496	0.927604431865035	0.8241926309413	0.269804173745096	0.0282314955586437	0.557876365565796	0.155357725280904	0.498452149177785	0.838464919573162	0.731363979078903	0.500933168091484	0.730426810573976	0.66324614023365	0.997398718733786
p__Firmicutes@@Lactobacillus	0.186554374154164	0.66640111372339	0.216028925341955	0.0369161263343175	0.732452863386731	0.799592341440991	0.0365218225548373	0.226471759070724	0.183801675887626	0.889051221325142	0.353074264965281	0.657135668186951	0.311036624501607	0.795220513246448	0.256346153010966	0.0839333813503142	0.909462117094591	3.508982358555e-101	0.847327433096308	0.670011899993674	0.51132710691052	0.574002164028409	0.835559226521138	0.0103178815786027	0.359804300768302	0.650448743299745	0.457220518249041	0.248471779398143	0.745847407393003	0.890207344465615	0.731363979078903	0.406772533557477	0.496176089927973	0.619803439554616	0.898590650875675	0.8241926309413	0.0417319949297985	0.727525019143682	0.993792892351887	0.66324614023365	0.842575862705521	0.677712415928595	0.682847200109672	0.106162045203513	0.745460364682407	0.176834911579746	0.457077634868694	0.483529387421983	0.852054078055383
p__Firmicutes@@Bacillus	0.164090826559221	0.0108607461687898	0.0641603863145405	0.426801822645359	0.482898756271633	0.760500214375172	0.0866781266241698	0.00139141108906305	0.097958158460106	0.0969498841286171	0.0470685745328559	0.0641603863145405	0.0136409575621182	0.0849830018537323	0.446625120931088	0.00777025135866845	0.435392673515537	0.694462647207096	3.508982358555e-101	0.644494147038125	0.0587887962224722	0.00583029927201022	0.366974532394328	0.842575862705521	0.223915925388949	0.151322406579083	0.200902452274385	0.199628221300617	0.666616893085302	0.670011899993674	0.0888793452211564	0.607128415463682	0.829887828380427	0.443970066694813	0.263866875608377	0.275079546929036	0.109740464241012	0.0587887962224722	0.118771234161799	0.806366770975748	0.039372609597766	0.432820280944792	0.0341445227883096	0.474772984361209	0.0086576082204103	0.855915815396859	0.037939992664329	0.00805102457984765	0.252929279709538
p__Firmicutes@@Exiguobacterium	0.253940016323671	0.321211173319377	0.751672517350277	0.000243449032603457	0.271355836003868	0.969661375510671	0.979844227761598	0.790510794155268	0.689494320474429	0.0653126763258632	0.33264411774645	0.0556545171611585	0.470391251229185	0.904367821046252	0.404666979053103	0.354860363650609	0.0760704291503313	0.42771371901637	0.390379311920236	3.508982358555e-101	0.371700931597479	0.270574716195092	0.956301367760406	0.592042500906985	0.483529387421983	0.592042500906985	0.422949759314984	0.574002164028409	0.88906988044203	0.464611199726545	0.909815450649054	0.976141196711278	0.682847200109672	0.838649061090271	0.742829691938821	0.666616893085302	0.782880892134147	0.8241926309413	0.226250818837118	0.968840852201831	0.782880892134147	0.0684082688259138	0.374799848533184	0.675912652037624	0.422949759314984	0.250388621014801	0.860592053903712	0.255304864956591	0.967108285553144
p__Bacteroidota@@Prevotella	0.0260631933763629	0.000195136547063199	0.0735708620459135	0.117257723478764	0.110960214260877	0.610230367935696	0.466795072489112	0.00921455068997997	0.179198415350777	0.00747750984198754	1.38584476133575e-05	0.216028925341955	5.39889500954523e-05	0.713133374095429	0.0505343537413592	0.0427972893094504	0.0894859001430274	0.265472685710278	0.00691068298451918	0.147466655311326	3.508982358555e-101	0.241460630855659	0.296340572105021	0.592042500906985	0.0014546463217192	0.00288908708300906	0.0497763839184632	0.135046828249369	0.283033485715496	0.307515083902885	0.0324077464130714	0.438785740081806	0.474772984361209	0.216957056539562	0.0348965998709735	0.526225919576767	0.159358534772562	0.00288908708300906	0.6030717504069	0.677712415928595	0.469816208859751	0.852054078055383	0.00288908708300906	0.312144539455652	0.214350198045061	0.666616893085302	0.254982998160796	0.113976070764626	0.107557495053942
p__Actinobacteriota@@unclassified_67_14	0.0517254983682693	0.237225438237234	0.435392673515537	0.0487215869673069	0.919489908382186	0.969661375510671	0.405098740693649	0.00258116530821885	0.0524415448174258	0.319405914091185	0.204162957944674	0.00117758302348883	0.122566597097337	0.0661477500964902	0.462401841888357	0.00191296360097856	0.541272176099633	0.314709473230791	0.000195136547063199	0.0839333813503142	0.0664263123251896	3.508982358555e-101	0.873203782071589	0.488967846300358	0.235994496467377	0.196216755866226	0.242192427526487	0.111288412721673	0.42606395933423	0.866912809322459	0.592042500906985	0.363247011101251	0.727525019143682	0.270574716195092	0.988293775928184	0.748630565344045	0.0495169702910435	0.253158162938888	0.0233135332903477	0.924197968740728	0.0840448406383035	0.275079546929036	0.29517512639916	0.296515796980884	2.9579936752025e-05	0.755126742072934	0.0723436929674612	0.00172744873939124	0.777432806455792
p__Firmicutes@@Dubosiella	0.829812095442519	0.081250980755495	0.0141039284064895	0.525135112831852	0.00222703231375422	0.0028316084197122	0.0760704291503313	0.790510794155268	0.969742860160229	0.40336617887387	0.171191502381976	0.301936351322549	0.256346153010966	0.884348435803311	0.446625120931088	0.989921406880978	0.0120795391759058	0.66640111372339	0.143494531442354	0.909462117094591	0.101360571193473	0.742045009907367	3.508982358555e-101	0.438785740081806	0.767752445426434	0.85783573666842	0.855915815396859	0.924197968740728	0.890207344465615	0.0171730857592121	0.341773465034031	0.865153887417543	0.82019042781235	0.909815450649054	0.214350198045061	0.760339631071237	0.968840852201831	0.483529387421983	0.498452149177785	0.00345803837201319	0.99479386663593	0.737403804073656	0.160337467269602	0.628513926201616	0.806366770975748	0.737403804073656	0.976141196711278	0.713653041062693	0.537802194250494
p__Firmicutes@@Limosilactobacillus	0.110960214260877	0.66640111372339	0.151511936790394	0.0369161263343175	0.558497373248601	0.360035735127804	0.046219234478573	0.0619510067141686	0.207966744710995	0.702882342640006	0.473196226117344	0.790510794155268	0.213031078358715	0.765973644894024	0.364878944657155	0.0141039284064895	0.849609936777607	0.000569709627773497	0.685065762656897	0.334443600512354	0.334443600512354	0.242719046801668	0.191274763431579	3.508982358555e-101	0.18700388626157	0.468880453462876	0.464217212216583	0.0903256496498411	0.968840852201831	0.767752445426434	0.813591815711179	0.901897501896405	0.791291619542623	0.946694976675507	0.889774191454142	0.930717912812559	0.0120802109726898	0.644494147038125	0.859644846674419	0.27984985173105	0.644494147038125	0.782880892134147	0.748630565344045	0.00315104102383031	0.498452149177785	0.0120802109726898	0.131742822100129	0.366974532394328	0.87298682051957
p__Bacteroidota@@Prevotella_7	0.0143797343242847	0.00839468853512879	0.33264411774645	0.0515709028146669	0.41084381963868	0.701860497357003	0.869026628727858	0.0015410691876387	0.149523876382302	0.0236775840633492	0.000256839502636401	0.353074264965281	0.000422431594751152	0.969634262633933	0.0109814441222551	0.00552619445951918	0.293855978904749	0.13804736437641	0.0566644382616933	0.235447274591775	2.3749327701538e-05	0.0608769476601561	0.565787206486373	0.0403012456922894	0	0.00683354566746863	0.0461160872770451	0.018906120917935	0.242192427526487	0.619371289323462	0.226420605532318	0.483529387421983	0.487038994613378	0.199628221300617	0.269804173745096	0.842575862705521	0.0455327757050683	0.00683354566746863	0.813591815711179	0.960251609350535	0.457220518249041	0.972661578271723	0.0445859761690609	0.0522956138873555	0.119896698199256	0.28492622087376	0.192780520867052	0.0851921410614703	0.371684853049199
p__Actinobacteriota@@Olsenella	0.00470404046143101	0.0285350823834843	0.350368269498082	0.195298361643691	0.672926344953241	0.540400217223198	0.626494155611195	0.00243268715670369	0.0662176490936678	0.0878025594402827	0.00464863607418325	0.288011602402126	0.000730576494538598	0.464284623618146	0.272328238090061	0.0483694804034659	0.482953772278345	0.397020471196886	0.0285350823834843	0.333278811059415	6.80004839757147e-05	0.0430875978187876	0.715680100306225	0.216797785863482	0.000265225423931864	3.508982358555e-101	0.0888793452211564	0.117216201837125	0.186145403376375	0.797026875493667	0.134340030399488	0.399624776411621	0.439100290643074	0.239373907445117	0.299335811807131	0.498452149177785	0.157331295280862	0.0208708579368804	0.748630565344045	0.892630329820753	0.467741704793607	0.972661578271723	0.135046828249369	0.251947058161856	0.167422632736864	0.722320900517627	0.157064773700015	0.200824758321081	0.20006559094082
p__Firmicutes@@Selenomonas	0.00625132620058827	0.00456481602783205	0.489463399804982	0.0993206831564675	0.939361314958741	0.64553624210831	0.899087636027804	0.0123172602601187	0.00123455112378512	0.0012279920995366	0.0379013177718548	0.465162047800166	0.0327051529470324	0.919129671882563	0.00345274099048425	0.00427570442395246	0.989885219621927	0.204162957944674	0.0470685745328559	0.18022838723463	0.00552619445951918	0.067616171603313	0.712390781778192	0.209181960117187	0.00496924369026119	0.012600713873875	0	0.00942677616224053	0.214350198045061	0.907944467447739	0.0875160730078695	0.362296681103553	0.487038994613378	0.165141515675133	0.372199188328053	0.345789958336446	0.332507212700248	0.0924817069848352	0.813014927640834	0.890207344465615	0.0187118265065389	0.953958932470396	0.0120802109726898	0.123441503356373	0.240784789179332	0.972661578271723	0.156682296451318	0.131742822100129	0.490838656125457
p__Proteobacteria@@Lysobacter	0.0357221347998562	0.0748782463456478	0.557066004323627	0.0642747967850136	0.909138261961593	0.740248069218284	0.741147994563553	6.12724934604016e-05	0.00808131071936835	0.0112962502075773	0.148333532208621	0.353074264965281	0.10435004795629	0.623509839646701	0.0627953068318467	6.22191644171723e-08	0.879030419983325	0.0699777664427423	0.0453033840992421	0.312902260302947	0.0243018401231368	0.0175336029839044	0.839131191587093	0.0129773994598955	0.00145075540104971	0.0188502789893173	0.000487691729741053	0	0.206492849681798	0.984232061548754	0.496324654413394	0.309630784460326	0.706740105151466	0.124820228368386	0.748630565344045	0.651701969536035	0.0591480482759245	0.21146054667098	0.881566145031487	0.742829691938821	0.0208708579368804	0.953958932470396	0.185707053567809	0.000346897498832283	0.0364141300664461	0.404582218852436	0.0120802109726898	0.00987764089000148	0.956301367760406
p__Proteobacteria@@Pseudomonas	0.0664263123251896	0.259667397337218	0.221211537639326	0.426801822645359	0.859540943467457	0.939361314958741	0.919489908382186	0.0839333813503142	0.108966563046016	0.119704971383672	0.141931675002705	0.0444839058001064	0.415898710575684	0.854444165279626	0.0994808865777583	0.110960214260877	0.810108818710513	0.532748148137859	0.420104686907635	0.761334126190767	0.0923573749481227	0.181910259045814	0.771028565288177	0.939577904012878	0.067616171603313	0.039812323007845	0.052668905805358	0.0488840215573237	3.508982358555e-101	0.896644187815003	0.846323188959093	0.00154795218340149	0.635951515925737	1.39262603282094e-05	0.838590816447325	0.773167195115524	0.666616893085302	0.399624776411621	0.8110147157415	0.782880892134147	0.498452149177785	0.860592053903712	0.677712415928595	0.592636228173955	0.321455310637355	0.968840852201831	0.751248872392027	0.535664197271562	0.744949576277841
p__Firmicutes@@unclassified_Lachnospiraceae	0.839699868741576	0.443140934823514	0.0536636637808059	0.897610688468879	2.27367515562602e-08	0.00792569406900001	0.0839333813503142	0.899446993472087	0.503005618046189	0.300127081210343	0.353074264965281	0.196071678434199	0.575607100657109	0.884348435803311	0.790327348487134	0.939577904012878	7.9874621138185e-07	0.771028565288177	0.42771371901637	0.210923793414752	0.107693037546398	0.732452863386731	0.00117758302348883	0.567196704580345	0.367072290652109	0.599234083534422	0.809438508050554	0.969661375510671	0.790510794155268	3.508982358555e-101	0.990354108092374	0.909815450649054	0.767752445426434	0.979693509694759	0.359804300768302	0.407585304461422	0.990354108092374	0.813591815711179	0.447667453716944	0.00583029927201022	0.607128415463682	0.268281540230408	0.500618981059879	0.85990888625187	0.742829691938821	0.592042500906985	0.838464919573162	0.607128415463682	0.997398718733786
p__Synergistota@@Fretibacterium	0.0858147039944278	2.16711493818719e-05	0.160133604928157	0.703200468345932	0.856987723233374	0.776041878578859	0.826732353719243	0.0468843555204104	0.182251032400928	0.0739150374484233	0.00216449212727152	0.897610688468879	8.59512504713175e-05	0.851800166136585	0.125842104997333	0.212320423987079	0.91801707689545	0.508074078527466	0.0126244947497806	0.816695239135294	0.0030688151705439	0.332053219693193	0.128060424857649	0.623287561193265	0.0576679419804761	0.0240167074755004	0.0122165293749761	0.248770071681489	0.689112022934578	0.979474437332901	3.508982358555e-101	0.748630565344045	0.399790813122289	0.731363979078903	0.00805102457984765	0.0120802109726898	0.322064375025752	0.0103178815786027	0.838649061090271	0.953958932470396	0.240050188373807	0.832950883758016	0.00345803837201319	0.665981595366291	0.670011899993674	0.748630565344045	0.165391305037516	0.592042500906985	0.00747874384716994
p__Proteobacteria@@Comamonas	0.0672996967899124	0.301485259806394	0.314258926454151	0.529066229683038	0.86439377281706	0.804340360970923	0.68011145423877	0.0934882053934162	0.0917045419660443	0.497303370781287	0.211285742739462	0.0211370417587787	0.506768261622027	0.542680769000418	0.228248782546863	0.102575934395799	0.746634938069319	0.168021960800068	0.354415168873434	0.954626247885805	0.190849623319518	0.141147410027915	0.727435513502098	0.80012077082579	0.23500423184205	0.163897324727877	0.139593563242701	0.109192243989274	2.65363231440255e-05	0.814862448620158	0.537728478877331	0	0.890207344465615	0.000422955381147531	0.743870170711365	0.468880453462876	0.422949759314984	0.468880453462876	0.731620968004446	0.854947865581648	0.530724247740749	0.666616893085302	0.706740105151466	0.671973140006525	0.37131946463235	0.960251609350535	0.629810634696217	0.572101899421124	0.730426810573976
p__Bacteroidota@@Alloprevotella	0.593630202742588	0.101360571193473	0.237225438237234	0.632544243830444	0.685065762656897	0.531254610912442	0.221211537639326	0.368846291783931	0.703647318469517	0.054639943597371	0.123231244543602	0.139595129372145	0.147072776094287	0.909381478053083	0.620230586688309	0.790510794155268	0.405098740693649	0.248290565817018	0.657135668186951	0.450957865215285	0.226471759070724	0.499263033238545	0.638744218884067	0.593630202742588	0.240935208763843	0.191770331015547	0.240935208763843	0.473196226117344	0.383128341839342	0.567196704580345	0.16448536311317	0.765973644894024	3.508982358555e-101	0.693928933432408	0.28713696038369	0.725790610701383	0.767752445426434	0.241460630855659	0.574002164028409	0.917436657867406	0.613035583920421	0.635951515925737	0.634751382492623	0.733188036012498	0.890207344465615	0.589635684112242	0.761870024754495	0.953958932470396	0.236638500738449
p__Proteobacteria@@Ochrobactrum	0.121172536021878	0.124715442236571	0.0894859001430274	0.292757003080426	0.969769876154569	0.683988755048333	0.647916329466507	0.033655357815007	0.141147410027915	0.0653126763258632	0.067616171603313	0.0163813067683071	0.279875807380019	0.597752508211293	0.0650101311519628	0.0380216562635579	0.949635304173862	0.368846291783931	0.196071678434199	0.675711529221304	0.0536636637808059	0.0839333813503142	0.819947965319638	0.8794603130259	0.0453033840992421	0.0625303268428061	0.0328934937344755	0.0211939653066321	1.30274897903432e-08	0.959699764598947	0.508074078527466	5.17904548343916e-06	0.45884280496347	3.508982358555e-101	0.930717912812559	0.706740105151466	0.500933168091484	0.261744655337272	0.6030717504069	0.968840852201831	0.334302881268708	0.927604431865035	0.483529387421983	0.469816208859751	0.199628221300617	0.951590623450294	0.587204415918512	0.311044078877744	0.725790610701383
p__Spirochaetota@@Treponema	0.617355310656876	0.000492500958680322	0.0706411331021058	0.886416315849626	0.0934457014744458	0.817701247615093	0.438925086988473	0.343474842092842	0.908564535970709	0.020731017907173	0.00907733467597382	0.491178212351987	0.00210350204834855	0.548002921385312	0.217663368785852	0.626494155611195	0.1376378479606	0.793584942333202	0.0794831649791765	0.52472320659065	0.00336146839573459	0.974578678629589	0.0521463195055985	0.764116285232455	0.0822572134243822	0.103118132720497	0.147968167114908	0.540400217223198	0.672926344953241	0.1376378479606	0.000381191367862174	0.526477908576941	0.0949309950656282	0.858281579360377	3.508982358555e-101	0.371700931597479	0.680721423253593	0.118771234161799	0.924197968740728	0.498452149177785	0.731363979078903	0.847327433096308	0.0156324264170108	0.782880892134147	0.967108285553144	0.967108285553144	0.521253268219257	0.755216846748934	0.100053466893261
p__Proteobacteria@@Neisseria	0.155762380704908	0.0193912219039672	0.375094669456778	0.759903991308587	0.211635142406051	0.250490792727907	0.843262277510315	0.0718587569210893	0.128759475661299	0.51895280147121	0.222926943754044	0.764116285232455	0.0721821248469355	0.70824582590051	0.660921027765544	0.252283049712149	0.0919768536541001	0.644922828734272	0.0862642264189942	0.419607823244701	0.275785339076151	0.541872177903216	0.554892759328723	0.858281579360377	0.681267038146681	0.253526519316209	0.130412212858317	0.399001205838389	0.572459302832474	0.168690407642401	0.000701606303456543	0.216360876180535	0.495315061670495	0.474795665144434	0.146593785376965	3.508982358555e-101	0.475283133797847	0.296340572105021	0.868751951148131	0.526225919576767	0.17631816399198	0.469816208859751	0.22254987945689	0.813014927640834	0.838590816447325	0.48163952006393	0.152384721721057	0.847327433096308	0.115593687260705
p__Firmicutes@@Ligilactobacillus	0.0227936871264143	0.147466655311326	0.899446993472087	0.0975717636677682	0.909462117094591	0.674606005652604	0.405098740693649	0.000467326756178175	0.0770422267977096	0.693414598172773	0.0608769476601561	0.295665361004378	0.0150937296530458	0.434972091270429	0.282904654484169	0.000756875107380345	0.849609936777607	0.00419023296029814	0.0172001380687953	0.584764094941016	0.0309610867558121	0.0054165502195917	0.939577904012878	0.000756875107380345	0.00486921927948078	0.0304387893727056	0.123231244543602	0.00704948167206937	0.420104686907635	0.979844227761598	0.117257723478764	0.179198415350777	0.567196704580345	0.259667397337218	0.446775530037461	0.227359931759623	3.508982358555e-101	0.127637483652284	0.677182911285743	0.613035583920421	0.3291271765561	0.896644187815003	0.283033485715496	0.0301627853404125	0.0591480482759245	0.221353193254608	0.017894048431282	0.0540037001172993	0.613035583920421
p__Firmicutes@@Dialister	0.0894859001430274	0.000104446873277133	0.104493357044066	0.256346819577147	0.629620441872815	0.849075633472988	0.549855554227802	0.00222703231375422	0.379090803429138	0.0587431785116673	5.99907389226149e-07	0.474813964522169	2.26110933320564e-06	0.397268787327491	0.0905892879083833	0.0365218225548373	0.647916329466507	0.499263033238545	0.00691068298451918	0.647916329466507	6.92382360973722e-05	0.0735708620459135	0.237225438237234	0.390379311920236	0.000251315173823435	0.00165443520149208	0.0136646440524532	0.0507505312010351	0.164090826559221	0.629620441872815	0.000572747712118352	0.21817294569293	0.0664263123251896	0.0786302311543805	0.0193912219039672	0.101038283627447	0.0217765176190428	3.508982358555e-101	0.677182911285743	0.896644187815003	0.283033485715496	0.8241926309413	0.0156324264170108	0.308303175472696	0.219455511169769	0.894690670326082	0.124820228368386	0.209804333341891	0.0076232826448859
p__Proteobacteria@@Salmonella	0.72265859682232	0.507154716950174	0.104148410049808	0.244410467125134	0.327339919919453	0.591954868066322	0.15522986585372	0.434972091270429	0.844377420030024	0.468765020250346	0.421768877482199	0.000284498635951755	0.38586967823352	0.277918224898208	0.592962179842362	0.438839173807695	0.0822742812425505	0.984869037808319	0.0192492806139461	0.0574400038027295	0.344120125334223	0.00196023994196393	0.256346153010966	0.717891165835046	0.628069360198735	0.537192780301981	0.618962968701099	0.750590603483952	0.615709131134363	0.198070008093537	0.674536260079864	0.508849848767174	0.314258926454151	0.344120125334223	0.838123874992758	0.734715935828133	0.438839173807695	0.438839173807695	0	0.441633567891279	0.592042500906985	0.00858613675143457	0.608400830664149	0.898590650875675	0.064297849235265	0.993792892351887	0.739724055152875	0.255304864956591	0.930717912812559
p__Firmicutes@@Lachnospiraceae_NK4A136_group	0.301936351322549	0.657135668186951	0.0427972893094504	0.434613870773499	0.00128089845093553	0.000281173299538581	0.0148339554059769	0.558497373248601	0.397268787327491	0.531254610912442	0.583400018375697	0.397702945903273	0.824722659359933	0.83955826497189	0.652227574993258	0.466795072489112	0.00258116530821885	0.41256617049636	0.611522228764466	0.939577904012878	0.443140934823514	0.839699868741576	0.000104446873277133	0.0894859001430274	0.91920169207611	0.773907882436624	0.770226732043002	0.522771269696408	0.584764094941016	0.000195136547063199	0.897610688468879	0.70838537433908	0.829812095442519	0.939577904012878	0.252283049712149	0.275785339076151	0.361816103815889	0.790510794155268	0.193237218277327	3.508982358555e-101	0.677712415928595	0.481299795046688	0.653815490579341	0.498452149177785	0.960251609350535	0.745847407393003	0.616519596144848	0.909815450649054	0.930717912812559
p__unclassified_Bacteria@@unclassified_Bacteria	0.159823629986967	0.0395669722295495	0.314709473230791	0.426801822645359	0.405098740693649	1	0.361816103815889	0.00222703231375422	0.00965385086802469	0.023229754753982	0.426013710116272	0.443140934823514	0.231367700061332	0.344120125334223	0.21817294569293	0.000342269833035693	0.301936351322549	0.685065762656897	0.00392119050687955	0.584764094941016	0.221211537639326	0.0114575415400789	0.989921406880978	0.390379311920236	0.204162957944674	0.214206609297317	0.00142057131845561	0.00166966863495044	0.253940016323671	0.354860363650609	0.0630989066582578	0.279875807380019	0.361816103815889	0.124715442236571	0.507822915402755	0.0359832987738734	0.121172536021878	0.0923573749481227	0.330657951652991	0.443140934823514	3.508982358555e-101	0.890207344465615	0.160337467269602	0.143981259242005	0.0663451190679533	0.806366770975748	0.00987764089000148	0.0587887962224722	0.666616893085302
p__Firmicutes@@Roseburia	0.819947965319638	0.949635304173862	0.177342146893491	0.318636382027113	0.147466655311326	0.809438508050554	0.0982940655468714	0.849609936777607	0.713133374095429	0.306475908294942	0.869026628727858	0.0272283567088619	0.994956109626683	1	0.944556178121199	0.949635304173862	0.0296764960944747	0.443140934823514	0.186554374154164	0.00871158362191229	0.703901001626162	0.0866781266241698	0.515881681707039	0.584764094941016	0.949454673404056	0.949180045811196	0.899087636027804	0.899087636027804	0.722897325279118	0.081250980755495	0.660615005023687	0.419678197099166	0.383128341839342	0.849609936777607	0.691822127106078	0.219408690272567	0.790510794155268	0.647916329466507	0.000413536382313991	0.23180969720616	0.771028565288177	3.508982358555e-101	0.8241926309413	0.767771340522597	0.309911238506448	0.847327433096308	0.951590623450294	0.474772984361209	0.682847200109672
p__Bacteroidota@@Tannerella	0.0342859510671258	1.44934813884689e-06	0.067616171603313	0.19053022518979	0.224706560266953	0.351286788421697	0.449296149175766	0.0277445327605543	0.0850937298622982	0.00249984704224085	0.00103371057917197	0.418393187354548	0.000910878579964733	0.964576022599611	0.0122163796138051	0.0387289624797659	0.252146483632612	0.449296149175766	0.0032611503397814	0.149919939413273	7.07531530532832e-05	0.0999981040454296	0.0315439425403871	0.539798780972483	0.00465877955072636	0.0243635502392739	0.000719487825408002	0.0394542626842426	0.441465819548921	0.257869858815334	0.000103902087256244	0.472792390334266	0.381368993889445	0.235447274591775	0.00102089315376397	0.0561370716344318	0.0910503143796253	0.00101204135922548	0.356100731090771	0.40336617887387	0.0315439425403871	0.646728021280399	0	0.464217212216583	0.283033485715496	0.972661578271723	0.221353193254608	0.129465372060314	0.131090454130786
p__Patescibacteria@@uncultured_Candidatus_Saccharibacteria_bacterium	0.169183827254755	0.232246526496343	0.819219761618486	0.0526652000441279	0.65607262394788	0.813480041002711	0.684909546672885	0.0011071582930528	0.0981537658018125	0.0925455577458501	0.253355434914311	0.989590890013002	0.133097777168105	0.706556508308561	0.243086872160749	2.88897889559938e-05	0.670437721421479	0.0164659498683	0.226728323143924	0.435894689885488	0.111607598597205	0.101662558964875	0.374542992756882	7.97406299908078e-05	0.00589126099302454	0.0726018869641919	0.0204850559613066	3.51325539117195e-06	0.335262780509837	0.719067757216741	0.415341709247417	0.42951426010213	0.510538281402989	0.221293022458838	0.582565716575591	0.619819259827924	0.00280515172640362	0.108220706492456	0.793693946324473	0.252214223512017	0.026563073133627	0.567837415929366	0.208929228725891	3.508982358555e-101	0.20006559094082	0.123441503356373	0.0114069902202305	0.0788523164369522	0.968840852201831
p__Actinobacteriota@@Solirubrobacter	0.0653126763258632	0.189571031614381	0.18022838723463	0.112370059492276	0.731524848330636	0.682908448194789	0.184861346373565	0.000281173299538581	0.0708921158729556	0.16953785833869	0.178550712366765	0.0028316084197122	0.107561184000267	0.179809698999661	0.290298566779908	0.000281173299538581	0.505990556187014	0.531254610912442	0.000431113552200023	0.18022838723463	0.052668905805358	9.65875485780409e-08	0.610230367935696	0.252146483632612	0.0196728459902453	0.0337578696212288	0.0642086914297996	0.0035670984554886	0.116248736826407	0.522771269696408	0.425100408666796	0.145496606549819	0.770226732043002	0.0453033840992421	0.928637966896316	0.671812392588431	0.00704948167206937	0.054639943597371	0.00785095935616279	0.91920169207611	0.00839468853512879	0.1095441357333	0.0926501451199296	0.045960945587779	0	0.670011899993674	0.0453827714529674	0.000943144351464608	0.85990888625187
p__Proteobacteria@@Paucibacter	0.42771371901637	0.909462117094591	0.620546087627902	0.0261998594252845	0.397702945903273	0.779985131671994	0.151511936790394	0.443140934823514	0.80012077082579	0.655974483832517	0.505990556187014	0.66640111372339	0.528134156165664	0.333995026455218	0.629311331906317	0.177342146893491	0.259667397337218	0.0365218225548373	0.713379630628729	0.0711308082556333	0.420104686907635	0.549855554227802	0.515881681707039	0.000756875107380345	0.0939675046799992	0.491178212351987	0.949454673404056	0.166786955526923	0.939577904012878	0.334443600512354	0.542449257506328	0.914398310519749	0.327789306841173	0.889445929673949	0.928892691557047	0.232759670104365	0.0556545171611585	0.780754552309047	0.984869037808319	0.532748148137859	0.611522228764466	0.694462647207096	0.949454673404056	0.0205567891303674	0.426013710116272	3.508982358555e-101	0.63181800571523	0.601349429550864	0.706740105151466
p__Proteobacteria@@Rubellimicrobium	0.113937374802362	0.0459899259303279	0.450543823189353	0.286036350581427	0.566845610566277	0.565435221647349	0.629311331906317	3.68136121209769e-06	0.0614141939252484	0.159916852124372	0.173007926156713	0.633870352836051	0.023537773245884	0.229584869615178	0.633564267048008	3.97971612189313e-05	0.503005618046189	0.202979782341689	0.00374754213255821	0.72265859682232	0.0745174802788285	0.00938991606679701	0.954626247885805	0.0231630546733928	0.0417035412487909	0.0302590094638395	0.030057420135559	0.000759327546854787	0.545192038821642	0.67077193565853	0.0330782610075033	0.376858118557001	0.558140824911396	0.324040967478297	0.272328238090061	0.028984196049801	0.00131466478270643	0.0211370417587787	0.519316479535896	0.364878944657155	0.000532183101012324	0.889347647628943	0.0553915818764389	0.000651828012584602	0.00481613084807001	0.379090803429138	0	0.0433528434660978	0.498452149177785
p__Actinobacteriota@@Gaiella	0.121172536021878	0.114295475480522	0.375950515973805	0.0261998594252845	0.515881681707039	0.40336617887387	0.191274763431579	0.000627350129480357	0.0606010410675052	0.072398210721036	0.13804736437641	0.0284325221487085	0.120805972347595	0.0757723212442141	0.368404139557566	4.44600444700478e-05	0.41256617049636	0.237225438237234	0.000380467678534635	0.0760704291503313	0.0180500879415	3.24337314334681e-05	0.482898756271633	0.143494531442354	0.0116834936312873	0.0465585562148466	0.023229754753982	0.000527476934151823	0.283355428434263	0.347979459862794	0.332053219693193	0.311036624501607	0.899446993472087	0.110960214260877	0.550537668691264	0.691822127106078	0.00612776678882009	0.0498392334714206	0.0757723212442141	0.819947965319638	0.00691068298451918	0.226471759070724	0.0221940637817681	0.0104725773070023	1.38584476133575e-05	0.341173757990082	0.00442375953735692	3.508982358555e-101	0.884294959759824
p__Firmicutes@@[Eubacterium]_brachy_group	0.269790865553988	0.00124009020023045	0.175411855543736	0.989643592096729	0.788654360767699	0.51895280147121	0.898541301959032	0.201545960904639	0.875750749392595	0.348578779396415	0.0013780973672303	0.933961177939921	0.00194748565280604	0.60794426059636	0.621603786511411	0.710888145498411	0.994915009377141	0.70133446698352	0.0730914000140216	0.928892691557047	0.016770189024737	0.576886874341482	0.284925407402915	0.73978476053342	0.145943195360543	0.0455825190707611	0.244818301136861	0.908319144278588	0.528987412870818	0.994915009377141	0.000323570141959189	0.503249165815866	0.0614294230488383	0.495315061670495	0.0153551443068841	0.0184949899617127	0.360851620657169	0.000341937556258049	0.858156056870485	0.858281579360377	0.419607823244701	0.450726896792165	0.0227519318522325	0.937036136910327	0.719515598700545	0.474795665144434	0.254703915367219	0.75435774118287	3.508982358555e-101
p__Proteobacteria@@Noviherbaspirillum	0.0134020067121818	0.0687495377206437	0.629620441872815	0.117257723478764	0.959699764598947	0.819311270455183	0.939577904012878	9.13693584651998e-05	0.0101990852164585	0.0507505312010351	0.240935208763843	0.354860363650609	0.124344747932937	0.6847975421114	0.292107740209099	4.2412182315434e-07	0.919489908382186	0.210923793414752	0.0134020067121818	0.237225438237234	0.0395669722295495	0.00576349921805083	0.800295987397055	0.0127274535112337	0.00839468853512879	0.0223151848511006	0.0104921857789577	1.14480917255823e-05	0.177342146893491	0.979844227761598	0.21754165028082	0.239518262408595	0.771028565288177	0.132012663779854	0.499468196816193	0.235489246353695	0.00191296360097856	0.0664263123251896	0.698919357545708	0.221211537639326	0.00176986864214427	0.849609936777607	0.0453033840992421	0.000213143310850094	0.0015410691876387	0.114295475480522	0.000108532626552024	0.000380467678534635	0.541872177903216
[truncated: 1 more columns]
