# Supplementary material for: Surface Microbiome Profiling of Dental Elevators Using Third‐Generation Sequencing: Implications for Infection Control in Dental Practice
Source: Microbiologyopen. 2025 Dec 8;14(6):e70178. doi: 10.1002/mbo3.70178 (PMC12685768; doi:10.1002/mbo3.70178)
Supplement: Supplementary file 1 — customer_backup. [file MBO3-14-e70178-s001.zip › customer_backup/customer_backup/beta_diversity/Beta_distance_table/allsample/allsample.binary_jaccard_dm.txt]

	M10	M16	M13	M14	M06	M07	M04	M05	M02	M17	M01	M15	M12	M08	M09
M10	0.0	0.832748538012	0.833485818847	0.831213872832	0.792849631966	0.832295160517	0.854800936768	0.8125	0.850248082995	0.87036095577	0.873918980428	0.861800486618	0.885650224215	0.771573604061	0.662790697674
M16	0.832748538012	0.0	0.892609699769	0.897220426632	0.673046251994	0.929868819374	0.930899608866	0.88298691301	0.899457861015	0.931614349776	0.938514510576	0.935263157895	0.955329153605	0.698689956332	0.854867256637
M13	0.833485818847	0.892609699769	0.0	0.860344827586	0.833859095689	0.856461611826	0.888051044084	0.809917355372	0.852833638026	0.871251292658	0.860018726592	0.721511951084	0.889014722537	0.815975733064	0.765907305577
M14	0.831213872832	0.897220426632	0.860344827586	0.0	0.831969792322	0.698261589404	0.593453009504	0.695308381655	0.700837654567	0.588631984586	0.724137931034	0.799448384555	0.591603053435	0.823312883436	0.803304078472
M06	0.792849631966	0.673046251994	0.833859095689	0.831969792322	0.0	0.874628344896	0.864933417882	0.81143281366	0.85926280517	0.875888463641	0.890917827967	0.88792221085	0.912321359598	0.439461883408	0.788590604027
M07	0.832295160517	0.929868819374	0.856461611826	0.698261589404	0.874628344896	0.0	0.730832646331	0.621183206107	0.362906821222	0.735349716446	0.417509898812	0.756912028725	0.510522496372	0.850738916256	0.800789820097
M04	0.854800936768	0.930899608866	0.888051044084	0.593453009504	0.864933417882	0.730832646331	0.0	0.743348982786	0.736737925574	0.565130260521	0.747084841174	0.840979782271	0.596436870643	0.857495373226	0.839773312725
M05	0.8125	0.88298691301	0.809917355372	0.695308381655	0.81143281366	0.621183206107	0.743348982786	0.0	0.617227084293	0.775743707094	0.627754336615	0.757454383623	0.675790285274	0.786131386861	0.782172373081
M02	0.850248082995	0.899457861015	0.852833638026	0.700837654567	0.85926280517	0.362906821222	0.736737925574	0.617227084293	0.0	0.735089645079	0.395067070532	0.760748959778	0.500888730892	0.843424787133	0.826320132013
M17	0.87036095577	0.931614349776	0.871251292658	0.588631984586	0.875888463641	0.735349716446	0.565130260521	0.775743707094	0.735089645079	0.0	0.74787115883	0.812362838332	0.571428571429	0.874003189793	0.827746741155
M01	0.873918980428	0.938514510576	0.860018726592	0.724137931034	0.890917827967	0.417509898812	0.747084841174	0.627754336615	0.395067070532	0.74787115883	0.0	0.766654917166	0.478324761205	0.876777251185	0.833684210526
M15	0.861800486618	0.935263157895	0.721511951084	0.799448384555	0.88792221085	0.756912028725	0.840979782271	0.757454383623	0.760748959778	0.812362838332	0.766654917166	0.0	0.790157004831	0.867781155015	0.758831841733
M12	0.885650224215	0.955329153605	0.889014722537	0.591603053435	0.912321359598	0.510522496372	0.596436870643	0.675790285274	0.500888730892	0.571428571429	0.478324761205	0.790157004831	0.0	0.898162327718	0.849420849421
M08	0.771573604061	0.698689956332	0.815975733064	0.823312883436	0.439461883408	0.850738916256	0.857495373226	0.786131386861	0.843424787133	0.874003189793	0.876777251185	0.867781155015	0.898162327718	0.0	0.759472817133
M09	0.662790697674	0.854867256637	0.765907305577	0.803304078472	0.788590604027	0.800789820097	0.839773312725	0.782172373081	0.826320132013	0.827746741155	0.833684210526	0.758831841733	0.849420849421	0.759472817133	0.0
