# Supplementary material for: Surface Microbiome Profiling of Dental Elevators Using Third‐Generation Sequencing: Implications for Infection Control in Dental Practice
Source: Microbiologyopen. 2025 Dec 8;14(6):e70178. doi: 10.1002/mbo3.70178 (PMC12685768; doi:10.1002/mbo3.70178)
Supplement: Supplementary file 1 — customer_backup. [file MBO3-14-e70178-s001.zip › customer_backup/customer_backup/beta_diversity/Beta_distance_table/allsample/allsample.bray_curtis_dm.txt]

	M10	M16	M13	M14	M06	M07	M04	M05	M02	M17	M01	M15	M12	M08	M09
M10	0.0	0.9201229138	0.904217012083	0.91941460749	0.871578205348	0.850204353198	0.967217137389	0.808529534689	0.797045144661	0.956199317115	0.931199362465	0.905767625273	0.959435718137	0.88121432082	0.622143056602
M16	0.9201229138	0.0	0.934966814245	0.807735337748	0.590770577933	0.948785847608	0.982528932977	0.81163374072	0.859401411952	0.982208890383	0.966725043783	0.915225196525	0.985302926759	0.602169122018	0.939979954981
M13	0.904217012083	0.934966814245	0.0	0.928070451329	0.902545707587	0.923277118468	0.964631464393	0.785733728284	0.771162711286	0.939441424677	0.82404448889	0.750423949909	0.892322456814	0.914590993044	0.806517518072
M14	0.91941460749	0.807735337748	0.928070451329	0.0	0.766402920407	0.855520387265	0.626059500759	0.788498009534	0.787790059293	0.472818598811	0.845898649529	0.861520504512	0.576885005291	0.762827040939	0.906900246704
M06	0.871578205348	0.590770577933	0.902545707587	0.766402920407	0.0	0.92012124454	0.962322672497	0.761300648335	0.81176996917	0.954383727485	0.945011869928	0.903061742526	0.96253646553	0.14998965996	0.926141151685
M07	0.850204353198	0.948785847608	0.923277118468	0.855520387265	0.92012124454	0.0	0.890263945772	0.813466476462	0.594064489628	0.832610007201	0.693230140357	0.861277406313	0.711246200608	0.89854951824	0.835415149476
M04	0.967217137389	0.982528932977	0.964631464393	0.626059500759	0.962322672497	0.890263945772	0.0	0.929639358751	0.889171451293	0.577732337353	0.884724739371	0.948109550211	0.614514955571	0.958092881446	0.952536485884
M05	0.808529534689	0.81163374072	0.785733728284	0.788498009534	0.761300648335	0.813466476462	0.929639358751	0.0	0.602683660693	0.919166577702	0.781918050941	0.800611370786	0.821594528272	0.770748222121	0.843257109476
M02	0.797045144661	0.859401411952	0.771162711286	0.787790059293	0.81176996917	0.594064489628	0.889171451293	0.602683660693	0.0	0.840166676224	0.593492222064	0.834294223206	0.722309329152	0.804070467675	0.843167462641
M17	0.956199317115	0.982208890383	0.939441424677	0.472818598811	0.954383727485	0.832610007201	0.577732337353	0.919166577702	0.840166676224	0.0	0.853363622376	0.919473445302	0.520482698562	0.947658668731	0.911053891284
M01	0.931199362465	0.966725043783	0.82404448889	0.845898649529	0.945011869928	0.693230140357	0.884724739371	0.781918050941	0.593492222064	0.853363622376	0.0	0.800489961219	0.695323215787	0.914129691518	0.826305462807
M15	0.905767625273	0.915225196525	0.750423949909	0.861520504512	0.903061742526	0.861277406313	0.948109550211	0.800611370786	0.834294223206	0.919473445302	0.800489961219	0.0	0.837161826315	0.893825490386	0.752449013059
M12	0.959435718137	0.985302926759	0.892322456814	0.576885005291	0.96253646553	0.711246200608	0.614514955571	0.821594528272	0.722309329152	0.520482698562	0.695323215787	0.837161826315	0.0	0.934261480628	0.666697675205
M08	0.88121432082	0.602169122018	0.914590993044	0.762827040939	0.14998965996	0.89854951824	0.958092881446	0.770748222121	0.804070467675	0.947658668731	0.914129691518	0.893825490386	0.934261480628	0.0	0.914259257561
M09	0.622143056602	0.939979954981	0.806517518072	0.906900246704	0.926141151685	0.835415149476	0.952536485884	0.843257109476	0.843167462641	0.911053891284	0.826305462807	0.752449013059	0.666697675205	0.914259257561	0.0
