# Supplementary material for: Surface Microbiome Profiling of Dental Elevators Using Third‐Generation Sequencing: Implications for Infection Control in Dental Practice
Source: Microbiologyopen. 2025 Dec 8;14(6):e70178. doi: 10.1002/mbo3.70178 (PMC12685768; doi:10.1002/mbo3.70178)
Supplement: Supplementary file 1 — customer_backup. [file MBO3-14-e70178-s001.zip › customer_backup/customer_backup/beta_diversity/Beta_distance_table/allsample/allsample.unweighted_unifrac_dm.txt]

	M10	M16	M13	M14	M06	M07	M04	M05	M02	M17	M01	M15	M12	M08	M09
M10	0.0	0.53586785427	0.5287910995	0.580736285714	0.486594748813	0.511241402239	0.597398646605	0.545992596466	0.518877647586	0.596810913562	0.559987515482	0.603432379219	0.619657714873	0.461941111644	0.459702344354
M16	0.53586785427	0.0	0.648207925248	0.63736372448	0.367658785831	0.669468201964	0.715851666784	0.639476587734	0.597928614484	0.702104057238	0.710852927495	0.722377367863	0.765511354122	0.402518378411	0.648162897433
M13	0.5287910995	0.648207925248	0.0	0.590718992399	0.582052738439	0.54584768442	0.593958086422	0.534312835549	0.548663600405	0.564903461947	0.534833483431	0.480125187874	0.578541582301	0.563666191938	0.528413412221
M14	0.580736285714	0.63736372448	0.590718992399	0.0	0.544173905096	0.357580345826	0.300357962969	0.347895097059	0.327962326412	0.264635963477	0.382609716112	0.518878516236	0.290297359235	0.56181026632	0.568287367776
M06	0.486594748813	0.367658785831	0.582052738439	0.544173905096	0.0	0.557092442578	0.599614578361	0.534959601088	0.49251777253	0.591223541899	0.603757096163	0.638665278531	0.657408846069	0.243940961971	0.587121228499
M07	0.511241402239	0.669468201964	0.54584768442	0.357580345826	0.557092442578	0.0	0.390934844975	0.301106959976	0.217507856254	0.410064774791	0.240620797313	0.472123025894	0.290628450953	0.541297435655	0.504437599754
M04	0.597398646605	0.715851666784	0.593958086422	0.300357962969	0.599614578361	0.390934844975	0.0	0.395218507992	0.423477987678	0.262664600841	0.386412714082	0.558028243035	0.284037009017	0.630009562797	0.602019824545
M05	0.545992596466	0.639476587734	0.534312835549	0.347895097059	0.534959601088	0.301106959976	0.395218507992	0.0	0.279701766376	0.399451203374	0.334391847452	0.48641990147	0.317227097988	0.525273182922	0.553740028682
M02	0.518877647586	0.597928614484	0.548663600405	0.327962326412	0.49251777253	0.217507856254	0.423477987678	0.279701766376	0.0	0.398313270119	0.29218248761	0.457774699702	0.319869399645	0.498613622573	0.518862700669
M17	0.596810913562	0.702104057238	0.564903461947	0.264635963477	0.591223541899	0.410064774791	0.262664600841	0.399451203374	0.398313270119	0.0	0.389897497658	0.515472117666	0.302082504574	0.61555786048	0.570100092772
M01	0.559987515482	0.710852927495	0.534833483431	0.382609716112	0.603757096163	0.240620797313	0.386412714082	0.334391847452	0.29218248761	0.389897497658	0.0	0.465026816239	0.247493824393	0.592049127337	0.534781498316
M15	0.603432379219	0.722377367863	0.480125187874	0.518878516236	0.638665278531	0.472123025894	0.558028243035	0.48641990147	0.457774699702	0.515472117666	0.465026816239	0.0	0.489937318753	0.632125354822	0.394497794399
M12	0.619657714873	0.765511354122	0.578541582301	0.290297359235	0.657408846069	0.290628450953	0.284037009017	0.317227097988	0.319869399645	0.302082504574	0.247493824393	0.489937318753	0.0	0.667393434807	0.596792612899
M08	0.461941111644	0.402518378411	0.563666191938	0.56181026632	0.243940961971	0.541297435655	0.630009562797	0.525273182922	0.498613622573	0.61555786048	0.592049127337	0.632125354822	0.667393434807	0.0	0.55143406903
M09	0.459702344354	0.648162897433	0.528413412221	0.568287367776	0.587121228499	0.504437599754	0.602019824545	0.553740028682	0.518862700669	0.570100092772	0.534781498316	0.394497794399	0.596792612899	0.55143406903	0.0
