# Supplementary material for: Surface Microbiome Profiling of Dental Elevators Using Third‐Generation Sequencing: Implications for Infection Control in Dental Practice
Source: Microbiologyopen. 2025 Dec 8;14(6):e70178. doi: 10.1002/mbo3.70178 (PMC12685768; doi:10.1002/mbo3.70178)
Supplement: Supplementary file 1 — customer_backup. [file MBO3-14-e70178-s001.zip › customer_backup/customer_backup/beta_diversity/Beta_distance_table/allsample/allsample.weighted_unifrac_dm.txt]

	M10	M16	M13	M14	M06	M07	M04	M05	M02	M17	M01	M15	M12	M08	M09
M10	0.0	0.486871614211	0.532067685637	0.509425314204	0.435748988966	0.348397810977	0.596213944801	0.452580796895	0.420784791496	0.609321193218	0.470922005708	0.478495029022	0.552241742221	0.435066143553	0.348874852764
M16	0.486871614211	0.0	0.538547346811	0.425082979911	0.235600487157	0.469481982155	0.474339738045	0.473389038816	0.434912025424	0.575425181336	0.521381736426	0.504876112413	0.558998425519	0.223751266493	0.495867117527
M13	0.532067685637	0.538547346811	0.0	0.443198189943	0.484707607988	0.510070687838	0.474154671619	0.291040849173	0.270354473975	0.434462748839	0.376104482373	0.384891221317	0.412792574992	0.514929129133	0.470386285402
M14	0.509425314204	0.425082979911	0.443198189943	0.0	0.389000080338	0.371842501031	0.352520776682	0.380674181271	0.31499243486	0.252318321204	0.325353284041	0.395290354577	0.255697380839	0.399109226471	0.396431287975
M06	0.435748988966	0.235600487157	0.484707607988	0.389000080338	0.0	0.428283846546	0.477901608615	0.414571529233	0.378795510542	0.571565523365	0.490765825074	0.469937094348	0.53161066133	0.0800003439953	0.476059454561
M07	0.348397810977	0.469481982155	0.510070687838	0.371842501031	0.428283846546	0.0	0.497097800965	0.449039298276	0.329447182082	0.444900275867	0.308431019733	0.392741820338	0.380887222256	0.397169268197	0.305999153594
M04	0.596213944801	0.474339738045	0.474154671619	0.352520776682	0.477901608615	0.497097800965	0.0	0.487733029803	0.440759122889	0.350416224235	0.440041963077	0.532997475489	0.354923957339	0.468864011675	0.532277962949
M05	0.452580796895	0.473389038816	0.291040849173	0.380674181271	0.414571529233	0.449039298276	0.487733029803	0.0	0.242858333943	0.469068003533	0.34424474998	0.326383460047	0.380461443111	0.4368624638	0.417473990243
M02	0.420784791496	0.434912025424	0.270354473975	0.31499243486	0.378795510542	0.329447182082	0.440759122889	0.242858333943	0.0	0.403820005252	0.272511585138	0.326063322491	0.349702035786	0.398193933612	0.409687513857
M17	0.609321193218	0.575425181336	0.434462748839	0.252318321204	0.571565523365	0.444900275867	0.350416224235	0.469068003533	0.403820005252	0.0	0.336194981272	0.468904631684	0.211438872193	0.568558414238	0.457534991929
M01	0.470922005708	0.521381736426	0.376104482373	0.325353284041	0.490765825074	0.308431019733	0.440041963077	0.34424474998	0.272511585138	0.336194981272	0.0	0.290741520957	0.247604427216	0.483856256291	0.289406414366
M15	0.478495029022	0.504876112413	0.384891221317	0.395290354577	0.469937094348	0.392741820338	0.532997475489	0.326383460047	0.326063322491	0.468904631684	0.290741520957	0.0	0.366125281679	0.475586380343	0.323282329312
M12	0.552241742221	0.558998425519	0.412792574992	0.255697380839	0.53161066133	0.380887222256	0.354923957339	0.380461443111	0.349702035786	0.211438872193	0.247604427216	0.366125281679	0.0	0.520157278397	0.298623487084
M08	0.435066143553	0.223751266493	0.514929129133	0.399109226471	0.0800003439953	0.397169268197	0.468864011675	0.4368624638	0.398193933612	0.568558414238	0.483856256291	0.475586380343	0.520157278397	0.0	0.47110759498
M09	0.348874852764	0.495867117527	0.470386285402	0.396431287975	0.476059454561	0.305999153594	0.532277962949	0.417473990243	0.409687513857	0.457534991929	0.289406414366	0.323282329312	0.298623487084	0.47110759498	0.0
