# Supplementary material for: Surface Microbiome Profiling of Dental Elevators Using Third‐Generation Sequencing: Implications for Infection Control in Dental Practice
Source: Microbiologyopen. 2025 Dec 8;14(6):e70178. doi: 10.1002/mbo3.70178 (PMC12685768; doi:10.1002/mbo3.70178)
Supplement: Supplementary file 1 — customer_backup. [file MBO3-14-e70178-s001.zip › customer_backup/customer_backup/beta_diversity/nmds/treat/treat.binary_jaccard.Draw.NMDS1_NMDS2.txt]

#Sample	Design	Axis1	Axis2
M10	M10	-1.04379475464	0.472739420384
M16	M16	-1.75971530618	-0.668594563079
M13	M13	-0.331769780711	1.33031515043
M14	M14	0.384730089778	-0.430586746847
M06	M06	-1.20666510018	-0.53081926958
M07	M07	0.708583525753	0.0304048800633
M04	M04	0.62559182631	-0.743273709067
M05	M05	0.27678771676	0.0447327896442
M02	M02	0.72685135226	-0.00461917985333
M17	M17	0.819891739259	-0.602645124021
M01	M01	0.954129270082	0.0972099249194
M15	M15	0.487767845701	0.939283351228
M12	M12	1.01581708114	-0.284644714008
M08	M08	-1.13684501463	-0.215935076078
M09	M09	-0.5213604907	0.566432865865
