# Supplementary material for: Surface Microbiome Profiling of Dental Elevators Using Third‐Generation Sequencing: Implications for Infection Control in Dental Practice
Source: Microbiologyopen. 2025 Dec 8;14(6):e70178. doi: 10.1002/mbo3.70178 (PMC12685768; doi:10.1002/mbo3.70178)
Supplement: Supplementary file 1 — customer_backup. [file MBO3-14-e70178-s001.zip › customer_backup/customer_backup/beta_diversity/nmds/treat/treat.bray_curtis.Draw.NMDS1_NMDS2.txt]

#Sample	Design	Axis1	Axis2
M10	M10	-1.15488509791	0.51731537415
M16	M16	-1.07324178865	-1.17275793477
M13	M13	-0.509766393703	1.16860873178
M14	M14	0.315396480301	-0.741836327835
M06	M06	-1.01952014453	-0.607278564563
M07	M07	0.564854643551	0.221358224301
M04	M04	1.33034418968	-0.854905465243
M05	M05	-0.423591935894	-0.0262315302633
M02	M02	0.0191636017053	-0.0145574072897
M17	M17	1.28863491407	-0.406828485425
M01	M01	0.72278602279	0.668265571827
M15	M15	-0.242946076986	0.749271808251
M12	M12	0.944361850209	0.0953068713097
M08	M08	-0.862205849658	-0.668232076965
M09	M09	0.100615585035	1.07250121073
