# Supplementary material for: Surface Microbiome Profiling of Dental Elevators Using Third‐Generation Sequencing: Implications for Infection Control in Dental Practice
Source: Microbiologyopen. 2025 Dec 8;14(6):e70178. doi: 10.1002/mbo3.70178 (PMC12685768; doi:10.1002/mbo3.70178)
Supplement: Supplementary file 1 — customer_backup. [file MBO3-14-e70178-s001.zip › customer_backup/customer_backup/beta_diversity/nmds/treat/treat.unweighted_unifrac.Draw.NMDS1_NMDS2.txt]

#Sample	Design	Axis1	Axis2
M10	M10	-0.970743141776	0.541993250139
M16	M16	-1.85404500593	-0.555262374632
M13	M13	-0.462735986024	1.23500558088
M14	M14	0.560741618875	-0.585736318265
M06	M06	-1.19357158723	-0.550875131919
M07	M07	0.447301859868	-0.021898078401
M04	M04	0.840681229705	-0.647342927265
M05	M05	0.273022731612	-0.295945436286
M02	M02	0.217247743056	-0.113517963591
M17	M17	0.814388070972	-0.518962066519
M01	M01	0.746027134201	-0.0392110662412
M15	M15	0.743304666425	0.898381491634
M12	M12	0.974415521448	-0.262916149349
M08	M08	-1.18491507892	-0.319387449994
M09	M09	0.0488802237191	1.23567463981
