# Supplementary material for: Surface Microbiome Profiling of Dental Elevators Using Third‐Generation Sequencing: Implications for Infection Control in Dental Practice
Source: Microbiologyopen. 2025 Dec 8;14(6):e70178. doi: 10.1002/mbo3.70178 (PMC12685768; doi:10.1002/mbo3.70178)
Supplement: Supplementary file 1 — customer_backup. [file MBO3-14-e70178-s001.zip › customer_backup/customer_backup/beta_diversity/nmds/treat/treat.weighted_unifrac.Draw.NMDS1_NMDS2.txt]

#Sample	Design	Axis1	Axis2
M10	M10	-1.24670390981	1.0603003046
M16	M16	-1.21032165951	-0.915186802714
M13	M13	1.21522482442	0.524338501081
M14	M14	0.127141599314	-0.509877116059
M06	M06	-1.06542175035	-0.46061092069
M07	M07	-0.590506690978	0.438449378704
M04	M04	0.618910849926	-1.39851035609
M05	M05	0.185503608116	0.356389468952
M02	M02	-0.0230936029742	0.0684911145559
M17	M17	1.1899150949	-0.54509245092
M01	M01	0.655402281449	0.176723177648
M15	M15	0.412557887239	0.881802467509
M12	M12	0.897088590485	-0.142296466917
M08	M08	-1.08255789262	-0.546664460235
M09	M09	-0.0831392295999	1.01174416057
