# Supplementary material for: Surface Microbiome Profiling of Dental Elevators Using Third‐Generation Sequencing: Implications for Infection Control in Dental Practice
Source: Microbiologyopen. 2025 Dec 8;14(6):e70178. doi: 10.1002/mbo3.70178 (PMC12685768; doi:10.1002/mbo3.70178)
Supplement: Supplementary file 1 — customer_backup. [file MBO3-14-e70178-s001.zip › customer_backup/customer_backup/beta_diversity/pca/treat/treat.userLabel.pca.axes]

group	axis1	axis2	axis3	axis4	axis5	axis6	axis7	axis8	axis9	axis10	axis11	axis12	axis13	axis14	axis15
M10	-0.0032005254215608393	0.005211379279590279	-0.021987211568514672	-0.023853522845262955	-0.005397059083113716	0.013138353525310942	-0.0003712067351735311	-0.003610885089179021	0.003371319904118417	-0.0020573126311189604	0.000873616216603259	-0.0005573065171433198	0.008861940220851936	0.00020774789516349936	0.010000000000000168
M16	-0.0037077209685919045	-0.021309007276224	0.00999776042289815	-0.011787920607995484	0.005149829562928544	-0.004820870098751473	0.022360948082265547	-0.01030905568914094	-0.003355695263363833	0.0022306997789745954	-0.0036431759519323054	-0.0003696523396969114	0.0020918342819766554	0.0017879346392633963	0.009999999999999927
M13	-0.0039022036374070134	0.023511090999470182	0.025350839605142953	-0.01207785405996133	0.003753610711715447	0.003642271775287547	0.00042819200193275624	0.0017677080751101434	-0.0005186262864024738	-0.001202008811331031	0.0009196427027775285	0.0028232896718709648	0.001500672300911034	-0.00012401243360353757	0.010000000000000033
M14	-0.0019867850630362234	-0.0030146629230045387	-0.00023227049631736253	0.006473851627431594	0.0027599410048345817	0.00499245723107295	0.00573092932468798	0.0009242242291033307	0.01810238370089291	-0.022392589918649154	0.017243579930930574	-0.00021951938787533596	-0.012247455557282284	-0.0014987858583588385	0.010000000000000103
M06	-0.0030977358425488665	-0.01306040469610099	0.005187131988505626	-0.004530444241079952	-4.735699805780475e-05	-0.0002966390745668732	-0.019191172869658303	0.01015890940277254	0.001095809616218949	0.0015370598977998292	0.0016936006378932584	0.0020931663591389348	-0.0010117156218967464	0.02624818576343418	0.010000000000000014
M07	-0.0018889579709840747	-0.0002743245623146495	-0.002629451052997627	0.009823140022075991	0.0016313338911129501	0.013420876654573262	-0.0017049624924194984	-0.007982051497994486	-0.02915363619002319	-0.003579641604133236	0.010027275639099243	0.007829766646899095	-0.00435275511427505	3.083406721932688e-05	0.010000000000000044
M04	0.0373297622703743	-1.3441010745821305e-05	0.0009524111866290152	-0.0021789708545694626	-0.0002913550776702648	-0.0007300019266561812	-3.158410083205164e-05	-8.372818494914052e-05	-0.00013189659101876314	0.0003018086606576305	-7.420478342316752e-05	8.531232026451234e-05	-0.00029427673633827654	-2.161315996205518e-07	0.009999999999999946
M05	-0.0029981460570065697	0.0021686375510375907	6.728737841624355e-05	0.0036933376677183026	-0.030865963089537138	-0.01412547285324352	0.004717956621865549	0.002567020301660874	-0.00028392941382435167	0.000528063097716258	0.0017750337504265307	0.013617844292908013	0.0007985566362661491	-0.0014085115324700902	0.01000000000000009
M02	-0.0025453705937093104	0.002417217437769848	0.0010691856595933815	0.004142976197719584	-0.011504708264566536	0.0019168753384740673	0.0013638484874241626	0.0015466336700094773	-0.004918604397703246	0.0024137349261807626	-0.004374451625604131	-0.03334217711044092	-0.008231833305953833	0.0006836595256702559	0.009999999999999825
M17	-0.0016107979418725938	0.0003343914781804663	-0.0026834240234693725	0.012248688544458866	0.0030568719495245107	0.017683621457878	0.012815912994538041	0.01786841626209555	0.007535132444526304	0.015758370221906293	-0.008851603207538168	0.007137174903218804	-0.00018082998660214907	0.00022851644662829664	0.009999999999999959
M01	-0.002128813698465762	0.0026623065639024657	-0.0009032585244667608	0.009202607266200882	0.0014109735558299626	0.0019315338598100914	-0.008388122984395232	-0.020436072090906074	0.007838239511817134	-0.006994794901901266	-0.025550215816510725	0.005412902330871456	-0.003565056524739576	0.0019933083312642643	0.009999999999999934
M15	-0.0023331013176962688	0.0031503602084446574	-0.0016990212189344322	0.00784415933420587	0.005340459552229194	-0.005828201388339524	-0.00544835988651514	-0.01645529814636709	0.010321487758716625	0.021913208780519722	0.01762382553798677	-0.002867143282468799	0.007141897632594495	-0.0008462802388768725	0.009999999999999959
M12	-0.001763246843083171	0.003138335014363703	-0.004164442865960713	0.01049450705367878	0.008867050018457681	-0.010819628980233335	0.002678671170158916	0.008417761174028086	-0.004226782320425093	-0.01320525236916163	-0.002196999065207127	-0.0054594228967388605	0.02751574760761585	0.0013596958933451426	0.009999999999999992
M08	-0.003061219353412582	-0.013338129756666057	0.0051943145023779155	-0.004400871441454077	0.0015047221519870967	0.00025336314576029684	-0.01717873233217687	0.008095419660539876	-7.505898653542845e-05	0.0010608523251640714	-0.002212360118060451	0.0006531576833839486	0.0008109392310601828	-0.028218642706845074	0.010000000000000054
M09	-0.0031051375609988927	0.008416251692296775	-0.013519850992902111	-0.005093683663166181	0.014631650114325791	-0.020358538666376567	0.0022176827182978985	0.007530997923216748	-0.005600143486994054	0.003687802547376551	-0.003253563847441636	0.003162607325807748	-0.018837665064188654	-0.0004434336602341834	0.00999999999999993
