# Supplementary material for: Surface Microbiome Profiling of Dental Elevators Using Third‐Generation Sequencing: Implications for Infection Control in Dental Practice
Source: Microbiologyopen. 2025 Dec 8;14(6):e70178. doi: 10.1002/mbo3.70178 (PMC12685768; doi:10.1002/mbo3.70178)
Supplement: Supplementary file 1 — customer_backup. [file MBO3-14-e70178-s001.zip › customer_backup/customer_backup/beta_diversity/pca/treat/treat.userLabel.pca.loadings]

axis	loading
1	42.79655288587064
2	17.371607974871388
3	13.160957831432029
4	8.636209627441595
5	6.258807701713049
6	3.8151516575269384
7	1.9914306331998328
8	1.9027103290211809
9	1.5529397594896368
10	0.8989107013573749
11	0.8641780521231675
12	0.4175794909524261
13	0.2854030592956345
14	0.047560295705107176
15	2.971567348079332e-28
