# Supplementary material for: Surface Microbiome Profiling of Dental Elevators Using Third‐Generation Sequencing: Implications for Infection Control in Dental Practice
Source: Microbiologyopen. 2025 Dec 8;14(6):e70178. doi: 10.1002/mbo3.70178 (PMC12685768; doi:10.1002/mbo3.70178)
Supplement: Supplementary file 1 — customer_backup. [file MBO3-14-e70178-s001.zip › customer_backup/customer_backup/beta_diversity/pcoa/treat/treat.binary_jaccard.axes]

pc vector number	1	2	3	4	5	6	7	8	9	10	11	12	13	14	15
M10	-0.258813191216	0.0907769687337	0.11566233508	-0.432624733422	0.0500474229134	-0.0950674548427	0.0350394963805	-0.244686969966	0.0225844461947	-0.035731162574	0.021045570729	0.000974625686488	0.000695219630452	-0.00452787368833	-4.28789511139e-09
M16	-0.42182216018	-0.166076958372	-0.193533598547	0.072065350773	0.412587584499	0.023803497387	0.0896750403081	0.0666880851266	-0.0154742349053	0.0123871694638	-0.0038381824855	-0.0191896354231	-0.00191378106758	0.0130355844331	-4.28789511139e-09
M13	-0.194590213211	0.32525265704	0.206826900939	0.262241268473	0.0149344250397	-0.332867185936	-0.045650639313	0.0323145206469	0.0277759914776	0.016140675959	-0.00264580906961	-0.000262213296643	-0.00930869516791	0.00199473235583	-4.28789511139e-09
M14	0.154815867685	-0.223195729662	0.175844706233	0.0154220656181	-0.0380854608278	0.0236662973659	0.127049184147	0.0296528572554	0.31944759173	0.109325422299	-0.0103722255693	0.00816758945372	0.0329668319951	0.00164874300094	-4.28789511139e-09
M06	-0.421810539298	-0.174489985766	-0.167461733187	0.0966603440295	-0.180612844034	0.0316759100642	-0.0870229403275	-0.0419169710296	0.00560187625881	-0.0132001612473	0.0439752329934	0.20921358498	-0.0348521538012	0.00739109322928	-4.28789511139e-09
M07	0.292187625516	0.109829788005	-0.215982979817	-0.0699425054176	-0.00317833829335	-0.00900800476425	-0.0712111436532	-0.00813204013535	0.0172407872533	0.0353598911438	-0.167493302295	0.00802347215713	-0.0654884718944	0.152562229133	-4.28789511139e-09
M04	0.185537185832	-0.286460701508	0.228433142524	0.0100786664147	-0.0216859113961	-0.0456938721091	0.0261606043871	-0.0404564315652	-0.240493243944	0.21089030737	-0.0264582133449	0.0110433705968	0.022216065801	-0.00473508243671	-4.28789511139e-09
M05	0.0993045557177	0.0826743931871	-0.1109854417	0.000643233030888	-0.152603749455	-0.030180484113	0.390402182831	0.0762514808183	-0.0872028236648	-0.110691950486	0.00949705225588	0.00384933354154	-0.0180117810414	0.000574962271881	-4.28789511139e-09
M02	0.284830197103	0.0892249679927	-0.253187362075	-0.0230746499457	0.0317810423485	-0.0209621647165	-0.0621708415642	-0.0130795396743	0.0192492217678	0.0183413701476	-0.106461671695	0.0241508637452	-0.00539725771101	-0.191357925791	-4.28789511139e-09
M17	0.19665858981	-0.256680781458	0.26724720742	0.0547423856285	0.048180104037	0.0119128364332	-0.102488731361	0.0139086460114	-0.0263995373872	-0.277636752161	-0.0708133270449	0.00841637858478	0.0466665552806	0.00461316331869	-4.28789511139e-09
M01	0.318781411907	0.113774338604	-0.235224757637	-0.0193672757181	0.0196856892041	-0.0259164355397	-0.0740411421806	0.0100913909769	-0.0118432844112	0.00759703551228	0.139070836841	0.0124814945788	0.184052857869	0.0447388288175	-4.28789511139e-09
M15	0.00866428868874	0.334309547931	0.176278815792	0.217249393	0.0452015291745	0.322672402754	0.0288268762297	-0.162415005593	-0.0165728214008	0.0167257733041	0.0080900065037	-0.00115186842001	-0.00463202599315	-0.00079860493445	-4.28789511139e-09
M12	0.373679002438	-0.0973063646387	-0.0221458898258	0.000885139055469	0.0396026185798	-0.0158011331397	-0.0837398250623	0.00621596494665	0.011704159948	-0.0219819537162	0.182818079622	-0.0611171750655	-0.167367237673	-0.00574730525437	-4.28789511139e-09
M08	-0.404473652814	-0.131683526863	-0.155247241768	0.0693213172	-0.225086275536	0.0317765544705	-0.078064544536	-0.0348128483382	0.00171458635757	-0.000500515060085	-0.0230203766292	-0.214494580789	0.0252406518376	-0.00617333805821	-4.28789511139e-09
M09	-0.212948967979	0.190051386774	0.183475896568	-0.254299998719	-0.0407678362541	0.129989236686	-0.092763576286	0.31037686052	-0.0273327152753	0.0329748500446	0.00660632918898	0.00989475966927	-0.00486677806417	-0.0132192063973	-4.28789511139e-09
