# Supplementary material for: Surface Microbiome Profiling of Dental Elevators Using Third‐Generation Sequencing: Implications for Infection Control in Dental Practice
Source: Microbiologyopen. 2025 Dec 8;14(6):e70178. doi: 10.1002/mbo3.70178 (PMC12685768; doi:10.1002/mbo3.70178)
Supplement: Supplementary file 1 — customer_backup. [file MBO3-14-e70178-s001.zip › customer_backup/customer_backup/beta_diversity/pcoa/treat/treat.binary_jaccard.loadings]

axis	loading
1	27.3081606233
2	13.4720693425
3	12.5404761711
4	9.13670234685
5	6.69673250646
6	5.73121008077
7	5.43275616449
8	4.60999990808
9	3.9589168082
10	3.48429138906
11	2.33100843315
12	2.19171930015
13	1.66639672613
14	1.43956019974
15	6.35868934133e-15
