# Supplementary material for: Surface Microbiome Profiling of Dental Elevators Using Third‐Generation Sequencing: Implications for Infection Control in Dental Practice
Source: Microbiologyopen. 2025 Dec 8;14(6):e70178. doi: 10.1002/mbo3.70178 (PMC12685768; doi:10.1002/mbo3.70178)
Supplement: Supplementary file 1 — customer_backup. [file MBO3-14-e70178-s001.zip › customer_backup/customer_backup/beta_diversity/pcoa/treat/treat.bray_curtis.axes]

pc vector number	1	2	3	4	5	6	7	8	9	10	11	12	13	14	15
M10	-0.136422389218	0.255046768404	0.345540837028	-0.35348025639	0.181049519052	0.00606650053356	0.12064184042	0.0395658657619	0.087794929372	0.112411977228	0.0060598236959	-0.0153517606118	-0.0155974433547	0.0122573644416	4.3300989056e-09
M16	-0.42598456469	-0.224854864898	0.00983507880917	0.0258420529902	-0.0760464052741	0.00325544763608	0.0860858316737	-0.390781727263	-0.0278704103531	0.0209142215728	-0.00388398857103	0.0208117932296	-0.00390134069422	0.00238826832955	4.3300989056e-09
M13	-0.0607561484099	0.281669102703	0.0451959524711	0.399787226098	0.234789966986	-0.269087206975	-0.00431332780308	-0.00288187356872	-0.118933166662	-0.00338158866738	0.0316772965593	-0.0386888198407	-0.00577212760768	0.00225448514487	4.3300989056e-09
M14	0.167777868513	-0.373114765133	0.0370075670855	0.0345332543726	0.0419152574222	0.124161748361	-0.0331899972273	0.0220105873287	-0.0616486998551	0.159423163703	-0.00567320477609	-0.187546813844	0.00649720666687	-0.00654614621639	4.3300989056e-09
M06	-0.473923947913	-0.255117004456	-0.0169159979821	-0.0170561453854	-0.052329601355	-0.0748857433252	-0.055860302068	0.163469685296	0.0133189444573	-0.0288505426472	-0.000469402008674	0.0176005439114	0.0666164944127	0.0101549692636	4.3300989056e-09
M07	0.139437062	0.1701471981	-0.264619530762	-0.266594288835	-0.151926076456	-0.0677879696025	0.21656234496	0.0324916833785	-0.190145966369	-0.104740629679	0.0970922315835	-0.0442404387815	0.00384104029399	-0.00231999721786	4.3300989056e-09
M04	0.372127486591	-0.315663993191	0.105122185034	0.0229307414689	0.120007167904	-0.0783565114563	0.141503659474	-0.0195301364583	0.216384575783	-0.231185462407	-0.0329835057457	-0.0082856101804	0.00495840870413	-0.00553461075705	4.3300989056e-09
M05	-0.1532371026	0.117559533598	-0.15424432339	0.0212787646689	0.265809571474	0.319840142703	-0.119320779688	-0.00846952132398	-0.00925982996068	-0.123107694027	0.112272081383	0.0312057234523	-0.000258227691649	-0.00203615984494	4.3300989056e-09
M02	0.00568893146498	0.17261851023	-0.323834465329	-0.11752570567	0.13452223884	0.00155777463889	-0.00901216775765	-0.00283323728627	-0.0310457061707	0.0471041787126	-0.243642109918	0.0319856106451	0.00545152779591	-0.00609918909551	4.3300989056e-09
M17	0.407280583496	-0.300258457562	0.0774800024523	0.0111824856031	0.0522890711556	-0.0185194659838	0.0315074948375	0.0393174610191	-0.111503006817	0.168922206663	0.0610824480622	0.168417977913	0.00370015229105	-0.00482474753729	4.3300989056e-09
M01	0.165943352676	0.222618146551	-0.312095577026	0.0233810209294	-0.118973235314	-0.0873883742022	-0.0963998023586	-0.0497933697596	0.279922815412	0.144950690601	0.094098661319	-0.00874701130492	0.00433076109328	0.000323380405963	4.3300989056e-09
M15	-0.0158070997971	0.239646226815	0.104467799358	0.354789295782	-0.231627653876	0.223564332722	0.212307657471	0.099965493964	0.0384053397437	0.0194360552101	-0.0545028604175	0.0191328536453	-0.00230332564502	0.00268184636087	4.3300989056e-09
M12	0.4145398723	-0.0676852833643	0.0111424717567	-0.012554559	-0.128638509762	0.0189825505761	-0.211630377384	-0.0336002472907	-0.0783189644944	-0.0922209481241	-0.0502637390516	-0.00496097641304	-0.0220060205141	0.0235471974975	4.3300989056e-09
M08	-0.449354980906	-0.248923311689	-0.0381265857318	-0.0275309329386	-0.103451769575	-0.0796576790662	-0.0752584117385	0.168668946213	0.0271905251163	-0.0297403102819	0.0018329515261	0.0152419225016	-0.0664459721857	-0.00844688845284	4.3300989056e-09
M09	0.0426910764933	0.326312193893	0.374044586225	-0.0989829536937	-0.16738954122	-0.021745546559	-0.203623662811	-0.0575996100105	-0.0342913792013	-0.0599353178564	-0.01269668364	0.00342500567707	0.0208888664352	-0.017799772322	4.3300989056e-09
