# Supplementary material for: Surface Microbiome Profiling of Dental Elevators Using Third‐Generation Sequencing: Implications for Infection Control in Dental Practice
Source: Microbiologyopen. 2025 Dec 8;14(6):e70178. doi: 10.1002/mbo3.70178 (PMC12685768; doi:10.1002/mbo3.70178)
Supplement: Supplementary file 1 — customer_backup. [file MBO3-14-e70178-s001.zip › customer_backup/customer_backup/beta_diversity/pcoa/treat/treat.bray_curtis.loadings]

axis	loading
1	24.4707422107
2	19.0872852138
3	11.9340106203
4	10.3390774933
5	7.09931425188
6	5.50658019957
7	5.16334463956
8	4.66065556143
9	4.27605775488
10	3.73038870643
11	2.0638736281
12	1.43409977214
13	0.207050745414
14	0.027519202393
15	5.70102889376e-15
