# Supplementary material for: Surface Microbiome Profiling of Dental Elevators Using Third‐Generation Sequencing: Implications for Infection Control in Dental Practice
Source: Microbiologyopen. 2025 Dec 8;14(6):e70178. doi: 10.1002/mbo3.70178 (PMC12685768; doi:10.1002/mbo3.70178)
Supplement: Supplementary file 1 — customer_backup. [file MBO3-14-e70178-s001.zip › customer_backup/customer_backup/beta_diversity/pcoa/treat/treat.unweighted_unifrac.axes]

pc vector number	1	2	3	4	5	6	7	8	9	10	11	12	13	14	15
M10	-0.217609407639	-0.0922262740125	-0.0638068890174	0.191041722781	-0.216247773279	0.0350826356191	-0.0480069103223	0.0842641088959	-0.00923363127597	0.0173297392459	-0.0130710969999	1.9658918103e-05	0.000942189250202	0.00422020176999	-4.89610239618e-09
M16	-0.426095817816	0.145021659056	0.0401958501099	-0.0160702194098	0.0736699395182	0.201758500174	0.0343916407669	-0.0289381109455	0.0307582882123	0.010536105289	-0.00171877508799	0.0178439245896	0.00303956345211	-0.00824544623368	-4.89610239618e-09
M13	-0.0818191212576	-0.237757243839	0.221696227177	-0.173670991387	-0.152490090285	0.00525274698535	0.00713517683272	-0.034930352812	-0.0344901722665	-0.0294627069112	0.00561093860512	-0.00873393886066	-0.00334197577592	0.00388722894032	-4.89610239618e-09
M14	0.150603902646	0.142005748508	0.0601586521698	0.0581601252849	0.0772853106939	0.0260546732065	-0.0391064297089	-0.0107266688973	-0.101589206871	-0.0274978665649	-0.0846482464541	-0.044823598544	0.0199276076298	0.02433527749	-4.89610239618e-09
M06	-0.31758807122	0.146194648088	0.0181750383662	-0.0364194201159	0.0487269758923	-0.114388479183	0.0234663959039	0.0636702087188	0.0237517699239	-0.0260271445711	0.0520544363319	-0.0742968917095	0.0244678482385	-0.00593857711832	-4.89610239618e-09
M07	0.138965913588	0.0176994542721	-0.155900910929	-0.034772524221	-0.0569122957147	-0.00141603523115	0.044490510938	-0.018455323188	-0.018368708249	-0.0794077099356	0.0075639376465	0.0512267054408	0.0619967763043	-0.0206906045002	-4.89610239618e-09
M04	0.212265380348	0.121872039182	0.132174013654	0.112034682525	-0.0176284721685	-0.0336179109446	0.0243477297681	-0.00448713761439	0.116107374113	-0.0649923191574	-0.0108570255198	0.0265656624889	-0.0241164030375	0.0265341282484	-4.89610239618e-09
M05	0.113275605889	0.0671364670287	-0.0683153272163	-0.095143952766	-0.0216166266792	0.00820388743219	-0.173655347693	-0.0565639929717	0.0628271793452	0.0315111944777	0.023607175628	-0.00994015037397	0.0159080071588	0.00843865805201	-4.89610239618e-09
M02	0.0820358775114	0.063584564064	-0.137511487996	-0.0767969361032	0.0207358652079	0.0368706543103	7.3010527018e-05	0.0347784081624	-0.0687670649636	-0.0379070887841	0.0597931352572	0.0093447030865	-0.0667440348565	0.0266236384816	-4.89610239618e-09
M17	0.196720417499	0.0838235657293	0.157385870809	0.0969575700631	0.0418708243066	-0.0255085712382	0.00404191053132	0.00705259875487	-0.0619249615012	0.0739418793737	0.0774751944724	0.0458002096473	0.0189722560702	-0.00898457537386	-4.89610239618e-09
M01	0.193746732037	-0.0065159585405	-0.0982795235767	-0.0623858173077	-0.0653995342769	0.00472182462117	0.121488939092	-0.0167455807884	0.0319627703851	0.089248601878	-0.0188781688395	-0.0308818253124	0.0117755751087	0.0362792450145	-4.89610239618e-09
M15	0.0776186599905	-0.293482893387	0.0055465344586	-0.0680766183382	0.182937856673	0.0123148710605	-0.0212984499493	0.111888306662	0.0351546923802	0.00970976228283	-0.0311151330762	0.0268812811771	0.0106048354065	0.00290832757417	-4.89610239618e-09
M12	0.29610391718	0.0530055274547	-0.00235178880653	-0.01284248265	-0.0296182251639	0.0250785213813	0.0130228397658	0.0132960097115	0.0146633614829	0.0118599360307	-0.0273829251931	-0.0373621314456	-0.0353795259011	-0.0759189152337	-4.89610239618e-09
M08	-0.327040577203	0.0897170443157	-0.0386405599759	-0.0473892993171	0.0103768974411	-0.15445883112	-0.00333885880489	-0.034561868614	-0.0193621001584	0.0342477092395	-0.0647516302832	0.0585737078414	-0.0268921674502	-0.00865521415181	-4.89610239618e-09
M09	-0.0911834115545	-0.30007834792	-0.0705256992265	0.165374160962	0.104309347834	-0.0259484870745	0.0129478423525	-0.109540605074	-0.00148959055718	-0.0130900918931	0.0263181835128	-0.0302173169438	-0.011160551598	-0.00479337295943	-4.89610239618e-09
