# Supplementary material for: Surface Microbiome Profiling of Dental Elevators Using Third‐Generation Sequencing: Implications for Infection Control in Dental Practice
Source: Microbiologyopen. 2025 Dec 8;14(6):e70178. doi: 10.1002/mbo3.70178 (PMC12685768; doi:10.1002/mbo3.70178)
Supplement: Supplementary file 1 — customer_backup. [file MBO3-14-e70178-s001.zip › customer_backup/customer_backup/beta_diversity/pcoa/treat/treat.unweighted_unifrac.loadings]

axis	loading
1	39.3040036022
2	18.6419021474
3	8.9084198267
4	7.9884737661
5	7.53387925457
6	4.54795294244
7	2.91018872671
8	2.39164761499
9	2.28198067125
10	1.65596168587
11	1.47602003419
12	1.13082552726
13	0.694059083467
14	0.534685116887
15	1.94055516251e-14
