# Supplementary material for: Surface Microbiome Profiling of Dental Elevators Using Third‐Generation Sequencing: Implications for Infection Control in Dental Practice
Source: Microbiologyopen. 2025 Dec 8;14(6):e70178. doi: 10.1002/mbo3.70178 (PMC12685768; doi:10.1002/mbo3.70178)
Supplement: Supplementary file 1 — customer_backup. [file MBO3-14-e70178-s001.zip › customer_backup/customer_backup/beta_diversity/pcoa/treat/treat.weighted_unifrac.axes]

pc vector number	1	2	3	4	5	6	7	8	9	10	11	12	13	14	15
M10	-0.179906716851	0.230978026463	0.082776232306	-0.183169819094	0.036896544401	-0.049596179667	-0.00762628124912	0.0481395047008	0.0308273322368	-0.024185216262	0.0025427861851	-0.0262411393096	-0.00878941778943	0.000581972814431	-3.48203288762e-09
M16	-0.278210760413	-0.136740760152	0.0075379886413	0.0619302236483	0.049281025321	0.00910467549173	0.0762294004556	0.0796747089527	-0.0818916879694	0.0204340631547	-0.00329073908398	-0.0204818232688	0.00149205758066	0.000293153468557	-3.48203288762e-09
M13	0.100311298267	0.0151296639457	-0.262856435953	-0.0820464070385	0.0333946922766	0.0263450149641	0.0991915169607	-0.0506844055851	0.0257653950349	0.00845701794375	-0.00066612418366	-0.0136721922749	0.0114906469128	0.0044276150168	-3.48203288762e-09
M14	0.0715726521543	-0.122125640646	0.0676702500275	0.051315222924	-0.0664260599455	-0.113984870868	-0.00684959261065	0.0296971334842	0.0337098754184	-0.0291715976311	-0.0338880596472	0.00216949184368	0.0177982925819	0.00718939496735	-3.48203288762e-09
M06	-0.274216489409	-0.0897029559917	-0.0343757056991	0.0349779065516	-0.0184427831167	-0.021517389	-0.00706491738733	-0.064487670621	0.0421126127456	-0.0270894338531	-0.00652211146736	-0.0133826449532	0.0107563296497	-0.0111298282023	-3.48203288762e-09
M07	-0.0282576371796	0.119883540154	0.169499528317	-0.0275435031492	-0.124869745588	0.0766020538682	-0.00119988980428	-0.0119464420013	-0.00105280894717	0.0592473217407	0.0180040339218	-0.00420315682269	0.0199241801744	0.000572770156698	-3.48203288762e-09
M04	0.0832877990611	-0.27206614628	0.0507227051197	-0.114024851382	0.0942269543501	0.0921055052592	-0.0738448465622	0.0234896144092	0.0159966530768	-0.00295319242573	-0.012402245429	0.0200864375459	0.00643563470896	-0.000124230316946	-3.48203288762e-09
M05	0.0193594497684	0.0608655686148	-0.201269923492	-0.00324916148343	0.00654503629766	-0.0791347891644	-0.105734169267	0.0124006365011	-0.0580547246514	0.0245930252679	0.0407565947599	0.01369221893	0.008272656585	-0.000751680955688	-3.48203288762e-09
M02	0.0205343414442	0.0338783988993	-0.121170325932	-0.0419764114597	-0.121985755908	0.0219433013723	-0.000728283820764	0.0210607166526	-0.0258137626865	0.00875925650628	-0.0630391927415	0.0314387142016	-0.0191576590789	-0.00291458179947	-3.48203288762e-09
M17	0.261528783485	-0.140384761217	0.0773327074798	-0.0275164777047	-0.0353093599183	-0.054331443221	0.0758183953167	0.0243711463405	0.0206527086798	0.00422010814697	0.0541942934294	0.0194692400076	-0.0131616073152	-0.00515425446191	-3.48203288762e-09
M01	0.148266730516	0.0841343915668	0.0207729773025	0.0402464548376	-0.0357583584252	0.0750030015827	-0.00548464491865	-0.011433000775	-0.0650801028628	-0.0946227170413	0.0187264035675	-0.0147593785824	0.00123723589363	0.00070538962457	-3.48203288762e-09
M15	0.0624898045077	0.146358113188	-0.0788002812144	0.163682310149	0.0409764971261	0.0591663391371	-0.0200946350618	0.0749385597397	0.0885340900438	0.00846374736277	0.00428746367534	-0.00365221342091	-0.00424079129696	-0.00066683988093	-3.48203288762e-09
M12	0.232358895147	-0.0298515454121	0.0742468702639	0.0381004758262	0.0398052939591	-0.0278495828717	-0.0360913633105	-0.0563205160001	-0.020421121448	0.0377352991223	-0.0257413523509	-0.0655859278302	-0.0140488045036	-0.000457058666573	-3.48203288762e-09
M08	-0.275816170227	-0.091785543227	0.0160757796363	0.0417899988217	-0.0214159424108	0.015451407206	-0.0215951432269	-0.0679138738154	0.0215672776708	0.000596324396085	0.0294448951044	0.0184558712094	-0.0226104050209	0.00833504834542	-3.48203288762e-09
M09	0.036698019729	0.191429650095	0.131837633196	0.0474840385544	0.12308196158	-0.0293070440887	0.0350744544867	-0.0509861119829	-0.0268517363416	0.00551599357181	-0.0224066457397	0.0566665027246	0.00460165091792	-0.000906870110042	-3.48203288762e-09
