# Supplementary material for: Surface Microbiome Profiling of Dental Elevators Using Third‐Generation Sequencing: Implications for Infection Control in Dental Practice
Source: Microbiologyopen. 2025 Dec 8;14(6):e70178. doi: 10.1002/mbo3.70178 (PMC12685768; doi:10.1002/mbo3.70178)
Supplement: Supplementary file 1 — customer_backup. [file MBO3-14-e70178-s001.zip › customer_backup/customer_backup/beta_diversity/pcoa/treat/treat.weighted_unifrac.loadings]

axis	loading
1	33.6408995443
2	21.8903625332
3	15.8015053114
4	7.5997680122
5	5.45602552299
6	4.00697478177
7	3.22340336613
8	2.65572319192
9	2.29453496777
10	1.34423464305
11	0.980428108316
12	0.893676697977
13	0.188996654938
14	0.0234666640256
15	1.40850493692e-14
