# Supplementary material for: Surface Microbiome Profiling of Dental Elevators Using Third‐Generation Sequencing: Implications for Infection Control in Dental Practice
Source: Microbiologyopen. 2025 Dec 8;14(6):e70178. doi: 10.1002/mbo3.70178 (PMC12685768; doi:10.1002/mbo3.70178)
Supplement: Supplementary file 1 — customer_backup. [file MBO3-14-e70178-s001.zip › customer_backup/customer_backup/beta_diversity/upgma_tree/allsample/allsample.binary_jaccard_cluster.tre]

((((M10:0.331395348837,M09:0.331395348837):0.0711078327599,(M13:0.360755975542,M15:0.360755975542):0.0417472060549):0.0105213657728,((M14:0.295521248523,(M04:0.282565130261,M17:0.282565130261):0.012956118262):0.0506087043432,((((M07:0.181453410611,M02:0.181453410611):0.021690831725,M01:0.203144242336):0.0428633513732,M12:0.246007593709):0.0788099128361,M05:0.324817506545):0.0213124463203):0.066894594504):0.018514959537,(M16:0.342934052082,(M06:0.219730941704,M08:0.219730941704):0.123203110378):0.0886054548251);
