# Supplementary material for: Surface Microbiome Profiling of Dental Elevators Using Third‐Generation Sequencing: Implications for Infection Control in Dental Practice
Source: Microbiologyopen. 2025 Dec 8;14(6):e70178. doi: 10.1002/mbo3.70178 (PMC12685768; doi:10.1002/mbo3.70178)
Supplement: Supplementary file 1 — customer_backup. [file MBO3-14-e70178-s001.zip › customer_backup/customer_backup/beta_diversity/upgma_tree/allsample/allsample.bray_curtis_cluster.tre]

((((M10:0.311071528301,M09:0.311071528301):0.108489529332,((M13:0.375211974954,M15:0.375211974954):0.0355530509968,((M07:0.321823657496,(M02:0.296746111032,M01:0.296746111032):0.0250775464642):0.0546181755735,M05:0.37644183307):0.0343231928816):0.00879603168194):0.0294459987631,(M16:0.298234924988,(M06:0.07499482998,M08:0.07499482998):0.223240095008):0.150772131409):0.0131164940095,(((M14:0.236409299406,M17:0.236409299406):0.0379326265578,M12:0.274341925963):0.0297607926935,M04:0.304102718657):0.158020831749);
