# Supplementary material for: Surface Microbiome Profiling of Dental Elevators Using Third‐Generation Sequencing: Implications for Infection Control in Dental Practice
Source: Microbiologyopen. 2025 Dec 8;14(6):e70178. doi: 10.1002/mbo3.70178 (PMC12685768; doi:10.1002/mbo3.70178)
Supplement: Supplementary file 1 — customer_backup. [file MBO3-14-e70178-s001.zip › customer_backup/customer_backup/beta_diversity/upgma_tree/allsample/allsample.unweighted_unifrac_cluster.tre]

((M10:0.252533946125,(M16:0.192544291061,(M06:0.121970480985,M08:0.121970480985):0.070573810075):0.0599896550641):0.0404592703742,((M13:0.252134650024,(M15:0.1972488972,M09:0.1972488972):0.0548857528243):0.0220196750004,((M14:0.141248481611,(M04:0.131332300421,M17:0.131332300421):0.009916181191):0.0410008890135,(((M07:0.108753928127,M02:0.108753928127):0.0341587138131,(M01:0.123746912196,M12:0.123746912196):0.0191657297436):0.0111408170339,M05:0.154053458974):0.028195911651):0.0919049543992):0.0188388914747);
