# Supplementary material for: Surface Microbiome Profiling of Dental Elevators Using Third‐Generation Sequencing: Implications for Infection Control in Dental Practice
Source: Microbiologyopen. 2025 Dec 8;14(6):e70178. doi: 10.1002/mbo3.70178 (PMC12685768; doi:10.1002/mbo3.70178)
Supplement: Supplementary file 1 — customer_backup. [file MBO3-14-e70178-s001.zip › customer_backup/customer_backup/beta_diversity/upgma_tree/allsample/allsample.weighted_unifrac_cluster.tre]

((((M10:0.174198905489,M07:0.174198905489):0.0418270178308,((M13:0.140348830787,(M05:0.121429166971,M02:0.121429166971):0.0189196638155):0.0465686012478,((M01:0.144703207183,M09:0.144703207183):0.00880275538425,M15:0.153505962567):0.0334114694675):0.0291084912846):0.0175774237508,(M16:0.114837938413,(M06:0.0400001719976,M08:0.0400001719976):0.0748377664149):0.118765408658):0.00453281332706,((M14:0.127003925511,(M17:0.105719436097,M12:0.105719436097):0.0212844894143):0.0492937913565,M04:0.176297716867):0.0618384435299);
