# Supplementary material for: Surface Microbiome Profiling of Dental Elevators Using Third‐Generation Sequencing: Implications for Infection Control in Dental Practice
Source: Microbiologyopen. 2025 Dec 8;14(6):e70178. doi: 10.1002/mbo3.70178 (PMC12685768; doi:10.1002/mbo3.70178)
Supplement: Supplementary file 1 — customer_backup. [file MBO3-14-e70178-s001.zip › customer_backup/customer_backup/data_assement/AllSample_GC_Q.stat.xls]

Sample ID	Raw CCS	Clean CCS	Effective CCS	AvgLen(bp)	Effective(%)
M01	65868	65847	62751	1454	95.27
M02	54330	54307	52721	1457	97.04
M04	68191	68181	66533	1440	97.57
M05	61555	61527	59604	1462	96.83
M06	56143	56069	54459	1453	97.00
M07	57984	57940	51874	1453	89.46
M08	55024	54954	50548	1451	91.87
M09	66281	66262	63470	1453	95.76
M10	59229	59201	58224	1457	98.30
M12	63419	63409	61378	1445	96.78
M13	68661	68646	68231	1468	99.37
M14	63347	63298	61873	1445	97.67
M15	63751	63741	62688	1463	98.33
M16	61664	61545	61375	1451	99.53
M17	58543	58535	57081	1440	97.50
